# Supplementary material for: A collection of forcefield precursors for metal–organic frameworks
Source: RSC Adv. 2019 Nov 13;9(63):36492–507. doi: 10.1039/c9ra07327b (PMC9075174; doi:10.1039/c9ra07327b)
Supplement: RA-009-C9RA07327B-s5829 [file RA-009-C9RA07327B-s5829.xyz]

   38
jmolscript: load "" {1 1 1} spacegroup "x,y,z" unitcell [{     10.459000     0.000000     0.000000 }, {      0.189123    10.458290     0.000000 }, {      1.582120     1.346196    11.351487 }]
Mn     4.163740     8.457109    10.030514     1.108334
Mn     2.873838     8.513630     4.387804     1.108317
Mn     8.066503     3.347377     1.320973     1.107959
Mn     9.356405     3.290856     6.963683     1.108322
Nb     2.796888     3.257117     2.814828     0.799973
Nb     9.433355     8.547369     8.536659     0.799927
C      3.035592     1.787174     1.101094    -0.126600
C      1.337793     3.236334     4.581460     0.021228
C      2.654550     5.371216     3.499663     0.038023
C      2.948772     1.208797     3.684693     0.057521
C      4.905424     3.555647     2.123863     0.058748
C      0.754469     2.960114     1.952456     0.026673
C      2.638396     4.615157     1.004607     0.030513
C      4.180570     3.420866     4.603028    -0.113986
C      9.194651    10.017312    10.250393    -0.126617
C     10.892450     8.568152     6.770027     0.021248
C      9.575693     6.433270     7.851824     0.038013
C      9.281471    10.595689     7.666794     0.057512
C      7.324819     8.248839     9.227624     0.058796
C     11.475774     8.844372     9.399031     0.026718
C      9.591847     7.189329    10.346880     0.030483
C      8.049673     8.383620     6.748459    -0.113975
N      4.992688     3.508556     5.395362    -0.333226
N     10.996144     3.199156     5.405578    -0.384011
N      3.190574    10.634806     4.204591    -0.399947
N      2.538758     5.434346     0.178218    -0.387597
N     10.199297     2.918101     1.404179    -0.394589
N      2.590403     6.417555     3.953723    -0.392858
N      5.966553     3.668169     1.732237    -0.389393
N      3.135041     0.924681     0.354166    -0.326925
N      7.237555     8.295930     5.956125    -0.333221
N      1.234099     8.605330     5.945909    -0.384011
N      9.039669     1.169680     7.146896    -0.399938
N      9.691485     6.370140    11.173269    -0.387555
N      2.030946     8.886385     9.947308    -0.394638
N      9.639840     5.386931     7.397764    -0.392853
N      6.263690     8.136317     9.619250    -0.389453
N      9.095202    10.879805    10.997321    -0.326914

The following XYZ coordinates are in angstroms. Other properties are in atomic units.
The sperically averaged electron density of each atom fit to a function of the form exp(a - br)
eigen_1, eigen_2 and eigen_3 are the three eigenvalues of traceless quadrupole moment tensor
  atom number  atomic symbol              X              Y              Z     net charge C6 coefficient C8 coefficient C10 coefficient fluctuating dipole atomic polarizability isotropic forcefield polarizability              a              b squared Pearson coefficient          <r^3>          <r^4>         wp_QDO          m_QDO          q_QDO       dipole_x       dipole_y       dipole_z         dipole            Qxy            Qxz            Qyz     Q(x^2-y^2)  Q(3z^2 - R^2)        eigen_1        eigen_2        eigen_3 static polarizability      alpha(xx)      alpha(xy)      alpha(xz)      alpha(yy)      alpha(yz)      alpha(zz) atomic spin moment
            1             Mn       4.163740       8.457109      10.030514       1.108334     160.911451 0.32602169E+04  0.11818269E+06                                23.121544                           18.103067       0.310630       1.913645                    0.999729      50.430645     142.911915       0.448239       0.376955      -1.170928       0.006343       0.056838      -0.004959       0.057405       0.100081       0.069551       0.211190      -0.365062       0.438996      -0.282056      -0.080705       0.362761             27.856403      45.524774      -2.910983      -0.263221      18.606200      -4.425367      19.438235           4.937894
            2             Mn       2.873838       8.513630       4.387804       1.108317     162.050274 0.32326471E+04  0.11691990E+06                                23.182751                           18.002779       0.327112       1.918792                    0.999685      50.376997     142.540197       0.450426       0.375969      -1.171844       0.061099      -0.006805      -0.004012       0.061607      -0.077627       0.211150      -0.061034       0.388728       0.377700      -0.273652      -0.081890       0.355543             28.086756      18.386374       2.275384      -4.258236      46.230762       1.177234      19.643133           4.935226
            3             Mn       8.066503       3.347377       1.320973       1.107959     160.934173 0.32608677E+04  0.11821283E+06                                23.124323                           18.105489       0.310310       1.913538                    0.999729      50.432483     142.923627       0.448184       0.376980      -1.170902      -0.006342      -0.056849       0.004985       0.057418       0.100104       0.069551       0.211245      -0.365116       0.438979      -0.282086      -0.080743       0.362829             27.859395      45.529068      -2.911182      -0.263128      18.608451      -4.425936      19.440667           4.938020
            4             Mn       9.356405       3.290856       6.963683       1.108322     162.041562 0.32324438E+04  0.11691065E+06                                23.181944                           18.002211       0.327141       1.918809                    0.999686      50.375717     142.535152       0.450434       0.375969      -1.171844      -0.061112       0.006809       0.003984       0.061619      -0.077625       0.211184      -0.061027       0.388690       0.377787      -0.273646      -0.081924       0.355570             28.085733      18.385737       2.275293      -4.258033      46.229024       1.177172      19.642437           4.935255
            5             Nb       2.796888       3.257117       2.814828       0.799973     216.937032 0.31508653E+04  0.11331546E+06                                29.872705                           19.537591       3.691723       2.607709                    0.999472      99.296451     280.814882       0.374890       0.454301      -1.116890       0.010916      -0.023833      -0.001050       0.026235      -0.012758       0.007009       0.012261       0.007389       0.006096      -0.022373       0.009303       0.013070             38.818392      37.615961       0.927617      -0.406955      38.753188      -1.178581      40.086028           0.490776
            6             Nb       9.433355       8.547369       8.536659       0.799927     216.939663 0.31508982E+04  0.11331711E+06                                29.873089                           19.537798       3.691682       2.607690                    0.999472      99.297899     280.821029       0.374884       0.454306      -1.116886      -0.010918       0.023831       0.001050       0.026234      -0.012744       0.007007       0.012262       0.007374       0.006236      -0.022368       0.009318       0.013050             38.818949      37.617144       0.927715      -0.407079      38.753363      -1.178574      40.086341           0.490734
            7              C       3.035592       1.787174       1.101094      -0.126600      45.155671 0.68660143E+03  0.18050043E+05                                11.149709                            9.083665       0.189684       1.978923                    0.999254      33.535127     101.111296       0.516992       0.450660      -1.046017       0.003328       0.001389      -0.030950       0.031159       0.013143       0.019395      -0.161483       0.193699      -0.099567      -0.221440       0.103318       0.118123             12.255434       8.435093      -1.041102      -1.015448      15.011107       5.766868      13.320102          -0.009123
            8              C       1.337793       3.236334       4.581460       0.021228      41.745951 0.55994938E+03  0.13910346E+05                                10.428332                            8.084481       0.347661       2.055496                    0.999851      30.135626      86.716151       0.563288       0.437710      -1.059619      -0.024873      -0.002748       0.081147       0.084918      -0.001326       0.168276       0.009174      -0.163965      -0.181799      -0.224643       0.106870       0.117773             11.853573      13.384664       0.288507      -6.760331       7.577044      -0.305247      14.599011           0.017269
            9              C       2.654550       5.371216       3.499663       0.038023      42.144572 0.54418912E+03  0.13444090E+05                                10.545489                            7.993366       0.238429       2.021979                    0.999748      30.019723      86.593130       0.563098       0.440292      -1.056377      -0.000372       0.072591       0.052677       0.089691      -0.001487       0.001187      -0.116282       0.277016       0.270046      -0.226270       0.093436       0.132834             12.314794       7.055751      -0.962522      -0.481083      20.015756       4.892306       9.872875           0.034323
           10              C       2.948772       1.208797       3.684693       0.057521      42.872759 0.54798339E+03  0.13562349E+05                                10.715865                            8.043660       0.238643       2.027290                    0.999752      29.796012      86.046074       0.558943       0.442763      -1.054823       0.029367      -0.070227       0.051311       0.091799       0.012982      -0.003142       0.127829       0.265492       0.259733      -0.228530       0.089925       0.138605             12.724159       7.100238       0.037304      -0.130740      21.041681      -5.536996      10.030557           0.035415
           11              C       4.905424       3.555647       2.123863       0.058748      41.854512 0.52761983E+03  0.12941434E+05                                10.550242                            7.906305       0.245843       2.033162                    0.999709      29.504835      84.953984       0.562066       0.444281      -1.053423       0.076627       0.015268      -0.026855       0.082620      -0.009653       0.101381       0.008963      -0.294656       0.310424      -0.230326       0.095172       0.135154             12.515398      21.053584       1.318529      -4.869926       7.078873      -0.542391       9.413738           0.030533
           12              C       0.754469       2.960114       1.952456       0.026673      42.663904 0.56358554E+03  0.14043054E+05                                10.635584                            8.126134       0.268848       2.026459                    0.999837      30.421292      88.073574       0.559455       0.439379      -1.057126      -0.056248      -0.034341      -0.078320       0.102358      -0.010863      -0.134921      -0.000158      -0.257281       0.218369      -0.226278       0.092108       0.134171             12.377934      19.796971       0.152617       5.280388       7.159701      -0.061408      10.177132           0.034008
           13              C       2.638396       4.615157       1.004607       0.030513      42.088237 0.56570575E+03  0.14080769E+05                                10.480597                            8.114543       0.368043       2.064028                    0.999814      30.017392      86.288752       0.563769       0.436485      -1.061006      -0.005515       0.025663      -0.080253       0.084437       0.023576      -0.015392       0.170834       0.150711      -0.181870      -0.226112       0.104864       0.121247             11.934325       7.721393      -0.475787       0.631845      13.194983      -6.612986      14.886598           0.018797
           14              C       4.180570       3.420866       4.603028      -0.113986      43.342415 0.66187137E+03  0.17243298E+05                                10.864166                            8.926729       0.185256       1.984831                    0.998876      33.018645      99.146738       0.520735       0.451484      -1.045404      -0.000514      -0.001176       0.025382       0.025415      -0.018433      -0.166397      -0.022019      -0.172824      -0.160001      -0.225381       0.108729       0.116652             11.864988      13.750980       0.647144       5.382671       8.207766       0.462647      13.636217          -0.008978
           15              C       9.194651      10.017312      10.250393      -0.126617      45.156241 0.68661345E+03  0.18050422E+05                                11.149763                            9.083717       0.189740       1.978937                    0.999254      33.535353     101.111872       0.516993       0.450657      -1.046019      -0.003315      -0.001402       0.030956       0.031165       0.013147       0.019396      -0.161478       0.193669      -0.099529      -0.221426       0.103320       0.118106             12.255488       8.435188      -1.041096      -1.015446      15.011140       5.766876      13.320136          -0.009095
           16              C      10.892450       8.568152       6.770027       0.021248      41.745476 0.55994031E+03  0.13910063E+05                                10.428239                            8.084400       0.347683       2.055505                    0.999851      30.135443      86.715406       0.563292       0.437709      -1.059620       0.024853       0.002747      -0.081166       0.084930      -0.001327       0.168274       0.009174      -0.163974      -0.181760      -0.224640       0.106870       0.117770             11.853478      13.384566       0.288500      -6.760281       7.576963      -0.305238      14.598906           0.017291
           17              C       9.575693       6.433270       7.851824       0.038013      42.144854 0.54419460E+03  0.13444252E+05                                10.545501                            7.993384       0.238430       2.021975                    0.999748      30.019908      86.593596       0.563100       0.440290      -1.056379       0.000368      -0.072591      -0.052675       0.089689      -0.001488       0.001188      -0.116285       0.276998       0.270077      -0.226267       0.093422       0.132846             12.314797       7.055778      -0.962526      -0.481092      20.015738       4.892305       9.872874           0.034332
           18              C       9.281471      10.595689       7.666794       0.057512      42.873674 0.54799847E+03  0.13562809E+05                                10.715973                            8.043742       0.238637       2.027280                    0.999752      29.796466      86.047534       0.558943       0.442760      -1.054826      -0.029366       0.070221      -0.051320       0.091799       0.012980      -0.003138       0.127829       0.265466       0.259784      -0.228524       0.089904       0.138620             12.724281       7.100320       0.037302      -0.130744      21.041864      -5.537057      10.030660           0.035432
           19              C       7.324819       8.248839       9.227624       0.058796      41.854895 0.52762147E+03  0.12941524E+05                                10.550400                            7.906376       0.245739       2.033132                    0.999709      29.504975      84.955383       0.562056       0.444287      -1.053416      -0.076635      -0.015285       0.026881       0.082638      -0.009647       0.101379       0.008962      -0.294661       0.310464      -0.230332       0.095167       0.135165             12.515645      21.054069       1.318575      -4.870058       7.078974      -0.542405       9.413891           0.030572
           20              C      11.475774       8.844372       9.399031       0.026718      42.663911 0.56358277E+03  0.14042991E+05                                10.635621                            8.126133       0.268762       2.026432                    0.999837      30.421335      88.074187       0.559452       0.439381      -1.057123       0.056251       0.034336       0.078354       0.102384      -0.010859      -0.134919      -0.000157      -0.257288       0.218410      -0.226284       0.092105       0.134179             12.378017      19.797156       0.152602       5.280437       7.159720      -0.061412      10.177174           0.034044
           21              C       9.591847       7.189329      10.346880       0.030483      42.088471 0.56571159E+03  0.14080929E+05                                10.480579                            8.114547       0.368127       2.064051                    0.999814      30.017514      86.288716       0.563774       0.436480      -1.061010       0.005511      -0.025650       0.080244       0.084424       0.023577      -0.015390       0.170831       0.150700      -0.181856      -0.226104       0.104857       0.121248             11.934284       7.721421      -0.475797       0.631862      13.194930      -6.612940      14.886501           0.018796
           22              C       8.049673       8.383620       6.748459      -0.113975      43.341805 0.66185957E+03  0.17242905E+05                                10.864043                            8.926631       0.185306       1.984849                    0.998876      33.018353      99.145446       0.520740       0.451482      -1.045406       0.000539       0.001174      -0.025403       0.025436      -0.018429      -0.166394      -0.022023      -0.172842      -0.159932      -0.225376       0.108721       0.116655             11.864853      13.750825       0.647142       5.382573       8.207660       0.462642      13.636074          -0.008946
           23              N       4.992688       3.508556       5.395362      -0.333226      36.278596 0.56960135E+03  0.14081343E+05                                 9.013351                            7.773913       0.280984       2.039739                    0.999833      31.396415      87.471889       0.622721       0.397869      -1.095174      -0.108245      -0.011640      -0.083297       0.137080      -0.019801      -0.187636      -0.024036      -0.212110      -0.169856      -0.257552       0.119875       0.137678              9.558110      11.144699       0.433776       4.470726       6.567155       0.438749      10.962477           0.026115
           24              N      10.996144       3.199156       5.405578      -0.384011      41.326693 0.55806328E+03  0.13666421E+05                                 9.751440                            7.611487       0.412916       2.115801                    0.999126      30.137374      82.395328       0.642463       0.389302      -1.105926       0.061217      -0.006290      -0.024138       0.066104      -0.001816       0.113695       0.007484      -0.130270      -0.167709      -0.160801       0.067005       0.093796             11.010361      12.340478       0.165693      -6.963680       6.795120      -0.136868      13.895484           0.047961
           25              N       3.190574      10.634806       4.204591      -0.399947      44.458370 0.55960461E+03  0.13726437E+05                                10.308358                            7.619294       0.419037       2.119262                    0.999150      30.271677      83.082879       0.641874       0.389027      -1.105089       0.016745       0.078827       0.023060       0.083820       0.022178      -0.009956       0.086630       0.185018       0.108871      -0.153367       0.076289       0.077079             12.401231       6.739627       0.880198      -0.348230      21.780491      -5.361802       8.683573           0.029521
           26              N       2.538758       5.434346       0.178218      -0.387597      41.842563 0.56932676E+03  0.13999550E+05                                 9.813875                            7.667153       0.454527       2.128283                    0.999207      30.221121      82.552378       0.643303       0.387202      -1.108413       0.002594      -0.057975       0.029026       0.064888       0.010923      -0.015864       0.110570       0.118345      -0.156766      -0.155150       0.067961       0.087189             11.082308       6.910484      -0.399802       0.407545      12.315492      -6.970585      14.020948           0.049466
           27              N      10.199297       2.918101       1.404179      -0.394589      43.007891 0.55917225E+03  0.13725421E+05                                10.105391                            7.638421       0.383802       2.105561                    0.999040      30.404941      83.721425       0.637725       0.391285      -1.102507       0.090115      -0.017850      -0.041387       0.100758      -0.022322      -0.095659      -0.010173      -0.180691       0.082467      -0.156968       0.076944       0.080024             11.898284      20.292349      -0.841672       5.106541       6.704172      -0.300681       8.698333           0.030457
           28              N       2.590403       6.417555       3.953723      -0.392858      43.868921 0.54911930E+03  0.13404631E+05                                10.198342                            7.549256       0.410263       2.117921                    0.999274      30.055255      82.269295       0.644681       0.389200      -1.105054      -0.025775      -0.071571       0.024394       0.079887       0.000817       0.000601      -0.079693       0.200673       0.139243      -0.155070       0.077058       0.078012             12.140140       6.501517      -0.736882      -0.504485      21.161264       5.455095       8.757640           0.031945
           29              N       5.966553       3.668169       1.732237      -0.389393      43.624126 0.53801429E+03  0.13063892E+05                                10.158682                            7.466180       0.447147       2.133058                    0.999348      29.821850      81.357857       0.649222       0.388539      -1.105756      -0.066352       0.032372      -0.010123       0.074519      -0.010396       0.065365       0.006612      -0.208362       0.172089      -0.153775       0.073568       0.080206             12.226972      21.781214       1.048048      -5.138470       6.537559      -0.592856       8.362143           0.029186
           30              N       3.135041       0.924681       0.354166      -0.326925      36.939635 0.57647721E+03  0.14293243E+05                                 9.131001                            7.825982       0.255453       2.031807                    0.999807      31.412039      87.626096       0.620056       0.398407      -1.094872       0.002742       0.112178       0.072198       0.133432       0.008959       0.016977      -0.181618       0.233496      -0.117786      -0.252914       0.113588       0.139327              9.740726       6.755284      -0.764568      -0.749409      11.928203       4.574260      10.538690           0.027429
           31              N       7.237555       8.295930       5.956125      -0.333221      36.278358 0.56959666E+03  0.14081199E+05                                 9.013326                            7.773892       0.281020       2.039753                    0.999833      31.396226      87.471281       0.622720       0.397870      -1.095173       0.108279       0.011638       0.083250       0.137078      -0.019799      -0.187626      -0.024038      -0.212144      -0.169760      -0.257544       0.119864       0.137681              9.558083      11.144660       0.433776       4.470708       6.567128       0.438749      10.962460           0.026092
           32              N       1.234099       8.605330       5.945909      -0.384011      41.328002 0.55808355E+03  0.13667058E+05                                 9.751696                            7.611663       0.412873       2.115784                    0.999126      30.137763      82.397130       0.642450       0.389306      -1.105922      -0.061244       0.006291       0.024108       0.066118      -0.001816       0.113691       0.007481      -0.130280      -0.167683      -0.160797       0.067001       0.093796             11.010668      12.340822       0.165694      -6.963921       6.795275      -0.136867      13.895907           0.047986
           33              N       9.039669       1.169680       7.146896      -0.399938      44.457618 0.55959400E+03  0.13726108E+05                                10.308240                            7.619219       0.419042       2.119267                    0.999150      30.271441      83.081953       0.641878       0.389026      -1.105089      -0.016746      -0.078829      -0.023080       0.083828       0.022177      -0.009947       0.086628       0.184999       0.108936      -0.153362       0.076294       0.077068             12.401073       6.739561       0.880172      -0.348221      21.780182      -5.361723       8.683477           0.029496
           34              N       9.691485       6.370140      11.173269      -0.387555      41.838953 0.56926860E+03  0.13997738E+05                                 9.813250                            7.666711       0.454640       2.128338                    0.999207      30.219731      82.546971       0.643329       0.387197      -1.108419      -0.002598       0.057978      -0.029017       0.064886       0.010924      -0.015859       0.110570       0.118329      -0.156727      -0.155142       0.067968       0.087174             11.081551       6.910071      -0.399795       0.407544      12.314666      -6.970009      14.019918           0.049403
           35              N       2.030946       8.886385       9.947308      -0.394638      43.013519 0.55925599E+03  0.13728028E+05                                10.106371                            7.639070       0.383659       2.105489                    0.999040      30.406931      83.729317       0.637686       0.391293      -1.102499      -0.090142       0.017848       0.041424       0.100797      -0.022325      -0.095668      -0.010177      -0.180708       0.082518      -0.156985       0.076958       0.080027             11.899558      20.294771      -0.841836       5.107164       6.704761      -0.300737       8.699141           0.030529
           36              N       9.639840       5.386931       7.397764      -0.392853      43.868184 0.54910934E+03  0.13404320E+05                                10.198215                            7.549177       0.410267       2.117925                    0.999274      30.055047      82.268383       0.644686       0.389199      -1.105056       0.025769       0.071570      -0.024395       0.079884       0.000818       0.000606      -0.079695       0.200660       0.139290      -0.155070       0.077043       0.078027             12.139974       6.501450      -0.736867      -0.504477      21.160947       5.454999       8.757523           0.031916
           37              N       6.263690       8.136317       9.619250      -0.389453      43.631017 0.53810958E+03  0.13066837E+05                                10.159898                            7.466952       0.446965       2.132970                    0.999348      29.824153      81.367174       0.649171       0.388550      -1.105743       0.066373      -0.032393       0.010149       0.074550      -0.010397       0.065366       0.006610      -0.208372       0.172130      -0.153784       0.073574       0.080210             12.228592      21.784390       1.048213      -5.139287       6.538258      -0.592947       8.363129           0.029251
           38              N       9.095202      10.879805      10.997321      -0.326914      36.937444 0.57643367E+03  0.14291887E+05                                 9.130648                            7.825691       0.255537       2.031848                    0.999807      31.410919      87.621977       0.620067       0.398407      -1.094873      -0.002725      -0.112164      -0.072166       0.133402       0.008963       0.016974      -0.181596       0.233443      -0.117767      -0.252876       0.113581       0.139296              9.740339       6.755050      -0.764531      -0.749371      11.927709       4.574043      10.538258           0.027366

******************************************************
Auxiliary information for the entire system
The total spin magnetic moment of the unit cell is   21.576695
The total net atomic charge of the unit cell is   0.000001
Accuracy of reproducing the electrostatic potential in the unit cell:
  The inner radius (bohr) =    5.0000
  The outer radius (bohr) =   12.0000
  Valid grid points have density less than (e/(bohr^3)) =    0.0001
  The number of valid grid points were=        72424
  The rms potential error without charges in kcal/mol is=      9.71962
  The rms potential error with partial charges in kcal/mol is=      1.57696
  The RRMSE value at monopole order=      0.16225
  The rms potential error with partial charges and cloud penetration in kcal/mol is=      1.58030
  The RRMSE value at monopole order with cloud penetration is=      0.16259
  The rms potential error with partial charges and atomic dipoles in kcal/mol is=      0.87217
  The RRMSE value at dipole order=      0.08973
  The rms potential error with partial charges, atomic dipoles and cloud penetration in kcal/mol is=      0.86554
  The RRMSE value at dipole order with cloud penetration=      0.08905

******************************************************
The electron densities and ab initio electrostatic potential were computed in VASP using the PBE functional and
projector augmented wave method. See the main text of the journal article for a description of computational details.
The atomic charges, dipoles, and quadrupoles were computed with the DDEC6 method as described in
(a) T. A. Manz and N. Gabaldon Limas, RSC Adv. 6 (2016) 47771-47801 DOI: 10.1039/c6ra04656h
(b) N. Gabaldon Limas and T. A. Manz, RSC Adv. 8 (2018) 2678-2707 DOI: 10.1039/c7ra11829e.
For each atom in the material, the electron cloud parameters were fit to the spherically averaged atom-in-material
electron density using radial positions for which this density was between 10^-4 and 10^-2 electrons per cubic bohr.
The polarizabilities, dispersion coefficients, and quantum Drude oscillator (QDO) parameters were fit using the MCLF method.
The magnetic structure of the system was optimized in VASP from the default ferromagnetic initial guess using spin polarization.
The atomic spin moments (ASMs) were computed on this optimized magnetic structure using the DDEC6 partition as inputs
to the method of T. A. Manz and D. S. Sholl, J. Chem. Theory Comput. 7 (2011) 4146-4164 DOI: 10.1021/ct200539n.
The RMSE and RRMSE were computed using a uniform grid with Ewald summation.
