# Supplementary material for: A collection of forcefield precursors for metal–organic frameworks
Source: RSC Adv. 2019 Nov 13;9(63):36492–507. doi: 10.1039/c9ra07327b (PMC9075174; doi:10.1039/c9ra07327b)
Supplement: RA-009-C9RA07327B-s5830 [file RA-009-C9RA07327B-s5830.xyz]

   40
jmolscript: load "" {1 1 1} spacegroup "x,y,z" unitcell [{      7.233500     0.000000     0.000000 }, {     -0.934462     7.569841     0.000000 }, {     -3.149516    -3.784941    10.108193 }]
Ga     0.000002    -0.000012     5.958375     1.443517
Ga     3.149520     3.784912     4.149818     1.443517
Ga    -2.041989     1.892450     5.054097     1.476426
Ga     2.041992    -1.892471     5.054097     1.475210
H      4.849838    -0.115378     6.555365     0.437372
H     -1.387543     5.556253     4.831716     0.407136
H      2.383666     0.115351     6.555365     0.436682
H      0.453084     2.013568     4.831716     0.408204
H     -1.700316     3.900278     3.552828     0.437371
H      4.537065    -1.771353     5.276477     0.407135
H      0.765856     3.669549     3.552828     0.436682
H      2.696438     1.771332     5.276477     0.408203
H      3.692722     2.255813     0.000000     0.126359
H      2.606316     5.314028     0.000000     0.126360
C      0.643494    -2.323957     7.572250     0.608753
C      0.469858    -3.062019     8.861448    -0.020103
C     -0.643489     2.323926     7.572250     0.608246
C     -0.469853     3.061983     8.861448    -0.020621
C      2.506028     6.108857     2.535943     0.608753
C      2.679664     6.846919     1.246745    -0.020103
C      3.793011     1.460974     2.535943     0.608245
C      3.619375     0.722917     1.246745    -0.020620
C      3.637341     1.362571     0.000000    -0.127594
C      2.661697     6.207270     0.000000    -0.127593
O     -1.935124     0.120273     5.863965    -0.909694
O      0.182198    -1.429650     4.688786    -0.882333
O     -0.105420    -1.312928     7.454186    -0.553042
O      0.618218     4.825684     6.768042    -0.547073
O      1.935128    -0.120297     5.863965    -0.908339
O     -0.182196     1.429631     4.688786    -0.883690
O      0.105424     1.312898     7.454186    -0.553518
O     -1.552676     2.744129     6.768042    -0.546081
O      5.084646     3.664627     4.244228    -0.909694
O      2.967324     5.214550     5.419407    -0.882331
O      3.254942     5.097828     2.654007    -0.553042
O      2.531304    -1.040784     3.340151    -0.547072
O      1.214394     3.905197     4.244228    -0.908340
O      3.331718     2.355269     5.419407    -0.883689
O      3.044098     2.472002     2.654007    -0.553518
O      4.702198     1.040771     3.340151    -0.546080

The following XYZ coordinates are in angstroms. Other properties are in atomic units.
The sperically averaged electron density of each atom fit to a function of the form exp(a - br)
eigen_1, eigen_2 and eigen_3 are the three eigenvalues of traceless quadrupole moment tensor
  atom number  atomic symbol              X              Y              Z     net charge C6 coefficient C8 coefficient C10 coefficient fluctuating dipole atomic polarizability isotropic forcefield polarizability              a              b squared Pearson coefficient          <r^3>          <r^4>         wp_QDO          m_QDO          q_QDO       dipole_x       dipole_y       dipole_z         dipole            Qxy            Qxz            Qyz     Q(x^2-y^2)  Q(3z^2 - R^2)        eigen_1        eigen_2        eigen_3 static polarizability      alpha(xx)      alpha(xy)      alpha(xz)      alpha(yy)      alpha(yz)      alpha(zz) atomic spin moment
            1             Ga       0.000002      -0.000012       5.958375       1.443517      67.230012 0.12355861E+04  0.35350783E+05                                12.658345                           10.659698       0.596172       2.087843                    0.998449      40.653269     104.339164       0.620772       0.344864      -1.190224      -0.000346      -0.000041      -0.047500       0.047501       0.022567      -0.000190       0.000545       0.129784       0.187552      -0.099965       0.037445       0.062520             14.704660      15.389462      -4.717984      -0.003001      18.049985       0.002287      10.674533           0.000026
            2             Ga       3.149520       3.784912       4.149818       1.443517      67.230033 0.12355865E+04  0.35350796E+05                                12.658349                           10.659701       0.596171       2.087843                    0.998449      40.653282     104.339205       0.620772       0.344864      -1.190223       0.000345       0.000040       0.047500       0.047501       0.022568      -0.000191       0.000544       0.129784       0.187553      -0.099965       0.037445       0.062520             14.704666      15.389470      -4.717987      -0.003002      18.049990       0.002286      10.674538           0.000019
            3             Ga      -2.041989       1.892450       5.054097       1.476426      67.937408 0.12431547E+04  0.35628497E+05                                12.628208                           10.579406       0.525585       2.070007                    0.997728      40.356400     103.731229       0.633002       0.337620      -1.196327       0.000000       0.000000       0.000000       0.000000      -0.054274      -0.070252       0.046164      -0.140873      -0.176920      -0.120797      -0.021075       0.141871             14.788459      16.985399      -2.736309       5.138626      13.833952      -0.688781      13.546026           0.000031
            4             Ga       2.041992      -1.892471       5.054097       1.475210      68.008053 0.12445763E+04  0.35680503E+05                                12.636187                           10.584512       0.526929       2.069897                    0.997837      40.388610     103.840598       0.632915       0.337560      -1.196345      -0.000000       0.000000       0.000000       0.000000      -0.054331       0.070145      -0.044870      -0.140755      -0.175881      -0.120567      -0.020426       0.140993             14.799259      16.999947      -2.741035      -5.142241      13.842675       0.684082      13.555153           0.000022
            5              H       4.849838      -0.115378       6.555365       0.437372       0.441679 0.27768680E+01  0.21578897E+02                                 1.098202                            1.093108      -1.224581       2.502420                    0.999978       2.134117       5.877801       0.488461       1.613623      -0.648728      -0.016249      -0.011530       0.022030       0.029703      -0.000056      -0.009933      -0.004457       0.004706       0.028041      -0.010082      -0.005607       0.015688              1.097818       1.144905       0.063599      -0.070006       1.058279      -0.045697       1.090271           0.000003
            6              H      -1.387543       5.556253       4.831716       0.407136       0.432578 0.26586947E+01  0.20827629E+02                                 1.138154                            1.108293      -1.525137       2.302577                    0.997229       2.673742       7.865242       0.451298       1.732494      -0.625354      -0.018707      -0.009723      -0.000755       0.021096      -0.000388      -0.003927      -0.003608       0.005830       0.000430      -0.006133       0.000086       0.006047              1.159356       1.269725       0.198307       0.013333       1.227513       0.035295       0.980830          -0.000003
            7              H       2.383666       0.115351       6.555365       0.436682       0.440487 0.27613564E+01  0.21395326E+02                                 1.088873                            1.083941      -1.223907       2.499731                    0.999979       2.125525       5.816177       0.495438       1.595586      -0.651557       0.016315       0.011642       0.022394       0.030054       0.000003       0.009971       0.004507       0.005047       0.028150      -0.010117      -0.005684       0.015800              1.088475       1.134845       0.062637       0.068999       1.049489       0.044915       1.081090           0.000003
            8              H       0.453084       2.013568       4.831716       0.408204       0.434922 0.26795498E+01  0.21049805E+02                                 1.145511                            1.115109      -1.557411       2.287825                    0.997000       2.692464       7.953298       0.448039       1.740219      -0.624132       0.017878       0.009505      -0.001084       0.020276      -0.000120       0.004044       0.003576       0.006215      -0.000297      -0.006136      -0.000184       0.006320              1.167039       1.278920       0.200848      -0.013434       1.235891      -0.035542       0.986305          -0.000003
            9              H      -1.700316       3.900278       3.552828       0.437371       0.441680 0.27768756E+01  0.21578970E+02                                 1.098204                            1.093110      -1.224580       2.502420                    0.999978       2.134120       5.877811       0.488461       1.613624      -0.648728       0.016249       0.011530      -0.022030       0.029703      -0.000056      -0.009933      -0.004457       0.004706       0.028041      -0.010082      -0.005607       0.015688              1.097820       1.144907       0.063599      -0.070006       1.058281      -0.045697       1.090272           0.000003
           10              H       4.537065      -1.771353       5.276477       0.407135       0.432579 0.26586968E+01  0.20827651E+02                                 1.138155                            1.108294      -1.525139       2.302576                    0.997229       2.673744       7.865252       0.451297       1.732496      -0.625354       0.018707       0.009723       0.000755       0.021096      -0.000388      -0.003927      -0.003608       0.005830       0.000430      -0.006133       0.000086       0.006047              1.159357       1.269727       0.198308       0.013333       1.227515       0.035295       0.980831          -0.000003
           11              H       0.765856       3.669549       3.552828       0.436682       0.440488 0.27613598E+01  0.21395358E+02                                 1.088873                            1.083942      -1.223906       2.499731                    0.999979       2.125526       5.816180       0.495438       1.595585      -0.651557      -0.016315      -0.011642      -0.022394       0.030054       0.000003       0.009971       0.004507       0.005047       0.028150      -0.010117      -0.005684       0.015800              1.088475       1.134846       0.062637       0.068999       1.049490       0.044915       1.081090           0.000003
           12              H       2.696438       1.771332       5.276477       0.408203       0.434922 0.26795552E+01  0.21049860E+02                                 1.145513                            1.115111      -1.557413       2.287823                    0.997000       2.692468       7.953315       0.448038       1.740221      -0.624132      -0.017878      -0.009505       0.001084       0.020276      -0.000120       0.004044       0.003575       0.006215      -0.000297      -0.006136      -0.000184       0.006320              1.167041       1.278922       0.200849      -0.013434       1.235893      -0.035542       0.986307          -0.000003
           13              H       3.692722       2.255813       0.000000       0.126359       0.940014 0.67449589E+01  0.62984108E+02                                 1.541853                            1.486864      -0.876993       2.479799                    0.999467       3.174469       8.460654       0.533654       1.229121      -0.721428       0.000653       0.040521      -0.000115       0.040526       0.004321      -0.000022       0.000018      -0.020924      -0.005075      -0.010473      -0.001692       0.012165              1.546012       1.191172       0.014263       0.000007       1.956525       0.000015       1.490339           0.000000
           14              H       2.606316       5.314028       0.000000       0.126360       0.940014 0.67449555E+01  0.62984067E+02                                 1.541852                            1.486863      -0.876993       2.479798                    0.999467       3.174468       8.460650       0.533654       1.229120      -0.721428      -0.000653      -0.040521       0.000115       0.040526       0.004321      -0.000022       0.000018      -0.020925      -0.005076      -0.010474      -0.001692       0.012165              1.546011       1.191171       0.014263       0.000007       1.956524       0.000015       1.490338           0.000000
           15              C       0.643494      -2.323957       7.572250       0.608753      24.935577 0.26375989E+03  0.55295643E+04                                 7.890354                            5.776560      -0.096744       2.022220                    0.999252      22.437272      63.002758       0.615833       0.474418      -1.019478       0.000289       0.023446      -0.043733       0.049622       0.053390       0.048807       0.069936       0.020190      -0.101298      -0.086922      -0.030120       0.117041              9.462922       6.760712      -1.781812      -2.014997       9.479815      -3.239397      12.148240           0.000024
           16              C       0.469858      -3.062019       8.861448      -0.020103      42.056605 0.45517915E+03  0.10715265E+05                                10.419519                            7.051145      -0.044396       1.990211                    0.999013      27.226327      75.763473       0.635210       0.409608      -1.079521      -0.013165      -0.000133       0.039436       0.041575      -0.021493       0.010007       0.002517       0.037572      -0.101880      -0.036418      -0.009926       0.046344             13.380170       5.166301       0.615445      -0.833275      12.906110      -2.156914      22.068099          -0.000001
           17              C      -0.643489       2.323926       7.572250       0.608246      24.929809 0.26369400E+03  0.55279528E+04                                 7.890310                            5.776740      -0.098710       2.021679                    0.999273      22.433440      62.994965       0.615666       0.474566      -1.019378       0.000599      -0.024136      -0.043368       0.049635       0.053576      -0.049812      -0.069128       0.020395      -0.101081      -0.086307      -0.031003       0.117309              9.462784       6.760458      -1.781636       2.014829       9.479961       3.239604      12.147934           0.000022
           18              C      -0.469853       3.061983       8.861448      -0.020621      42.040240 0.45503021E+03  0.10710264E+05                                10.414395                            7.048196      -0.042313       1.990998                    0.999006      27.223306      75.735493       0.635622       0.409399      -1.079721       0.013252       0.000602       0.039064       0.041255      -0.021077      -0.010152      -0.001426       0.038197      -0.102406      -0.036242      -0.010213       0.046456             13.373010       5.163928       0.615036       0.831994      12.900313       2.155151      22.054789          -0.000002
           19              C       2.506028       6.108857       2.535943       0.608753      24.935582 0.26375996E+03  0.55295660E+04                                 7.890354                            5.776560      -0.096744       2.022220                    0.999252      22.437275      63.002763       0.615833       0.474418      -1.019478      -0.000290      -0.023446       0.043733       0.049622       0.053389       0.048807       0.069936       0.020190      -0.101298      -0.086922      -0.030120       0.117041              9.462922       6.760711      -1.781812      -2.014996       9.479816      -3.239398      12.148239           0.000024
           20              C       2.679664       6.846919       1.246745      -0.020103      42.056624 0.45517939E+03  0.10715273E+05                                10.419522                            7.051147      -0.044396       1.990211                    0.999013      27.226335      75.763505       0.635210       0.409608      -1.079521       0.013165       0.000133      -0.039436       0.041575      -0.021493       0.010007       0.002517       0.037572      -0.101879      -0.036418      -0.009926       0.046344             13.380175       5.166303       0.615445      -0.833275      12.906116      -2.156916      22.068106          -0.000002
           21              C       3.793011       1.460974       2.535943       0.608245      24.929829 0.26369425E+03  0.55279593E+04                                 7.890315                            5.776743      -0.098712       2.021678                    0.999273      22.433451      62.995006       0.615666       0.474566      -1.019378      -0.000599       0.024136       0.043368       0.049635       0.053577      -0.049812      -0.069128       0.020394      -0.101081      -0.086307      -0.031003       0.117310              9.462790       6.760461      -1.781637       2.014830       9.479967       3.239607      12.147942           0.000023
           22              C       3.619375       0.722917       1.246745      -0.020620      42.040244 0.45503029E+03  0.10710266E+05                                10.414393                            7.048195      -0.042313       1.990998                    0.999006      27.223311      75.735499       0.635623       0.409399      -1.079721      -0.013252      -0.000602      -0.039064       0.041255      -0.021077      -0.010152      -0.001426       0.038195      -0.102405      -0.036242      -0.010213       0.046455             13.373007       5.163927       0.615036       0.831994      12.900311       2.155150      22.054783          -0.000002
           23              C       3.637341       1.362571       0.000000      -0.127594      37.774396 0.42958638E+03  0.10094850E+05                                 9.904372                            7.006744      -0.020428       1.965720                    0.999486      29.564490      85.676075       0.608196       0.428562      -1.053921      -0.008686      -0.024301       0.000293       0.025808      -0.002703      -0.000188       0.000311      -0.002589      -0.136214      -0.045407       0.019705       0.025701             12.248920       4.849280       0.150908      -0.000282       9.653411       0.000019      22.244068           0.000017
           24              C       2.661697       6.207270       0.000000      -0.127593      37.774386 0.42958627E+03  0.10094846E+05                                 9.904370                            7.006743      -0.020428       1.965721                    0.999486      29.564486      85.676054       0.608196       0.428562      -1.053921       0.008686       0.024301      -0.000293       0.025808      -0.002703      -0.000187       0.000311      -0.002590      -0.136214      -0.045407       0.019705       0.025702             12.248916       4.849279       0.150908      -0.000281       9.653408       0.000018      22.244061           0.000017
           25              O      -1.935124       0.120273       5.863965      -0.909694      40.167155 0.75953591E+03  0.19882704E+05                                 9.285042                            8.485613      -0.069417       1.995780                    0.992887      31.223461      85.314511       0.658157       0.355508      -1.143131      -0.007757      -0.027458      -0.056491       0.063287       0.005782      -0.059926      -0.031604       0.037781       0.154683      -0.059762      -0.035659       0.095421             10.008841      11.981723       0.209921       0.807166      10.749310      -1.382565       7.295490           0.000018
           26              O       0.182198      -1.429650       4.688786      -0.882333      37.620892 0.70377929E+03  0.18130947E+05                                 8.925445                            8.178925      -0.055527       1.997277                    0.994938      31.213063      85.460795       0.667014       0.356441      -1.138876       0.005649       0.048128      -0.082505       0.095683       0.046042      -0.008200       0.000397       0.000388      -0.178628      -0.060597      -0.015443       0.076040              9.601875      12.172741       0.335345      -0.263737       9.948526       1.164356       6.684358           0.000011
           27              O      -0.105420      -1.312928       7.454186      -0.553042      34.803516 0.49969528E+03  0.11783338E+05                                 8.439903                            6.892296       0.369354       2.178494                    0.997757      27.034574      70.160936       0.728600       0.356495      -1.142084       0.004957      -0.024470       0.027014       0.036785      -0.002291       0.058470       0.019212      -0.022200      -0.152214      -0.087670       0.034752       0.052918              9.560525       7.148604      -3.745825       1.169877      13.481191      -3.762217       8.051780           0.000012
           28              O       0.618218       4.825684       6.768042      -0.547073      35.564889 0.54016762E+03  0.13004759E+05                                 8.648346                            7.241736       0.170694       2.114788                    0.996985      27.340042      71.993396       0.698786       0.364073      -1.134644       0.002449      -0.026385       0.020516       0.033512       0.007535      -0.035733       0.063960       0.076820      -0.021034      -0.092547       0.023624       0.068923              9.770548       9.650637      -0.385271      -5.494531       7.071554      -0.405701      12.589454           0.000006
           29              O       1.935128      -0.120297       5.863965      -0.908339      40.118237 0.75826687E+03  0.19840863E+05                                 9.285087                            8.485887      -0.202036       1.962410                    0.994163      31.187743      85.193854       0.657301       0.356126      -1.142653       0.008122       0.027337      -0.056102       0.062935       0.005247       0.059859       0.031909       0.038202       0.153580      -0.060330      -0.034870       0.095199             10.009470      11.982276       0.208144      -0.812507      10.753784       1.379465       7.292348           0.000017
           30              O      -0.182196       1.429631       4.688786      -0.883690      37.551766 0.70206028E+03  0.18073984E+05                                 8.906584                            8.160849      -0.043981       2.000781                    0.994972      31.200348      85.370976       0.668804       0.355736      -1.139542      -0.005611      -0.049002      -0.082501       0.096120       0.045249       0.008324      -0.000626       0.000664      -0.175928      -0.059773      -0.015024       0.074797              9.581298      12.147866       0.343804       0.264056       9.927465      -1.158932       6.668563           0.000011
           31              O       0.105424       1.312898       7.454186      -0.553518      34.827696 0.50012215E+03  0.11796398E+05                                 8.444969                            6.896275       0.366736       2.177720                    0.997767      27.043565      70.202426       0.728196       0.356602      -1.141952      -0.004834       0.024160       0.027349       0.036811      -0.002502      -0.058617      -0.018819      -0.021143      -0.151334      -0.087434       0.034600       0.052834              9.566485       7.152088      -3.747547      -1.170526      13.489788       3.765457       8.057578           0.000012
           32              O      -1.552676       2.744129       6.768042      -0.546081      35.523443 0.53944687E+03  0.12982646E+05                                 8.640436                            7.235927       0.169207       2.114512                    0.996917      27.327004      71.938169       0.699231       0.363974      -1.134758      -0.001067       0.026189       0.021420       0.033850       0.007431       0.036615      -0.064004       0.077678      -0.020136      -0.092977       0.023011       0.069966              9.760864       9.641966      -0.385551       5.488088       7.065350       0.404039      12.575277           0.000005
           33              O       5.084646       3.664627       4.244228      -0.909694      40.167192 0.75953679E+03  0.19882733E+05                                 9.285046                            8.485616      -0.069414       1.995780                    0.992887      31.223482      85.314580       0.658157       0.355508      -1.143131       0.007757       0.027457       0.056491       0.063287       0.005782      -0.059926      -0.031604       0.037781       0.154684      -0.059762      -0.035659       0.095421             10.008846      11.981731       0.209920       0.807167      10.749313      -1.382566       7.295495           0.000019
           34              O       2.967324       5.214550       5.419407      -0.882331      37.620876 0.70377882E+03  0.18130932E+05                                 8.925441                            8.178921      -0.055527       1.997277                    0.994938      31.213056      85.460767       0.667014       0.356441      -1.138876      -0.005649      -0.048128       0.082505       0.095683       0.046042      -0.008200       0.000397       0.000388      -0.178628      -0.060597      -0.015443       0.076040              9.601871      12.172740       0.335348      -0.263739       9.948519       1.164355       6.684354           0.000011
           35              O       3.254942       5.097828       2.654007      -0.553042      34.803539 0.49969564E+03  0.11783349E+05                                 8.439907                            6.892298       0.369355       2.178494                    0.997757      27.034583      70.160969       0.728600       0.356495      -1.142084      -0.004957       0.024470      -0.027014       0.036784      -0.002290       0.058470       0.019212      -0.022200      -0.152214      -0.087671       0.034752       0.052918              9.560530       7.148607      -3.745826       1.169878      13.481198      -3.762220       8.051785           0.000014
           36              O       2.531304      -1.040784       3.340151      -0.547072      35.564844 0.54016691E+03  0.13004737E+05                                 8.648338                            7.241730       0.170696       2.114789                    0.996985      27.340026      71.993331       0.698787       0.364073      -1.134644      -0.002449       0.026385      -0.020516       0.033512       0.007535      -0.035733       0.063960       0.076820      -0.021034      -0.092547       0.023624       0.068923              9.770538       9.650628      -0.385272      -5.494522       7.071548      -0.405699      12.589438           0.000007
           37              O       1.214394       3.905197       4.244228      -0.908340      40.118265 0.75826751E+03  0.19840884E+05                                 9.285092                            8.485891      -0.202036       1.962410                    0.994163      31.187758      85.193910       0.657300       0.356126      -1.142653      -0.008122      -0.027337       0.056102       0.062935       0.005247       0.059859       0.031909       0.038203       0.153579      -0.060330      -0.034869       0.095199             10.009475      11.982284       0.208143      -0.812509      10.753788       1.379468       7.292353           0.000017
           38              O       3.331718       2.355269       5.419407      -0.883689      37.551770 0.70206029E+03  0.18073984E+05                                 8.906583                            8.160848      -0.043980       2.000781                    0.994972      31.200352      85.370986       0.668805       0.355736      -1.139543       0.005611       0.049001       0.082500       0.096119       0.045250       0.008324      -0.000626       0.000664      -0.175929      -0.059773      -0.015024       0.074797              9.581298      12.147868       0.343805       0.264057       9.927464      -1.158932       6.668562           0.000010
           39              O       3.044098       2.472002       2.654007      -0.553518      34.827679 0.50012183E+03  0.11796388E+05                                 8.444966                            6.896273       0.366737       2.177720                    0.997767      27.043559      70.202401       0.728196       0.356602      -1.141952       0.004834      -0.024160      -0.027349       0.036811      -0.002502      -0.058617      -0.018820      -0.021143      -0.151333      -0.087434       0.034600       0.052834              9.566481       7.152085      -3.747546      -1.170526      13.489782       3.765456       8.057575           0.000014
           40              O       4.702198       1.040771       3.340151      -0.546080      35.523410 0.53944632E+03  0.12982629E+05                                 8.640429                            7.235922       0.169211       2.114513                    0.996917      27.326994      71.938123       0.699231       0.363974      -1.134758       0.001067      -0.026189      -0.021420       0.033850       0.007431       0.036615      -0.064004       0.077678      -0.020137      -0.092977       0.023011       0.069966              9.760856       9.641958      -0.385552       5.488082       7.065344       0.404037      12.575265           0.000005

******************************************************
Auxiliary information for the entire system
The total spin magnetic moment of the unit cell is   0.000410
The total net atomic charge of the unit cell is   0.000001
Accuracy of reproducing the electrostatic potential in the unit cell:
  The inner radius (bohr) =    5.0000
  The outer radius (bohr) =   12.0000
  Valid grid points have density less than (e/(bohr^3)) =    0.0001
  The number of valid grid points were=        16976
  The rms potential error without charges in kcal/mol is=      7.02899
  The rms potential error with partial charges in kcal/mol is=      0.42043
  The RRMSE value at monopole order=      0.05981
  The rms potential error with partial charges and cloud penetration in kcal/mol is=      0.41138
  The RRMSE value at monopole order with cloud penetration is=      0.05853
  The rms potential error with partial charges and atomic dipoles in kcal/mol is=      0.49512
  The RRMSE value at dipole order=      0.07044
  The rms potential error with partial charges, atomic dipoles and cloud penetration in kcal/mol is=      0.51587
  The RRMSE value at dipole order with cloud penetration=      0.07339

******************************************************
The electron densities and ab initio electrostatic potential were computed in VASP using the PBE functional and
projector augmented wave method. See the main text of the journal article for a description of computational details.
The atomic charges, dipoles, and quadrupoles were computed with the DDEC6 method as described in
(a) T. A. Manz and N. Gabaldon Limas, RSC Adv. 6 (2016) 47771-47801 DOI: 10.1039/c6ra04656h
(b) N. Gabaldon Limas and T. A. Manz, RSC Adv. 8 (2018) 2678-2707 DOI: 10.1039/c7ra11829e.
For each atom in the material, the electron cloud parameters were fit to the spherically averaged atom-in-material
electron density using radial positions for which this density was between 10^-4 and 10^-2 electrons per cubic bohr.
The polarizabilities, dispersion coefficients, and quantum Drude oscillator (QDO) parameters were fit using the MCLF method.
The magnetic structure of the system was optimized in VASP from the default ferromagnetic initial guess using spin polarization.
The atomic spin moments (ASMs) were computed on this optimized magnetic structure using the DDEC6 partition as inputs
to the method of T. A. Manz and D. S. Sholl, J. Chem. Theory Comput. 7 (2011) 4146-4164 DOI: 10.1021/ct200539n.
The RMSE and RRMSE were computed using a uniform grid with Ewald summation.
