# Supplementary material for: A collection of forcefield precursors for metal–organic frameworks
Source: RSC Adv. 2019 Nov 13;9(63):36492–507. doi: 10.1039/c9ra07327b (PMC9075174; doi:10.1039/c9ra07327b)
Supplement: RA-009-C9RA07327B-s5831 [file RA-009-C9RA07327B-s5831.xyz]

  568
jmolscript: load "" {1 1 1} spacegroup "x,y,z" unitcell [{     22.399200     0.000000     0.000000 }, {     -7.466319    21.118197     0.000000 }, {     -7.466319   -10.558926    18.288995 }]
Zn     0.279213    15.049336     9.144497     0.749529
Zn     1.451425    11.733779     9.144497     0.607798
Zn    21.561918     0.000000     0.000000     0.749529
Zn    18.045244     0.000000     0.000000     0.607802
Zn     7.745541    10.953804     0.683643     0.749559
Zn     8.917791    12.611610     3.555015     0.607782
Zn    -7.187228     5.674328     8.460855     0.749529
Zn    -6.015016     7.332080     5.589483     0.607806
Zn     4.012372     4.490237     9.144497     0.749529
Zn     5.184584     1.174680     9.144497     0.607802
Zn    10.362318     0.000000     0.000000     0.749529
Zn     6.845644     0.000000     0.000000     0.607798
Zn   -10.920387     0.394865    17.605352     0.749529
Zn    -9.748175     2.052617    14.733980     0.607798
Zn    -3.454059    -4.884757     9.828140     0.749559
Zn    -2.281809    -3.226952    12.699512     0.607785
H      4.249993    16.178731     8.478778     0.099703
H     13.823336    -4.053555     8.784204     0.106220
H      7.203712    14.007807    11.302599     0.106742
H      5.139992    13.119783    10.898412     0.113287
H     15.872125    -3.969070    10.075407     0.118337
H     16.209609    -5.104163    11.148971     0.113441
H      8.744760    13.706851     9.054881     0.098881
H      9.622819    13.903263    10.379005     0.101602
H      8.271393    16.398354     7.856952     0.105772
H      9.268896    15.287532     7.286336     0.082428
H     -1.096047     4.120167     0.665719     0.099686
H     -0.963139     6.401985     0.360293     0.106231
H     10.805464    -4.377650    16.130894     0.106738
H     10.656131    -6.619343    16.535080     0.113303
H     -9.032744    -2.197185    17.358085     0.118296
H     12.183771    -2.257382    16.284521     0.113370
H     17.474392     7.533918     0.089616     0.098880
H      9.900552    -2.131721    17.054488     0.101606
H     -2.229428     7.984802     1.287545     0.105772
H     -3.609213     8.554999     1.858162     0.082432
H      5.345998     8.713399     3.273730     0.099678
H      4.475417     6.953209     4.482633     0.106227
H      7.690465     7.138016     6.938845     0.106746
H      8.466970     8.936219     5.766520     0.113297
H      4.806929     5.185631     6.106695     0.118301
H      6.106088     5.163466     7.037605     0.113363
H      5.483410     7.909900     8.370873     0.098878
H      6.179278     6.600577     8.974410     0.101597
H      3.394295     7.030308     6.430411     0.105779
H      3.119544     7.630079     7.886215     0.082441
H     13.899499     2.665172     5.870767     0.099694
H     12.530148     1.257633     4.661865     0.106211
H     11.632683     4.350369     2.205653     0.106748
H     13.069231     5.681883     3.377977     0.113293
H     10.753133     0.980969     3.037802     0.118299
H     10.299175     2.198424     2.106892     0.113355
H     13.096080     2.526800     0.773624     0.098891
H     11.629676     2.746423     0.170088     0.101595
H     12.963183     0.264003     2.714087     0.105782
H     13.620216     0.204858     1.258283     0.082430
H     11.716313     9.812571     0.038407     0.099679
H      6.357005    -0.924813    17.407465     0.106227
H     14.670037    13.343538     0.506605     0.106746
H     12.606331    13.437523     1.477751     0.113297
H      8.405785     0.151153    16.688708     0.118301
H      8.743275     1.648437    17.134959     0.113363
H     16.211105    11.547448     1.891082     0.098877
H     17.089152    12.595959     1.058933     0.101597
H     15.737714     9.164243     0.159114     0.105778
H     16.735234     9.225498     1.406424     0.082441
H      6.370463     9.075681    14.387952     0.099694
H      6.503347     7.670248    12.564540     0.106211
H      3.339089     5.599622    14.014857     0.106748
H      3.189778     7.070521    15.754140     0.113293
H      5.900047     5.572145    11.512922     0.118299
H      4.717370     4.672515    12.101828     0.113355
H      2.541667     6.869860    11.719588     0.098891
H      2.434144     5.276491    11.608025     0.101595
H      5.237034     7.681845    10.730153     0.105782
H      3.857239     7.890908     9.951042     0.082430
H     12.812438     9.037618     9.106091     0.099703
H     11.941869    10.964662    10.026027     0.106220
H     -7.242301    12.999388     8.637892     0.106742
H     -6.465809    11.085014     7.666747     0.113287
H    -10.125809    13.254938    10.744785     0.118337
H     -8.826656    14.072208    10.298533     0.113441
H     12.949825    13.853606     7.253415     0.098881
H     -8.753496    15.030953     8.085565     0.101603
H     10.860734    12.612928     8.985383     0.105772
H     10.585965    13.573794     7.738074     0.082428
H      6.433111    -6.807328    13.045540     0.099686
H      5.063784    -7.150481    14.868953     0.106231
H     -3.300020    10.294192    13.418636     0.106738
H     -1.863495    10.643681    11.679352     0.113303
H      3.286783    -8.418619    15.920570     0.118297
H     -4.633503    11.284653    15.331665     0.113370
H     -1.836592     9.965825    15.713905     0.098880
H     -3.302994     9.333336    15.825467     0.101606
H      5.496843    -8.340474    16.703339     0.105772
H      6.153886    -9.571658    17.482450     0.082431
H     -3.216438     5.686167     9.771810     0.099686
H     -1.109419     4.978713    10.386320     0.106231
H     -0.262758     4.326124     6.479791     0.106738
H     -2.326471     5.120163     5.912832     0.113303
H      0.939353     3.818263     9.813875     0.118296
H      1.276823     3.456071     8.294059     0.113371
H      1.278321     6.423169     7.343031     0.098880
H      2.156362     5.178247     6.851058     0.101606
H      0.804970     6.114871    10.272928     0.105772
H      1.802480     7.164439     9.596236     0.082432
H     13.836825    18.481621     3.235323     0.099703
H     -8.429462    17.605236     5.364162     0.106220
H     18.271812    -1.221627     6.432240     0.106742
H     18.122473    -0.450833     4.288769     0.113287
H     -1.566412    -3.374615     7.706982     0.118337
H     -2.749083    -2.414789     8.191641     0.113441
H     10.008072    17.273690     6.479791     0.098881
H     17.366887    -3.144425     7.915477     0.101603
H     12.703436    16.010820     6.271296     0.105772
H     11.323644    15.231561     6.479791     0.082428
H     -2.120365    13.926451     5.909174     0.099694
H     -2.990962    13.759597     3.780335     0.106211
H      0.224054    11.540064     2.712258     0.106748
H      1.000575    11.656235     4.855728     0.113293
H     -2.659471    13.236899     1.437515     0.118299
H     -1.360324    12.441795     0.952857     0.113355
H     -1.983020     9.913963     2.664707     0.098891
H     -1.287161    10.045938     1.229020     0.101595
H     -4.072109    12.034232     2.873201     0.105781
H     -4.346880    10.473595     2.664707     0.082430
H     -1.033217     4.142501    17.661682     0.099679
H     -2.402552     5.893194    17.047172     0.106227
H      4.166334    17.032907     2.664707     0.106746
H      5.602867    15.351904     3.231665     0.113297
H     -4.179545     7.437995    17.619618     0.118301
H      2.832828    18.194391     0.850438     0.113363
H      5.629751    19.184843     1.801466     0.098877
H      4.163355    19.597708     2.293440     0.101597
H     -1.969491     8.076816    17.160564     0.105779
H     -1.312439     9.367145    17.837257     0.082441
H      7.983162     5.619645     9.810217     0.099685
H     10.090181     6.505550     9.504791     0.106230
H     10.936842     3.448667     6.986396     0.106738
H      8.873129     2.560651     7.390583     0.113303
H     12.138953     6.590011     8.213588     0.118296
H     12.476423     5.454898     7.140024     0.113371
H     12.477921     3.147754     9.234114     0.098880
H     13.355962     3.344141     7.909990     0.101606
H     12.004570     5.839280    10.432043     0.105773
H     13.002080     4.728468    11.002659     0.082432
H      2.637225    -6.438772    17.623276     0.099703
H      2.770138    -4.156948    17.928702     0.106220
H      7.072212     6.181317     2.158101     0.106742
H      6.922873     3.939616     1.753915     0.113288
H      9.633188     8.361759     0.930910     0.118337
H      8.450517     8.301582     2.004474     0.113441
H     -1.191528    -3.025010    18.199379     0.098881
H      6.167287     8.427228     1.234507     0.101602
H      1.503836    -2.574148    17.001450     0.105772
H      0.124044    -2.003962    16.430833     0.082428
H      9.079235    -1.845589    15.015265     0.099693
H      8.208638    -3.605802    13.806362     0.106211
H     11.423654    -3.421041    11.350150     0.106748
H     12.200175    -1.622815    12.522475     0.113293
H      8.540129    -5.373410    12.182300     0.118299
H      9.839276    -5.395593    11.251390     0.113355
H      9.216580    -2.649184     9.918122     0.098891
H      9.912439    -3.958518     9.314585     0.101595
H      7.127491    -3.528739    11.858584     0.105782
H      6.852720    -2.928996    10.402780     0.082430
H    -12.232817    13.224332    12.418228     0.099678
H      8.797048    11.816816    13.627130     0.106227
H     -7.033266    -6.208598    16.083342     0.106746
H     -5.596733    -4.877107    14.911018     0.113297
H      7.020055    11.540183    15.251193     0.118301
H     14.032428    -8.360542    16.182103     0.113363
H     -5.569849    -8.032141    17.515371     0.098877
H     -7.036245    -7.812506    18.118907     0.101597
H    -13.169091    10.823223    15.574908     0.105779
H    -12.512039    10.764106    17.030712     0.082441
H     -6.949607    -0.746356    18.250588     0.099703
H      2.623736     9.634130     0.881530     0.106220
H     -3.995888     2.784602    17.782390     0.106742
H     -6.059608     2.878569    16.811244     0.113287
H      4.672525    10.710109     1.600287     0.118337
H      5.010009    12.207385     1.154036     0.113441
H     -2.454840     0.988486    16.397913     0.098881
H     -1.576781     2.037013    17.230062     0.101603
H     -2.928207    -1.394686    18.129881     0.105772
H     -1.930704    -1.333455    16.882571     0.082428
H     10.103553    -1.483517     3.901043     0.099685
H     10.236461    -2.888915     5.724455     0.106230
H     -0.394136    16.158629     4.274138     0.106738
H     -0.543469    17.629495     2.534855     0.113303
H      2.166856    16.131199     6.776073     0.118296
H      0.984171    15.231558     6.187167     0.113370
H      6.274792    -3.689287     6.569407     0.098880
H     -1.299048    15.835543     6.680970     0.101606
H      8.970172    -2.877283     7.558842     0.105772
H      7.590387    -2.668206     8.337953     0.082431
H     16.545598    -1.521479     9.182904     0.099678
H     15.675017     0.405547     8.262968     0.106227
H     -3.509135     2.440299     9.651103     0.106746
H     -2.732630     0.525943    10.622248     0.113296
H     16.006529     2.695809     7.544210     0.118301
H     -5.093512     3.513087     7.990462     0.113363
H     -5.716190     3.294543    11.035580     0.098877
H     -5.020322     4.471874    10.203430     0.101597
H     14.593895     2.053832     9.303612     0.105779
H     14.319144     3.014722    10.550921     0.082441
H      2.699899     3.751697     5.243455     0.099693
H      1.330548     3.408509     3.420042     0.106211
H      0.433083    -0.264987     4.870359     0.106748
H      1.869631     0.084535     6.609643     0.113293
H     -0.446467     2.140352     2.368425     0.118300
H     -0.900425     0.725438     2.957330     0.113355
H      1.896480    -0.593397     2.575090     0.098891
H      0.430076    -1.225888     2.463528     0.101595
H      1.763583     2.218482     1.585656     0.105782
H      2.420616     0.987283     0.806545     0.082429
H      0.516713    -4.872944     8.517185     0.099678
H     -4.842595    15.537788     7.902675     0.106227
H      3.470437    -6.232924    11.809204     0.106746
H      1.406731    -5.438875    12.376163     0.113296
H     -2.793815    14.377348     8.475120     0.118301
H     -2.456325    14.015186     9.994936     0.113363
H      5.011505    -4.135896    10.945964     0.098877
H      5.889552    -5.380809    11.437937     0.101597
H      4.538114    -4.444249     8.016067     0.105779
H      5.535634    -3.394668     8.692759     0.082441
H     -4.829137     7.922634    15.053672     0.099693
H     -4.696253     7.046208    12.924833     0.106211
H     -7.860511     9.337523    11.856755     0.106748
H     -8.009822    10.108357    14.000226     0.113293
H     -5.299553     7.184510    10.582013     0.118300
H     -6.482230     8.144328    10.097354     0.113355
H     -8.657933     6.714642    11.809204     0.098891
H     -8.765456     7.414697    10.373518     0.101595
H     -5.962566     5.451776    12.017699     0.105782
H     -7.342361     4.672512    11.809204     0.082430
H      1.612838     3.367413    12.379821     0.099703
H      0.742269     3.200600    14.508660     0.106220
H      3.957299     0.981087    15.576737     0.106742
H      4.733791     1.097217    13.433267     0.113287
H      1.073791     2.677946    16.851480     0.118337
H      2.372944     1.882851    17.336138     0.113441
H      1.750225    -0.645014    15.624288     0.098881
H      2.446104    -0.513011    17.059975     0.101603
H     -0.338866     1.475251    15.415794     0.105772
H     -0.613635    -0.085381    15.624288     0.082428
H     -4.766489    14.701439     0.627313     0.099685
H     -6.135816    16.452143     1.241823     0.106230
H      7.899580     6.473931    15.624288     0.106738
H      9.336105     4.792917    15.057330     0.113303
H     14.486383    17.996934     0.669377     0.118297
H      6.566097     7.635449    17.438557     0.113370
H    -13.036192     8.625883    16.487529     0.098880
H      7.896606     9.038739    15.995555     0.101606
H     -5.702757    18.635764     1.128431     0.105772
H     -5.045714    19.926079     0.451738     0.082431
C      3.122564    13.979279     9.365794     0.596160
C      4.497879    14.536802     9.618182    -0.041942
C      4.872693    15.719415     9.029277    -0.119119
C     13.584411    -4.866602     9.215825    -0.175188
C     14.511741    -5.522314    10.051632     0.101128
C      6.619837    14.442836    10.691746    -0.153515
C      5.392357    13.926494    10.463134    -0.094892
C     15.907961    -4.947897    10.219890    -0.172114
C      9.563082    14.129219     9.417004    -0.129664
C      9.198719    16.056240     7.908161    -0.115863
C     12.138962    -8.234871    18.067698     0.596235
C     12.206163    -6.752375    17.815310    -0.041999
C     20.662534     4.554140     0.115221    -0.119074
C     -9.116371    -4.653223    18.217668    -0.175234
C     12.355499    -3.997511    17.381861     0.101125
C     11.410245    -4.783114    16.741746    -0.153524
C     11.332591    -6.112502    16.970358    -0.094888
C     12.431661    -2.489673    17.213602    -0.171966
C     10.133510    -2.112706    18.016489    -0.129648
C     -2.861083     8.745057     1.236336    -0.115876
C      7.482889    10.199067     3.623050     0.596239
C      6.967709     9.033350     4.424108    -0.042008
C      5.804438     8.408248     4.047355    -0.119038
C      5.290751     7.358681     4.756968    -0.175233
C      5.973186     6.876141     5.892714     0.101129
C      7.181253     7.475900     6.210943    -0.153515
C      7.647156     8.530748     5.506816    -0.094898
C      5.374381     5.737877     6.701088    -0.171976
C      5.307203     7.033498     8.795178    -0.129643
C      3.288278     6.791682     7.385096    -0.115899
C     14.587909     5.175066     5.521448     0.596141
C     13.660573     4.300765     4.720390    -0.041927
C     13.458978     2.995664     5.097143    -0.119093
C     12.640653     2.161489     4.387530    -0.175204
C     11.958218     2.644029     3.251783     0.101104
C     12.120989     3.982920     2.933555    -0.153514
C     12.960220     4.773803     3.637681    -0.094928
C     11.084640     1.700038     2.443410    -0.171945
C     12.328530     2.068531     0.349320    -0.129660
C     12.773529     0.084489     1.759401    -0.115890
C     10.588903    11.680489     1.499698     0.596239
C     11.964210    11.620296     0.890674    -0.042008
C     12.339014    10.518975     0.160943    -0.119038
C      6.118086    -0.144491    17.895782    -0.175233
C      7.045418     0.907197    18.045751     0.101129
C     14.086161    12.597009     0.435278    -0.153515
C     12.858689    12.657201     0.996750    -0.094898
C      8.441631     0.765699    17.464161    -0.171976
C     17.029419    11.649866     1.344241    -0.129643
C     16.665044     9.379651     0.429791    -0.115899
C      4.672617     9.205577    16.386940     0.596141
C      4.739804     8.245744    15.229246    -0.041927
C      5.729842     8.381947    14.287363    -0.119093
C      5.816442     7.544600    13.210141    -0.175204
C      4.889110     6.492913    13.060171     0.101104
C      3.943870     6.331368    14.060579    -0.153514
C      3.866230     7.194056    15.097565    -0.094928
C      4.965256     5.593266    11.838466    -0.171945
C      2.667095     6.100096    11.110564    -0.129660
C      4.605370     7.257364    10.097354    -0.115890
C     -7.449890     8.597290     7.644800     0.596160
C     -7.965063     9.873891     8.253823    -0.041943
C     13.270877     9.860171     8.983554    -0.119119
C     -9.642003    10.999503     9.537711    -0.175188
C     -8.959571    12.224357     9.387741     0.101127
C     -7.751512    12.200065     8.709219    -0.153515
C     -7.285617    11.062844     8.147747    -0.094892
C     -9.558367    13.493566     9.969331    -0.172114
C     -9.625575    14.659270     7.800256    -0.129670
C     10.754712    13.559021     8.714706    -0.115865
C     -0.344825    12.753383    11.046553     0.596235
C     -1.272146    12.496808    12.204246    -0.041999
C     -1.473728    13.475645    13.146130    -0.119074
C      5.174280    -7.839996    14.223351    -0.175233
C     -2.974472    12.053347    14.373321     0.101125
C     -2.811715    11.108298    13.372913    -0.153524
C     -1.972498    11.322638    12.335927    -0.094888
C     -3.848034    11.825282    15.595026    -0.171967
C     -2.604134     9.827507    16.322928    -0.129648
C      5.307197    -9.077493    17.336138    -0.115876
C     -4.343879     6.017700     7.423503     0.596235
C     -2.968568     5.520370     7.780138    -0.041999
C     -2.593746     5.439077     9.098775    -0.119074
C     -1.348350     5.011437     9.466384    -0.175233
C     -0.421031     4.615462     8.480607     0.101125
C     -0.846624     4.637624     7.161970    -0.153524
C     -2.074101     5.093774     6.829111    -0.094888
C      0.975187     4.182543     8.893938    -0.171968
C      2.096638     5.898383     7.527750    -0.129648
C      1.732295     6.241577     9.951042    -0.115876
C     19.605284    -0.970361     2.123352     0.596160
C     19.672488    -1.493023     3.533434    -0.041943
C     13.196213    18.741381     3.886411    -0.119119
C     -1.650051    -2.891033     5.150181    -0.175188
C     -2.577370    -2.495057     6.135958     0.101127
C     18.876585    -1.547909     5.775665    -0.153515
C     18.798928    -1.081209     4.510066    -0.094892
C     -2.501206    -3.103248     7.525921    -0.172114
C     17.599832    -3.987045     7.450937    -0.129669
C     12.071782    15.675047     6.955305    -0.115863
C      0.016522    12.881110     7.021145     0.596141
C     -0.498669    12.770227     5.611064    -0.041927
C     -1.661934    13.409049     5.258086    -0.119093
C     -2.175631    13.319285     3.994317    -0.175204
C     -1.493212    12.576971     3.008540     0.101104
C     -0.285148    12.001503     3.368833    -0.153514
C      0.180764    12.083876     4.634431    -0.094928
C     -2.092027    12.446025     1.618576    -0.171945
C     -2.159233     9.984700     1.693561    -0.129660
C     -4.178139    11.326766     2.189193    -0.115890
C      7.121516    13.749018     1.720994     0.596239
C      6.194192    14.879894     1.364359    -0.042008
C      5.992591    15.206158     0.045722    -0.119038
C     -2.292044     5.678853    17.967109    -0.175233
C      4.491856    16.980093     0.663891     0.101129
C      4.654631    16.586251     1.982527    -0.153515
C      5.493852    15.581028     2.315387    -0.094898
C      3.618289    18.152149     0.250559    -0.171976
C      4.862206    19.781430     1.616747    -0.129643
C     -2.159132     8.993349    17.482450    -0.115899
C      6.855721     3.420176     8.923201     0.596235
C      8.231032     3.977694     8.670813    -0.041999
C      8.605854     5.160319     9.259718    -0.119074
C      9.851250     5.692496     9.073170    -0.175233
C     10.778569     5.036768     8.237363     0.101125
C     10.352976     3.883708     7.597249    -0.153524
C      9.125499     3.367370     7.825861    -0.094888
C     12.174787     5.611181     8.069105    -0.171968
C     13.296238     3.570115     8.871991    -0.129648
C     12.931895     5.497165    10.380834    -0.115876
C      8.405684     2.324060     0.221297     0.596161
C      8.472888     3.806559     0.473685    -0.041943
C      1.996613    -6.004788    18.173774    -0.119119
C      9.549549     5.905704     0.071327    -0.175188
C      8.622230     6.561432     0.907134     0.101127
C      7.676985     5.775841     1.547249    -0.153515
C      7.599328     4.446449     1.318637    -0.094892
C      8.698394     8.069273     1.075393    -0.172114
C      6.400232     8.446225     0.272506    -0.129664
C      0.872182    -1.813892    17.052659    -0.115863
C     11.216122    -0.359927    14.665945     0.596141
C     10.700931    -1.525659    13.864887    -0.041927
C      9.537666    -2.150754    14.241640    -0.119093
C      9.023969    -3.200335    13.532027    -0.175204
C      9.706388    -3.682897    12.396281     0.101104
C     10.914452    -3.083143    12.078052    -0.153514
C     11.380364    -2.028282    12.782179    -0.094928
C      9.107573    -4.821175    11.587907    -0.171945
C      9.040367    -3.525593     9.493817    -0.129660
C      7.021461    -3.767384    10.903899    -0.115890
C     -4.078084    -5.383964    12.767547     0.596238
C     -5.005408    -6.258250    13.568605    -0.042008
C     -5.207009    -7.563358    13.191852    -0.119038
C      8.907556    12.720677    13.901465    -0.175233
C     15.691456    -7.914958    15.037212     0.101129
C     -6.544969    -6.576062    15.355440    -0.153514
C     -5.705748    -5.785192    14.651314    -0.094898
C     14.817889    -8.858934    15.845585    -0.171976
C     -6.337394    -8.490402    17.939675    -0.129643
C    -13.358732    10.643727    16.529594    -0.115899
C     -8.077036     1.121535    16.789297     0.596160
C     -6.701721     1.061353    17.398321    -0.041942
C     -6.326907    -0.039954    18.128052    -0.119119
C      2.384811    10.414443     0.393213    -0.175188
C      3.312141    11.466127     0.243244     0.101128
C     -4.579763     2.038074    17.853717    -0.153515
C     -5.807243     2.098256    17.292245    -0.094892
C      4.708361    11.324641     0.824834    -0.172115
C     -1.636518     1.090915    16.944754    -0.129670
C     -2.000881    -1.179283    17.859204    -0.115865
C      0.939362    19.764539     1.902055     0.596236
C      1.006563    18.804727     3.059749    -0.041999
C      9.462934    -2.177248     4.001632    -0.119074
C      2.083229    18.103622     5.078854    -0.175233
C      1.155899    17.051937     5.228824     0.101125
C      0.210645    16.890374     4.228416    -0.153524
C      0.132991    17.753042     3.191430    -0.094888
C      1.232061    16.152314     6.450529    -0.171966
C     -1.066090    16.659157     7.178431    -0.129648
C      8.338517    -3.301753     8.191641    -0.115876
C     -3.716711    -1.961780    10.644195     0.596238
C     -4.231891    -0.685191    10.035172    -0.042008
C     -5.395162    -0.698925     9.305441    -0.119038
C     16.490351     0.440397     8.751284    -0.175233
C     -5.226414     1.665254     8.901254     0.101129
C     -4.018347     1.640974     9.579776    -0.153515
C     -3.552444     0.503765    10.141248    -0.094898
C     -5.825219     2.934452     8.319664    -0.171976
C     -5.892397     4.100197    10.488739    -0.129643
C     14.487878     2.999930     9.574289    -0.115899
C      3.388309     2.194249     7.242442     0.596141
C      2.460973     1.937652     6.084749    -0.041927
C      2.259378     2.916472     5.142865    -0.119093
C      1.441053     2.719006     4.065644    -0.175204
C      0.758618     1.494149     3.915674     0.101104
C      0.921389     0.549119     4.916082    -0.153514
C      1.760620     0.763479     5.953068    -0.094928
C     -0.114960     1.266061     2.693969    -0.171945
C      1.128930    -0.731727     1.966067    -0.129660
C      1.573929     1.481451     0.952857    -0.115890
C     -0.610697    -4.541366    10.865492     0.596238
C      0.764610    -5.038703    10.508857    -0.042008
C      1.139414    -5.120020     9.190220    -0.119038
C     -5.081514    15.570530     8.822611    -0.175233
C     -4.154182    15.174573     9.808388     0.101129
C      2.886561    -5.921437    11.127025    -0.153514
C      1.659089    -5.465281    11.459884    -0.094898
C     -2.757969    14.741646     9.395057    -0.171976
C      5.829819    -4.660685    10.761245    -0.129643
C      5.465444    -4.317537     8.337953    -0.115899
C     -6.526983     9.588870    16.165643     0.596142
C     -6.459796     9.066181    14.755561    -0.041927
C     -5.469758     8.182381    14.402584    -0.119093
C     -5.383158     7.668141    13.138814    -0.175204
C     -6.310490     8.064098    12.153037     0.101104
C     -7.255730     9.011253    12.513330    -0.153514
C     -7.333370     9.477977    13.778929    -0.094928
C     -6.234344     7.455881    10.763074    -0.171945
C     -8.532505     6.572085    10.838058    -0.129660
C     -6.594230     5.115990    11.333690    -0.115890
C      3.749710     2.322052    11.267850     0.596161
C      3.234537     2.211195    12.677931    -0.041943
C      2.071277     2.850024    13.030909    -0.119119
C      1.557597     2.760283    14.294678    -0.175188
C      2.240029     2.017988    15.280455     0.101128
C      3.448088     1.442514    14.920162    -0.153515
C      3.913983     1.524863    13.654564    -0.094892
C      1.641233     1.887068    16.670419    -0.172114
C      1.574025    -0.574258    16.595434    -0.129670
C     -0.444888     0.767798    16.099802    -0.115863
C     10.854775     3.190060    16.568001     0.596235
C      9.927454     4.320943    16.924636    -0.041999
C    -12.673328     4.647231    18.243273    -0.119074
C     16.373880    16.237785     0.321886    -0.175233
C      8.225128     6.421154    17.625104     0.101125
C      8.387885     6.027287    16.306468    -0.153524
C      9.227102     5.022058    15.973608    -0.094888
C      7.351566     7.593218    18.038436    -0.171967
C      8.595466     9.222474    16.672248    -0.129648
C     -5.892403    19.552290     0.806545    -0.115876
N      9.451090    15.576870     9.276178    -0.087220
N     11.535702    -1.735745    18.157314    -0.087235
N      4.547114     6.202489     7.867926    -0.087212
N     11.798418     1.074928     1.276572    -0.087247
N     16.917412    10.804071     0.160943    -0.087212
N      4.069282     6.033570    10.713693    -0.087247
N    -10.385648    14.271762     8.983554    -0.087215
N     -3.134241    11.127336    16.719799    -0.087235
N      1.984648     5.296527     8.851874    -0.087235
N     19.002023    -4.297480     7.706982    -0.087216
N     -2.919310    11.203217     1.437515    -0.087247
N      4.332082    19.475204     0.292624    -0.087212
N     13.184248     5.017769     9.012817    -0.087235
N      7.802423     8.823184     0.131681    -0.087220
N      8.280290    -4.356586    10.421069    -0.087247
N     -6.867518    -9.484022    17.012423    -0.087212
N     -1.748510     0.245142    18.128052    -0.087215
N      0.336102    16.592639     7.575302    -0.087235
N     -6.652486     3.712667     9.305441    -0.087212
N      0.598818     0.568094     1.569196    -0.087247
N      5.717812    -5.262566     9.437121    -0.087212
N     -7.130318     6.261645    10.582013    -0.087247
N      0.813952     0.644264    16.851480    -0.087216
N      8.065359     8.916273    17.996371    -0.087235
O      2.289761    14.642280     8.826818    -0.530805
O      2.959048    12.761291     9.756264    -0.575811
O     20.507970     1.759888     0.317680    -0.530864
O     11.045129    -8.795034    17.677228    -0.575796
O      7.007871    10.460817     2.560276    -0.530818
O      8.430382    10.862712     4.192752    -0.575862
O     14.993041     4.814483     6.584221    -0.530831
O     14.897765     6.289574     4.951745    -0.575789
O      9.756096    10.882218     1.195003    -0.530818
O     10.425398    12.627648     2.359280    -0.575862
O      5.575309     9.954430    16.606042    -0.530831
O      3.578794     9.147508    17.067290    -0.575789
O     14.474295     7.546029     7.949495    -0.530805
O     -6.502409     8.758836     6.785217    -0.575811
O      0.060304    13.854062    10.827451    -0.530864
O     -0.034978    11.702747    10.366202    -0.575796
O     -5.176675     6.152970     8.267174    -0.530864
O     -4.507401     6.288529     6.173450    -0.575796
O     13.041647    19.963150     1.365273    -0.530805
O     18.511456    -0.352129     1.833472    -0.575811
O     -0.458482    13.670621     7.779224    -0.530831
O      0.964007    12.055920     7.311026    -0.575788
O      7.526635    13.008923     0.877323    -0.530818
O      7.431380    13.685148     2.971047    -0.575862
O      6.022925     4.083187     9.462177    -0.530864
O      6.692199     2.202180     8.532731    -0.575796
O      1.842047    -8.799044    17.971315    -0.530805
O      7.311856     1.763903     0.611767    -0.575811
O     10.741118    -0.098157    15.728719    -0.530831
O     12.163607     0.303707    14.096243    -0.575788
O     -3.672965    -5.744567    11.704774    -0.530819
O     -3.768220    -4.269446    13.337250    -0.575862
O     -8.909839     0.323270    17.093992    -0.530805
O     -8.240552     2.068678    15.929715    -0.575811
O      9.308370    -0.604809     1.682953    -0.530863
O     -0.154471    19.706457     1.221705    -0.575796
O     -4.191729    -3.013047    10.339500    -0.530819
O     -2.769218    -1.800218    11.503778    -0.575862
O      3.793441     3.294931     7.461544    -0.530831
O      3.698165     1.143625     7.922793    -0.575789
O     -1.443504    -4.406112    10.021821    -0.530819
O     -0.774202    -4.270513    12.115545    -0.575862
O     -5.624291     9.404198    16.923722    -0.530830
O     -7.620806    10.207108    16.455523    -0.575789
O      3.274695     3.111549    10.509771    -0.530805
O      4.697191     1.496856    10.977969    -0.575811
O    -11.139296     2.449981    17.411672    -0.530864
O     11.164622     3.126166    15.317948    -0.575796

The following XYZ coordinates are in angstroms. Other properties are in atomic units.
The sperically averaged electron density of each atom fit to a function of the form exp(a - br)
eigen_1, eigen_2 and eigen_3 are the three eigenvalues of traceless quadrupole moment tensor
  atom number  atomic symbol              X              Y              Z     net charge C6 coefficient C8 coefficient C10 coefficient fluctuating dipole atomic polarizability isotropic forcefield polarizability              a              b squared Pearson coefficient          <r^3>          <r^4>         wp_QDO          m_QDO          q_QDO       dipole_x       dipole_y       dipole_z         dipole            Qxy            Qxz            Qyz     Q(x^2-y^2)  Q(3z^2 - R^2)        eigen_1        eigen_2        eigen_3 static polarizability      alpha(xx)      alpha(xy)      alpha(xz)      alpha(yy)      alpha(yz)      alpha(zz) atomic spin moment
            1             Zn       0.279213      15.049336       9.144497       0.749529      69.981575 0.14530472E+04  0.43739083E+05                                15.115040                           13.496782       0.695959       2.063897                    0.994275      47.972043     130.601441       0.432817       0.470124      -1.090248       0.047712      -0.134956       0.000007       0.143142       0.028297       0.000120       0.000143       0.069849       0.090359      -0.060009       0.029806       0.030203             17.904624      18.004377       0.140414      -0.000127      17.655639      -0.000026      18.053856           0.003845
            2             Zn       1.451425      11.733779       9.144497       0.607798     135.350886 0.35318359E+04  0.13432399E+06                                22.852405                           20.590341      -0.553472       1.592755                    0.999546      62.280157     198.087710       0.357763       0.450151      -1.089196      -0.111209       0.314572      -0.000001       0.333651       0.262453       0.000248       0.000285       0.649000       0.835406      -0.556585       0.277920       0.278666             24.648786      25.797816       1.625045       0.000037      21.776509       0.000192      26.372031           0.376070
            3             Zn      21.561918       0.000000       0.000000       0.749529      69.981575 0.14530473E+04  0.43739086E+05                                15.115039                           13.496782       0.695959       2.063897                    0.994275      47.972042     130.601434       0.432817       0.470124      -1.090248      -0.143142       0.000006       0.000002       0.143142       0.000053       0.000098       0.000180      -0.089932       0.090259      -0.060009       0.029806       0.030203             17.904622      17.606140       0.000210      -0.000323      18.053967      -0.000081      18.053758           0.003846
            4             Zn      18.045244       0.000000       0.000000       0.607802     135.350907 0.35318379E+04  0.13432409E+06                                22.852411                           20.590349      -0.553478       1.592753                    0.999546      62.280167     198.087783       0.357763       0.450151      -1.089195       0.333652      -0.000004       0.000005       0.333652       0.000074       0.000243       0.000317      -0.834682       0.835468      -0.556586       0.277920       0.278666             24.648790      21.201913       0.000062       0.000231      26.372045      -0.000123      26.372412           0.376062
            5             Zn       7.745541      10.953804       0.683643       0.749559      69.991646 0.14533040E+04  0.43748286E+05                                15.115811                           13.497492       0.695721       2.063842                    0.994269      47.971278     130.597076       0.432833       0.470090      -1.090279       0.047721       0.067485       0.116884       0.143155      -0.014057      -0.024349      -0.034432       0.009941      -0.089449      -0.059638       0.029817       0.029821             17.905323      18.004529      -0.070159      -0.121518      17.954938      -0.171845      17.756502           0.003845
            6             Zn       8.917791      12.611610       3.555015       0.607782     135.384656 0.35328672E+04  0.13437508E+06                                22.857410                           20.594386      -0.553616       1.592695                    0.999546      62.287109     198.128507       0.357695       0.450196      -1.089151      -0.111270      -0.157359      -0.272551       0.333807      -0.131101      -0.227072      -0.321127       0.092701      -0.834296      -0.556207       0.278103       0.278104             24.654479      25.803911      -0.812802      -1.407794      25.229189      -1.990907      22.930337           0.376143
            7             Zn      -7.187228       5.674328       8.460855       0.749529      69.981588 0.14530472E+04  0.43739084E+05                                15.115044                           13.496784       0.695957       2.063896                    0.994275      47.972053     130.601488       0.432817       0.470124      -1.090248       0.047719       0.067478      -0.116873       0.143142      -0.014033       0.024581       0.034747       0.009959      -0.089506      -0.060010       0.029807       0.030203             17.904632      18.004104      -0.070429       0.122050      17.954626       0.172072      17.755166           0.003846
            8             Zn      -6.015016       7.332080       5.589483       0.607806     135.348343 0.35317520E+04  0.13431998E+06                                22.852146                           20.590118      -0.553477       1.592758                    0.999546      62.279365     198.084468       0.357764       0.450152      -1.089195      -0.111212      -0.157265       0.272408       0.333627      -0.130986       0.227317       0.321564       0.092670      -0.833783      -0.556553       0.277904       0.278649             24.648499      25.797256      -0.812579       1.407057      25.222997       1.990184      22.925244           0.376043
            9             Zn       4.012372       4.490237       9.144497       0.749529      69.981570 0.14530473E+04  0.43739085E+05                                15.115039                           13.496782       0.695959       2.063897                    0.994275      47.972041     130.601429       0.432817       0.470124      -1.090248       0.047719      -0.134954       0.000002       0.143142       0.028304       0.000138       0.000152       0.069880       0.090258      -0.060009       0.029806       0.030203             17.904621      18.004085       0.140906       0.000032      17.656019      -0.000326      18.053760           0.003846
           10             Zn       5.184584       1.174680       9.144497       0.607802     135.351604 0.35318588E+04  0.13432510E+06                                22.852483                           20.590406      -0.553479       1.592752                    0.999546      62.280376     198.088656       0.357762       0.450151      -1.089196      -0.111223       0.314576       0.000005       0.333660       0.262375       0.000218       0.000334       0.649118       0.835479      -0.556594       0.277924       0.278670             24.648875      25.797653       1.624858      -0.000180      21.776476       0.000184      26.372495           0.376063
           11             Zn      10.362318       0.000000       0.000000       0.749529      69.981571 0.14530474E+04  0.43739089E+05                                15.115036                           13.496781       0.695961       2.063898                    0.994275      47.972033     130.601389       0.432817       0.470123      -1.090248      -0.143142      -0.000001       0.000007       0.143142       0.000058       0.000095       0.000161      -0.089898       0.090358      -0.060009       0.029806       0.030202             17.904617      17.606140      -0.000384       0.000017      18.053873      -0.000134      18.053838           0.003846
           12             Zn       6.845644       0.000000       0.000000       0.607798     135.353645 0.35319273E+04  0.13432837E+06                                22.852694                           20.590590      -0.553479       1.592748                    0.999546      62.281018     198.091308       0.357761       0.450150      -1.089196       0.333681       0.000007      -0.000001       0.333681       0.000173       0.000186       0.000329      -0.834754       0.835458      -0.556620       0.277937       0.278683             24.649107      21.202186       0.000171       0.000172      26.372764       0.000101      26.372372           0.376078
           13             Zn     -10.920387       0.394865      17.605352       0.749529      69.981585 0.14530473E+04  0.43739086E+05                                15.115042                           13.496783       0.695959       2.063897                    0.994275      47.972046     130.601456       0.432817       0.470124      -1.090248       0.047712       0.067483      -0.116873       0.143142      -0.014044       0.024566       0.034757       0.009894      -0.089505      -0.060009       0.029806       0.030203             17.904626      18.004378      -0.070318       0.121547      17.954332       0.172428      17.755169           0.003845
           14             Zn      -9.748175       2.052617      14.733980       0.607798     135.350410 0.35318216E+04  0.13432330E+06                                22.852356                           20.590303      -0.553471       1.592756                    0.999546      62.280011     198.087101       0.357763       0.450151      -1.089196      -0.111208      -0.157282       0.272424       0.333646      -0.131008       0.227414       0.321519       0.092586      -0.833822      -0.556580       0.277917       0.278663             24.648728      25.797756      -0.812480       1.407357      25.222958       1.989988      22.925471           0.376069
           15             Zn      -3.454059      -4.884757       9.828140       0.749559      69.991647 0.14533038E+04  0.43748281E+05                                15.115815                           13.497494       0.695718       2.063841                    0.994269      47.971291     130.597141       0.432833       0.470090      -1.090279       0.047720       0.067485       0.116884       0.143155      -0.014057      -0.024349      -0.034432       0.009941      -0.089451      -0.059638       0.029817       0.029821             17.905329      18.004549      -0.070160      -0.121514      17.954936      -0.171852      17.756504           0.003845
           16             Zn      -2.281809      -3.226952      12.699512       0.607785     135.380817 0.35327407E+04  0.13436902E+06                                22.857008                           20.594042      -0.553611       1.592703                    0.999546      62.285932     198.123601       0.357698       0.450197      -1.089151      -0.111257      -0.157340      -0.272518       0.333767      -0.131090      -0.227052      -0.321099       0.092693      -0.834225      -0.556159       0.278079       0.278080             24.654033      25.803449      -0.812795      -1.407770      25.228737      -1.990882      22.929913           0.376124
           17              H       4.249993      16.178731       8.478778       0.099703       1.167518 0.82993635E+01  0.81703400E+02                                 1.781597                            1.641920      -0.998538       2.385150                    0.997843       3.558181       9.768513       0.510764       1.218122      -0.722340      -0.021549       0.018658      -0.022552       0.036346      -0.000679       0.009341      -0.013167      -0.010059      -0.016053      -0.017542      -0.000008       0.017550              1.872085       2.344875      -0.324343       0.424679       1.554046      -0.220194       1.717334           0.000433
           18              H      13.823336      -4.053555       8.784204       0.106220       1.163802 0.86525462E+01  0.84760435E+02                                 1.679730                            1.606515      -0.971429       2.402013                    0.998387       3.312779       8.628387       0.558985       1.118553      -0.749326       0.004863       0.030788      -0.016858       0.035436       0.005103       0.007392      -0.014316       0.000666      -0.025550      -0.021050       0.007729       0.013321              1.695710       1.764292       0.217179      -0.132585       1.846448      -0.280910       1.476388           0.000000
           19              H       7.203712      14.007807      11.302599       0.106742       1.140059 0.83820684E+01  0.83213284E+02                                 1.788934                            1.680489      -1.160081       2.319307                    0.995578       3.650030      10.259192       0.488330       1.263430      -0.711552       0.017308      -0.015890       0.023779       0.033429       0.006254       0.004479      -0.010321       0.000095      -0.018763      -0.015676       0.004561       0.011115              1.847660       2.102453      -0.229094       0.451961       1.550883      -0.328390       1.889643           0.000097
           20              H       5.139992      13.119783      10.898412       0.113287       1.309629 0.10069272E+02  0.10400784E+03                                 1.940233                            1.829978      -1.064507       2.369288                    0.997311       3.551553       9.978776       0.475459       1.247167      -0.718288      -0.010040      -0.032422       0.020164       0.039479       0.000859       0.003543      -0.017480      -0.002736       0.000134      -0.017419      -0.000942       0.018361              1.960777       1.863117       0.294440      -0.030373       2.288510      -0.420536       1.730703           0.001040
           21              H      15.872125      -3.969070      10.075407       0.118337       1.171955 0.91984361E+01  0.93367299E+02                                 1.833084                            1.765561      -1.079919       2.361425                    0.995960       3.634454      10.294404       0.474835       1.270816      -0.711255      -0.003474       0.034472      -0.001811       0.034694      -0.007206      -0.006589       0.002635      -0.016452       0.010144      -0.014272       0.002062       0.012210              1.880172       1.717907       0.147256      -0.054208       2.382894      -0.129940       1.539714           0.000148
           22              H      16.209609      -5.104163      11.148971       0.113441       1.194316 0.95217575E+01  0.98531375E+02                                 1.926102                            1.850208      -1.286262       2.262122                    0.992666       3.914780      11.592254       0.439029       1.348202      -0.693396       0.006463      -0.002019       0.032355       0.033056      -0.003097      -0.001604       0.007296      -0.004963       0.017521      -0.007317      -0.003890       0.011208              1.976060       1.862586      -0.022437       0.339585       1.598389      -0.193179       2.467205           0.000730
           23              H       8.744760      13.706851       9.054881       0.098881       1.376649 0.11517560E+02  0.12363016E+03                                 2.053266                            1.991274      -1.003719       2.390233                    0.997175       3.784304      11.012096       0.441987       1.291020      -0.708665      -0.024914      -0.009195      -0.015462       0.030730      -0.003050       0.006789      -0.003109      -0.006102      -0.027604      -0.012597       0.001958       0.010639              2.093301       2.711597       0.303676       0.193628       1.832998       0.128462       1.735309           0.001688
           24              H       9.622819      13.903263      10.379005       0.101602       1.159202 0.91663410E+01  0.94089985E+02                                 1.893576                            1.818377      -1.287045       2.253456                    0.992428       3.989500      11.820885       0.441119       1.352705      -0.691830       0.005927      -0.009541       0.031068       0.033036      -0.007084      -0.002331      -0.004394      -0.019946       0.003653      -0.013716       0.000994       0.012722              1.946446       1.683430      -0.094533      -0.010733       1.566638      -0.227990       2.589271          -0.000097
           25              H       8.271393      16.398354       7.856952       0.105772       1.241520 0.95796529E+01  0.98475655E+02                                 1.929507                            1.820653      -0.959956       2.406245                    0.997541       3.707245      10.654200       0.459189       1.297585      -0.705785      -0.027811       0.017258       0.002349       0.032815      -0.007315       0.000324      -0.008865      -0.001314       0.001572      -0.011188      -0.000649       0.011837              2.009977       2.829552      -0.263692      -0.179178       1.579714      -0.037515       1.620665           0.000352
           26              H       9.268896      15.287532       7.286336       0.082428       1.586939 0.14551648E+02  0.16786735E+03                                 2.333943                            2.291935      -1.691943       2.063046                    0.987461       4.640570      14.634560       0.392219       1.353703      -0.690862       0.007740      -0.012659      -0.002376       0.015027      -0.003830      -0.005029      -0.030987       0.004747      -0.046609      -0.038597       0.010959       0.027638              2.342193       2.063083      -0.120237      -0.088256       2.603080       0.447055       2.360415           0.014883
           27              H      -1.096047       4.120167       0.665719       0.099686       1.167649 0.83005102E+01  0.81717961E+02                                 1.781771                            1.642066      -0.998678       2.385069                    0.997842       3.558405       9.769499       0.510724       1.218169      -0.722329       0.024765      -0.014109       0.022555       0.036347       0.002629       0.015542      -0.004402       0.008681      -0.016055      -0.017545      -0.000019       0.017564              1.872281       1.845966      -0.500887       0.349216       2.053379      -0.327050       1.717498           0.000433
           28              H      -0.963139       6.401985       0.360293       0.106231       1.163750 0.86522415E+01  0.84757906E+02                                 1.679768                            1.606557      -0.971633       2.401912                    0.998386       3.312903       8.629133       0.558933       1.118651      -0.749299       0.027404       0.014846       0.016859       0.035434       0.003756       0.015975      -0.002181      -0.006928      -0.025552      -0.021059       0.007721       0.013338              1.695745       1.700839       0.194727       0.220648       1.909978       0.218628       1.476418           0.000000
           29              H      10.805464      -4.377650      16.130894       0.106738       1.140243 0.83837447E+01  0.83234645E+02                                 1.789184                            1.680702      -1.160194       2.319258                    0.995576       3.650256      10.260343       0.488276       1.263498      -0.711538      -0.020751       0.011014      -0.023779       0.033427       0.004834       0.011235      -0.000766      -0.007941      -0.018756      -0.015683       0.004555       0.011127              1.847930       1.756426      -0.351605       0.460380       1.897448      -0.316726       1.889917           0.000097
           30              H      10.656131      -6.619343      16.535080       0.113303       1.308971 0.10062963E+02  0.10392502E+03                                 1.939435                            1.829283      -1.064481       2.369303                    0.997311       3.551005       9.975959       0.475603       1.247003      -0.718321      -0.027221      -0.020276      -0.020163       0.039480       0.001532       0.017672       0.002514       0.001061       0.000144      -0.017427      -0.000955       0.018383              1.959952       2.055293       0.362460       0.386092       2.094536       0.168698       1.730027           0.001040
           31              H      -9.032744      -2.197185      17.358085       0.118296       1.172195 0.92008298E+01  0.93398486E+02                                 1.833405                            1.765846      -1.080004       2.361363                    0.995958       3.634881      10.296287       0.474770       1.270896      -0.711238       0.033669       0.008212       0.001821       0.034704      -0.000432      -0.004660       0.005358       0.021858       0.010151      -0.014288       0.002092       0.012196              1.880514       2.216895       0.323618       0.104495       1.884704       0.094456       1.539943           0.000148
           32              H      12.183771      -2.257382      16.284521       0.113370       1.194891 0.95274614E+01  0.98605387E+02                                 1.926738                            1.850775      -1.286606       2.261917                    0.992661       3.915611      11.595683       0.438956       1.348221      -0.693392      -0.004055       0.005417      -0.032373       0.033073      -0.000845      -0.007382      -0.000885       0.007759       0.017506      -0.007296      -0.003880       0.011176              1.976738       1.642337      -0.100550       0.295516       1.819733      -0.255910       2.468145           0.000731
           33              H      17.474392       7.533918       0.089616       0.098880       1.375347 0.11503773E+02  0.12344522E+03                                 2.051897                            1.990013      -1.003667       2.390266                    0.997175       3.783468      11.008018       0.442150       1.290930      -0.708678      -0.000366      -0.026563       0.015467       0.030740      -0.000441       0.005195      -0.005358       0.008570      -0.027593      -0.012592       0.001964       0.010629              2.091871       1.738679      -0.039879      -0.056507       2.802630      -0.225170       1.734303           0.001684
           34              H       9.900552      -2.131721      17.054488       0.101606       1.159206 0.91665304E+01  0.94093302E+02                                 1.893657                            1.818460      -1.287061       2.253451                    0.992428       3.989564      11.821525       0.441081       1.352800      -0.691811      -0.010974       0.002403      -0.031070       0.033039       0.000760       0.003382       0.003693       0.024427       0.003663      -0.013736       0.001000       0.012736              1.946531       1.639125      -0.110228       0.211396       1.611128       0.086200       2.589339          -0.000097
           35              H      -2.229428       7.984802       1.287545       0.105772       1.241374 0.95782473E+01  0.98457399E+02                                 1.929326                            1.820495      -0.959961       2.406242                    0.997539       3.707173      10.653718       0.459219       1.297550      -0.705792       0.025541      -0.020472      -0.002344       0.032817      -0.005276       0.008486       0.002672       0.010215       0.001585      -0.011214      -0.000636       0.011850              2.009780       1.884125      -0.597769      -0.024341       2.524676       0.181386       1.620538           0.000352
           36              H      -3.609213       8.554999       1.858162       0.082432       1.586624 0.14547779E+02  0.16781050E+03                                 2.333573                            2.291581      -1.691861       2.063093                    0.987462       4.640117      14.632294       0.392264       1.353645      -0.690874      -0.014534       0.003073       0.002385       0.015045      -0.004453       0.027557       0.015096       0.001108      -0.046572      -0.038614       0.010949       0.027665              2.341818       2.618175       0.076165      -0.450815       2.047208      -0.065813       2.360070           0.014880
           37              H       5.345998       8.713399       3.273730       0.099678       1.167593 0.82998886E+01  0.81708624E+02                                 1.781546                            1.641871      -0.998629       2.385075                    0.997842       3.558267       9.768269       0.510827       1.217971      -0.722373      -0.020025       0.010754      -0.028370       0.036352       0.006068       0.015317      -0.004723       0.007099       0.004978      -0.017548      -0.000026       0.017574              1.872031       1.587131      -0.118664       0.234119       1.641948      -0.489685       2.387012           0.000433
           38              H       4.475417       6.953209       4.482633       0.106227       1.163838 0.86528573E+01  0.84763680E+02                                 1.679711                            1.606501      -0.971645       2.401909                    0.998385       3.312798       8.628259       0.559013       1.118494      -0.749341      -0.029897      -0.013085      -0.013807       0.035435       0.010717       0.010514      -0.009894       0.008184      -0.001293      -0.021050       0.007720       0.013330              1.695684       1.947245       0.360021       0.024613       1.552910      -0.058614       1.586898           0.000000
           39              H       7.690465       7.138016       6.938845       0.106746       1.140073 0.83823661E+01  0.83218762E+02                                 1.789115                            1.680652      -1.160161       2.319276                    0.995578       3.650215      10.260586       0.488238       1.263631      -0.711509       0.021135      -0.011290       0.023295       0.033419       0.009154       0.006637      -0.007287       0.005943      -0.008197      -0.015690       0.004568       0.011123              1.847853       1.772968      -0.172455       0.350128       1.635756      -0.472535       2.134834           0.000097
           40              H       8.466970       8.936219       5.766520       0.113297       1.309183 0.10065467E+02  0.10396323E+03                                 1.940111                            1.829874      -1.064542       2.369276                    0.997311       3.551739       9.980457       0.475358       1.247497      -0.718209       0.035093       0.014706       0.010524       0.039478       0.004652       0.011186      -0.006667       0.022676      -0.003802      -0.017423      -0.000948       0.018371              1.960654       2.301992       0.447232       0.237062       1.852757      -0.042271       1.727213           0.001042
           41              H       4.806929       5.185631       6.106695       0.118301       1.172370 0.92023238E+01  0.93414999E+02                                 1.833386                            1.765826      -1.080082       2.361324                    0.995956       3.634790      10.295223       0.474851       1.270661      -0.711289      -0.016577      -0.020297      -0.022758       0.034708      -0.003733       0.000241       0.012294       0.006179       0.007138      -0.014291       0.002070       0.012221              1.880494       1.923046       0.404366       0.177841       1.917393       0.198180       1.801042           0.000148
           42              H       6.106088       5.163466       7.037605       0.113363       1.194903 0.95275622E+01  0.98606312E+02                                 1.926719                            1.850760      -1.286657       2.261898                    0.992656       3.915589      11.595466       0.438969       1.348185      -0.693399       0.025233      -0.020397       0.006443       0.033080      -0.006771      -0.002547       0.005963      -0.005841      -0.002407      -0.007318      -0.003873       0.011191              1.976715       2.164526      -0.391001       0.250007       1.969372      -0.320241       1.796246           0.000730
           43              H       5.483410       7.909900       8.370873       0.098878       1.376261 0.11513578E+02  0.12357848E+03                                 2.052993                            1.991020      -1.003562       2.390317                    0.997178       3.784106      11.011627       0.441979       1.291137      -0.708639       0.000017       0.026805      -0.015033       0.030733       0.005184       0.008245      -0.001044      -0.006583       0.019453      -0.012612       0.001947       0.010666              2.093018       1.756425       0.246762      -0.228972       2.390492      -0.469177       2.132137           0.001686
           44              H       6.179278       6.600577       8.974410       0.101597       1.159182 0.91665267E+01  0.94096089E+02                                 1.893888                            1.818667      -1.287042       2.253464                    0.992427       3.989791      11.823538       0.440967       1.353110      -0.691750       0.027895      -0.014371       0.010353       0.033044      -0.000771       0.007319       0.009257       0.011051       0.008332      -0.013731       0.000969       0.012762              1.946778       2.413460      -0.441696       0.086734       1.692951      -0.090172       1.733923          -0.000096
           45              H       3.394295       7.030308       6.430411       0.105779       1.241262 0.95772343E+01  0.98444075E+02                                 1.929185                            1.820383      -0.959984       2.406232                    0.997539       3.706983      10.652906       0.459240       1.297528      -0.705797       0.003045       0.000253      -0.032675       0.032818      -0.001153       0.006171      -0.000598       0.015793       0.019296      -0.011198      -0.000655       0.011852              2.009617       1.789139       0.104542      -0.391031       1.578746      -0.337237       2.660967           0.000351
           46              H       3.119544       7.630079       7.886215       0.082441       1.586405 0.14545455E+02  0.16777877E+03                                 2.333455                            2.291478      -1.691835       2.063112                    0.987463       4.640073      14.632448       0.392248       1.353740      -0.690855       0.001454       0.006180       0.013641       0.015046       0.018322       0.010711      -0.008727       0.046889       0.036533      -0.038604       0.010949       0.027654              2.341698       2.047026      -0.128561      -0.099429       2.622158       0.431026       2.355910           0.014880
           47              H      13.899499       2.665172       5.870767       0.099694       1.167624 0.83004284E+01  0.81717808E+02                                 1.781823                            1.642120      -0.998601       2.385108                    0.997841       3.558468       9.770045       0.510681       1.218261      -0.722307       0.016804      -0.015302       0.028368       0.036350       0.002490       0.009579      -0.012843      -0.013155       0.004964      -0.017555      -0.000001       0.017556              1.872332       1.710729      -0.075052       0.539847       1.518868      -0.057457       2.387399           0.000432
           48              H      12.530148       1.257633       4.661865       0.106211       1.164630 0.86604025E+01  0.84858006E+02                                 1.680708                            1.607399      -0.971607       2.401923                    0.998386       3.313371       8.631429       0.558741       1.118770      -0.749278      -0.002371      -0.032551       0.013802       0.035436       0.005765       0.012849      -0.006601      -0.019846      -0.001288      -0.021062       0.007741       0.013321              1.696711       1.371157       0.156253       0.063539       2.131163      -0.003644       1.587812           0.000001
           49              H      11.632683       4.350369       2.205653       0.106748       1.140108 0.83826130E+01  0.83221537E+02                                 1.789129                            1.680656      -1.160149       2.319278                    0.995578       3.650206      10.260464       0.488248       1.263600      -0.711516      -0.017688       0.016158      -0.023296       0.033416       0.005253       0.009092      -0.003815      -0.016131      -0.008205      -0.015695       0.004574       0.011121              1.847871       1.759420      -0.177254       0.562234       1.649341      -0.172602       2.134852           0.000097
           50              H      13.069231       5.681883       3.377977       0.113293       1.308902 0.10062397E+02  0.10391826E+03                                 1.939394                            1.829252      -1.064466       2.369310                    0.997311       3.551103       9.976360       0.475596       1.247031      -0.718313       0.002171       0.037994      -0.010522       0.039484      -0.003500       0.010024      -0.008315      -0.023489      -0.003816      -0.017433      -0.000931       0.018364              1.959911       1.621037       0.206531       0.118794       2.532068      -0.209303       1.726627           0.001040
           51              H      10.753133       0.980969       3.037802       0.118299       1.172352 0.92020963E+01  0.93411405E+02                                 1.833303                            1.765755      -1.079973       2.361378                    0.995955       3.634705      10.294657       0.474884       1.270590      -0.711304      -0.013613      -0.022400       0.022744       0.034704      -0.004845      -0.011490      -0.004297      -0.000104       0.007149      -0.014258       0.002055       0.012203              1.880405       1.663792       0.312699      -0.127548       2.176458      -0.233708       1.800964           0.000148
           52              H      10.299175       2.198424       2.106892       0.113355       1.194966 0.95280437E+01  0.98611406E+02                                 1.926694                            1.850733      -1.286579       2.261927                    0.992660       3.915511      11.594805       0.439003       1.348078      -0.693421      -0.027640       0.016991      -0.006447       0.033079      -0.003425      -0.006449       0.000451       0.013061      -0.002403      -0.007295      -0.003886       0.011180              1.976690       2.236797      -0.365441       0.385269       1.897048      -0.128961       1.796226           0.000730
           53              H      13.096080       2.526800       0.773624       0.098891       1.375466 0.11505296E+02  0.12346795E+03                                 2.052162                            1.990260      -1.003455       2.390368                    0.997179       3.783871      11.010149       0.442075       1.291080      -0.708644       0.025265       0.008954       0.015037       0.030734       0.006118       0.003750      -0.007405      -0.001367       0.019408      -0.012622       0.001985       0.010636              2.092146       2.164047       0.390946       0.365786       1.981182       0.372013       2.131210           0.001685
           54              H      11.629676       2.746423       0.170088       0.101595       1.159203 0.91666624E+01  0.94096745E+02                                 1.893809                            1.818598      -1.287124       2.253418                    0.992427       3.989754      11.822937       0.441011       1.352987      -0.691774      -0.022846       0.021508      -0.010348       0.033040      -0.004073      -0.006263      -0.009959      -0.007620       0.008336      -0.013697       0.000966       0.012731              1.946691       2.050503      -0.569926       0.113914       2.055711      -0.051712       1.733859          -0.000097
           55              H      12.963183       0.264003       2.714087       0.105782       1.241463 0.95792476E+01  0.98471792E+02                                 1.929556                            1.820702      -0.960053       2.406197                    0.997541       3.707314      10.654890       0.459143       1.297710      -0.705759      -0.000779       0.002966       0.032671       0.032814      -0.005860       0.002638      -0.005592      -0.010834       0.019295      -0.011198      -0.000638       0.011836              2.010031       1.536673       0.015211       0.187684       1.831855       0.481288       2.661566           0.000352
           56              H      13.620216       0.204858       1.258283       0.082430       1.586346 0.14544738E+02  0.16776821E+03                                 2.333388                            2.291414      -1.691735       2.063150                    0.987465       4.639999      14.632054       0.392256       1.353732      -0.690856       0.005342       0.003419      -0.013644       0.015046      -0.000476       0.011826      -0.007148      -0.059505       0.036566      -0.038622       0.011002       0.027621              2.341632       2.638951       0.080752      -0.439510       2.030065      -0.049924       2.355880           0.014878
           57              H      11.716313       9.812571       0.038407       0.099679       1.167592 0.82998845E+01  0.81708572E+02                                 1.781545                            1.641870      -0.998630       2.385075                    0.997842       3.558267       9.768268       0.510827       1.217971      -0.722373      -0.021558      -0.028862      -0.004871       0.036352       0.008435      -0.004066       0.012260      -0.011679      -0.020878      -0.017548      -0.000026       0.017574              1.872030       2.344800       0.529958       0.068557       1.867157       0.039396       1.404132           0.000432
           58              H       6.357005      -0.924813      17.407465       0.106227       1.163838 0.86528640E+01  0.84763757E+02                                 1.679711                            1.606501      -0.971646       2.401909                    0.998385       3.312798       8.628258       0.559013       1.118494      -0.749341       0.004860      -0.029992      -0.018235       0.035435       0.003847      -0.008104       0.012555      -0.002402      -0.034751      -0.021050       0.007720       0.013330              1.695685       1.764247      -0.223391      -0.121788       1.812160       0.300697       1.510646           0.000000
           59              H      14.670037      13.343538       0.506605       0.106746       1.140074 0.83823773E+01  0.83218904E+02                                 1.789117                            1.680653      -1.160162       2.319276                    0.995578       3.650216      10.260592       0.488237       1.263631      -0.711509       0.017298       0.028532       0.001870       0.033419       0.000761      -0.007644       0.009226      -0.001844      -0.024594      -0.015690       0.004568       0.011123              1.847854       2.102701       0.506025      -0.027588       2.089562       0.017515       1.351300           0.000097
           60              H      12.606331      13.437523       1.477751       0.113297       1.309184 0.10065480E+02  0.10396339E+03                                 1.940113                            1.829875      -1.064543       2.369276                    0.997311       3.551741       9.980466       0.475357       1.247498      -0.718209      -0.010037       0.033673       0.017997       0.039478       0.002638      -0.002498       0.009322      -0.016896      -0.042357      -0.017423      -0.000948       0.018371              1.960656       1.863024      -0.173508      -0.239794       2.234177       0.451752       1.784767           0.001042
           61              H       8.405785       0.151153      16.688708       0.118301       1.172369 0.92023165E+01  0.93414910E+02                                 1.833386                            1.765826      -1.080082       2.361324                    0.995956       3.634789      10.295221       0.474851       1.270662      -0.711289      -0.003489      -0.018816      -0.028956       0.034708      -0.002104       0.009551       0.000076      -0.011811       0.024097      -0.014291       0.002070       0.012221              1.880493       1.718168      -0.120599      -0.100444       1.863380       0.430237       2.059932           0.000148
           62              H       8.743275       1.648437      17.134959       0.113363       1.194904 0.95275730E+01  0.98606446E+02                                 1.926719                            1.850761      -1.286657       2.261898                    0.992656       3.915589      11.595465       0.438969       1.348185      -0.693399       0.006465       0.029050      -0.014443       0.033080       0.000158       0.003506      -0.006330      -0.003362       0.022364      -0.007318      -0.003873       0.011191              1.976716       1.863194       0.305476      -0.150441       2.418194      -0.279763       1.648759           0.000730
           63              H      16.211105      11.547448       1.891082       0.098877       1.376258 0.11513541E+02  0.12357796E+03                                 2.052989                            1.991017      -1.003561       2.390317                    0.997178       3.784101      11.011603       0.441979       1.291136      -0.708639      -0.024916      -0.008791       0.015697       0.030733       0.007407      -0.000736       0.008874       0.003860       0.002262      -0.012612       0.001947       0.010666              2.093014       2.711150       0.015869      -0.359723       1.648305      -0.021942       1.919588           0.001687
           64              H      17.089152      12.595959       1.058933       0.101597       1.159183 0.91665362E+01  0.94096211E+02                                 1.893889                            1.818669      -1.287043       2.253464                    0.992427       3.989791      11.823540       0.440967       1.353110      -0.691750       0.005930       0.031684      -0.007269       0.033044       0.001522       0.007323       0.005762      -0.017630       0.010576      -0.013731       0.000969       0.012762              1.946779       1.683716       0.037958       0.087269       2.531517      -0.328875       1.625104          -0.000097
           65              H      15.737714       9.164243       0.159114       0.105778       1.241262 0.95772265E+01  0.98443950E+02                                 1.929183                            1.820381      -0.959984       2.406231                    0.997539       3.706979      10.652883       0.459241       1.297526      -0.705797      -0.027813      -0.006604      -0.016118       0.032818       0.003940       0.006185       0.004400      -0.009088      -0.021733      -0.011197      -0.000655       0.011852              2.009615       2.828915      -0.023302       0.317820       1.642692       0.001022       1.557237           0.000351
           66              H      16.735234       9.225498       1.406424       0.082441       1.586393 0.14545311E+02  0.16777664E+03                                 2.333442                            2.291466      -1.691823       2.063118                    0.987464       4.640045      14.632327       0.392250       1.353739      -0.690855       0.007740       0.004278       0.012173       0.015046      -0.002439       0.005839       0.024574      -0.006404      -0.079989      -0.038602       0.010949       0.027654              2.341685       2.062662      -0.016296       0.148181       2.033536      -0.118429       2.928856           0.014880
           67              H       6.370463       9.075681      14.387952       0.099694       1.167624 0.83004324E+01  0.81717858E+02                                 1.781824                            1.642120      -0.998600       2.385108                    0.997841       3.558467       9.770043       0.510680       1.218262      -0.722307       0.024775       0.026583       0.000932       0.036350       0.012148      -0.010041       0.003817       0.007630      -0.019187      -0.017555      -0.000002       0.017556              1.872332       1.846005       0.552876       0.259180       2.084757       0.308984       1.686235           0.000433
           68              H       6.503347       7.670248      12.564540       0.106211       1.164628 0.86603803E+01  0.84857707E+02                                 1.680704                            1.607395      -0.971607       2.401923                    0.998386       3.313368       8.631408       0.558743       1.118767      -0.749278       0.027404       0.007174      -0.021289       0.035435       0.011955      -0.011231       0.008139       0.003353       0.005339      -0.021062       0.007741       0.013321              1.696706       1.701799       0.093802      -0.279232       1.396150       0.078500       1.992168           0.000001
           69              H       3.339089       5.599622      14.014857       0.106748       1.140108 0.83826134E+01  0.83221539E+02                                 1.789129                            1.680656      -1.160148       2.319279                    0.995578       3.650206      10.260463       0.488248       1.263600      -0.711516      -0.020742      -0.026094       0.002345       0.033416       0.007321      -0.009798       0.006183       0.001421       0.009262      -0.015695       0.004574       0.011121              1.847871       1.756373       0.574461       0.074304       2.166001       0.161615       1.621238           0.000097
           70              H       3.189778       7.070521      15.754140       0.113293       1.308900 0.10062383E+02  0.10391811E+03                                 1.939395                            1.829254      -1.064464       2.369311                    0.997311       3.551101       9.976364       0.475595       1.247034      -0.718313      -0.027225      -0.007322       0.027643       0.039484       0.014540      -0.010153      -0.001489       0.002791       0.005297      -0.017433      -0.000931       0.018364              1.959912       2.055239       0.153127      -0.506905       1.675040       0.073496       2.149456           0.001040
           71              H       5.900047       5.572145      11.512922       0.118299       1.172352 0.92020969E+01  0.93411412E+02                                 1.833303                            1.765755      -1.079972       2.361378                    0.995955       3.634705      10.294657       0.474884       1.270590      -0.711304       0.033668      -0.002536      -0.008027       0.034704      -0.003823       0.002726      -0.009580       0.014493      -0.011941      -0.014258       0.002055       0.012203              1.880405       2.216768      -0.071303      -0.332478       1.544253       0.102044       1.880193           0.000148
           72              H       4.717370       4.672515      12.101828       0.113355       1.194966 0.95280497E+01  0.98611481E+02                                 1.926694                            1.850734      -1.286578       2.261927                    0.992660       3.915511      11.594805       0.439003       1.348078      -0.693421      -0.004061      -0.030752       0.011492       0.033079      -0.005983       0.004452      -0.004992      -0.002486      -0.013222      -0.007295      -0.003886       0.011180              1.976691       1.642298       0.306187      -0.060672       2.527612      -0.152815       1.760161           0.000730
           73              H       2.541667       6.869860      11.719588       0.098891       1.375466 0.11505299E+02  0.12346800E+03                                 2.052163                            1.990261      -1.003454       2.390368                    0.997179       3.783870      11.010146       0.442075       1.291080      -0.708644      -0.000365       0.026668       0.015272       0.030734       0.004718      -0.002200       0.006831       0.011076      -0.020128      -0.012622       0.001985       0.010636              2.092147       1.738899      -0.028999       0.062805       2.196684       0.575297       2.340858           0.001685
           74              H       2.434144       5.276491      11.608025       0.101595       1.159203 0.91666592E+01  0.94096697E+02                                 1.893808                            1.818597      -1.287124       2.253418                    0.992427       3.989752      11.822927       0.441011       1.352986      -0.691774      -0.010972      -0.028111       0.013453       0.033040       0.002555      -0.002329      -0.007886       0.017102      -0.018343      -0.013697       0.000966       0.012731              1.946690       1.639256       0.238215      -0.010235       2.270347      -0.466720       1.930467          -0.000097
           75              H       5.237034       7.681845      10.730153       0.105782       1.241463 0.95792515E+01  0.98471838E+02                                 1.929556                            1.820702      -0.960053       2.406197                    0.997541       3.707315      10.654892       0.459143       1.297709      -0.705759       0.025537       0.008202       0.018904       0.032814       0.009980       0.000342      -0.003862       0.008106      -0.004753      -0.011198      -0.000638       0.011836              2.010032       1.884332       0.277849       0.529943       1.689683       0.300865       2.456079           0.000352
           76              H       3.857239       7.890908       9.951042       0.082430       1.586341 0.14544671E+02  0.16776725E+03                                 2.333383                            2.291409      -1.691731       2.063153                    0.987465       4.639990      14.632016       0.392257       1.353732      -0.690856      -0.014532       0.000528      -0.003861       0.015046       0.026093      -0.009886       0.002339       0.031232       0.043801      -0.038622       0.011001       0.027621              2.341627       2.617972      -0.428419       0.159415       2.338632      -0.102544       2.068277           0.014878
           77              H      12.812438       9.037618       9.106091       0.099703       1.167518 0.82993654E+01  0.81703425E+02                                 1.781597                            1.641921      -0.998539       2.385150                    0.997843       3.558182       9.768517       0.510764       1.218122      -0.722340      -0.020026      -0.029937       0.004882       0.036346       0.010224      -0.012898      -0.000230      -0.001520      -0.020885      -0.017542      -0.000008       0.017550              1.872086       1.587185       0.262073      -0.014291       2.624897      -0.077767       1.404176           0.000432
           78              H      11.941869      10.964662      10.026027       0.106220       1.163802 0.86525447E+01  0.84760422E+02                                 1.679730                            1.606515      -0.971430       2.402013                    0.998387       3.312779       8.628389       0.558985       1.118554      -0.749326      -0.029899      -0.005413       0.018234       0.035436       0.003749      -0.014533       0.003470      -0.002973      -0.034749      -0.021050       0.007729       0.013321              1.695710       1.947274      -0.158717      -0.324099       1.629191       0.014595       1.510664           0.000000
           79              H      -7.242301      12.999388       8.637892       0.106742       1.140059 0.83820719E+01  0.83213333E+02                                 1.788935                            1.680489      -1.160084       2.319306                    0.995578       3.650032      10.259201       0.488330       1.263431      -0.711552       0.021137       0.025831      -0.001872       0.033429       0.001164      -0.011228       0.004151       0.000488      -0.024575      -0.015676       0.004561       0.011115              1.847661       1.772793       0.389406      -0.025705       2.419010       0.020159       1.351180           0.000097
           80              H      -6.465809      11.085014       7.666747       0.113287       1.309626 0.10069241E+02  0.10400740E+03                                 1.940227                            1.829973      -1.064507       2.369288                    0.997311       3.551547       9.978743       0.475461       1.247165      -0.718289       0.035095       0.001758      -0.017996       0.039479       0.007363      -0.009610      -0.000730       0.009827      -0.042353      -0.017419      -0.000942       0.018361              1.960771       2.302152      -0.018298      -0.505903       1.795294       0.075490       1.784867           0.001041
           81              H     -10.125809      13.254938      10.744785       0.118337       1.171955 0.91984382E+01  0.93367329E+02                                 1.833085                            1.765561      -1.079919       2.361425                    0.995960       3.634454      10.294406       0.474835       1.270816      -0.711255      -0.016570      -0.009543       0.028949       0.034694       0.002074       0.003133      -0.009005       0.011825       0.024087      -0.014272       0.002062       0.012210              1.880172       1.922692      -0.048171      -0.438955       1.658248      -0.048675       2.059576           0.000148
           82              H      -8.826656      14.072208      10.298533       0.113441       1.194319 0.95217812E+01  0.98531666E+02                                 1.926103                            1.850209      -1.286266       2.262120                    0.992666       3.914784      11.592263       0.439030       1.348201      -0.693396       0.025215       0.015770       0.014429       0.033056       0.001178       0.007164      -0.001163       0.002409       0.022349      -0.007317      -0.003890       0.011208              1.976061       2.163774       0.411794       0.213502       2.116120       0.234963       1.648291           0.000730
           83              H      12.949825      13.853606       7.253415       0.098881       1.376652 0.11517590E+02  0.12363057E+03                                 2.053269                            1.991277      -1.003725       2.390230                    0.997175       3.784311      11.012124       0.441986       1.291020      -0.708665       0.000015      -0.026420      -0.015695       0.030730       0.004550      -0.008596      -0.002240      -0.012299       0.002236      -0.012597       0.001958       0.010639              2.093305       1.756641      -0.321773      -0.099255       2.603444       0.346539       1.919830           0.001688
           84              H      -8.753496      15.030953       8.085565       0.101603       1.159202 0.91663400E+01  0.94089987E+02                                 1.893577                            1.818378      -1.287048       2.253455                    0.992428       3.989501      11.820895       0.441118       1.352706      -0.691829       0.027888       0.016146       0.007271       0.033035       0.006729      -0.002964      -0.008791       0.011806       0.010568      -0.013716       0.000994       0.012722              1.946447       2.413020       0.295916       0.339084       1.801476       0.027357       1.624846          -0.000097
           85              H      10.860734      12.612928       8.985383       0.105772       1.241521 0.95796652E+01  0.98475816E+02                                 1.929509                            1.820655      -0.959958       2.406245                    0.997541       3.707247      10.654209       0.459188       1.297586      -0.705785       0.003052      -0.028419       0.016120       0.032815       0.005919      -0.002069      -0.007279       0.002118      -0.021750      -0.011188      -0.000649       0.011837              2.009978       1.789427      -0.391067       0.105016       2.683045      -0.300111       1.557464           0.000352
           86              H      10.585965      13.573794       7.738074       0.082428       1.586939 0.14551647E+02  0.16786735E+03                                 2.333943                            2.291935      -1.691944       2.063046                    0.987461       4.640570      14.634561       0.392219       1.353704      -0.690862       0.001448       0.008721      -0.012151       0.015027       0.000110      -0.021209      -0.013684       0.008038      -0.080020      -0.038597       0.010959       0.027638              2.342193       2.047417      -0.021853       0.161103       2.049589      -0.100291       2.929572           0.014883
           87              H       6.433111      -6.807328      13.045540       0.099686       1.167651 0.83005295E+01  0.81718198E+02                                 1.781773                            1.642068      -0.998677       2.385069                    0.997842       3.558406       9.769505       0.510723       1.218169      -0.722329       0.016812       0.032211      -0.000942       0.036347       0.007047      -0.006930       0.008207      -0.021204      -0.019196      -0.017545      -0.000019       0.017564              1.872283       1.710675       0.505040      -0.204909       2.219991      -0.347346       1.686183           0.000433
           88              H       5.063784      -7.150481      14.868953       0.106231       1.163754 0.86522823E+01  0.84758410E+02                                 1.679773                            1.606561      -0.971632       2.401912                    0.998386       3.312905       8.629145       0.558932       1.118652      -0.749299      -0.002368       0.028229       0.021287       0.035434       0.008243      -0.011405       0.007890      -0.017647       0.005321      -0.021059       0.007721       0.013338              1.695751       1.370491      -0.023070      -0.166920       1.725826       0.236872       1.990935           0.000000
           89              H      -3.300020      10.294192      13.418636       0.106738       1.140243 0.83837440E+01  0.83234634E+02                                 1.789184                            1.680702      -1.160193       2.319258                    0.995576       3.650256      10.260342       0.488276       1.263498      -0.711538      -0.017691      -0.028264      -0.002350       0.033427       0.005246      -0.009078       0.007189      -0.010288       0.009288      -0.015683       0.004555       0.011127              1.847930       1.759478       0.575582      -0.127615       2.163037      -0.123940       1.621275           0.000097
           90              H      -1.863495      10.643681      11.679352       0.113303       1.308973 0.10062985E+02  0.10392531E+03                                 1.939438                            1.829286      -1.064481       2.369303                    0.997311       3.551007       9.975969       0.475602       1.247003      -0.718321       0.002169      -0.028106      -0.027641       0.039480       0.010432      -0.001956       0.010088      -0.020444       0.005321      -0.017427      -0.000955       0.018382              1.959954       1.621052      -0.000386      -0.238261       2.109303       0.453458       2.149508           0.001039
           91              H       3.286783      -8.418619      15.920570       0.118297       1.172195 0.92008379E+01  0.93398587E+02                                 1.833405                            1.765846      -1.080004       2.361363                    0.995958       3.634882      10.296290       0.474770       1.270895      -0.711238      -0.013607       0.030901       0.008022       0.034704      -0.007526       0.009961       0.000653      -0.006472      -0.011938      -0.014288       0.002092       0.012196              1.880514       1.663879      -0.266829      -0.207054       2.097346       0.279476       1.880318           0.000148
           92              H      -4.633503      11.284653      15.331665       0.113370       1.194890 0.95274541E+01  0.98605294E+02                                 1.926738                            1.850774      -1.286606       2.261917                    0.992661       3.915610      11.595680       0.438956       1.348222      -0.693392      -0.027634      -0.014071      -0.011495       0.033073      -0.003864       0.006214      -0.002494       0.009436      -0.013217      -0.007296      -0.003880       0.011176              1.976738       2.236844       0.516388       0.123843       1.933161       0.108141       1.760208           0.000731
           93              H      -1.836592       9.965825      15.713905       0.098880       1.375349 0.11503799E+02  0.12344559E+03                                 2.051901                            1.990016      -1.003668       2.390266                    0.997175       3.783473      11.008044       0.442149       1.290932      -0.708677       0.025273       0.008547      -0.015271       0.030740       0.000193      -0.007147      -0.000177      -0.014538      -0.020113      -0.012593       0.001964       0.010629              2.091874       2.163752       0.121286      -0.521359       1.771311      -0.250925       2.340561           0.001684
           94              H      -3.302994       9.333336      15.825467       0.101606       1.159205 0.91665254E+01  0.94093240E+02                                 1.893656                            1.818459      -1.287060       2.253452                    0.992428       3.989563      11.821522       0.441081       1.352800      -0.691811      -0.022843      -0.019716      -0.013454       0.033039      -0.003388       0.006692       0.004857      -0.016498      -0.018345      -0.013736       0.001000       0.012736              1.946530       2.050322       0.383567       0.436574       1.858946       0.165207       1.930323          -0.000097
           95              H       5.496843      -8.340474      16.703339       0.105772       1.241378 0.95782827E+01  0.98457890E+02                                 1.929333                            1.820500      -0.959962       2.406242                    0.997539       3.707179      10.653755       0.459217       1.297553      -0.705791      -0.000777       0.026816      -0.018901       0.032817       0.005222       0.003777       0.000989      -0.018858      -0.004748      -0.011214      -0.000636       0.011850              2.009787       1.536507       0.154899      -0.106984       2.037113      -0.599825       2.455742           0.000352
           96              H       6.153886      -9.571658      17.482450       0.082431       1.586643 0.14548003E+02  0.16781377E+03                                 2.333592                            2.291599      -1.691877       2.063085                    0.987462       4.640156      14.632461       0.392262       1.353646      -0.690874       0.005342      -0.013526       0.003854       0.015045       0.010479      -0.005471       0.008590      -0.057092       0.043799      -0.038616       0.010950       0.027666              2.341837       2.639237      -0.421068       0.149847       2.317833      -0.116139       2.068442           0.014880
           97              H      -3.216438       5.686167       9.771810       0.099686       1.167652 0.83005465E+01  0.81718422E+02                                 1.781776                            1.642071      -0.998678       2.385069                    0.997842       3.558409       9.769522       0.510722       1.218171      -0.722328      -0.021557       0.010210       0.027425       0.036347      -0.007739      -0.005257       0.000940       0.011154       0.047577      -0.017545      -0.000019       0.017564              1.872286       2.345165      -0.205651      -0.493311       1.485954       0.180834       1.785740           0.000433
           98              H      -1.109419       4.978713      10.386320       0.106231       1.163759 0.86523197E+01  0.84758875E+02                                 1.679778                            1.606565      -0.971631       2.401913                    0.998386       3.312908       8.629160       0.558931       1.118653      -0.749299       0.004863      -0.000792       0.035090       0.035434      -0.008942       0.000725       0.001780       0.022412       0.039686      -0.021058       0.007721       0.013338              1.695756       1.764358       0.006227       0.254377       1.325665      -0.019778       1.997244           0.000000
           99              H      -0.262758       4.326124       6.479791       0.106738       1.140243 0.83837473E+01  0.83234677E+02                                 1.789184                            1.680702      -1.160194       2.319258                    0.995576       3.650258      10.260349       0.488276       1.263498      -0.711538       0.017301      -0.012647      -0.025653       0.033427      -0.006996       0.003183       0.001130       0.016048       0.029089      -0.015683       0.004555       0.011127              1.847931       2.102774      -0.276933      -0.424486       1.520749       0.310955       1.920268           0.000097
          100              H      -2.326471       5.120163       5.912832       0.113303       1.308969 0.10062948E+02  0.10392479E+03                                 1.939431                            1.829280      -1.064482       2.369302                    0.997311       3.551001       9.975934       0.475604       1.247000      -0.718322      -0.010043      -0.001251      -0.038161       0.039480      -0.003478      -0.001017       0.008186       0.013382       0.048543      -0.017427      -0.000955       0.018383              1.959947       1.862353      -0.120833       0.270002       1.505443      -0.031249       2.512046           0.001040
          101              H       0.939353       3.818263       9.813875       0.118296       1.172206 0.92009329E+01  0.93399637E+02                                 1.833403                            1.765844      -1.080034       2.361349                    0.995957       3.634887      10.296253       0.474776       1.270879      -0.711241      -0.003481      -0.015664       0.030772       0.034704       0.009323      -0.002938      -0.002669      -0.016351       0.010471      -0.014288       0.002092       0.012196              1.880511       1.718206      -0.026694       0.154684       1.638210      -0.300215       2.285117           0.000148
          102              H       1.276823       3.456071       8.294059       0.113371       1.194885 0.95274135E+01  0.98604788E+02                                 1.926735                            1.850772      -1.286609       2.261917                    0.992661       3.915602      11.595659       0.438956       1.348224      -0.693392       0.006458      -0.027027      -0.017933       0.033072       0.002956      -0.001868      -0.000914      -0.015956      -0.015440      -0.007296      -0.003879       0.011175              1.976735       1.863219      -0.283030      -0.189334       2.083413       0.473071       1.983573           0.000731
          103              H       1.278321       6.423169       7.343031       0.098880       1.375352 0.11503835E+02  0.12344606E+03                                 2.051904                            1.990019      -1.003669       2.390265                    0.997175       3.783476      11.008057       0.442149       1.290932      -0.708677      -0.024921       0.017995      -0.000234       0.030740      -0.004356      -0.006021      -0.005741       0.009223       0.018410      -0.012592       0.001963       0.010629              2.091878       2.709492      -0.319212       0.165981       1.869826      -0.106397       1.696316           0.001684
          104              H       2.156362       5.178247       6.851058       0.101606       1.159205 0.91665225E+01  0.94093206E+02                                 1.893656                            1.818459      -1.287060       2.253452                    0.992428       3.989565      11.821529       0.441081       1.352800      -0.691811       0.005923      -0.022135      -0.023801       0.033039       0.005581      -0.004959      -0.001317      -0.010017       0.033473      -0.013736       0.001000       0.012736              1.946530       1.683520       0.056623      -0.076465       2.136209       0.556820       2.019861          -0.000097
          105              H       0.804970       6.114871      10.272928       0.105772       1.241381 0.95783084E+01  0.98458225E+02                                 1.929336                            1.820503      -0.959962       2.406242                    0.997539       3.707182      10.653769       0.459217       1.297554      -0.705791      -0.027815      -0.010658       0.013773       0.032817       0.003389      -0.006489       0.004505       0.006286       0.024380      -0.011214      -0.000636       0.011850              2.009791       2.829242       0.286945      -0.138751       1.577819       0.036493       1.622311           0.000351
          106              H       1.802480       7.164439       9.596236       0.082432       1.586638 0.14547943E+02  0.16781292E+03                                 2.333588                            2.291595      -1.691873       2.063087                    0.987462       4.640147      14.632427       0.392263       1.353647      -0.690874       0.007742       0.008404      -0.009787       0.015045       0.006277      -0.000777       0.006449       0.047284       0.081069      -0.038615       0.010949       0.027666              2.341833       2.062788       0.136501      -0.059984       2.807807      -0.328518       2.154904           0.014880
          107              H      13.836825      18.481621       3.235323       0.099703       1.167519 0.82993767E+01  0.81703564E+02                                 1.781598                            1.641922      -0.998540       2.385149                    0.997843       3.558184       9.768524       0.510763       1.218122      -0.722340       0.024773      -0.012482      -0.023485       0.036346      -0.014764      -0.005484       0.000612       0.015270       0.003723      -0.017542      -0.000008       0.017550              1.872087       1.845776      -0.051987      -0.608285       1.518103       0.018093       2.252381           0.000433
          108              H      -8.429462      17.605236       5.364162       0.106220       1.163802 0.86525445E+01  0.84760423E+02                                 1.679730                            1.606515      -0.971430       2.402012                    0.998387       3.312780       8.628393       0.558985       1.118554      -0.749326       0.027406      -0.022023       0.004429       0.035436      -0.015703      -0.004724      -0.005934       0.007151       0.016703      -0.021050       0.007729       0.013321              1.695710       1.700817      -0.288457       0.058325       1.774113      -0.297047       1.612200           0.000000
          109              H      18.271812      -1.221627       6.432240       0.106742       1.140059 0.83820739E+01  0.83213356E+02                                 1.788935                            1.680489      -1.160084       2.319306                    0.995578       3.650032      10.259200       0.488330       1.263430      -0.711552      -0.020750       0.015083       0.021434       0.033429      -0.012137      -0.001425      -0.005389       0.002754       0.013307      -0.015676       0.004561       0.011115              1.847661       1.756162      -0.222840      -0.534560       1.617302       0.155069       2.169519           0.000097
          110              H      18.122473      -0.450833       4.288769       0.113287       1.309628 0.10069267E+02  0.10400778E+03                                 1.940233                            1.829978      -1.064507       2.369288                    0.997311       3.551552       9.978775       0.475459       1.247168      -0.718288      -0.027221       0.027599      -0.007475       0.039479      -0.016059      -0.007507      -0.000988      -0.001549      -0.007656      -0.017419      -0.000942       0.018361              1.960777       2.056181      -0.515946       0.120929       1.968081      -0.242346       1.858069           0.001041
          111              H      -1.566412      -3.374615       7.706982       0.118337       1.171956 0.91984443E+01  0.93367402E+02                                 1.833085                            1.765562      -1.079920       2.361424                    0.995960       3.634455      10.294408       0.474835       1.270816      -0.711255       0.033659      -0.005675       0.006209       0.034694       0.004271       0.001964       0.004261       0.005236      -0.039711      -0.014272       0.002062       0.012210              1.880172       2.216453      -0.252204       0.227956       1.707640      -0.196441       1.716424           0.000148
          112              H      -2.749083      -2.414789       8.191641       0.113441       1.194316 0.95217537E+01  0.98531326E+02                                 1.926101                            1.850207      -1.286261       2.262122                    0.992666       3.914780      11.592254       0.439029       1.348203      -0.693396      -0.004057       0.025310       0.020872       0.033056       0.006845       0.002972       0.005932      -0.000928      -0.008524      -0.007317      -0.003890       0.011208              1.976060       1.641846      -0.205521      -0.234678       2.083687       0.408512       2.202646           0.000730
          113              H      10.008072      17.273690       6.479791       0.098881       1.376652 0.11517592E+02  0.12363058E+03                                 2.053268                            1.991276      -1.003724       2.390231                    0.997175       3.784311      11.012119       0.441987       1.291019      -0.708666      -0.000365      -0.000113      -0.030727       0.030730      -0.004271      -0.002991      -0.001437       0.020358       0.007736      -0.012597       0.001958       0.010639              2.093304       1.739750       0.068955      -0.006287       1.807509      -0.350428       2.732653           0.001688
          114              H      17.366887      -3.144425       7.915477       0.101603       1.159200 0.91663220E+01  0.94089760E+02                                 1.893576                            1.818376      -1.287047       2.253455                    0.992428       3.989499      11.820888       0.441118       1.352707      -0.691829      -0.010971       0.025701       0.017619       0.033035      -0.003294      -0.001026       0.004246       0.010721      -0.037442      -0.013716       0.000994       0.012722              1.946446       1.639031      -0.127941      -0.201147       2.419296       0.380524       1.781010          -0.000097
          115              H      12.703436      16.010820       6.271296       0.105772       1.241521 0.95796624E+01  0.98475780E+02                                 1.929508                            1.820654      -0.959956       2.406245                    0.997541       3.707247      10.654208       0.459188       1.297586      -0.705785       0.025542       0.012268      -0.016552       0.032815      -0.004693      -0.008803       0.001228       0.003502      -0.018576      -0.011188      -0.000649       0.011837              2.009978       1.884321       0.320027      -0.505602       2.003855      -0.482282       2.141757           0.000352
          116              H      11.323644      15.231561       6.479791       0.082428       1.586938 0.14551641E+02  0.16786726E+03                                 2.333942                            2.291934      -1.691944       2.063046                    0.987461       4.640569      14.634556       0.392219       1.353704      -0.690862      -0.014515      -0.003597       0.001477       0.015027      -0.021614      -0.017641      -0.017384       0.005129      -0.034590      -0.038597       0.010959       0.027638              2.342192       2.618654       0.352406       0.291428       2.225199       0.168397       2.182723           0.014883
          117              H      -2.120365      13.926451       5.909174       0.099694       1.167623 0.83004268E+01  0.81717786E+02                                 1.781823                            1.642120      -0.998600       2.385108                    0.997841       3.558466       9.770038       0.510681       1.218261      -0.722307      -0.020028       0.019197       0.023488       0.036350      -0.016286      -0.002393       0.004988       0.006691       0.003731      -0.017555      -0.000002       0.017556              1.872331       1.587358      -0.143420      -0.219828       1.776922       0.567579       2.252715           0.000433
          118              H      -2.990962      13.759597       3.780335       0.106211       1.164629 0.86603878E+01  0.84857796E+02                                 1.680704                            1.607396      -0.971607       2.401923                    0.998386       3.313368       8.631408       0.558743       1.118767      -0.749279      -0.029899       0.018495      -0.004432       0.035435      -0.014459       0.004032       0.006451       0.014186       0.016705      -0.021062       0.007741       0.013321              1.696707       1.948506      -0.201501       0.299788       1.528481       0.044069       1.613134           0.000001
          119              H       0.224054      11.540064       2.712258       0.106748       1.140108 0.83826115E+01  0.83221514E+02                                 1.789129                            1.680656      -1.160147       2.319279                    0.995578       3.650205      10.260459       0.488248       1.263600      -0.711516       0.021129      -0.014530      -0.021426       0.033416      -0.010317       0.004615       0.003161       0.013114       0.013306      -0.015695       0.004574       0.011121              1.847870       1.772981      -0.217004      -0.324422       1.600855       0.452384       2.169776           0.000097
          120              H       1.000575      11.656235       4.855728       0.113293       1.308902 0.10062400E+02  0.10391833E+03                                 1.939398                            1.829256      -1.064465       2.369310                    0.997311       3.551103       9.976374       0.475595       1.247034      -0.718313       0.035097      -0.016468       0.007480       0.039484      -0.012012      -0.001556       0.007421       0.021383      -0.007671      -0.017433      -0.000931       0.018364              1.959914       2.301037      -0.428657       0.268604       1.721414      -0.033201       1.857290           0.001040
          121              H      -2.659471      13.236899       1.437515       0.118299       1.172352 0.92020919E+01  0.93411353E+02                                 1.833303                            1.765755      -1.079972       2.361378                    0.995955       3.634705      10.294658       0.474884       1.270590      -0.711304      -0.016582       0.029848      -0.006210       0.034704       0.001676      -0.003346      -0.003249      -0.009445      -0.039701      -0.014258       0.002055       0.012203              1.880405       1.922955      -0.356163       0.261246       2.001651      -0.149453       1.716608           0.000148
          122              H      -1.360324      12.441795       0.952857       0.113355       1.194965 0.95280441E+01  0.98611413E+02                                 1.926694                            1.850733      -1.286579       2.261927                    0.992660       3.915510      11.594803       0.439003       1.348079      -0.693421       0.025233       0.004614      -0.020886       0.033079       0.005614      -0.004575      -0.004753      -0.007892      -0.008521      -0.007295      -0.003886       0.011180              1.976690       2.164489      -0.021015      -0.463624       1.562166       0.085163       2.203415           0.000730
          123              H      -1.983020       9.913963       2.664707       0.098891       1.375463 0.11505259E+02  0.12346742E+03                                 2.052157                            1.990255      -1.003452       2.390369                    0.997179       3.783863      11.010109       0.442077       1.291078      -0.708644       0.000020      -0.000380       0.030732       0.030734      -0.009723       0.000377       0.003301      -0.010495       0.007803      -0.012621       0.001985       0.010636              2.092141       1.755773       0.074857       0.327967       1.789716       0.122621       2.730934           0.001686
          124              H      -1.287161      10.045938       1.229020       0.101595       1.159203 0.91666591E+01  0.94096687E+02                                 1.893808                            1.818597      -1.287124       2.253418                    0.992427       3.989752      11.822923       0.441011       1.352985      -0.691774       0.027893      -0.001776      -0.017619       0.033040      -0.005937      -0.004320      -0.000416      -0.004210      -0.037435      -0.013697       0.000966       0.012731              1.946689       2.413347       0.145709      -0.425837       1.645528       0.062834       1.781192          -0.000097
          125              H      -4.072109      12.034232       2.873201       0.105781       1.241461 0.95792256E+01  0.98471483E+02                                 1.929552                            1.820698      -0.960053       2.406197                    0.997541       3.707310      10.654865       0.459144       1.297707      -0.705759       0.003057       0.028167       0.016555       0.032814      -0.004751      -0.004074       0.007908       0.003174      -0.018560      -0.011198      -0.000638       0.011835              2.010027       1.789494       0.286494       0.286181       2.098761       0.637439       2.141826           0.000352
          126              H      -4.346880      10.473595       2.664707       0.082430       1.586329 0.14544533E+02  0.16776520E+03                                 2.333370                            2.291397      -1.691720       2.063159                    0.987465       4.639961      14.631890       0.392258       1.353731      -0.690857       0.001443      -0.014904      -0.001472       0.015046      -0.018415       0.010533       0.022449       0.023180      -0.034534      -0.038620       0.011001       0.027620              2.341614       2.046947       0.150382      -0.061607       2.795666      -0.330767       2.182229           0.014879
          127              H      -1.033217       4.142501      17.661682       0.099679       1.167592 0.82998837E+01  0.81708564E+02                                 1.781545                            1.641870      -0.998630       2.385075                    0.997842       3.558266       9.768266       0.510827       1.217971      -0.722373       0.016814      -0.016922      -0.027431       0.036352      -0.009522      -0.002623       0.004665       0.001058       0.047599      -0.017549      -0.000026       0.017574              1.872029       1.710441      -0.429879      -0.334866       2.120125       0.404765       1.785522           0.000433
          128              H      -2.402552       5.893194      17.047172       0.106227       1.163838 0.86528577E+01  0.84763679E+02                                 1.679710                            1.606501      -0.971645       2.401910                    0.998385       3.312797       8.628254       0.559014       1.118493      -0.749341      -0.002371       0.004317      -0.035091       0.035435      -0.013995      -0.001425      -0.001267      -0.006185       0.039666      -0.021050       0.007720       0.013330              1.695684       1.370438      -0.133008       0.103447       1.719421      -0.233211       1.997192           0.000000
          129              H       4.166334      17.032907       2.664707       0.106746       1.140074 0.83823715E+01  0.83218826E+02                                 1.789116                            1.680652      -1.160161       2.319276                    0.995578       3.650215      10.260585       0.488238       1.263630      -0.711509      -0.017689       0.012093       0.025645       0.033419      -0.010492       0.000007      -0.003352      -0.003691       0.029118      -0.015690       0.004568       0.011123              1.847853       1.759397      -0.398274      -0.434612       1.863992       0.296527       1.920170           0.000097
          130              H       5.602867      15.351904       3.231665       0.113297       1.309184 0.10065471E+02  0.10396327E+03                                 1.940111                            1.829874      -1.064542       2.369276                    0.997311       3.551740       9.980460       0.475358       1.247497      -0.718209       0.002167      -0.009880       0.038160       0.039478      -0.006919      -0.008045      -0.001746      -0.006043       0.048523      -0.017423      -0.000948       0.018371              1.960654       1.621571      -0.206282       0.119548       1.747343      -0.244280       2.513049           0.001042
          131              H      -4.179545       7.437995      17.619618       0.118301       1.172370 0.92023201E+01  0.93414949E+02                                 1.833386                            1.765826      -1.080082       2.361324                    0.995956       3.634789      10.295219       0.474851       1.270661      -0.711289      -0.013610      -0.008512      -0.030773       0.034708       0.012391       0.001559       0.003683       0.000998       0.010473      -0.014291       0.002070       0.012221              1.880493       1.663863      -0.045888       0.334618       1.692508      -0.045741       2.285108           0.000148
          132              H       2.832828      18.194391       0.850438       0.113363       1.194904 0.95275689E+01  0.98606388E+02                                 1.926719                            1.850760      -1.286657       2.261898                    0.992656       3.915589      11.595462       0.438969       1.348184      -0.693400      -0.027641      -0.002916       0.017937       0.033080       0.007319       0.000264       0.002098       0.008703      -0.015459      -0.007318      -0.003873       0.011191              1.976715       2.236813      -0.150929      -0.509113       1.709770       0.020820       1.983561           0.000730
          133              H       5.629751      19.184843       1.801466       0.098877       1.376261 0.11513577E+02  0.12357847E+03                                 2.052994                            1.991021      -1.003563       2.390316                    0.997178       3.784107      11.011632       0.441978       1.291138      -0.708639       0.025266      -0.017494       0.000235       0.030733      -0.006283       0.003418       0.007622      -0.001738       0.018430      -0.012612       0.001947       0.010666              2.093019       2.164944      -0.512580       0.155778       2.416988      -0.121118       1.697124           0.001687
          134              H       4.163355      19.597708       2.293440       0.101597       1.159182 0.91665276E+01  0.94096102E+02                                 1.893889                            1.818668      -1.287043       2.253464                    0.992427       3.989791      11.823539       0.440967       1.353110      -0.691750      -0.022848      -0.001788       0.023805       0.033044       0.007482      -0.000383       0.005146       0.000757       0.033482      -0.013731       0.000969       0.012762              1.946778       2.050627       0.186320      -0.550578       1.769599      -0.113509       2.020110          -0.000097
          135              H      -1.969491       8.076816      17.160564       0.105779       1.241264 0.95772433E+01  0.98444181E+02                                 1.929186                            1.820383      -0.959984       2.406232                    0.997539       3.706983      10.652903       0.459240       1.297527      -0.705797      -0.000777      -0.029775      -0.013778       0.032818       0.000660      -0.006385       0.004641      -0.009142       0.024373      -0.011198      -0.000655       0.011852              2.009618       1.536414      -0.170071      -0.080647       2.870223       0.118630       1.622216           0.000351
          136              H      -1.312439       9.367145      17.837257       0.082441       1.586410 0.14545515E+02  0.16777965E+03                                 2.333460                            2.291482      -1.691839       2.063110                    0.987463       4.640083      14.632489       0.392248       1.353740      -0.690855       0.005342       0.010098       0.009791       0.015045      -0.009976      -0.006319      -0.001378      -0.044663       0.081051      -0.038604       0.010950       0.027655              2.341703       2.639066       0.340262       0.289690       2.231229       0.166035       2.154813           0.014880
          137              H       7.983162       5.619645       9.810217       0.099685       1.167651 0.83005356E+01  0.81718282E+02                                 1.781774                            1.642069      -0.998678       2.385069                    0.997842       3.558408       9.769515       0.510722       1.218170      -0.722328      -0.021557       0.018645       0.022555       0.036347      -0.000683      -0.009331       0.013185      -0.010057      -0.016055      -0.017545      -0.000019       0.017564              1.872285       2.345163      -0.324399      -0.424751       1.554190       0.220230       1.717502           0.000433
          138              H      10.090181       6.505550       9.504791       0.106230       1.163756 0.86522922E+01  0.84758532E+02                                 1.679775                            1.606562      -0.971632       2.401912                    0.998386       3.312907       8.629152       0.558932       1.118652      -0.749299       0.004863       0.030785       0.016859       0.035434       0.005099      -0.007382       0.014335       0.000666      -0.025552      -0.021059       0.007721       0.013338              1.695752       1.764355       0.217183       0.132578       1.846478       0.280908       1.476423           0.000000
          139              H      10.936842       3.448667       6.986396       0.106738       1.140243 0.83837546E+01  0.83234765E+02                                 1.789185                            1.680703      -1.160194       2.319258                    0.995576       3.650258      10.260349       0.488276       1.263498      -0.711538       0.017301      -0.015893      -0.023779       0.033427       0.006255      -0.004467       0.010337       0.000100      -0.018756      -0.015683       0.004555       0.011127              1.847931       2.102774      -0.229153      -0.452071       1.551101       0.328478       1.889918           0.000097
          140              H       8.873129       2.560651       7.390583       0.113303       1.308971 0.10062965E+02  0.10392505E+03                                 1.939435                            1.829284      -1.064481       2.369303                    0.997311       3.551006       9.975964       0.475603       1.247003      -0.718321      -0.010043      -0.032423      -0.020163       0.039480       0.000858      -0.003520       0.017500      -0.002751       0.000144      -0.017427      -0.000955       0.018382              1.959952       1.862358       0.294247       0.030353       2.287472       0.420244       1.730027           0.001040
          141              H      12.138953       6.590011       8.213588       0.118296       1.172205 0.92009206E+01  0.93399486E+02                                 1.833402                            1.765843      -1.080034       2.361349                    0.995957       3.634886      10.296251       0.474776       1.270879      -0.711241      -0.003481       0.034481       0.001820       0.034704      -0.007205       0.006605      -0.002608      -0.016457       0.010151      -0.014288       0.002092       0.012196              1.880511       1.718206       0.147308       0.054223       2.383386       0.130004       1.539941           0.000148
          142              H      12.476423       5.454898       7.140024       0.113371       1.194885 0.95274133E+01  0.98604790E+02                                 1.926735                            1.850772      -1.286609       2.261917                    0.992661       3.915602      11.595661       0.438956       1.348225      -0.693391       0.006458      -0.002017      -0.032372       0.033072      -0.003096       0.001626      -0.007254      -0.004974       0.017507      -0.007296      -0.003879       0.011175              1.976735       1.863220      -0.022456      -0.339778       1.598846       0.193312       2.468140           0.000731
          143              H      12.477921       3.147754       9.234114       0.098880       1.375351 0.11503822E+02  0.12344587E+03                                 2.051902                            1.990017      -1.003668       2.390266                    0.997175       3.783474      11.008044       0.442149       1.290930      -0.708678      -0.024921      -0.009199       0.015467       0.030740      -0.003036      -0.006783       0.003112      -0.006112      -0.027593      -0.012592       0.001964       0.010629              2.091875       2.709487       0.303347      -0.193457       1.831832      -0.128331       1.734307           0.001684
          144              H      13.355962       3.344141       7.909990       0.101606       1.159206 0.91665319E+01  0.94093324E+02                                 1.893657                            1.818460      -1.287060       2.253452                    0.992428       3.989565      11.821529       0.441081       1.352800      -0.691811       0.005923      -0.009545      -0.031070       0.033039      -0.007086       0.002354       0.004420      -0.019954       0.003663      -0.013736       0.001000       0.012736              1.946531       1.683521      -0.094532       0.010806       1.566733       0.228040       2.589339          -0.000097
          145              H      12.004570       5.839280      10.432043       0.105773       1.241378 0.95782826E+01  0.98457882E+02                                 1.929332                            1.820500      -0.959961       2.406242                    0.997539       3.707179      10.653752       0.459218       1.297552      -0.705791      -0.027815       0.017257      -0.002344       0.032817      -0.007314      -0.000310       0.008892      -0.001312       0.001584      -0.011214      -0.000636       0.011850              2.009786       2.829235      -0.263632       0.179128       1.579583       0.037512       1.620542           0.000351
          146              H      13.002080       4.728468      11.002659       0.082432       1.586632 0.14547876E+02  0.16781194E+03                                 2.333582                            2.291590      -1.691869       2.063089                    0.987462       4.640136      14.632380       0.392263       1.353647      -0.690874       0.007742      -0.012678       0.002385       0.015045      -0.003812       0.005048       0.031013       0.004736      -0.046573      -0.038615       0.010949       0.027666              2.341827       2.062783      -0.120197       0.088221       2.602621      -0.446974       2.360078           0.014880
          147              H       2.637225      -6.438772      17.623276       0.099703       1.167518 0.82993688E+01  0.81703469E+02                                 1.781598                            1.641921      -0.998540       2.385149                    0.997843       3.558183       9.768521       0.510764       1.218122      -0.722340       0.024774      -0.014098      -0.022552       0.036346       0.002633      -0.015527       0.004418       0.008678      -0.016053      -0.017542      -0.000008       0.017550              1.872086       1.845776      -0.500800      -0.349159       2.053148       0.326995       1.717335           0.000433
          148              H       2.770138      -4.156948      17.928702       0.106220       1.163804 0.86525576E+01  0.84760581E+02                                 1.679732                            1.606516      -0.971431       2.402012                    0.998387       3.312781       8.628396       0.558984       1.118554      -0.749326       0.027406       0.014847      -0.016858       0.035436       0.003760      -0.015961       0.002197      -0.006934      -0.025550      -0.021050       0.007729       0.013321              1.695711       1.700818       0.194738      -0.220650       1.909927      -0.218639       1.476389           0.000000
          149              H       7.072212       6.181317       2.158101       0.106742       1.140060 0.83820763E+01  0.83213380E+02                                 1.788935                            1.680489      -1.160081       2.319307                    0.995578       3.650032      10.259198       0.488330       1.263430      -0.711552      -0.020750       0.011021       0.023779       0.033429       0.004835      -0.011223       0.000783      -0.007936      -0.018763      -0.015676       0.004561       0.011115              1.847661       1.756162      -0.351527      -0.460262       1.897178       0.316652       1.889643           0.000097
          150              H       6.922873       3.939616       1.753915       0.113288       1.309630 0.10069283E+02  0.10400802E+03                                 1.940236                            1.829981      -1.064506       2.369289                    0.997311       3.551556       9.978798       0.475458       1.247170      -0.718287      -0.027221      -0.020273       0.020164       0.039479       0.001528      -0.017661      -0.002487       0.001047       0.000134      -0.017419      -0.000942       0.018361              1.960780       2.056184       0.362698      -0.386362       2.095451      -0.168814       1.730706           0.001041
          151              H       9.633188       8.361759       0.930910       0.118337       1.171956 0.91984514E+01  0.93367489E+02                                 1.833085                            1.765562      -1.079921       2.361424                    0.995960       3.634456      10.294410       0.474835       1.270815      -0.711255       0.033659       0.008215      -0.001811       0.034694      -0.000434       0.004681      -0.005334       0.021854       0.010144      -0.014272       0.002062       0.012210              1.880173       2.216453       0.323517      -0.104440       1.884350      -0.094421       1.539715           0.000148
          152              H       8.450517       8.301582       2.004474       0.113441       1.194316 0.95217543E+01  0.98531327E+02                                 1.926101                            1.850207      -1.286261       2.262123                    0.992666       3.914780      11.592251       0.439030       1.348202      -0.693396      -0.004057       0.005420       0.032355       0.033056      -0.000849       0.007414       0.000920       0.007753       0.017521      -0.007317      -0.003890       0.011208              1.976059       1.641845      -0.100479      -0.295325       1.819129       0.255772       2.467204           0.000730
          153              H      -1.191528      -3.025010      18.199379       0.098881       1.376643 0.11517484E+02  0.12362910E+03                                 2.053257                            1.991265      -1.003716       2.390235                    0.997175       3.784294      11.012045       0.441989       1.291017      -0.708666      -0.000365      -0.026554      -0.015462       0.030730      -0.000454      -0.005194       0.005365       0.008579      -0.027602      -0.012597       0.001958       0.010639              2.093292       1.739741      -0.039921       0.056573       2.804834       0.225374       1.735303           0.001688
          154              H       6.167287       8.427228       1.234507       0.101602       1.159203 0.91663476E+01  0.94090068E+02                                 1.893577                            1.818377      -1.287046       2.253455                    0.992428       3.989501      11.820888       0.441119       1.352705      -0.691830      -0.010971       0.002408       0.031068       0.033036       0.000758      -0.003366      -0.003662       0.024419       0.003653      -0.013716       0.000994       0.012722              1.946447       1.639032      -0.110230      -0.211373       1.611037      -0.086115       2.589271          -0.000097
          155              H       1.503836      -2.574148      17.001450       0.105772       1.241518 0.95796305E+01  0.98475336E+02                                 1.929502                            1.820649      -0.959956       2.406245                    0.997541       3.707239      10.654167       0.459190       1.297583      -0.705786       0.025542      -0.020468       0.002349       0.032815      -0.005277      -0.008466      -0.002650       0.010218       0.001572      -0.011188      -0.000649       0.011837              2.009971       1.884314      -0.597874       0.024356       2.524938      -0.181435       1.620661           0.000352
          156              H       0.124044      -2.003962      16.430833       0.082428       1.586906 0.14551254E+02  0.16786160E+03                                 2.333910                            2.291904      -1.691916       2.063060                    0.987462       4.640500      14.634265       0.392222       1.353703      -0.690862      -0.014516       0.003077      -0.002377       0.015028      -0.004470      -0.027537      -0.015069       0.001123      -0.046604      -0.038594       0.010957       0.027636              2.342159       2.618615       0.076183       0.450898       2.047480       0.065808       2.360382           0.014883
          157              H       9.079235      -1.845589      15.015265       0.099693       1.167624 0.83004350E+01  0.81717885E+02                                 1.781824                            1.642121      -0.998600       2.385108                    0.997841       3.558467       9.770041       0.510681       1.218261      -0.722307      -0.020028       0.010743       0.028368       0.036350       0.006071      -0.015301       0.004750       0.007102       0.004964      -0.017555      -0.000001       0.017556              1.872333       1.587359      -0.118670      -0.234118       1.642239       0.489821       2.387400           0.000433
          158              H       8.208638      -3.605802      13.806362       0.106211       1.164630 0.86604054E+01  0.84858035E+02                                 1.680708                            1.607399      -0.971607       2.401923                    0.998386       3.313371       8.631427       0.558741       1.118769      -0.749278      -0.029899      -0.013085       0.013802       0.035435       0.010721      -0.010506       0.009914       0.008189      -0.001288      -0.021062       0.007741       0.013321              1.696711       1.948510       0.360375      -0.024615       1.553810       0.058691       1.587812           0.000001
          159              H      11.423654      -3.421041      11.350150       0.106748       1.140107 0.83826105E+01  0.83221500E+02                                 1.789128                            1.680656      -1.160147       2.319279                    0.995578       3.650205      10.260458       0.488248       1.263599      -0.711516       0.021129      -0.011290      -0.023296       0.033416       0.009155      -0.006627       0.007300       0.005944      -0.008206      -0.015695       0.004574       0.011121              1.847870       1.772981      -0.172459      -0.350140       1.635778       0.472546       2.134851           0.000097
          160              H      12.200175      -1.622815      12.522475       0.113293       1.308901 0.10062394E+02  0.10391824E+03                                 1.939397                            1.829255      -1.064465       2.369310                    0.997311       3.551101       9.976366       0.475595       1.247034      -0.718313       0.035097       0.014712      -0.010522       0.039484       0.004659      -0.011181       0.006679       0.022668      -0.003817      -0.017433      -0.000931       0.018364              1.959913       2.301036       0.446943      -0.236931       1.852074       0.042234       1.726629           0.001039
          161              H       8.540129      -5.373410      12.182300       0.118299       1.172352 0.92020982E+01  0.93411421E+02                                 1.833303                            1.765755      -1.079972       2.361378                    0.995955       3.634705      10.294654       0.474884       1.270589      -0.711305      -0.016582      -0.020301       0.022744       0.034704      -0.003736      -0.000221      -0.012265       0.006171       0.007149      -0.014258       0.002055       0.012203              1.880404       1.922954       0.404325      -0.177826       1.917294      -0.198155       1.800965           0.000148
          162              H       9.839276      -5.395593      11.251390       0.113355       1.194966 0.95280534E+01  0.98611526E+02                                 1.926695                            1.850734      -1.286579       2.261927                    0.992660       3.915511      11.594804       0.439003       1.348078      -0.693421       0.025233      -0.020395      -0.006447       0.033079      -0.006769       0.002575      -0.005930      -0.005853      -0.002403      -0.007295      -0.003886       0.011180              1.976691       2.164490      -0.391006      -0.250007       1.969357       0.320249       1.796226           0.000730
          163              H       9.216580      -2.649184       9.918122       0.098891       1.375467 0.11505303E+02  0.12346805E+03                                 2.052163                            1.990261      -1.003455       2.390368                    0.997179       3.783871      11.010151       0.442075       1.291081      -0.708644       0.000020       0.026805       0.015037       0.030734       0.005188      -0.008232       0.001068      -0.006627       0.019408      -0.012622       0.001985       0.010636              2.092147       1.755778       0.246603       0.228811       2.389452       0.468870       2.131212           0.001685
          164              H       9.912439      -3.958518       9.314585       0.101595       1.159203 0.91666555E+01  0.94096646E+02                                 1.893808                            1.818597      -1.287124       2.253418                    0.992427       3.989752      11.822925       0.441011       1.352986      -0.691774       0.027893      -0.014370      -0.010348       0.033040      -0.000773      -0.007302      -0.009224       0.011047       0.008336      -0.013696       0.000966       0.012731              1.946689       2.413348      -0.441641      -0.086726       1.692863       0.090161       1.733858          -0.000097
          165              H       7.127491      -3.528739      11.858584       0.105782       1.241462 0.95792378E+01  0.98471674E+02                                 1.929556                            1.820701      -0.960052       2.406197                    0.997541       3.707314      10.654892       0.459143       1.297710      -0.705759       0.003057       0.000254       0.032671       0.032814      -0.001153      -0.006152       0.000623       0.015793       0.019295      -0.011198      -0.000638       0.011836              2.010031       1.789497       0.104597       0.391203       1.579030       0.337378       2.661566           0.000352
          166              H       6.852720      -2.928996      10.402780       0.082430       1.586354 0.14544831E+02  0.16776956E+03                                 2.333396                            2.291421      -1.691741       2.063147                    0.987465       4.640013      14.632113       0.392255       1.353732      -0.690856       0.001443       0.006175      -0.013643       0.015045       0.018330      -0.010681       0.008767       0.046882       0.036567      -0.038623       0.011002       0.027621              2.341640       2.046968      -0.128545       0.099434       2.622062      -0.431019       2.355889           0.014878
          167              H     -12.232817      13.224332      12.418228       0.099678       1.167592 0.82998822E+01  0.81708542E+02                                 1.781544                            1.641870      -0.998630       2.385075                    0.997842       3.558266       9.768264       0.510827       1.217971      -0.722373       0.016814      -0.015295      -0.028370       0.036352       0.002489      -0.009558       0.012867      -0.013149       0.004978      -0.017548      -0.000026       0.017574              1.872029       1.710440      -0.075068      -0.539718       1.518637       0.057503       2.387010           0.000433
          168              H       8.797048      11.816816      13.627130       0.106227       1.163838 0.86528572E+01  0.84763677E+02                                 1.679710                            1.606501      -0.971646       2.401909                    0.998385       3.312798       8.628258       0.559014       1.118494      -0.749341      -0.002371      -0.032549      -0.013807       0.035435       0.005764      -0.012833       0.006615      -0.019838      -0.001293      -0.021050       0.007720       0.013330              1.695684       1.370438       0.156092      -0.063466       2.129716       0.003668       1.586898           0.000000
          169              H      -7.033266      -6.208598      16.083342       0.106746       1.140072 0.83823587E+01  0.83218659E+02                                 1.789114                            1.680650      -1.160161       2.319276                    0.995578       3.650213      10.260574       0.488238       1.263629      -0.711509      -0.017689       0.016163       0.023295       0.033419       0.005252      -0.009083       0.003829      -0.016129      -0.008197      -0.015690       0.004568       0.011123              1.847851       1.759395      -0.177254      -0.562218       1.649327       0.172594       2.134830           0.000097
          170              H      -5.596733      -4.877107      14.911018       0.113297       1.309179 0.10065426E+02  0.10396263E+03                                 1.940103                            1.829867      -1.064543       2.369276                    0.997311       3.551730       9.980407       0.475360       1.247493      -0.718210       0.002167       0.037988       0.010524       0.039478      -0.003508      -0.010014       0.008324      -0.023485      -0.003802      -0.017423      -0.000948       0.018371              1.960646       1.621565       0.206669      -0.118872       2.533167       0.209412       1.727205           0.001042
          171              H       7.020055      11.540183      15.251193       0.118301       1.172370 0.92023183E+01  0.93414927E+02                                 1.833385                            1.765826      -1.080082       2.361324                    0.995956       3.634789      10.295219       0.474851       1.270661      -0.711289      -0.013610      -0.022394      -0.022758       0.034708      -0.004845       0.011511       0.004325      -0.000114       0.007138      -0.014291       0.002070       0.012221              1.880493       1.663863       0.312732       0.127566       2.176575       0.233729       1.801040           0.000148
          172              H      14.032428      -8.360542      16.182103       0.113363       1.194904 0.95275687E+01  0.98606388E+02                                 1.926719                            1.850760      -1.286657       2.261898                    0.992656       3.915589      11.595463       0.438969       1.348184      -0.693399      -0.027641       0.016991       0.006443       0.033080      -0.003431       0.006471      -0.000414       0.013054      -0.002407      -0.007318      -0.003873       0.011191              1.976715       2.236813      -0.365444      -0.385262       1.897085       0.128964       1.796247           0.000730
          173              H      -5.569849      -8.032141      17.515371       0.098877       1.376265 0.11513624E+02  0.12357913E+03                                 2.052999                            1.991026      -1.003566       2.390315                    0.997178       3.784115      11.011670       0.441977       1.291140      -0.708639       0.025266       0.008951      -0.015033       0.030733       0.006101      -0.003733       0.007425      -0.001398       0.019454      -0.012613       0.001946       0.010666              2.093025       2.164950       0.391195      -0.366023       1.981980      -0.372269       2.132144           0.001686
          174              H      -7.036245      -7.812506      18.118907       0.101597       1.159181 0.91665150E+01  0.94095949E+02                                 1.893888                            1.818667      -1.287042       2.253464                    0.992427       3.989790      11.823538       0.440967       1.353111      -0.691750      -0.022848       0.021510       0.010353       0.033044      -0.004073       0.006288       0.009986      -0.007626       0.008332      -0.013731       0.000969       0.012762              1.946778       2.050627      -0.569975      -0.113926       2.055784       0.051717       1.733923          -0.000096
          175              H     -13.169091      10.823223      15.574908       0.105779       1.241265 0.95772624E+01  0.98444456E+02                                 1.929190                            1.820387      -0.959984       2.406232                    0.997539       3.706987      10.652929       0.459239       1.297530      -0.705796      -0.000777       0.002955      -0.032675       0.032818      -0.005860      -0.002621       0.005618      -0.010835       0.019296      -0.011198      -0.000655       0.011852              2.009623       1.536417       0.015191      -0.187609       1.831475      -0.481082       2.660976           0.000351
          176              H     -12.512039      10.764106      17.030712       0.082441       1.586431 0.14545763E+02  0.16778328E+03                                 2.333481                            2.291503      -1.691857       2.063100                    0.987463       4.640128      14.632682       0.392246       1.353741      -0.690854       0.005340       0.003430       0.013640       0.015045      -0.000485      -0.011800       0.007189      -0.059505       0.036537      -0.038607       0.010951       0.027656              2.341724       2.639092       0.080754       0.439525       2.030145       0.049932       2.355936           0.014880
          177              H      -6.949607      -0.746356      18.250588       0.099703       1.167517 0.82993588E+01  0.81703339E+02                                 1.781596                            1.641920      -0.998539       2.385150                    0.997843       3.558181       9.768511       0.510764       1.218121      -0.722340      -0.021549      -0.028859       0.004882       0.036346       0.008430       0.004082      -0.012237      -0.011669      -0.020884      -0.017542      -0.000008       0.017550              1.872084       2.344874       0.529954      -0.068555       1.867204      -0.039395       1.404175           0.000433
          178              H       2.623736       9.634130       0.881530       0.106220       1.163803 0.86525513E+01  0.84760494E+02                                 1.679730                            1.606515      -0.971430       2.402012                    0.998387       3.312780       8.628389       0.558985       1.118553      -0.749326       0.004863      -0.029993       0.018234       0.035436       0.003850       0.008116      -0.012546      -0.002400      -0.034749      -0.021050       0.007729       0.013321              1.695710       1.764292      -0.223410       0.121792       1.812173      -0.300699       1.510664           0.000000
          179              H      -3.995888       2.784602      17.782390       0.106742       1.140059 0.83820685E+01  0.83213283E+02                                 1.788934                            1.680488      -1.160080       2.319308                    0.995578       3.650030      10.259191       0.488330       1.263430      -0.711552       0.017308       0.028538      -0.001872       0.033429       0.000752       0.007656      -0.009202      -0.001842      -0.024575      -0.015676       0.004561       0.011115              1.847659       2.102453       0.505957       0.027574       2.089346      -0.017515       1.351179           0.000097
          180              H      -6.059608       2.878569      16.811244       0.113287       1.309628 0.10069269E+02  0.10400779E+03                                 1.940232                            1.829977      -1.064507       2.369288                    0.997311       3.551552       9.978769       0.475460       1.247166      -0.718288      -0.010040       0.033674      -0.017996       0.039479       0.002638       0.002516      -0.009304      -0.016898      -0.042353      -0.017419      -0.000942       0.018361              1.960775       1.863116      -0.173521       0.239807       2.234339      -0.451810       1.784871           0.001040
          181              H       4.672525      10.710109       1.600287       0.118337       1.171955 0.91984383E+01  0.93367323E+02                                 1.833084                            1.765561      -1.079919       2.361425                    0.995960       3.634455      10.294406       0.474835       1.270815      -0.711255      -0.003474      -0.018804       0.028949       0.034694      -0.002103      -0.009535      -0.000048      -0.011804       0.024087      -0.014272       0.002062       0.012210              1.880171       1.717907      -0.120572       0.100425       1.863032      -0.430076       2.059575           0.000148
          182              H       5.010009      12.207385       1.154036       0.113441       1.194316 0.95217566E+01  0.98531372E+02                                 1.926102                            1.850208      -1.286261       2.262122                    0.992666       3.914781      11.592261       0.439029       1.348203      -0.693396       0.006463       0.029030       0.014429       0.033056       0.000159      -0.003484       0.006367      -0.003354       0.022349      -0.007317      -0.003890       0.011208              1.976061       1.862587       0.305310       0.150359       2.417306       0.279612       1.648290           0.000731
          183              H      -2.454840       0.988486      16.397913       0.098881       1.376646 0.11517521E+02  0.12362960E+03                                 2.053260                            1.991269      -1.003720       2.390233                    0.997175       3.784298      11.012061       0.441988       1.291017      -0.708666      -0.024914      -0.008792      -0.015695       0.030730       0.007404       0.000753      -0.008851       0.003846       0.002237      -0.012597       0.001958       0.010639              2.093296       2.711588       0.015853       0.359803       1.648477       0.021933       1.919822           0.001688
          184              H      -1.576781       2.037013      17.230062       0.101603       1.159202 0.91663427E+01  0.94090017E+02                                 1.893577                            1.818378      -1.287047       2.253455                    0.992428       3.989501      11.820893       0.441119       1.352706      -0.691829       0.005927       0.031675       0.007271       0.033035       0.001523      -0.007300      -0.005724      -0.017641       0.010568      -0.013716       0.000994       0.012722              1.946447       1.683431       0.037971      -0.087235       2.531065       0.328809       1.624845          -0.000097
          185              H      -2.928207      -1.394686      18.129881       0.105772       1.241518 0.95796355E+01  0.98475396E+02                                 1.929502                            1.820649      -0.959957       2.406245                    0.997541       3.707240      10.654169       0.459190       1.297582      -0.705786      -0.027811      -0.006595       0.016120       0.032815       0.003938      -0.006173      -0.004377      -0.009088      -0.021749      -0.011187      -0.000649       0.011837              2.009971       2.829542      -0.023330      -0.317950       1.642912      -0.001026       1.557459           0.000352
          186              H      -1.930704      -1.333455      16.882571       0.082428       1.586908 0.14551275E+02  0.16786191E+03                                 2.333912                            2.291905      -1.691917       2.063060                    0.987462       4.640502      14.634274       0.392222       1.353704      -0.690862       0.007740       0.004271      -0.012153       0.015028      -0.002440      -0.005831      -0.024556      -0.006391      -0.080013      -0.038594       0.010957       0.027636              2.342161       2.063056      -0.016314      -0.148253       2.033897       0.118457       2.929530           0.014883
          187              H      10.103553      -1.483517       3.901043       0.099685       1.167651 0.83005280E+01  0.81718188E+02                                 1.781773                            1.642068      -0.998678       2.385069                    0.997842       3.558407       9.769511       0.510723       1.218170      -0.722328       0.024765       0.026587      -0.000942       0.036347       0.012145       0.010048      -0.003798       0.007633      -0.019196      -0.017545      -0.000019       0.017564              1.872284       1.845969       0.552872      -0.259179       2.084699      -0.308970       1.686184           0.000433
          188              H      10.236461      -2.888915       5.724455       0.106230       1.163754 0.86522836E+01  0.84758426E+02                                 1.679774                            1.606561      -0.971633       2.401912                    0.998386       3.312906       8.629148       0.558932       1.118652      -0.749299       0.027404       0.007177       0.021287       0.035434       0.011957       0.011241      -0.008123       0.003363       0.005321      -0.021059       0.007721       0.013338              1.695751       1.700846       0.093727       0.278965       1.395472      -0.078417       1.990934           0.000000
          189              H      -0.394136      16.158629       4.274138       0.106738       1.140243 0.83837502E+01  0.83234708E+02                                 1.789184                            1.680702      -1.160193       2.319258                    0.995576       3.650257      10.260344       0.488276       1.263497      -0.711538      -0.020751      -0.026100      -0.002350       0.033427       0.007313       0.009804      -0.006163       0.001407       0.009288      -0.015683       0.004555       0.011127              1.847930       1.756426       0.574503      -0.074313       2.166090      -0.161629       1.621275           0.000097
          190              H      -0.543469      17.629495       2.534855       0.113303       1.308972 0.10062978E+02  0.10392525E+03                                 1.939439                            1.829286      -1.064480       2.369303                    0.997311       3.551009       9.975982       0.475602       1.247005      -0.718321      -0.027221      -0.007324      -0.027641       0.039480       0.014539       0.010163       0.001518       0.002787       0.005321      -0.017427      -0.000955       0.018382              1.959956       2.055297       0.153141       0.506945       1.675059      -0.073485       2.149511           0.001039
          191              H       2.166856      16.131199       6.776073       0.118296       1.172206 0.92009240E+01  0.93399522E+02                                 1.833402                            1.765843      -1.080033       2.361349                    0.995957       3.634887      10.296251       0.474776       1.270878      -0.711241       0.033669      -0.002529       0.008022       0.034704      -0.003820      -0.002704       0.009609       0.014494      -0.011938      -0.014288       0.002093       0.012196              1.880510       2.216890      -0.071311       0.332509       1.544327      -0.102054       1.880314           0.000148
          192              H       0.984171      15.231558       6.187167       0.113370       1.194890 0.95274612E+01  0.98605386E+02                                 1.926738                            1.850775      -1.286606       2.261918                    0.992661       3.915610      11.595681       0.438956       1.348222      -0.693392      -0.004055      -0.030744      -0.011495       0.033073      -0.005971      -0.004423       0.005028      -0.002482      -0.013217      -0.007296      -0.003880       0.011176              1.976739       1.642336       0.306200       0.060676       2.527670       0.152808       1.760209           0.000731
          193              H       6.274792      -3.689287       6.569407       0.098880       1.375352 0.11503837E+02  0.12344609E+03                                 2.051904                            1.990019      -1.003670       2.390265                    0.997175       3.783477      11.008058       0.442149       1.290931      -0.708677      -0.000366       0.026676      -0.015271       0.030740       0.004719       0.002216      -0.006798       0.011064      -0.020113      -0.012593       0.001964       0.010629              2.091877       1.738684      -0.028997      -0.062790       2.196383      -0.575185       2.340565           0.001684
          194              H      -1.299048      15.835543       6.680970       0.101606       1.159205 0.91665273E+01  0.94093263E+02                                 1.893657                            1.818459      -1.287061       2.253451                    0.992428       3.989564      11.821525       0.441081       1.352800      -0.691811      -0.010974      -0.028109      -0.013454       0.033039       0.002549       0.002349       0.007928       0.017091      -0.018345      -0.013736       0.001000       0.012736              1.946530       1.639125       0.238188       0.010236       2.270143       0.466675       1.930324          -0.000097
          195              H       8.970172      -2.877283       7.558842       0.105772       1.241378 0.95782868E+01  0.98457944E+02                                 1.929333                            1.820501      -0.959962       2.406242                    0.997539       3.707180      10.653759       0.459217       1.297553      -0.705791       0.025541       0.008206      -0.018901       0.032817       0.009988      -0.000326       0.003891       0.008104      -0.004748      -0.011214      -0.000636       0.011850              2.009788       1.884133       0.277801      -0.529860       1.689487      -0.300805       2.455743           0.000352
          196              H       7.590387      -2.668206       8.337953       0.082431       1.586649 0.14548077E+02  0.16781487E+03                                 2.333599                            2.291605      -1.691883       2.063082                    0.987462       4.640170      14.632521       0.392262       1.353647      -0.690873      -0.014533       0.000528       0.003854       0.015044       0.026093       0.009922      -0.002295       0.031233       0.043800      -0.038617       0.010950       0.027667              2.341844       2.618207      -0.428508      -0.159446       2.338877       0.102565       2.068448           0.014880
          197              H      16.545598      -1.521479       9.182904       0.099678       1.167592 0.82998803E+01  0.81708529E+02                                 1.781545                            1.641871      -0.998630       2.385075                    0.997842       3.558267       9.768271       0.510826       1.217972      -0.722373      -0.020025      -0.029946      -0.004871       0.036352       0.010231       0.012914       0.000253      -0.001520      -0.020878      -0.017549      -0.000026       0.017574              1.872030       1.587131       0.262085       0.014291       2.624826       0.077769       1.404133           0.000433
          198              H      15.675017       0.405547       8.262968       0.106227       1.163838 0.86528624E+01  0.84763742E+02                                 1.679711                            1.606501      -0.971646       2.401909                    0.998385       3.312799       8.628262       0.559013       1.118494      -0.749341      -0.029897      -0.005415      -0.018235       0.035435       0.003747       0.014539      -0.003455      -0.002968      -0.034751      -0.021050       0.007720       0.013330              1.695684       1.947245      -0.158692       0.324095       1.629162      -0.014591       1.510646           0.000000
          199              H      -3.509135       2.440299       9.651103       0.106746       1.140075 0.83823807E+01  0.83218941E+02                                 1.789117                            1.680653      -1.160162       2.319276                    0.995578       3.650216      10.260590       0.488238       1.263631      -0.711509       0.021135       0.025819       0.001870       0.033419       0.001171       0.011246      -0.004132       0.000478      -0.024594      -0.015690       0.004568       0.011123              1.847854       1.772969       0.389448       0.025710       2.419295      -0.020171       1.351300           0.000097
          200              H      -2.732630       0.525943      10.622248       0.113296       1.309181 0.10065444E+02  0.10396288E+03                                 1.940106                            1.829869      -1.064543       2.369276                    0.997311       3.551734       9.980424       0.475360       1.247494      -0.718210       0.035093       0.001761       0.017997       0.039478       0.007362       0.009622       0.000753       0.009825      -0.042357      -0.017423      -0.000948       0.018371              1.960649       2.301986      -0.018311       0.505844       1.795200      -0.075498       1.784760           0.001042
          201              H      16.006529       2.695809       7.544210       0.118301       1.172370 0.92023211E+01  0.93414970E+02                                 1.833386                            1.765827      -1.080082       2.361324                    0.995956       3.634789      10.295222       0.474851       1.270662      -0.711289      -0.016577      -0.009561      -0.028956       0.034708       0.002075      -0.003112       0.009030       0.011832       0.024097      -0.014291       0.002070       0.012220              1.880494       1.923047      -0.048164       0.439113       1.658502       0.048712       2.059934           0.000148
          202              H      -5.093512       3.513087       7.990462       0.113363       1.194904 0.95275714E+01  0.98606429E+02                                 1.926719                            1.850760      -1.286658       2.261897                    0.992656       3.915590      11.595469       0.438969       1.348185      -0.693399       0.025233       0.015778      -0.014443       0.033080       0.001180      -0.007137       0.001196       0.002416       0.022364      -0.007318      -0.003873       0.011191              1.976716       2.164527       0.412011      -0.213617       2.116861      -0.235091       1.648759           0.000730
          203              H      -5.716190       3.294543      11.035580       0.098877       1.376260 0.11513570E+02  0.12357837E+03                                 2.052993                            1.991020      -1.003562       2.390317                    0.997178       3.784106      11.011627       0.441978       1.291138      -0.708639       0.000017      -0.026421       0.015697       0.030733       0.004548       0.008612       0.002265      -0.012313       0.002262      -0.012612       0.001946       0.010666              2.093018       1.756425      -0.321675       0.099219       2.603038      -0.346466       1.919591           0.001686
          204              H      -5.020322       4.471874      10.203430       0.101597       1.159182 0.91665315E+01  0.94096151E+02                                 1.893889                            1.818668      -1.287043       2.253464                    0.992427       3.989791      11.823539       0.440967       1.353110      -0.691750       0.027895       0.016152      -0.007269       0.033044       0.006724       0.002991       0.008825       0.011799       0.010576      -0.013731       0.000969       0.012762              1.946779       2.413461       0.295958      -0.339156       1.801771      -0.027346       1.625104          -0.000097
          205              H      14.593895       2.053832       9.303612       0.105779       1.241263 0.95772427E+01  0.98444176E+02                                 1.929186                            1.820383      -0.959984       2.406231                    0.997539       3.706983      10.652904       0.459240       1.297527      -0.705797       0.003045      -0.028424      -0.016118       0.032818       0.005920       0.002087       0.007298       0.002116      -0.021733      -0.011198      -0.000655       0.011852              2.009618       1.789139      -0.390915      -0.104975       2.682474       0.299986       1.557239           0.000351
          206              H      14.319144       3.014722      10.550921       0.082441       1.586400 0.14545396E+02  0.16777792E+03                                 2.333451                            2.291474      -1.691831       2.063114                    0.987463       4.640063      14.632409       0.392249       1.353741      -0.690854       0.001453       0.008723       0.012172       0.015046       0.000115       0.021223       0.013697       0.008047      -0.079991      -0.038603       0.010949       0.027654              2.341693       2.047022      -0.021829      -0.161051       2.049190       0.100232       2.928867           0.014880
          207              H       2.699899       3.751697       5.243455       0.099693       1.167624 0.83004323E+01  0.81717856E+02                                 1.781824                            1.642120      -0.998601       2.385108                    0.997841       3.558469       9.770048       0.510681       1.218261      -0.722307       0.016804       0.032219       0.000932       0.036350       0.007051       0.006945      -0.008195      -0.021205      -0.019187      -0.017555      -0.000001       0.017556              1.872333       1.710729       0.505049       0.204922       2.220033       0.347352       1.686236           0.000433
          208              H       1.330548       3.408509       3.420042       0.106211       1.164631 0.86604091E+01  0.84858086E+02                                 1.680709                            1.607400      -0.971608       2.401923                    0.998386       3.313372       8.631432       0.558741       1.118770      -0.749278      -0.002371       0.028228      -0.021289       0.035436       0.008245       0.011417      -0.007876      -0.017637       0.005339      -0.021062       0.007741       0.013321              1.696711       1.371157      -0.023099       0.167089       1.726801      -0.237097       1.992176           0.000001
          209              H       0.433083      -0.264987       4.870359       0.106748       1.140108 0.83826141E+01  0.83221551E+02                                 1.789129                            1.680656      -1.160149       2.319278                    0.995578       3.650207      10.260467       0.488248       1.263600      -0.711516      -0.017688      -0.028254       0.002345       0.033416       0.005248       0.009095      -0.007177      -0.010309       0.009262      -0.015695       0.004574       0.011121              1.847871       1.759420       0.575538       0.127605       2.162954       0.123927       1.621239           0.000097
          210              H       1.869631       0.084535       6.609643       0.113293       1.308904 0.10062417E+02  0.10391854E+03                                 1.939399                            1.829256      -1.064465       2.369311                    0.997311       3.551107       9.976386       0.475595       1.247034      -0.718313       0.002171      -0.028109       0.027643       0.039484       0.010431       0.001981      -0.010069      -0.020450       0.005299      -0.017433      -0.000931       0.018364              1.959915       1.621040      -0.000384       0.238259       2.109245      -0.453419       2.149460           0.001040
          211              H      -0.446467       2.140352       2.368425       0.118300       1.172352 0.92020983E+01  0.93411426E+02                                 1.833303                            1.765755      -1.079972       2.361378                    0.995955       3.634704      10.294653       0.474884       1.270590      -0.711304      -0.013613       0.030897      -0.008027       0.034704      -0.007528      -0.009941      -0.000623      -0.006467      -0.011941      -0.014258       0.002055       0.012203              1.880404       1.663792      -0.266807       0.207033       2.097229      -0.279449       1.880193           0.000148
          212              H      -0.900425       0.725438       2.957330       0.113355       1.194965 0.95280431E+01  0.98611400E+02                                 1.926694                            1.850733      -1.286579       2.261927                    0.992660       3.915511      11.594806       0.439003       1.348078      -0.693421      -0.027640      -0.014079       0.011492       0.033079      -0.003872      -0.006191       0.002533       0.009455      -0.013222      -0.007295      -0.003886       0.011180              1.976690       2.236797       0.516372      -0.123851       1.933113      -0.108139       1.760161           0.000730
          213              H       1.896480      -0.593397       2.575090       0.098891       1.375470 0.11505337E+02  0.12346852E+03                                 2.052167                            1.990265      -1.003457       2.390366                    0.997179       3.783878      11.010183       0.442074       1.291082      -0.708643       0.025265       0.008545       0.015273       0.030734       0.000189       0.007173       0.000203      -0.014546      -0.020127      -0.012622       0.001985       0.010637              2.092152       2.164052       0.121312       0.521462       1.771540       0.250977       2.340864           0.001685
          214              H       0.430076      -1.225888       2.463528       0.101595       1.159203 0.91666620E+01  0.94096734E+02                                 1.893809                            1.818598      -1.287124       2.253418                    0.992427       3.989753      11.822931       0.441011       1.352986      -0.691774      -0.022846      -0.019715       0.013453       0.033040      -0.003388      -0.006659      -0.004825      -0.016513      -0.018343      -0.013696       0.000966       0.012731              1.946691       2.050503       0.383611      -0.436618       1.859103      -0.165222       1.930467          -0.000097
          215              H       1.763583       2.218482       1.585656       0.105782       1.241465 0.95792667E+01  0.98472062E+02                                 1.929560                            1.820705      -0.960053       2.406197                    0.997541       3.707320      10.654920       0.459142       1.297712      -0.705758      -0.000780       0.026811       0.018904       0.032814       0.005215      -0.003756      -0.000965      -0.018851      -0.004752      -0.011198      -0.000638       0.011836              2.010036       1.536675       0.154935       0.107014       2.037347       0.599926       2.456085           0.000352
          216              H       2.420616       0.987283       0.806545       0.082429       1.586368 0.14545006E+02  0.16777213E+03                                 2.333411                            2.291436      -1.691754       2.063141                    0.987464       4.640045      14.632250       0.392254       1.353732      -0.690856       0.005340      -0.013525      -0.003860       0.015045       0.010480       0.005501      -0.008541      -0.057097       0.043805      -0.038625       0.011003       0.027622              2.341655       2.638977      -0.421011      -0.149820       2.317688       0.116120       2.068301           0.014878
          217              H       0.516713      -4.872944       8.517185       0.099678       1.167592 0.82998853E+01  0.81708587E+02                                 1.781545                            1.641871      -0.998631       2.385075                    0.997842       3.558267       9.768270       0.510826       1.217972      -0.722373      -0.021558       0.010212      -0.027431       0.036352      -0.007739       0.005272      -0.000919       0.011147       0.047599      -0.017549      -0.000026       0.017574              1.872030       2.344801      -0.205602       0.493238       1.485767      -0.180795       1.785523           0.000432
          218              H      -4.842595      15.537788       7.902675       0.106227       1.163838 0.86528625E+01  0.84763738E+02                                 1.679711                            1.606501      -0.971646       2.401909                    0.998385       3.312799       8.628260       0.559014       1.118493      -0.749341       0.004860      -0.000797      -0.035091       0.035435      -0.008942      -0.000720      -0.001766       0.022404       0.039666      -0.021050       0.007720       0.013330              1.695684       1.764247       0.006222      -0.254356       1.325614       0.019795       1.997192           0.000000
          219              H       3.470437      -6.232924      11.809204       0.106746       1.140074 0.83823669E+01  0.83218769E+02                                 1.789115                            1.680652      -1.160162       2.319276                    0.995578       3.650215      10.260585       0.488238       1.263630      -0.711509       0.017298      -0.012647       0.025645       0.033419      -0.007001      -0.003163      -0.001111       0.016060       0.029118      -0.015690       0.004568       0.011123              1.847853       2.102699      -0.276899       0.424438       1.520689      -0.310915       1.920169           0.000097
          220              H       1.406731      -5.438875      12.376163       0.113296       1.309182 0.10065449E+02  0.10396294E+03                                 1.940106                            1.829870      -1.064544       2.369276                    0.997311       3.551734       9.980425       0.475359       1.247494      -0.718210      -0.010037      -0.001250       0.038160       0.039478      -0.003482       0.001036      -0.008167       0.013397       0.048524      -0.017423      -0.000948       0.018371              1.960649       1.863017      -0.120915      -0.270157       1.505887       0.031284       2.513043           0.001042
          221              H      -2.793815      14.377348       8.475120       0.118301       1.172370 0.92023279E+01  0.93415046E+02                                 1.833386                            1.765827      -1.080082       2.361324                    0.995956       3.634789      10.295219       0.474851       1.270661      -0.711289      -0.003489      -0.015669      -0.030773       0.034708       0.009324       0.002953       0.002698      -0.016353       0.010473      -0.014291       0.002070       0.012221              1.880494       1.718168      -0.026689      -0.154664       1.638205       0.300234       2.285108           0.000148
          222              H      -2.456325      14.015186       9.994936       0.113363       1.194904 0.95275673E+01  0.98606375E+02                                 1.926719                            1.850760      -1.286657       2.261898                    0.992656       3.915589      11.595465       0.438969       1.348185      -0.693399       0.006465      -0.027032       0.017937       0.033080       0.002958       0.001890       0.000949      -0.015970      -0.015459      -0.007318      -0.003873       0.011191              1.976715       1.863194      -0.283022       0.189332       2.083390      -0.473057       1.983562           0.000730
          223              H       5.011505      -4.135896      10.945964       0.098877       1.376262 0.11513591E+02  0.12357867E+03                                 2.052996                            1.991023      -1.003563       2.390316                    0.997178       3.784109      11.011643       0.441978       1.291139      -0.708639      -0.024916       0.017990       0.000235       0.030733      -0.004341       0.006047       0.005763       0.009250       0.018431      -0.012612       0.001946       0.010666              2.093021       2.711161      -0.319467      -0.166117       1.870777       0.106497       1.697126           0.001687
          224              H       5.889552      -5.380809      11.437937       0.101597       1.159181 0.91665232E+01  0.94096042E+02                                 1.893888                            1.818667      -1.287043       2.253464                    0.992427       3.989791      11.823537       0.440967       1.353110      -0.691750       0.005930      -0.022137       0.023805       0.033044       0.005581       0.004979       0.001354      -0.009994       0.033482      -0.013731       0.000969       0.012762              1.946778       1.683715       0.056598       0.076506       2.136510      -0.556926       2.020108          -0.000096
          225              H       4.538114      -4.444249       8.016067       0.105779       1.241264 0.95772452E+01  0.98444215E+02                                 1.929186                            1.820384      -0.959984       2.406232                    0.997539       3.706984      10.652910       0.459240       1.297528      -0.705797      -0.027813      -0.010657      -0.013778       0.032818       0.003386       0.006504      -0.004473       0.006281       0.024373      -0.011198      -0.000655       0.011852              2.009619       2.828923       0.286894       0.138728       1.577718      -0.036491       1.622216           0.000351
          226              H       5.535634      -3.394668       8.692759       0.082441       1.586417 0.14545601E+02  0.16778089E+03                                 2.333467                            2.291489      -1.691844       2.063107                    0.987463       4.640097      14.632549       0.392247       1.353740      -0.690854       0.007740       0.008402       0.009791       0.015045       0.006277       0.000807      -0.006417       0.047279       0.081052      -0.038605       0.010950       0.027655              2.341710       2.062684       0.136480       0.059977       2.807628       0.328468       2.154818           0.014880
          227              H      -4.829137       7.922634      15.053672       0.099693       1.167624 0.83004344E+01  0.81717881E+02                                 1.781824                            1.642121      -0.998600       2.385108                    0.997841       3.558468       9.770045       0.510680       1.218262      -0.722307       0.024775      -0.012484       0.023488       0.036350      -0.014770       0.005500      -0.000594       0.015269       0.003731      -0.017555      -0.000002       0.017556              1.872333       1.846006      -0.051975       0.608395       1.518277      -0.018065       2.252716           0.000433
          228              H      -4.696253       7.046208      12.924833       0.106211       1.164629 0.86603907E+01  0.84857837E+02                                 1.680705                            1.607396      -0.971607       2.401923                    0.998386       3.313369       8.631413       0.558743       1.118767      -0.749278       0.027404      -0.022024      -0.004432       0.035435      -0.015704       0.004738       0.005951       0.007142       0.016705      -0.021062       0.007741       0.013321              1.696707       1.701801      -0.288723      -0.058379       1.775188       0.297333       1.613134           0.000001
          229              H      -7.860511       9.337523      11.856755       0.106748       1.140108 0.83826144E+01  0.83221553E+02                                 1.789129                            1.680656      -1.160148       2.319279                    0.995578       3.650206      10.260464       0.488248       1.263600      -0.711516      -0.020742       0.015078      -0.021425       0.033416      -0.012146       0.001442       0.005404       0.002769       0.013306      -0.015695       0.004574       0.011121              1.847871       1.756374      -0.222876       0.534652       1.617463      -0.155076       2.169776           0.000097
          230              H      -8.009822      10.108357      14.000226       0.113293       1.308902 0.10062400E+02  0.10391835E+03                                 1.939400                            1.829257      -1.064464       2.369311                    0.997311       3.551105       9.976389       0.475594       1.247037      -0.718312      -0.027225       0.027600       0.007480       0.039484      -0.016063       0.007515       0.001007      -0.001531      -0.007671      -0.017433      -0.000931       0.018364              1.959916       2.055244      -0.515559      -0.120836       1.967212       0.242176       1.857293           0.001040
          231              H      -5.299553       7.184510      10.582013       0.118300       1.172352 0.92020983E+01  0.93411432E+02                                 1.833303                            1.765755      -1.079972       2.361378                    0.995955       3.634705      10.294658       0.474884       1.270590      -0.711304       0.033668      -0.005684      -0.006210       0.034704       0.004272      -0.001948      -0.004238       0.005239      -0.039701      -0.014258       0.002055       0.012203              1.880405       2.216767      -0.252286      -0.227987       1.707839       0.196489       1.716608           0.000148
          232              H      -6.482230       8.144328      10.097354       0.113355       1.194967 0.95280586E+01  0.98611591E+02                                 1.926695                            1.850734      -1.286579       2.261927                    0.992660       3.915512      11.594807       0.439003       1.348078      -0.693421      -0.004061       0.025328      -0.020886       0.033079       0.006847      -0.002956      -0.005897      -0.000919      -0.008521      -0.007295      -0.003886       0.011180              1.976691       1.642298      -0.205634       0.234832       2.084358      -0.408722       2.203417           0.000730
          233              H      -8.657933       6.714642      11.809204       0.098891       1.375465 0.11505279E+02  0.12346771E+03                                 2.052160                            1.990258      -1.003454       2.390368                    0.997179       3.783868      11.010134       0.442076       1.291079      -0.708644      -0.000365      -0.000108       0.030732       0.030734      -0.004264       0.002986       0.001456       0.020386       0.007803      -0.012622       0.001985       0.010636              2.092144       1.738896       0.068890       0.006288       1.806597       0.350085       2.730938           0.001685
          234              H      -8.765456       7.414697      10.373518       0.101595       1.159204 0.91666644E+01  0.94096755E+02                                 1.893808                            1.818597      -1.287124       2.253418                    0.992427       3.989753      11.822927       0.441011       1.352985      -0.691774      -0.010972       0.025706      -0.017619       0.033040      -0.003294       0.001048      -0.004212       0.010738      -0.037435      -0.013697       0.000966       0.012731              1.946690       1.639256      -0.127970       0.201184       2.419622      -0.380539       1.781192          -0.000097
          235              H      -5.962566       5.451776      12.017699       0.105782       1.241463 0.95792542E+01  0.98471867E+02                                 1.929556                            1.820702      -0.960053       2.406197                    0.997541       3.707314      10.654887       0.459143       1.297709      -0.705759       0.025537       0.012271       0.016555       0.032814      -0.004693       0.008814      -0.001205       0.003504      -0.018560      -0.011198      -0.000638       0.011836              2.010031       1.884331       0.320024       0.505593       2.003932       0.482293       2.141831           0.000352
          236              H      -7.342361       4.672512      11.809204       0.082430       1.586336 0.14544613E+02  0.16776641E+03                                 2.333378                            2.291405      -1.691727       2.063155                    0.987465       4.639979      14.631973       0.392257       1.353733      -0.690856      -0.014533      -0.003607      -0.001473       0.015046      -0.021607       0.017654       0.017414       0.005120      -0.034535      -0.038621       0.011001       0.027620              2.341622       2.617966       0.352263      -0.291316       2.224664      -0.168339       2.182237           0.014879
          237              H       1.612838       3.367413      12.379821       0.099703       1.167518 0.82993682E+01  0.81703461E+02                                 1.781598                            1.641921      -0.998540       2.385149                    0.997843       3.558183       9.768521       0.510764       1.218122      -0.722340      -0.020026       0.019196      -0.023485       0.036346      -0.016282       0.002405      -0.004966       0.006682       0.003724      -0.017542      -0.000008       0.017550              1.872086       1.587185      -0.143411       0.219818       1.776692      -0.567466       2.252381           0.000433
          238              H       0.742269       3.200600      14.508660       0.106220       1.163804 0.86525583E+01  0.84760583E+02                                 1.679731                            1.606516      -0.971430       2.402012                    0.998387       3.312781       8.628394       0.558985       1.118553      -0.749326      -0.029899       0.018498       0.004429       0.035436      -0.014461      -0.004020      -0.006432       0.014178       0.016703      -0.021050       0.007729       0.013321              1.695711       1.947275      -0.201322      -0.299502       1.527656      -0.044025       1.612201           0.000000
          239              H       3.957299       0.981087      15.576737       0.106742       1.140060 0.83820757E+01  0.83213377E+02                                 1.788935                            1.680489      -1.160084       2.319306                    0.995578       3.650032      10.259200       0.488330       1.263430      -0.711552       0.021137      -0.014536       0.021434       0.033429      -0.010306      -0.004606      -0.003139       0.013115       0.013307      -0.015676       0.004561       0.011115              1.847661       1.772793      -0.216961       0.324385       1.600671      -0.452300       2.169520           0.000097
          240              H       4.733791       1.097217      13.433267       0.113287       1.309628 0.10069266E+02  0.10400776E+03                                 1.940232                            1.829977      -1.064506       2.369288                    0.997311       3.551552       9.978772       0.475459       1.247167      -0.718288       0.035095      -0.016465      -0.007475       0.039479      -0.012004       0.001571      -0.007407       0.021393      -0.007656      -0.017419      -0.000942       0.018361              1.960776       2.302158      -0.428981      -0.268796       1.722102       0.033232       1.858068           0.001041
          241              H       1.073791       2.677946      16.851480       0.118337       1.171955 0.91984345E+01  0.93367281E+02                                 1.833084                            1.765561      -1.079919       2.361425                    0.995960       3.634454      10.294405       0.474835       1.270816      -0.711255      -0.016570       0.029842       0.006209       0.034694       0.001676       0.003362       0.003272      -0.009441      -0.039711      -0.014272       0.002062       0.012210              1.880172       1.922692      -0.356063      -0.261191       2.001400       0.149439       1.716423           0.000148
          242              H       2.372944       1.882851      17.336138       0.113441       1.194318 0.95217707E+01  0.98531535E+02                                 1.926102                            1.850208      -1.286266       2.262120                    0.992666       3.914783      11.592261       0.439030       1.348201      -0.693396       0.025215       0.004611       0.020872       0.033056       0.005616       0.004602       0.004779      -0.007883      -0.008524      -0.007317      -0.003890       0.011208              1.976061       2.163773      -0.020995       0.463375       1.561762      -0.085088       2.202647           0.000730
          243              H       1.750225      -0.645014      15.624288       0.098881       1.376647 0.11517529E+02  0.12362970E+03                                 2.053261                            1.991269      -1.003721       2.390232                    0.997175       3.784300      11.012067       0.441988       1.291017      -0.708666       0.000015      -0.000382      -0.030727       0.030730      -0.009719      -0.000357      -0.003299      -0.010465       0.007737      -0.012596       0.001958       0.010639              2.093296       1.756634       0.074926      -0.328289       1.790612      -0.122733       2.732642           0.001688
          244              H       2.446104      -0.513011      17.059975       0.101603       1.159202 0.91663448E+01  0.94090041E+02                                 1.893577                            1.818378      -1.287049       2.253454                    0.992428       3.989501      11.820892       0.441119       1.352705      -0.691829       0.027888      -0.001776       0.017619       0.033035      -0.005931       0.004346       0.000448      -0.004198      -0.037442      -0.013716       0.000994       0.012722              1.946447       2.413019       0.145701       0.425811       1.645311      -0.062804       1.781011          -0.000097
          245              H      -0.338866       1.475251      15.415794       0.105772       1.241518 0.95796273E+01  0.98475293E+02                                 1.929502                            1.820649      -0.959956       2.406245                    0.997541       3.707239      10.654166       0.459190       1.297582      -0.705786       0.003052       0.028170      -0.016552       0.032815      -0.004751       0.004092      -0.007890       0.003176      -0.018576      -0.011187      -0.000649       0.011837              2.009971       1.789421       0.286475      -0.286167       2.098742      -0.637442       2.141750           0.000352
          246              H      -0.613635      -0.085381      15.624288       0.082428       1.586905 0.14551240E+02  0.16786140E+03                                 2.333909                            2.291903      -1.691916       2.063061                    0.987462       4.640499      14.634261       0.392222       1.353704      -0.690862       0.001447      -0.014885       0.001476       0.015028      -0.018422      -0.010508      -0.022424       0.023180      -0.034588      -0.038594       0.010957       0.027636              2.342158       2.047388       0.150444       0.061624       2.796394       0.330887       2.182693           0.014883
          247              H      -4.766489      14.701439       0.627313       0.099685       1.167653 0.83005455E+01  0.81718406E+02                                 1.781776                            1.642070      -0.998678       2.385069                    0.997842       3.558409       9.769520       0.510722       1.218171      -0.722328       0.016812      -0.016921       0.027425       0.036346      -0.009525       0.002638      -0.004643       0.001054       0.047577      -0.017545      -0.000019       0.017564              1.872286       1.710678      -0.429973       0.334928       2.120440      -0.404822       1.785740           0.000433
          248              H      -6.135816      16.452143       1.241823       0.106230       1.163760 0.86523320E+01  0.84759025E+02                                 1.679780                            1.606567      -0.971632       2.401913                    0.998386       3.312909       8.629164       0.558930       1.118653      -0.749299      -0.002368       0.004321       0.035090       0.035434      -0.013998       0.001436       0.001277      -0.006191       0.039686      -0.021058       0.007721       0.013338              1.695757       1.370495      -0.133024      -0.103439       1.719530       0.233236       1.997246           0.000000
          249              H       7.899580       6.473931      15.624288       0.106738       1.140243 0.83837487E+01  0.83234691E+02                                 1.789184                            1.680702      -1.160193       2.319258                    0.995577       3.650256      10.260342       0.488276       1.263498      -0.711538      -0.017691       0.012096      -0.025653       0.033427      -0.010485       0.000004       0.003378      -0.003687       0.029089      -0.015683       0.004555       0.011127              1.847931       1.759478      -0.398304       0.434665       1.864045      -0.296559       1.920268           0.000097
          250              H       9.336105       4.792917      15.057330       0.113303       1.308971 0.10062965E+02  0.10392504E+03                                 1.939435                            1.829283      -1.064481       2.369303                    0.997311       3.551005       9.975958       0.475603       1.247002      -0.718321       0.002169      -0.009885      -0.038161       0.039480      -0.006910       0.008056       0.001770      -0.006036       0.048543      -0.017427      -0.000955       0.018382              1.959952       1.621050      -0.206148      -0.119463       1.746753       0.244146       2.512052           0.001039
          251              H      14.486383      17.996934       0.669377       0.118297       1.172196 0.92008423E+01  0.93398651E+02                                 1.833407                            1.765847      -1.080004       2.361363                    0.995958       3.634882      10.296294       0.474770       1.270896      -0.711238      -0.013607      -0.008503       0.030772       0.034704       0.012390      -0.001537      -0.003659       0.000998       0.010471      -0.014288       0.002092       0.012196              1.880515       1.663880      -0.045902      -0.334607       1.692543       0.045768       2.285123           0.000148
          252              H       6.566097       7.635449      17.438557       0.113370       1.194889 0.95274524E+01  0.98605277E+02                                 1.926738                            1.850774      -1.286606       2.261917                    0.992661       3.915610      11.595682       0.438956       1.348222      -0.693392      -0.027634      -0.002920      -0.017934       0.033073       0.007314      -0.000240      -0.002066       0.008694      -0.015443      -0.007296      -0.003880       0.011176              1.976738       2.236844      -0.150937       0.509128       1.709793      -0.020818       1.983577           0.000731
          253              H     -13.036192       8.625883      16.487529       0.098880       1.375354 0.11503864E+02  0.12344647E+03                                 2.051908                            1.990023      -1.003671       2.390264                    0.997175       3.783483      11.008087       0.442148       1.290932      -0.708677       0.025272      -0.017498      -0.000234       0.030740      -0.006287      -0.003406      -0.007591      -0.001698       0.018411      -0.012593       0.001963       0.010629              2.091881       2.163758      -0.512158      -0.155639       2.415568       0.121024       1.696319           0.001684
          254              H       7.896606       9.038739      15.995555       0.101606       1.159205 0.91665262E+01  0.94093250E+02                                 1.893657                            1.818459      -1.287060       2.253452                    0.992428       3.989564      11.821525       0.441081       1.352800      -0.691811      -0.022843      -0.001794      -0.023801       0.033039       0.007489       0.000411      -0.005115       0.000775       0.033473      -0.013736       0.001000       0.012736              1.946530       2.050322       0.186306       0.550464       1.769407       0.113514       2.019862          -0.000097
          255              H      -5.702757      18.635764       1.128431       0.105772       1.241381 0.95783139E+01  0.98458312E+02                                 1.929338                            1.820505      -0.959962       2.406242                    0.997539       3.707185      10.653785       0.459216       1.297555      -0.705790      -0.000777      -0.029777       0.013773       0.032817       0.000660       0.006410      -0.004616      -0.009149       0.024380      -0.011214      -0.000636       0.011850              2.009793       1.536510      -0.170100       0.080656       2.870556      -0.118653       1.622313           0.000352
          256              H      -5.045714      19.926079       0.451738       0.082431       1.586665 0.14548267E+02  0.16781763E+03                                 2.333614                            2.291620      -1.691895       2.063075                    0.987462       4.640202      14.632656       0.392260       1.353647      -0.690873       0.005341       0.010100      -0.009787       0.015044      -0.009978       0.006340       0.001417      -0.044672       0.081073      -0.038618       0.010951       0.027667              2.341860       2.639264       0.340307      -0.289740       2.231387      -0.166061       2.154929           0.014880
          257              C       3.122564      13.979279       9.365794       0.596160      23.381549 0.23587519E+03  0.48283087E+04                                 7.593033                            5.460583       0.045843       2.077772                    0.999607      22.183482      62.372162       0.631199       0.474053      -1.015545      -0.059565      -0.039940      -0.022982       0.075309      -0.013468      -0.038581       0.026709      -0.015055       0.251274      -0.061483      -0.039017       0.100501              9.397800      14.554363       1.087745       2.507018       8.520460      -0.769865       5.118577           0.034408
          258              C       4.497879      14.536802       9.618182      -0.041942      38.796873 0.44068745E+03  0.10338836E+05                                10.009033                            6.993926       0.029218       2.011914                    0.999430      27.504003      77.583383       0.627224       0.416239      -1.070174       0.054183       0.009360       0.004395       0.055161       0.000769       0.000594       0.002333      -0.018871       0.003406      -0.010057       0.000499       0.009559             12.981085      22.562789       3.032441       3.896437       9.080546      -1.305575       7.299918           0.017172
          259              C       4.872693      15.719415       9.029277      -0.119119      35.199357 0.43809897E+03  0.10354440E+05                                 9.423187                            7.033384       0.026156       1.969127                    0.999722      29.972939      87.356375       0.612018       0.423436      -1.056185       0.029459      -0.014992       0.013037       0.035533      -0.023934       0.021489      -0.009805      -0.016522       0.032470      -0.034443      -0.002707       0.037150             11.329279      19.025756       2.534901       1.828202       8.385877      -1.463060       6.576203           0.011257
          260              C      13.584411      -4.866602       9.215825      -0.175188      36.004854 0.44953605E+03  0.10629526E+05                                 9.385530                            6.992322       0.265930       2.041533                    0.999828      29.970157      85.673979       0.635107       0.407859      -1.072538      -0.025851      -0.017732       0.000529       0.031352       0.009115      -0.007024      -0.024612      -0.047096      -0.038539      -0.025169      -0.018097       0.043266             11.402646      20.055124       1.918309       1.918138       7.705082      -1.414307       6.447732           0.001603
          261              C      14.511741      -5.522314      10.051632       0.101128      34.223213 0.41369911E+03  0.95537925E+04                                 9.324232                            6.840128      -0.029450       2.007041                    0.999267      26.109092      73.076569       0.625374       0.424107      -1.065147       0.022234       0.000372      -0.001677       0.022301       0.022081       0.006875       0.017354       0.059859      -0.055885      -0.038919      -0.009798       0.048717             11.903706      21.247412       3.070458       0.651477       8.011128      -1.818263       6.452579           0.025729
          262              C       6.619837      14.442836      10.691746      -0.153515      34.433016 0.43548327E+03  0.10267156E+05                                 9.240720                            6.982184       0.152155       2.019271                    0.999704      29.709624      86.205433       0.618849       0.419800      -1.059502      -0.029876      -0.000048      -0.003250       0.030052      -0.015023       0.014047      -0.014817       0.014878       0.032935      -0.023413      -0.007714       0.031127             10.949780      17.543743       3.066248       1.742336       8.135288      -1.962183       7.170310           0.001832
          263              C       5.392357      13.926494      10.463134      -0.094892      34.460956 0.40893954E+03  0.95146592E+04                                 9.286133                            6.783598      -0.010436       1.967909                    0.999624      29.302416      85.154585       0.623849       0.421981      -1.055494       0.008684       0.026920      -0.012841       0.031064       0.004190      -0.013694      -0.014382      -0.039453       0.049232      -0.031821       0.000301       0.031520             11.206885      18.387354       1.958153       3.419678       8.177308      -1.626587       7.055993           0.011958
          264              C      15.907961      -4.947897      10.219890      -0.172114      30.125286 0.42955190E+03  0.10141841E+05                                 8.583342                            6.923643      -0.310876       1.891391                    0.997235      29.925857      88.286088       0.619898       0.418490      -1.055188       0.016396      -0.044783      -0.051259       0.070013      -0.024825      -0.030306       0.023477      -0.041071       0.058096      -0.047890      -0.008748       0.056638             10.409536      15.856433       1.472903      -1.352833       7.417167       0.141315       7.955009           0.001624
          265              C       9.563082      14.129219       9.417004      -0.129664      25.329150 0.39744566E+03  0.92528816E+04                                 7.698949                            6.706273      -0.230546       1.918568                    0.998777      29.610284      88.278823       0.619999       0.424342      -1.045898       0.045374       0.050142      -0.036471       0.076832      -0.035267      -0.011911      -0.011441      -0.066635      -0.069987      -0.047065      -0.013528       0.060593              8.579532      10.761434      -1.930834      -1.302892       8.110682       0.125895       6.866479           0.001195
          266              C       9.198719      16.056240       7.908161      -0.115863      24.943289 0.38923317E+03  0.90496302E+04                                 7.711109                            6.698423      -0.376711       1.881875                    0.997526      29.648220      89.462209       0.609423       0.432281      -1.037022       0.058515       0.031592       0.065046       0.093022      -0.016978      -0.011722      -0.052951      -0.021109       0.009561      -0.056232      -0.003141       0.059373              8.566549       9.536186       1.564363      -1.822479       7.937980      -1.676659       8.225480           0.006526
          267              C      12.138962      -8.234871      18.067698       0.596235      23.379819 0.23585643E+03  0.48277679E+04                                 7.592346                            5.460142       0.045893       2.077804                    0.999609      22.182039      62.364522       0.631271       0.474014      -1.015579      -0.017790      -0.069422       0.022988       0.075262      -0.005754      -0.037914       0.027610       0.028617       0.251262      -0.061521      -0.038954       0.100475              9.396922       8.506451      -1.050043       1.561342      14.566175      -2.106768       5.118140           0.034409
          268              C      12.206163      -6.752375      17.815310      -0.041999      38.799580 0.44072233E+03  0.10339907E+05                                10.009600                            6.994277       0.028994       2.011826                    0.999430      27.505479      77.589665       0.627195       0.416248      -1.070163      -0.009228       0.054269      -0.004391       0.055223       0.006541      -0.001863      -0.001149       0.013783       0.003492      -0.010096       0.000617       0.009479             12.981953       8.672889      -1.878573       2.529727      22.972746      -3.238674       7.300223           0.017173
          269              C      20.662534       4.554140       0.115221      -0.119074      35.199237 0.43809047E+03  0.10354301E+05                                 9.423617                            7.033627       0.026070       1.969120                    0.999722      29.972358      87.358035       0.611960       0.423473      -1.056150      -0.023925       0.022789      -0.013042       0.035522      -0.013438       0.016565      -0.016787       0.042907       0.032481      -0.034307      -0.002902       0.037209             11.329928       7.975196      -1.372586       1.988938      19.438076      -1.236300       6.576511           0.011260
          270              C      -9.116371      -4.653223      18.217668      -0.175234      36.008432 0.44958496E+03  0.10631074E+05                                 9.386481                            6.992920       0.265852       2.041498                    0.999828      29.971559      85.682241       0.635044       0.407884      -1.072511      -0.008099      -0.030270      -0.000538       0.031339       0.021868       0.020969       0.014985       0.025106      -0.038507      -0.025321      -0.018044       0.043365             11.403967       7.872298      -2.389765       1.973032      19.891244      -1.337471       6.448359           0.001604
          271              C      12.355499      -3.997511      17.381861       0.101125      34.226828 0.41373843E+03  0.95550796E+04                                 9.325490                            6.840856      -0.029395       2.007052                    0.999267      26.110296      73.085187       0.625275       0.424157      -1.065098      -0.007069       0.021075       0.001683       0.022293      -0.001662      -0.013991      -0.012166      -0.074375      -0.055931      -0.038854      -0.009863       0.048717             11.905650       7.552815      -1.772107       1.931707      21.710803      -0.008549       6.453333           0.025735
          272              C      11.410245      -4.783114      16.741746      -0.153524      34.433995 0.43549704E+03  0.10267658E+05                                 9.241144                            6.982472       0.152099       2.019250                    0.999704      29.710368      86.210994       0.618807       0.419821      -1.059479       0.009922      -0.028171       0.003246       0.030043      -0.016358       0.018783      -0.008143       0.007276       0.032961      -0.023503      -0.007643       0.031147             10.950288       7.253894      -0.572258       2.431041      18.426220      -0.989091       7.170750           0.001833
          273              C      11.332591      -6.112502      16.970358      -0.094888      34.462734 0.40896664E+03  0.95154528E+04                                 9.286703                            6.784047      -0.010435       1.967913                    0.999624      29.302185      85.154803       0.623797       0.422008      -1.055476       0.022502       0.017171       0.012839       0.031081       0.015660       0.009104       0.017886       0.025479       0.049276      -0.031920       0.000196       0.031724             11.207638       8.081255      -1.686228       2.673484      18.485258      -2.682537       7.056401           0.011958
          274              C      12.431661      -2.489673      17.213602      -0.171966      30.120053 0.42944893E+03  0.10138908E+05                                 8.582549                            6.922893      -0.310693       1.891491                    0.997234      29.923335      88.279468       0.619914       0.418500      -1.055171      -0.047683       0.000570       0.051222       0.069984      -0.006415      -0.032048       0.020948       0.063165       0.058105      -0.048010      -0.008509       0.056519             10.408643       7.428482      -1.506397      -0.583738      15.843008       1.227993       7.954438           0.001625
          275              C      10.133510      -2.112706      18.016489      -0.129648      25.330113 0.39747088E+03  0.92536557E+04                                 7.699536                            6.706840      -0.230476       1.918594                    0.998777      29.609999      88.280117       0.619921       0.424387      -1.045866       0.032160       0.059485       0.036486       0.076838      -0.006483       0.006955       0.015245       0.096179      -0.070001      -0.047268      -0.013354       0.060621              8.580215       9.619851      -2.335270      -0.553058       9.253774       1.186939       6.867018           0.001195
          276              C      -2.861083       8.745057       1.236336      -0.115876      24.943973 0.38924837E+03  0.90501334E+04                                 7.711567                            6.698841      -0.376538       1.881925                    0.997526      29.648648      89.466222       0.609360       0.432318      -1.036993       0.010299       0.065703      -0.065029       0.093014      -0.006582       0.046163       0.028876       0.037686       0.009753      -0.056448      -0.003102       0.059550              8.567060       7.132501       0.714573       0.973360      10.342774       2.277131       8.225905           0.006525
          277              C       7.482889      10.199067       3.623050       0.596239      23.378773 0.23584814E+03  0.48274720E+04                                 7.591561                            5.459678       0.045853       2.077800                    0.999609      22.181206      62.357825       0.631373       0.473950      -1.015631       0.019938       0.067971      -0.025513       0.075289      -0.063786      -0.031553       0.036581       0.046335      -0.094714      -0.061533      -0.038854       0.100386              9.395814       6.491539       2.761540       0.182866      10.180699      -4.055845      11.515205           0.034412
          278              C       6.967709       9.033350       4.424108      -0.042008      38.797857 0.44071019E+03  0.10339389E+05                                10.008710                            6.993800       0.029037       2.011835                    0.999429      27.504720      77.582667       0.627277       0.416202      -1.070209      -0.018883      -0.034334       0.038873       0.055195       0.000323       0.004332       0.007644      -0.004770      -0.012998      -0.010083       0.000480       0.009603             12.980518       9.228236       3.910972      -1.039752      14.504316      -8.286106      15.209002           0.017174
          279              C       5.804438       8.408248       4.047355      -0.119038      35.195730 0.43804858E+03  0.10352880E+05                                 9.422347                            7.032871       0.026244       1.969175                    0.999723      29.970789      87.346590       0.612059       0.423423      -1.056201       0.007874      -0.011427       0.032704       0.035526      -0.018334       0.028131      -0.000411       0.003939       0.043751      -0.034459      -0.002782       0.037241             11.328086       9.288389       3.697333      -1.474615      11.607855      -6.133867      13.088013           0.011259
          280              C       5.290751       7.358681       4.756968      -0.175233      36.004750 0.44954172E+03  0.10629648E+05                                 9.385294                            6.992238       0.265916       2.041519                    0.999828      29.970364      85.673321       0.635131       0.407844      -1.072552       0.017407       0.023696      -0.010869       0.031347       0.024946       0.018004       0.010835       0.033756      -0.029705      -0.025325      -0.018017       0.043342             11.402200       8.886170       3.401401      -1.784586      11.191014      -6.650901      14.129416           0.001602
          281              C       5.973186       6.876141       5.892714       0.101129      34.225058 0.41372162E+03  0.95545261E+04                                 9.324905                            6.840542      -0.029387       2.007058                    0.999267      26.109760      73.081343       0.625318       0.424135      -1.065120      -0.008961      -0.009739       0.017928       0.022284       0.012311      -0.024123      -0.026469      -0.047078      -0.004312      -0.038873      -0.009828       0.048701             11.904656      10.453480       4.549196      -2.902188      11.318852      -6.844214      13.941637           0.025736
          282              C       7.181253       7.475900       6.210943      -0.153515      34.434516 0.43550266E+03  0.10267871E+05                                 9.241489                            6.982680       0.152168       2.019275                    0.999704      29.710306      86.212441       0.618774       0.419841      -1.059462       0.007330       0.015992      -0.024357       0.030045      -0.014136       0.015263      -0.013125       0.018670       0.034011      -0.023402      -0.007737       0.031139             10.950763      10.063850       3.495210      -1.064401      11.270609      -5.931897      11.517831           0.001834
          283              C       7.647156       8.530748       5.506816      -0.094898      34.463489 0.40897387E+03  0.95157296E+04                                 9.286913                            6.784096      -0.010546       1.967879                    0.999625      29.302926      85.159388       0.623792       0.422007      -1.055470      -0.026058      -0.014639      -0.008458       0.031062       0.000021       0.007634       0.015815       0.041867      -0.055756      -0.031879       0.000336       0.031543             11.207923       8.570903       2.788197      -0.109358      11.913771      -6.617885      13.139095           0.011961
          284              C       5.374381       5.737877       6.701088      -0.171976      30.119531 0.42944736E+03  0.10138852E+05                                 8.582416                            6.922866      -0.310712       1.891480                    0.997234      29.923538      88.279728       0.619918       0.418498      -1.055173      -0.026183       0.051665       0.039271       0.069979      -0.021950      -0.015228       0.044766       0.012270       0.021109      -0.048023      -0.008590       0.056612             10.408320       9.802927       1.948661      -3.547873       9.768850      -2.963734      11.653182           0.001625
          285              C       5.307203       7.033498       8.795178      -0.129643      25.329516 0.39745671E+03  0.92534710E+04                                 7.699962                            6.707061      -0.230568       1.918565                    0.998776      29.611577      88.292604       0.619848       0.424430      -1.045814      -0.068551      -0.033759       0.008101       0.076841       0.011649       0.022450       0.037184       0.026430       0.102076      -0.047284      -0.013620       0.060904              8.580770       7.582253       0.361444      -1.277924       6.459774       0.161580      11.700283           0.001199
          286              C       3.288278       6.791682       7.385096      -0.115899      24.945431 0.38928252E+03  0.90512131E+04                                 7.712231                            6.699432      -0.376644       1.881884                    0.997525      29.650113      89.474876       0.609287       0.432357      -1.036960       0.018706      -0.086202       0.029536       0.093022       0.008642       0.026222       0.000701       0.100122       0.033188      -0.056372      -0.003076       0.059448              8.567801      11.083435       1.618317      -1.160628       7.090640      -0.740947       7.529327           0.006523
          287              C      14.587909       5.175066       5.521448       0.596141      23.382774 0.23588847E+03  0.48286182E+04                                 7.593191                            5.460646       0.045817       2.077754                    0.999608      22.183777      62.371948       0.631215       0.474037      -1.015560       0.057460       0.041431       0.025582       0.075317      -0.064200      -0.044936       0.017698       0.044232      -0.094677      -0.061403      -0.039029       0.100432              9.398113       8.037147       3.308478       3.886006       8.639399       1.180295      11.517792           0.034404
          288              C      13.660573       4.300765       4.720390      -0.041927      38.795884 0.44067012E+03  0.10338407E+05                                10.009124                            6.993923       0.029179       2.011903                    0.999429      27.504218      77.585842       0.627201       0.416255      -1.070155      -0.026056      -0.029239      -0.038850       0.055165       0.001771      -0.005634      -0.006485       0.003314      -0.012899      -0.009884       0.000438       0.009446             12.981373      11.460769       4.700618       7.466287      12.273450       3.743096      15.209900           0.017171
          289              C      13.458978       2.995664       5.097143      -0.119093      35.201384 0.43812193E+03  0.10355250E+05                                 9.424038                            7.033885       0.025991       1.969081                    0.999722      29.973665      87.363240       0.611947       0.423474      -1.056148      -0.013404       0.003635      -0.032700       0.035527      -0.015502       0.009951      -0.026167       0.020019       0.043775      -0.034277      -0.002930       0.037207             11.330494       9.028200       3.605955       5.292896      11.872773       3.436389      13.090508           0.011257
          290              C      12.640653       2.161489       4.387530      -0.175204      36.005155 0.44953184E+03  0.10629576E+05                                 9.385912                            6.992458       0.265830       2.041494                    0.999828      29.971483      85.682951       0.635068       0.407878      -1.072507       0.016539       0.024317       0.010866       0.031352       0.008793      -0.004072      -0.020459      -0.057705      -0.029692      -0.025338      -0.017940       0.043277             11.403158       8.797639       3.370476       5.676080      11.281809       3.899973      14.130026           0.001604
          291              C      11.958218       2.644029       3.251783       0.101104      34.227030 0.41374663E+03  0.95553315E+04                                 9.325559                            6.840954      -0.029420       2.007040                    0.999267      26.110609      73.086681       0.625266       0.424160      -1.065094      -0.006213      -0.011721      -0.017964       0.022331       0.024358       0.017014       0.031686       0.021062      -0.004245      -0.038934      -0.009898       0.048832             11.905644       8.364130       3.810580       5.486088      13.409923       5.018063      13.942880           0.025728
          292              C      12.120989       3.982920       2.933555      -0.153514      34.435257 0.43551473E+03  0.10268276E+05                                 9.241746                            6.982877       0.152061       2.019237                    0.999705      29.710851      86.215880       0.618749       0.419853      -1.059449       0.012632       0.012249       0.024368       0.030057      -0.016852       0.017603      -0.009828       0.003211       0.034020      -0.023479      -0.007651       0.031131             10.951051       8.940013       3.097658       5.238132      12.394824       2.980660      11.518317           0.001834
          293              C      12.960220       4.773803       3.637681      -0.094928      34.466922 0.40902387E+03  0.95172094E+04                                 9.287828                            6.784791      -0.010617       1.967843                    0.999624      29.304172      85.165174       0.623720       0.422042      -1.055445      -0.005119      -0.029446       0.008453       0.031060      -0.013129      -0.012246      -0.012333      -0.032622      -0.055699      -0.031704       0.000195       0.031509             11.209098       9.791107       3.219462       6.203932      10.695292       2.309493      13.140894           0.011958
          294              C      11.084640       1.700038       2.443410      -0.171945      30.117757 0.42941414E+03  0.10137871E+05                                 8.582186                            6.922693      -0.310691       1.891504                    0.997234      29.922265      88.275075       0.619913       0.418509      -1.055166       0.057431      -0.007456      -0.039250       0.069960      -0.020917      -0.047112      -0.000370       0.018024       0.021166      -0.047784      -0.008716       0.056500             10.408096       8.547687       1.504899       1.611817      11.023661       4.332888      11.652939           0.001625
          295              C      12.328530       2.068531       0.349320      -0.129660      25.330397 0.39747758E+03  0.92539354E+04                                 7.699826                            6.707068      -0.230401       1.918614                    0.998778      29.610710      88.285463       0.619881       0.424408      -1.045843      -0.008992      -0.075876      -0.008107       0.076836       0.000770      -0.027381      -0.033329      -0.035152       0.102043      -0.047069      -0.013563       0.060632              8.580557       6.357017      -0.071795      -0.578407       7.684614       1.150852      11.700039           0.001197
          296              C      12.773529       0.084489       1.759401      -0.115890      24.945437 0.38927731E+03  0.90511260E+04                                 7.712475                            6.699533      -0.376616       1.881895                    0.997524      29.650382      89.477935       0.609258       0.432376      -1.036941      -0.087519      -0.011080      -0.029549       0.093035      -0.024720       0.008233      -0.024761      -0.088815       0.033170      -0.056403      -0.002939       0.059342              8.568182       6.517172       0.003949       0.311848      11.657658       1.341567       7.529717           0.006529
          297              C      10.588903      11.680489       1.499698       0.596239      23.378754 0.23584803E+03  0.48274692E+04                                 7.591555                            5.459676       0.045854       2.077800                    0.999609      22.181212      62.357839       0.631373       0.473950      -1.015631      -0.059519       0.000105       0.046109       0.075289      -0.026667       0.031042      -0.064349      -0.080530       0.054751      -0.061533      -0.038853       0.100386              9.395804      14.550924       1.627014      -2.194861       6.634600       1.857635       7.001887           0.034412
          298              C      11.964210      11.620296       0.890674      -0.042008      38.797866 0.44071063E+03  0.10339401E+05                                10.008710                            6.993802       0.029038       2.011835                    0.999429      27.504724      77.582663       0.627278       0.416202      -1.070209       0.054219      -0.000859      -0.010299       0.055196       0.000117      -0.000839       0.002298      -0.011134       0.026849      -0.010083       0.000480       0.009603             12.980514      22.561506       1.858057      -4.574266       8.875451       1.423846       7.504584           0.017175
          299              C      12.339014      10.518975       0.160943      -0.119038      35.195685 0.43804795E+03  0.10352861E+05                                 9.422337                            7.032864       0.026244       1.969175                    0.999723      29.970786      87.346562       0.612059       0.423423      -1.056201       0.029465       0.018769       0.006455       0.035526       0.030573       0.010145       0.001664      -0.031025      -0.010967      -0.034459      -0.002782       0.037241             11.328072      19.023313       0.316088      -3.108922       8.295051       1.515055       6.665851           0.011259
          300              C       6.118086      -0.144491      17.895782      -0.175233      36.004775 0.44954215E+03  0.10629660E+05                                 9.385297                            6.992240       0.265916       2.041519                    0.999828      29.970364      85.673306       0.635131       0.407843      -1.072552      -0.025847       0.009325       0.015087       0.031347      -0.010654      -0.004267       0.030954      -0.036292      -0.006113      -0.025325      -0.018017       0.043342             11.402203      20.054049       0.702210      -2.620263       7.986754       1.251607       6.165808           0.001602
          301              C       7.045418       0.907197      18.045751       0.101129      34.225096 0.41372208E+03  0.95545386E+04                                 9.324910                            6.840545      -0.029386       2.007058                    0.999267      26.109762      73.081338       0.625318       0.424135      -1.065120       0.022216      -0.001650       0.000530       0.022283      -0.005094      -0.022501      -0.009440       0.073456      -0.015266      -0.038872      -0.009829       0.048701             11.904665      21.249286      -0.971109      -2.985321       8.417375       1.584175       6.047333           0.025736
          302              C      14.086161      12.597009       0.435278      -0.153515      34.434529 0.43550271E+03  0.10267873E+05                                 9.241491                            6.982680       0.152168       2.019275                    0.999704      29.710308      86.212446       0.618774       0.419841      -1.059462      -0.029869      -0.002786       0.001671       0.030045       0.019691       0.006103      -0.002733      -0.015815      -0.059356      -0.023402      -0.007737       0.031139             10.950765      17.545482      -0.024255      -3.527076       9.111515       1.399100       6.195297           0.001834
          303              C      12.858689      12.657201       0.996750      -0.094898      34.463503 0.40897405E+03  0.95157349E+04                                 9.286916                            6.784097      -0.010546       1.967879                    0.999625      29.302929      85.159399       0.623792       0.422007      -1.055470       0.008680      -0.024569      -0.016907       0.031062      -0.013965       0.003342       0.005249      -0.055564       0.000958      -0.031879       0.000336       0.031543             11.207924      18.389401       1.982536      -3.406234       8.745471       1.298869       6.488902           0.011961
          304              C       8.441631       0.765699      17.464161      -0.171976      30.119554 0.42944753E+03  0.10138857E+05                                 8.582421                            6.922868      -0.310711       1.891481                    0.997234      29.923539      88.279733       0.619918       0.418498      -1.055173       0.016437      -0.021960       0.064378       0.069978      -0.013827       0.036792      -0.015230      -0.027179       0.099861      -0.048023      -0.008590       0.056612             10.408327      15.853957      -1.907554      -0.599134       7.697747      -0.303363       7.673277           0.001624
          305              C      17.029419      11.649866       1.344241      -0.129643      25.329518 0.39745673E+03  0.92534704E+04                                 7.699960                            6.707060      -0.230568       1.918565                    0.998776      29.611570      88.292552       0.619848       0.424430      -1.045814       0.045378      -0.056666      -0.025186       0.076841       0.007311       0.036656       0.035565      -0.025240       0.054112      -0.047283      -0.013620       0.060904              8.580767      10.763024      -0.162876       2.324219       7.069492       0.476031       7.909785           0.001199
          306              C      16.665044       9.379651       0.429791      -0.115899      24.945462 0.38928295E+03  0.90512239E+04                                 7.712235                            6.699435      -0.376643       1.881885                    0.997525      29.650091      89.474753       0.609287       0.432357      -1.036960       0.058516       0.040529      -0.059885       0.093022      -0.001643       0.020677       0.029154      -0.062577      -0.114963      -0.056371      -0.003076       0.059447              8.567807       9.537462      -2.360874      -0.443946       9.607326       0.714069       6.558633           0.006524
          307              C       4.672617       9.205577      16.386940       0.596141      23.382723 0.23588788E+03  0.48286036E+04                                 7.593183                            5.460641       0.045818       2.077755                    0.999608      22.183761      62.371916       0.631215       0.474038      -1.015560      -0.017796       0.054654       0.048672       0.075317      -0.029964       0.024068      -0.074293      -0.052469       0.008054      -0.061403      -0.039030       0.100433              9.398102       8.507309       1.877408       0.128778       9.305879       5.145396      10.381117           0.034404
          308              C       4.739804       8.245744      15.229246      -0.041927      38.795856 0.44066970E+03  0.10338395E+05                                10.009121                            6.993922       0.029178       2.011903                    0.999429      27.504204      77.585803       0.627201       0.416255      -1.070155      -0.009253      -0.030908      -0.044747       0.055165      -0.004890      -0.004586      -0.002982       0.006242      -0.018963      -0.009883       0.000438       0.009445             12.981370       8.672500       3.129961       0.362062      14.022484       8.405349      16.249125           0.017170
          309              C       5.729842       8.381947      14.287363      -0.119093      35.201393 0.43812225E+03  0.10355259E+05                                 9.424039                            7.033887       0.025992       1.969081                    0.999722      29.973655      87.363204       0.611947       0.423474      -1.056148      -0.023945      -0.022683      -0.013201       0.035527       0.021080       0.003502      -0.007724       0.000086      -0.095977      -0.034277      -0.002930       0.037207             11.330495       7.975380       2.408634       0.194044      10.862941       6.187831      15.153165           0.011257
          310              C       5.816442       7.544600      13.210141      -0.175204      36.005146 0.44953186E+03  0.10629576E+05                                 9.385913                            6.992460       0.265829       2.041494                    0.999828      29.971477      85.682935       0.635067       0.407878      -1.072507      -0.008104       0.014677       0.026493       0.031352       0.007241      -0.029344      -0.004457       0.043130       0.015477      -0.025338      -0.017939       0.043277             11.403159       7.872019       2.903197       1.082344      10.966182       6.488793      15.371275           0.001604
          311              C       4.889110       6.492913      13.060171       0.101104      34.226996 0.41374617E+03  0.95553186E+04                                 9.325555                            6.840952      -0.029420       2.007040                    0.999267      26.110600      73.086657       0.625266       0.424161      -1.065094      -0.007072      -0.009090      -0.019133       0.022332      -0.011274       0.008504       0.034403      -0.036032       0.059157      -0.038935      -0.009897       0.048832             11.905638       7.553008       2.559089       0.568858      10.275037       6.610754      17.888870           0.025728
          312              C       3.943870       6.331368      14.060579      -0.153514      34.435231 0.43551440E+03  0.10268266E+05                                 9.241742                            6.982875       0.152061       2.019238                    0.999705      29.710839      86.215835       0.618749       0.419853      -1.059449       0.009911       0.016903       0.022792       0.030057       0.024464       0.004898      -0.004413      -0.014773      -0.033399      -0.023479      -0.007651       0.031130             10.951046       7.254331       2.391607      -0.719898      10.841813       5.368755      14.756994           0.001834
          313              C       3.866230       7.194056      15.097565      -0.094928      34.466929 0.40902407E+03  0.95172153E+04                                 9.287830                            6.784793      -0.010616       1.967843                    0.999624      29.304169      85.165169       0.623720       0.422042      -1.055445       0.022489       0.002521      -0.021275       0.031060       0.000057      -0.018011      -0.024923       0.012999       0.011622      -0.031705       0.000195       0.031509             11.209101       8.082188       3.158899       0.123812      12.238375       6.291131      13.306740           0.011957
          314              C       4.965256       5.593266      11.838466      -0.171945      30.117759 0.42941428E+03  0.10137875E+05                                 8.582188                            6.922694      -0.310691       1.891504                    0.997234      29.922259      88.275055       0.619913       0.418509      -1.055166      -0.047676       0.044059      -0.026081       0.069960      -0.024545       0.021715      -0.036521       0.035803      -0.023884      -0.047784      -0.008716       0.056500             10.408098       7.428228       0.247659       1.596461       8.862736       2.801545      14.933330           0.001625
          315              C       2.667095       6.100096      11.110564      -0.129660      25.330410 0.39747764E+03  0.92539371E+04                                 7.699829                            6.707068      -0.230401       1.918614                    0.998778      29.610708      88.285455       0.619881       0.424408      -1.045843       0.032146       0.001828      -0.069764       0.076836       0.009259       0.002283      -0.013006       0.099593      -0.059802      -0.047069      -0.013563       0.060632              8.580562       9.620462       0.688766       2.298942       6.436121       0.440098       9.685102           0.001197
          316              C       4.605370       7.257364      10.097354      -0.115890      24.945410 0.38927691E+03  0.90511143E+04                                 7.712470                            6.699529      -0.376615       1.881895                    0.997524      29.650373      89.477892       0.609258       0.432376      -1.036941       0.010269      -0.089197      -0.024369       0.093035       0.043252      -0.017267      -0.024445       0.045027       0.031441      -0.056403      -0.002939       0.059341              8.568175       7.133270       0.485917      -1.105876       6.783746      -0.221975      11.787509           0.006529
          317              C      -7.449890       8.597290       7.644800       0.596160      23.381608 0.23587588E+03  0.48283259E+04                                 7.593044                            5.460590       0.045864       2.077779                    0.999607      22.183499      62.372208       0.631199       0.474053      -1.015546       0.019918      -0.056137      -0.046080       0.075309       0.004552       0.071126      -0.007686       0.096154       0.054914      -0.061484      -0.039016       0.100500              9.397816       6.492770      -1.222888      -2.483563      14.697366       1.450632       7.003311           0.034409
          318              C      -7.965063       9.873891       8.253823      -0.041943      38.796896 0.44068763E+03  0.10338841E+05                                10.009034                            6.993926       0.029221       2.011915                    0.999430      27.504014      77.583407       0.627224       0.416239      -1.070174      -0.018885       0.050794       0.010304       0.055162       0.003574      -0.002378       0.000180       0.008432       0.026865      -0.010057       0.000499       0.009559             12.981086       9.228496      -2.856082      -2.867177      22.210010       3.838154       7.504753           0.017173
          319              C      13.270877       9.860171       8.983554      -0.119119      35.199376 0.43809929E+03  0.10354449E+05                                 9.423190                            7.033387       0.026155       1.969127                    0.999722      29.972950      87.356418       0.612018       0.423436      -1.056185       0.007893       0.034036      -0.006466       0.035533       0.033523       0.001961      -0.009896      -0.014331      -0.010948      -0.034443      -0.002707       0.037150             11.329283       9.289330      -3.126457      -2.464958      18.032077       2.426516       6.666444           0.011257
          320              C      -9.642003      10.999503       9.537711      -0.175188      36.004848 0.44953594E+03  0.10629523E+05                                 9.385530                            6.992321       0.265930       2.041532                    0.999828      29.970165      85.674015       0.635107       0.407859      -1.072538       0.017407      -0.021264      -0.015092       0.031352       0.003131      -0.030543      -0.006151       0.041608      -0.006142      -0.025169      -0.018097       0.043266             11.402645       8.886509      -3.246622      -2.053485      19.155483       2.053306       6.165943           0.001603
          321              C      -8.959571      12.224357       9.387741       0.101127      34.223241 0.41369960E+03  0.95538066E+04                                 9.324235                            6.840131      -0.029452       2.007040                    0.999267      26.109106      73.076611       0.625374       0.424107      -1.065147      -0.008956       0.020416      -0.000517       0.022300      -0.027022       0.001472       0.024449      -0.050693      -0.015271      -0.038918      -0.009799       0.048717             11.903709      10.452736      -4.787443      -2.488368      19.211532       2.286135       6.046859           0.025730
          322              C      -7.751512      12.200065       8.709219      -0.153515      34.433034 0.43548382E+03  0.10267172E+05                                 9.240724                            6.982190       0.152156       2.019271                    0.999704      29.709638      86.205497       0.618849       0.419800      -1.059502       0.007327      -0.029097      -0.001666       0.030052       0.020296       0.004770      -0.004664      -0.012380      -0.059352      -0.023413      -0.007714       0.031127             10.949784      10.062996      -2.668986      -2.494484      16.591586       2.858611       6.194771           0.001832
          323              C      -7.285617      11.062844       8.147747      -0.094892      34.460962 0.40893960E+03  0.95146605E+04                                 9.286133                            6.783598      -0.010434       1.967909                    0.999624      29.302423      85.154594       0.623849       0.421980      -1.055494      -0.026070      -0.000006       0.016893       0.031064       0.006612      -0.003711      -0.004726       0.060768       0.000864      -0.031821       0.000301       0.031520             11.206884       8.570252      -1.488328      -2.359769      18.562068       2.777910       6.488333           0.011959
          324              C      -9.558367      13.493566       9.969331      -0.172114      30.125308 0.42955233E+03  0.10141854E+05                                 8.583347                            6.923647      -0.310875       1.891391                    0.997235      29.925868      88.286139       0.619897       0.418490      -1.055188      -0.026208       0.008125      -0.064412       0.070013      -0.002235       0.026760      -0.029414       0.038487       0.099938      -0.047889      -0.008748       0.056638             10.409542       9.803884      -4.047903       0.086468      13.750732       0.666093       7.674009           0.001624
          325              C      -9.625575      14.659270       7.800256      -0.129670      25.329208 0.39744669E+03  0.92529108E+04                                 7.698953                            6.706275      -0.230545       1.918567                    0.998777      29.610346      88.279006       0.620000       0.424341      -1.045899      -0.068539       0.023898       0.025187       0.076832       0.013643      -0.021115      -0.046175       0.010495       0.053998      -0.047066      -0.013525       0.060590              8.579538       7.581227      -1.287308       0.325936      10.248712      -2.349311       7.908676           0.001195
          326              C      10.754712      13.559021       8.714706      -0.115865      24.943328 0.38923401E+03  0.90496540E+04                                 7.711115                            6.698428      -0.376710       1.881875                    0.997526      29.648238      89.462260       0.609423       0.432281      -1.037023       0.018714       0.068680       0.059882       0.093021       0.018391      -0.020464      -0.029047       0.050807      -0.115017      -0.056232      -0.003141       0.059373              8.566555      11.081561      -1.814130      -0.820893       8.060260       0.180242       6.557842           0.006526
          327              C      -0.344825      12.753383      11.046553       0.596235      23.379824 0.23585636E+03  0.48277663E+04                                 7.592349                            5.460142       0.045891       2.077804                    0.999609      22.182036      62.364521       0.631271       0.474014      -1.015579       0.057425       0.001434      -0.048627       0.075262      -0.006824       0.078126       0.002229       0.078437       0.008126      -0.061521      -0.038955       0.100475              9.396928       8.036025       1.710858      -4.807388       9.774994      -1.836159      10.379764           0.034408
          328              C      -1.272146      12.496808      12.204246      -0.041999      38.799578 0.44072185E+03  0.10339894E+05                                10.009602                            6.994275       0.028993       2.011826                    0.999430      27.505472      77.589657       0.627195       0.416248      -1.070163      -0.026092      -0.019012       0.044803       0.055223      -0.005782       0.001407       0.005517       0.001233      -0.018929      -0.010096       0.000617       0.009479             12.981960      11.461170       4.115885      -7.804322      11.234694      -3.143233      16.250015           0.017173
          329              C      -1.473728      13.475645      13.146130      -0.119074      35.199279 0.43809085E+03  0.10354313E+05                                 9.423628                            7.033633       0.026069       1.969120                    0.999722      29.972358      87.358058       0.611959       0.423474      -1.056150      -0.013417      -0.030119       0.013215       0.035522       0.016353       0.008593      -0.000521      -0.026556      -0.095945      -0.034307      -0.002902       0.037209             11.329943       9.027680       2.780863      -5.768745       9.809983      -2.245559      15.152167           0.011260
          330              C       5.174280      -7.839996      14.223351      -0.175233      36.008202 0.44958159E+03  0.10630966E+05                                 9.386409                            6.992869       0.265850       2.041497                    0.999828      29.971467      85.681668       0.635051       0.407881      -1.072514       0.016530      -0.002746      -0.026484       0.031340      -0.007927      -0.005478       0.029271      -0.042613       0.015502      -0.025321      -0.018044       0.043365             11.403875       8.798308       3.230946      -5.757411      10.041080      -3.184305      15.372236           0.001604
          331              C      -2.974472      12.053347      14.373321       0.101125      34.226839 0.41373850E+03  0.95550823E+04                                 9.325496                            6.840861      -0.029396       2.007052                    0.999267      26.110291      73.085186       0.625275       0.424157      -1.065098      -0.006205      -0.009691       0.019093       0.022293       0.002550      -0.029522      -0.019384       0.042223       0.059056      -0.038854      -0.009862       0.048717             11.905661       8.364142       2.845797      -6.043197       9.463660      -2.739932      17.889180           0.025734
          332              C      -2.811715      11.108298      13.372913      -0.153524      34.433988 0.43549688E+03  0.10267654E+05                                 9.241144                            6.982472       0.152099       2.019250                    0.999704      29.710365      86.210991       0.618807       0.419821      -1.059479       0.012623       0.014986      -0.022774       0.030043       0.023685       0.005966      -0.002955      -0.019168      -0.033464      -0.023503      -0.007643       0.031147             10.950291       8.939404       2.987389      -5.301231       9.155586      -1.110671      14.755884           0.001833
          333              C      -1.972498      11.322638      12.335927      -0.094888      34.462768 0.40896698E+03  0.95154631E+04                                 9.286711                            6.784051      -0.010436       1.967912                    0.999624      29.302185      85.154818       0.623797       0.422009      -1.055476      -0.005112       0.022060       0.021290       0.031081      -0.004023       0.017654       0.025454      -0.010129       0.011644      -0.031920       0.000196       0.031724             11.207651       9.789783       3.762469      -5.889179      10.528138      -2.213219      13.305032           0.011957
          334              C      -3.848034      11.825282      15.595026      -0.171967      30.120096 0.42944976E+03  0.10138932E+05                                 8.582555                            6.922899      -0.310688       1.891492                    0.997234      29.923365      88.279572       0.619914       0.418499      -1.055171       0.057448      -0.030264       0.026103       0.069983      -0.030351       0.041821      -0.008100       0.002991      -0.023903      -0.048009      -0.008507       0.056516             10.408651       8.548011       0.643457      -2.109422       7.743534      -2.439070      14.934407           0.001625
          335              C      -2.604134       9.827507      16.322928      -0.129648      25.330118 0.39747108E+03  0.92536620E+04                                 7.699539                            6.706844      -0.230477       1.918594                    0.998777      29.610002      88.280154       0.619920       0.424387      -1.045866      -0.008971       0.030940       0.069759       0.076838      -0.024084       0.013243       0.002415      -0.089087      -0.059844      -0.047268      -0.013354       0.060622              8.580219       6.356719      -0.465029       0.351475       9.698915      -2.314128       9.685022           0.001195
          336              C       5.307197      -9.077493      17.336138      -0.115876      24.943958 0.38924801E+03  0.90501253E+04                                 7.711567                            6.698838      -0.376542       1.881923                    0.997526      29.648680      89.466403       0.609360       0.432319      -1.036993      -0.087502      -0.020012       0.024386       0.093015       0.019543       0.017503       0.024623      -0.089320       0.031407      -0.056450      -0.003101       0.059551              8.567060       6.516634       0.267935      -0.159215       7.398945       1.116279      11.785602           0.006524
          337              C      -4.343879       6.017700       7.423503       0.596235      23.379858 0.23585665E+03  0.48277734E+04                                 7.592355                            5.460144       0.045889       2.077803                    0.999609      22.182049      62.364555       0.631271       0.474014      -1.015579      -0.059522       0.039865      -0.023072       0.075262       0.040223       0.007669       0.037875      -0.126601      -0.083467      -0.061521      -0.038954       0.100475              9.396937      14.552910      -2.714732      -0.311383       5.301861      -1.088013       8.336040           0.034409
          338              C      -2.968568       5.520370       7.780138      -0.041999      38.799608 0.44072208E+03  0.10339901E+05                                10.009606                            6.994276       0.028993       2.011826                    0.999430      27.505485      77.589704       0.627195       0.416248      -1.070163       0.054241      -0.008498       0.005936       0.055223      -0.000779       0.000423      -0.004415      -0.015001       0.015314      -0.010096       0.000617       0.009479             12.981966      22.564692      -4.891054       0.678217       6.614812      -0.118307       9.766393           0.017174
          339              C      -2.593746       5.439077       9.098775      -0.119074      35.199316 0.43809167E+03  0.10354337E+05                                 9.423639                            7.033644       0.026068       1.969120                    0.999722      29.972374      87.358147       0.611958       0.423474      -1.056150       0.029460      -0.003815      -0.019477       0.035522      -0.006521      -0.031403       0.008475      -0.013801       0.040517      -0.034307      -0.002902       0.037209             11.329955      19.027215      -2.850997       1.280983       5.761844      -0.051999       9.200806           0.011260
          340              C      -1.348350       5.011437       9.466384      -0.175233      36.007975 0.44957851E+03  0.10630869E+05                                 9.386341                            6.992823       0.265848       2.041497                    0.999828      29.971388      85.681162       0.635056       0.407879      -1.072516      -0.025839       0.008397      -0.015620       0.031340       0.001623       0.011467      -0.006133       0.006502       0.122048      -0.025321      -0.018044       0.043365             11.403786      20.057519      -2.620766       0.702112       5.537723       0.162786       8.616117           0.001603
          341              C      -0.421031       4.615462       8.480607       0.101125      34.226864 0.41373883E+03  0.95550917E+04                                 9.325502                            6.840865      -0.029396       2.007052                    0.999267      26.110297      73.085214       0.625274       0.424157      -1.065098       0.022226       0.001277       0.001154       0.022293      -0.016935       0.015719      -0.007756       0.043499      -0.105244      -0.038854      -0.009862       0.048717             11.905668      21.251591      -2.100120       2.333674       5.268259       0.234280       9.197153           0.025735
          342              C      -0.846624       4.637624       7.161970      -0.153524      34.434009 0.43549720E+03  0.10267664E+05                                 9.241148                            6.982475       0.152098       2.019250                    0.999704      29.710380      86.211052       0.618807       0.419821      -1.059479      -0.029867       0.002829       0.001592       0.030043      -0.004567      -0.019968       0.017860       0.009940       0.018070      -0.023503      -0.007643       0.031147             10.950297      17.544581      -3.042349       1.783827       5.712550       0.563425       9.593759           0.001833
          343              C      -2.074101       5.093774       6.829111      -0.094888      34.462787 0.40896713E+03  0.95154669E+04                                 9.286715                            6.784052      -0.010436       1.967912                    0.999624      29.302191      85.154828       0.623797       0.422009      -1.055476       0.008688      -0.002350       0.029749       0.031081       0.009890       0.010528       0.009388      -0.030572       0.076070      -0.031920       0.000196       0.031724             11.207658      18.389182      -3.941112      -0.014342       5.928140       0.327846       9.305653           0.011958
          344              C       0.975187       4.182543       8.893938      -0.171968      30.120119 0.42945004E+03  0.10138941E+05                                 8.582562                            6.922904      -0.310686       1.891492                    0.997234      29.923374      88.279602       0.619913       0.418500      -1.055171       0.016431       0.066742      -0.013158       0.069983       0.038773      -0.006295      -0.007927      -0.067575      -0.021423      -0.048009      -0.008508       0.056516             10.408659      15.854930       0.434811       1.951624       7.942124       0.162380       7.428923           0.001625
          345              C       2.096638       5.898383       7.527750      -0.129648      25.330118 0.39747116E+03  0.92536643E+04                                 7.699538                            6.706844      -0.230477       1.918594                    0.998777      29.610001      88.280148       0.619920       0.424387      -1.045866       0.045363       0.006523       0.061674       0.076838       0.028074      -0.024516      -0.023767      -0.005330       0.113980      -0.047268      -0.013354       0.060622              8.580217      10.762247       2.094466      -1.020936       7.287037      -0.601712       7.691368           0.001194
          346              C       1.732295       6.241577       9.951042      -0.115876      24.943943 0.38924756E+03  0.90501125E+04                                 7.711564                            6.698834      -0.376541       1.881923                    0.997526      29.648677      89.466390       0.609360       0.432318      -1.036993       0.058512      -0.072123      -0.005138       0.093015       0.018734      -0.008772       0.024132       0.029223       0.160531      -0.056450      -0.003101       0.059551              8.567057       9.536947       0.795980       2.266256       6.701940       0.962914       9.462284           0.006524
          347              C      19.605284      -0.970361       2.123352       0.596160      23.381572 0.23587551E+03  0.48283168E+04                                 7.593037                            5.460586       0.045866       2.077780                    0.999607      22.183488      62.372182       0.631199       0.474053      -1.015545      -0.017801       0.014832      -0.071656       0.075309       0.035817       0.014046       0.046866      -0.100119      -0.135006      -0.061483      -0.039017       0.100500              9.397807       8.507201      -0.827200      -1.690273       5.656048      -3.037967      14.030173           0.034409
          348              C      19.672488      -1.493023       3.533434      -0.041943      38.796901 0.44068772E+03  0.10338844E+05                                10.009037                            6.993927       0.029220       2.011915                    0.999430      27.504013      77.583414       0.627224       0.416239      -1.070174      -0.009236      -0.023296       0.049140       0.055161      -0.001531       0.006655       0.004375       0.008451      -0.012377      -0.010057       0.000499       0.009559             12.981089       8.672560      -1.251598      -2.891631       8.412985      -5.166343      21.857722           0.017173
          349              C      13.196213      18.741381       3.886411      -0.119119      35.199373 0.43809948E+03  0.10354455E+05                                 9.423190                            7.033388       0.026155       1.969127                    0.999722      29.972953      87.356429       0.612018       0.423436      -1.056185      -0.023955      -0.000098       0.026244       0.035533      -0.007498      -0.019829       0.024822       0.029374      -0.008220      -0.034443      -0.002707       0.037150             11.329282       7.974797      -1.036279      -2.182705       8.720895      -4.950757      17.292154           0.011257
          350              C      -1.650051      -2.891033       5.150181      -0.175188      36.004836 0.44953608E+03  0.10629528E+05                                 9.385528                            6.992322       0.265930       2.041533                    0.999828      29.970165      85.674016       0.635107       0.407859      -1.072538      -0.008101       0.015599      -0.025961       0.031352      -0.029013       0.008526      -0.010308       0.017345      -0.062022      -0.025169      -0.018097       0.043266             11.402642       7.871558      -0.513930      -3.055479       8.649978      -5.151496      17.686391           0.001603
          351              C      -2.577370      -2.495057       6.135958       0.101127      34.223240 0.41369964E+03  0.95538079E+04                                 9.324237                            6.840132      -0.029453       2.007040                    0.999267      26.109103      73.076609       0.625374       0.424107      -1.065147      -0.007061      -0.011996       0.017423       0.022301       0.013003       0.005617      -0.022055      -0.014867       0.122459      -0.038919      -0.009799       0.048717             11.903712       7.551913      -0.786905      -2.499943      10.258923      -6.601060      17.900300           0.025730
          352              C      18.876585      -1.547909       5.775665      -0.153515      34.433043 0.43548375E+03  0.10267170E+05                                 9.240726                            6.982189       0.152155       2.019271                    0.999704      29.709634      86.205480       0.618849       0.419800      -1.059502       0.009914       0.011276      -0.026032       0.030052      -0.007973      -0.023494       0.012866      -0.000588       0.009230      -0.023413      -0.007714       0.031127             10.949789       7.253415      -1.819151      -1.710628       9.127871      -4.379306      16.468081           0.001832
          353              C      18.798928      -1.081209       4.510066      -0.094892      34.460963 0.40893942E+03  0.95146558E+04                                 9.286133                            6.783596      -0.010434       1.967909                    0.999624      29.302422      85.154601       0.623849       0.421980      -1.055494       0.022486      -0.019701       0.008441       0.031064      -0.015619       0.009063       0.007309      -0.017909      -0.080751      -0.031821       0.000301       0.031520             11.206887       8.080972      -1.472465      -2.796539       7.590235      -3.607278      17.949454           0.011959
          354              C      -2.501206      -3.103248       7.525921      -0.172114      30.125310 0.42955227E+03  0.10141853E+05                                 8.583348                            6.923647      -0.310876       1.891391                    0.997235      29.925867      88.286140       0.619897       0.418490      -1.055188      -0.047687      -0.044657      -0.025169       0.070013       0.031118       0.010575       0.015877      -0.000285      -0.132210      -0.047890      -0.008748       0.056638             10.409545       7.429079       1.259195      -1.012670      10.991106      -4.030430      12.808449           0.001624
          355              C      17.599832      -3.987045       7.450937      -0.129669      25.329189 0.39744636E+03  0.92529011E+04                                 7.698950                            6.706273      -0.230547       1.918567                    0.998777      29.610330      88.278949       0.620000       0.424341      -1.045899       0.032146      -0.061331       0.033290       0.076832      -0.002659      -0.009023      -0.001856       0.073313      -0.138521      -0.047065      -0.013525       0.060590              8.579535       9.618799       1.646296      -1.745531       8.490627      -1.626750       7.629178           0.001195
          356              C      12.071782      15.675047       6.955305      -0.115863      24.943318 0.38923372E+03  0.90496460E+04                                 7.711115                            6.698428      -0.376711       1.881875                    0.997526      29.648232      89.462258       0.609422       0.432281      -1.037022       0.010281       0.023483       0.089420       0.093022      -0.036565      -0.028699      -0.004106      -0.004842      -0.118246      -0.056232      -0.003141       0.059373              8.566556       7.132303      -1.200128       0.132119      10.726605      -2.055020       7.840760           0.006526
          357              C       0.016522      12.881110       7.021145       0.596141      23.382746 0.23588799E+03  0.48286063E+04                                 7.593187                            5.460641       0.045818       2.077755                    0.999608      22.183766      62.371925       0.631215       0.474037      -1.015560       0.019908      -0.011836       0.071668       0.075317       0.059339      -0.039450      -0.028708       0.032861      -0.134994      -0.061402      -0.039030       0.100433              9.398108       6.492992      -1.539322       2.301190       7.670636       2.606392      14.030697           0.034403
          358              C      -0.498669      12.770227       5.611064      -0.041927      38.795891 0.44066979E+03  0.10338397E+05                                10.009125                            6.993921       0.029179       2.011903                    0.999429      27.504206      77.585801       0.627201       0.416255      -1.070155      -0.018882      -0.016490      -0.049140       0.055165      -0.003836      -0.001827      -0.007570      -0.004638      -0.012401      -0.009884       0.000438       0.009446             12.981378       9.228658      -1.054769       3.907590       7.857161       4.448602      21.858316           0.017169
          359              C      -1.661934      13.409049       5.258086      -0.119093      35.201384 0.43812193E+03  0.10355249E+05                                 9.424036                            7.033884       0.025993       1.969081                    0.999722      29.973651      87.363172       0.611947       0.423474      -1.056148       0.007895      -0.022606      -0.026245       0.035527      -0.015064      -0.029884       0.010655      -0.013397      -0.008167      -0.034277      -0.002930       0.037207             11.330491       9.290252      -0.571375       3.940882       7.407002       3.708678      17.294218           0.011257
          360              C      -2.175631      13.319285       3.994317      -0.175204      36.005153 0.44953171E+03  0.10629571E+05                                 9.385912                            6.992458       0.265830       2.041494                    0.999828      29.971473      85.682908       0.635068       0.407878      -1.072507       0.017414      -0.002439       0.025957       0.031352      -0.028015       0.012662      -0.004434       0.023047      -0.062038      -0.025338      -0.017939       0.043277             11.403158       8.887340      -0.155265       3.838850       7.635313       4.597970      17.686821           0.001604
          361              C      -1.493212      12.576971       3.008540       0.101104      34.227001 0.41374633E+03  0.95553226E+04                                 9.325554                            6.840952      -0.029420       2.007040                    0.999267      26.110597      73.086633       0.625266       0.424160      -1.065094      -0.008980      -0.010675      -0.017438       0.022331       0.014798       0.022776       0.002207      -0.004746       0.122522      -0.038934      -0.009897       0.048832             11.905637      10.454206       0.238842       5.391199       7.359251       4.558413      17.903454           0.025727
          362              C      -0.285148      12.001503       3.368833      -0.153514      34.435235 0.43551445E+03  0.10268267E+05                                 9.241743                            6.982875       0.152061       2.019238                    0.999705      29.710834      86.215812       0.618749       0.419853      -1.059449       0.007338       0.013107       0.026034       0.030057      -0.006047      -0.019792       0.018071       0.010456       0.009329      -0.023479      -0.007651       0.031130             10.951046      10.063979      -0.825887       3.558880       6.319152       3.073302      16.470008           0.001834
          363              C       0.180764      12.083876       4.634431      -0.094928      34.466925 0.40902387E+03  0.95172098E+04                                 9.287829                            6.784791      -0.010616       1.967843                    0.999624      29.304166      85.165159       0.623720       0.422042      -1.055445      -0.026055       0.014641      -0.008454       0.031060      -0.006554      -0.003738      -0.010821       0.033501      -0.080827      -0.031705       0.000196       0.031509             11.209100       8.571290      -1.299277       2.469396       7.102334       3.840359      17.953677           0.011957
          364              C      -2.092027      12.446025       1.618576      -0.171945      30.117741 0.42941399E+03  0.10137866E+05                                 8.582185                            6.922692      -0.310691       1.891504                    0.997234      29.922260      88.275061       0.619913       0.418509      -1.055166      -0.026173      -0.059822       0.025116       0.069960       0.024265      -0.011317      -0.015031      -0.038839      -0.132176      -0.047784      -0.008716       0.056500             10.408093       9.802679       2.098239       3.461428       8.615088       2.297912      12.806513           0.001625
          365              C      -2.159233       9.984700       1.693561      -0.129660      25.330405 0.39747773E+03  0.92539384E+04                                 7.699827                            6.707068      -0.230400       1.918615                    0.998778      29.610697      88.285386       0.619881       0.424408      -1.045843      -0.068540       0.009864      -0.033298       0.076836      -0.025132      -0.001062       0.009339      -0.053762      -0.138358      -0.047069      -0.013563       0.060631              8.580556       7.582230       0.925951       0.951869      10.529969       2.188380       7.629470           0.001197
          366              C      -4.178139      11.326766       2.189193      -0.115890      24.945432 0.38927729E+03  0.90511233E+04                                 7.712471                            6.699531      -0.376613       1.881896                    0.997524      29.650351      89.477762       0.609259       0.432375      -1.036942       0.018727       0.017513      -0.089431       0.093034      -0.026936      -0.005523       0.028619       0.049731      -0.118095      -0.056402      -0.002939       0.059341              8.568176      11.084015       0.196105       1.982152       6.778098       0.560667       7.842415           0.006529
          367              C       7.121516      13.749018       1.720994       0.596239      23.378761 0.23584796E+03  0.48274675E+04                                 7.591558                            5.459675       0.045853       2.077800                    0.999609      22.181207      62.357829       0.631373       0.473950      -1.015631       0.057438      -0.042822       0.023144       0.075289       0.071063      -0.033073      -0.019726       0.047905      -0.083431      -0.061533      -0.038854       0.100386              9.395810       8.035078      -5.017993       0.921792      11.817199       0.656437       8.335155           0.034412
          368              C       6.194192      14.879894       1.364359      -0.042008      38.797893 0.44071070E+03  0.10339403E+05                                10.008715                            6.993804       0.029037       2.011834                    0.999429      27.504720      77.582659       0.627277       0.416202      -1.070209      -0.026077       0.048289      -0.005894       0.055195       0.004115       0.004397       0.001217       0.012682       0.015139      -0.010083       0.000480       0.009603             12.980528      11.459932      -8.815439       0.337570      17.715840      -0.599743       9.765812           0.017175
          369              C       5.992591      15.206158       0.045722      -0.119038      35.195715 0.43804866E+03  0.10352882E+05                                 9.422344                            7.032871       0.026244       1.969175                    0.999723      29.970786      87.346571       0.612059       0.423423      -1.056201      -0.013398       0.026515       0.019482       0.035526      -0.000707      -0.018303       0.026992       0.018933       0.040598      -0.034459      -0.002782       0.037241             11.328082       9.026242      -6.384925       0.476011      15.758176      -1.190087       9.199828           0.011259
          370              C      -2.292044       5.678853      17.967109      -0.175233      36.004777 0.44954227E+03  0.10629664E+05                                 9.385299                            6.992242       0.265916       2.041519                    0.999828      29.970359      85.673295       0.635131       0.407844      -1.072552       0.016538      -0.021568       0.015619       0.031347      -0.000748       0.009723      -0.008612      -0.007041       0.122012      -0.025325      -0.018017       0.043342             11.402208       8.797036      -6.600233       0.080626      16.794143      -0.716040       8.615444           0.001602
          371              C       4.491856      16.980093       0.663891       0.101129      34.225086 0.41372167E+03  0.95545273E+04                                 9.324909                            6.840542      -0.029386       2.007058                    0.999267      26.109760      73.081337       0.625318       0.424135      -1.065120      -0.006195       0.021373      -0.001164       0.022284      -0.026833       0.012648      -0.012140      -0.012507      -0.105257      -0.038873      -0.009828       0.048701             11.904667       8.363383      -6.655628       0.557132      18.153810      -2.278232       9.196807           0.025736
          372              C       4.654631      16.586251       1.982527      -0.153515      34.434530 0.43550246E+03  0.10267865E+05                                 9.241489                            6.982677       0.152169       2.019275                    0.999704      29.710301      86.212405       0.618774       0.419841      -1.059462       0.012634      -0.027214      -0.001577       0.030045      -0.006692      -0.023334       0.013074      -0.002051       0.018112      -0.023402      -0.007737       0.031139             10.950766       8.939673      -6.085000       0.063872      14.318495      -1.870192       9.594129           0.001834
          373              C       5.493852      15.581028       2.315387      -0.094898      34.463502 0.40897389E+03  0.95157302E+04                                 9.286915                            6.784096      -0.010546       1.967879                    0.999625      29.302925      85.159379       0.623792       0.422007      -1.055470      -0.005116       0.007398      -0.029731       0.031062       0.017280      -0.005197      -0.012893       0.011338       0.076028      -0.031879       0.000336       0.031543             11.207928       9.789880      -6.981512      -0.313527      14.527721      -0.096171       9.306182           0.011961
          374              C       3.618289      18.152149       0.250559      -0.171976      30.119541 0.42944718E+03  0.10138847E+05                                 8.582418                            6.922865      -0.310711       1.891481                    0.997234      29.923536      88.279717       0.619918       0.418498      -1.055173       0.057438       0.037741       0.013171       0.069978       0.051412       0.005516       0.008760       0.003853      -0.021477      -0.048023      -0.008590       0.056613             10.408325       8.547841      -2.148174       0.497512      15.248225      -1.894043       7.428908           0.001624
          375              C       4.862206      19.781430       1.616747      -0.129643      25.329506 0.39745646E+03  0.92534640E+04                                 7.699960                            6.707059      -0.230569       1.918565                    0.998776      29.611579      88.292616       0.619848       0.424430      -1.045814      -0.008978       0.044957      -0.061667       0.076841       0.023503       0.014440       0.031260      -0.031215       0.114031      -0.047284      -0.013620       0.060904              8.580768       6.357309       0.536646       0.227114      11.693190       1.163261       7.691805           0.001199
          376              C      -2.159132       8.993349      17.482450      -0.115899      24.945440 0.38928258E+03  0.90512152E+04                                 7.712233                            6.699433      -0.376646       1.881884                    0.997525      29.650118      89.474906       0.609287       0.432357      -1.036960      -0.087507       0.031128       0.005157       0.093022       0.005374      -0.025468       0.000452      -0.046294       0.160518      -0.056372      -0.003076       0.059448              8.567805       6.517110      -0.271891      -0.152473       9.722740      -2.457945       9.463565           0.006524
          377              C       6.855721       3.420176       8.923201       0.596235      23.379806 0.23585609E+03  0.48277595E+04                                 7.592346                            5.460139       0.045891       2.077804                    0.999609      22.182029      62.364502       0.631271       0.474014      -1.015579      -0.059522      -0.039913       0.022988       0.075262      -0.013469       0.038669      -0.026543      -0.015024       0.251263      -0.061521      -0.038955       0.100475              9.396924      14.552883       1.087678      -2.506722       8.519751       0.769797       5.118137           0.034409
          378              C       8.231032       3.977694       8.670813      -0.041999      38.799601 0.44072214E+03  0.10339902E+05                                10.009607                            6.994278       0.028993       2.011826                    0.999430      27.505476      77.589683       0.627195       0.416248      -1.070163       0.054241       0.009390      -0.004391       0.055223       0.000756      -0.000462      -0.002140      -0.018942       0.003492      -0.010096       0.000617       0.009479             12.981967      22.564686       3.032863      -3.896689       9.080991       1.305503       7.300223           0.017173
          379              C       8.605854       5.160319       9.259718      -0.119074      35.199289 0.43809109E+03  0.10354320E+05                                 9.423631                            7.033636       0.026069       1.969120                    0.999722      29.972365      87.358098       0.611959       0.423474      -1.056150       0.029460      -0.014960      -0.013042       0.035522      -0.023936      -0.021349       0.010022      -0.016480       0.032480      -0.034307      -0.002902       0.037209             11.329947      19.027201       2.534846      -1.828567       8.386122       1.463096       6.576518           0.011260
          380              C       9.851250       5.692496       9.073170      -0.175233      36.008206 0.44958166E+03  0.10630969E+05                                 9.386410                            6.992870       0.265850       2.041497                    0.999828      29.971470      85.681685       0.635050       0.407881      -1.072513      -0.025839      -0.017726      -0.000537       0.031339       0.009119       0.007139       0.024765      -0.047016      -0.038507      -0.025321      -0.018044       0.043365             11.403877      20.057699       1.918427      -1.918631       7.705617       1.414371       6.448316           0.001603
          381              C      10.778569       5.036768       8.237363       0.101125      34.226844 0.41373835E+03  0.95550784E+04                                 9.325497                            6.840860      -0.029397       2.007051                    0.999267      26.110293      73.085201       0.625275       0.424157      -1.065098       0.022227       0.000361       0.001683       0.022293       0.022081      -0.006806      -0.017247       0.059937      -0.055931      -0.038855      -0.009862       0.048717             11.905663      21.251579       3.071078      -0.651949       8.012071       1.818386       6.453337           0.025734
          382              C      10.352976       3.883708       7.597249      -0.153524      34.434006 0.43549725E+03  0.10267665E+05                                 9.241147                            6.982475       0.152098       2.019250                    0.999704      29.710373      86.211022       0.618807       0.419821      -1.059479      -0.029867      -0.000036       0.003246       0.030043      -0.015009      -0.013939       0.014995       0.014903       0.032960      -0.023503      -0.007643       0.031147             10.950294      17.544565       3.066005      -1.742859       8.135562       1.962320       7.170754           0.001833
          383              C       9.125499       3.367370       7.825861      -0.094888      34.462759 0.40896708E+03  0.95154657E+04                                 9.286710                            6.784052      -0.010436       1.967913                    0.999624      29.302186      85.154819       0.623797       0.422009      -1.055476       0.008688       0.026939       0.012839       0.031081       0.004173       0.013829       0.014545      -0.039503       0.049276      -0.031920       0.000196       0.031724             11.207648      18.389154       1.958115      -3.420279       8.177386       1.626419       7.056405           0.011958
          384              C      12.174787       5.611181       8.069105      -0.171968      30.120118 0.42944987E+03  0.10138935E+05                                 8.582562                            6.922903      -0.310687       1.891492                    0.997234      29.923371      88.279592       0.619913       0.418500      -1.055171       0.016430      -0.044766       0.051222       0.069983      -0.024838       0.030431      -0.023232      -0.041065       0.058107      -0.048009      -0.008508       0.056516             10.408663      15.854942       1.472765       1.352355       7.416597      -0.141028       7.954449           0.001625
          385              C      13.296238       3.570115       8.871991      -0.129648      25.330135 0.39747147E+03  0.92536728E+04                                 7.699541                            6.706847      -0.230476       1.918594                    0.998777      29.609996      88.280121       0.619920       0.424387      -1.045866       0.045363       0.050150       0.036486       0.076838      -0.035268       0.012055       0.011639      -0.066657      -0.070001      -0.047268      -0.013354       0.060622              8.580221      10.762250      -1.931380       1.303411       8.111386      -0.125786       6.867027           0.001194
          386              C      12.931895       5.497165      10.380834      -0.115876      24.943949 0.38924764E+03  0.90501140E+04                                 7.711564                            6.698835      -0.376540       1.881924                    0.997526      29.648667      89.466334       0.609360       0.432318      -1.036993       0.058512       0.031611      -0.065029       0.093015      -0.016963       0.011838       0.053148      -0.021038       0.009752      -0.056449      -0.003101       0.059551              8.567059       9.536951       1.564667       1.822453       7.938328       1.676727       8.225897           0.006524
          387              C       8.405684       2.324060       0.221297       0.596161      23.381543 0.23587503E+03  0.48283048E+04                                 7.593032                            5.460581       0.045868       2.077781                    0.999607      22.183471      62.372138       0.631199       0.474053      -1.015545      -0.017801      -0.069473      -0.022983       0.075310      -0.005744       0.038041      -0.027472       0.028640       0.251272      -0.061483      -0.039017       0.100500              9.397803       8.507186      -1.050228      -1.561499      14.567644       2.107030       5.118579           0.034409
          388              C       8.472888       3.806559       0.473685      -0.041943      38.796949 0.44068789E+03  0.10338849E+05                                10.009046                            6.993929       0.029220       2.011915                    0.999430      27.504009      77.583403       0.627224       0.416239      -1.070174      -0.009236       0.054205       0.004395       0.055161       0.006528       0.002002       0.001338       0.013712       0.003406      -0.010057       0.000498       0.009559             12.981108       8.672558      -1.878445      -2.529710      22.970839       3.238429       7.299928           0.017173
          389              C       1.996613      -6.004788      18.173774      -0.119119      35.199358 0.43809899E+03  0.10354440E+05                                 9.423187                            7.033384       0.026155       1.969127                    0.999722      29.972944      87.356388       0.612018       0.423436      -1.056185      -0.023955       0.022777       0.013037       0.035533      -0.013424      -0.016408       0.016991       0.042938       0.032469      -0.034443      -0.002707       0.037150             11.329279       7.974790      -1.372153      -1.988782      19.436846       1.235967       6.576202           0.011257
          390              C       9.549549       5.905704       0.071327      -0.175188      36.004838 0.44953574E+03  0.10629517E+05                                 9.385527                            6.992319       0.265929       2.041533                    0.999828      29.970159      85.673984       0.635108       0.407858      -1.072538      -0.008101      -0.030283       0.000529       0.031352       0.021890      -0.020863      -0.014827       0.025173      -0.038539      -0.025169      -0.018097       0.043266             11.402642       7.871553      -2.389170      -1.972794      19.888643       1.337011       6.447729           0.001603
          391              C       8.622230       6.561432       0.907134       0.101127      34.223249 0.41369962E+03  0.95538069E+04                                 9.324239                            6.840132      -0.029450       2.007041                    0.999267      26.109098      73.076589       0.625374       0.424107      -1.065147      -0.007061       0.021087      -0.001678       0.022301      -0.001637       0.014070       0.012266      -0.074315      -0.055885      -0.038919      -0.009798       0.048717             11.903719       7.551915      -1.771578      -1.931436      21.706658       0.008147       6.452583           0.025729
          392              C       7.676985       5.775841       1.547249      -0.153515      34.433036 0.43548325E+03  0.10267155E+05                                 9.240724                            6.982184       0.152155       2.019271                    0.999704      29.709628      86.205450       0.618849       0.419800      -1.059502       0.009914      -0.028183      -0.003250       0.030052      -0.016360      -0.018652       0.008304       0.007313       0.032935      -0.023413      -0.007714       0.031127             10.949790       7.253411      -0.571891      -2.430737      18.425649       0.988648       7.170309           0.001832
          393              C       7.599328       4.446449       1.318637      -0.094892      34.460974 0.40893932E+03  0.95146532E+04                                 9.286135                            6.783595      -0.010434       1.967909                    0.999624      29.302421      85.154604       0.623849       0.421980      -1.055494       0.022486       0.017161      -0.012841       0.031064       0.015658      -0.008995      -0.017705       0.025418       0.049232      -0.031821       0.000301       0.031520             11.206893       8.080966      -1.685659      -2.673442      18.483718       2.681926       7.055994           0.011958
          394              C       8.698394       8.069273       1.075393      -0.172114      30.125307 0.42955227E+03  0.10141852E+05                                 8.583348                            6.923647      -0.310876       1.891391                    0.997235      29.925861      88.286110       0.619897       0.418490      -1.055188      -0.047687       0.000531      -0.051258       0.070013      -0.006401       0.032237      -0.020747       0.063151       0.058096      -0.047889      -0.008749       0.056638             10.409545       7.429075      -1.506584       0.584170      15.844551      -1.228353       7.955008           0.001624
          395              C       6.400232       8.446225       0.272506      -0.129664      25.329124 0.39744508E+03  0.92528636E+04                                 7.698940                            6.706266      -0.230544       1.918568                    0.998777      29.610268      88.278722       0.620000       0.424342      -1.045899       0.032150       0.059492      -0.036472       0.076832      -0.006488      -0.006816      -0.015043       0.096160      -0.069985      -0.047064      -0.013528       0.060592              8.579522       9.618785      -2.334809       0.552986       9.253314      -1.186409       6.866467           0.001195
          396              C       0.872182      -1.813892      17.052659      -0.115863      24.943320 0.38923386E+03  0.90496462E+04                                 7.711110                            6.698426      -0.376704       1.881877                    0.997526      29.648174      89.461940       0.609423       0.432281      -1.037023       0.010281       0.065699       0.065046       0.093021      -0.006571      -0.046014      -0.028701       0.037761       0.009565      -0.056230      -0.003142       0.059371              8.566549       7.132289       0.714471      -0.973293      10.341872      -2.277133       8.225484           0.006526
          397              C      11.216122      -0.359927      14.665945       0.596141      23.382763 0.23588824E+03  0.48286127E+04                                 7.593191                            5.460644       0.045817       2.077755                    0.999608      22.183767      62.371929       0.631215       0.474038      -1.015560       0.019908       0.067984       0.025583       0.075317      -0.063834       0.031665      -0.036467       0.046300      -0.094679      -0.061402      -0.039030       0.100433              9.398114       6.492993       2.762546      -0.182523      10.183557       4.057199      11.517791           0.034403
          398              C      10.700931      -1.525659      13.864887      -0.041927      38.795850 0.44066937E+03  0.10338385E+05                                10.009119                            6.993918       0.029179       2.011903                    0.999429      27.504203      77.585791       0.627201       0.416255      -1.070155      -0.018882      -0.034312      -0.038850       0.055165       0.000336      -0.004236      -0.007474      -0.004804      -0.012899      -0.009884       0.000438       0.009446             12.981367       9.228654       3.911457       1.040295      14.505559       8.286976      15.209888           0.017169
          399              C       9.537666      -2.150754      14.241640      -0.119093      35.201399 0.43812218E+03  0.10355256E+05                                 9.424039                            7.033886       0.025993       1.969081                    0.999722      29.973649      87.363169       0.611947       0.423474      -1.056148       0.007895      -0.011426      -0.032700       0.035527      -0.018349      -0.027988       0.000659       0.003917       0.043774      -0.034277      -0.002930       0.037207             11.330496       9.290257       3.698606       1.475582      11.610722       6.135646      13.090508           0.011257
          400              C       9.023969      -3.200335      13.532027      -0.175204      36.005142 0.44953158E+03  0.10629568E+05                                 9.385910                            6.992456       0.265830       2.041494                    0.999828      29.971470      85.682900       0.635068       0.407878      -1.072507       0.017414       0.023699       0.010866       0.031352       0.024973      -0.017931      -0.010659       0.033829      -0.029692      -0.025338      -0.017939       0.043277             11.403155       8.887339       3.402188       1.784927      11.192104       6.651442      14.130023           0.001604
          401              C       9.706388      -3.682897      12.396281       0.101104      34.226989 0.41374612E+03  0.95553170E+04                                 9.325552                            6.840951      -0.029420       2.007040                    0.999267      26.110597      73.086639       0.625266       0.424161      -1.065094      -0.008980      -0.009765      -0.017964       0.022332       0.012326       0.024203       0.026602      -0.047002      -0.004245      -0.038935      -0.009897       0.048832             11.905634      10.454204       4.549518       2.902400      11.319824       6.845004      13.942875           0.025727
          402              C      10.914452      -3.083143      12.078052      -0.153514      34.435240 0.43551474E+03  0.10268276E+05                                 9.241744                            6.982877       0.152061       2.019238                    0.999705      29.710833      86.215807       0.618749       0.419853      -1.059449       0.007338       0.015993       0.024368       0.030057      -0.014116      -0.015133       0.013320       0.018687       0.034020      -0.023479      -0.007651       0.031130             10.951047      10.063981       3.495030       1.064167      11.270845       5.932104      11.518316           0.001834
          403              C      11.380364      -2.028282      12.782179      -0.094928      34.466926 0.40902398E+03  0.95172126E+04                                 9.287829                            6.784792      -0.010616       1.967843                    0.999624      29.304165      85.165155       0.623720       0.422042      -1.055445      -0.026055      -0.014642       0.008453       0.031060       0.000040      -0.007545      -0.015657       0.041878      -0.055698      -0.031705       0.000196       0.031509             11.209100       8.571289       2.788194       0.109459      11.915112       6.618958      13.140899           0.011957
          404              C       9.107573      -4.821175      11.587907      -0.171945      30.117754 0.42941409E+03  0.10137869E+05                                 8.582187                            6.922693      -0.310692       1.891504                    0.997234      29.922260      88.275059       0.619913       0.418509      -1.055166      -0.026173       0.051661      -0.039250       0.069960      -0.021933       0.015356      -0.044541       0.012274       0.021166      -0.047784      -0.008716       0.056500             10.408097       9.802683       1.948595       3.547831       9.768660       2.963914      11.652948           0.001625
          405              C       9.040367      -3.525593       9.493817      -0.129660      25.330398 0.39747757E+03  0.92539353E+04                                 7.699828                            6.707068      -0.230402       1.918614                    0.998778      29.610709      88.285466       0.619881       0.424409      -1.045843      -0.068540      -0.033769      -0.008107       0.076836       0.011646      -0.022296      -0.036925       0.026373       0.102043      -0.047069      -0.013563       0.060632              8.580559       7.582235       0.361377       1.277841       6.459398      -0.161713      11.700043           0.001197
          406              C       7.021461      -3.767384      10.903899      -0.115890      24.945425 0.38927716E+03  0.90511225E+04                                 7.712474                            6.699532      -0.376618       1.881894                    0.997524      29.650391      89.477987       0.609258       0.432376      -1.036941       0.018727      -0.086207      -0.029549       0.093035       0.008685      -0.026089      -0.000491       0.100154       0.033171      -0.056403      -0.002938       0.059342              8.568180      11.084017       1.618553       1.160893       7.090803       0.741195       7.529720           0.006529
          407              C      -4.078084      -5.383964      12.767547       0.596238      23.378813 0.23584858E+03  0.48274827E+04                                 7.591568                            5.459682       0.045849       2.077798                    0.999609      22.181226      62.357879       0.631373       0.473950      -1.015631       0.057437       0.041454      -0.025513       0.075289      -0.064173       0.045007      -0.017555       0.044144      -0.094714      -0.061533      -0.038853       0.100386              9.395823       8.035085       3.307260      -3.884849       8.637166      -1.179525      11.515218           0.034412
          408              C      -5.005408      -6.258250      13.568605      -0.042008      38.797861 0.44071043E+03  0.10339395E+05                                10.008709                            6.993801       0.029036       2.011834                    0.999429      27.504720      77.582655       0.627278       0.416202      -1.070209      -0.026076      -0.029248       0.038873       0.055195       0.001751       0.005763       0.006632       0.003303      -0.012998      -0.010083       0.000480       0.009603             12.980516      11.459919       4.699983      -7.465645      12.272628      -3.742301      15.209003           0.017174
          409              C      -5.207009      -7.563358      13.191852      -0.119038      35.195696 0.43804833E+03  0.10352873E+05                                 9.422341                            7.032869       0.026244       1.969175                    0.999723      29.970788      87.346584       0.612059       0.423423      -1.056201      -0.013398       0.003614       0.032703       0.035526      -0.015498      -0.009764       0.026385       0.019984       0.043751      -0.034459      -0.002782       0.037241             11.328078       9.026238       3.604649      -5.291534      11.869992      -3.434879      13.088003           0.011259
          410              C       8.907556      12.720677      13.901465      -0.175233      36.004751 0.44954200E+03  0.10629656E+05                                 9.385295                            6.992240       0.265916       2.041519                    0.999828      29.970361      85.673306       0.635131       0.407844      -1.072552       0.016538       0.024310      -0.010869       0.031347       0.008794       0.004214       0.020586      -0.057613      -0.029706      -0.025325      -0.018017       0.043342             11.402201       8.797030       3.369885      -5.675681      11.280150      -3.899472      14.129424           0.001602
          411              C      15.691456      -7.914958      15.037212       0.101129      34.225082 0.41372168E+03  0.95545274E+04                                 9.324907                            6.840541      -0.029385       2.007058                    0.999267      26.109762      73.081339       0.625318       0.424135      -1.065120      -0.006195      -0.011695       0.017928       0.022284       0.024370      -0.016914      -0.031567       0.021141      -0.004312      -0.038872      -0.009829       0.048701             11.904662       8.363379       3.810249      -5.485410      13.408963      -5.017606      13.941644           0.025736
          412              C      -6.544969      -6.576062      15.355440      -0.153514      34.434508 0.43550227E+03  0.10267859E+05                                 9.241484                            6.982675       0.152169       2.019276                    0.999704      29.710297      86.212386       0.618774       0.419841      -1.059462       0.012634       0.012241      -0.024357       0.030045      -0.016862      -0.017462       0.010015       0.003248       0.034011      -0.023402      -0.007737       0.031139             10.950757       8.939665       3.097757      -5.237853      12.394785      -2.980809      11.517820           0.001834
          413              C      -5.705748      -5.785192      14.651314      -0.094898      34.463511 0.40897419E+03  0.95157383E+04                                 9.286917                            6.784099      -0.010546       1.967879                    0.999625      29.302922      85.159356       0.623792       0.422007      -1.055470      -0.005116      -0.029447      -0.008458       0.031062      -0.013141       0.012367       0.012469      -0.032590      -0.055756      -0.031879       0.000336       0.031543             11.207927       9.789878       3.219167      -6.202960      10.694803      -2.309049      13.139099           0.011960
          414              C      14.817889      -8.858934      15.845585      -0.171976      30.119545 0.42944722E+03  0.10138849E+05                                 8.582419                            6.922865      -0.310711       1.891481                    0.997234      29.923537      88.279726       0.619918       0.418498      -1.055173       0.057438      -0.007464       0.039270       0.069978      -0.020928       0.047282       0.000565       0.018049       0.021109      -0.048023      -0.008590       0.056613             10.408326       8.547842       1.504930      -1.611633      11.023947      -4.332882      11.653190           0.001624
          415              C      -6.337394      -8.490402      17.939675      -0.129643      25.329502 0.39745650E+03  0.92534661E+04                                 7.699962                            6.707061      -0.230569       1.918565                    0.998776      29.611586      88.292675       0.619848       0.424430      -1.045814      -0.008978      -0.075883       0.008101       0.076841       0.000754       0.027574       0.033561      -0.035201       0.102077      -0.047284      -0.013620       0.060904              8.580770       6.357311      -0.071633       0.578310       7.684717      -1.150983      11.700282           0.001199
          416              C     -13.358732      10.643727      16.529594      -0.115899      24.945428 0.38928232E+03  0.90512104E+04                                 7.712234                            6.699432      -0.376650       1.881882                    0.997525      29.650154      89.475105       0.609287       0.432357      -1.036960      -0.087508      -0.011097       0.029536       0.093022      -0.024743      -0.008080       0.024956      -0.088740       0.033191      -0.056374      -0.003075       0.059449              8.567806       6.517115       0.003900      -0.311696      11.656972      -1.341236       7.529330           0.006524
          417              C      -8.077036       1.121535      16.789297       0.596160      23.381552 0.23587529E+03  0.48283114E+04                                 7.593034                            5.460585       0.045864       2.077779                    0.999607      22.183484      62.372173       0.631199       0.474053      -1.015545      -0.059565       0.000066      -0.046080       0.075309      -0.026678      -0.030954       0.064497      -0.080508       0.054914      -0.061483      -0.039017       0.100500              9.397800      14.554358       1.627287       2.195511       6.635740      -1.857989       7.003303           0.034407
          418              C      -6.701721       1.061353      17.398321      -0.041942      38.796871 0.44068765E+03  0.10338842E+05                                10.009033                            6.993927       0.029220       2.011915                    0.999430      27.503998      77.583359       0.627224       0.416239      -1.070174       0.054183      -0.000874       0.010303       0.055161       0.000130       0.000963      -0.002181      -0.011051       0.026866      -0.010057       0.000499       0.009559             12.981081      22.562778       1.858233       4.574373       8.875709      -1.423835       7.504756           0.017172
          419              C      -6.326907      -0.039954      18.128052      -0.119119      35.199339 0.43809861E+03  0.10354429E+05                                 9.423183                            7.033381       0.026156       1.969127                    0.999722      29.972930      87.356332       0.612018       0.423436      -1.056185       0.029459       0.018786      -0.006466       0.035533       0.030577      -0.009984      -0.001450      -0.030994      -0.010947      -0.034443      -0.002707       0.037150             11.329274      19.025749       0.315853       3.109387       8.295636      -1.515154       6.666438           0.011257
          420              C       2.384811      10.414443       0.393213      -0.175188      36.004838 0.44953556E+03  0.10629512E+05                                 9.385527                            6.992317       0.265930       2.041533                    0.999828      29.970150      85.673948       0.635108       0.407858      -1.072538      -0.025851       0.009324      -0.015092       0.031352      -0.010641       0.004382      -0.030847      -0.036297      -0.006141      -0.025169      -0.018097       0.043266             11.402642      20.055117       0.702033       2.620371       7.986868      -1.251617       6.165941           0.001603
          421              C       3.312141      11.466127       0.243244       0.101128      34.223221 0.41369919E+03  0.95537947E+04                                 9.324232                            6.840127      -0.029453       2.007040                    0.999267      26.109093      73.076564       0.625374       0.424107      -1.065147       0.022234      -0.001639      -0.000517       0.022301      -0.005087       0.022560       0.009538       0.073397      -0.015270      -0.038919      -0.009799       0.048717             11.903705      21.247412      -0.970992       2.984845       8.416846      -1.584023       6.046859           0.025728
          422              C      -4.579763       2.038074      17.853717      -0.153515      34.433025 0.43548359E+03  0.10267165E+05                                 9.240723                            6.982188       0.152156       2.019271                    0.999704      29.709625      86.205445       0.618849       0.419800      -1.059502      -0.029876      -0.002791      -0.001666       0.030052       0.019676      -0.005987       0.002943      -0.015885      -0.059351      -0.023413      -0.007714       0.031127             10.949782      17.543744      -0.024182       3.526619       9.110830      -1.398968       6.194774           0.001832
          423              C      -5.807243       2.098256      17.292245      -0.094892      34.460957 0.40893968E+03  0.95146631E+04                                 9.286134                            6.783600      -0.010434       1.967909                    0.999624      29.302414      85.154575       0.623849       0.421981      -1.055494       0.008684      -0.024580       0.016893       0.031064      -0.013955      -0.003219      -0.005074      -0.055576       0.000865      -0.031821       0.000301       0.031520             11.206883      18.387349       1.982484       3.405632       8.744961      -1.298858       6.488340           0.011957
          424              C       4.708361      11.324641       0.824834      -0.172115      30.125304 0.42955230E+03  0.10141853E+05                                 8.583347                            6.923647      -0.310876       1.891391                    0.997235      29.925868      88.286137       0.619897       0.418490      -1.055188       0.016396      -0.022000      -0.064412       0.070013      -0.013834      -0.036652       0.015425      -0.027124       0.099938      -0.047890      -0.008748       0.056638             10.409541      15.856442      -1.908025       0.599181       7.698173       0.303549       7.674006           0.001624
          425              C      -1.636518       1.090915      16.944754      -0.129670      25.329211 0.39744680E+03  0.92529119E+04                                 7.698951                            6.706275      -0.230545       1.918568                    0.998777      29.610316      88.278846       0.620000       0.424341      -1.045899       0.045378      -0.056653       0.025187       0.076832       0.007314      -0.036495      -0.035299      -0.025314       0.053999      -0.047065      -0.013525       0.060590              8.579534      10.761438      -0.162938      -2.323595       7.068492      -0.475804       7.908671           0.001195
          426              C      -2.000881      -1.179283      17.859204      -0.115865      24.943354 0.38923451E+03  0.90496645E+04                                 7.711116                            6.698431      -0.376703       1.881877                    0.997526      29.648190      89.461988       0.609423       0.432281      -1.037023       0.058514       0.040536       0.059881       0.093021      -0.001662      -0.020564      -0.028975      -0.062635      -0.115011      -0.056229      -0.003142       0.059371              8.566555       9.536195      -2.360494       0.443566       9.605639      -0.713869       6.557831           0.006526
          427              C       0.939362      19.764539       1.902055       0.596236      23.379776 0.23585593E+03  0.48277556E+04                                 7.592340                            5.460137       0.045893       2.077805                    0.999609      22.182021      62.364481       0.631271       0.474014      -1.015579      -0.017790       0.054619      -0.048628       0.075262      -0.029958      -0.023940       0.074400      -0.052429       0.008126      -0.061520      -0.038955       0.100475              9.396914       8.506442       1.877179      -0.128711       9.304559      -5.144489      10.379740           0.034409
          428              C       1.006563      18.804727       3.059749      -0.041999      38.799589 0.44072234E+03  0.10339908E+05                                10.009605                            6.994279       0.028993       2.011826                    0.999430      27.505476      77.589678       0.627195       0.416248      -1.070163      -0.009228      -0.030937       0.044803       0.055223      -0.004884       0.004733       0.003165       0.006309      -0.018929      -0.010096       0.000617       0.009479             12.981961       8.672894       3.130091      -0.362058      14.022977      -8.405726      16.250012           0.017173
          429              C       9.462934      -2.177248       4.001632      -0.119074      35.199258 0.43809103E+03  0.10354318E+05                                 9.423624                            7.033635       0.026069       1.969120                    0.999722      29.972362      87.358073       0.611959       0.423474      -1.056150      -0.023925      -0.022689       0.013215       0.035522       0.021064      -0.003355       0.007928       0.000098      -0.095945      -0.034307      -0.002902       0.037209             11.329935       7.975202       2.408760      -0.194244      10.862457      -6.187332      15.152147           0.011260
          430              C       2.083229      18.103622       5.078854      -0.175233      36.008180 0.44958163E+03  0.10630968E+05                                 9.386406                            6.992870       0.265850       2.041497                    0.999828      29.971466      85.681667       0.635050       0.407881      -1.072514      -0.008099       0.014669      -0.026484       0.031340       0.007226       0.029423       0.004591       0.043109       0.015503      -0.025321      -0.018044       0.043365             11.403870       7.872243       2.903541      -1.083086      10.967144      -6.489563      15.372223           0.001604
          431              C       1.155899      17.051937       5.228824       0.101125      34.226849 0.41373852E+03  0.95550830E+04                                 9.325498                            6.840861      -0.029396       2.007051                    0.999267      26.110293      73.085200       0.625274       0.424157      -1.065098      -0.007069      -0.009080       0.019093       0.022293      -0.011286      -0.008435      -0.034295      -0.036046       0.059056      -0.038854      -0.009862       0.048717             11.905664       7.552819       2.558952      -0.568859      10.274983      -6.610889      17.889189           0.025735
          432              C       0.210645      16.890374       4.228416      -0.153524      34.434005 0.43549696E+03  0.10267656E+05                                 9.241147                            6.982472       0.152099       2.019250                    0.999704      29.710367      86.210994       0.618807       0.419821      -1.059479       0.009922       0.016896      -0.022774       0.030043       0.024446      -0.004774       0.004640      -0.014865      -0.033464      -0.023503      -0.007644       0.031147             10.950295       7.253893       2.391474       0.719911      10.841097      -5.368278      14.755896           0.001833
          433              C       0.132991      17.753042       3.191430      -0.094888      34.462748 0.40896657E+03  0.95154514E+04                                 9.286707                            6.784047      -0.010436       1.967913                    0.999624      29.302185      85.154816       0.623797       0.422008      -1.055476       0.022502       0.002534       0.021290       0.031081       0.000054       0.018114       0.025128       0.012936       0.011645      -0.031920       0.000196       0.031724             11.207647       8.081255       3.158416      -0.123605      12.236649      -6.290111      13.305036           0.011958
          434              C       1.232061      16.152314       6.450529      -0.171966      30.120040 0.42944855E+03  0.10138897E+05                                 8.582550                            6.922894      -0.310693       1.891491                    0.997234      29.923329      88.279449       0.619913       0.418500      -1.055170      -0.047684       0.044075       0.026104       0.069984      -0.024547      -0.021580       0.036730       0.035830      -0.023902      -0.048010      -0.008509       0.056519             10.408645       7.428480       0.247648      -1.596449       8.863051      -2.801794      14.934405           0.001625
          435              C      -1.066090      16.659157       7.178431      -0.129648      25.330130 0.39747125E+03  0.92536672E+04                                 7.699542                            6.706845      -0.230477       1.918594                    0.998777      29.610008      88.280185       0.619920       0.424387      -1.045866       0.032160       0.001856       0.069759       0.076838       0.009265      -0.002137       0.013290       0.099566      -0.059843      -0.047268      -0.013354       0.060622              8.580222       9.619857       0.688650      -2.298942       6.435782      -0.439992       9.685029           0.001195
          436              C       8.338517      -3.301753       8.191641      -0.115876      24.943945 0.38924771E+03  0.90501177E+04                                 7.711565                            6.698836      -0.376543       1.881923                    0.997526      29.648691      89.466461       0.609360       0.432319      -1.036993       0.010300      -0.089168       0.024386       0.093015       0.043271       0.017381       0.024709       0.044905       0.031408      -0.056450      -0.003101       0.059551              8.567058       7.132510       0.485675       1.105511       6.783071       0.221983      11.785595           0.006524
          437              C      -3.716711      -1.961780      10.644195       0.596238      23.378828 0.23584871E+03  0.48274861E+04                                 7.591572                            5.459684       0.045850       2.077798                    0.999609      22.181226      62.357880       0.631373       0.473950      -1.015631       0.019938      -0.056080       0.046108       0.075289       0.004567      -0.071016       0.007817       0.096157       0.054751      -0.061533      -0.038853       0.100386              9.395829       6.491549      -1.222383       2.483013      14.694040      -1.450137       7.001898           0.034411
          438              C      -4.231891      -0.685191      10.035172      -0.042008      38.797876 0.44071049E+03  0.10339397E+05                                10.008712                            6.993802       0.029037       2.011834                    0.999429      27.504721      77.582662       0.627278       0.416202      -1.070209      -0.018883       0.050832      -0.010298       0.055195       0.003590       0.002446      -0.000025       0.008513       0.026849      -0.010083       0.000480       0.009603             12.980522       9.228230      -2.855907       2.867146      22.208757      -3.838051       7.504578           0.017174
          439              C      -5.395162      -0.698925       9.305441      -0.119038      35.195685 0.43804844E+03  0.10352876E+05                                 9.422339                            7.032869       0.026244       1.969175                    0.999723      29.970786      87.346577       0.612059       0.423423      -1.056201       0.007874       0.034036       0.006455       0.035526       0.033529      -0.001812       0.010119      -0.014301      -0.010967      -0.034459      -0.002782       0.037241             11.328073       9.288380      -3.125687       2.464702      18.029989      -2.426106       6.665851           0.011258
          440              C      16.490351       0.440397       8.751284      -0.175233      36.004754 0.44954221E+03  0.10629662E+05                                 9.385296                            6.992242       0.265915       2.041519                    0.999828      29.970365      85.673325       0.635131       0.407844      -1.072552       0.017407      -0.021261       0.015087       0.031347       0.003119       0.030606       0.006294       0.041620      -0.006113      -0.025325      -0.018017       0.043342             11.402200       8.886167      -3.246173       2.053435      19.154629      -2.053203       6.165805           0.001602
          441              C      -5.226414       1.665254       8.901254       0.101129      34.225081 0.41372173E+03  0.95545289E+04                                 9.324907                            6.840542      -0.029386       2.007058                    0.999267      26.109761      73.081339       0.625318       0.424135      -1.065120      -0.008961       0.020396       0.000530       0.022284      -0.027047      -0.001400      -0.024361      -0.050729      -0.015265      -0.038872      -0.009829       0.048701             11.904661      10.453486      -4.787954       2.488674      19.213166      -2.286534       6.047331           0.025735
          442              C      -4.018347       1.640974       9.579776      -0.153515      34.434534 0.43550241E+03  0.10267864E+05                                 9.241492                            6.982678       0.152168       2.019275                    0.999704      29.710305      86.212441       0.618774       0.419841      -1.059462       0.007330      -0.029089       0.001671       0.030045       0.020286      -0.004611       0.004843      -0.012452      -0.059355      -0.023402      -0.007737       0.031139             10.950769      10.063851      -2.669389       2.494768      16.593158      -2.859001       6.195297           0.001834
          443              C      -3.552444       0.503765      10.141248      -0.094898      34.463508 0.40897380E+03  0.95157277E+04                                 9.286918                            6.784097      -0.010546       1.967879                    0.999625      29.302925      85.159382       0.623792       0.422007      -1.055469      -0.026058      -0.000006      -0.016907       0.031062       0.006600       0.003835       0.004901       0.060771       0.000959      -0.031879       0.000336       0.031543             11.207930       8.570904      -1.488793       2.359984      18.563987      -2.778481       6.488900           0.011960
          444              C      -5.825219       2.934452       8.319664      -0.171976      30.119553 0.42944746E+03  0.10138855E+05                                 8.582420                            6.922867      -0.310711       1.891480                    0.997234      29.923542      88.279744       0.619918       0.418498      -1.055173      -0.026183       0.008177       0.064378       0.069978      -0.002213      -0.026623       0.029611       0.038521       0.099861      -0.048023      -0.008590       0.056612             10.408326       9.802933      -4.046888      -0.086307      13.748767      -0.665986       7.673279           0.001624
          445              C      -5.892397       4.100197      10.488739      -0.129643      25.329503 0.39745640E+03  0.92534616E+04                                 7.699958                            6.707057      -0.230568       1.918565                    0.998776      29.611571      88.292574       0.619848       0.424430      -1.045814      -0.068551       0.023895      -0.025186       0.076841       0.013618       0.021313       0.046414       0.010441       0.054112      -0.047283      -0.013620       0.060904              8.580766       7.582250      -1.287443      -0.325932      10.250265       2.349972       7.909784           0.001199
          446              C      14.487878       2.999930       9.574289      -0.115899      24.945436 0.38928262E+03  0.90512155E+04                                 7.712231                            6.699432      -0.376644       1.881884                    0.997525      29.650106      89.474838       0.609287       0.432357      -1.036960       0.018706       0.068679      -0.059885       0.093022       0.018388       0.020595       0.029213       0.050737      -0.114965      -0.056372      -0.003076       0.059448              8.567801      11.083435      -1.814284       0.821206       8.061333      -0.180533       6.558634           0.006523
          447              C       3.388309       2.194249       7.242442       0.596141      23.382726 0.23588784E+03  0.48286026E+04                                 7.593183                            5.460640       0.045819       2.077755                    0.999608      22.183762      62.371918       0.631215       0.474038      -1.015560       0.057461       0.001440       0.048672       0.075318      -0.006816      -0.078066      -0.002072       0.078477       0.008054      -0.061402      -0.039030       0.100433              9.398104       8.037142       1.711184       4.808211       9.776049       1.836532      10.381120           0.034405
          448              C       2.460973       1.937652       6.084749      -0.041927      38.795893 0.44066995E+03  0.10338402E+05                                10.009127                            6.993923       0.029177       2.011902                    0.999429      27.504208      77.585815       0.627201       0.416255      -1.070155      -0.026056      -0.019026      -0.044747       0.055165      -0.005765      -0.001283      -0.005318       0.001292      -0.018964      -0.009884       0.000438       0.009446             12.981381      11.460779       4.115761       7.803971      11.234230       3.143119      16.249134           0.017171
          449              C       2.259378       2.916472       5.142865      -0.119093      35.201393 0.43812202E+03  0.10355252E+05                                 9.424039                            7.033885       0.025991       1.969081                    0.999722      29.973659      87.363215       0.611947       0.423474      -1.056148      -0.013404      -0.030137      -0.013201       0.035527       0.016369      -0.008450       0.000727      -0.026565      -0.095977      -0.034277      -0.002930       0.037207             11.330497       9.028201       2.780861       5.769273       9.810119       2.245544      15.153169           0.011257
          450              C       1.441053       2.719006       4.065644      -0.175204      36.005160 0.44953179E+03  0.10629574E+05                                 9.385913                            6.992458       0.265830       2.041494                    0.999828      29.971478      85.682933       0.635068       0.407878      -1.072507       0.016539      -0.002748       0.026493       0.031352      -0.007923       0.005579      -0.029151      -0.042648       0.015477      -0.025338      -0.017939       0.043277             11.403161       8.797639       3.230446       5.756929      10.040557       3.183354      15.371286           0.001604
          451              C       0.758618       1.494149       3.915674       0.101104      34.227021 0.41374660E+03  0.95553310E+04                                 9.325559                            6.840955      -0.029420       2.007040                    0.999267      26.110607      73.086682       0.625266       0.424161      -1.065094      -0.006213      -0.009697      -0.019133       0.022331       0.002556       0.029601       0.019485       0.042197       0.059157      -0.038934      -0.009897       0.048832             11.905645       8.364128       2.845859       6.043073       9.463926       2.739889      17.888882           0.025728
          452              C       0.921389       0.549119       4.916082      -0.153514      34.435245 0.43551448E+03  0.10268269E+05                                 9.241745                            6.982875       0.152061       2.019238                    0.999705      29.710845      86.215858       0.618749       0.419853      -1.059449       0.012632       0.014979       0.022792       0.030057       0.023670      -0.005793       0.003147      -0.019262      -0.033399      -0.023479      -0.007651       0.031130             10.951052       8.940014       2.987579       5.301689       9.156138       1.110847      14.757005           0.001834
          453              C       1.760620       0.763479       5.953068      -0.094928      34.466926 0.40902372E+03  0.95172054E+04                                 9.287829                            6.784789      -0.010617       1.967843                    0.999624      29.304169      85.165169       0.623720       0.422042      -1.055445      -0.005119       0.022043      -0.021274       0.031060      -0.004041      -0.017493      -0.025288      -0.010182       0.011622      -0.031704       0.000195       0.031509             11.209102       9.791113       3.763090       5.890074      10.529453       2.213755      13.306742           0.011958
          454              C      -0.114960       1.266061       2.693969      -0.171945      30.117756 0.42941418E+03  0.10137872E+05                                 8.582187                            6.922694      -0.310691       1.891504                    0.997234      29.922261      88.275065       0.619913       0.418509      -1.055166       0.057431      -0.030264      -0.026081       0.069960      -0.030343      -0.041670       0.008300       0.003008      -0.023884      -0.047784      -0.008716       0.056500             10.408097       8.547689       0.643443       2.109176       7.743277       2.439000      14.933326           0.001625
          455              C       1.128930      -0.731727       1.966067      -0.129660      25.330396 0.39747745E+03  0.92539327E+04                                 7.699829                            6.707068      -0.230403       1.918614                    0.998778      29.610720      88.285533       0.619881       0.424409      -1.045843      -0.008992       0.030917      -0.069764       0.076836      -0.024098      -0.013023      -0.002183      -0.089101      -0.059801      -0.047069      -0.013563       0.060632              8.580561       6.357019      -0.465021      -0.351380       9.699562       2.314162       9.685102           0.001197
          456              C       1.573929       1.481451       0.952857      -0.115890      24.945432 0.38927731E+03  0.90511283E+04                                 7.712478                            6.699534      -0.376621       1.881893                    0.997524      29.650414      89.478117       0.609258       0.432376      -1.036941      -0.087519      -0.020050      -0.024369       0.093035       0.019490      -0.017291      -0.024428      -0.089394       0.031445      -0.056405      -0.002938       0.059342              8.568185       6.517173       0.268091       0.159342       7.399857      -1.116620      11.787526           0.006529
          457              C      -0.610697      -4.541366      10.865492       0.596238      23.378820 0.23584868E+03  0.48274853E+04                                 7.591569                            5.459683       0.045850       2.077798                    0.999609      22.181230      62.357891       0.631373       0.473950      -1.015631      -0.059519       0.039879       0.023144       0.075289       0.040217      -0.007574      -0.037757      -0.126590      -0.083430      -0.061533      -0.038853       0.100386              9.395824      14.550968      -2.714315       0.311637       5.301334       1.087887       8.335170           0.034412
          458              C       0.764610      -5.038703      10.508857      -0.042008      38.797858 0.44071027E+03  0.10339390E+05                                10.008708                            6.993799       0.029037       2.011834                    0.999429      27.504723      77.582660       0.627278       0.416202      -1.070209       0.054219      -0.008489      -0.005894       0.055195      -0.000785      -0.000318       0.004551      -0.015037       0.015139      -0.010083       0.000480       0.009603             12.980514      22.561519      -4.890460      -0.677940       6.614212       0.118343       9.765809           0.017175
          459              C       1.139414      -5.120020       9.190220      -0.119038      35.195695 0.43804836E+03  0.10352873E+05                                 9.422339                            7.032868       0.026244       1.969175                    0.999723      29.970786      87.346567       0.612059       0.423423      -1.056201       0.029465      -0.003794       0.019482       0.035526      -0.006500       0.031549      -0.008259      -0.013837       0.040598      -0.034459      -0.002782       0.037241             11.328074      19.023318      -2.850456      -1.280691       5.761075       0.052094       9.199828           0.011259
          460              C      -5.081514      15.570530       8.822611      -0.175233      36.004744 0.44954191E+03  0.10629653E+05                                 9.385292                            6.992239       0.265916       2.041519                    0.999828      29.970365      85.673313       0.635131       0.407844      -1.072552      -0.025847       0.008403       0.015619       0.031347       0.001631      -0.011360       0.006296       0.006416       0.122013      -0.025325      -0.018017       0.043342             11.402197      20.054037      -2.620318      -0.701973       5.537114      -0.162661       8.615439           0.001602
          461              C      -4.154182      15.174573       9.808388       0.101129      34.225096 0.41372218E+03  0.95545414E+04                                 9.324910                            6.840546      -0.029385       2.007058                    0.999267      26.109764      73.081347       0.625318       0.424135      -1.065120       0.022216       0.001284      -0.001164       0.022284      -0.016940      -0.015662       0.007878       0.043459      -0.105256      -0.038872      -0.009829       0.048701             11.904665      21.249292      -2.099826      -2.333639       5.267902      -0.234135       9.196801           0.025736
          462              C       2.886561      -5.921437      11.127025      -0.153514      34.434520 0.43550252E+03  0.10267867E+05                                 9.241489                            6.982678       0.152169       2.019276                    0.999704      29.710304      86.212428       0.618774       0.419841      -1.059462      -0.029869       0.002840      -0.001577       0.030045      -0.004560       0.020105      -0.017641       0.010008       0.018112      -0.023402      -0.007737       0.031139             10.950763      17.545488      -3.042424      -1.784508       5.712682      -0.563175       9.594120           0.001834
          463              C       1.659089      -5.465281      11.459884      -0.094898      34.463503 0.40897377E+03  0.95157267E+04                                 9.286915                            6.784095      -0.010546       1.967879                    0.999625      29.302927      85.159380       0.623792       0.422007      -1.055470       0.008680      -0.002357      -0.029731       0.031062       0.009877      -0.010423      -0.009197      -0.030541       0.076028      -0.031879       0.000336       0.031543             11.207926      18.389411      -3.941150       0.013860       5.928181      -0.327661       9.306185           0.011960
          464              C      -2.757969      14.741646       9.395057      -0.171976      30.119565 0.42944770E+03  0.10138862E+05                                 8.582423                            6.922870      -0.310711       1.891481                    0.997234      29.923539      88.279733       0.619917       0.418498      -1.055173       0.016437       0.066733       0.013171       0.069978       0.038776       0.006421       0.008121      -0.067625      -0.021477      -0.048023      -0.008590       0.056612             10.408330      15.853962       0.434898      -1.951560       7.942116      -0.162286       7.428911           0.001624
          465              C       5.829819      -4.660685      10.761245      -0.129643      25.329500 0.39745648E+03  0.92534646E+04                                 7.699960                            6.707060      -0.230569       1.918565                    0.998776      29.611579      88.292623       0.619848       0.424430      -1.045814       0.045378       0.006521      -0.061667       0.076841       0.028090       0.024659       0.024034      -0.005267       0.114031      -0.047284      -0.013620       0.060904              8.580767      10.763029       2.094284       1.021029       7.287472       0.601873       7.691801           0.001199
          466              C       5.465444      -4.317537       8.337953      -0.115899      24.945444 0.38928259E+03  0.90512163E+04                                 7.712235                            6.699434      -0.376647       1.881883                    0.997525      29.650131      89.474976       0.609287       0.432357      -1.036960       0.058516      -0.072127       0.005157       0.093022       0.018729       0.008915      -0.023861       0.029252       0.160518      -0.056373      -0.003075       0.059448              8.567807       9.537461       0.795951      -2.266553       6.702398      -0.963061       9.463563           0.006524
          467              C      -6.526983       9.588870      16.165643       0.596142      23.382691 0.23588758E+03  0.48285962E+04                                 7.593177                            5.460638       0.045820       2.077756                    0.999608      22.183747      62.371878       0.631215       0.474038      -1.015560      -0.017796       0.014824       0.071668       0.075318       0.035826      -0.013916      -0.046763      -0.100152      -0.134993      -0.061402      -0.039031       0.100433              9.398094       8.507298      -0.827164       1.690276       5.656317       3.038364      14.030667           0.034404
          468              C      -6.459796       9.066181      14.755561      -0.041927      38.795848 0.44066961E+03  0.10338393E+05                                10.009120                            6.993921       0.029178       2.011903                    0.999429      27.504203      77.585802       0.627201       0.416255      -1.070155      -0.009253      -0.023298      -0.049140       0.055165      -0.001526      -0.006528      -0.004246       0.008429      -0.012400      -0.009883       0.000438       0.009445             12.981367       8.672503      -1.251405       2.891664       8.413317       5.166960      21.858282           0.017170
          469              C      -5.469758       8.182381      14.402584      -0.119093      35.201384 0.43812201E+03  0.10355251E+05                                 9.424037                            7.033885       0.025992       1.969081                    0.999722      29.973651      87.363186       0.611947       0.423474      -1.056148      -0.023945      -0.000092      -0.026245       0.035527      -0.007507       0.020007      -0.024623       0.029356      -0.008167      -0.034277      -0.002930       0.037207             11.330493       7.975380      -1.036250       2.182969       8.721883       4.951717      17.294215           0.011257
          470              C      -5.383158       7.668141      13.138814      -0.175204      36.005157 0.44953201E+03  0.10629581E+05                                 9.385915                            6.992461       0.265829       2.041494                    0.999828      29.971473      85.682921       0.635067       0.407878      -1.072507      -0.008104       0.015605       0.025957       0.031352      -0.029033      -0.008401       0.010460       0.017292      -0.062038      -0.025338      -0.017939       0.043277             11.403162       7.872017      -0.514233       3.055414       8.650644       5.151948      17.686824           0.001604
          471              C      -6.310490       8.064098      12.153037       0.101104      34.227000 0.41374617E+03  0.95553189E+04                                 9.325556                            6.840952      -0.029421       2.007039                    0.999267      26.110599      73.086655       0.625266       0.424161      -1.065094      -0.007072      -0.012025      -0.017438       0.022332       0.013002      -0.005511       0.022209      -0.014911       0.122521      -0.038935      -0.009897       0.048831             11.905640       7.553006      -0.786876       2.500668      10.260460       6.602339      17.903454           0.025727
          472              C      -7.255730       9.011253      12.513330      -0.153514      34.435249 0.43551468E+03  0.10268274E+05                                 9.241746                            6.982877       0.152061       2.019238                    0.999705      29.710838      86.215833       0.618749       0.419853      -1.059449       0.009911       0.011288       0.026034       0.030057      -0.007990       0.023635      -0.012636      -0.000531       0.009330      -0.023479      -0.007651       0.031130             10.951052       7.254332      -1.819237       1.711260       9.128808       4.379774      16.470017           0.001834
          473              C      -7.333370       9.477977      13.778929      -0.094928      34.466923 0.40902392E+03  0.95172113E+04                                 9.287829                            6.784791      -0.010616       1.967844                    0.999624      29.304167      85.165170       0.623720       0.422042      -1.055445       0.022489      -0.019685      -0.008454       0.031060      -0.015626      -0.008956      -0.007131      -0.017817      -0.080827      -0.031705       0.000195       0.031509             11.209101       8.082189      -1.472201       2.797604       7.591437       3.608277      17.953677           0.011957
          474              C      -6.234344       7.455881      10.763074      -0.171945      30.117769 0.42941423E+03  0.10137874E+05                                 8.582190                            6.922695      -0.310692       1.891504                    0.997234      29.922259      88.275061       0.619913       0.418509      -1.055166      -0.047676      -0.044616       0.025116       0.069960       0.031079      -0.010399      -0.015680      -0.000294      -0.132176      -0.047784      -0.008716       0.056500             10.408103       7.428228       1.258755       1.012699      10.989552       4.029441      12.806529           0.001625
          475              C      -8.532505       6.572085      10.838058      -0.129660      25.330410 0.39747752E+03  0.92539331E+04                                 7.699828                            6.707067      -0.230401       1.918614                    0.998778      29.610704      88.285428       0.619881       0.424408      -1.045843       0.032146      -0.061332      -0.033298       0.076836      -0.002652       0.009160       0.002111       0.073408      -0.138358      -0.047069      -0.013563       0.060632              8.580561       9.620464       1.646575       1.745946       8.491752       1.626889       7.629468           0.001197
          476              C      -6.594230       5.115990      11.333690      -0.115890      24.945436 0.38927726E+03  0.90511239E+04                                 7.712474                            6.699532      -0.376614       1.881895                    0.997524      29.650366      89.477853       0.609258       0.432376      -1.036942       0.010269       0.023493      -0.089432       0.093034      -0.036579       0.028824       0.004332      -0.004819      -0.118097      -0.056403      -0.002939       0.059341              8.568181       7.133270      -1.200684      -0.132110      10.728858       2.055682       7.842416           0.006529
          477              C       3.749710       2.322052      11.267850       0.596161      23.381556 0.23587525E+03  0.48283103E+04                                 7.593034                            5.460584       0.045866       2.077780                    0.999607      22.183479      62.372155       0.631199       0.474053      -1.015545       0.019917      -0.011839      -0.071656       0.075309       0.059322       0.039504       0.028864       0.032847      -0.135006      -0.061483      -0.039017       0.100500              9.397804       6.492762      -1.539403      -2.300819       7.670477      -2.606238      14.030171           0.034409
          478              C       3.234537       2.211195      12.677931      -0.041943      38.796917 0.44068773E+03  0.10338844E+05                                10.009039                            6.993927       0.029221       2.011915                    0.999430      27.504007      77.583387       0.627224       0.416239      -1.070174      -0.018885      -0.016473       0.049140       0.055161      -0.003846       0.001907       0.007732      -0.004649      -0.012377      -0.010057       0.000499       0.009559             12.981096       9.228503      -1.055043      -3.907035       7.857041      -4.448346      21.857745           0.017173
          479              C       2.071277       2.850024      13.030909      -0.119119      35.199341 0.43809851E+03  0.10354427E+05                                 9.423184                            7.033380       0.026155       1.969127                    0.999722      29.972942      87.356386       0.612018       0.423436      -1.056185       0.007893      -0.022618       0.026244       0.035533      -0.015063       0.030012      -0.010421      -0.013422      -0.008221      -0.034443      -0.002707       0.037150             11.329277       9.289323      -0.571524      -3.940063       7.406350      -3.708109      17.292158           0.011257
          480              C       1.557597       2.760283      14.294678      -0.175188      36.004854 0.44953569E+03  0.10629516E+05                                 9.385530                            6.992319       0.265929       2.041532                    0.999828      29.970158      85.673984       0.635108       0.407858      -1.072538       0.017407      -0.002438      -0.025961       0.031352      -0.028017      -0.012560       0.004603       0.022981      -0.062023      -0.025169      -0.018097       0.043266             11.402647       8.886510      -0.155095      -3.838404       7.635022      -4.597885      17.686410           0.001603
          481              C       2.240029       2.017988      15.280455       0.101128      34.223245 0.41369951E+03  0.95538038E+04                                 9.324237                            6.840130      -0.029453       2.007040                    0.999267      26.109101      73.076595       0.625374       0.424107      -1.065147      -0.008956      -0.010656       0.017423       0.022301       0.014786      -0.022666      -0.002056      -0.004783       0.122459      -0.038919      -0.009799       0.048717             11.903715      10.452739       0.238679      -5.390239       7.358088      -4.557303      17.900317           0.025729
          482              C       3.448088       1.442514      14.920162      -0.153515      34.433029 0.43548344E+03  0.10267161E+05                                 9.240723                            6.982186       0.152155       2.019271                    0.999704      29.709634      86.205477       0.618849       0.419800      -1.059502       0.007327       0.013105      -0.026032       0.030052      -0.006017       0.019962      -0.017862       0.010481       0.009230      -0.023413      -0.007714       0.031127             10.949784      10.062995      -0.825827      -3.558651       6.318283      -3.072547      16.468076           0.001832
          483              C       3.913983       1.524863      13.654564      -0.094892      34.460967 0.40893951E+03  0.95146580E+04                                 9.286134                            6.783597      -0.010434       1.967909                    0.999624      29.302417      85.154579       0.623849       0.421980      -1.055494      -0.026070       0.014633       0.008441       0.031064      -0.006520       0.003870       0.010981       0.033563      -0.080751      -0.031821       0.000301       0.031520             11.206888       8.570253      -1.299478      -2.468816       7.100949      -3.839015      17.949460           0.011959
          484              C       1.641233       1.887068      16.670419      -0.172114      30.125294 0.42955211E+03  0.10141848E+05                                 8.583345                            6.923646      -0.310876       1.891391                    0.997235      29.925869      88.286141       0.619897       0.418490      -1.055188      -0.026207      -0.059845      -0.025169       0.070013       0.024293       0.011444       0.015262      -0.038896      -0.132211      -0.047890      -0.008748       0.056638             10.409541       9.803882       2.098799      -3.462375       8.616289      -2.298214      12.808451           0.001624
          485              C       1.574025      -0.574258      16.595434      -0.129670      25.329218 0.39744693E+03  0.92529158E+04                                 7.698952                            6.706276      -0.230544       1.918568                    0.998777      29.610329      88.278897       0.620000       0.424341      -1.045899      -0.068539       0.009864       0.033290       0.076832      -0.025108       0.001259      -0.009125      -0.053678      -0.138521      -0.047065      -0.013525       0.060590              8.579536       7.581220       0.925903      -0.951880      10.528203      -2.187946       7.629183           0.001195
          486              C      -0.444888       0.767798      16.099802      -0.115863      24.943306 0.38923363E+03  0.90496396E+04                                 7.711107                            6.698424      -0.376705       1.881877                    0.997526      29.648168      89.461914       0.609423       0.432281      -1.037023       0.018713       0.017520       0.089419       0.093021      -0.026917       0.005696      -0.028424       0.049730      -0.118245      -0.056230      -0.003142       0.059372              8.566544      11.081551       0.196128      -1.981528       6.777326      -0.560437       7.840756           0.006526
          487              C      10.854775       3.190060      16.568001       0.596235      23.379815 0.23585635E+03  0.48277660E+04                                 7.592347                            5.460142       0.045889       2.077803                    0.999609      22.182038      62.364528       0.631271       0.474014      -1.015579       0.057425      -0.042830      -0.023072       0.075262       0.071071       0.033152       0.019856       0.047905      -0.083469      -0.061521      -0.038955       0.100476              9.396923       8.036020      -5.018753      -0.921995      11.818714      -0.656246       8.336035           0.034408
          488              C       9.927454       4.320943      16.924636      -0.041999      38.799561 0.44072205E+03  0.10339900E+05                                10.009601                            6.994278       0.028992       2.011826                    0.999430      27.505471      77.589668       0.627195       0.416248      -1.070163      -0.026091       0.048307       0.005936       0.055223       0.004109      -0.004304      -0.001073       0.012647       0.015312      -0.010096       0.000617       0.009479             12.981954      11.461164      -8.816678      -0.337610      17.718303       0.599995       9.766396           0.017172
          489              C     -12.673328       4.647231      18.243273      -0.119074      35.199277 0.43809131E+03  0.10354327E+05                                 9.423632                            7.033641       0.026069       1.969120                    0.999722      29.972364      87.358104       0.611958       0.423474      -1.056150      -0.013417       0.026504      -0.019477       0.035522      -0.000735       0.018458      -0.026782       0.018932       0.040517      -0.034307      -0.002902       0.037209             11.329944       9.027679      -6.386309      -0.476008      15.761353       1.190383       9.200801           0.011260
          490              C      16.373880      16.237785       0.321886      -0.175233      36.007986 0.44957890E+03  0.10630880E+05                                 9.386342                            6.992826       0.265849       2.041497                    0.999828      29.971385      85.681146       0.635056       0.407878      -1.072516       0.016530      -0.021562      -0.015620       0.031340      -0.000781      -0.009604       0.008766      -0.007098       0.122047      -0.025321      -0.018043       0.043364             11.403787       8.798238      -6.601473      -0.080556      16.797003       0.716217       8.616119           0.001604
          491              C       8.225128       6.421154      17.625104       0.101125      34.226845 0.41373861E+03  0.95550858E+04                                 9.325499                            6.840864      -0.029396       2.007052                    0.999267      26.110292      73.085202       0.625274       0.424158      -1.065098      -0.006205       0.021381       0.001154       0.022293      -0.026842      -0.012552       0.012235      -0.012544      -0.105245      -0.038855      -0.009862       0.048717             11.905662       8.364139      -6.656459      -0.557004      18.155692       2.278313       9.197156           0.025734
          492              C       8.387885       6.027287      16.306468      -0.153524      34.434002 0.43549692E+03  0.10267655E+05                                 9.241147                            6.982472       0.152099       2.019250                    0.999704      29.710366      86.210996       0.618807       0.419821      -1.059479       0.012623      -0.027216       0.001592       0.030043      -0.006676       0.023495      -0.012872      -0.001990       0.018070      -0.023503      -0.007643       0.031147             10.950295       8.939404      -6.084696      -0.063406      14.317719       1.869627       9.593762           0.001833
          493              C       9.227102       5.022058      15.973608      -0.094888      34.462745 0.40896664E+03  0.95154533E+04                                 9.286708                            6.784049      -0.010436       1.967912                    0.999624      29.302184      85.154815       0.623797       0.422009      -1.055476      -0.005112       0.007408       0.029749       0.031081       0.017300       0.005342       0.013055       0.011346       0.076069      -0.031920       0.000196       0.031724             11.207647       9.789778      -6.981406       0.313868      14.527509       0.095775       9.305653           0.011957
          494              C       7.351566       7.593218      18.038436      -0.171967      30.120087 0.42944978E+03  0.10138933E+05                                 8.582553                            6.922899      -0.310689       1.891492                    0.997234      29.923366      88.279583       0.619914       0.418499      -1.055171       0.057448       0.037738      -0.013158       0.069983       0.051394      -0.005375      -0.008578       0.003818      -0.021422      -0.048009      -0.008508       0.056516             10.408645       8.548007      -2.148534      -0.497441      15.249007       1.894133       7.428921           0.001625
          495              C       8.595466       9.222474      16.672248      -0.129648      25.330109 0.39747085E+03  0.92536564E+04                                 7.699539                            6.706843      -0.230478       1.918594                    0.998777      29.610006      88.280195       0.619920       0.424387      -1.045866      -0.008971       0.044943       0.061674       0.076838       0.023511      -0.014236      -0.031036      -0.031147       0.113981      -0.047268      -0.013354       0.060622              8.580219       6.356719       0.536901      -0.226994      11.692570      -1.163112       7.691368           0.001195
          496              C      -5.892403      19.552290       0.806545      -0.115876      24.943945 0.38924765E+03  0.90501178E+04                                 7.711568                            6.698837      -0.376546       1.881922                    0.997526      29.648717      89.466612       0.609360       0.432319      -1.036992      -0.087502       0.031125      -0.005138       0.093015       0.005386       0.025676      -0.000226      -0.046281       0.160534      -0.056451      -0.003100       0.059552              8.567063       6.516638      -0.271847       0.152430       9.722260       2.457613       9.462291           0.006524
          497              N       9.451090      15.576870       9.276178      -0.087220      26.983797 0.42328977E+03  0.97895825E+04                                 8.234666                            7.245591      -0.333050       1.942425                    0.997241      26.201583      72.373290       0.569428       0.465094      -1.045312      -0.135724      -0.056068      -0.046906       0.154159      -0.080933      -0.068260      -0.026146      -0.151054       0.169869      -0.163267       0.078478       0.084789              9.392368      10.083936      -1.259378      -2.227977       9.047589      -1.189333       9.045579           0.003105
          498              N      11.535702      -1.735745      18.157314      -0.087235      26.993177 0.42348641E+03  0.97953389E+04                                 8.235302                            7.246087      -0.333358       1.942341                    0.997237      26.202697      72.382560       0.569544       0.464942      -1.045390      -0.007635      -0.146630       0.046934       0.154147      -0.015482       0.002012       0.073206       0.219199       0.169810      -0.163334       0.078615       0.084719              9.393212       9.955001      -1.305665       0.378712       9.178403       2.497392       9.046232           0.003107
          499              N       4.547114       6.202489       7.867926      -0.087212      26.985181 0.42332585E+03  0.97910538E+04                                 8.236063                            7.246705      -0.333804       1.942226                    0.997230      26.203544      72.391409       0.569264       0.465198      -1.045208       0.033386       0.128442      -0.078435       0.154155      -0.043751       0.023549       0.103695       0.160030       0.068921      -0.163339       0.078512       0.084827              9.394119      10.895932       0.356818      -0.964559       6.358372       0.597781      10.928052           0.003108
          500              N      11.798418       1.074928       1.276572      -0.087247      26.989918 0.42341858E+03  0.97934206E+04                                 8.235263                            7.246042      -0.333058       1.942422                    0.997241      26.202827      72.382657       0.569480       0.465011      -1.045347       0.109966       0.074273       0.078422       0.154140      -0.084316      -0.089805      -0.056626      -0.069454       0.068839      -0.163183       0.078443       0.084740              9.393150       6.637566      -1.148542      -0.884823      10.614920       0.710010      10.926966           0.003108
          501              N      16.917412      10.804071       0.160943      -0.087212      26.985191 0.42332592E+03  0.97910530E+04                                 8.236055                            7.246698      -0.333804       1.942225                    0.997230      26.203527      72.391277       0.569266       0.465197      -1.045209      -0.135718      -0.012572       0.072017       0.154155      -0.018655       0.104323       0.009184      -0.180672       0.080752      -0.163339       0.078512       0.084827              9.394109      10.086022      -1.300083       2.205101      10.077873       0.595847       8.018432           0.003108
          502              N       4.069282       6.033570      10.713693      -0.087247      26.989914 0.42341848E+03  0.97934168E+04                                 8.235259                            7.246039      -0.333058       1.942422                    0.997241      26.202820      72.382611       0.569481       0.465010      -1.045347      -0.007635       0.113937       0.103533       0.154140       0.009464       0.012487      -0.120660       0.136755      -0.077586      -0.163183       0.078443       0.084740              9.393146       9.955167       0.980912       0.941127       6.916472      -1.191510      11.307797           0.003108
          503              N     -10.385648      14.271762       8.983554      -0.087215      26.983685 0.42328769E+03  0.97895227E+04                                 8.234650                            7.245579      -0.333041       1.942428                    0.997241      26.201512      72.373066       0.569427       0.465095      -1.045312       0.033376      -0.132162      -0.072018       0.154167       0.042296       0.026245      -0.101253       0.164029       0.080790      -0.163259       0.078476       0.084784              9.392348      10.893890      -1.013441       0.173368       9.266060      -2.277060       8.017094           0.003105
          504              N      -3.134241      11.127336      16.719799      -0.087235      26.993163 0.42348625E+03  0.97953347E+04                                 8.235301                            7.246088      -0.333357       1.942341                    0.997237      26.202693      72.382554       0.569544       0.464942      -1.045390       0.109987       0.030788      -0.103519       0.154147      -0.035590       0.118050       0.028582      -0.118257      -0.077637      -0.163334       0.078615       0.084719              9.393210       6.637636      -0.192053       1.437160      10.233856      -0.490387      11.308138           0.003107
          505              N       1.984648       5.296527       8.851874      -0.087235      26.993165 0.42348618E+03  0.97953329E+04                                 8.235302                            7.246087      -0.333358       1.942341                    0.997237      26.202693      72.382557       0.569544       0.464942      -1.045390      -0.135699       0.068683      -0.025095       0.154147       0.099656      -0.035913       0.017216      -0.135295       0.217005      -0.163334       0.078615       0.084719              9.393212      10.085340       2.559582       0.023317       8.016558       0.593992      10.077738           0.003107
          506              N      19.002023      -4.297480       7.706982      -0.087216      26.983713 0.42328815E+03  0.97895364E+04                                 8.234656                            7.245583      -0.333036       1.942430                    0.997241      26.201533      72.373143       0.569427       0.465095      -1.045312      -0.007628       0.032704      -0.150465       0.154167       0.006089      -0.014344       0.047699       0.010041      -0.457694      -0.163259       0.078477       0.084783              9.392357       9.954289       0.324661      -1.319681      11.240915      -1.305544       6.981866           0.003105
          507              N      -2.919310      11.203217       1.437515      -0.087247      26.989920 0.42341857E+03  0.97934197E+04                                 8.235260                            7.246040      -0.333058       1.942422                    0.997241      26.202823      72.382633       0.569481       0.465011      -1.045347       0.033371       0.003700       0.150438       0.154140       0.001565      -0.049617      -0.002227      -0.015480      -0.457632      -0.163183       0.078443       0.084740              9.393147      10.894885       0.656828       0.791019      10.302151       1.679794       6.982404           0.003108
          508              N       4.332082      19.475204       0.292624      -0.087212      26.985184 0.42332580E+03  0.97910527E+04                                 8.236064                            7.246705      -0.333804       1.942226                    0.997230      26.203545      72.391415       0.569264       0.465198      -1.045208       0.109968      -0.105071       0.025120       0.154155       0.120029      -0.028068       0.028266      -0.020103       0.217022      -0.163339       0.078511       0.084827              9.394121       6.638264       1.340762      -0.552069      11.465052      -0.219982      10.079048           0.003108
          509              N      13.184248       5.017769       9.012817      -0.087235      26.993170 0.42348622E+03  0.97953337E+04                                 8.235302                            7.246087      -0.333358       1.942341                    0.997237      26.202691      72.382543       0.569544       0.464942      -1.045390      -0.135699      -0.056074       0.046934       0.154147      -0.080928       0.068349       0.026299      -0.151027       0.169809      -0.163334       0.078615       0.084719              9.393213      10.085343      -1.259579       2.228334       9.048057       1.189515       9.046239           0.003107
          510              N       7.802423       8.823184       0.131681      -0.087220      26.983829 0.42329050E+03  0.97896030E+04                                 8.234672                            7.245597      -0.333050       1.942425                    0.997241      26.201604      72.373349       0.569427       0.465094      -1.045312      -0.007621      -0.146651      -0.046907       0.154159      -0.015477      -0.001899      -0.073071       0.219225       0.169865      -0.163267       0.078479       0.084788              9.392375       9.954306      -1.305211      -0.378668       9.177244      -2.496997       9.045574           0.003105
          511              N       8.280290      -4.356586      10.421069      -0.087247      26.989910 0.42341844E+03  0.97934167E+04                                 8.235262                            7.246041      -0.333058       1.942422                    0.997241      26.202826      72.382658       0.569480       0.465011      -1.045347       0.033371       0.128434       0.078422       0.154140      -0.043752      -0.023453      -0.103544       0.160011       0.068839      -0.163183       0.078443       0.084740              9.393150      10.894890       0.356632       0.964343       6.357587      -0.597552      10.926971           0.003108
          512              N      -6.867518      -9.484022      17.012423      -0.087212      26.985173 0.42332565E+03  0.97910492E+04                                 8.236066                            7.246707      -0.333803       1.942226                    0.997230      26.203546      72.391436       0.569264       0.465198      -1.045208       0.109968       0.074290      -0.078435       0.154155      -0.084321       0.089915       0.056767      -0.069470       0.068922      -0.163339       0.078511       0.084827              9.394123       6.638269      -1.148484       0.885112      10.616051      -0.710149      10.928051           0.003108
          513              N      -1.748510       0.245142      18.128052      -0.087215      26.983687 0.42328763E+03  0.97895195E+04                                 8.234642                            7.245572      -0.333039       1.942429                    0.997241      26.201488      72.372953       0.569429       0.465094      -1.045312      -0.135729      -0.012586      -0.072018       0.154166      -0.018652      -0.104211      -0.009005      -0.180749       0.080794      -0.163260       0.078475       0.084785              9.392339      10.083901      -1.299806      -2.204621      10.076031      -0.595563       8.017084           0.003105
          514              N       0.336102      16.592639       7.575302      -0.087235      26.993163 0.42348612E+03  0.97953317E+04                                 8.235302                            7.246087      -0.333358       1.942341                    0.997237      26.202700      72.382589       0.569544       0.464942      -1.045390      -0.007635       0.113960      -0.103519       0.154147       0.009483      -0.012402       0.120826       0.136717      -0.077636      -0.163334       0.078615       0.084719              9.393213       9.954997       0.980799      -0.941388       6.916498       1.191511      11.308145           0.003107
          515              N      -6.652486       3.712667       9.305441      -0.087212      26.985185 0.42332588E+03  0.97910547E+04                                 8.236064                            7.246705      -0.333803       1.942226                    0.997230      26.203541      72.391398       0.569264       0.465198      -1.045208       0.033386      -0.132147       0.072017       0.154155       0.042270      -0.026116       0.101418       0.163973       0.080752      -0.163339       0.078512       0.084827              9.394121      10.895935      -1.013748      -0.173258       9.267986       2.277610       8.018442           0.003108
          516              N       0.598818       0.568094       1.569196      -0.087247      26.989899 0.42341824E+03  0.97934116E+04                                 8.235263                            7.246042      -0.333058       1.942422                    0.997241      26.202828      72.382678       0.569480       0.465011      -1.045347       0.109966       0.030780       0.103533       0.154140      -0.035616      -0.117922      -0.028447      -0.118262      -0.077586      -0.163183       0.078443       0.084740              9.393150       6.637569      -0.192025      -1.437078      10.234078       0.490139      11.307803           0.003108
          517              N       5.717812      -5.262566       9.437121      -0.087212      26.985177 0.42332567E+03  0.97910466E+04                                 8.236056                            7.246699      -0.333804       1.942226                    0.997230      26.203530      72.391305       0.569265       0.465197      -1.045209      -0.135718       0.068655       0.025120       0.154155       0.099674       0.036005      -0.017041      -0.135249       0.217022      -0.163339       0.078511       0.084827              9.394111      10.086025       2.559718      -0.023385       8.017270      -0.593830      10.079039           0.003108
          518              N      -7.130318       6.261645      10.582013      -0.087247      26.989921 0.42341844E+03  0.97934166E+04                                 8.235263                            7.246040      -0.333058       1.942422                    0.997241      26.202824      72.382645       0.569480       0.465011      -1.045347      -0.007635       0.032695       0.150439       0.154140       0.006082       0.014440      -0.047522       0.010073      -0.457632      -0.163183       0.078443       0.084740              9.393151       9.955174       0.324594       1.320060      11.241877       1.305708       6.982403           0.003108
          519              N       0.813952       0.644264      16.851480      -0.087216      26.983727 0.42328848E+03  0.97895442E+04                                 8.234649                            7.245578      -0.333041       1.942428                    0.997241      26.201517      72.373053       0.569428       0.465094      -1.045312       0.033376       0.003709      -0.150465       0.154167       0.001581       0.049752       0.002377      -0.015465      -0.457693      -0.163259       0.078476       0.084783              9.392347      10.893882       0.656849      -0.790993      10.301295      -1.679384       6.981865           0.003105
          520              N       8.065359       8.916273      17.996371      -0.087235      26.993150 0.42348608E+03  0.97953304E+04                                 8.235301                            7.246089      -0.333357       1.942341                    0.997237      26.202695      72.382576       0.569543       0.464943      -1.045390       0.109987      -0.105045      -0.025096       0.154147       0.120029       0.028202      -0.028120      -0.020044       0.217005      -0.163334       0.078615       0.084719              9.393210       6.637641       1.340652       0.552245      11.464252       0.219973      10.077739           0.003107
          521              O       2.289761      14.642280       8.826818      -0.530805      39.422605 0.55350683E+03  0.13475121E+05                                 9.408951                            7.441963      -0.200014       2.002412                    0.992834      27.453793      73.902413       0.670522       0.375218      -1.120466      -0.000323      -0.035990      -0.001651       0.036029      -0.051216      -0.017286       0.022242       0.033810       0.103825      -0.071863       0.008961       0.062902             11.304295      17.194295      -3.870408       3.917623       8.766659      -1.667319       7.951931           0.007330
          522              O       2.959048      12.761291       9.756264      -0.575811      40.195888 0.64628290E+03  0.16427846E+05                                 9.553543                            8.058617      -0.109558       1.996932                    0.995006      29.636734      82.707206       0.639468       0.376816      -1.114329      -0.027155       0.058469      -0.005771       0.064725       0.059209      -0.018872      -0.017164       0.031824       0.179593      -0.091273       0.016493       0.074780             10.464956      11.383178       3.783137       0.889563      13.884957      -0.798835       6.126731           0.024032
          523              O      20.507970       1.759888       0.317680      -0.530864      39.420568 0.55347994E+03  0.13474165E+05                                 9.408161                            7.441439      -0.199969       2.002399                    0.992825      27.454138      73.900061       0.670599       0.375183      -1.120503      -0.033809      -0.012309       0.001666       0.036018      -0.050433      -0.026596       0.009075       0.038093       0.103895      -0.071814       0.008934       0.062880             11.303295      12.134611      -5.658228       2.877465      13.824051      -3.137463       7.951224           0.007330
          524              O      11.045129      -8.795034      17.677228      -0.575796      40.193866 0.64624466E+03  0.16426597E+05                                 9.553119                            8.058284      -0.109764       1.996864                    0.995006      29.636815      82.706172       0.639493       0.376807      -1.114338       0.064179      -0.006138       0.005788       0.064731       0.036000       0.010014       0.023737      -0.099188       0.179529      -0.091237       0.016259       0.074979             10.464503      11.228513       3.728573       1.049534      14.038488      -0.572407       6.126507           0.024029
          525              O       7.007871      10.460817       2.560276      -0.530818      39.415988 0.55340228E+03  0.13471649E+05                                 9.407027                            7.440609      -0.200081       2.002383                    0.992834      27.452757      73.891884       0.670686       0.375152      -1.120539       0.015722       0.025080       0.020535       0.036026      -0.052522      -0.021260       0.016589       0.020035       0.110362      -0.071868       0.008966       0.062902             11.301752       7.093185      -0.311937       1.848649       8.782044      -4.591419      18.030028           0.007328
          526              O       8.430382      10.862712       4.192752      -0.575862      40.201857 0.64639965E+03  0.16431660E+05                                 9.554674                            8.059517      -0.109996       1.996770                    0.995004      29.639431      82.718579       0.639407       0.376832      -1.114310      -0.023208      -0.022810      -0.055955       0.064730      -0.010151      -0.024514      -0.025162       0.060231      -0.240797      -0.091088       0.016335       0.074753             10.466321       9.755485       4.992452       0.922166      12.992092      -0.753007       8.651384           0.024033
          527              O      14.993041       4.814483       6.584221      -0.530831      39.420909 0.55348471E+03  0.13474379E+05                                 9.408450                            7.441622      -0.200122       2.002360                    0.992837      27.454126      73.901519       0.670567       0.375198      -1.120486       0.018421       0.023187      -0.020505       0.036020      -0.047169      -0.022576       0.014741       0.050473       0.110295      -0.071889       0.008990       0.062899             11.303704       8.792240       0.288454       4.946412       7.085805      -0.211817      18.033068           0.007329
          528              O      14.897765       6.289574       4.951745      -0.575789      40.189072 0.64614843E+03  0.16423354E+05                                 9.551860                            8.057270      -0.109601       1.996921                    0.995008      29.635525      82.697508       0.639590       0.376769      -1.114379      -0.013785      -0.029519       0.055934       0.064730      -0.026812       0.015608       0.031641      -0.034194      -0.240693      -0.091140       0.016350       0.074790             10.463078       9.491341       4.898349       1.016413      13.249197      -0.618920       8.648697           0.024033
          529              O       9.756096      10.882218       1.195003      -0.530818      39.416000 0.55340260E+03  0.13471659E+05                                 9.407030                            7.440613      -0.200080       2.002383                    0.992834      27.452765      73.891924       0.670685       0.375152      -1.120539      -0.000296       0.016571       0.031988       0.036026       0.010661       0.053142      -0.040730       0.001410       0.006765      -0.071868       0.008966       0.062902             11.301754      17.189940       5.326656       1.392897       9.597597       1.186304       7.117725           0.007328
          530              O      10.425398      12.627648       2.359280      -0.575862      40.201864 0.64639934E+03  0.16431651E+05                                 9.554674                            8.059515      -0.109997       1.996769                    0.995004      29.639437      82.718605       0.639407       0.376832      -1.114310      -0.027199      -0.034232      -0.047732       0.064730      -0.045925      -0.041703      -0.037069      -0.062258      -0.103030      -0.091088       0.016335       0.074753             10.466322      11.385265      -1.121354      -3.721931       8.758866       3.759041      11.254835           0.024033
          531              O       5.575309       9.954430      16.606042      -0.530831      39.420858 0.55348408E+03  0.13474359E+05                                 9.408441                            7.441617      -0.200120       2.002361                    0.992837      27.454105      73.901438       0.670567       0.375198      -1.120486      -0.033814       0.007584       0.009829       0.036021       0.002209       0.057145      -0.035097      -0.007363      -0.032273      -0.071889       0.008990       0.062899             11.303691      12.134907       5.321309       3.461648      12.137088       4.112001       9.639079           0.007328
          532              O       3.578794       9.147508      17.067290      -0.575789      40.189347 0.64615345E+03  0.16423520E+05                                 9.551915                            8.057311      -0.109619       1.996915                    0.995007      29.635614      82.697962       0.639587       0.376770      -1.114378       0.064182       0.008070       0.002403       0.064732      -0.009320      -0.036054      -0.029099      -0.108743       0.150767      -0.091142       0.016351       0.074792             10.463142      11.227230      -0.955197      -3.753344       8.599007       3.711511      11.563188           0.024031
          533              O      14.474295       7.546029       7.949495      -0.530805      39.422653 0.55350781E+03  0.13475151E+05                                 9.408959                            7.441971      -0.200016       2.002411                    0.992834      27.453808      73.902470       0.670522       0.375218      -1.120465       0.015725       0.005217      -0.031994       0.036029       0.007815       0.056246      -0.036327      -0.014506       0.006768      -0.071864       0.008961       0.062903             11.304306       7.094590       1.757209      -0.654250      19.699268      -1.708917       7.119062           0.007331
          534              O      -6.502409       8.758836       6.785217      -0.575811      40.195634 0.64627797E+03  0.16427684E+05                                 9.553491                            8.058576      -0.109541       1.996939                    0.995006      29.636660      82.706809       0.639471       0.376815      -1.114330      -0.023223      -0.037011       0.047750       0.064724      -0.016151       0.021115       0.051843       0.106234      -0.102839      -0.091271       0.016492       0.074779             10.464895       9.754334      -1.696996      -4.784159      10.386753       2.255341      11.253599           0.024034
          535              O       0.060304      13.854062      10.827451      -0.530864      39.420579 0.55348027E+03  0.13474175E+05                                 9.408164                            7.441441      -0.199968       2.002399                    0.992825      27.454137      73.900058       0.670599       0.375183      -1.120503       0.018432      -0.029343      -0.009827       0.036018       0.003990       0.052253      -0.041956       0.002928      -0.032266      -0.071814       0.008934       0.062880             11.303298       8.791819       4.139196      -2.722798      15.479271      -4.634102       9.638806           0.007330
          536              O      -0.034978      11.702747      10.366202      -0.575796      40.193838 0.64624384E+03  0.16426571E+05                                 9.553113                            8.058278      -0.109762       1.996864                    0.995006      29.636807      82.706134       0.639494       0.376807      -1.114338      -0.013772       0.063202      -0.002422       0.064731       0.026924       0.015529       0.043869       0.096317       0.150815      -0.091237       0.016258       0.074979             10.464499       9.492638      -1.569046      -4.751127      10.336010       2.301765      11.564848           0.024030
          537              O      -5.176675       6.152970       8.267174      -0.530864      39.420611 0.55348048E+03  0.13474182E+05                                 9.408169                            7.441443      -0.199970       2.002398                    0.992825      27.454152      73.900116       0.670599       0.375183      -1.120503      -0.000336       0.019431      -0.030325       0.036018       0.040686      -0.035628       0.018780      -0.036951      -0.108266      -0.071814       0.008934       0.062880             11.303308      17.192760      -1.457461      -5.310040       6.711172       0.480798      10.005991           0.007330
          538              O      -4.507401       6.288529       6.173450      -0.575796      40.193564 0.64623870E+03  0.16426401E+05                                 9.553058                            8.058236      -0.109743       1.996871                    0.995006      29.636724      82.705699       0.639497       0.376806      -1.114339      -0.027179      -0.024217       0.053523       0.064729      -0.013094       0.060765       0.054447      -0.032366      -0.013231      -0.091235       0.016258       0.074977             10.464433      11.382657      -2.661843       2.831517       7.374140      -2.959779      12.636502           0.024031
          539              O      13.041647      19.963150       1.365273      -0.530805      39.422620 0.55350717E+03  0.13475131E+05                                 9.408953                            7.441966      -0.200014       2.002412                    0.992834      27.453796      73.902423       0.670522       0.375218      -1.120466      -0.033824       0.004720      -0.011478       0.036029       0.048380      -0.030334       0.026282      -0.022825      -0.078906      -0.071863       0.008961       0.062903             11.304299      12.135724       0.337099      -6.339636       6.702818      -0.974227      15.074354           0.007331
          540              O      18.511456      -0.352129       1.833472      -0.575811      40.195962 0.64628466E+03  0.16427903E+05                                 9.553557                            8.058630      -0.109562       1.996931                    0.995005      29.636760      82.707318       0.639467       0.376816      -1.114329       0.064178      -0.001942      -0.008178       0.064726      -0.026592       0.026275       0.005652      -0.149701       0.028040      -0.091274       0.016493       0.074780             10.464971      11.229175      -2.773355       2.704328       7.609015      -3.139853      12.556721           0.024032
          541              O      -0.458482      13.670621       7.779224      -0.530831      39.420876 0.55348439E+03  0.13474368E+05                                 9.408445                            7.441619      -0.200120       2.002361                    0.992837      27.454108      73.901450       0.670567       0.375198      -1.120486       0.015721      -0.030307       0.011482       0.036021       0.044827      -0.034797       0.020031      -0.043017      -0.078865      -0.071888       0.008990       0.062899             11.303696       7.094099      -1.444892      -1.194364      11.743311       6.301474      15.073677           0.007328
          542              O       0.964007      12.055920       7.311026      -0.575788      40.189313 0.64615264E+03  0.16423494E+05                                 9.551908                            8.057305      -0.109616       1.996916                    0.995007      29.635600      82.697899       0.639587       0.376769      -1.114378      -0.023235       0.059859       0.008191       0.064731       0.026385       0.003560      -0.026424       0.149829       0.027886      -0.091142       0.016350       0.074792             10.463136       9.752942      -3.294147       3.861077       9.082212      -1.502810      12.554253           0.024031
          543              O       7.526635      13.008923       0.877323      -0.530818      39.415983 0.55340207E+03  0.13471643E+05                                 9.407028                            7.440609      -0.200076       2.002385                    0.992834      27.452753      73.891880       0.670685       0.375152      -1.120539       0.018405       0.006193       0.030344       0.036026       0.043255      -0.029467       0.027557      -0.022430      -0.108251      -0.071868       0.008966       0.062902             11.301754       8.790464      -4.426629      -2.222955      15.109802       4.845623      10.004996           0.007328
          544              O       7.431380      13.685148       2.971047      -0.575862      40.201862 0.64639953E+03  0.16431656E+05                                 9.554674                            8.059516      -0.110003       1.996767                    0.995004      29.639429      82.718569       0.639407       0.376832      -1.114310      -0.013770      -0.033717      -0.053512       0.064730      -0.000056      -0.031006      -0.075263       0.041718      -0.013387      -0.091088       0.016335       0.074753             10.466321       9.494554      -3.331096       3.735065       9.266187      -1.683319      12.638222           0.024033
          545              O       6.022925       4.083187       9.462177      -0.530864      39.420550 0.55347967E+03  0.13474157E+05                                 9.408158                            7.441437      -0.199968       2.002399                    0.992825      27.454131      73.900035       0.670599       0.375183      -1.120503      -0.000336      -0.035978       0.001666       0.036018      -0.051197       0.017422      -0.022050       0.033769       0.103895      -0.071814       0.008933       0.062880             11.303292      17.192725      -3.869933      -3.917172       8.765933       1.667090       7.951217           0.007330
          546              O       6.692199       2.202180       8.532731      -0.575796      40.193980 0.64624662E+03  0.16426661E+05                                 9.553140                            8.058299      -0.109770       1.996861                    0.995006      29.636847      82.706328       0.639492       0.376808      -1.114338      -0.027180       0.058463       0.005788       0.064732       0.059172       0.019042       0.017353       0.031895       0.179531      -0.091238       0.016259       0.074979             10.464530      11.382778       3.783126      -0.889512      13.884292       0.798711       6.126519           0.024029
          547              O       1.842047      -8.799044      17.971315      -0.530805      39.422579 0.55350658E+03  0.13475113E+05                                 9.408946                            7.441961      -0.200012       2.002413                    0.992834      27.453778      73.902354       0.670522       0.375218      -1.120466      -0.033824      -0.012301      -0.001651       0.036030      -0.050460       0.026732      -0.008884       0.038085       0.103823      -0.071863       0.008960       0.062902             11.304290      12.135714      -5.658854      -2.877828      13.825223       3.137810       7.951933           0.007330
          548              O       7.311856       1.763903       0.611767      -0.575811      40.196317 0.64629152E+03  0.16428128E+05                                 9.553628                            8.058685      -0.109585       1.996923                    0.995005      29.636861      82.707841       0.639463       0.376818      -1.114328       0.064179      -0.006112      -0.005771       0.064728       0.036048      -0.009893      -0.023514      -0.099189       0.179601      -0.091276       0.016494       0.074782             10.465055      11.229246       3.728719      -1.049672      14.039137       0.572427       6.126781           0.024029
          549              O      10.741118      -0.098157      15.728719      -0.530831      39.420893 0.55348460E+03  0.13474375E+05                                 9.408447                            7.441620      -0.200121       2.002361                    0.992837      27.454111      73.901461       0.670567       0.375198      -1.120486       0.015721       0.025097      -0.020506       0.036021      -0.052549       0.021424      -0.016372       0.020037       0.110295      -0.071888       0.008990       0.062899             11.303700       7.094100      -0.311921      -1.848489       8.783938       4.592919      18.033061           0.007328
          550              O      12.163607       0.303707      14.096243      -0.575788      40.189244 0.64615160E+03  0.16423459E+05                                 9.551895                            8.057296      -0.109612       1.996917                    0.995007      29.635578      82.697790       0.639588       0.376769      -1.114379      -0.023235      -0.022835       0.055935       0.064731      -0.010109       0.024630       0.025263       0.060301      -0.240695      -0.091142       0.016350       0.074792             10.463119       9.752925       4.990844      -0.922323      12.987706       0.751989       8.648726           0.024032
          551              O      -3.672965      -5.744567      11.704774      -0.530819      39.416040 0.55340299E+03  0.13471671E+05                                 9.407037                            7.440615      -0.200083       2.002382                    0.992834      27.452782      73.891979       0.670685       0.375152      -1.120539       0.018405       0.023182       0.020535       0.036026      -0.047147       0.022727      -0.014514       0.050441       0.110363      -0.071869       0.008966       0.062902             11.301766       8.790475       0.288135      -4.945061       7.084773       0.212461      18.030051           0.007328
          552              O      -3.768220      -4.269446      13.337250      -0.575862      40.201353 0.64638972E+03  0.16431334E+05                                 9.554573                            8.059437      -0.109963       1.996781                    0.995004      29.639278      82.717798       0.639413       0.376831      -1.114312      -0.013769      -0.029483      -0.055953       0.064727      -0.026821      -0.015547      -0.031495      -0.034087      -0.240796      -0.091084       0.016334       0.074750             10.466203       9.494441       4.900130      -1.017303      13.252875       0.618441       8.651293           0.024036
          553              O      -8.909839       0.323270      17.093992      -0.530805      39.422605 0.55350701E+03  0.13475126E+05                                 9.408950                            7.441964      -0.200014       2.002412                    0.992834      27.453796      73.902422       0.670522       0.375218      -1.120466      -0.000323       0.016565      -0.031994       0.036029       0.010637      -0.052997       0.040920       0.001459       0.006768      -0.071863       0.008961       0.062902             11.304293      17.194288       5.327950      -1.393104       9.599534      -1.186468       7.119056           0.007330
          554              O      -8.240552       2.068678      15.929715      -0.575811      40.195822 0.64628166E+03  0.16427806E+05                                 9.553530                            8.058607      -0.109554       1.996934                    0.995006      29.636716      82.707115       0.639468       0.376816      -1.114330      -0.027155      -0.034232       0.047750       0.064725      -0.045948       0.041841       0.037190      -0.062323      -0.102843      -0.091273       0.016493       0.074780             10.464940      11.383157      -1.121148       3.721077       8.758020      -3.758799      11.253643           0.024033
          555              O       9.308370      -0.604809       1.682953      -0.530863      39.420521 0.55347925E+03  0.13474144E+05                                 9.408152                            7.441433      -0.199967       2.002400                    0.992825      27.454121      73.899994       0.670599       0.375183      -1.120503      -0.033809       0.007597      -0.009827       0.036019       0.002183      -0.056974       0.035279      -0.007293      -0.032266      -0.071813       0.008933       0.062880             11.303283      12.134603       5.321031      -3.461481      12.136458      -4.111756       9.638787           0.007330
          556              O      -0.154471      19.706457       1.221705      -0.575796      40.194213 0.64625143E+03  0.16426819E+05                                 9.553188                            8.058338      -0.109786       1.996856                    0.995006      29.636920      82.706707       0.639489       0.376809      -1.114337       0.064181       0.008082      -0.002422       0.064733      -0.009326       0.036182       0.029263      -0.108767       0.150822      -0.091240       0.016259       0.074981             10.464584      11.228587      -0.955336       3.753842       8.600223      -3.712206      11.564941           0.024027
          557              O      -4.191729      -3.013047      10.339500      -0.530819      39.416037 0.55340289E+03  0.13471668E+05                                 9.407036                            7.440614      -0.200083       2.002382                    0.992834      27.452776      73.891954       0.670685       0.375152      -1.120539       0.015722       0.005244       0.031987       0.036026       0.007849      -0.056115       0.036527      -0.014498       0.006764      -0.071868       0.008966       0.062902             11.301765       7.093188       1.756949       0.654160      19.694382       1.708668       7.117726           0.007328
          558              O      -2.769218      -1.800218      11.503778      -0.575862      40.201364 0.64638989E+03  0.16431340E+05                                 9.554575                            8.059438      -0.109964       1.996781                    0.995004      29.639280      82.717812       0.639413       0.376831      -1.114312      -0.023208      -0.037052      -0.047729       0.064727      -0.016154      -0.021045      -0.051672       0.106156      -0.103013      -0.091084       0.016334       0.074750             10.466207       9.755389      -1.697532       4.784637      10.388512      -2.256039      11.254718           0.024036
          559              O       3.793441       3.294931       7.461544      -0.530831      39.420858 0.55348392E+03  0.13474354E+05                                 9.408441                            7.441615      -0.200120       2.002361                    0.992837      27.454106      73.901441       0.670567       0.375198      -1.120486       0.018421      -0.029352       0.009829       0.036021       0.004032      -0.052137       0.042178       0.002950      -0.032273      -0.071888       0.008990       0.062898             11.303692       8.792227       4.139508       2.722970      15.479770       4.634332       9.639081           0.007329
          560              O       3.698165       1.143625       7.922793      -0.575789      40.189472 0.64615595E+03  0.16423601E+05                                 9.551940                            8.057331      -0.109628       1.996912                    0.995007      29.635647      82.698134       0.639586       0.376770      -1.114378      -0.013786       0.063202       0.002403       0.064732       0.026927      -0.015416      -0.043692       0.096295       0.150771      -0.091143       0.016351       0.074792             10.463172       9.491432      -1.568901       4.750375      10.334855      -2.301539      11.563229           0.024030
[truncated: 7,795 more chars]
