# Supplementary material for: A collection of forcefield precursors for metal–organic frameworks
Source: RSC Adv. 2019 Nov 13;9(63):36492–507. doi: 10.1039/c9ra07327b (PMC9075174; doi:10.1039/c9ra07327b)
Supplement: RA-009-C9RA07327B-s5832 [file RA-009-C9RA07327B-s5832.xyz]

  240
jmolscript: load "" {1 1 1} spacegroup "x,y,z" unitcell [{     15.224000     0.000000     0.000000 }, {     -2.197461    15.099942     0.000000 }, {     -2.103826    -0.892121    17.913836 }]
Zn    -0.016357     0.010126     1.473413     0.843980
Zn    10.939070    14.197695    16.440423     0.843977
Zn     8.700881     9.483802    13.547697     0.845342
Zn     8.728885     9.476758    10.602483     0.849517
Zn     2.221832     4.724019     4.366139     0.845342
Zn     2.193828     4.731063     7.311353     0.849517
H     -0.673377     4.254116     1.961565     0.113991
H     -0.981571     6.523631     1.992019     0.114858
H     12.204493     5.659384    15.889573     0.111685
H     12.546878     3.410028    15.878824     0.110951
H      4.437353     0.165726     2.129955     0.109603
H      6.667979    -0.114215     1.990227     0.105415
H      4.424695    -0.432940    16.031092     0.109591
H      2.183407    -0.290499    16.172611     0.105590
H     -0.311882     1.869514     3.847892     0.106458
H     -0.672423     1.759860     6.110409     0.126816
H     12.228525    12.873476     5.836328     0.125534
H     12.538010    13.093361     3.573810     0.098203
H     11.596090     9.953705    15.952271     0.113990
H     11.904284     7.684190    15.921817     0.114858
H     -1.281780     8.548437     2.024263     0.111685
H     -1.624165    10.797793     2.035012     0.110951
H      6.485360    14.042095    15.783881     0.109603
H      6.452195    -0.777906    15.923609     0.105415
H      6.498018    14.640761     1.882744     0.109591
H      8.739306    14.498320     1.741225     0.105590
H     11.234595    12.338307    14.065944     0.106458
H     11.595136    12.447961    11.803427     0.126815
H     -1.305812     1.334345    12.077508     0.125534
H     -1.615297     1.114460    14.340026     0.098203
H      4.350127     9.497109    10.021000     0.110367
H      2.070853     9.521345    10.080116     0.104629
H      2.218452     9.170263    14.006828     0.112356
H      4.430722     8.822016    13.874266     0.109293
H     -2.094746     9.153441    14.162679     0.110068
H      0.151365     8.948294    14.006828     0.103366
H      0.056315    10.073345    10.244923     0.103869
H     -2.229481    10.170144    10.332701     0.111440
H      9.873371     5.274051    13.924425     0.109139
H     10.265721     3.012087    13.893971     0.109931
H      8.942080     2.819525    10.180433     0.108352
H      8.650078     5.080165    10.176850     0.106923
H      8.282750    13.782020    10.060410     0.110875
H     10.165806     0.948668    10.058619     0.109672
H      9.910328     0.919826    14.033699     0.114407
H      8.026442    13.758593    14.048030     0.111857
H      8.414195     7.458018    15.642362     0.104079
H     10.272219     8.138162    -0.016122     0.129708
H     10.257968    12.146691     0.266916     0.130503
H      8.378686    11.331011    15.887781     0.104931
H      9.341007    11.483336     8.553857     0.095256
H      9.694233    11.708815     6.300296     0.125066
H      9.299336     7.767446     5.972473     0.121625
H      8.906379     7.669782     8.236782     0.101607
H      6.572586     4.710712     7.892836     0.110367
H      8.851860     4.686476     7.833720     0.104629
H      8.704261     5.037558     3.907008     0.112356
H      6.491991     5.385805     4.039570     0.109292
H     13.017459     5.054380     3.751157     0.110069
H     10.771348     5.259527     3.907008     0.103366
H     10.866398     4.134476     7.668913     0.103869
H     13.152194     4.037677     7.581135     0.111440
H      1.049342     8.933770     3.989411     0.109139
H      0.656992    11.195734     4.019865     0.109931
H      1.980633    11.388296     7.733403     0.108352
H      2.272635     9.127656     7.736986     0.106923
H      2.639963     0.425801     7.853426     0.110876
H      0.756907    13.259153     7.855217     0.109672
H      1.012385    13.287995     3.880137     0.114407
H      2.896271     0.449228     3.865806     0.111857
H      2.508518     6.749803     2.271474     0.104079
H      2.754320     6.961780     0.016122     0.129708
H      0.664745     2.061130    17.646920     0.130503
H      2.544027     2.876810     2.026055     0.104931
H      1.581706     2.724485     9.359979     0.095256
H      1.228480     2.499006    11.613540     0.125066
H      1.623377     6.440375    11.941363     0.121624
H      2.016334     6.538039     9.677054     0.101607
C     -0.609679     4.028760    -0.032245    -0.033390
C     -0.722874     4.718481     1.157234    -0.094655
C     -0.910357     6.084044     1.176939    -0.150887
C     -0.991551     6.822689    -0.010748     0.069049
C     12.254864     5.205322    16.699278    -0.152753
C     12.451067     3.854323    16.690321    -0.110995
C     -0.380128     2.543722    -0.017914     0.590956
C      4.089460     0.264477     0.177347    -0.020543
C      4.844957     0.151429     1.295170    -0.103082
C      6.183224     0.016881     1.207393    -0.149416
C      6.859239     0.065726     0.014331     0.080106
C      4.011606    -0.560048    16.855128    -0.148848
C      2.665599    -0.471067    16.948280    -0.096221
C      2.577737     0.264464     0.238254     0.588906
C     -0.417172     1.037243     4.247371     0.118912
C     -0.619467     0.975304     5.612405    -0.152674
C     -0.743530    -0.236736     6.239389     0.063849
C     12.325387    13.716935     5.454763    -0.166109
C     12.511700    13.863167     4.095103     0.100802
C     -0.903622    -0.354655     7.697575     0.247708
C     -1.587782    11.071182     0.032245    -0.033390
C     11.645587     9.489340    16.756602    -0.094655
C     11.833070     8.123777    16.736897    -0.150887
C     -1.205910     8.277253     0.010748     0.069049
C     -1.332151     9.002499     1.214558    -0.152753
C     -1.528354    10.353498     1.223515    -0.110995
C     -1.817333    12.556220     0.017914     0.590956
C      6.833253    13.943344    17.736489    -0.020543
C      6.077756    14.056392    16.618666    -0.103082
C      4.739489    14.190940    16.706443    -0.149416
C      6.167300    15.034216    -0.014331     0.080106
C      6.911107    14.767869     1.058708    -0.148848
C      8.257114    14.678888     0.965556    -0.096221
C      8.344976    13.943357    17.675582     0.588906
C     11.339885    13.170578    13.666465     0.118912
C     11.542180    13.232517    12.301431    -0.152675
C     -3.557757    14.444557    11.674447     0.063848
C     -1.402674     0.490886    12.459073    -0.166109
C     -1.588987     0.344654    13.818733     0.100802
C     -1.200204    -0.537466    10.216261     0.247703
C      4.669123     9.243906    11.921658    -0.015053
C      3.924363     9.406331    10.843245    -0.100516
C      2.548821     9.448604    10.873698    -0.157960
C      1.890607     9.383863    12.052429     0.083510
C      2.637541     9.197978    13.177418    -0.153373
C      3.962834     9.055077    13.105762    -0.092653
C      6.159366     9.252176    11.876873     0.606212
C     -2.451618     9.640700    12.231567    -0.028973
C     -1.680154     9.307461    13.344016    -0.099033
C     -0.317836     9.205158    13.245490    -0.147394
C      0.399882     9.448779    12.113336     0.069053
C     -0.370445     9.846585    11.038506    -0.151007
C     -1.760066     9.920740    11.095830    -0.104671
C     11.295412     9.661751    12.233359     0.600507
C      9.244403     5.442249    12.032724    -0.019959
C      9.708817     4.791911    13.145173    -0.107907
C      9.937414     3.424748    13.127259    -0.155740
C      9.693278     2.668836    12.023767     0.081793
C      9.170689     3.310375    10.936397    -0.149113
C      8.976213     4.670434    10.945354    -0.108327
C      9.020217     6.919298    11.996896     0.611548
C      8.187816    13.512187    12.052429    -0.037804
C      8.163001    14.226493    10.868324    -0.108999
C     10.158986     0.490076    10.868324    -0.158646
C      9.944780     1.198809    12.039889     0.075154
C     10.007680     0.472333    13.225785    -0.149294
C      8.009553    14.214255    13.236533    -0.096835
C      8.406283    12.035941    12.072134     0.601862
C      8.356555     8.226493    16.160071     0.107090
C      8.211742     8.092609    17.514357    -0.159953
C     10.233670    10.112434     0.394104     0.060377
C      8.199495    10.468415    17.684539    -0.153958
C      8.338500    10.503710    16.308756     0.114347
C     10.054102    10.008099     1.882744     0.241722
C      9.720549     9.843050     4.408595     0.251018
C      9.302209    10.724903     8.016442     0.111671
C      9.522056    10.872110     6.667530    -0.169958
C      9.481038     9.740410     5.863199     0.069118
C      9.282918     8.552002     6.470478    -0.155840
C      9.054745     8.497434     7.839095     0.118581
C      6.253590     4.963915     5.992178    -0.015053
C      6.998350     4.801490     7.070591    -0.100516
C      8.373892     4.759217     7.040138    -0.157960
C      9.032106     4.823958     5.861407     0.083510
C      8.285172     5.009843     4.736418    -0.153373
C      6.959879     5.152744     4.808074    -0.092653
C      4.763347     4.955645     6.036963     0.606212
C     13.374331     4.567121     5.682269    -0.028973
C     12.602867     4.900360     4.569820    -0.099033
C     11.240549     5.002663     4.668346    -0.147394
C     10.522831     4.759042     5.800500     0.069053
C     11.293158     4.361236     6.875330    -0.151007
C     12.682779     4.287081     6.818006    -0.104671
C     -0.372699     4.546070     5.680477     0.600507
C      1.678310     8.765572     5.881112    -0.019959
C      1.213896     9.415910     4.768663    -0.107906
C      0.985299    10.783073     4.786577    -0.155740
C      1.229435    11.538985     5.890069     0.081793
C      1.752024    10.897446     6.977439    -0.149113
C      1.946500     9.537387     6.968482    -0.108327
C      1.902496     7.288523     5.916940     0.611548
C      2.734897     0.695634     5.861407    -0.037804
C      2.759712    -0.018672     7.045512    -0.108999
C      0.763727    13.717745     7.045512    -0.158646
C      0.977933    13.009012     5.873947     0.075154
C      0.915033    13.735488     4.688051    -0.149294
C      2.913160    -0.006434     4.677303    -0.096835
C      2.516430     2.171880     5.841702     0.601862
C      2.566158     5.981328     1.753765     0.107090
C      2.710971     6.115212     0.399479    -0.159953
C      0.689043     4.095387    17.519732     0.060377
C      2.723218     3.739406     0.229297    -0.153959
C      2.584213     3.704111     1.605080     0.114347
C      0.868611     4.199722    16.031092     0.241722
C      1.202164     4.364771    13.505241     0.251018
C      1.620504     3.482918     9.897394     0.111671
C      1.400657     3.335711    11.246306    -0.169958
C      1.441675     4.467411    12.050637     0.069118
C      1.639795     5.655819    11.443358    -0.155840
C      1.867968     5.710387    10.074741     0.118581
N     -0.367202    -0.058401     3.477076    -0.182520
N     -0.932838     0.792700     8.399798    -0.119110
N     12.006226    13.531586     8.206328    -0.139685
N     11.289915    14.266222    14.436760    -0.182519
N     11.855551    13.415121     9.514038    -0.119082
N     -1.083513     0.676235     9.707508    -0.139657
N      8.416180     9.399534    15.558167    -0.182243
N     10.034367     8.775914     2.429116    -0.132851
N      9.835502     8.701022     3.720704    -0.127360
N      9.824296    11.047788     3.867597    -0.149607
N     10.002632    11.156346     2.567053    -0.110165
N      9.040174     9.575940     8.589684    -0.173211
N      2.506533     4.808287     2.355669    -0.182243
N      0.888346     5.431907    15.484720    -0.132851
N      1.087211     5.506799    14.193132    -0.127360
N      1.098417     3.160033    14.046239    -0.149607
N      0.920081     3.051475    15.346783    -0.110165
N      1.882539     4.631881     9.324152    -0.173211
O     -0.265098     1.985048     1.103492    -0.545142
O     12.820810     1.080569    16.779174    -0.556631
O      2.020104     0.254274     1.352495    -0.538346
O     -0.128942    -0.633988    17.036058    -0.580525
O     11.187811    12.222773    16.810344    -0.545141
O     -1.898097    13.127252     1.134662    -0.556632
O      8.902609    13.953547    16.561341    -0.538346
O     11.051655    14.841809     0.877778    -0.580525
O      6.757100     9.181675    12.989322    -0.580491
O      6.721458     9.343727    10.766215    -0.550921
O     10.736437     9.727589    13.367304    -0.560612
O     10.691014     9.599633    11.145989    -0.563382
O      9.041165     7.500784    13.115973    -0.577124
O      8.859180     7.467565    10.902540    -0.548014
O      8.422681    11.447923    13.176343    -0.550563
O      8.564072    11.469456    10.955027    -0.569685
O      4.165613     5.026146     4.924514    -0.580491
O      4.201255     4.864094     7.147621    -0.550921
O      0.186276     4.480232     4.546532    -0.560612
O      0.231699     4.608188     6.767847    -0.563382
O      1.881548     6.707037     4.797863    -0.577124
O      2.063533     6.740256     7.011296    -0.548014
O      2.500032     2.759898     4.737493    -0.550563
O      2.358641     2.738365     6.958809    -0.569685

The following XYZ coordinates are in angstroms. Other properties are in atomic units.
The sperically averaged electron density of each atom fit to a function of the form exp(a - br)
eigen_1, eigen_2 and eigen_3 are the three eigenvalues of traceless quadrupole moment tensor
  atom number  atomic symbol              X              Y              Z     net charge C6 coefficient C8 coefficient C10 coefficient fluctuating dipole atomic polarizability isotropic forcefield polarizability              a              b squared Pearson coefficient          <r^3>          <r^4>         wp_QDO          m_QDO          q_QDO       dipole_x       dipole_y       dipole_z         dipole            Qxy            Qxz            Qyz     Q(x^2-y^2)  Q(3z^2 - R^2)        eigen_1        eigen_2        eigen_3 static polarizability      alpha(xx)      alpha(xy)      alpha(xz)      alpha(yy)      alpha(yz)      alpha(zz) atomic spin moment
            1             Zn      -0.016357       0.010126       1.473413       0.843980     101.801296 0.19309470E+04  0.62027613E+05                                18.314931                           14.820532       0.321711       1.955743                    0.996329      47.220807     130.183610       0.446995       0.426568      -1.123903      -0.000945       0.000829       0.013490       0.013548      -0.001564       0.015578       0.004606      -0.020732      -0.319594      -0.108269       0.044446       0.063823             23.154736      21.570421       1.105872       0.304537      23.983928      -0.094325      23.909858           0.000006
            2             Zn      10.939070      14.197695      16.440423       0.843977     101.801386 0.19309491E+04  0.62027713E+05                                18.314961                           14.820556       0.321706       1.955741                    0.996329      47.220842     130.183820       0.446994       0.426569      -1.123903       0.000945      -0.000829      -0.013490       0.013548      -0.001564       0.015577       0.004606      -0.020732      -0.319593      -0.108268       0.044446       0.063823             23.154774      21.570456       1.105875       0.304539      23.983965      -0.094326      23.909900           0.000006
            3             Zn       8.700881       9.483802      13.547697       0.845342     102.921510 0.19584642E+04  0.63054812E+05                                18.220124                           14.736354       0.340544       1.963201                    0.996159      47.051924     129.331020       0.457518       0.415811      -1.132532      -0.001699      -0.002447       0.010241       0.010666      -0.002279       0.015430       0.003565      -0.031012      -0.335042      -0.113308       0.041762       0.071547             22.726977      22.900863       0.134043       0.724996      21.773720       0.361292      23.506346           0.000005
            4             Zn       8.728885       9.476758      10.602483       0.849517     105.059659 0.19969337E+04  0.64569729E+05                                18.236082                           14.676741       0.296299       1.951942                    0.996038      46.957223     129.105525       0.468289       0.404508      -1.141017      -0.001291      -0.001673      -0.010214       0.010430      -0.000046       0.013278       0.002653      -0.021057      -0.300524      -0.101468       0.040807       0.060661             22.587552      23.293966       0.564298      -1.472160      22.112524       0.487920      22.356166           0.000005
            5             Zn       2.221832       4.724019       4.366139       0.845342     102.921485 0.19584636E+04  0.63054784E+05                                18.220119                           14.736349       0.340545       1.963202                    0.996159      47.051916     129.330979       0.457518       0.415811      -1.132533       0.001699       0.002447      -0.010241       0.010666      -0.002279       0.015430       0.003565      -0.031012      -0.335042      -0.113308       0.041762       0.071547             22.726970      22.900858       0.134043       0.724998      21.773712       0.361292      23.506339           0.000005
            6             Zn       2.193828       4.731063       7.311353       0.849517     105.059665 0.19969341E+04  0.64569746E+05                                18.236083                           14.676743       0.296298       1.951942                    0.996038      46.957225     129.105539       0.468289       0.404508      -1.141017       0.001291       0.001672       0.010214       0.010430      -0.000046       0.013278       0.002653      -0.021057      -0.300524      -0.101468       0.040807       0.060661             22.587552      23.293966       0.564299      -1.472162      22.112523       0.487918      22.356167           0.000005
            7              H      -0.673377       4.254116       1.961565       0.113991       1.077833 0.76963306E+01  0.75600021E+02                                 1.790701                            1.659651      -1.344493       2.239898                    0.993761       3.782291      10.952256       0.464608       1.342089      -0.693403       0.001127      -0.019172       0.033285       0.038429       0.000444      -0.000962      -0.005395      -0.009323       0.018537      -0.007818      -0.001987       0.009804              1.892764       1.435952      -0.082489      -0.010161       1.912660      -0.412014       2.329682          -0.000001
            8              H      -0.981571       6.523631       1.992019       0.114858       1.008247 0.72276215E+01  0.69510653E+02                                 1.691235                            1.594625      -0.928870       2.439886                    0.998363       3.490758       9.825799       0.482722       1.319329      -0.700169      -0.000981       0.014334       0.033534       0.036483      -0.002446       0.000596       0.003022      -0.016791       0.032591      -0.014218       0.002329       0.011889              1.750039       1.347087      -0.106432      -0.091300       1.879265       0.263048       2.023766          -0.000001
            9              H      12.204493       5.659384      15.889573       0.111685       1.073653 0.77283390E+01  0.74893622E+02                                 1.708300                            1.607816      -0.856739       2.470884                    0.999068       3.375133       9.255983       0.503883       1.254347      -0.715578      -0.001956       0.015827      -0.032516       0.036216      -0.003605      -0.000633      -0.000854      -0.020209       0.038670      -0.017193       0.004221       0.012971              1.761082       1.352218      -0.121610       0.088709       1.931604      -0.346712       1.999426          -0.000001
           10              H      12.546878       3.410028      15.878824       0.110951       1.070853 0.77070021E+01  0.74858175E+02                                 1.720438                            1.615812      -0.953907       2.421175                    0.998699       3.458170       9.587524       0.496392       1.270362      -0.711187       0.002423      -0.016340      -0.033745       0.037572      -0.001710      -0.002475       0.001152      -0.010963       0.046782      -0.013716      -0.002180       0.015897              1.786333       1.389041      -0.083576      -0.032371       1.858368       0.432100       2.111590          -0.000001
           11              H       4.437353       0.165726       2.129955       0.109603       1.026015 0.70267932E+01  0.66849793E+02                                 1.681080                            1.546236      -0.994196       2.405287                    0.997612       3.486723       9.640685       0.504588       1.275927      -0.708742      -0.013561       0.003543       0.033975       0.036752      -0.000268      -0.001091       0.001178       0.012542       0.037517      -0.012583      -0.000074       0.012657              1.759913       1.828559      -0.017955      -0.519113       1.293940      -0.022988       2.157239          -0.000002
           12              H       6.667979      -0.114215       1.990227       0.105415       1.140091 0.82813532E+01  0.80489891E+02                                 1.679061                            1.588008      -0.854324       2.463807                    0.999106       3.294872       8.635461       0.551862       1.141920      -0.743147       0.014815      -0.004124       0.030626       0.034270      -0.003807       0.000170      -0.002063       0.021340       0.042473      -0.018530       0.004223       0.014307              1.700700       1.999217      -0.106143       0.292757       1.288543      -0.082178       1.814340          -0.000001
           13              H       4.424695      -0.432940      16.031092       0.109591       1.133173 0.81239238E+01  0.78426570E+02                                 1.661371                            1.564673      -0.852930       2.467676                    0.999124       3.234991       8.395441       0.561431       1.130089      -0.746559       0.012572       0.005049      -0.029820       0.032753      -0.002162      -0.000206      -0.006331       0.020137       0.037833      -0.017912       0.003972       0.013939              1.683290       1.896971      -0.009627      -0.347390       1.276908      -0.079830       1.875990          -0.000002
           14              H       2.183407      -0.290499      16.172611       0.105590       1.248379 0.92362661E+01  0.92980178E+02                                 1.841277                            1.720623      -1.055198       2.370971                    0.997398       3.488612       9.546613       0.506181       1.202005      -0.727951      -0.017616       0.006146      -0.032070       0.037102      -0.000383       0.001298      -0.004883       0.015143       0.054511      -0.017331      -0.001599       0.018929              1.897885       2.108445      -0.160274       0.471487       1.487832      -0.168947       2.097380          -0.000001
           15              H      -0.311882       1.869514       3.847892       0.106458       1.045578 0.72830453E+01  0.70631477E+02                                 1.771777                            1.628271      -1.122693       2.351480                    0.996395       3.652160      10.542859       0.462646       1.365123      -0.689761       0.006363       0.042449      -0.019809       0.047274       0.000886      -0.003862      -0.004274      -0.017483       0.004876      -0.010769       0.000346       0.010423              1.881222       1.398699       0.094798      -0.062129       2.413498      -0.446015       1.831469          -0.000001
           16              H      -0.672423       1.759860       6.110409       0.126816       1.005301 0.73087660E+01  0.71609633E+02                                 1.777000                            1.671016      -1.508900       2.173949                    0.991490       3.893316      11.646866       0.436345       1.432678      -0.675141       0.001192       0.032028       0.015895       0.035775       0.002909      -0.001543       0.003809      -0.020068      -0.023826      -0.009761      -0.005213       0.014974              1.845500       1.429410      -0.088185      -0.082338       2.297494       0.330317       1.809597          -0.000002
           17              H      12.228525      12.873476       5.836328       0.125534       1.274398 0.96552585E+01  0.99270787E+02                                 1.932891                            1.812540      -1.288554       2.271419                    0.995282       3.659184      10.455896       0.466881       1.275976      -0.710021      -0.000857      -0.036375       0.009147       0.037517      -0.001969      -0.002303       0.004599      -0.032916      -0.040025      -0.014772      -0.009077       0.023849              1.986432       1.563987       0.206932      -0.117279       2.414238      -0.345897       1.981071          -0.000001
           18              H      12.538010      13.093361       3.573810       0.098203       1.110494 0.77472192E+01  0.75982422E+02                                 1.818914                            1.660378      -1.036788       2.387418                    0.997274       3.629802      10.393632       0.467993       1.334440      -0.696615       0.000288      -0.038716      -0.022945       0.045006      -0.001234       0.000013      -0.001862      -0.034751      -0.004432      -0.016681      -0.001652       0.018333              1.931472       1.427524       0.019753      -0.027659       2.234197       0.616974       2.132694          -0.000001
           19              H      11.596090       9.953705      15.952271       0.113990       1.077834 0.76963353E+01  0.75600085E+02                                 1.790703                            1.659653      -1.344494       2.239897                    0.993761       3.782293      10.952266       0.464607       1.342090      -0.693403      -0.001127       0.019172      -0.033285       0.038429       0.000444      -0.000962      -0.005395      -0.009323       0.018537      -0.007818      -0.001987       0.009804              1.892766       1.435953      -0.082489      -0.010161       1.912661      -0.412014       2.329684          -0.000002
           20              H      11.904284       7.684190      15.921817       0.114858       1.008248 0.72276233E+01  0.69510678E+02                                 1.691235                            1.594625      -0.928870       2.439886                    0.998363       3.490759       9.825804       0.482722       1.319329      -0.700169       0.000980      -0.014334      -0.033534       0.036483      -0.002446       0.000596       0.003022      -0.016791       0.032591      -0.014218       0.002329       0.011889              1.750040       1.347087      -0.106432      -0.091300       1.879266       0.263048       2.023766          -0.000001
           21              H      -1.281780       8.548437       2.024263       0.111685       1.073652 0.77283350E+01  0.74893574E+02                                 1.708299                            1.607816      -0.856738       2.470885                    0.999068       3.375132       9.255980       0.503883       1.254347      -0.715578       0.001956      -0.015827       0.032516       0.036216      -0.003605      -0.000633      -0.000854      -0.020209       0.038670      -0.017193       0.004221       0.012971              1.761082       1.352218      -0.121610       0.088709       1.931603      -0.346712       1.999425          -0.000001
           22              H      -1.624165      10.797793       2.035012       0.110951       1.070853 0.77070030E+01  0.74858188E+02                                 1.720438                            1.615812      -0.953908       2.421175                    0.998699       3.458170       9.587525       0.496392       1.270362      -0.711187      -0.002423       0.016340       0.033745       0.037571      -0.001710      -0.002475       0.001152      -0.010963       0.046782      -0.013716      -0.002180       0.015897              1.786333       1.389041      -0.083576      -0.032371       1.858368       0.432100       2.111591          -0.000001
           23              H       6.485360      14.042095      15.783881       0.109603       1.026015 0.70267902E+01  0.66849754E+02                                 1.681079                            1.546236      -0.994196       2.405287                    0.997612       3.486722       9.640680       0.504589       1.275927      -0.708742       0.013561      -0.003543      -0.033975       0.036752      -0.000268      -0.001091       0.001179       0.012542       0.037517      -0.012583      -0.000074       0.012657              1.759912       1.828558      -0.017955      -0.519113       1.293940      -0.022988       2.157238          -0.000002
           24              H       6.452195      -0.777906      15.923609       0.105415       1.140091 0.82813495E+01  0.80489840E+02                                 1.679060                            1.588007      -0.854324       2.463807                    0.999106       3.294872       8.635458       0.551863       1.141919      -0.743147      -0.014815       0.004124      -0.030626       0.034270      -0.003807       0.000170      -0.002063       0.021340       0.042474      -0.018530       0.004223       0.014307              1.700699       1.999215      -0.106143       0.292756       1.288543      -0.082178       1.814339          -0.000001
           25              H       6.498018      14.640761       1.882744       0.109591       1.133173 0.81239273E+01  0.78426615E+02                                 1.661372                            1.564674      -0.852930       2.467676                    0.999124       3.234991       8.395443       0.561430       1.130090      -0.746559      -0.012572      -0.005049       0.029820       0.032753      -0.002162      -0.000206      -0.006331       0.020137       0.037833      -0.017912       0.003972       0.013939              1.683290       1.896972      -0.009627      -0.347390       1.276908      -0.079830       1.875991          -0.000002
           26              H       8.739306      14.498320       1.741225       0.105590       1.248379 0.92362604E+01  0.92980104E+02                                 1.841276                            1.720622      -1.055197       2.370972                    0.997398       3.488611       9.546609       0.506181       1.202005      -0.727951       0.017616      -0.006146       0.032070       0.037102      -0.000383       0.001298      -0.004883       0.015143       0.054511      -0.017331      -0.001599       0.018929              1.897885       2.108444      -0.160274       0.471487       1.487831      -0.168947       2.097379          -0.000001
           27              H      11.234595      12.338307      14.065944       0.106458       1.045578 0.72830449E+01  0.70631470E+02                                 1.771777                            1.628271      -1.122693       2.351480                    0.996395       3.652160      10.542858       0.462646       1.365122      -0.689761      -0.006363      -0.042449       0.019809       0.047274       0.000886      -0.003862      -0.004274      -0.017483       0.004876      -0.010769       0.000346       0.010423              1.881222       1.398699       0.094798      -0.062129       2.413498      -0.446015       1.831469          -0.000001
           28              H      11.595136      12.447961      11.803427       0.126815       1.005306 0.73088113E+01  0.71610190E+02                                 1.777006                            1.671021      -1.508907       2.173946                    0.991490       3.893328      11.646912       0.436344       1.432678      -0.675141      -0.001192      -0.032028      -0.015895       0.035775       0.002909      -0.001543       0.003809      -0.020068      -0.023827      -0.009761      -0.005213       0.014974              1.845506       1.429414      -0.088185      -0.082339       2.297503       0.330319       1.809602          -0.000002
           29              H      -1.305812       1.334345      12.077508       0.125534       1.274409 0.96553630E+01  0.99272137E+02                                 1.932902                            1.812550      -1.288565       2.271414                    0.995282       3.659200      10.455959       0.466880       1.275976      -0.710021       0.000857       0.036375      -0.009146       0.037517      -0.001969      -0.002303       0.004599      -0.032917      -0.040026      -0.014773      -0.009077       0.023850              1.986444       1.563995       0.206934      -0.117280       2.414255      -0.345900       1.981082          -0.000001
           30              H      -1.615297       1.114460      14.340026       0.098203       1.110494 0.77472198E+01  0.75982423E+02                                 1.818913                            1.660377      -1.036788       2.387418                    0.997274       3.629802      10.393629       0.467994       1.334439      -0.696615      -0.000288       0.038716       0.022945       0.045006      -0.001234       0.000013      -0.001862      -0.034751      -0.004432      -0.016681      -0.001652       0.018333              1.931471       1.427523       0.019753      -0.027659       2.234197       0.616973       2.132693          -0.000001
           31              H       4.350127       9.497109      10.021000       0.110367       1.151943 0.84377515E+01  0.82791945E+02                                 1.722384                            1.627302      -0.966341       2.413702                    0.998480       3.361020       8.990949       0.530400       1.176904      -0.734021       0.016659       0.002773      -0.032317       0.036464       0.000906      -0.000788      -0.002437       0.009397       0.044570      -0.012417      -0.002700       0.015117              1.751054       1.877330       0.055896      -0.287253       1.326847      -0.074079       2.048985          -0.000001
           32              H       2.070853       9.521345      10.080116       0.104629       1.011606 0.69581906E+01  0.66293752E+02                                 1.688319                            1.556768      -0.989002       2.403413                    0.997608       3.565818       9.993434       0.492206       1.306119      -0.701860      -0.015217       0.002587      -0.029102       0.032943       0.000366       0.000997      -0.002995       0.021862       0.029948      -0.016275       0.005753       0.010522              1.762766       1.858261      -0.073330       0.388369       1.324556      -0.082709       2.105482          -0.000001
           33              H       2.218452       9.170263      14.006828       0.112356       1.168560 0.84921425E+01  0.83362668E+02                                 1.738799                            1.633736      -0.849561       2.473328                    0.999138       3.300873       8.798554       0.529388       1.178630      -0.734605      -0.011999       0.002527       0.033109       0.035307      -0.005209      -0.000189      -0.001798       0.021639       0.047528      -0.020019       0.004083       0.015936              1.768385       1.958922       0.027250      -0.365701       1.358601      -0.011641       1.987632          -0.000001
           34              H       4.430722       8.822016      13.874266       0.109293       1.155929 0.83894488E+01  0.81784361E+02                                 1.694028                            1.597720      -0.986685       2.405054                    0.998340       3.290677       8.630130       0.550643       1.141035      -0.743481       0.017172      -0.011013       0.031906       0.037870      -0.004918       0.000179      -0.007816       0.009342       0.045319      -0.015998      -0.001291       0.017290              1.727372       1.946990      -0.081535       0.421231       1.344304      -0.141851       1.890822          -0.000000
           35              H      -2.094746       9.153441      14.162679       0.110068       0.998479 0.68409553E+01  0.64780096E+02                                 1.660879                            1.533357      -1.043868       2.380865                    0.996861       3.516731       9.766398       0.501858       1.288845      -0.705509      -0.016105      -0.003896       0.035536       0.039209       0.001019      -0.001177      -0.004710       0.015627       0.034290      -0.014426       0.001963       0.012463              1.741519       1.752441       0.037759      -0.493218       1.330104      -0.164334       2.142013          -0.000001
           36              H       0.151365       8.948294      14.006828       0.103366       1.237213 0.93016343E+01  0.94051924E+02                                 1.850107                            1.743000      -0.968442       2.411743                    0.997940       3.523256       9.746542       0.494573       1.224805      -0.722625       0.015512      -0.008053       0.030586       0.035228      -0.000839      -0.000149      -0.006370       0.021975       0.040304      -0.018989       0.004301       0.014687              1.882090       2.098908      -0.165475       0.282990       1.541791      -0.236708       2.005571          -0.000001
           37              H       0.056315      10.073345      10.244923       0.103869       1.077281 0.76795155E+01  0.74177578E+02                                 1.689938                            1.583552      -0.931139       2.426118                    0.998461       3.452437       9.400636       0.517851       1.224509      -0.721111       0.013787       0.008904      -0.030339       0.034493      -0.001040       0.001125      -0.008275       0.019238       0.024114      -0.016454       0.005267       0.011187              1.736265       1.850109       0.017472      -0.377680       1.365482      -0.199748       1.993205          -0.000001
           38              H      -2.229481      10.170144      10.332701       0.111440       1.226039 0.91865707E+01  0.92743256E+02                                 1.847426                            1.738746      -1.102265       2.354048                    0.996799       3.527571       9.800253       0.491617       1.234099      -0.720145      -0.017918       0.006483      -0.033869       0.038861      -0.000872       0.000433      -0.006420       0.015981       0.052317      -0.017913      -0.000711       0.018623              1.894641       1.996087      -0.199460       0.380127       1.574208      -0.264878       2.113628          -0.000001
           39              H       9.873371       5.274051      13.924425       0.109139       1.104867 0.78404335E+01  0.76006448E+02                                 1.708505                            1.592086      -0.996463       2.397649                    0.998220       3.438707       9.332352       0.521161       1.212339      -0.724047       0.005546       0.018378       0.031098       0.036545       0.000374       0.006402       0.002980      -0.011045       0.036677      -0.013255      -0.001172       0.014427              1.766502       1.366308       0.024433       0.198160       1.885751       0.445647       2.047448          -0.000001
           40              H      10.265721       3.012087      13.893971       0.109931       1.089359 0.77594721E+01  0.75150063E+02                                 1.708343                            1.597202      -0.936685       2.431090                    0.998434       3.407987       9.294346       0.512968       1.232873      -0.719829       0.011054      -0.013992       0.029964       0.034868      -0.004302       0.007662      -0.000424      -0.016935       0.026541      -0.016107       0.004420       0.011687              1.760254       1.437666      -0.183524       0.317067       1.886118      -0.308850       1.956978          -0.000001
           41              H       8.942080       2.819525      10.180433       0.108352       1.178850 0.86401313E+01  0.85398759E+02                                 1.760962                            1.656402      -0.933961       2.429252                    0.998580       3.388809       9.139339       0.520394       1.190810      -0.730864      -0.011882      -0.017461      -0.026804       0.034125      -0.001379       0.011689       0.003411      -0.016599       0.020102      -0.017667       0.004519       0.013149              1.792060       1.435083       0.005374       0.218129       1.905520       0.288950       2.035576          -0.000001
           42              H       8.650078       5.080165      10.176850       0.106923       1.091238 0.75886222E+01  0.73411904E+02                                 1.733860                            1.593827      -1.030340       2.384183                    0.997315       3.527259       9.754278       0.504373       1.255310      -0.713424      -0.015010       0.015364      -0.029293       0.036324      -0.002919       0.010741      -0.000421      -0.005585       0.026791      -0.013130      -0.001332       0.014462              1.815918       1.443232      -0.184372       0.327621       1.788255      -0.351812       2.216268          -0.000001
           43              H       8.282750      13.782020      10.060410       0.110875       1.128316 0.82226471E+01  0.80290090E+02                                 1.710624                            1.615733      -0.962215       2.416252                    0.998677       3.347040       8.978474       0.526862       1.190581      -0.730737       0.000895      -0.016670      -0.034008       0.037885      -0.000735      -0.001785       0.000795      -0.011436       0.054386      -0.014921      -0.003337       0.018258              1.752669       1.387633      -0.096273      -0.120960       1.837380       0.405202       2.032993          -0.000001
           44              H      10.165806       0.948668      10.058619       0.109672       1.142425 0.83167134E+01  0.81193012E+02                                 1.706069                            1.611277      -0.950808       2.422147                    0.998544       3.311409       8.794401       0.535944       1.170631      -0.736062       0.000188       0.014568      -0.031961       0.035125      -0.002097      -0.003653       0.000138      -0.021871       0.040160      -0.018243       0.004417       0.013826              1.739915       1.353508      -0.108202      -0.006710       1.870663      -0.388759       1.995573          -0.000001
           45              H       9.910328       0.919826      14.033699       0.114407       1.079765 0.79332178E+01  0.77656127E+02                                 1.736646                            1.646326      -0.922146       2.442133                    0.998456       3.450605       9.620513       0.488390       1.281189      -0.709302      -0.001904       0.014534       0.033312       0.036395      -0.003571       0.000208       0.003115      -0.016519       0.035337      -0.014915       0.002171       0.012744              1.775337       1.371773      -0.058513      -0.099602       1.902632       0.258276       2.051606          -0.000001
           46              H       8.026442      13.758593      14.048030       0.111857       1.055701 0.74672188E+01  0.72794846E+02                                 1.763403                            1.632270      -1.335621       2.240228                    0.994064       3.785422      10.918550       0.469578       1.338001      -0.693956       0.000308      -0.018035       0.032695       0.037340       0.000355      -0.001703      -0.004971      -0.009724       0.016755      -0.007879      -0.001372       0.009251              1.854326       1.428104      -0.034507      -0.067814       1.831622      -0.411433       2.303252          -0.000001
           47              H       8.414195       7.458018      15.642362       0.104079       1.148270 0.80048671E+01  0.77701890E+02                                 1.744041                            1.602890      -0.837457       2.482392                    0.999539       3.288876       8.818980       0.524257       1.203606      -0.728179       0.001440      -0.040973      -0.022787       0.046906       0.001133       0.000511      -0.001564      -0.032417      -0.008180      -0.014911      -0.002817       0.017728              1.821576       1.372943      -0.067805      -0.043723       2.082242       0.561095       2.009543          -0.000001
           48              H      10.272219       8.138162      -0.016122       0.129708       1.246885 0.93602670E+01  0.94172368E+02                                 1.813719                            1.716252      -1.130089       2.348552                    0.997169       3.375186       9.115707       0.515900       1.180063      -0.734191      -0.000786      -0.037457       0.008201       0.038353       0.000559      -0.000191       0.006289      -0.034726      -0.038047      -0.013767      -0.011001       0.024768              1.838302       1.448050       0.042310      -0.051558       2.213485      -0.351295       1.853370          -0.000001
           49              H      10.257968      12.146691       0.266916       0.130503       0.993973 0.72596005E+01  0.71014380E+02                                 1.762444                            1.665128      -1.504371       2.175098                    0.991956       3.887771      11.624403       0.437179       1.432233      -0.675133       0.001881       0.032683       0.016174       0.036514       0.002338      -0.000236       0.003641      -0.015837      -0.020241      -0.007617      -0.004683       0.012300              1.816812       1.434423      -0.090009      -0.053025       2.240571       0.316826       1.775443          -0.000002
           50              H       8.378686      11.331011      15.887781       0.104931       1.036696 0.72685872E+01  0.70479611E+02                                 1.762099                            1.627037      -1.178935       2.323144                    0.995783       3.673837      10.616048       0.462505       1.365765      -0.689451       0.003178       0.042824      -0.020232       0.047469      -0.000917      -0.002289      -0.003715      -0.018180       0.003762      -0.010324       0.000290       0.010035              1.853989       1.392909       0.007443      -0.016724       2.343682      -0.437773       1.825376          -0.000001
           51              H       9.341007      11.483336       8.553857       0.095256       1.184840 0.81589925E+01  0.80403675E+02                                 1.835564                            1.655254      -1.043375       2.377452                    0.997172       3.603885      10.071484       0.493563       1.259285      -0.712586       0.003503       0.037991       0.024568       0.045378       0.001162      -0.000169      -0.001742      -0.031542      -0.005351      -0.014923      -0.001947       0.016869              1.948149       1.407016       0.077431      -0.032393       2.242607       0.659622       2.194824          -0.000001
           52              H       9.694233      11.708815       6.300296       0.125066       1.346660 0.10060788E+02  0.10379920E+03                                 1.952002                            1.809049      -1.349912       2.243302                    0.994090       3.619047      10.130857       0.486681       1.219832      -0.722968       0.004715       0.034839      -0.008381       0.036142      -0.001039      -0.004217       0.005054      -0.031621      -0.041344      -0.016608      -0.006861       0.023469              2.003338       1.563608       0.301961      -0.150719       2.445250      -0.363686       2.001156          -0.000001
           53              H       9.299336       7.767446       5.972473       0.121625       1.100004 0.79566004E+01  0.78977299E+02                                 1.820787                            1.692010      -1.542915       2.148969                    0.992025       3.899032      11.428706       0.457322       1.349303      -0.691000       0.000370      -0.028774      -0.013903       0.031959       0.000151       0.002453       0.001017      -0.013804      -0.021725      -0.008453      -0.002134       0.010587              1.876114       1.393180       0.046647      -0.060601       2.366137       0.405035       1.869023          -0.000001
           54              H       8.906379       7.669782       8.236782       0.101607       1.097383 0.76298073E+01  0.74118033E+02                                 1.763302                            1.616626      -1.053884       2.379976                    0.997413       3.528356       9.867695       0.490861       1.284509      -0.707346      -0.007089      -0.040420       0.019115       0.045270       0.001244      -0.005483      -0.001601      -0.020416      -0.003191      -0.012349       0.001190       0.011159              1.839308       1.366307       0.198113      -0.104892       2.343657      -0.406515       1.807960          -0.000001
           55              H       6.572586       4.710712       7.892836       0.110367       1.151944 0.84377611E+01  0.82792064E+02                                 1.722385                            1.627303      -0.966343       2.413701                    0.998480       3.361022       8.990956       0.530400       1.176904      -0.734021      -0.016659      -0.002773       0.032317       0.036464       0.000906      -0.000788      -0.002437       0.009397       0.044570      -0.012417      -0.002700       0.015117              1.751055       1.877331       0.055896      -0.287253       1.326848      -0.074079       2.048986          -0.000001
           56              H       8.851860       4.686476       7.833720       0.104629       1.011606 0.69581891E+01  0.66293739E+02                                 1.688319                            1.556768      -0.989003       2.403413                    0.997608       3.565818       9.993436       0.492206       1.306119      -0.701860       0.015217      -0.002588       0.029102       0.032943       0.000366       0.000997      -0.002995       0.021862       0.029948      -0.016275       0.005753       0.010522              1.762767       1.858261      -0.073330       0.388369       1.324556      -0.082709       2.105482          -0.000001
           57              H       8.704261       5.037558       3.907008       0.112356       1.168559 0.84921369E+01  0.83362598E+02                                 1.738798                            1.633735      -0.849560       2.473328                    0.999138       3.300872       8.798550       0.529388       1.178630      -0.734605       0.011999      -0.002527      -0.033109       0.035307      -0.005209      -0.000188      -0.001798       0.021639       0.047528      -0.020019       0.004083       0.015936              1.768384       1.958921       0.027250      -0.365701       1.358601      -0.011641       1.987631          -0.000001
           58              H       6.491991       5.385805       4.039570       0.109292       1.155930 0.83894637E+01  0.81784556E+02                                 1.694031                            1.597722      -0.986686       2.405054                    0.998340       3.290679       8.630142       0.550642       1.141037      -0.743481      -0.017172       0.011013      -0.031906       0.037870      -0.004918       0.000179      -0.007816       0.009342       0.045319      -0.015999      -0.001291       0.017290              1.727375       1.946993      -0.081535       0.421232       1.344306      -0.141851       1.890826          -0.000001
           59              H      13.017459       5.054380       3.751157       0.110069       0.998478 0.68409462E+01  0.64779986E+02                                 1.660878                            1.533355      -1.043866       2.380866                    0.996861       3.516728       9.766387       0.501858       1.288845      -0.705509       0.016105       0.003896      -0.035536       0.039209       0.001019      -0.001177      -0.004710       0.015627       0.034290      -0.014426       0.001963       0.012463              1.741518       1.752440       0.037759      -0.493218       1.330103      -0.164333       2.142010          -0.000001
           60              H      10.771348       5.259527       3.907008       0.103366       1.237213 0.93016356E+01  0.94051937E+02                                 1.850106                            1.743000      -0.968442       2.411743                    0.997940       3.523256       9.746541       0.494573       1.224805      -0.722625      -0.015512       0.008053      -0.030586       0.035228      -0.000839      -0.000149      -0.006370       0.021974       0.040304      -0.018988       0.004301       0.014687              1.882090       2.098908      -0.165475       0.282991       1.541791      -0.236708       2.005571          -0.000001
           61              H      10.866398       4.134476       7.668913       0.103869       1.077282 0.76795172E+01  0.74177602E+02                                 1.689938                            1.583553      -0.931140       2.426117                    0.998461       3.452437       9.400638       0.517851       1.224510      -0.721111      -0.013787      -0.008904       0.030339       0.034493      -0.001040       0.001125      -0.008275       0.019238       0.024114      -0.016454       0.005267       0.011187              1.736266       1.850109       0.017472      -0.377680       1.365483      -0.199748       1.993206          -0.000001
           62              H      13.152194       4.037677       7.581135       0.111440       1.226036 0.91865412E+01  0.92742878E+02                                 1.847423                            1.738743      -1.102260       2.354051                    0.996799       3.527566       9.800233       0.491618       1.234099      -0.720145       0.017918      -0.006483       0.033869       0.038861      -0.000872       0.000433      -0.006420       0.015981       0.052316      -0.017912      -0.000711       0.018623              1.894637       1.996083      -0.199459       0.380126       1.574205      -0.264877       2.113623          -0.000001
           63              H       1.049342       8.933770       3.989411       0.109139       1.104868 0.78404342E+01  0.76006449E+02                                 1.708505                            1.592085      -0.996463       2.397649                    0.998220       3.438707       9.332349       0.521161       1.212338      -0.724047      -0.005546      -0.018377      -0.031098       0.036545       0.000374       0.006402       0.002980      -0.011045       0.036677      -0.013255      -0.001172       0.014427              1.766502       1.366308       0.024433       0.198160       1.885751       0.445647       2.047447          -0.000001
           64              H       0.656992      11.195734       4.019865       0.109931       1.089359 0.77594738E+01  0.75150078E+02                                 1.708343                            1.597201      -0.936685       2.431090                    0.998434       3.407987       9.294344       0.512968       1.232873      -0.719829      -0.011054       0.013992      -0.029964       0.034868      -0.004302       0.007662      -0.000424      -0.016935       0.026541      -0.016107       0.004420       0.011687              1.760254       1.437665      -0.183524       0.317066       1.886118      -0.308850       1.956978          -0.000001
           65              H       1.980633      11.388296       7.733403       0.108352       1.178851 0.86401341E+01  0.85398795E+02                                 1.760962                            1.656403      -0.933962       2.429252                    0.998580       3.388809       9.139340       0.520394       1.190811      -0.730864       0.011882       0.017461       0.026804       0.034125      -0.001379       0.011689       0.003411      -0.016599       0.020102      -0.017667       0.004519       0.013149              1.792060       1.435083       0.005374       0.218129       1.905520       0.288951       2.035577          -0.000001
           66              H       2.272635       9.127656       7.736986       0.106923       1.091238 0.75886190E+01  0.73411861E+02                                 1.733860                            1.593827      -1.030339       2.384183                    0.997315       3.527258       9.754273       0.504373       1.255309      -0.713424       0.015010      -0.015364       0.029293       0.036324      -0.002919       0.010741      -0.000421      -0.005585       0.026791      -0.013130      -0.001332       0.014462              1.815917       1.443231      -0.184372       0.327621       1.788254      -0.351812       2.216267          -0.000001
           67              H       2.639963       0.425801       7.853426       0.110876       1.128314 0.82226335E+01  0.80289921E+02                                 1.710622                            1.615732      -0.962212       2.416254                    0.998677       3.347037       8.978463       0.526862       1.190581      -0.730737      -0.000895       0.016670       0.034008       0.037885      -0.000735      -0.001785       0.000795      -0.011436       0.054386      -0.014920      -0.003337       0.018258              1.752667       1.387632      -0.096273      -0.120960       1.837378       0.405201       2.032991          -0.000001
           68              H       0.756907      13.259153       7.855217       0.109672       1.142425 0.83167175E+01  0.81193055E+02                                 1.706069                            1.611277      -0.950809       2.422146                    0.998544       3.311410       8.794401       0.535944       1.170630      -0.736062      -0.000188      -0.014568       0.031961       0.035125      -0.002097      -0.003653       0.000138      -0.021871       0.040159      -0.018243       0.004417       0.013826              1.739914       1.353508      -0.108202      -0.006710       1.870662      -0.388759       1.995573          -0.000001
           69              H       1.012385      13.287995       3.880137       0.114407       1.079765 0.79332229E+01  0.77656190E+02                                 1.736646                            1.646326      -0.922146       2.442133                    0.998456       3.450606       9.620517       0.488390       1.281189      -0.709302       0.001904      -0.014534      -0.033312       0.036395      -0.003571       0.000208       0.003115      -0.016519       0.035337      -0.014915       0.002171       0.012744              1.775338       1.371774      -0.058513      -0.099602       1.902633       0.258276       2.051606          -0.000001
           70              H       2.896271       0.449228       3.865806       0.111857       1.055707 0.74672673E+01  0.72795388E+02                                 1.763404                            1.632271      -1.335621       2.240228                    0.994064       3.785431      10.918557       0.469580       1.337993      -0.693958      -0.000308       0.018035      -0.032695       0.037340       0.000355      -0.001703      -0.004971      -0.009724       0.016755      -0.007879      -0.001372       0.009251              1.854327       1.428104      -0.034507      -0.067814       1.831623      -0.411434       2.303253          -0.000002
           71              H       2.508518       6.749803       2.271474       0.104079       1.148271 0.80048748E+01  0.77701978E+02                                 1.744041                            1.602890      -0.837457       2.482392                    0.999539       3.288878       8.818984       0.524257       1.203605      -0.728179      -0.001440       0.040973       0.022787       0.046906       0.001133       0.000511      -0.001564      -0.032417      -0.008180      -0.014911      -0.002817       0.017728              1.821576       1.372943      -0.067805      -0.043723       2.082242       0.561095       2.009543          -0.000001
           72              H       2.754320       6.961780       0.016122       0.129708       1.246886 0.93602704E+01  0.94172408E+02                                 1.813719                            1.716252      -1.130089       2.348552                    0.997169       3.375187       9.115709       0.515900       1.180062      -0.734191       0.000786       0.037457      -0.008201       0.038353       0.000559      -0.000191       0.006289      -0.034726      -0.038047      -0.013767      -0.011001       0.024768              1.838302       1.448050       0.042310      -0.051558       2.213485      -0.351295       1.853370          -0.000001
           73              H       0.664745       2.061130      17.646920       0.130503       0.993973 0.72596022E+01  0.71014398E+02                                 1.762444                            1.665128      -1.504370       2.175098                    0.991956       3.887771      11.624401       0.437179       1.432232      -0.675133      -0.001881      -0.032683      -0.016174       0.036514       0.002338      -0.000236       0.003641      -0.015837      -0.020241      -0.007617      -0.004683       0.012300              1.816812       1.434423      -0.090009      -0.053025       2.240571       0.316826       1.775443          -0.000002
           74              H       2.544027       2.876810       2.026055       0.104931       1.036696 0.72685829E+01  0.70479560E+02                                 1.762099                            1.627036      -1.178935       2.323144                    0.995783       3.673836      10.616045       0.462505       1.365765      -0.689451      -0.003178      -0.042824       0.020232       0.047469      -0.000917      -0.002289      -0.003715      -0.018180       0.003762      -0.010324       0.000290       0.010035              1.853989       1.392909       0.007443      -0.016724       2.343682      -0.437772       1.825376          -0.000001
           75              H       1.581706       2.724485       9.359979       0.095256       1.184839 0.81589826E+01  0.80403550E+02                                 1.835563                            1.655253      -1.043372       2.377453                    0.997172       3.603883      10.071475       0.493564       1.259284      -0.712586      -0.003503      -0.037991      -0.024568       0.045378       0.001162      -0.000169      -0.001742      -0.031542      -0.005351      -0.014923      -0.001947       0.016869              1.948147       1.407015       0.077431      -0.032392       2.242605       0.659621       2.194822          -0.000001
           76              H       1.228480       2.499006      11.613540       0.125066       1.346662 0.10060804E+02  0.10379940E+03                                 1.952003                            1.809051      -1.349914       2.243301                    0.994090       3.619050      10.130868       0.486680       1.219832      -0.722968      -0.004715      -0.034840       0.008381       0.036142      -0.001039      -0.004217       0.005054      -0.031621      -0.041344      -0.016608      -0.006861       0.023469              2.003340       1.563609       0.301961      -0.150720       2.445253      -0.363687       2.001158          -0.000001
           77              H       1.623377       6.440375      11.941363       0.121624       1.100004 0.79566012E+01  0.78977307E+02                                 1.820787                            1.692010      -1.542915       2.148969                    0.992025       3.899032      11.428705       0.457322       1.349303      -0.691000      -0.000370       0.028774       0.013903       0.031959       0.000151       0.002453       0.001017      -0.013804      -0.021725      -0.008453      -0.002134       0.010587              1.876114       1.393180       0.046647      -0.060601       2.366138       0.405036       1.869024          -0.000001
           78              H       2.016334       6.538039       9.677054       0.101607       1.097382 0.76298048E+01  0.74118001E+02                                 1.763301                            1.616626      -1.053884       2.379977                    0.997413       3.528355       9.867691       0.490861       1.284508      -0.707346       0.007089       0.040420      -0.019115       0.045270       0.001244      -0.005483      -0.001601      -0.020416      -0.003191      -0.012349       0.001190       0.011159              1.839308       1.366307       0.198113      -0.104892       2.343656      -0.406515       1.807960          -0.000001
           79              C      -0.609679       4.028760      -0.032245      -0.033390      38.240185 0.44494064E+03  0.10459411E+05                                 9.888676                            7.009445      -0.072947       1.979581                    0.999147      27.524200      77.613263       0.629223       0.414092      -1.071999      -0.016819       0.043779      -0.004540       0.047118       0.007082       0.000539       0.001207       0.013981       0.016753      -0.012788       0.005165       0.007623             13.134759       5.666818      -2.438786      -0.040654      22.602199       0.253405      11.135261           0.000019
           80              C      -0.722874       4.718481       1.157234      -0.094655      35.146672 0.44265493E+03  0.10542098E+05                                 9.612342                            7.207302      -0.299862       1.881097                    0.998454      29.961581      89.108251       0.584431       0.440060      -1.040819      -0.006306       0.023017      -0.017765       0.029751       0.013510       0.004290      -0.014080       0.046775       0.003539      -0.033789       0.007358       0.026431             11.925193       5.739910      -2.322066      -0.416873      18.425345       0.843119      11.610325          -0.000011
           81              C      -0.910357       6.084044       1.176939      -0.150887      36.549382 0.45406966E+03  0.10835782E+05                                 9.728352                            7.192860       0.014132       1.976011                    0.999294      30.073683      88.269352       0.600698       0.427279      -1.053084       0.000888      -0.025337      -0.006022       0.026058       0.001945       0.000547       0.024378       0.007550       0.045747      -0.025945      -0.003825       0.029770             12.250702       5.777493      -2.854973       0.148235      20.071889      -2.023677      10.902723           0.000015
           82              C      -0.991551       6.822689      -0.010748       0.069049      40.526829 0.42619262E+03  0.99180397E+04                                10.348464                            6.900129      -0.062935       1.983857                    0.999366      26.801808      75.359168       0.628270       0.418928      -1.068181      -0.000653      -0.010157      -0.004073       0.010963      -0.001127       0.000020       0.000439      -0.036939       0.012983      -0.020668       0.004312       0.016356             14.606421       6.233179      -4.392201       0.077396      26.941975      -0.615946      10.644110          -0.000017
           83              C      12.254864       5.205322      16.699278      -0.152753      35.541839 0.44560756E+03  0.10562298E+05                                 9.455782                            7.073336       0.131449       2.008145                    0.999728      29.915577      86.925946       0.613724       0.421044      -1.059129      -0.003463      -0.020537       0.012592       0.024337       0.003191       0.003785      -0.023181       0.002224       0.071669      -0.025613      -0.009535       0.035148             11.662180       5.576941      -2.815982      -0.108860      19.317663       1.131346      10.091936           0.000011
           84              C      12.451067       3.854323      16.690321      -0.110995      34.198022 0.43388573E+03  0.10233135E+05                                 9.250592                            7.010702       0.010663       1.970624                    0.999741      29.696629      86.542727       0.611356       0.424795      -1.055028      -0.010456       0.014022       0.021623       0.027812       0.004324      -0.001117       0.014606       0.027002       0.064677      -0.029164       0.003345       0.025818             11.246990       5.455600      -2.210777       0.233967      17.864380      -0.661081      10.420991          -0.000012
           85              C      -0.380128       2.543722      -0.017914       0.590956      24.107520 0.25540614E+03  0.53268029E+04                                 7.763192                            5.693140      -0.095495       2.023357                    0.999493      22.652836      64.041797       0.617116       0.475887      -1.015769       0.000254      -0.066024       0.000577       0.066027       0.024440      -0.006533      -0.001202       0.168680      -0.092985      -0.072314      -0.031320       0.103634              9.839567       4.704534      -1.146204       0.184155      15.687795       0.417632       9.126373          -0.000045
           86              C       4.089460       0.264477       0.177347      -0.020543      36.628686 0.40650368E+03  0.93388429E+04                                 9.612765                            6.691227       0.086222       2.040128                    0.999506      26.682962      74.288397       0.645504       0.413027      -1.073103       0.039244      -0.013652      -0.004555       0.041799       0.000733       0.006068       0.008343      -0.023344       0.002284      -0.014728      -0.001632       0.016361             12.751532      23.601395      -0.449500      -0.452087       5.194743      -0.545782       9.458457           0.000030
           87              C       4.844957       0.151429       1.295170      -0.103082      34.333569 0.40031747E+03  0.92501908E+04                                 9.283323                            6.724569       0.122346       2.016359                    0.999774      28.826038      83.060176       0.625755       0.423600      -1.056123       0.019253       0.004078      -0.020400       0.028346       0.009622      -0.018623       0.004240      -0.036362       0.063734      -0.037409       0.009941       0.027469             11.610127      19.960468      -1.339999      -0.743345       4.987863      -0.280953       9.882051          -0.000020
           88              C       6.183224       0.016881       1.207393      -0.149416      35.554895 0.40969267E+03  0.95113743E+04                                 9.477389                            6.776198       0.075905       1.994006                    0.999707      29.384718      84.566623       0.627734       0.420286      -1.059355      -0.027175       0.005336      -0.011882       0.030135      -0.004942       0.027382      -0.001924       0.001159       0.073708      -0.027250      -0.012337       0.039587             12.152440      22.212677      -1.502210      -2.573943       5.014133      -0.167164       9.230510           0.000016
           89              C       6.859239       0.065726       0.014331       0.080106      39.971245 0.38883691E+03  0.88473983E+04                                10.337978                            6.599300      -0.092329       1.984368                    0.999468      26.121880      72.728381       0.640912       0.420010      -1.067031      -0.005619      -0.004055       0.001240       0.007039      -0.000540      -0.007610       0.001430       0.030647      -0.023165      -0.012131      -0.009081       0.021212             15.450824      31.237257      -2.873343      -1.201830       5.707247      -0.358107       9.407968          -0.000016
           90              C       4.011606      -0.560048      16.855128      -0.148848      34.548979 0.39290507E+03  0.90282458E+04                                 9.277466                            6.625883       0.103024       2.007052                    0.999773      29.061057      83.251804       0.636149       0.419017      -1.059977      -0.029099      -0.000334       0.006934       0.029915       0.005950      -0.020530      -0.000306      -0.007498       0.064699      -0.025360      -0.005692       0.031052             11.786314      21.731142      -1.807927       0.417687       5.064681      -0.694375       8.563121           0.000016
           91              C       2.665599      -0.471067      16.948280      -0.096221      34.005057 0.39251238E+03  0.90439567E+04                                 9.247524                            6.675091      -0.030471       1.966180                    0.999757      28.995548      83.993936       0.624466       0.425689      -1.052649       0.030537      -0.011405       0.020542       0.038530       0.007094       0.027786       0.000778      -0.036787       0.052681      -0.041203       0.009677       0.031526             11.582334      20.524202      -1.333219      -1.068025       5.146085      -0.673717       9.076714          -0.000017
           92              C       2.577737       0.264464       0.238254       0.588906      23.934230 0.25409326E+03  0.52903763E+04                                 7.746867                            5.690725       0.004916       2.061793                    0.999375      22.474283      63.395773       0.615516       0.477940      -1.015102      -0.064781      -0.011621       0.000979       0.065822      -0.008430       0.003330      -0.000111      -0.178650      -0.095053      -0.074139      -0.031425       0.105564              9.722880      15.725096       0.374182      -0.036626       4.807685       0.020401       8.635861          -0.000049
           93              C      -0.417172       1.037243       4.247371       0.118912      26.618629 0.32525922E+03  0.71540918E+04                                 7.974179                            6.167071       0.075838       2.061961                    0.998558      25.479092      72.235005       0.635070       0.438490      -1.044338       0.006619      -0.047089      -0.011871       0.049011       0.001234       0.012365      -0.001788       0.054169      -0.104161      -0.036748      -0.009599       0.046347              9.484573       4.617846       0.339212      -0.977549      10.422816       0.183587      13.413056          -0.000069
           94              C      -0.619467       0.975304       5.612405      -0.152674      34.703493 0.45992364E+03  0.11056112E+05                                 9.534112                            7.361460      -0.283283       1.892874                    0.997537      30.174957      90.094901       0.576655       0.441849      -1.040003       0.007692      -0.007875      -0.009559       0.014579       0.010364       0.012963       0.005158       0.047813      -0.104722      -0.037442      -0.008409       0.045851             11.454767       5.577703       0.429893      -1.809096      12.312359      -1.999214      16.474239           0.000068
           95              C      -0.743530      -0.236736       6.239389       0.063849      37.715662 0.41088743E+03  0.95146507E+04                                 9.949853                            6.843932      -0.227902       1.940799                    0.999118      26.754054      76.073669       0.618752       0.427484      -1.058349       0.007324       0.001737      -0.013974       0.015873      -0.002505      -0.002462       0.003275       0.031585      -0.017889      -0.014187      -0.005079       0.019266             13.388029       5.666981       0.646820      -2.670875      11.252506      -1.407032      23.244598          -0.000047
           96              C      12.325387      13.716935       5.454763      -0.166109      34.888267 0.45504581E+03  0.10885143E+05                                 9.453974                            7.239512      -0.131387       1.932824                    0.998581      30.280582      89.525698       0.592833       0.431911      -1.048297       0.010244       0.007038      -0.003520       0.012918      -0.014138       0.006088       0.002438       0.016068      -0.119755      -0.040731       0.004295       0.036437             11.311373       5.430217       0.649139      -1.606111      10.758973       0.892007      17.744927           0.000073
           97              C      12.511700      13.863167       4.095103       0.100802      27.654153 0.33470333E+03  0.74114751E+04                                 8.152314                            6.233515       0.156777       2.077136                    0.999270      25.919526      73.626986       0.635366       0.435349      -1.046669       0.004608       0.052020      -0.006977       0.052687      -0.013068       0.012791       0.006850       0.026068      -0.101128      -0.038293       0.001721       0.036572              9.713820       4.684455       0.570191      -1.023275       9.859724       0.037191      14.597281          -0.000072
           98              C      -0.903622      -0.354655       7.697575       0.247708      32.556766 0.34705827E+03  0.77345008E+04                                 9.307247                            6.469361      -0.231896       1.957273                    0.999010      24.851931      70.211011       0.607749       0.452222      -1.039516       0.000934      -0.001345       0.011996       0.012107      -0.006318       0.013796      -0.002535       0.163351      -0.086098      -0.067676      -0.030118       0.097794             12.729250       5.472398       0.584063      -3.157725       8.887775      -1.605635      23.827577          -0.000023
           99              C      -1.587782      11.071182       0.032245      -0.033390      38.240190 0.44494069E+03  0.10459412E+05                                 9.888677                            7.009446      -0.072947       1.979580                    0.999147      27.524202      77.613272       0.629223       0.414092      -1.071999       0.016819      -0.043779       0.004540       0.047118       0.007082       0.000539       0.001208       0.013981       0.016753      -0.012788       0.005165       0.007623             13.134761       5.666819      -2.438786      -0.040654      22.602201       0.253407      11.135263           0.000024
          100              C      11.645587       9.489340      16.756602      -0.094655      35.146680 0.44265504E+03  0.10542101E+05                                 9.612344                            7.207303      -0.299862       1.881097                    0.998454      29.961586      89.108277       0.584430       0.440060      -1.040818       0.006306      -0.023017       0.017765       0.029751       0.013510       0.004291      -0.014080       0.046775       0.003539      -0.033789       0.007358       0.026431             11.925196       5.739911      -2.322066      -0.416873      18.425349       0.843119      11.610328          -0.000015
          101              C      11.833070       8.123777      16.736897      -0.150887      36.549387 0.45406971E+03  0.10835784E+05                                 9.728353                            7.192860       0.014131       1.976011                    0.999294      30.073685      88.269364       0.600698       0.427279      -1.053084      -0.000888       0.025337       0.006022       0.026058       0.001945       0.000547       0.024378       0.007550       0.045746      -0.025945      -0.003825       0.029770             12.250704       5.777494      -2.854973       0.148235      20.071893      -2.023678      10.902725           0.000017
          102              C      -1.205910       8.277253       0.010748       0.069049      40.526829 0.42619262E+03  0.99180396E+04                                10.348464                            6.900129      -0.062935       1.983857                    0.999366      26.801808      75.359166       0.628270       0.418928      -1.068181       0.000653       0.010157       0.004073       0.010963      -0.001127       0.000020       0.000439      -0.036939       0.012984      -0.020668       0.004312       0.016356             14.606420       6.233178      -4.392201       0.077396      26.941973      -0.615946      10.644110          -0.000019
          103              C      -1.332151       9.002499       1.214558      -0.152753      35.541838 0.44560755E+03  0.10562298E+05                                 9.455782                            7.073336       0.131450       2.008145                    0.999728      29.915576      86.925942       0.613724       0.421044      -1.059129       0.003463       0.020537      -0.012591       0.024337       0.003191       0.003786      -0.023181       0.002224       0.071669      -0.025613      -0.009535       0.035148             11.662180       5.576941      -2.815982      -0.108860      19.317662       1.131346      10.091936           0.000017
          104              C      -1.528354      10.353498       1.223515      -0.110995      34.198018 0.43388567E+03  0.10233133E+05                                 9.250592                            7.010702       0.010664       1.970624                    0.999741      29.696627      86.542720       0.611356       0.424795      -1.055028       0.010456      -0.014022      -0.021623       0.027812       0.004324      -0.001117       0.014606       0.027001       0.064677      -0.029163       0.003345       0.025818             11.246989       5.455600      -2.210777       0.233967      17.864378      -0.661081      10.420990          -0.000018
          105              C      -1.817333      12.556220       0.017914       0.590956      24.107524 0.25540619E+03  0.53268042E+04                                 7.763192                            5.693140      -0.095496       2.023357                    0.999493      22.652839      64.041808       0.617116       0.475887      -1.015769      -0.000254       0.066024      -0.000577       0.066027       0.024440      -0.006533      -0.001202       0.168679      -0.092985      -0.072314      -0.031320       0.103634              9.839568       4.704535      -1.146204       0.184155      15.687796       0.417632       9.126374          -0.000045
          106              C       6.833253      13.943344      17.736489      -0.020543      36.628681 0.40650363E+03  0.93388414E+04                                 9.612764                            6.691226       0.086222       2.040128                    0.999506      26.682960      74.288387       0.645504       0.413027      -1.073103      -0.039244       0.013652       0.004555       0.041799       0.000733       0.006068       0.008343      -0.023344       0.002284      -0.014728      -0.001632       0.016361             12.751530      23.601392      -0.449500      -0.452088       5.194742      -0.545782       9.458456           0.000029
          107              C       6.077756      14.056392      16.618666      -0.103082      34.333562 0.40031740E+03  0.92501885E+04                                 9.283321                            6.724568       0.122347       2.016360                    0.999774      28.826035      83.060155       0.625755       0.423600      -1.056123      -0.019253      -0.004078       0.020400       0.028346       0.009622      -0.018623       0.004240      -0.036362       0.063734      -0.037409       0.009941       0.027469             11.610124      19.960462      -1.339999      -0.743345       4.987862      -0.280953       9.882049          -0.000018
          108              C       4.739489      14.190940      16.706443      -0.149416      35.554884 0.40969254E+03  0.95113703E+04                                 9.477387                            6.776197       0.075906       1.994007                    0.999707      29.384712      84.566595       0.627734       0.420286      -1.059355       0.027175      -0.005336       0.011882       0.030135      -0.004942       0.027382      -0.001924       0.001158       0.073708      -0.027251      -0.012337       0.039587             12.152438      22.212672      -1.502209      -2.573943       5.014132      -0.167164       9.230508           0.000014
          109              C       6.167300      15.034216      -0.014331       0.080106      39.971241 0.38883687E+03  0.88473970E+04                                10.337978                            6.599299      -0.092328       1.984368                    0.999468      26.121878      72.728373       0.640912       0.420010      -1.067031       0.005619       0.004055      -0.001240       0.007039      -0.000540      -0.007610       0.001430       0.030647      -0.023165      -0.012131      -0.009081       0.021212             15.450823      31.237255      -2.873343      -1.201830       5.707247      -0.358107       9.407967          -0.000016
          110              C       6.911107      14.767869       1.058708      -0.148848      34.548971 0.39290497E+03  0.90282428E+04                                 9.277464                            6.625882       0.103024       2.007052                    0.999773      29.061054      83.251788       0.636150       0.419017      -1.059978       0.029099       0.000333      -0.006934       0.029915       0.005950      -0.020530      -0.000306      -0.007498       0.064698      -0.025360      -0.005692       0.031052             11.786312      21.731136      -1.807926       0.417686       5.064680      -0.694375       8.563120           0.000018
          111              C       8.257114      14.678888       0.965556      -0.096221      34.005050 0.39251229E+03  0.90439541E+04                                 9.247523                            6.675090      -0.030471       1.966180                    0.999757      28.995543      83.993915       0.624466       0.425689      -1.052649      -0.030537       0.011405      -0.020541       0.038530       0.007094       0.027786       0.000779      -0.036787       0.052682      -0.041203       0.009676       0.031526             11.582333      20.524200      -1.333219      -1.068026       5.146085      -0.673717       9.076713          -0.000018
          112              C       8.344976      13.943357      17.675582       0.588906      23.934228 0.25409323E+03  0.52903756E+04                                 7.746866                            5.690725       0.004916       2.061793                    0.999375      22.474281      63.395766       0.615516       0.477940      -1.015102       0.064781       0.011621      -0.000979       0.065822      -0.008430       0.003330      -0.000111      -0.178649      -0.095054      -0.074139      -0.031425       0.105564              9.722880      15.725094       0.374182      -0.036626       4.807685       0.020401       8.635860          -0.000047
          113              C      11.339885      13.170578      13.666465       0.118912      26.618617 0.32525905E+03  0.71540869E+04                                 7.974176                            6.167069       0.075839       2.061962                    0.998558      25.479084      72.234976       0.635070       0.438490      -1.044338      -0.006619       0.047089       0.011871       0.049011       0.001234       0.012365      -0.001788       0.054169      -0.104161      -0.036748      -0.009599       0.046347              9.484569       4.617844       0.339212      -0.977549      10.422812       0.183586      13.413051          -0.000070
          114              C      11.542180      13.232517      12.301431      -0.152675      34.703535 0.45992430E+03  0.11056133E+05                                 9.534122                            7.361467      -0.283287       1.892873                    0.997537      30.174993      90.095070       0.576654       0.441849      -1.040003      -0.007691       0.007875       0.009560       0.014579       0.010364       0.012963       0.005158       0.047814      -0.104725      -0.037443      -0.008408       0.045851             11.454778       5.577708       0.429894      -1.809096      12.312384      -1.999218      16.474243           0.000069
          115              C      -3.557757      14.444557      11.674447       0.063848      37.715756 0.41088856E+03  0.95146855E+04                                 9.949873                            6.843945      -0.227912       1.940795                    0.999118      26.754108      76.073917       0.618750       0.427484      -1.058349      -0.007324      -0.001737       0.013974       0.015873      -0.002505      -0.002462       0.003275       0.031586      -0.017890      -0.014188      -0.005079       0.019267             13.388055       5.666992       0.646822      -2.670879      11.252536      -1.407035      23.244636          -0.000047
          116              C      -1.402674       0.490886      12.459073      -0.166109      34.888300 0.45504631E+03  0.10885160E+05                                 9.453982                            7.239517      -0.131391       1.932823                    0.998581      30.280621      89.525883       0.592832       0.431912      -1.048297      -0.010244      -0.007038       0.003521       0.012918      -0.014139       0.006088       0.002439       0.016069      -0.119758      -0.040732       0.004295       0.036437             11.311381       5.430221       0.649141      -1.606110      10.758993       0.892008      17.744929           0.000073
          117              C      -1.588987       0.344654      13.818733       0.100802      27.654142 0.33470315E+03  0.74114701E+04                                 8.152312                            6.233513       0.156778       2.077136                    0.999270      25.919518      73.626955       0.635366       0.435349      -1.046669      -0.004608      -0.052020       0.006977       0.052687      -0.013068       0.012791       0.006850       0.026068      -0.101128      -0.038293       0.001721       0.036572              9.713817       4.684453       0.570191      -1.023275       9.859720       0.037189      14.597277          -0.000073
          118              C      -1.200204      -0.537466      10.216261       0.247703      32.557241 0.34706348E+03  0.77346451E+04                                 9.307343                            6.469414      -0.231906       1.957267                    0.999010      24.852071      70.211512       0.607746       0.452223      -1.039515      -0.000934       0.001345      -0.011996       0.012107      -0.006318       0.013796      -0.002535       0.163353      -0.086094      -0.067677      -0.030116       0.097793             12.729407       5.472452       0.584070      -3.157777       8.887840      -1.605666      23.827930          -0.000027
          119              C       4.669123       9.243906      11.921658      -0.015053      39.141075 0.39854496E+03  0.90930942E+04                                10.023309                            6.589440       0.027694       2.022710                    0.999389      26.400102      72.782564       0.657084       0.408555      -1.078128      -0.034015       0.008008       0.010160       0.036392      -0.002512      -0.004314       0.004470      -0.027941       0.009992      -0.016653       0.001969       0.014684             14.255117      28.007598       1.141525       1.167323       5.276255      -0.436666       9.481498           0.000009
          120              C       3.924363       9.406331      10.843245      -0.100516      33.833894 0.38938384E+03  0.89396333E+04                                 9.192928                            6.627400       0.044011       1.989298                    0.999707      28.833519      82.940016       0.630702       0.422999      -1.056005      -0.029671       0.001303       0.018928       0.035218       0.007310      -0.024516       0.006975      -0.040257       0.030292      -0.039465       0.015658       0.023807             11.643160      20.640793       0.268620       1.886932       4.876867      -0.375890       9.411820           0.000003
          121              C       2.548821       9.448604      10.873698      -0.157960      36.222377 0.42806950E+03  0.10055971E+05                                 9.622114                            6.953594       0.209318       2.040159                    0.999678      29.562569      85.814350       0.615546       0.423580      -1.056412       0.032886       0.001041       0.003068       0.033046      -0.001656       0.027828      -0.002867       0.004003       0.035864      -0.024966      -0.008232       0.033197             12.084264      20.520110      -0.048207      -0.660829       5.267640      -0.386227      10.465043          -0.000003
          122              C       1.890607       9.383863      12.052429       0.083510      37.345662 0.39091148E+03  0.89250158E+04                                 9.884117                            6.653118      -0.043074       2.001557                    0.999534      26.223509      73.635434       0.631789       0.424623      -1.061907       0.007619       0.006835       0.008288       0.013170      -0.003318       0.000853      -0.000377       0.030451      -0.032277      -0.010899      -0.010088       0.020987             13.570273      25.643849      -1.159884      -0.783628       5.469323      -0.368367       9.597648          -0.000000
          123              C       2.637541       9.197978      13.177418      -0.153373      34.466143 0.40725291E+03  0.94596174E+04                                 9.305433                            6.788315       0.059525       1.993029                    0.999646      29.452782      85.342806       0.621449       0.424318      -1.054708       0.016412       0.009952      -0.009081       0.021233      -0.001517      -0.020632       0.001187      -0.011208       0.081102      -0.027051      -0.007925       0.034975             11.508698      20.475929      -0.467822       0.791215       5.088357      -0.324932       8.961809          -0.000003
          124              C       3.962834       9.055077      13.105762      -0.092653      33.267313 0.39646894E+03  0.91265253E+04                                 9.051872                            6.672520       0.017507       1.979775                    0.999689      28.766361      82.357796       0.631841       0.421116      -1.059141      -0.015817       0.007595      -0.025159       0.030673      -0.002681       0.016641      -0.000959      -0.038442       0.065930      -0.035187       0.008206       0.026981             11.122540      19.877835       0.102166      -0.587324       4.909966      -0.710770       8.579819          -0.000003
          125              C       6.159366       9.252176      11.876873       0.606212      24.954996 0.24763912E+03  0.51100461E+04                                 7.963968                            5.589247      -0.006840       2.060813                    0.999562      22.036500      61.375966       0.627454       0.473063      -1.020276       0.061620       0.001823      -0.001340       0.061661      -0.008022       0.001290       0.005835      -0.188578      -0.112023      -0.076021      -0.037501       0.113521             10.599529      19.204925       0.836916       0.607606       4.493012      -0.074692       8.100651          -0.000045
          126              C      -2.451618       9.640700      12.231567      -0.028973      37.628243 0.42368575E+03  0.98305550E+04                                 9.751953                            6.823169       0.057122       2.027387                    0.999354      26.979680      75.380383       0.640637       0.412059      -1.074200       0.040982      -0.010093       0.004283       0.042423       0.001658      -0.000975       0.015140      -0.019287       0.021106      -0.013831      -0.007903       0.021734             12.453405      22.069258      -1.299942      -0.562425       5.690215      -1.350958       9.600744           0.000019
          127              C      -1.680154       9.307461      13.344016      -0.099033      35.255509 0.42524990E+03  0.99603348E+04                                 9.428267                            6.925114       0.106422       2.007434                    0.999718      29.109695      84.019101       0.618352       0.422903      -1.058204       0.019692       0.008984      -0.022754       0.031404       0.008508      -0.014030       0.001349      -0.014247       0.079864      -0.027708      -0.002805       0.030513             11.396391      18.451974      -1.835547      -0.789340       5.616877      -1.344049      10.120322          -0.000015
          128              C      -0.317836       9.205158      13.245490      -0.147394      35.915962 0.42524293E+03  0.99936542E+04                                 9.575339                            6.937298      -0.025319       1.960156                    0.999572      29.949119      87.542687       0.614107       0.424399      -1.053723      -0.026598       0.012315      -0.012610       0.031908      -0.000840       0.028442      -0.002447      -0.001473       0.079271      -0.028648      -0.012589       0.041237             11.770762      20.099448      -1.393647      -2.830087       5.665102      -1.102693       9.547736           0.000012
          129              C       0.399882       9.448779      12.113336       0.069053      39.156863 0.40574586E+03  0.93372617E+04                                10.152066                            6.753113      -0.041997       1.997409                    0.999456      26.488302      74.332399       0.631474       0.421488      -1.065369      -0.001669      -0.001199       0.003141       0.003754      -0.002158       0.000320       0.007353       0.026847      -0.003299      -0.016548       0.002397       0.014151             13.965603      26.369498      -2.106211      -1.536346       6.004613      -1.182081       9.522698          -0.000014
          130              C      -0.370445       9.846585      11.038506      -0.151007      35.943758 0.43686498E+03  0.10295158E+05                                 9.509014                            6.981067       0.103582       1.998528                    0.999713      29.759913      85.984304       0.621288       0.418338      -1.061738      -0.029310      -0.003276       0.013166       0.032298       0.009300      -0.021247      -0.004002       0.006404       0.085784      -0.026341      -0.012462       0.038803             11.554858      19.566850      -2.187005       0.179129       5.797437      -1.543761       9.300289           0.000015
          131              C      -1.760066       9.920740      11.095830      -0.104671      34.282923 0.42064285E+03  0.98561636E+04                                 9.298993                            6.916666      -0.046016       1.956014                    0.999669      29.550204      86.175600       0.612915       0.426492      -1.052699       0.026644      -0.017084       0.015162       0.035095       0.003352       0.021106       0.001172      -0.020213       0.061184      -0.029508      -0.000049       0.029557             11.135844      18.352426      -1.400279      -1.571776       5.635963      -1.345456       9.419143          -0.000011
          132              C      11.295412       9.661751      12.233359       0.600507      23.404119 0.24690190E+03  0.51131722E+04                                 7.658353                            5.632437      -0.038063       2.049602                    0.999524      22.366301      63.297212       0.613819       0.481836      -1.011203      -0.060329      -0.008096       0.000484       0.060871      -0.003951      -0.004181      -0.014136      -0.176049      -0.099987      -0.071987      -0.034204       0.106192              9.340595      14.810167      -0.122843       0.020305       4.692172       0.250498       8.519446          -0.000042
          133              C       9.244403       5.442249      12.032724      -0.019959      38.773977 0.40970354E+03  0.94131459E+04                                 9.910131                            6.674663      -0.006246       2.007527                    0.999307      26.706447      73.902596       0.653764       0.407775      -1.078563       0.007759      -0.040031       0.005457       0.041139       0.003887      -0.010037       0.001260       0.022052       0.001799      -0.012885      -0.004270       0.017155             13.168527       5.907281      -2.745824       1.695472      23.492737       0.358707      10.105564           0.000018
          134              C       9.708817       4.791911      13.145173      -0.107907      35.669527 0.42195752E+03  0.98664834E+04                                 9.476873                            6.888964      -0.015381       1.962776                    0.999654      29.397470      84.846606       0.621072       0.421765      -1.058654      -0.009285      -0.023942      -0.020653       0.032954       0.012457       0.000023       0.018148       0.010029       0.052601      -0.027583       0.000768       0.026815             11.595543       5.871083      -2.658583       1.904166      18.950252      -0.457562       9.965295          -0.000010
          135              C       9.937414       3.424748      13.127259      -0.155740      36.029273 0.42886164E+03  0.10068586E+05                                 9.526712                            6.926180       0.085588       1.994062                    0.999752      29.730913      85.979894       0.621947       0.419471      -1.060110      -0.015790       0.026748      -0.008339       0.032160      -0.006323       0.009944      -0.027048      -0.000301       0.055667      -0.025673      -0.012351       0.038023             11.714326       5.717768      -2.214424       1.549006      19.862087       1.130050       9.563122           0.000005
          136              C       9.693278       2.668836      12.023767       0.081793      38.717642 0.39347829E+03  0.89829420E+04                                10.054069                            6.633296      -0.115947       1.974344                    0.999432      26.265547      73.339520       0.639792       0.419343      -1.067059      -0.005151       0.004573      -0.000930       0.006951      -0.004301      -0.011103      -0.000619      -0.032663      -0.009783      -0.021872       0.003317       0.018555             13.819843       6.418125      -4.007947       1.843114      25.176566      -0.960259       9.864838          -0.000004
          137              C       9.170689       3.310375      10.936397      -0.149113      35.768456 0.41643608E+03  0.97094438E+04                                 9.490391                            6.825423       0.104823       2.003484                    0.999737      29.512239      85.172379       0.626207       0.419510      -1.059629      -0.008037       0.027289       0.014854       0.032092       0.008575       0.007188       0.026880      -0.000637       0.036926      -0.025584      -0.008900       0.034484             11.724060       6.150096      -3.032024       2.241818      18.994377      -1.999667      10.027708           0.000005
          138              C       8.976213       4.670434      10.945354      -0.108327      35.796253 0.41903971E+03  0.97953597E+04                                 9.544893                            6.889084       0.009526       1.972712                    0.999704      29.396249      85.230208       0.616938       0.424716      -1.055291       0.005966      -0.018667       0.027136       0.033473      -0.000699       0.008098      -0.020617       0.037067       0.025659      -0.033222       0.008755       0.024467             11.673273       5.708313      -1.889021       1.785181      18.733173       0.790314      10.578332          -0.000008
          139              C       9.020217       6.919298      11.996896       0.611548      24.022539 0.24095471E+03  0.49449421E+04                                 7.734673                            5.517916      -0.067037       2.041721                    0.999504      21.987563      61.344272       0.629846       0.473856      -1.018462      -0.011315       0.062050      -0.001577       0.063093       0.026375      -0.002554       0.002577       0.185696      -0.129517      -0.075199      -0.042938       0.118137              9.715227       4.580950      -1.652200       0.436641      15.784964       0.248015       8.779767          -0.000044
          140              C       8.187816      13.512187      12.052429      -0.037804      37.580553 0.44443389E+03  0.10446370E+05                                 9.771661                            7.007662      -0.043783       1.988844                    0.999268      27.532897      77.678464       0.628894       0.414353      -1.071641      -0.018226       0.044144      -0.003793       0.047909       0.007097      -0.000174       0.003785       0.010194       0.010980      -0.011366       0.003717       0.007649             12.499684       5.572442      -2.056012      -0.433678      21.482967       0.184291      10.443643           0.000016
          141              C       8.163001      14.226493      10.868324      -0.108999      33.105177 0.42690894E+03  0.10025444E+05                                 9.051536                            6.959020      -0.021694       1.960441                    0.999747      29.620831      86.068717       0.613120       0.425395      -1.054911      -0.017221       0.016814       0.019422       0.030927       0.007584      -0.000128       0.018365       0.023816       0.070471      -0.031606       0.001616       0.029990             10.645482       5.321377      -1.876434      -0.288507      17.018828      -0.785075       9.596241          -0.000008
          142              C      10.158986       0.490076      10.868324      -0.158646      34.280955 0.43610229E+03  0.10278965E+05                                 9.209480                            6.988044       0.120635       2.003056                    0.999727      29.919412      86.625083       0.618858       0.419908      -1.060097      -0.003779      -0.027398       0.010060       0.029430       0.001778       0.001609      -0.023686      -0.002073       0.078098      -0.023881      -0.013524       0.037404             10.939071       5.438678      -2.584811      -0.569930      17.992483       0.639321       9.386051           0.000011
          143              C       9.944780       1.198809      12.039889       0.075154      39.096258 0.41487798E+03  0.95907275E+04                                10.125790                            6.817188      -0.088679       1.980340                    0.999347      26.557275      74.441949       0.630744       0.420070      -1.067375      -0.005837      -0.007117       0.001890       0.009396      -0.001275       0.013946       0.003448      -0.027840      -0.010682      -0.022688       0.006322       0.016366             13.819095       6.017472      -4.005049      -0.067404      25.307541      -1.140924      10.132272          -0.000016
          144              C      10.007680       0.472333      13.225785      -0.149294      34.984765 0.43954060E+03  0.10407993E+05                                 9.428227                            7.066111       0.027666       1.981031                    0.999369      29.928699      87.609755       0.607218       0.425984      -1.053493       0.002383      -0.027815      -0.008411       0.029156       0.000846       0.002530       0.025337       0.007490       0.056765      -0.027153      -0.005883       0.033036             11.479400       5.442118      -2.171942       0.015495      18.598098      -2.294878      10.397984           0.000012
          145              C       8.009553      14.214255      13.236533      -0.096835      34.725956 0.44603530E+03  0.10636610E+05                                 9.520660                            7.231669      -0.281297       1.886639                    0.998578      29.967241      89.013786       0.584162       0.439682      -1.041650      -0.007072       0.019159      -0.021053       0.029331       0.013143       0.005570      -0.011406       0.040052       0.012603      -0.030575       0.008430       0.022145             11.433030       5.681941      -1.957117      -0.704697      17.373748       0.427445      11.243401          -0.000011
          146              C       8.406283      12.035941      12.072134       0.601862      23.531931 0.25084769E+03  0.52108765E+04                                 7.659541                            5.654361      -0.101647       2.024531                    0.999507      22.476058      63.520605       0.616904       0.477956      -1.014152      -0.002307      -0.067291      -0.000133       0.067331       0.021135       0.007033       0.000856       0.166862      -0.088710      -0.071282      -0.029954       0.101235              9.429424       4.651009      -0.922985      -0.270887      15.006917       0.294507       8.630346          -0.000043
          147              C       8.356555       8.226493      16.160071       0.107090      25.182655 0.30497819E+03  0.65745799E+04                                 7.540924                            5.876980       0.259420       2.113728                    0.999769      25.107850      69.557128       0.669015       0.424689      -1.056936       0.000987       0.045028      -0.006376       0.045488      -0.001293       0.008046       0.007185       0.025164      -0.109292      -0.038581       0.006827       0.031754              8.655639       4.298608      -0.060817      -0.534348       8.635500      -0.058221      13.032807          -0.000071
          148              C       8.211742       8.092609      17.514357      -0.159953      32.264983 0.42746517E+03  0.10046310E+05                                 8.911491                            6.990010      -0.099148       1.946435                    0.998912      29.621590      86.231481       0.608015       0.428634      -1.052437       0.010092       0.006033      -0.006390       0.013383       0.002251       0.007183       0.005917       0.005223      -0.138610      -0.047388       0.019774       0.027614             10.229506       5.070694      -0.058147      -1.075505       9.473449       0.529210      16.144374           0.000075
          149              C      10.233670      10.112434       0.394104       0.060377      37.046439 0.42886179E+03  0.10023948E+05                                 9.818517                            6.984764      -0.226955       1.937854                    0.999052      26.997472      76.779104       0.614281       0.426597      -1.060356       0.008374       0.000023      -0.011756       0.014434       0.000161      -0.001626       0.000811       0.022961      -0.006972      -0.010405      -0.002413       0.012817             12.604662       5.529745       0.126741      -2.106345      10.492092      -1.273375      21.792147          -0.000056
          150              C       8.199495      10.468415      17.684539      -0.153958      34.168786 0.47565531E+03  0.11526827E+05                                 9.444636                            7.494965      -0.331814       1.875336                    0.997404      30.428293      91.114710       0.570704       0.442872      -1.039763       0.010638      -0.006786      -0.003267       0.013034       0.011169       0.006911       0.002183       0.045955      -0.105959      -0.035990      -0.007877       0.043867             10.967699       5.485588      -0.018146      -1.044596      11.800812      -1.657825      15.616696           0.000078
          151              C       8.338500      10.503710      16.308756       0.114347      26.270805 0.32874681E+03  0.72547486E+04                                 7.914452                            6.211473       0.064188       2.056136                    0.998470      25.649082      72.989688       0.630647       0.440108      -1.042709       0.007443      -0.049172      -0.010124       0.050753       0.006576       0.011458      -0.001744       0.052659      -0.108413      -0.037974      -0.008740       0.046713              9.174159       4.547709      -0.105213      -0.546788       9.978391       0.254273      12.996377          -0.000076
          152              C      10.054102      10.008099       1.882744       0.241722      32.359864 0.36140029E+03  0.81275815E+04                                 9.270437                            6.602252      -0.224337       1.958129                    0.998796      25.064915      70.892647       0.602152       0.452300      -1.040557      -0.006128      -0.004219       0.013718       0.015606       0.002931       0.011326      -0.004150       0.166498      -0.084800      -0.069633      -0.028801       0.098434             12.132453       5.286460       0.262530      -2.475275       8.611509      -1.819882      22.499388          -0.000033
          153              C       9.720549       9.843050       4.408595       0.251018      32.104387 0.33607522E+03  0.74079894E+04                                 9.135283                            6.317298      -0.154405       1.985423                    0.999033      24.414156      67.942339       0.624000       0.445305      -1.046596       0.000210      -0.000987      -0.009491       0.009544       0.002850       0.024417      -0.000620       0.176822      -0.086529      -0.074060      -0.033195       0.107255             12.132346       5.225447       0.481979      -3.073565       8.570501      -1.753304      22.601090          -0.000021
          154              C       9.302209      10.724903       8.016442       0.111671      27.240589 0.30643243E+03  0.66217897E+04                                 7.998529                            5.914572       0.221104       2.104055                    0.999585      25.155959      70.050047       0.662098       0.428098      -1.053551      -0.007056      -0.051346       0.007231       0.052331      -0.014361       0.013702       0.008200       0.041637      -0.111136      -0.042343      -0.002895       0.045238              9.496876       4.576399       1.026812      -1.541549       9.460402       0.184014      14.453828          -0.000072
          155              C       9.522056      10.872110       6.667530      -0.169958      35.278451 0.42852823E+03  0.10061258E+05                                 9.393225                            6.936319      -0.005665       1.971772                    0.999426      29.652313      85.823134       0.619617       0.421027      -1.058870      -0.004440      -0.009673       0.002587       0.010953      -0.013841       0.006141      -0.000428       0.013481      -0.124032      -0.041900       0.005453       0.036448             11.209901       5.250087       1.101235      -1.855725      10.477846       0.843146      17.901771           0.000073
          156              C       9.481038       9.740410       5.863199       0.069118      37.314876 0.38695232E+03  0.87853871E+04                                 9.732576                            6.550313      -0.092308       1.986194                    0.999174      26.009179      72.109291       0.648791       0.415813      -1.070742      -0.002907       0.000531       0.011018       0.011408      -0.005657       0.006201       0.001434       0.040450      -0.015850      -0.018765      -0.006058       0.024823             12.819945       5.395849       1.092551      -2.766191      10.676715      -1.106628      22.387272          -0.000045
          157              C       9.282918       8.552002       6.470478      -0.155840      35.063427 0.43354325E+03  0.10230845E+05                                 9.458251                            7.054241      -0.107126       1.947653                    0.998924      29.546360      86.344159       0.603014       0.430427      -1.050757       0.001970       0.008386       0.010740       0.013768      -0.005521       0.018573       0.005228       0.060787      -0.099796      -0.038939      -0.012457       0.051396             11.195945       5.277054       1.165514      -2.165093      11.713267      -1.367088      16.597513           0.000068
          158              C       9.054745       8.497434       7.839095       0.118581      26.285384 0.30085385E+03  0.64553727E+04                                 7.750919                            5.819063       0.392047       2.164268                    0.999769      24.696751      67.973825       0.676330       0.422067      -1.059927       0.005012       0.046503       0.010101       0.047851      -0.005588       0.011619      -0.008334       0.059296      -0.105610      -0.038936      -0.010651       0.049587              9.080210       4.331846       0.753581      -1.315270       9.646867       0.534107      13.261917          -0.000076
          159              C       6.253590       4.963915       5.992178      -0.015053      39.141079 0.39854498E+03  0.90930950E+04                                10.023310                            6.589440       0.027693       2.022709                    0.999389      26.400103      72.782572       0.657084       0.408555      -1.078128       0.034015      -0.008008      -0.010160       0.036392      -0.002512      -0.004314       0.004470      -0.027941       0.009991      -0.016653       0.001969       0.014684             14.255118      28.007599       1.141525       1.167324       5.276256      -0.436666       9.481500           0.000013
          160              C       6.998350       4.801490       7.070591      -0.100516      33.833896 0.38938385E+03  0.89396338E+04                                 9.192929                            6.627401       0.044011       1.989298                    0.999707      28.833521      82.940027       0.630702       0.422999      -1.056005       0.029671      -0.001303      -0.018928       0.035218       0.007310      -0.024516       0.006975      -0.040257       0.030292      -0.039465       0.015658       0.023808             11.643161      20.640794       0.268620       1.886932       4.876867      -0.375890       9.411821          -0.000002
          161              C       8.373892       4.759217       7.040138      -0.157960      36.222380 0.42806954E+03  0.10055972E+05                                 9.622114                            6.953594       0.209317       2.040159                    0.999678      29.562570      85.814355       0.615546       0.423580      -1.056412      -0.032886      -0.001041      -0.003068       0.033046      -0.001656       0.027828      -0.002867       0.004003       0.035864      -0.024966      -0.008231       0.033197             12.084264      20.520110      -0.048208      -0.660828       5.267640      -0.386227      10.465043           0.000003
          162              C       9.032106       4.823958       5.861407       0.083510      37.345653 0.39091138E+03  0.89250131E+04                                 9.884115                            6.653117      -0.043074       2.001557                    0.999534      26.223505      73.635420       0.631789       0.424623      -1.061907      -0.007619      -0.006835      -0.008288       0.013170      -0.003318       0.000853      -0.000376       0.030451      -0.032277      -0.010899      -0.010088       0.020987             13.570271      25.643844      -1.159883      -0.783627       5.469323      -0.368367       9.597646          -0.000004
          163              C       8.285172       5.009843       4.736418      -0.153373      34.466132 0.40725274E+03  0.94596126E+04                                 9.305431                            6.788314       0.059526       1.993029                    0.999646      29.452774      85.342779       0.621449       0.424318      -1.054708      -0.016412      -0.009952       0.009081       0.021233      -0.001517      -0.020632       0.001187      -0.011209       0.081102      -0.027051      -0.007925       0.034975             11.508697      20.475927      -0.467822       0.791216       5.088357      -0.324932       8.961807           0.000000
          164              C       6.959879       5.152744       4.808074      -0.092653      33.267327 0.39646913E+03  0.91265311E+04                                 9.051875                            6.672521       0.017506       1.979775                    0.999689      28.766371      82.357840       0.631841       0.421116      -1.059141       0.015817      -0.007595       0.025159       0.030673      -0.002681       0.016641      -0.000959      -0.038442       0.065931      -0.035186       0.008205       0.026981             11.122543      19.877840       0.102166      -0.587322       4.909967      -0.710770       8.579822          -0.000006
          165              C       4.763347       4.955645       6.036963       0.606212      24.955001 0.24763918E+03  0.51100477E+04                                 7.963970                            5.589249      -0.006841       2.060813                    0.999562      22.036504      61.375985       0.627454       0.473063      -1.020276      -0.061620      -0.001823       0.001340       0.061661      -0.008022       0.001290       0.005835      -0.188578      -0.112023      -0.076021      -0.037501       0.113521             10.599532      19.204930       0.836916       0.607606       4.493013      -0.074692       8.100653          -0.000046
          166              C      13.374331       4.567121       5.682269      -0.028973      37.628236 0.42368570E+03  0.98305531E+04                                 9.751950                            6.823168       0.057123       2.027388                    0.999354      26.979678      75.380364       0.640638       0.412059      -1.074200      -0.040982       0.010093      -0.004284       0.042423       0.001658      -0.000975       0.015140      -0.019287       0.021107      -0.013831      -0.007903       0.021734             12.453401      22.069251      -1.299941      -0.562426       5.690213      -1.350957       9.600740           0.000015
          167              C      12.602867       4.900360       4.569820      -0.099033      35.255493 0.42524972E+03  0.99603292E+04                                 9.428263                            6.925113       0.106423       2.007435                    0.999718      29.109686      84.019061       0.618352       0.422903      -1.058204      -0.019692      -0.008984       0.022754       0.031404       0.008508      -0.014030       0.001350      -0.014247       0.079864      -0.027708      -0.002805       0.030513             11.396387      18.451967      -1.835546      -0.789339       5.616875      -1.344048      10.120317          -0.000010
          168              C      11.240549       5.002663       4.668346      -0.147394      35.915948 0.42524277E+03  0.99936492E+04                                 9.575336                            6.937296      -0.025318       1.960156                    0.999572      29.949113      87.542657       0.614107       0.424399      -1.053723       0.026598      -0.012316       0.012610       0.031908      -0.000840       0.028442      -0.002447      -0.001473       0.079271      -0.028648      -0.012589       0.041237             11.770757      20.099439      -1.393646      -2.830085       5.665101      -1.102693       9.547733           0.000007
          169              C      10.522831       4.759042       5.800500       0.069053      39.156861 0.40574586E+03  0.93372618E+04                                10.152066                            6.753113      -0.041997       1.997409                    0.999456      26.488302      74.332399       0.631474       0.421488      -1.065369       0.001669       0.001199      -0.003141       0.003754      -0.002158       0.000320       0.007353       0.026847      -0.003299      -0.016548       0.002397       0.014151             13.965602      26.369494      -2.106211      -1.536346       6.004613      -1.182081       9.522697          -0.000011
          170              C      11.293158       4.361236       6.875330      -0.151007      35.943765 0.43686513E+03  0.10295163E+05                                 9.509014                            6.981068       0.103581       1.998527                    0.999713      29.759919      85.984323       0.621288       0.418338      -1.061738       0.029309       0.003276      -0.013166       0.032297       0.009300      -0.021247      -0.004002       0.006404       0.085783      -0.026341      -0.012462       0.038803             11.554858      19.566849      -2.187005       0.179128       5.797437      -1.543761       9.300289           0.000010
          171              C      12.682779       4.287081       6.818006      -0.104671      34.282900 0.42064258E+03  0.98561550E+04                                 9.298987                            6.916663      -0.046012       1.956015                    0.999669      29.550190      86.175527       0.612915       0.426492      -1.052700      -0.026644       0.017084      -0.015162       0.035095       0.003352       0.021106       0.001171      -0.020213       0.061183      -0.029508      -0.000049       0.029557             11.135836      18.352413      -1.400277      -1.571776       5.635960      -1.345455       9.419136          -0.000007
          172              C      -0.372699       4.546070       5.680477       0.600507      23.404119 0.24690191E+03  0.51131723E+04                                 7.658352                            5.632437      -0.038063       2.049602                    0.999524      22.366299      63.297196       0.613819       0.481836      -1.011203       0.060329       0.008096      -0.000484       0.060871      -0.003951      -0.004181      -0.014136      -0.176049      -0.099987      -0.071987      -0.034204       0.106192              9.340593      14.810163      -0.122843       0.020305       4.692171       0.250498       8.519445          -0.000042
          173              C       1.678310       8.765572       5.881112      -0.019959      38.773978 0.40970357E+03  0.94131466E+04                                 9.910131                            6.674663      -0.006246       2.007527                    0.999307      26.706448      73.902597       0.653764       0.407775      -1.078563      -0.007759       0.040031      -0.005457       0.041139       0.003887      -0.010037       0.001260       0.022051       0.001799      -0.012885      -0.004270       0.017155             13.168526       5.907280      -2.745824       1.695472      23.492735       0.358708      10.105564           0.000012
          174              C       1.213896       9.415910       4.768663      -0.107906      35.669516 0.42195738E+03  0.98664790E+04                                 9.476870                            6.888963      -0.015381       1.962776                    0.999654      29.397465      84.846581       0.621072       0.421765      -1.058654       0.009285       0.023942       0.020653       0.032954       0.012457       0.000023       0.018148       0.010029       0.052601      -0.027583       0.000768       0.026815             11.595539       5.871081      -2.658582       1.904166      18.950244      -0.457561       9.965291          -0.000007
          175              C       0.985299      10.783073       4.786577      -0.155740      36.029267 0.42886157E+03  0.10068584E+05                                 9.526710                            6.926179       0.085588       1.994062                    0.999752      29.730911      85.979881       0.621947       0.419471      -1.060110       0.015790      -0.026748       0.008339       0.032160      -0.006323       0.009944      -0.027048      -0.000301       0.055667      -0.025673      -0.012350       0.038023             11.714323       5.717767      -2.214424       1.549006      19.862082       1.130049       9.563120           0.000002
          176              C       1.229435      11.538985       5.890069       0.081793      38.717639 0.39347826E+03  0.89829413E+04                                10.054068                            6.633295      -0.115948       1.974344                    0.999432      26.265546      73.339517       0.639792       0.419343      -1.067059       0.005151      -0.004573       0.000930       0.006951      -0.004301      -0.011103      -0.000619      -0.032663      -0.009783      -0.021872       0.003317       0.018555             13.819841       6.418124      -4.007947       1.843114      25.176561      -0.960259       9.864837          -0.000002
          177              C       1.752024      10.897446       6.977439      -0.149113      35.768455 0.41643607E+03  0.97094435E+04                                 9.490391                            6.825423       0.104822       2.003484                    0.999737      29.512239      85.172380       0.626207       0.419510      -1.059629       0.008036      -0.027289      -0.014854       0.032092       0.008575       0.007188       0.026880      -0.000637       0.036926      -0.025584      -0.008900       0.034484             11.724059       6.150095      -3.032023       2.241818      18.994374      -1.999667      10.027708           0.000001
          178              C       1.946500       9.537387       6.968482      -0.108327      35.796247 0.41903964E+03  0.97953575E+04                                 9.544892                            6.889083       0.009526       1.972712                    0.999704      29.396246      85.230193       0.616938       0.424716      -1.055291      -0.005966       0.018667      -0.027136       0.033473      -0.000699       0.008098      -0.020618       0.037067       0.025659      -0.033222       0.008755       0.024467             11.673270       5.708312      -1.889020       1.785180      18.733170       0.790315      10.578330          -0.000005
          179              C       1.902496       7.288523       5.916940       0.611548      24.022539 0.24095472E+03  0.49449422E+04                                 7.734673                            5.517916      -0.067036       2.041721                    0.999504      21.987563      61.344270       0.629846       0.473856      -1.018462       0.011315      -0.062050       0.001577       0.063093       0.026375      -0.002554       0.002577       0.185696      -0.129517      -0.075199      -0.042938       0.118137              9.715226       4.580950      -1.652200       0.436641      15.784962       0.248015       8.779767          -0.000042
          180              C       2.734897       0.695634       5.861407      -0.037804      37.580554 0.44443388E+03  0.10446370E+05                                 9.771662                            7.007663      -0.043783       1.988844                    0.999268      27.532898      77.678466       0.628894       0.414353      -1.071641       0.018226      -0.044144       0.003793       0.047909       0.007097      -0.000174       0.003785       0.010194       0.010979      -0.011366       0.003717       0.007649             12.499685       5.572443      -2.056012      -0.433679      21.482969       0.184291      10.443644           0.000022
          181              C       2.759712      -0.018672       7.045512      -0.108999      33.105160 0.42690873E+03  0.10025437E+05                                 9.051531                            6.959018      -0.021691       1.960442                    0.999747      29.620821      86.068665       0.613120       0.425395      -1.054911       0.017221      -0.016814      -0.019421       0.030927       0.007584      -0.000128       0.018365       0.023816       0.070472      -0.031606       0.001616       0.029990             10.645476       5.321375      -1.876432      -0.288507      17.018818      -0.785075       9.596235          -0.000013
          182              C       0.763727      13.717745       7.045512      -0.158646      34.280933 0.43610201E+03  0.10278957E+05                                 9.209475                            6.988041       0.120636       2.003057                    0.999727      29.919403      86.625034       0.618858       0.419908      -1.060098       0.003779       0.027398      -0.010060       0.029430       0.001778       0.001609      -0.023686      -0.002073       0.078098      -0.023880      -0.013524       0.037404             10.939064       5.438676      -2.584809      -0.569930      17.992469       0.639321       9.386046           0.000016
          183              C       0.977933      13.009012       5.873947       0.075154      39.096263 0.41487804E+03  0.95907291E+04                                10.125790                            6.817189      -0.088680       1.980340                    0.999347      26.557278      74.441957       0.630744       0.420070      -1.067375       0.005837       0.007116      -0.001890       0.009396      -0.001275       0.013946       0.003448      -0.027840      -0.010682      -0.022688       0.006322       0.016366             13.819094       6.017471      -4.005048      -0.067404      25.307537      -1.140924      10.132273          -0.000021
          184              C       0.915033      13.735488       4.688051      -0.149294      34.984813 0.43954124E+03  0.10408012E+05                                 9.428233                            7.066115       0.027665       1.981030                    0.999369      29.928729      87.609845       0.607218       0.425984      -1.053493      -0.002383       0.027815       0.008410       0.029156       0.000846       0.002530       0.025337       0.007490       0.056766      -0.027153      -0.005883       0.033036             11.479407       5.442121      -2.171943       0.015496      18.598109      -2.294881      10.397990           0.000018
          185              C       2.913160      -0.006434       4.677303      -0.096835      34.726075 0.44603724E+03  0.10636659E+05                                 9.520642                            7.231656      -0.281297       1.886639                    0.998578      29.967345      89.013897       0.584166       0.439679      -1.041653       0.007072      -0.019159       0.021053       0.029331       0.013143       0.005570      -0.011406       0.040052       0.012604      -0.030575       0.008430       0.022145             11.433007       5.681931      -1.957112      -0.704696      17.373710       0.427442      11.243381          -0.000016
          186              C       2.516430       2.171880       5.841702       0.601862      23.531928 0.25084766E+03  0.52108756E+04                                 7.659539                            5.654360      -0.101647       2.024531                    0.999507      22.476055      63.520591       0.616904       0.477956      -1.014152       0.002307       0.067291       0.000133       0.067331       0.021135       0.007033       0.000856       0.166862      -0.088710      -0.071282      -0.029954       0.101235              9.429422       4.651008      -0.922984      -0.270887      15.006912       0.294506       8.630345          -0.000045
          187              C       2.566158       5.981328       1.753765       0.107090      25.182659 0.30497824E+03  0.65745813E+04                                 7.540925                            5.876981       0.259420       2.113728                    0.999769      25.107853      69.557145       0.669015       0.424689      -1.056935      -0.000987      -0.045028       0.006376       0.045488      -0.001292       0.008046       0.007185       0.025164      -0.109291      -0.038581       0.006827       0.031754              8.655641       4.298609      -0.060817      -0.534348       8.635502      -0.058221      13.032810          -0.000064
          188              C       2.710971       6.115212       0.399479      -0.159953      32.264987 0.42746522E+03  0.10046312E+05                                 8.911493                            6.990011      -0.099148       1.946435                    0.998912      29.621592      86.231494       0.608015       0.428634      -1.052437      -0.010092      -0.006033       0.006390       0.013382       0.002252       0.007183       0.005917       0.005223      -0.138610      -0.047388       0.019773       0.027614             10.229507       5.070694      -0.058147      -1.075505       9.473450       0.529210      16.144377           0.000067
          189              C       0.689043       4.095387      17.519732       0.060377      37.046437 0.42886176E+03  0.10023947E+05                                 9.818516                            6.984764      -0.226954       1.937854                    0.999052      26.997471      76.779102       0.614281       0.426597      -1.060356      -0.008374      -0.000023       0.011756       0.014434       0.000162      -0.001626       0.000811       0.022961      -0.006972      -0.010405      -0.002413       0.012817             12.604661       5.529745       0.126741      -2.106344      10.492092      -1.273374      21.792146          -0.000051
          190              C       2.723218       3.739406       0.229297      -0.153959      34.168790 0.47565536E+03  0.11526829E+05                                 9.444638                            7.494966      -0.331814       1.875336                    0.997404      30.428295      91.114723       0.570703       0.442872      -1.039763      -0.010638       0.006786       0.003267       0.013035       0.011169       0.006911       0.002183       0.045955      -0.105959      -0.035990      -0.007876       0.043867             10.967700       5.485589      -0.018146      -1.044596      11.800815      -1.657825      15.616698           0.000072
          191              C       2.584213       3.704111       1.605080       0.114347      26.270805 0.32874682E+03  0.72547489E+04                                 7.914452                            6.211473       0.064188       2.056136                    0.998470      25.649082      72.989690       0.630647       0.440108      -1.042709      -0.007443       0.049172       0.010124       0.050753       0.006576       0.011458      -0.001744       0.052658      -0.108413      -0.037974      -0.008739       0.046713              9.174159       4.547709      -0.105213      -0.546788       9.978391       0.254274      12.996377          -0.000071
          192              C       0.868611       4.199722      16.031092       0.241722      32.359858 0.36140023E+03  0.81275797E+04                                 9.270436                            6.602252      -0.224337       1.958129                    0.998796      25.064912      70.892639       0.602152       0.452300      -1.040557       0.006128       0.004219      -0.013718       0.015606       0.002931       0.011326      -0.004150       0.166498      -0.084801      -0.069633      -0.028801       0.098434             12.132451       5.286460       0.262530      -2.475274       8.611509      -1.819882      22.499385          -0.000032
          193              C       1.202164       4.364771      13.505241       0.251018      32.104380 0.33607517E+03  0.74079878E+04                                 9.135281                            6.317297      -0.154404       1.985423                    0.999033      24.414153      67.942322       0.624000       0.445305      -1.046596      -0.000210       0.000987       0.009491       0.009544       0.002850       0.024417      -0.000620       0.176822      -0.086529      -0.074060      -0.033195       0.107255             12.132342       5.225446       0.481979      -3.073564       8.570499      -1.753302      22.601082          -0.000024
          194              C       1.620504       3.482918       9.897394       0.111671      27.240590 0.30643245E+03  0.66217901E+04                                 7.998530                            5.914572       0.221103       2.104055                    0.999585      25.155958      70.050045       0.662098       0.428098      -1.053551       0.007056       0.051346      -0.007231       0.052331      -0.014361       0.013702       0.008200       0.041637      -0.111136      -0.042343      -0.002895       0.045238              9.496877       4.576399       1.026813      -1.541549       9.460401       0.184012      14.453830          -0.000078
          195              C       1.400657       3.335711      11.246306      -0.169958      35.278469 0.42852845E+03  0.10061266E+05                                 9.393229                            6.936322      -0.005668       1.971771                    0.999426      29.652322      85.823180       0.619617       0.421027      -1.058870       0.004440       0.009673      -0.002587       0.010953      -0.013841       0.006141      -0.000428       0.013481      -0.124032      -0.041900       0.005452       0.036448             11.209907       5.250089       1.101236      -1.855726      10.477852       0.843145      17.901781           0.000078
          196              C       1.441675       4.467411      12.050637       0.069118      37.314859 0.38695216E+03  0.87853823E+04                                 9.732572                            6.550312      -0.092306       1.986195                    0.999174      26.009173      72.109264       0.648791       0.415813      -1.070742       0.002907      -0.000531      -0.011018       0.011408      -0.005657       0.006201       0.001434       0.040451      -0.015851      -0.018765      -0.006058       0.024823             12.819939       5.395847       1.092551      -2.766189      10.676712      -1.106627      22.387259          -0.000047
          197              C       1.639795       5.655819      11.443358      -0.155840      35.063417 0.43354312E+03  0.10230841E+05                                 9.458248                            7.054239      -0.107126       1.947654                    0.998924      29.546356      86.344135       0.603014       0.430427      -1.050758      -0.001970      -0.008386      -0.010740       0.013768      -0.005521       0.018573       0.005228       0.060787      -0.099796      -0.038939      -0.012457       0.051396             11.195940       5.277053       1.165514      -2.165092      11.713264      -1.367086      16.597505           0.000072
          198              C       1.867968       5.710387      10.074741       0.118581      26.285382 0.30085384E+03  0.64553720E+04                                 7.750918                            5.819062       0.392048       2.164268                    0.999769      24.696750      67.973815       0.676330       0.422067      -1.059927      -0.005012      -0.046503      -0.010101       0.047851      -0.005588       0.011619      -0.008334       0.059296      -0.105609      -0.038936      -0.010651       0.049587              9.080208       4.331845       0.753581      -1.315270       9.646865       0.534107      13.261913          -0.000079
          199              N      -0.367202      -0.058401       3.477076      -0.182520      35.034481 0.46043256E+03  0.10767833E+05                                 8.957432                            6.934008       0.125334       2.104040                    0.996748      26.094785      70.176077       0.668821       0.391592      -1.102095      -0.026199      -0.009923       0.131438       0.134390       0.003895       0.012923       0.008035      -0.041804      -0.233178      -0.079839       0.019089       0.060750             10.878866       5.253977       0.515016      -0.780310      11.863482       0.421386      15.519141           0.000068
          200              N      -0.932838       0.792700       8.399798      -0.119110      31.555171 0.40318282E+03  0.90656092E+04                                 8.183808                            6.367670       0.802036       2.298547                    0.999619      25.530021      65.992189       0.722305       0.377129      -1.119325      -0.021344      -0.185143       0.132073       0.228422      -0.021526       0.010964       0.098135       0.300505       0.165550      -0.215366       0.090752       0.124614             10.010474       5.037414       0.146308      -2.037186       7.670312       0.493701      17.323695           0.000006
          201              N      12.006226      13.531586       8.206328      -0.139685      32.183343 0.39900439E+03  0.89555830E+04                                 8.267686                            6.312880       0.703305       2.255687                    0.999754      25.866824      66.980106       0.728587       0.374549      -1.120339      -0.008046       0.167840       0.167782       0.237457       0.005961       0.009229      -0.137533       0.285496       0.054831      -0.228787       0.094246       0.134541             10.222569       5.155029       0.910584      -2.300311       8.151549      -2.858505      17.361130           0.000004
          202              N      11.289915      14.266222      14.436760      -0.182519      35.034445 0.46043198E+03  0.10767816E+05                                 8.957425                            6.934004       0.125334       2.104041                    0.996748      26.094766      70.176010       0.668821       0.391592      -1.102095       0.026199       0.009923      -0.131438       0.134390       0.003895       0.012923       0.008035      -0.041804      -0.233178      -0.079839       0.019089       0.060750             10.878858       5.253973       0.515015      -0.780309      11.863473       0.421385      15.519128           0.000068
          203              N      11.855551      13.415121       9.514038      -0.119082      31.554136 0.40316731E+03  0.90651626E+04                                 8.183585                            6.367510       0.802104       2.298574                    0.999618      25.529666      65.990663       0.722322       0.377125      -1.119330       0.021344       0.185144      -0.132075       0.228424      -0.021527       0.010963       0.098137       0.300502       0.165558      -0.215368       0.090756       0.124612             10.010183       5.037291       0.146299      -2.037115       7.670094       0.493697      17.323165           0.000010
          204              N      -1.083513       0.676235       9.707508      -0.139657      32.182332 0.39898980E+03  0.89551646E+04                                 8.267475                            6.312731       0.703368       2.255712                    0.999754      25.866478      66.978649       0.728602       0.374545      -1.120343       0.008046      -0.167841      -0.167783       0.237458       0.005962       0.009229      -0.137535       0.285494       0.054837      -0.228788       0.094250       0.134538             10.222292       5.154909       0.910556      -2.300237       8.151332      -2.858426      17.360633           0.000008
          205              N       8.416180       9.399534      15.558167      -0.182243      34.088431 0.45495393E+03  0.10613841E+05                                 8.799181                            6.903465       0.094981       2.093805                    0.996669      26.092157      70.211629       0.668348       0.392824      -1.100615      -0.015314      -0.008002       0.134502       0.135607       0.001149       0.009469       0.010368      -0.041124      -0.236121      -0.080361       0.019592       0.060769             10.370443       5.136373      -0.043976      -0.294794      11.210243       0.345415      14.764713           0.000070
          206              N      10.034367       8.775914       2.429116      -0.132851      31.002381 0.39281335E+03  0.87840778E+04                                 8.050602                            6.255832       0.526879       2.194689                    0.999830      25.976810      67.186905       0.733130       0.373607      -1.120808      -0.030371       0.175600       0.164867       0.242773       0.030505       0.025918      -0.138405       0.285810       0.077012      -0.234720       0.098539       0.136181              9.586619       4.950791       0.420033      -1.996779       7.757403      -3.015274      16.051664           0.000013
          207              N       9.835502       8.701022       3.720704      -0.127360      30.657402 0.39577184E+03  0.88633033E+04                                 8.005625                            6.300149       0.692465       2.256028                    0.999722      25.712873      66.466351       0.727223       0.376087      -1.119404       0.012214       0.190547      -0.139424       0.236425      -0.004877       0.004326       0.110000       0.317006       0.130810      -0.225407       0.088504       0.136902              9.402511       4.845193       0.020064      -2.084732       7.448220       0.186734      15.914119           0.000004
          208              N       9.824296      11.047788       3.867597      -0.149607      31.554518 0.39130377E+03  0.87391283E+04                                 8.130670                            6.233847       0.677726       2.243095                    0.999744      25.986444      67.099247       0.736415       0.372417      -1.122058       0.014374      -0.174923      -0.171590       0.245454       0.014086       0.010752      -0.141669       0.299172       0.055849      -0.238127       0.096886       0.141241              9.797616       4.901787       0.761211      -1.807341       7.922592      -2.883011      16.568468           0.000003
          209              N      10.002632      11.156346       2.567053      -0.110165      30.234487 0.39317419E+03  0.87920673E+04                                 7.950271                            6.297324       0.773600       2.291318                    0.999651      25.419495      65.693941       0.724172       0.378232      -1.117632      -0.022614      -0.181724       0.134791       0.227384      -0.018352       0.012147       0.095890       0.295990       0.155920      -0.210569       0.086486       0.124083              9.382061       4.859107       0.057431      -1.588176       7.297472       0.314028      15.989603           0.000015
          210              N       9.040174       9.575940       8.589684      -0.173211      34.189165 0.42532945E+03  0.97417936E+04                                 8.769217                            6.632225       0.210328       2.134232                    0.997804      25.593646      67.890692       0.689554       0.387815      -1.105885       0.027031       0.011383      -0.133314       0.136502       0.001818       0.021413       0.009740      -0.020083      -0.241755      -0.085209       0.033516       0.051693             10.463906       5.134325       1.008376      -1.490197      11.431558       0.722055      14.825834           0.000070
          211              N       2.506533       4.808287       2.355669      -0.182243      34.088441 0.45495407E+03  0.10613845E+05                                 8.799183                            6.903467       0.094981       2.093805                    0.996669      26.092161      70.211648       0.668348       0.392824      -1.100615       0.015314       0.008002      -0.134502       0.135607       0.001149       0.009469       0.010368      -0.041124      -0.236120      -0.080361       0.019592       0.060769             10.370446       5.136374      -0.043976      -0.294794      11.210246       0.345415      14.764718           0.000065
          212              N       0.888346       5.431907      15.484720      -0.132851      31.002384 0.39281339E+03  0.87840791E+04                                 8.050602                            6.255832       0.526879       2.194689                    0.999830      25.976811      67.186909       0.733130       0.373607      -1.120808       0.030371      -0.175600      -0.164867       0.242773       0.030504       0.025918      -0.138405       0.285810       0.077012      -0.234720       0.098539       0.136181              9.586620       4.950791       0.420033      -1.996779       7.757404      -3.015274      16.051665           0.000009
          213              N       1.087211       5.506799      14.193132      -0.127360      30.657389 0.39577166E+03  0.88632979E+04                                 8.005622                            6.300147       0.692466       2.256028                    0.999722      25.712869      66.466332       0.727223       0.376087      -1.119404      -0.012214      -0.190547       0.139424       0.236424      -0.004877       0.004326       0.110000       0.317006       0.130810      -0.225406       0.088504       0.136902              9.402507       4.845192       0.020064      -2.084731       7.448218       0.186734      15.914112           0.000006
          214              N       1.098417       3.160033      14.046239      -0.149607      31.554498 0.39130349E+03  0.87391203E+04                                 8.130666                            6.233845       0.677728       2.243096                    0.999744      25.986437      67.099216       0.736415       0.372417      -1.122058      -0.014374       0.174923       0.171590       0.245454       0.014086       0.010752      -0.141669       0.299172       0.055848      -0.238127       0.096886       0.141241              9.797610       4.901784       0.761211      -1.807340       7.922588      -2.883008      16.568458           0.000005
          215              N       0.920081       3.051475      15.346783      -0.110165      30.234487 0.39317421E+03  0.87920678E+04                                 7.950271                            6.297324       0.773600       2.291318                    0.999651      25.419496      65.693942       0.724172       0.378232      -1.117632       0.022614       0.181724      -0.134791       0.227384      -0.018352       0.012147       0.095890       0.295991       0.155920      -0.210569       0.086486       0.124083              9.382060       4.859107       0.057431      -1.588176       7.297472       0.314028      15.989602           0.000015
          216              N       1.882539       4.631881       9.324152      -0.173211      34.189150 0.42532926E+03  0.97417878E+04                                 8.769214                            6.632223       0.210328       2.134232                    0.997804      25.593640      67.890668       0.689554       0.387815      -1.105885      -0.027031      -0.011383       0.133314       0.136502       0.001818       0.021413       0.009740      -0.020084      -0.241755      -0.085209       0.033516       0.051693             10.463902       5.134324       1.008376      -1.490197      11.431554       0.722054      14.825827           0.000073
          217              O      -0.265098       1.985048       1.103492      -0.545142      37.835531 0.56377456E+03  0.13732637E+05                                 9.030252                            7.399536       0.181359       2.116008                    0.995747      27.569899      73.260891       0.690435       0.364196      -1.133424      -0.009668      -0.001039      -0.018750       0.021122       0.004278       0.012497      -0.058812       0.073232       0.015500      -0.080860       0.030925       0.049935             10.831814       6.150079      -0.564391       0.678738      14.834823      -4.667556      11.510542           0.000019
          218              O      12.820810       1.080569      16.779174      -0.556631      40.184467 0.58512401E+03  0.14388420E+05                                 9.421067                            7.545274       0.171882       2.106106                    0.996268      27.923649      74.598902       0.682665       0.364866      -1.132692      -0.002735      -0.005412       0.025435       0.026148       0.008347      -0.016091       0.065028       0.070814      -0.008408      -0.087480       0.034952       0.052528             11.464842       6.279142      -0.534448      -0.321940      15.605955       5.659332      12.509429           0.000020
          219              O       2.020104       0.254274       1.352495      -0.538346      36.075795 0.55276585E+03  0.13366252E+05                                 8.659391                            7.279336       0.399196       2.194212                    0.995962      27.106348      71.207265       0.704635       0.359479      -1.139847      -0.002977      -0.004997      -0.022291       0.023038      -0.004208      -0.053480       0.001085      -0.067389      -0.002943      -0.073016       0.032446       0.040571             10.001853      12.543056       0.820686      -3.528597       6.365299      -0.389749      11.097205           0.000023
          220              O      -0.128942      -0.633988      17.036058      -0.580525      40.364414 0.60777733E+03  0.15091030E+05                                 9.438133                            7.683610       0.215119       2.105025                    0.997139      28.589114      76.796845       0.677196       0.364265      -1.132937       0.006849      -0.004483       0.020905       0.022451      -0.007723       0.067477       0.002816      -0.084725      -0.012264      -0.092519       0.043426       0.049094             11.211438      15.243603       1.112282       5.620940       6.822756       0.551059      11.567954           0.000020
          221              O      11.187811      12.222773      16.810344      -0.545141      37.835507 0.56377414E+03  0.13732624E+05                                 9.030248                            7.399532       0.181358       2.116008                    0.995747      27.569889      73.260855       0.690435       0.364196      -1.133424       0.009668       0.001039       0.018750       0.021122       0.004278       0.012497      -0.058812       0.073232       0.015500      -0.080860       0.030925       0.049935             10.831809       6.150076      -0.564391       0.678737      14.834814      -4.667554      11.510537           0.000021
          222              O      -1.898097      13.127252       1.134662      -0.556632      40.184505 0.58512463E+03  0.14388439E+05                                 9.421074                            7.545279       0.171882       2.106106                    0.996268      27.923662      74.598953       0.682665       0.364866      -1.132692       0.002735       0.005412      -0.025435       0.026147       0.008347      -0.016091       0.065028       0.070814      -0.008408      -0.087480       0.034952       0.052528             11.464851       6.279147      -0.534448      -0.321941      15.605970       5.659337      12.509438           0.000019
          223              O       8.902609      13.953547      16.561341      -0.538346      36.075772 0.55276543E+03  0.13366240E+05                                 8.659388                            7.279333       0.399195       2.194212                    0.995962      27.106338      71.207232       0.704635       0.359479      -1.139847       0.002977       0.004997       0.022291       0.023038      -0.004208      -0.053480       0.001085      -0.067388      -0.002943      -0.073016       0.032446       0.040571             10.001849      12.543050       0.820685      -3.528595       6.365297      -0.389748      11.097201           0.000021
          224              O      11.051655      14.841809       0.877778      -0.580525      40.364427 0.60777758E+03  0.15091037E+05                                 9.438134                            7.683611       0.215121       2.105025                    0.997139      28.589122      76.796867       0.677196       0.364265      -1.132937      -0.006849       0.004484      -0.020905       0.022451      -0.007723       0.067477       0.002816      -0.084725      -0.012264      -0.092519       0.043426       0.049093             11.211439      15.243605       1.112282       5.620940       6.822757       0.551059      11.567956           0.000020
          225              O       6.757100       9.181675      12.989322      -0.580491      38.666917 0.56067564E+03  0.13620342E+05                                 9.119699                            7.304365       0.301883       2.131512                    0.998514      28.177004      74.451214       0.706554       0.356849      -1.140719      -0.000825      -0.000370      -0.027275       0.027290      -0.006817       0.067290       0.007446      -0.089590      -0.035388      -0.094674       0.043046       0.051628             11.184041      16.995219       0.762322       5.897933       5.895537       0.305264      10.661367           0.000019
          226              O       6.721458       9.343727      10.766215      -0.550921      33.226809 0.49391342E+03  0.11624144E+05                                 8.180926                            6.821653       0.340376       2.157178                    0.998597      27.300100      70.999461       0.736608       0.353313      -1.143565       0.004750      -0.001829       0.030128       0.030555      -0.000526      -0.061916       0.002318      -0.066259      -0.054393      -0.083096       0.039404       0.043692              9.510847      14.393377       0.899699      -3.698256       5.359460      -0.233658       8.779702           0.000019
          227              O      10.736437       9.727589      13.367304      -0.560612      37.489178 0.58138712E+03  0.14218497E+05                                 8.857059                            7.439735       0.465329       2.208295                    0.995981      27.470147      72.267158       0.701515       0.357010      -1.143289      -0.002770      -0.009302      -0.023066       0.025024      -0.008115      -0.058913      -0.000065      -0.065627       0.020917      -0.077842       0.028664       0.049178             10.202667      12.671295       0.116950      -3.762806       6.506840       0.125931      11.429868           0.000022
          228              O      10.691014       9.599633      11.145989      -0.563382      37.998027 0.56864869E+03  0.13903391E+05                                 9.064181                            7.441058       0.209974       2.110205                    0.997425      28.142085      75.313514       0.686077       0.365138      -1.130885       0.002392      -0.003160       0.027919       0.028199       0.001637       0.063085      -0.003830      -0.087106      -0.042692      -0.089488       0.038434       0.051054             10.458276      14.117366       0.781139       4.981229       6.337051       0.472001      10.920410           0.000017
          229              O       9.041165       7.500784      13.115973      -0.577124      39.484056 0.57226257E+03  0.13973740E+05                                 9.253708                            7.408925       0.261118       2.127441                    0.997298      28.033142      74.273653       0.697337       0.359705      -1.138396      -0.000346       0.004492      -0.029280       0.029625       0.009805      -0.014945       0.068943       0.076134       0.006017      -0.092648       0.036994       0.055654             11.017773       6.168427      -1.039876      -0.225525      14.972405       5.539107      11.912486           0.000020
          230              O       8.859180       7.467565      10.902540      -0.548014      36.036789 0.52526384E+03  0.12565922E+05                                 8.697511                            7.104628       0.248341       2.135348                    0.997186      27.337484      71.910287       0.710482       0.360360      -1.136820      -0.002415       0.007216       0.031356       0.032266       0.010380       0.003422      -0.065421       0.078241      -0.037207      -0.089640       0.040496       0.049143             10.044033       5.777944      -1.132039       0.938546      13.476906      -4.159602      10.877249           0.000018
          231              O       8.422681      11.447923      13.176343      -0.550563      37.110357 0.55757763E+03  0.13546432E+05                                 8.899325                            7.352185       0.217074       2.126568                    0.996227      27.577576      73.225277       0.693470       0.363545      -1.133745      -0.008863      -0.004662      -0.019656       0.022060       0.008290       0.015398      -0.058967       0.068583      -0.000285      -0.080757       0.032162       0.048595             10.359806       6.099508      -0.096965       0.183210      13.987842      -4.377463      10.992069           0.000017
          232              O       8.564072      11.469456      10.955027      -0.569685      39.687361 0.58377470E+03  0.14356629E+05                                 9.359294                            7.540163       0.161796       2.098835                    0.996155      28.152820      75.380535       0.681948       0.365214      -1.131659      -0.008305      -0.005739       0.025045       0.027002       0.000574      -0.008598       0.065814       0.069610       0.002040      -0.085709       0.032467       0.053242             11.118821       6.411027      -0.712802      -1.007134      14.947301       5.491020      11.998135           0.000021
          233              O       4.165613       5.026146       4.924514      -0.580491      38.666939 0.56067600E+03  0.13620353E+05                                 9.119702                            7.304368       0.301883       2.131512                    0.998514      28.177011      74.451241       0.706554       0.356849      -1.140719       0.000825       0.000370       0.027276       0.027290      -0.006817       0.067290       0.007446      -0.089590      -0.035388      -0.094674       0.043046       0.051628             11.184046      16.995228       0.762323       5.897936       5.895539       0.305265      10.661371           0.000021
          234              O       4.201255       4.864094       7.147621      -0.550921      33.226813 0.49391349E+03  0.11624146E+05                                 8.180926                            6.821653       0.340377       2.157178                    0.998597      27.300103      70.999469       0.736608       0.353313      -1.143565      -0.004750       0.001829      -0.030128       0.030555      -0.000526      -0.061916       0.002318      -0.066259      -0.054393      -0.083096       0.039404       0.043692              9.510847      14.393377       0.899699      -3.698257       5.359460      -0.233659       8.779702           0.000018
          235              O       0.186276       4.480232       4.546532      -0.560612      37.489179 0.58138716E+03  0.14218498E+05                                 8.857060                            7.439735       0.465329       2.208295                    0.995981      27.470148      72.267162       0.701515       0.357010      -1.143289       0.002769       0.009302       0.023066       0.025024      -0.008115      -0.058913      -0.000065      -0.065627       0.020918      -0.077842       0.028664       0.049178             10.202668      12.671296       0.116950      -3.762806       6.506840       0.125931      11.429868           0.000020
          236              O       0.231699       4.608188       6.767847      -0.563382      37.997980 0.56864788E+03  0.13903365E+05                                 9.064172                            7.441052       0.209976       2.110206                    0.997425      28.142071      75.313452       0.686077       0.365138      -1.130885      -0.002392       0.003160      -0.027919       0.028199       0.001637       0.063085      -0.003830      -0.087107      -0.042692      -0.089488       0.038434       0.051054             10.458264      14.117349       0.781138       4.981223       6.337045       0.472000      10.920399           0.000017
          237              O       1.881548       6.707037       4.797863      -0.577124      39.484064 0.57226271E+03  0.13973744E+05                                 9.253710                            7.408926       0.261118       2.127441                    0.997298      28.033145      74.273664       0.697337       0.359705      -1.138396       0.000346      -0.004492       0.029280       0.029625       0.009805      -0.014945       0.068943       0.076134       0.006017      -0.092648       0.036994       0.055654             11.017774       6.168428      -1.039876      -0.225525      14.972406       5.539108      11.912488           0.000020
          238              O       2.063533       6.740256       7.011296      -0.548014      36.036775 0.52526360E+03  0.12565915E+05                                 8.697509                            7.104627       0.248341       2.135348                    0.997186      27.337478      71.910267       0.710482       0.360360      -1.136820       0.002415      -0.007215      -0.031355       0.032265       0.010380       0.003422      -0.065421       0.078241      -0.037207      -0.089640       0.040496       0.049143             10.044030       5.777943      -1.132039       0.938545      13.476901      -4.159600      10.877246           0.000017
          239              O       2.500032       2.759898       4.737493      -0.550563      37.110357 0.55757764E+03  0.13546432E+05                                 8.899325                            7.352185       0.217074       2.126568                    0.996227      27.577575      73.225276       0.693470       0.363546      -1.133745       0.008863       0.004662       0.019656       0.022060       0.008290       0.015398      -0.058967       0.068583      -0.000285      -0.080757       0.032161       0.048595             10.359806       6.099509      -0.096965       0.183210      13.987841      -4.377463      10.992069           0.000018
          240              O       2.358641       2.738365       6.958809      -0.569685      39.687325 0.58377409E+03  0.14356609E+05                                 9.359287                            7.540158       0.161798       2.098836                    0.996155      28.152809      75.380487       0.681949       0.365214      -1.131659       0.008305       0.005739      -0.025045       0.027003       0.000574      -0.008598       0.065814       0.069610       0.002040      -0.085709       0.032468       0.053241             11.118811       6.411023      -0.712801      -1.007133      14.947285       5.491014      11.998126           0.000022

******************************************************
Auxiliary information for the entire system
The total spin magnetic moment of the unit cell is   -0.000001
The total net atomic charge of the unit cell is   -0.000001
Accuracy of reproducing the electrostatic potential in the unit cell:
  The inner radius (bohr) =    5.0000
  The outer radius (bohr) =   12.0000
  Valid grid points have density less than (e/(bohr^3)) =    0.0001
  The number of valid grid points were=       208954
  The rms potential error without charges in kcal/mol is=      4.79367
  The rms potential error with partial charges in kcal/mol is=      1.47296
  The RRMSE value at monopole order=      0.30727
  The rms potential error with partial charges and cloud penetration in kcal/mol is=      1.47585
  The RRMSE value at monopole order with cloud penetration is=      0.30788
  The rms potential error with partial charges and atomic dipoles in kcal/mol is=      0.54324
  The RRMSE value at dipole order=      0.11332
  The rms potential error with partial charges, atomic dipoles and cloud penetration in kcal/mol is=      0.52975
  The RRMSE value at dipole order with cloud penetration=      0.11051

******************************************************
The electron densities and ab initio electrostatic potential were computed in VASP using the PBE functional and
projector augmented wave method. See the main text of the journal article for a description of computational details.
The atomic charges, dipoles, and quadrupoles were computed with the DDEC6 method as described in
(a) T. A. Manz and N. Gabaldon Limas, RSC Adv. 6 (2016) 47771-47801 DOI: 10.1039/c6ra04656h
(b) N. Gabaldon Limas and T. A. Manz, RSC Adv. 8 (2018) 2678-2707 DOI: 10.1039/c7ra11829e.
For each atom in the material, the electron cloud parameters were fit to the spherically averaged atom-in-material
electron density using radial positions for which this density was between 10^-4 and 10^-2 electrons per cubic bohr.
The polarizabilities, dispersion coefficients, and quantum Drude oscillator (QDO) parameters were fit using the MCLF method.
The magnetic structure of the system was optimized in VASP from the default ferromagnetic initial guess using spin polarization.
The atomic spin moments (ASMs) were computed on this optimized magnetic structure using the DDEC6 partition as inputs
to the method of T. A. Manz and D. S. Sholl, J. Chem. Theory Comput. 7 (2011) 4146-4164 DOI: 10.1021/ct200539n.
The RMSE and RRMSE were computed using a uniform grid with Ewald summation.
