# Supplementary material for: A collection of forcefield precursors for metal–organic frameworks
Source: RSC Adv. 2019 Nov 13;9(63):36492–507. doi: 10.1039/c9ra07327b (PMC9075174; doi:10.1039/c9ra07327b)
Supplement: RA-009-C9RA07327B-s5833 [file RA-009-C9RA07327B-s5833.xyz]

  276
jmolscript: load "" {1 1 1} spacegroup "x,y,z" unitcell [{     15.085500     0.000000     0.000000 }, {      6.242531    13.733285     0.000000 }, {      2.298518     1.480034    21.340608 }]
Zn     1.792163     1.185071    14.542984     1.031697
Zn    17.072024     5.946751     0.130178     0.850063
Zn    22.955348    14.812211    17.467928     1.031699
Zn     9.999012     1.392384    10.540126     0.850061
Zn    21.834386    14.028248     6.797624     1.031698
Zn     6.554525     9.266568    21.210430     0.850062
Zn     0.671201     0.401108     3.872680     1.031698
Zn    13.627537    13.820935    10.800482     0.850061
H     12.789723     2.651985    17.842882     0.111477
H     10.604574     3.329504    17.909038     0.129178
H     10.251439     2.515412    14.012243     0.135865
H     12.449697     1.826906    13.946087     0.117049
H      8.509523     6.899487    18.434017     0.111163
H      9.700089     5.501896    17.014867     0.128081
H      6.606300     2.961930    16.906030     0.128063
H      5.399074     4.401247    18.293169     0.117434
H      6.605218     8.593219    13.271724     0.135754
H      7.252689    10.801332    13.506471     0.108987
H      6.709750    10.564408    17.456617     0.110875
H      6.143669     8.344593    17.270954     0.138180
H      5.543691     3.002348    13.508605     0.110635
H      4.737558     4.832038    14.663132     0.126904
H      8.200590     6.754959    13.973830     0.124063
H      8.967855     4.919669    12.797963     0.105579
H     15.913355     3.575384     1.632557     0.101853
H     13.886278     2.759703     2.306920     0.124394
H     11.947131     3.898691     1.720053     0.116808
H     16.518238     8.073756    21.167749     0.104461
H     17.069023     5.407459    14.168030     0.111477
H     17.356471     7.677103    14.101874     0.129178
H     18.243722     7.661705    17.998669     0.135865
H     17.960851     5.375581    18.064825     0.117050
H     14.973443    11.061655    13.576895     0.111163
H     15.753090     9.399470    14.996045     0.128082
H     19.345623    11.164879    15.104882     0.128063
H     18.534883    12.859497    13.717743     0.117434
H     14.219552    13.496148    18.739188     0.135754
H     11.941437    13.820453    18.504441     0.108987
H     12.381797    14.216683    14.554295     0.110875
H     14.636886    13.813441    14.739958     0.138180
H     19.748546    12.148965    18.502307     0.110635
H     18.416449    13.639983    17.347780     0.126904
H     15.232855    11.283089    18.037082     0.124063
H     16.586134     9.825138    19.212949     0.105580
H     12.637286     1.465898     9.037747     0.101853
H     14.218677     2.973737     8.363384     0.124395
H     13.984223     5.210390     8.950251     0.116808
H     10.590345     4.256740    10.843163     0.104461
H     10.836826    12.561334     3.497726     0.111477
H     13.021975    11.883815     3.431570     0.129178
H     13.375110    12.697907     7.328365     0.135865
H     11.176852    13.386413     7.394521     0.117049
H     15.117026     8.313832     2.906591     0.111163
H     13.926460     9.711423     4.325741     0.128081
H     17.020249    12.251389     4.434578     0.128063
H     18.227475    10.812072     3.047439     0.117434
H     17.021331     6.620100     8.068884     0.135754
H     16.373860     4.411987     7.834137     0.108987
H     16.916799     4.648911     3.883991     0.110875
H     17.482880     6.868726     4.069654     0.138180
H     18.082858    12.210971     7.832003     0.110635
H     18.888991    10.381281     6.677476     0.126904
H     15.425959     8.458360     7.366778     0.124063
H     14.658694    10.293650     8.542645     0.105579
H      7.713194    11.637935    19.708051     0.101852
H      9.740271    12.453616    19.033688     0.124394
H     11.679418    11.314628    19.620555     0.116808
H      7.108311     7.139563     0.172859     0.104460
H      6.557526     9.805860     7.172578     0.111477
H      6.270078     7.536216     7.238734     0.129178
H      5.382827     7.551614     3.341939     0.135865
H      5.665698     9.837738     3.275783     0.117050
H      8.653106     4.151664     7.763713     0.111163
H      7.873459     5.813849     6.344563     0.128081
H      4.280926     4.048440     6.235726     0.128063
H      5.091666     2.353822     7.622865     0.117434
H      9.406997     1.717171     2.601420     0.135754
H     11.685112     1.392866     2.836167     0.108987
H     11.244752     0.996636     6.786313     0.110875
H      8.989663     1.399878     6.600650     0.138180
H      3.878003     3.064354     2.838301     0.110635
H      5.210100     1.573336     3.992828     0.126904
H      8.393694     3.930230     3.303526     0.124063
H      7.040415     5.388181     2.127659     0.105579
H     10.989263    13.747421    12.302861     0.101852
H      9.407872    12.239582    12.977224     0.124394
H      9.642326    10.002929    12.390357     0.116808
H     13.036204    10.956579    10.497445     0.104460
C     12.868839     2.199760    15.878693    -0.067024
C     12.281699     2.633759    17.065231    -0.080836
C     10.976056     3.030567    17.111540    -0.232257
C     10.213240     2.982327    15.964482     0.290857
C     10.768333     2.541292    14.785413    -0.206268
C     12.086141     2.140660    14.743372    -0.075276
C     14.304111     1.734888    15.878693     0.626182
C      6.844442     5.769824    18.537519    -0.042743
C      8.124302     6.109417    18.133115    -0.087953
C      8.837797     5.273039    17.277356    -0.233806
C      8.262289     4.104001    16.823015     0.284494
C      6.988456     3.753912    17.204798    -0.212342
C      6.271748     4.615420    18.054581    -0.078815
C      6.118521     6.662894    19.497846     0.596755
C      6.335220     8.254234    15.267071     0.285587
C      6.646150     8.988696    14.114678    -0.222810
C      7.015904    10.308886    14.259367    -0.081435
C      7.041748    10.914370    15.494775    -0.071248
C      6.702613    10.161552    16.618145    -0.074979
C      6.358683     8.838563    16.512295    -0.191734
C      7.404637    12.371765    15.627727     0.626189
C      7.320467     3.782553    13.017771    -0.050757
C      6.071772     3.762014    13.592900    -0.077582
C      5.590366     4.848859    14.291805    -0.210023
C      6.401082     5.967304    14.430519     0.281123
C      7.662052     6.002159    13.875663    -0.235659
C      8.116525     4.905743    13.171423    -0.076796
C      7.823736     2.592640    12.244601     0.594871
C     11.688446     6.187737     0.315841     0.249802
C     15.141574     4.034254     1.393542     0.105475
C     13.932170     3.541091     1.805415    -0.110935
C     12.781431     4.222202     1.463966    -0.063827
C     12.883312     5.400991     0.726221    -0.022552
C     14.142990     5.818315     0.335688     0.061493
C     17.447974     5.148300    16.132219    -0.067024
C     17.295841     5.862403    14.945681    -0.080836
C     17.474890     7.215216    14.899372    -0.232257
C     17.834467     7.889694    16.046430     0.290857
C     18.006265     7.201853    17.225499    -0.206268
C     17.825664     5.836384    17.267540    -0.075276
C     17.277245     3.649312    16.132219     0.626182
C     16.690874    12.110017    13.473393    -0.042743
C     15.852102    11.085408    13.877797    -0.087954
C     16.318259    10.089766    14.733556    -0.233806
C     17.620659    10.129928    15.187897     0.284494
C     18.466492    11.144708    14.806114    -0.212342
C     17.978787    12.153673    13.956331    -0.078815
C     16.178249    13.140431    12.513066     0.596755
C     14.639879    13.601668    16.743841     0.285587
C     13.842586    13.622537    17.896234    -0.222810
C     12.487726    13.832235    17.751545    -0.081435
C     11.925821    14.059263    16.516137    -0.071248
C     12.751496    14.056475    15.392767    -0.074979
C     14.098219    13.822110    15.498617    -0.191733
C     10.448895    14.331986    16.383185     0.626189
C     18.303028    10.854310    18.993141    -0.050757
C     18.838449    11.982576    18.418012    -0.077582
C     18.048236    12.870578    17.719107    -0.210023
C     16.694562    12.595356    17.580393     0.281124
C     16.141029    11.461838    18.135249    -0.235659
C     16.951101    10.594395    18.839489    -0.076797
C     19.178024     9.903754    19.766311     0.594871
C     12.007405     6.393118    10.354463     0.249802
C     12.538918     2.358383     9.276762     0.105475
C     13.488339     3.255305     8.864889    -0.110935
C     13.344468     4.584746     9.206338    -0.063827
C     12.229183     4.979792     9.944083    -0.022552
C     11.327999     4.005720    10.334616     0.061493
C     10.757710    13.013559     5.461915    -0.067024
C     11.344850    12.579560     4.275377    -0.080836
C     12.650493    12.182752     4.229068    -0.232257
C     13.413309    12.230992     5.376126     0.290857
C     12.858216    12.672027     6.555195    -0.206268
C     11.540408    13.072659     6.597236    -0.075277
C      9.322438    13.478431     5.461915     0.626182
C     16.782107     9.443495     2.803089    -0.042743
C     15.502247     9.103902     3.207493    -0.087953
C     14.788752     9.940280     4.063252    -0.233806
C     15.364260    11.109318     4.517593     0.284494
C     16.638093    11.459407     4.135810    -0.212342
C     17.354801    10.597899     3.286027    -0.078815
C     17.508028     8.550425     1.842762     0.596755
C     17.291329     6.959085     6.073537     0.285587
C     16.980399     6.224623     7.225930    -0.222810
C     16.610645     4.904433     7.081241    -0.081435
C     16.584801     4.298949     5.845833    -0.071248
C     16.923936     5.051767     4.722463    -0.074979
C     17.267866     6.374756     4.828313    -0.191733
C     16.221912     2.841554     5.712881     0.626189
C     16.306082    11.430766     8.322837    -0.050757
C     17.554777    11.451305     7.747708    -0.077582
C     18.036183    10.364460     7.048803    -0.210023
C     17.225467     9.246015     6.910089     0.281124
C     15.964497     9.211160     7.464945    -0.235659
C     15.510024    10.307576     8.169185    -0.076797
C     15.802813    12.620679     9.096007     0.594871
C     11.938103     9.025582    21.024767     0.249794
C      8.484975    11.179065    19.947066     0.105476
C      9.694379    11.672228    19.535193    -0.110935
C     10.845118    10.991117    19.876642    -0.063828
C     10.743237     9.812328    20.614387    -0.022553
C      9.483559     9.395004    21.004920     0.061493
C      6.178575    10.065019     5.208389    -0.067023
C      6.330708     9.350916     6.394927    -0.080836
C      6.151659     7.998103     6.441236    -0.232257
C      5.792082     7.323625     5.294178     0.290857
C      5.620284     8.011466     4.115109    -0.206268
C      5.800885     9.376935     4.073068    -0.075277
C      6.349304    11.564007     5.208389     0.626182
C      6.935675     3.103302     7.867215    -0.042743
C      7.774447     4.127911     7.462811    -0.087954
C      7.308290     5.123553     6.607052    -0.233806
C      6.005890     5.083391     6.152711     0.284494
C      5.160057     4.068611     6.534494    -0.212342
C      5.647762     3.059646     7.384277    -0.078815
C      7.448300     2.072888     8.827542     0.596755
C      8.986670     1.611651     4.596767     0.285587
C      9.783963     1.590782     3.444374    -0.222810
C     11.138823     1.381084     3.589063    -0.081435
C     11.700728     1.154056     4.824471    -0.071248
C     10.875053     1.156844     5.947841    -0.074979
C      9.528330     1.391209     5.841991    -0.191733
C     13.177654     0.881333     4.957423     0.626189
C      5.323521     4.359009     2.347467    -0.050757
C      4.788100     3.230743     2.922596    -0.077582
C      5.578313     2.342741     3.621501    -0.210023
C      6.931987     2.617963     3.760215     0.281124
C      7.485520     3.751481     3.205359    -0.235659
C      6.675448     4.618924     2.501119    -0.076797
C      4.448525     5.309565     1.574297     0.594871
C     11.619144     8.820201    10.986145     0.249795
C     11.087631    12.854936    12.063846     0.105476
C     10.138210    11.958014    12.475719    -0.110935
C     10.282081    10.628573    12.134270    -0.063828
C     11.397366    10.233527    11.396525    -0.022553
C     12.298550    11.207599    11.005992     0.061493
N     10.511827     5.813793     0.834845    -0.138439
N     14.165198     8.691737    20.834836    -0.123281
N     15.261565     5.143108     0.663266    -0.172613
N     12.834727     7.309527     9.835459    -0.138439
N     11.001470     6.654588    11.176076    -0.123281
N     11.479805     2.708004    10.007038    -0.172613
N     13.114722     9.399526    20.505763    -0.138402
N      9.461351     6.521582     0.505772    -0.123244
N      8.364984    10.070211    20.677342    -0.172613
N     10.791822     7.903792    11.505149    -0.138402
N     12.625079     8.558731    10.164532    -0.123244
N     12.146744    12.505315    11.333570    -0.172613
O      8.866448     3.254531    15.917106    -0.220042
O     14.844761     1.495728    14.772822    -0.578150
O     14.862362     1.640721    17.008038    -0.586451
O      4.997453     6.258667    19.964352    -0.561502
O      6.659889     7.737874    19.817742    -0.576890
O      5.860806     6.957766    15.238688    -0.221249
O      7.704585    12.968410    14.551520    -0.579401
O      7.389589    12.891276    16.772011    -0.589640
O      7.000383     1.647120    12.030981    -0.556669
O      9.023814     2.605770    11.843824    -0.559437
O     18.143978     9.228404    16.093806    -0.220042
O     17.271242     3.058158    17.238090    -0.578150
O     17.131962     3.102134    15.002874    -0.586451
O     17.010152    13.993737    12.046560    -0.561502
O     14.975603    13.092426    12.193170    -0.576890
O     16.016454    13.497066    16.772224    -0.221249
O      9.781610    14.305822    17.459392    -0.579402
O      9.982178    14.560664    15.238901    -0.589640
O     20.379502    10.262038    19.979931    -0.556669
O     18.669467     8.816681    20.167088    -0.559438
O     14.760101    11.958788     5.423502    -0.220042
O      8.781788    13.717591     6.567786    -0.578150
O      8.764187    13.572598     4.332570    -0.586451
O     18.629096     8.954652     1.376256    -0.561502
O     16.966660     7.475445     1.522866    -0.576891
O     17.765743     8.255553     6.101920    -0.221249
O     15.921964     2.244909     6.789088    -0.579402
O     16.236960     2.322043     4.568597    -0.589640
O     16.626166    13.566199     9.309627    -0.556669
O     14.602735    12.607549     9.496784    -0.559437
O      5.482571     5.984915     5.246802    -0.220042
O      6.355307    12.155161     4.102518    -0.578150
O      6.494587    12.111185     6.337734    -0.586451
O      6.616397     1.219582     9.294048    -0.561502
O      8.650946     2.120893     9.147438    -0.576890
O      7.610095     1.716253     4.568384    -0.221249
O     13.844939     0.907497     3.881216    -0.579401
O     13.644371     0.652655     6.101707    -0.589640
O      3.247047     4.951281     1.360677    -0.556669
O      4.957082     6.396638     1.173520    -0.559437

The following XYZ coordinates are in angstroms. Other properties are in atomic units.
The sperically averaged electron density of each atom fit to a function of the form exp(a - br)
eigen_1, eigen_2 and eigen_3 are the three eigenvalues of traceless quadrupole moment tensor
  atom number  atomic symbol              X              Y              Z     net charge C6 coefficient C8 coefficient C10 coefficient fluctuating dipole atomic polarizability isotropic forcefield polarizability              a              b squared Pearson coefficient          <r^3>          <r^4>         wp_QDO          m_QDO          q_QDO       dipole_x       dipole_y       dipole_z         dipole            Qxy            Qxz            Qyz     Q(x^2-y^2)  Q(3z^2 - R^2)        eigen_1        eigen_2        eigen_3 static polarizability      alpha(xx)      alpha(xy)      alpha(xz)      alpha(yy)      alpha(yz)      alpha(zz) atomic spin moment
            1             Zn       1.792163       1.185071      14.542984       1.031697      75.102882 0.13127348E+04  0.38263453E+05                                14.840166                           12.033069       0.344364       2.017958                    0.997176      41.739853     109.360371       0.508033       0.413625      -1.133401       0.026428       0.025704      -0.203701       0.207011       0.001855      -0.034022      -0.035202       0.028336       0.423805      -0.090526      -0.061612       0.152138             18.296394      21.895554       1.601421       0.386044      23.322989       1.368615       9.670640           0.000002
            2             Zn      17.072024       5.946751       0.130178       0.850063     105.220707 0.19378423E+04  0.62297326E+05                                18.610788                           14.767473       0.287826       1.943868                    0.996921      47.214306     130.166361       0.451471       0.422012      -1.127056      -0.003395      -0.002010       0.000397       0.003965      -0.066978       0.029131       0.005727      -0.065166       0.110126      -0.098554       0.036826       0.061728             23.810796      24.932382      -2.975736      -1.672111      18.188805       1.033026      28.311201           0.000002
            3             Zn      22.955348      14.812211      17.467928       1.031699      75.102843 0.13127340E+04  0.38263423E+05                                14.840157                           12.033061       0.344368       2.017959                    0.997176      41.739859     109.360357       0.508033       0.413625      -1.133401      -0.034336      -0.013423       0.203700       0.207010       0.011894      -0.046125      -0.016406      -0.015837       0.423802      -0.090525      -0.061612       0.152137             18.296382      24.285108       0.515229       1.405686      20.933405      -0.214907       9.670634           0.000002
            4             Zn       9.999012       1.392384      10.540126       0.850061     105.220726 0.19378433E+04  0.62297369E+05                                18.610801                           14.767485       0.287823       1.943867                    0.996921      47.214317     130.166447       0.451470       0.422013      -1.127056       0.003234       0.002259      -0.000397       0.003965      -0.068588       0.017269       0.024150      -0.058078       0.110126      -0.098554       0.036826       0.061728             23.810810      17.101553       0.583806       0.248491      26.019663      -1.949707      28.311214           0.000002
            5             Zn      21.834386      14.028248       6.797624       1.031698      75.102867 0.13127344E+04  0.38263436E+05                                14.840162                           12.033065       0.344366       2.017959                    0.997176      41.739856     109.360364       0.508033       0.413625      -1.133401      -0.026428      -0.025704       0.203701       0.207010       0.001855      -0.034022      -0.035202       0.028335       0.423804      -0.090525      -0.061612       0.152137             18.296389      21.895549       1.601421       0.386044      23.322983       1.368615       9.670637           0.000002
            6             Zn       6.554525       9.266568      21.210430       0.850062     105.220718 0.19378425E+04  0.62297336E+05                                18.610792                           14.767476       0.287826       1.943868                    0.996921      47.214310     130.166384       0.451471       0.422013      -1.127056       0.003395       0.002010      -0.000397       0.003965      -0.066978       0.029131       0.005727      -0.065166       0.110126      -0.098554       0.036826       0.061728             23.810801      24.932392      -2.975737      -1.672112      18.188806       1.033028      28.311206           0.000002
            7             Zn       0.671201       0.401108       3.872680       1.031698      75.102840 0.13127341E+04  0.38263426E+05                                14.840159                           12.033064       0.344366       2.017959                    0.997176      41.739849     109.360342       0.508033       0.413625      -1.133401       0.034336       0.013423      -0.203701       0.207010       0.011894      -0.046125      -0.016406      -0.015837       0.423804      -0.090525      -0.061612       0.152137             18.296384      24.285110       0.515230       1.405686      20.933407      -0.214907       9.670636           0.000002
            8             Zn      13.627537      13.820935      10.800482       0.850061     105.220715 0.19378430E+04  0.62297359E+05                                18.610798                           14.767483       0.287823       1.943867                    0.996921      47.214313     130.166427       0.451471       0.422013      -1.127056      -0.003234      -0.002259       0.000397       0.003965      -0.068588       0.017269       0.024150      -0.058078       0.110126      -0.098554       0.036826       0.061728             23.810808      17.101550       0.583808       0.248492      26.019665      -1.949707      28.311209           0.000002
            9              H      12.789723       2.651985      17.842882       0.111477       1.118198 0.81751981E+01  0.79189026E+02                                 1.657861                            1.579873      -0.904724       2.447384                    0.998849       3.246694       8.490136       0.552284       1.144925      -0.742783       0.019499       0.000486       0.035430       0.040444      -0.002213       0.002525       0.005848       0.012708       0.046931      -0.015775      -0.001210       0.016984              1.670802       1.801470      -0.030579       0.366607       1.379897       0.054100       1.831040          -0.000002
           10              H      10.604574       3.329504      17.909038       0.129178       1.086763 0.80160246E+01  0.77622788E+02                                 1.659341                            1.589711      -0.973721       2.422108                    0.998600       3.239264       8.597630       0.535017       1.182248      -0.733467      -0.008251       0.007981       0.033486       0.035399      -0.001193       0.003692       0.005065       0.014164       0.044741      -0.015600      -0.000869       0.016469              1.674409       1.647419      -0.258219      -0.280655       1.515227       0.276060       1.860580          -0.000002
           11              H      10.251439       2.515412      14.012243       0.135865       0.917520 0.63808737E+01  0.60383711E+02                                 1.675006                            1.563007      -1.273325       2.288505                    0.994725       3.672178      10.768038       0.450810       1.435730      -0.675321      -0.016227      -0.003948      -0.028918       0.033394      -0.002365      -0.000815       0.002371       0.015237       0.009360      -0.009918       0.003104       0.006815              1.742206       1.729272      -0.064881       0.452779       1.380768       0.018041       2.116577          -0.000002
           12              H      12.449697       1.826906      13.946087       0.117049       1.110980 0.82670164E+01  0.81745330E+02                                 1.762203                            1.675046      -1.068704       2.375195                    0.996878       3.518890       9.854129       0.486694       1.272729      -0.710620       0.013134      -0.014498      -0.035167       0.040242      -0.006660      -0.002767       0.003275       0.008959       0.037607      -0.014391       0.000463       0.013928              1.789858       1.725178      -0.124567      -0.214555       1.554742       0.238901       2.089653          -0.000002
           13              H       8.509523       6.899487      18.434017       0.111163       1.071930 0.78456580E+01  0.76071975E+02                                 1.679048                            1.599364      -0.957585       2.420539                    0.998576       3.380123       9.175129       0.516671       1.222634      -0.722497       0.017200       0.034144       0.010867       0.039746       0.012037      -0.003738       0.005901       0.002694      -0.024911      -0.015046      -0.001276       0.016322              1.704391       1.511771       0.196251       0.073316       2.036367       0.378661       1.565036          -0.000001
           14              H       9.700089       5.501896      17.014867       0.128081       1.103407 0.83547040E+01  0.81633996E+02                                 1.668911                            1.618810      -1.000583       2.409988                    0.998330       3.247909       8.621565       0.532935       1.176229      -0.735391       0.031402       0.014920      -0.008347       0.035754       0.011529      -0.005747       0.007794       0.002895      -0.022151      -0.017317       0.001967       0.015349              1.661256       2.059834       0.026602      -0.239985       1.497112       0.038168       1.426822          -0.000002
           15              H       6.606300       2.961930      16.906030       0.128063       0.933450 0.66456085E+01  0.63312695E+02                                 1.669525                            1.576289      -1.274847       2.282639                    0.994517       3.683447      10.716051       0.458545       1.402065      -0.681685      -0.016198      -0.026226      -0.010640       0.032610       0.003013      -0.005833       0.007899       0.010704      -0.023713      -0.014951       0.003821       0.011130              1.723900       1.515258       0.274460       0.060719       2.229510       0.300911       1.426931          -0.000002
           16              H       5.399074       4.401247      18.293169       0.117434       1.106349 0.82989815E+01  0.82171018E+02                                 1.766145                            1.686327      -0.990623       2.414496                    0.997970       3.474938       9.749323       0.481418       1.284962      -0.708660      -0.037695      -0.009944       0.007684       0.039734       0.009980      -0.004126       0.004471       0.007159      -0.029221      -0.014105      -0.001394       0.015500              1.789206       2.264776       0.089007      -0.224978       1.566567       0.073482       1.536274          -0.000002
           17              H       6.605218       8.593219      13.271724       0.135754       1.096702 0.81033731E+01  0.78703821E+02                                 1.677951                            1.606742      -0.925494       2.452604                    0.998851       3.189176       8.485215       0.527859       1.194697      -0.731342      -0.003539      -0.010780      -0.035253       0.037034       0.008134      -0.001259      -0.000061      -0.015106       0.044453      -0.018547       0.003663       0.014884              1.689007       1.357513       0.003818      -0.002997       1.715208       0.321673       1.994300          -0.000002
           18              H       7.252689      10.801332      13.506471       0.108987       1.151321 0.82824022E+01  0.80982916E+02                                 1.734288                            1.622154      -0.843267       2.476574                    0.999042       3.327873       8.919706       0.525787       1.191404      -0.730946       0.008547       0.019442      -0.033777       0.039899       0.004812      -0.003975      -0.001098      -0.007384       0.045093      -0.013915      -0.001875       0.015790              1.783910       1.595437       0.233964      -0.300485       1.795418      -0.356874       1.960876          -0.000002
           19              H       6.709750      10.564408      17.456617       0.110875       0.968076 0.69612476E+01  0.67041846E+02                                 1.702578                            1.607401      -1.246246       2.288285                    0.994336       3.769927      10.999416       0.456935       1.391851      -0.683460      -0.004099       0.013116       0.034871       0.037481       0.002172      -0.000404       0.000988      -0.013336       0.027678      -0.011641       0.002280       0.009360              1.752700       1.433619       0.053708       0.018943       1.659817       0.312116       2.164663          -0.000001
           20              H       6.143669       8.344593      17.270954       0.138180       0.855046 0.59975453E+01  0.55983482E+02                                 1.610521                            1.526225      -1.267460       2.299379                    0.994137       3.620590      10.605759       0.450531       1.456448      -0.671710      -0.010672      -0.014007       0.031437       0.036033       0.005358      -0.006274      -0.001045      -0.008675       0.018570      -0.011594       0.001810       0.009784              1.657187       1.342012       0.065924      -0.129188       1.658927      -0.361587       1.970622          -0.000002
           21              H       5.543691       3.002348      13.508605       0.110635       1.132454 0.83146921E+01  0.82401238E+02                                 1.791861                            1.683985      -1.027041       2.389357                    0.997481       3.549952       9.978424       0.483233       1.278974      -0.709181      -0.022628      -0.030189      -0.001253       0.037749       0.008453      -0.003186       0.002164       0.007288      -0.028006      -0.011296      -0.002673       0.013969              1.848513       1.737819       0.370898      -0.026834       2.294762       0.150994       1.512958          -0.000002
           22              H       4.737558       4.832038      14.663132       0.126904       0.956587 0.67508577E+01  0.64430116E+02                                 1.682362                            1.577005      -1.233706       2.299163                    0.995044       3.673580      10.622139       0.464556       1.381460      -0.685683      -0.030073      -0.005494       0.012614       0.033071       0.006270      -0.004113       0.004702      -0.004067      -0.023195      -0.011874       0.001293       0.010581              1.732506       2.260069      -0.061867      -0.394023       1.468634       0.072769       1.468814          -0.000002
           23              H       8.200590       6.754959      13.973830       0.124063       1.230408 0.95172317E+01  0.97576652E+02                                 1.903104                            1.810735      -1.118117       2.350967                    0.996975       3.611534      10.331694       0.462424       1.291905      -0.707266       0.026026       0.021594       0.001730       0.033862       0.005559      -0.004666       0.006267       0.011601      -0.029570      -0.014856       0.001690       0.013166              1.927063       1.783008       0.335564      -0.047487       2.453059       0.146796       1.545123          -0.000002
           24              H       8.967855       4.919669      12.797963       0.105579       1.157816 0.85502628E+01  0.85989692E+02                                 1.862044                            1.739296      -1.285579       2.264365                    0.994194       3.806217      11.052294       0.459029       1.326780      -0.697311       0.034128       0.000044      -0.011336       0.035961       0.001701      -0.000950       0.008833       0.008736      -0.017933      -0.012964       0.005198       0.007766              1.909977       2.278884      -0.047394      -0.511308       1.648117       0.069337       1.802932          -0.000002
           25              H      15.913355       3.575384       1.632557       0.101853       1.224946 0.86607815E+01  0.86012326E+02                                 1.840661                            1.682439      -0.954284       2.427469                    0.998252       3.421318       9.376055       0.503210       1.225612      -0.722596       0.039091      -0.023469       0.012922       0.047391      -0.008694      -0.000091      -0.010139      -0.001601      -0.030601      -0.015927      -0.000211       0.016138              1.927142       2.433094      -0.366758       0.290748       1.700222      -0.202900       1.648111          -0.000002
           26              H      13.886278       2.759703       2.306920       0.124394       1.052305 0.69674573E+01  0.65989693E+02                                 1.689295                            1.524809      -1.085431       2.367167                    0.997149       3.436283       9.407533       0.516793       1.251375      -0.713868      -0.003634      -0.028332       0.020887       0.035386      -0.002911      -0.001141      -0.005889       0.007930      -0.029321      -0.012614       0.002773       0.009841              1.791577       1.461016       0.132816      -0.070074       2.160462      -0.654154       1.753252          -0.000002
           27              H      11.947131       3.898691       1.720053       0.116808       1.182711 0.84876694E+01  0.84155476E+02                                 1.802371                            1.668267      -1.265116       2.282627                    0.994897       3.553272       9.838814       0.502387       1.229628      -0.719545      -0.030529      -0.019309       0.012035       0.038074       0.013587      -0.002438      -0.002762      -0.004471      -0.001966      -0.013442      -0.001523       0.014966              1.862372       2.364681       0.334847      -0.277889       1.685624      -0.262629       1.536810          -0.000002
           28              H      16.518238       8.073756      21.167749       0.104461       1.204692 0.87146795E+01  0.88047103E+02                                 1.900883                            1.744356      -1.522098       2.150896                    0.993126       3.908658      11.369782       0.463012       1.309333      -0.699737       0.008489       0.036250      -0.022396       0.043448       0.005150      -0.003425      -0.000366      -0.019207       0.002189      -0.012081       0.001400       0.010682              1.973731       1.829455       0.141560      -0.132791       2.169533      -0.577966       1.922206          -0.000002
           29              H      17.069023       5.407459      14.168030       0.111477       1.118199 0.81752078E+01  0.79189153E+02                                 1.657863                            1.579874      -0.904724       2.447384                    0.998849       3.246695       8.490144       0.552283       1.144926      -0.742783      -0.008511      -0.017550      -0.035430       0.040444       0.003332       0.006369      -0.000121      -0.011691       0.046931      -0.015775      -0.001210       0.016984              1.670805       1.429049       0.138708       0.200957       1.752322       0.311359       1.831043          -0.000002
           30              H      17.356471       7.677103      14.101874       0.129178       1.086763 0.80160299E+01  0.77622852E+02                                 1.659341                            1.589711      -0.973722       2.422108                    0.998600       3.239265       8.597633       0.535017       1.182247      -0.733467      -0.003851       0.010814      -0.033486       0.035399       0.004552       0.006139       0.001265      -0.011111       0.044741      -0.015600      -0.000869       0.016469              1.674409       1.343313      -0.119986       0.135178       1.819334      -0.369734       1.860580          -0.000002
           31              H      18.243722       7.661705      17.998669       0.135865       0.917520 0.63808711E+01  0.60383680E+02                                 1.675006                            1.563006      -1.273325       2.288505                    0.994725       3.672177      10.768035       0.450810       1.435730      -0.675321       0.010309       0.013138       0.028918       0.033394       0.004185       0.001822      -0.001723      -0.013583       0.009360      -0.009918       0.003104       0.006815              1.742206       1.391562       0.088627       0.203788       1.718478       0.404727       2.116577          -0.000003
           32              H      17.960851       5.375581      18.064825       0.117050       1.110980 0.82670129E+01  0.81745289E+02                                 1.762202                            1.675046      -1.068703       2.375195                    0.996878       3.518889       9.854126       0.486694       1.272729      -0.710620       0.007764      -0.017956       0.035167       0.040242      -0.001004       0.001836      -0.003874      -0.015926       0.037607      -0.014391       0.000463       0.013928              1.789858       1.490074      -0.017699       0.128701       1.789846      -0.294183       2.089653          -0.000002
           33              H      14.973443      11.061655      13.576895       0.111163       1.071930 0.78456578E+01  0.76071979E+02                                 1.679048                            1.599364      -0.957586       2.420539                    0.998576       3.380123       9.175132       0.516671       1.222634      -0.722497      -0.038200      -0.001529      -0.010867       0.039746       0.008930       0.003825      -0.005845       0.016366      -0.024911      -0.015046      -0.001276       0.016322              1.704392       2.094399      -0.068584       0.375058       1.453741      -0.089949       1.565036          -0.000001
           34              H      15.753090       9.399470      14.996045       0.128082       1.103407 0.83547042E+01  0.81633998E+02                                 1.668911                            1.618810      -1.000582       2.409989                    0.998330       3.247908       8.621562       0.532935       1.176229      -0.735391      -0.026577      -0.022413       0.008347       0.035754       0.008671       0.004717      -0.008457       0.015469      -0.022151      -0.017317       0.001967       0.015349              1.661255       1.613515       0.229479      -0.064562       1.943430      -0.234268       1.426821          -0.000002
           35              H      19.345623      11.164879      15.104882       0.128063       0.933450 0.66456054E+01  0.63312663E+02                                 1.669525                            1.576289      -1.274847       2.282639                    0.994517       3.683447      10.716053       0.458545       1.402066      -0.681685       0.030578       0.003894       0.010640       0.032609       0.006014       0.004777      -0.008579      -0.002498      -0.023713      -0.014951       0.003821       0.011130              1.723900       2.313990      -0.088607       0.299064       1.430778      -0.069243       1.426931          -0.000002
           36              H      18.534883      12.859497      13.717743       0.117434       1.106350 0.82989839E+01  0.82171050E+02                                 1.766145                            1.686328      -0.990624       2.414496                    0.997970       3.474938       9.749324       0.481417       1.284962      -0.708660       0.024651       0.030201      -0.007684       0.039735       0.009259       0.002363      -0.005606       0.010331      -0.029221      -0.014105      -0.001394       0.015500              1.789207       1.753189       0.321552      -0.026203       2.078156      -0.235219       1.536275          -0.000002
           37              H      14.219552      13.496148      18.739188       0.135754       1.096701 0.81033662E+01  0.78703740E+02                                 1.677951                            1.606742      -0.925493       2.452604                    0.998851       3.189174       8.485210       0.527859       1.194698      -0.731341       0.011279      -0.001239       0.035253       0.037034      -0.000342      -0.000576      -0.001120       0.022189       0.044453      -0.018547       0.003663       0.014884              1.689007       1.656834      -0.132239       0.291599       1.415887      -0.135839       1.994300          -0.000002
           38              H      11.941437      13.820453      18.504441       0.108987       1.151316 0.82823586E+01  0.80982389E+02                                 1.734283                            1.622150      -0.843266       2.476574                    0.999042       3.327870       8.919695       0.525787       1.191405      -0.730946      -0.021236       0.000264       0.033777       0.039899       0.000382      -0.002645      -0.003164       0.012106       0.045093      -0.013915      -0.001875       0.015790              1.783906       1.937445       0.078500      -0.449227       1.453402      -0.125873       1.960870          -0.000002
           39              H      12.381797      14.216683      14.554295       0.110875       0.968077 0.69612520E+01  0.67041898E+02                                 1.702578                            1.607401      -1.246246       2.288285                    0.994336       3.769928      10.999419       0.456935       1.391850      -0.683460      -0.010244       0.009160      -0.034871       0.037481      -0.003596       0.000733      -0.000776       0.012042       0.027678      -0.011641       0.002280       0.009360              1.752700       1.661548      -0.049898       0.291978       1.431888      -0.111912       2.164663          -0.000001
           40              H      14.636886      13.813441      14.739958       0.138180       0.855046 0.59975450E+01  0.55983478E+02                                 1.610521                            1.526225      -1.267460       2.299379                    0.994137       3.620590      10.605759       0.450531       1.456448      -0.671710       0.017168       0.003919      -0.031437       0.036033       0.000255      -0.003548      -0.005279       0.013778       0.018570      -0.011594       0.001810       0.009784              1.657187       1.654328      -0.076041      -0.382635       1.346611       0.032021       1.970622          -0.000002
           41              H      19.748546      12.148965      18.502307       0.110635       1.132455 0.83146992E+01  0.82401322E+02                                 1.791861                            1.683985      -1.027042       2.389356                    0.997481       3.549954       9.978429       0.483234       1.278973      -0.709181       0.036847       0.008107       0.001253       0.037749       0.008304       0.000652      -0.003796       0.007946      -0.028006      -0.011296      -0.002673       0.013969              1.848513       2.478840       0.034065       0.126355       1.553742      -0.086912       1.512958          -0.000002
           42              H      18.416449      13.639983      17.347780       0.126904       0.956587 0.67508549E+01  0.64430085E+02                                 1.682362                            1.577005      -1.233706       2.299164                    0.995044       3.673579      10.622137       0.464556       1.381460      -0.685683       0.017446       0.025104      -0.012614       0.033071       0.002590       0.002578      -0.005690       0.012122      -0.023195      -0.011874       0.001293       0.010581              1.732506       1.557545       0.257468      -0.096804       2.171158      -0.388816       1.468814          -0.000002
           43              H      15.232855      11.283089      18.037082       0.124063       1.230407 0.95172238E+01  0.97576553E+02                                 1.903104                            1.810735      -1.118116       2.350967                    0.996975       3.611532      10.331688       0.462424       1.291905      -0.707266      -0.030428      -0.014757      -0.001730       0.033862       0.008025       0.003774      -0.006841       0.000748      -0.029570      -0.014856       0.001690       0.013166              1.927063       2.591145      -0.031779       0.113987       1.644921      -0.103976       1.545122          -0.000002
           44              H      16.586134       9.825138      19.212949       0.105580       1.157816 0.85502642E+01  0.85989714E+02                                 1.862044                            1.739296      -1.285579       2.264365                    0.994194       3.806217      11.052297       0.459029       1.326780      -0.697311      -0.014163      -0.031051       0.011336       0.035961       0.004410       0.007649      -0.004520      -0.003180      -0.017933      -0.012964       0.005199       0.007766              1.909978       1.720421       0.206459      -0.148463       2.206581      -0.494169       1.802932          -0.000002
           45              H      12.637286       1.465898       9.037747       0.101853       1.224945 0.86607734E+01  0.86012229E+02                                 1.840660                            1.682438      -0.954284       2.427469                    0.998252       3.421318       9.376055       0.503210       1.225612      -0.722596       0.005189      -0.045299      -0.012922       0.047391      -0.006320      -0.009268       0.004112      -0.012048      -0.030601      -0.015927      -0.000211       0.016138              1.927142       1.549390       0.034934      -0.064399       2.583925       0.348648       1.648110          -0.000002
           46              H      14.218677       2.973737       8.363384       0.124395       1.052304 0.69674548E+01  0.65989662E+02                                 1.689294                            1.524808      -1.085431       2.367168                    0.997149       3.436282       9.407529       0.516793       1.251375      -0.713869       0.027296      -0.008416      -0.020887       0.035386       0.001073      -0.005833       0.001398      -0.009601      -0.029322      -0.012614       0.002773       0.009841              1.791576       2.140757      -0.176164      -0.624515       1.480719       0.206903       1.753251          -0.000002
           47              H      13.984223       5.210390       8.950251       0.116808       1.182711 0.84876699E+01  0.84155477E+02                                 1.802370                            1.668267      -1.265115       2.282627                    0.994897       3.553271       9.838809       0.502387       1.229628      -0.719545       0.030211       0.019802      -0.012035       0.038074       0.007249      -0.003523      -0.001076       0.023413      -0.001966      -0.013442      -0.001523       0.014966              1.862371       2.054190       0.475982      -0.354081       1.996115      -0.144301       1.536809          -0.000002
           48              H      10.590345       4.256740      10.843163       0.104461       1.204692 0.87146791E+01  0.88047099E+02                                 1.900883                            1.744356      -1.522098       2.150896                    0.993126       3.908657      11.369779       0.463012       1.309333      -0.699737      -0.036513       0.007273       0.022396       0.043448      -0.003850      -0.001751      -0.002966       0.020389       0.002189      -0.012081       0.001400       0.010682              1.973731       2.217954      -0.035036      -0.581109       1.781034       0.118281       1.922206          -0.000002
           49              H      10.836826      12.561334       3.497726       0.111477       1.118197 0.81751947E+01  0.79188987E+02                                 1.657861                            1.579873      -0.904723       2.447384                    0.998849       3.246693       8.490134       0.552284       1.144926      -0.742783      -0.019499      -0.000486      -0.035430       0.040444      -0.002213       0.002525       0.005848       0.012708       0.046931      -0.015775      -0.001210       0.016984              1.670802       1.801470      -0.030579       0.366607       1.379897       0.054100       1.831040          -0.000001
           50              H      13.021975      11.883815       3.431570       0.129178       1.086762 0.80160223E+01  0.77622754E+02                                 1.659340                            1.589710      -0.973721       2.422108                    0.998600       3.239264       8.597627       0.535017       1.182247      -0.733467       0.008251      -0.007981      -0.033486       0.035399      -0.001193       0.003691       0.005065       0.014165       0.044741      -0.015600      -0.000869       0.016469              1.674408       1.647418      -0.258218      -0.280654       1.515226       0.276060       1.860579          -0.000002
           51              H      13.375110      12.697907       7.328365       0.135865       0.917520 0.63808713E+01  0.60383679E+02                                 1.675006                            1.563006      -1.273324       2.288506                    0.994725       3.672177      10.768033       0.450810       1.435730      -0.675321       0.016227       0.003948       0.028918       0.033394      -0.002365      -0.000815       0.002371       0.015237       0.009360      -0.009918       0.003104       0.006815              1.742205       1.729271      -0.064881       0.452778       1.380768       0.018041       2.116576          -0.000002
           52              H      11.176852      13.386413       7.394521       0.117049       1.110980 0.82670193E+01  0.81745366E+02                                 1.762203                            1.675046      -1.068704       2.375195                    0.996878       3.518891       9.854132       0.486694       1.272729      -0.710620      -0.013134       0.014498       0.035167       0.040242      -0.006660      -0.002767       0.003275       0.008959       0.037607      -0.014391       0.000463       0.013928              1.789858       1.725179      -0.124567      -0.214555       1.554742       0.238901       2.089654          -0.000002
           53              H      15.117026       8.313832       2.906591       0.111163       1.071929 0.78456475E+01  0.76071840E+02                                 1.679046                            1.599362      -0.957584       2.420540                    0.998576       3.380120       9.175116       0.516672       1.222633      -0.722497      -0.017200      -0.034144      -0.010867       0.039746       0.012037      -0.003738       0.005901       0.002694      -0.024911      -0.015046      -0.001276       0.016322              1.704390       1.511770       0.196250       0.073316       2.036365       0.378660       1.565034          -0.000001
           54              H      13.926460       9.711423       4.325741       0.128081       1.103406 0.83546972E+01  0.81633908E+02                                 1.668910                            1.618809      -1.000584       2.409988                    0.998330       3.247908       8.621559       0.532935       1.176229      -0.735391      -0.031402      -0.014920       0.008346       0.035754       0.011529      -0.005747       0.007794       0.002895      -0.022151      -0.017317       0.001967       0.015349              1.661254       2.059832       0.026602      -0.239985       1.497111       0.038168       1.426821          -0.000002
           55              H      17.020249      12.251389       4.434578       0.128063       0.933450 0.66456028E+01  0.63312635E+02                                 1.669525                            1.576289      -1.274846       2.282639                    0.994517       3.683446      10.716051       0.458545       1.402066      -0.681685       0.016198       0.026226       0.010640       0.032610       0.003013      -0.005833       0.007899       0.010704      -0.023714      -0.014951       0.003821       0.011130              1.723900       1.515258       0.274460       0.060719       2.229510       0.300911       1.426931          -0.000002
           56              H      18.227475      10.812072       3.047439       0.117434       1.106349 0.82989810E+01  0.82171017E+02                                 1.766145                            1.686328      -0.990624       2.414496                    0.997970       3.474938       9.749325       0.481417       1.284963      -0.708660       0.037695       0.009944      -0.007684       0.039735       0.009980      -0.004126       0.004471       0.007159      -0.029221      -0.014105      -0.001394       0.015500              1.789206       2.264777       0.089007      -0.224978       1.566568       0.073482       1.536274          -0.000002
           57              H      17.021331       6.620100       8.068884       0.135754       1.096701 0.81033656E+01  0.78703719E+02                                 1.677949                            1.606741      -0.925495       2.452604                    0.998851       3.189175       8.485207       0.527860       1.194696      -0.731342       0.003539       0.010781       0.035253       0.037034       0.008134      -0.001259      -0.000061      -0.015105       0.044453      -0.018547       0.003663       0.014884              1.689005       1.357512       0.003818      -0.002997       1.715206       0.321672       1.994298          -0.000002
           58              H      16.373860       4.411987       7.834137       0.108987       1.151322 0.82824097E+01  0.80983003E+02                                 1.734289                            1.622154      -0.843267       2.476573                    0.999042       3.327874       8.919708       0.525787       1.191404      -0.730946      -0.008547      -0.019442       0.033777       0.039899       0.004812      -0.003975      -0.001098      -0.007384       0.045093      -0.013915      -0.001875       0.015790              1.783911       1.595437       0.233964      -0.300485       1.795419      -0.356874       1.960876          -0.000002
           59              H      16.916799       4.648911       3.883991       0.110875       0.968076 0.69612476E+01  0.67041846E+02                                 1.702578                            1.607401      -1.246246       2.288285                    0.994336       3.769927      10.999416       0.456935       1.391851      -0.683460       0.004099      -0.013116      -0.034871       0.037481       0.002172      -0.000404       0.000988      -0.013336       0.027678      -0.011641       0.002280       0.009360              1.752700       1.433619       0.053708       0.018943       1.659817       0.312116       2.164663          -0.000001
           60              H      17.482880       6.868726       4.069654       0.138180       0.855046 0.59975414E+01  0.55983438E+02                                 1.610521                            1.526225      -1.267460       2.299380                    0.994137       3.620589      10.605757       0.450531       1.456449      -0.671709       0.010672       0.014007      -0.031437       0.036033       0.005358      -0.006274      -0.001045      -0.008675       0.018570      -0.011594       0.001810       0.009784              1.657187       1.342012       0.065924      -0.129188       1.658927      -0.361587       1.970622          -0.000002
           61              H      18.082858      12.210971       7.832003       0.110635       1.132453 0.83146865E+01  0.82401170E+02                                 1.791861                            1.683985      -1.027040       2.389357                    0.997481       3.549951       9.978421       0.483233       1.278974      -0.709181       0.022628       0.030189       0.001253       0.037749       0.008453      -0.003186       0.002164       0.007288      -0.028006      -0.011296      -0.002673       0.013969              1.848513       1.737819       0.370898      -0.026834       2.294762       0.150994       1.512957          -0.000002
           62              H      18.888991      10.381281       6.677476       0.126904       0.956587 0.67508538E+01  0.64430071E+02                                 1.682362                            1.577004      -1.233706       2.299163                    0.995044       3.673579      10.622137       0.464556       1.381460      -0.685683       0.030073       0.005494      -0.012614       0.033071       0.006270      -0.004113       0.004702      -0.004067      -0.023195      -0.011874       0.001293       0.010581              1.732506       2.260069      -0.061867      -0.394023       1.468634       0.072769       1.468814          -0.000002
           63              H      15.425959       8.458360       7.366778       0.124063       1.230402 0.95171718E+01  0.97575875E+02                                 1.903097                            1.810729      -1.118113       2.350969                    0.996975       3.611526      10.331659       0.462425       1.291904      -0.707267      -0.026026      -0.021594      -0.001730       0.033862       0.005559      -0.004666       0.006266       0.011601      -0.029570      -0.014856       0.001690       0.013166              1.927056       1.783001       0.335561      -0.047487       2.453048       0.146795       1.545118          -0.000002
           64              H      14.658694      10.293650       8.542645       0.105579       1.157825 0.85503505E+01  0.85990795E+02                                 1.862054                            1.739305      -1.285590       2.264359                    0.994194       3.806232      11.052352       0.459028       1.326779      -0.697311      -0.034128      -0.000044       0.011336       0.035961       0.001701      -0.000950       0.008834       0.008736      -0.017933      -0.012965       0.005199       0.007766              1.909988       2.278898      -0.047395      -0.511313       1.648125       0.069338       1.802941          -0.000002
           65              H       7.713194      11.637935      19.708051       0.101852       1.224946 0.86607868E+01  0.86012389E+02                                 1.840661                            1.682440      -0.954284       2.427468                    0.998252       3.421319       9.376057       0.503210       1.225612      -0.722596      -0.039091       0.023469      -0.012922       0.047391      -0.008694      -0.000091      -0.010139      -0.001601      -0.030601      -0.015927      -0.000211       0.016138              1.927143       2.433095      -0.366758       0.290748       1.700223      -0.202900       1.648111          -0.000002
           66              H       9.740271      12.453616      19.033688       0.124394       1.052304 0.69674498E+01  0.65989603E+02                                 1.689294                            1.524808      -1.085430       2.367168                    0.997149       3.436281       9.407526       0.516793       1.251375      -0.713868       0.003634       0.028332      -0.020887       0.035386      -0.002911      -0.001141      -0.005889       0.007930      -0.029321      -0.012614       0.002773       0.009841              1.791576       1.461015       0.132816      -0.070073       2.160461      -0.654154       1.753251          -0.000002
           67              H      11.679418      11.314628      19.620555       0.116808       1.182723 0.84877747E+01  0.84156793E+02                                 1.802383                            1.668277      -1.265129       2.282620                    0.994897       3.553291       9.838887       0.502385       1.229629      -0.719545       0.030528       0.019309      -0.012035       0.038074       0.013587      -0.002438      -0.002762      -0.004472      -0.001965      -0.013443      -0.001523       0.014966              1.862385       2.364700       0.334851      -0.277892       1.685636      -0.262632       1.536820          -0.000002
           68              H       7.108311       7.139563       0.172859       0.104460       1.204702 0.87147714E+01  0.88048288E+02                                 1.900895                            1.744367      -1.522108       2.150891                    0.993126       3.908677      11.369864       0.463010       1.309335      -0.699737      -0.008489      -0.036250       0.022396       0.043447       0.005150      -0.003425      -0.000366      -0.019207       0.002190      -0.012082       0.001400       0.010682              1.973745       1.829467       0.141562      -0.132793       2.169548      -0.577972       1.922219          -0.000002
           69              H       6.557526       9.805860       7.172578       0.111477       1.118198 0.81751987E+01  0.79189038E+02                                 1.657862                            1.579873      -0.904723       2.447384                    0.998849       3.246694       8.490138       0.552283       1.144926      -0.742783       0.008511       0.017550       0.035430       0.040444       0.003332       0.006369      -0.000121      -0.011691       0.046931      -0.015775      -0.001210       0.016984              1.670803       1.429048       0.138708       0.200957       1.752320       0.311359       1.831041          -0.000002
           70              H       6.270078       7.536216       7.238734       0.129178       1.086763 0.80160319E+01  0.77622880E+02                                 1.659342                            1.589712      -0.973722       2.422108                    0.998600       3.239265       8.597635       0.535017       1.182248      -0.733467       0.003851      -0.010814       0.033486       0.035399       0.004552       0.006139       0.001265      -0.011111       0.044741      -0.015600      -0.000869       0.016469              1.674410       1.343313      -0.119986       0.135178       1.819334      -0.369734       1.860581          -0.000002
           71              H       5.382827       7.551614       3.341939       0.135865       0.917520 0.63808728E+01  0.60383697E+02                                 1.675006                            1.563006      -1.273324       2.288506                    0.994725       3.672177      10.768033       0.450810       1.435729      -0.675321      -0.010309      -0.013138      -0.028918       0.033394       0.004185       0.001822      -0.001723      -0.013583       0.009360      -0.009918       0.003104       0.006815              1.742205       1.391562       0.088627       0.203788       1.718478       0.404727       2.116576          -0.000002
           72              H       5.665698       9.837738       3.275783       0.117050       1.110980 0.82670148E+01  0.81745309E+02                                 1.762202                            1.675046      -1.068704       2.375195                    0.996878       3.518890       9.854128       0.486694       1.272729      -0.710620      -0.007764       0.017956      -0.035167       0.040242      -0.001004       0.001836      -0.003874      -0.015926       0.037607      -0.014391       0.000463       0.013928              1.789857       1.490074      -0.017699       0.128701       1.789846      -0.294183       2.089653          -0.000001
           73              H       8.653106       4.151664       7.763713       0.111163       1.071930 0.78456567E+01  0.76071956E+02                                 1.679047                            1.599363      -0.957586       2.420539                    0.998576       3.380122       9.175125       0.516672       1.222633      -0.722497       0.038200       0.001529       0.010867       0.039746       0.008930       0.003825      -0.005845       0.016366      -0.024911      -0.015046      -0.001276       0.016322              1.704391       2.094398      -0.068584       0.375057       1.453740      -0.089949       1.565035          -0.000001
           74              H       7.873459       5.813849       6.344563       0.128081       1.103407 0.83547006E+01  0.81633954E+02                                 1.668911                            1.618810      -1.000582       2.409989                    0.998330       3.247907       8.621559       0.532935       1.176230      -0.735391       0.026577       0.022413      -0.008346       0.035754       0.008671       0.004717      -0.008457       0.015469      -0.022151      -0.017317       0.001967       0.015349              1.661255       1.613515       0.229479      -0.064562       1.943430      -0.234268       1.426821          -0.000002
           75              H       4.280926       4.048440       6.235726       0.128063       0.933450 0.66456063E+01  0.63312671E+02                                 1.669525                            1.576289      -1.274846       2.282639                    0.994517       3.683447      10.716052       0.458545       1.402065      -0.681685      -0.030578      -0.003894      -0.010640       0.032610       0.006014       0.004777      -0.008579      -0.002498      -0.023714      -0.014951       0.003821       0.011130              1.723900       2.313990      -0.088607       0.299064       1.430778      -0.069243       1.426931          -0.000002
           76              H       5.091666       2.353822       7.622865       0.117434       1.106350 0.82989836E+01  0.82171049E+02                                 1.766146                            1.686328      -0.990624       2.414496                    0.997970       3.474938       9.749325       0.481417       1.284963      -0.708660      -0.024651      -0.030201       0.007684       0.039735       0.009259       0.002363      -0.005606       0.010331      -0.029221      -0.014105      -0.001394       0.015500              1.789207       1.753189       0.321552      -0.026203       2.078156      -0.235219       1.536275          -0.000002
           77              H       9.406997       1.717171       2.601420       0.135754       1.096700 0.81033510E+01  0.78703548E+02                                 1.677948                            1.606740      -0.925494       2.452604                    0.998851       3.189172       8.485199       0.527860       1.194697      -0.731342      -0.011279       0.001239      -0.035253       0.037034      -0.000342      -0.000576      -0.001120       0.022189       0.044453      -0.018547       0.003663       0.014884              1.689005       1.656831      -0.132239       0.291598       1.415885      -0.135839       1.994297          -0.000002
           78              H      11.685112       1.392866       2.836167       0.108987       1.151318 0.82823691E+01  0.80982515E+02                                 1.734284                            1.622151      -0.843268       2.476573                    0.999042       3.327872       8.919701       0.525787       1.191404      -0.730946       0.021236      -0.000264      -0.033777       0.039899       0.000382      -0.002645      -0.003164       0.012106       0.045093      -0.013915      -0.001875       0.015790              1.783906       1.937446       0.078500      -0.449227       1.453402      -0.125873       1.960871          -0.000002
           79              H      11.244752       0.996636       6.786313       0.110875       0.968076 0.69612468E+01  0.67041839E+02                                 1.702578                            1.607401      -1.246246       2.288285                    0.994336       3.769927      10.999417       0.456935       1.391851      -0.683460       0.010244      -0.009160       0.034871       0.037481      -0.003596       0.000733      -0.000776       0.012042       0.027678      -0.011641       0.002280       0.009360              1.752700       1.661548      -0.049898       0.291978       1.431888      -0.111912       2.164663          -0.000001
           80              H       8.989663       1.399878       6.600650       0.138180       0.855046 0.59975450E+01  0.55983478E+02                                 1.610521                            1.526225      -1.267460       2.299379                    0.994137       3.620590      10.605759       0.450531       1.456448      -0.671710      -0.017168      -0.003919       0.031437       0.036033       0.000255      -0.003548      -0.005279       0.013778       0.018570      -0.011594       0.001810       0.009784              1.657187       1.654328      -0.076041      -0.382635       1.346611       0.032021       1.970622          -0.000002
           81              H       3.878003       3.064354       2.838301       0.110635       1.132453 0.83146848E+01  0.82401150E+02                                 1.791860                            1.683985      -1.027041       2.389357                    0.997481       3.549951       9.978421       0.483233       1.278974      -0.709181      -0.036847      -0.008107      -0.001253       0.037749       0.008304       0.000652      -0.003796       0.007946      -0.028006      -0.011296      -0.002673       0.013969              1.848512       2.478839       0.034065       0.126355       1.553741      -0.086912       1.512957          -0.000002
           82              H       5.210100       1.573336       3.992828       0.126904       0.956587 0.67508584E+01  0.64430127E+02                                 1.682362                            1.577005      -1.233706       2.299163                    0.995044       3.673580      10.622141       0.464556       1.381460      -0.685683      -0.017446      -0.025104       0.012614       0.033070       0.002590       0.002578      -0.005690       0.012122      -0.023195      -0.011874       0.001293       0.010581              1.732506       1.557546       0.257468      -0.096804       2.171159      -0.388817       1.468814          -0.000002
           83              H       8.393694       3.930230       3.303526       0.124063       1.230402 0.95171796E+01  0.97575975E+02                                 1.903098                            1.810730      -1.118114       2.350968                    0.996975       3.611527      10.331663       0.462425       1.291904      -0.707267       0.030428       0.014757       0.001730       0.033862       0.008025       0.003774      -0.006841       0.000749      -0.029570      -0.014856       0.001690       0.013166              1.927057       2.591136      -0.031779       0.113986       1.644916      -0.103976       1.545118          -0.000002
           84              H       7.040415       5.388181       2.127659       0.105579       1.157825 0.85503484E+01  0.85990768E+02                                 1.862053                            1.739304      -1.285590       2.264359                    0.994194       3.806231      11.052349       0.459028       1.326779      -0.697311       0.014162       0.031051      -0.011336       0.035961       0.004410       0.007649      -0.004520      -0.003181      -0.017933      -0.012965       0.005199       0.007766              1.909988       1.720429       0.206460      -0.148464       2.206593      -0.494173       1.802941          -0.000002
           85              H      10.989263      13.747421      12.302861       0.101852       1.224945 0.86607732E+01  0.86012219E+02                                 1.840660                            1.682438      -0.954284       2.427468                    0.998252       3.421318       9.376052       0.503211       1.225611      -0.722596      -0.005189       0.045299       0.012922       0.047391      -0.006320      -0.009268       0.004112      -0.012048      -0.030601      -0.015927      -0.000211       0.016138              1.927141       1.549389       0.034934      -0.064399       2.583925       0.348648       1.648110          -0.000002
           86              H       9.407872      12.239582      12.977224       0.124394       1.052304 0.69674512E+01  0.65989619E+02                                 1.689294                            1.524808      -1.085431       2.367168                    0.997149       3.436281       9.407526       0.516793       1.251375      -0.713868      -0.027296       0.008416       0.020887       0.035386       0.001073      -0.005833       0.001398      -0.009601      -0.029321      -0.012614       0.002773       0.009841              1.791576       2.140757      -0.176164      -0.624515       1.480719       0.206903       1.753251          -0.000002
           87              H       9.642326      10.002929      12.390357       0.116808       1.182724 0.84877837E+01  0.84156909E+02                                 1.802384                            1.668279      -1.265130       2.282620                    0.994897       3.553292       9.838893       0.502385       1.229629      -0.719545      -0.030211      -0.019802       0.012035       0.038074       0.007249      -0.003523      -0.001076       0.023414      -0.001965      -0.013443      -0.001523       0.014966              1.862387       2.054208       0.475988      -0.354085       1.996131      -0.144303       1.536821          -0.000002
           88              H      13.036204      10.956579      10.497445       0.104460       1.204704 0.87147857E+01  0.88048462E+02                                 1.900896                            1.744368      -1.522109       2.150891                    0.993126       3.908679      11.369869       0.463010       1.309334      -0.699737       0.036513      -0.007272      -0.022396       0.043447      -0.003849      -0.001751      -0.002966       0.020390       0.002190      -0.012082       0.001400       0.010682              1.973746       2.217972      -0.035035      -0.581116       1.781046       0.118281       1.922220          -0.000002
           89              C      12.868839       2.199760      15.878693      -0.067024      38.723494 0.45480112E+03  0.10735199E+05                                 9.923016                            7.061386       0.055255       2.017838                    0.999385      27.771565      78.120504       0.631143       0.411140      -1.075394      -0.047588       0.011951       0.003163       0.049168      -0.002205      -0.004584       0.003838       0.024098       0.042920      -0.019753       0.003047       0.016706             12.587450      21.615185      -3.994931       0.878555       6.683939       0.802170       9.463225           0.000000
           90              C      12.281699       2.633759      17.065231      -0.080836      31.623024 0.41315141E+03  0.96193657E+04                                 8.756943                            6.850193      -0.047222       1.956973                    0.999656      29.149306      84.224851       0.617648       0.425920      -1.055010      -0.031757      -0.005775      -0.011261       0.034186       0.010119       0.014692       0.000189      -0.007911       0.076724      -0.026588      -0.003862       0.030449              9.927158      15.108207      -3.375398      -0.643189       6.417735       1.233999       8.255533           0.000010
           91              C      10.976056       3.030567      17.111540      -0.232257      33.726869 0.45576060E+03  0.10857557E+05                                 9.042738                            7.126566       0.071721       1.985155                    0.999545      30.572376      88.886929       0.615256       0.417883      -1.061753       0.034953      -0.023484       0.021759       0.047400      -0.001096      -0.019475       0.004966      -0.005411       0.083439      -0.023983      -0.011699       0.035682             10.216111      15.305021      -3.957949       0.279427       6.839046       1.140404       8.504267          -0.000005
           92              C      10.213240       2.982327      15.964482       0.290857      29.656528 0.34719121E+03  0.77429449E+04                                 8.626759                            6.428477      -0.063981       2.008075                    0.999788      24.914006      70.552315       0.615304       0.446353      -1.042277      -0.069265       0.000785       0.000451       0.069271      -0.028548       0.000991       0.007077       0.056670      -0.077099      -0.033518      -0.019596       0.053114             10.423618      14.942392      -4.647282      -1.269884       7.105045       1.861301       9.223415          -0.000003
           93              C      10.768333       2.541292      14.785413      -0.206268      36.112688 0.47169497E+03  0.11380713E+05                                 9.662808                            7.364296      -0.136489       1.931682                    0.997928      30.570755      90.654914       0.588797       0.431154      -1.049173       0.029475      -0.033893      -0.014178       0.047101       0.007761       0.020193      -0.008898       0.007771       0.000355      -0.024942       0.002689       0.022253             11.351250      15.385045      -3.839333      -0.508561       7.162566       1.748749      11.506138          -0.000009
           94              C      12.086141       2.140660      14.743372      -0.075276      32.460324 0.42261065E+03  0.99338988E+04                                 9.031833                            6.999612      -0.120091       1.938874                    0.999422      29.428710      86.527870       0.599360       0.434749      -1.045549      -0.029388      -0.000467       0.016620       0.033766       0.005551      -0.009752      -0.000609      -0.019655       0.040305      -0.020564       0.003872       0.016692             10.436575      15.612968      -2.730629       1.715921       6.139288       0.723472       9.557470           0.000012
           95              C      14.304111       1.734888      15.878693       0.626182      22.873643 0.25630935E+03  0.53400758E+04                                 7.569102                            5.732695      -0.027834       2.050457                    0.999613      22.203998      62.347139       0.611419       0.480822      -1.015103       0.062792      -0.020427       0.004438       0.066180       0.059112       0.003969       0.002257      -0.166799      -0.059278      -0.092476      -0.019713       0.112189              9.199420      15.562573      -2.381965       0.188629       5.116150       0.130642       6.919537          -0.000043
           96              C       6.844442       5.769824      18.537519      -0.042743      37.305266 0.44597979E+03  0.10496853E+05                                 9.756395                            7.036992      -0.053214       1.988289                    0.999180      27.579362      77.984342       0.624988       0.416380      -1.069820       0.022186      -0.025002      -0.027174       0.043078       0.006969      -0.000599      -0.002509       0.003692       0.002649      -0.007958       0.000557       0.007402             12.553569      11.058021      -2.689578      -4.720423      13.768056       7.381152      12.834629           0.000016
           97              C       8.124302       6.109417      18.133115      -0.087953      32.041370 0.42977959E+03  0.10107087E+05                                 8.858850                            6.987180      -0.041403       1.955857                    0.999654      29.447990      85.552280       0.611416       0.425980      -1.054829       0.000529      -0.022904      -0.023050       0.032499       0.021641       0.010167       0.001588      -0.016289       0.003262      -0.025816       0.001009       0.024807             10.238904      10.379878      -2.210048      -3.686325      10.911459       4.736225       9.425374          -0.000006
           98              C       8.837797       5.273039      17.277356      -0.233806      34.123783 0.46726758E+03  0.11190035E+05                                 9.102677                            7.193338       0.068789       1.983709                    0.999724      30.721401      89.260279       0.615905       0.415266      -1.064492      -0.011523       0.041831       0.018388       0.047125       0.013490      -0.019160      -0.008402       0.046970      -0.038420      -0.023670      -0.017729       0.041399             10.511105      10.101810      -2.574547      -3.252329      12.467950       5.138860       8.963555           0.000008
           99              C       8.262289       4.104001      16.823015       0.284494      29.639297 0.35482302E+03  0.79627248E+04                                 8.652352                            6.517293      -0.071277       2.001773                    0.999485      25.168928      71.686516       0.607998       0.448905      -1.039951       0.026315      -0.035474      -0.056370       0.071613      -0.030659      -0.017863       0.036294       0.002922      -0.006534      -0.040318      -0.016758       0.057075             10.590880      12.133744      -3.154235      -3.864204      11.565061       4.413047       8.073834          -0.000015
          100              C       6.988456       3.753912      17.204798      -0.212342      35.503474 0.48772814E+03  0.11845721E+05                                 9.503599                            7.446488      -0.062480       1.946568                    0.998559      30.887039      91.377103       0.591515       0.426340      -1.053950      -0.042689       0.020257       0.009230       0.048145       0.008338       0.005410       0.013980      -0.026368      -0.009475      -0.014426      -0.010660       0.025086             11.150758      12.086340      -1.813226      -3.614573      12.527009       4.475416       8.838924           0.000009
          101              C       6.271748       4.615420      18.054581      -0.078815      32.614638 0.42663657E+03  0.10039668E+05                                 9.041504                            7.006300      -0.049248       1.961695                    0.999598      29.378436      86.072853       0.603246       0.431470      -1.048851       0.022222      -0.004463      -0.024471       0.033355       0.013987       0.003102      -0.013763       0.023212       0.003663      -0.025851       0.007515       0.018336             10.697522       9.927545      -1.691906      -2.813744      12.658615       5.563576       9.506406          -0.000007
          102              C       6.118521       6.662894      19.497846       0.596755      23.424902 0.25504560E+03  0.53217914E+04                                 7.688986                            5.720448      -0.029066       2.049658                    0.999493      22.547965      63.932305       0.610088       0.481142      -1.012149      -0.030737       0.036606       0.043778       0.064817      -0.019477       0.063245      -0.062866       0.016324       0.069842      -0.074733      -0.030573       0.105306              9.595253       8.578342      -1.411946      -3.591355       9.642452       4.679256      10.564964          -0.000043
          103              C       6.335220       8.254234      15.267071       0.285587      30.250642 0.35858229E+03  0.80556255E+04                                 8.743514                            6.536598      -0.038703       2.015330                    0.999724      25.032087      70.968658       0.610168       0.446834      -1.042794      -0.036214      -0.059701      -0.002354       0.069865       0.011588      -0.005369       0.011669      -0.068568      -0.086726      -0.034343      -0.017712       0.052055             10.576360       5.024214       1.241358      -0.672315      16.941533       2.066791       9.763334          -0.000022
          104              C       6.646150       8.988696      14.114678      -0.222810      33.291208 0.45530829E+03  0.10819558E+05                                 8.909333                            7.081247       0.192748       2.027546                    0.999808      30.239041      87.160182       0.624104       0.412995      -1.067295      -0.004412       0.038139      -0.013664       0.040752       0.003166       0.006919       0.020089      -0.006000       0.075137      -0.018740      -0.016660       0.035399              9.985449       5.516449       2.137902      -0.729168      15.375540       0.121778       9.064357           0.000013
          105              C       7.015904      10.308886      14.259367      -0.081435      31.737113 0.41281005E+03  0.96028854E+04                                 8.741312                            6.820047       0.078545       1.996768                    0.999733      29.030455      83.657764       0.623159       0.422528      -1.057841      -0.021549      -0.021674       0.011299       0.032585      -0.001807      -0.006577      -0.019861       0.016043       0.055916      -0.026891      -0.001504       0.028396              9.883157       6.013768       2.603694      -0.912278      14.286422       1.184531       9.349280          -0.000008
          106              C       7.041748      10.914370      15.494775      -0.071248      37.645346 0.45352719E+03  0.10691380E+05                                 9.677479                            7.029299       0.067740       2.019203                    0.999418      27.766053      77.906111       0.635951       0.408556      -1.077719      -0.020026      -0.043893      -0.004303       0.048437       0.003851      -0.006331      -0.004323      -0.015353       0.032785      -0.015149       0.000505       0.014644             11.898076       6.681689       4.071688      -0.779594      18.826463       0.556194      10.186075           0.000018
          107              C       6.702613      10.161552      16.618145      -0.074979      33.052451 0.43819548E+03  0.10401581E+05                                 9.187472                            7.160858      -0.151817       1.931398                    0.999012      29.588266      87.634822       0.588005       0.438827      -1.042342      -0.019969      -0.023741      -0.020997       0.037460      -0.011105       0.000042       0.000510       0.026559       0.028362      -0.022046       0.009456       0.012590             10.583554       6.070669       2.749923      -0.808711      15.346841      -0.471680      10.333153          -0.000008
          108              C       6.358683       8.838563      16.512295      -0.191734      34.651790 0.46963507E+03  0.11326019E+05                                 9.432927                            7.373988      -0.166395       1.925996                    0.997719      30.403964      90.333015       0.584943       0.434186      -1.046653      -0.012923       0.036840       0.028841       0.048539       0.001489      -0.005869      -0.018263       0.019768      -0.002001      -0.024085       0.006281       0.017803             10.920203       5.663437       1.627392      -0.520577      15.612943       1.713656      11.484230           0.000012
          109              C       7.404637      12.371765      15.627727       0.626189      22.430288 0.25243445E+03  0.52375778E+04                                 7.410532                            5.665550      -0.008448       2.056216                    0.999578      22.140993      61.972807       0.619095       0.476834      -1.017564       0.010495       0.067988       0.000366       0.068794      -0.043130       0.013286      -0.011874       0.177516      -0.055136      -0.090534      -0.019245       0.109778              8.789981       5.548080       2.939144      -0.528058      13.399638       0.483257       7.422226          -0.000048
          110              C       7.320467       3.782553      13.017771      -0.050757      37.928445 0.44996517E+03  0.10612454E+05                                 9.832804                            7.052756      -0.047269       1.986693                    0.999182      27.712719      78.399013       0.626468       0.414543      -1.071183      -0.015762       0.031423       0.029224       0.045715       0.003386      -0.001691       0.003196       0.005998      -0.002667      -0.006430       0.001450       0.004980             12.441273      10.209811      -1.945453      -3.670677      16.381119       6.626438      10.732890           0.000016
          111              C       6.071772       3.762014      13.592900      -0.077582      32.660695 0.41731094E+03  0.97770491E+04                                 9.059777                            6.939889      -0.064964       1.957050                    0.999516      29.343969      86.097083       0.604062       0.432789      -1.046878       0.008344       0.023818       0.017273       0.030582       0.016424       0.011729      -0.013536       0.007319       0.021611      -0.029224       0.013097       0.016127             10.667401       9.989733      -1.684752      -3.375653      13.380207       4.386015       8.632264          -0.000004
          112              C       5.590366       4.848859      14.291805      -0.210023      36.317109 0.47635558E+03  0.11505694E+05                                 9.642041                            7.358877      -0.088967       1.939634                    0.998590      30.772254      90.895080       0.594842       0.426308      -1.053583       0.001339      -0.041143      -0.001289       0.041184      -0.004103      -0.012308      -0.000793       0.032825       0.003015      -0.017782      -0.005319       0.023101             11.407616      10.575883      -0.822050      -2.609880      15.573871       4.552275       8.073093           0.000008
          113              C       6.401082       5.967304      14.430519       0.281123      30.665424 0.35865630E+03  0.80622470E+04                                 8.826911                            6.533137      -0.056226       2.006526                    0.999801      25.218923      71.652166       0.610565       0.446269      -1.042536      -0.021491       0.041900       0.050062       0.068729      -0.022410      -0.018902       0.033864      -0.054543      -0.042191      -0.037094      -0.024654       0.061748             10.894009       8.989081      -1.345858      -2.491536      16.023445       4.903464       7.669503          -0.000016
          114              C       7.662052       6.002159      13.875663      -0.235659      34.857333 0.47098694E+03  0.11354427E+05                                 9.327185                            7.271437       0.012872       1.965116                    0.998968      31.223606      92.422063       0.603513       0.420981      -1.055914       0.035392      -0.034819      -0.015188       0.051920       0.021678       0.011386       0.003008      -0.002511      -0.050918      -0.022867      -0.009402       0.032269             10.726995       9.545604      -1.915683      -3.206204      14.235367       4.409526       8.400012           0.000007
          115              C       8.116525       4.905743      13.171423      -0.076796      33.690737 0.43836820E+03  0.10419091E+05                                 9.322042                            7.161375      -0.199039       1.909593                    0.999350      29.965219      89.154138       0.587395       0.438718      -1.041168      -0.019752       0.012446       0.028663       0.036968       0.003970       0.010535      -0.005467       0.037783       0.014430      -0.023364       0.000662       0.022702             10.826156       9.140607      -1.029494      -2.718595      14.570591       4.623336       8.767269          -0.000004
          116              C       7.823736       2.592640      12.244601       0.594871      23.775003 0.25822736E+03  0.53981584E+04                                 7.720224                            5.733968       0.060112       2.077355                    0.999714      22.549574      63.735318       0.613653       0.477463      -1.015361       0.024133      -0.054930      -0.033921       0.068923      -0.003337       0.040150      -0.073692       0.006414       0.169702      -0.079414      -0.029096       0.108510              9.462356       8.052231      -0.806566      -2.094923      11.664539       4.660973       8.670297          -0.000049
          117              C      11.688446       6.187737       0.315841       0.249802      32.334799 0.34599873E+03  0.76812523E+04                                 9.131406                            6.409880      -0.212155       1.960008                    0.999112      24.727554      69.025843       0.619572       0.445304      -1.046755      -0.007313       0.003513      -0.004696       0.009374      -0.004158       0.032915       0.077287      -0.046818       0.092783      -0.076272      -0.024921       0.101194             11.408452      18.077846      -4.772010       1.962795       9.193147      -3.164999       6.954365          -0.000031
          118              C      15.141574       4.034254       1.393542       0.105475      25.885651 0.30533280E+03  0.65775422E+04                                 7.650432                            5.864876       0.349673       2.144171                    0.999792      25.033891      69.101003       0.673039       0.422450      -1.059394      -0.006422       0.046602      -0.019732       0.051013      -0.016743       0.012122       0.027073      -0.027260       0.073190      -0.042340       0.000006       0.042334              8.721863      11.185903       0.875720      -0.557072       8.225078      -3.172439       6.754608           0.000066
          119              C      13.932170       3.541091       1.805415      -0.110935      32.049153 0.39450292E+03  0.90414067E+04                                 8.762444                            6.636002       0.171196       2.049016                    0.999491      27.956772      79.044915       0.638449       0.418595      -1.064085      -0.016751       0.016042       0.005298       0.023791       0.002068       0.001861      -0.003425      -0.002764       0.013832      -0.005882      -0.000432       0.006314             10.049648      12.629149       0.434915      -0.346550       9.934771      -4.045345       7.585024          -0.000072
          120              C      12.781431       4.222202       1.463966      -0.063827      31.770387 0.40229309E+03  0.92987988E+04                                 8.800678                            6.766978      -0.024424       1.979070                    0.999461      28.448594      81.741574       0.620788       0.426853      -1.055067       0.017785      -0.001154       0.004452       0.018370       0.023143       0.001924       0.028847      -0.029715       0.107390      -0.047471      -0.005644       0.053114              9.837816      12.039006      -1.012503       0.491635      10.180901      -4.045070       7.293541           0.000082
          121              C      12.883312       5.400991       0.726221      -0.022552      40.204394 0.42620993E+03  0.98788464E+04                                10.070573                            6.806251      -0.001685       2.003432                    0.999244      26.925405      74.572133       0.648335       0.407590      -1.079855      -0.007145      -0.010057       0.010455       0.016171      -0.006414       0.003093      -0.000303       0.004129      -0.000231      -0.007082      -0.000635       0.007717             12.699834      19.263520      -3.307609       1.441332      11.081366      -4.094252       7.754617          -0.000061
          122              C      14.142990       5.818315       0.335688       0.061493      30.345089 0.35534689E+03  0.79870280E+04                                 8.651973                            6.427990      -0.060078       1.993088                    0.999245      26.764777      76.592245       0.624949       0.436043      -1.046276       0.047275      -0.034383       0.017125       0.060913       0.006641       0.006564       0.047493      -0.070266       0.157812      -0.062111      -0.021473       0.083584             10.238549      15.987083      -0.288914      -0.331438       8.029894      -2.624284       6.698671           0.000066
          123              C      17.447974       5.148300      16.132219      -0.067024      38.723497 0.45480131E+03  0.10735204E+05                                 9.923016                            7.061388       0.055255       2.017838                    0.999385      27.771570      78.120524       0.631143       0.411140      -1.075394       0.008813       0.048268      -0.003163       0.049168       0.007628       0.001597      -0.005761      -0.019168       0.042920      -0.019753       0.003047       0.016706             12.587450       6.230828       2.998105       1.093821      22.068294       0.467860       9.463228          -0.000001
          124              C      17.295841       5.862403      14.945681      -0.080836      31.623021 0.41315152E+03  0.96193694E+04                                 8.756943                            6.850194      -0.047223       1.956973                    0.999656      29.149312      84.224885       0.617648       0.425920      -1.055010       0.018399       0.026521       0.011261       0.034186       0.003674       0.006252       0.013297       0.020450       0.076724      -0.026588      -0.003862       0.030449              9.927157       5.362739       1.054453       0.857232      16.163196      -1.096174       8.255537           0.000011
          125              C      17.474890       7.215216      14.899372      -0.232257      33.726893 0.45576115E+03  0.10857574E+05                                 9.042744                            7.126571       0.071720       1.985154                    0.999545      30.572383      88.886965       0.615255       0.417884      -1.061753       0.006915      -0.041538      -0.021759       0.047400      -0.002759      -0.003539      -0.019785       0.001907       0.083439      -0.023983      -0.011699       0.035682             10.216117       5.306696       0.586840       1.153813      16.837386      -0.217530       8.504270          -0.000006
          126              C      17.834467       7.889694      16.046430       0.290857      29.656527 0.34719108E+03  0.77429415E+04                                 8.626759                            6.428475      -0.063981       2.008075                    0.999788      24.914007      70.552320       0.615304       0.446353      -1.042277       0.027948       0.063381      -0.000451       0.069271       0.002577       0.006853      -0.002027      -0.080280      -0.077099      -0.033518      -0.019596       0.053114             10.423618       4.945678      -0.103227       1.168967      17.101764      -1.926284       9.223412          -0.000002
          127              C      18.006265       7.201853      17.225499      -0.206268      36.112691 0.47169486E+03  0.11380710E+05                                 9.662808                            7.364295      -0.136489       1.931682                    0.997928      30.570755      90.654914       0.588797       0.431154      -1.049173       0.018658      -0.040858       0.014178       0.047101       0.008031       0.000256       0.022065       0.006585       0.000355      -0.024942       0.002689       0.022253             11.351251       5.677884       0.573105       1.381548      16.869732      -1.186628      11.506136          -0.000008
          128              C      17.825664       5.836384      17.267540      -0.075276      32.460334 0.42261065E+03  0.99338989E+04                                 9.031834                            6.999612      -0.120091       1.938874                    0.999422      29.428712      86.527875       0.599360       0.434749      -1.045549       0.012586       0.026561      -0.016620       0.033766      -0.003754      -0.004590      -0.008626       0.021289       0.040305      -0.020564       0.003872       0.016692             10.436577       5.704197       1.773450       1.368686      16.048066       1.262730       9.557469           0.000011
          129              C      17.277245       3.649312      16.132219       0.626182      22.873626 0.25630924E+03  0.53400731E+04                                 7.569099                            5.732694      -0.027834       2.050457                    0.999613      22.203996      62.347134       0.611419       0.480822      -1.015103      -0.007388      -0.065616      -0.004438       0.066180      -0.023968       0.003697       0.002679       0.198749      -0.059278      -0.092476      -0.019713       0.112189              9.199414       5.110325       2.369153       0.196988      15.568380       0.117659       6.919538          -0.000041
          130              C      16.690874      12.110017      13.473393      -0.042743      37.305240 0.44597960E+03  0.10496847E+05                                 9.756391                            7.036990      -0.053215       1.988289                    0.999180      27.579367      77.984364       0.624988       0.416380      -1.069820       0.013580      -0.030543       0.027174       0.043078       0.005973      -0.002532       0.000493       0.008074       0.002649      -0.007958       0.000557       0.007402             12.553560      11.277571      -2.789368       4.766166      13.548493      -7.351684      12.834616           0.000009
          131              C      15.852102      11.085408      13.877797      -0.087954      32.041350 0.42977943E+03  0.10107083E+05                                 8.858846                            6.987178      -0.041402       1.955857                    0.999654      29.447990      85.552276       0.611416       0.425980      -1.054829       0.020632      -0.009960       0.023050       0.032499       0.008093       0.005653       0.008598       0.043321       0.003261      -0.025816       0.001008       0.024807             10.238897       9.155305      -1.653405       2.786243      12.136021      -5.315784       9.425365          -0.000000
          132              C      16.318259      10.089766      14.733556      -0.233806      34.123798 0.46726808E+03  0.11190049E+05                                 9.102680                            7.193342       0.068789       1.983709                    0.999724      30.721399      89.260267       0.615905       0.415266      -1.064492      -0.033314       0.027800      -0.018388       0.047125       0.026564      -0.015578      -0.013966      -0.010556      -0.038420      -0.023670      -0.017729       0.041399             10.511107      10.123026      -2.584189       3.332384      12.446740      -5.087311       8.963554           0.000004
          133              C      17.620659      10.129928      15.187897       0.284494      29.639294 0.35482296E+03  0.79627231E+04                                 8.652351                            6.517292      -0.071277       2.001773                    0.999485      25.168928      71.686514       0.607998       0.448904      -1.039951       0.021405      -0.038636       0.056370       0.071613      -0.019058       0.025649      -0.031280      -0.048121      -0.006534      -0.040318      -0.016758       0.057076             10.590879       9.285928      -1.859745       2.418427      14.412876      -5.343993       8.073832          -0.000012
          134              C      18.466492      11.144708      14.806114      -0.212342      35.503467 0.48772800E+03  0.11845717E+05                                 9.503598                            7.446487      -0.062480       1.946568                    0.998559      30.887041      91.377111       0.591515       0.426340      -1.053950      -0.000776       0.047245      -0.009231       0.048145      -0.004451       0.014965      -0.000860       0.029902      -0.009475      -0.014425      -0.010660       0.025086             11.150756      11.085405      -1.358245       2.578509      13.527942      -5.142543       8.838922           0.000004
          135              C      17.978787      12.153673      13.956331      -0.078815      32.614644 0.42663656E+03  0.10039668E+05                                 9.041505                            7.006300      -0.049248       1.961695                    0.999598      29.378438      86.072864       0.603246       0.431470      -1.048851      -0.005132      -0.022077       0.024471       0.033355       0.017941      -0.011245       0.008519       0.005814       0.003663      -0.025851       0.007515       0.018336             10.697524      10.916212      -2.141309       3.900522      11.669954      -4.863794       9.506407          -0.000000
          136              C      16.178249      13.140431      12.513066       0.596755      23.424909 0.25504583E+03  0.53217975E+04                                 7.688988                            5.720452      -0.029066       2.049658                    0.999493      22.547967      63.932317       0.610088       0.481142      -1.012149      -0.020605       0.043130      -0.043777       0.064817      -0.006657      -0.031060       0.083591      -0.040083       0.069842      -0.074733      -0.030573       0.105306              9.595254       8.396428      -1.329251       2.773682       9.824370      -5.205759      10.564964          -0.000042
          137              C      14.639879      13.601668      16.743841       0.285587      30.250640 0.35858241E+03  0.80556287E+04                                 8.743514                            6.536599      -0.038703       2.015330                    0.999724      25.032086      70.968653       0.610168       0.446834      -1.042794       0.069335       0.008263       0.002354       0.069865      -0.018212       0.008402      -0.009716       0.062546      -0.086726      -0.034343      -0.017712       0.052055             10.576359      15.836102      -3.673240       1.603317       6.129638      -1.467310       9.763337          -0.000021
          138              C      13.842586      13.622537      17.896234      -0.222810      33.291195 0.45530802E+03  0.10819549E+05                                 8.909329                            7.081244       0.192749       2.027547                    0.999808      30.239035      87.160153       0.624104       0.412995      -1.067295      -0.032895       0.019798       0.013664       0.040752      -0.000179       0.021151      -0.002014       0.008715       0.075137      -0.018740      -0.016659       0.035399              9.985445      15.298043      -2.308374      -0.190872       5.593935      -0.714200       9.064356           0.000011
          139              C      12.487726      13.832235      17.751545      -0.081435      31.737117 0.41281012E+03  0.96028872E+04                                 8.741313                            6.820048       0.078545       1.996768                    0.999733      29.030449      83.657740       0.623159       0.422528      -1.057841       0.028649       0.010649      -0.011299       0.032585       0.004856      -0.020802       0.002231      -0.013271       0.055915      -0.026891      -0.001504       0.028396              9.883158      14.831541      -1.404468       0.700849       5.468655      -1.320676       9.349279          -0.000006
          140              C      11.925821      14.059263      16.516137      -0.071248      37.645337 0.45352705E+03  0.10691376E+05                                 9.677477                            7.029298       0.067740       2.019203                    0.999418      27.766051      77.906104       0.635951       0.408556      -1.077719       0.048245       0.000068       0.004303       0.048437      -0.003252      -0.006556      -0.003975       0.015898       0.032785      -0.015149       0.000505       0.014644             11.898074      19.814557      -1.897921       0.183735       5.693592      -0.939871      10.186073           0.000017
          141              C      12.751496      14.056475      15.392767      -0.074979      33.052461 0.43819579E+03  0.10401591E+05                                 9.187475                            7.160862      -0.151818       1.931398                    0.999012      29.588271      87.634849       0.588005       0.438827      -1.042342       0.029877       0.008355       0.020997       0.037460       0.002703       0.000482      -0.000173      -0.034197       0.028362      -0.022046       0.009456       0.012590             10.583557      15.830292      -1.686360      -0.764053       5.587223      -0.541034      10.333157          -0.000005
          142              C      14.098219      13.822110      15.498617      -0.191733      34.651793 0.46963528E+03  0.11326026E+05                                 9.432928                            7.373990      -0.166395       1.925996                    0.997719      30.403966      90.333030       0.584943       0.434186      -1.046653      -0.028190       0.027010      -0.028841       0.048539       0.008426      -0.019055       0.002215      -0.010754      -0.002001      -0.024085       0.006281       0.017803             10.920204      15.135332      -2.678106       1.344626       6.141046      -1.183043      11.484235           0.000010
          143              C      10.448895      14.331986      16.383185       0.626189      22.430291 0.25243446E+03  0.52375779E+04                                 7.410532                            5.665550      -0.008448       2.056216                    0.999578      22.140994      61.972810       0.619095       0.476833      -1.017564      -0.066236       0.018580      -0.000366       0.068794       0.038515      -0.005312       0.017009      -0.181711      -0.055136      -0.090534      -0.019245       0.109778              8.789982      14.269603      -1.025264       0.221424       4.678117      -0.680701       7.422226          -0.000048
          144              C      18.303028      10.854310      18.993141      -0.050757      37.928418 0.44996482E+03  0.10612444E+05                                 9.832799                            7.052753      -0.047269       1.986694                    0.999182      27.712713      78.398989       0.626468       0.414543      -1.071183      -0.022083       0.027352      -0.029223       0.045715       0.004486       0.002209      -0.002862       0.001158      -0.002667      -0.006430       0.001451       0.004980             12.441265      13.858576      -3.604009       4.513496      12.732339      -6.083728      10.732880           0.000019
          145              C      18.838449      11.982576      18.418012      -0.077582      32.660690 0.41731088E+03  0.97770475E+04                                 9.059776                            6.939889      -0.064964       1.957050                    0.999516      29.343972      86.097095       0.604062       0.432789      -1.046878      -0.025136       0.002260      -0.017273       0.030583       0.013557      -0.007469       0.016278       0.019936       0.021610      -0.029224       0.013097       0.016127             10.667399      11.530272      -2.385004       2.595982      11.839663      -4.888045       8.632262          -0.000007
          146              C      18.048236      12.870578      17.719107      -0.210023      36.317107 0.47635567E+03  0.11505696E+05                                 9.642041                            7.358877      -0.088967       1.939634                    0.998590      30.772248      90.895053       0.594842       0.426308      -1.053583       0.036901      -0.018244       0.001289       0.041185       0.009668      -0.005815      -0.010877      -0.027766       0.003015      -0.017782      -0.005319       0.023101             11.407615      14.098653      -2.423348       3.064230      12.051096      -4.259717       8.073094           0.000011
          147              C      16.694562      12.595356      17.580393       0.281124      30.665409 0.35865621E+03  0.80622444E+04                                 8.826908                            6.533136      -0.056225       2.006526                    0.999801      25.218916      71.652138       0.610565       0.446269      -1.042536      -0.029252       0.036903      -0.050062       0.068729      -0.035282       0.023007      -0.031221       0.002094      -0.042191      -0.037094      -0.024654       0.061748             10.894004      13.804865      -3.534899       3.432910      11.207647      -4.297303       7.669501          -0.000019
          148              C      16.141029      11.461838      18.135249      -0.235659      34.857332 0.47098707E+03  0.11354430E+05                                 9.327185                            7.271439       0.012872       1.965116                    0.998968      31.223599      92.422036       0.603513       0.420981      -1.055914       0.017053      -0.046628       0.015188       0.051920       0.013308       0.007450       0.009120       0.034317      -0.050918      -0.022867      -0.009402       0.032269             10.726994      11.988960      -3.026321       2.687512      11.792010      -4.743513       8.400011           0.000012
          149              C      16.951101      10.594395      18.839489      -0.076797      33.690747 0.43836834E+03  0.10419095E+05                                 9.322043                            7.161375      -0.199039       1.909593                    0.999350      29.965226      89.154162       0.587395       0.438718      -1.041168      -0.003157       0.023132      -0.028663       0.036968       0.016844      -0.000617       0.011853      -0.018861       0.014430      -0.023364       0.000662       0.022702             10.826157      12.865120      -2.722481       3.083933      10.846083      -4.388088       8.767268          -0.000010
          150              C      19.178024       9.903754      19.766311       0.594871      23.774983 0.25822712E+03  0.53981522E+04                                 7.720220                            5.733966       0.060112       2.077355                    0.999714      22.549572      63.735313       0.613653       0.477463      -1.015361       0.040020      -0.044700       0.033921       0.068923       0.000222      -0.050472       0.067046      -0.009245       0.169702      -0.079414      -0.029096       0.108510              9.462350      10.438274      -1.891154       3.376276       9.278486      -3.835894       8.670291          -0.000048
          151              C      12.007405       6.393118      10.354463       0.249802      32.334804 0.34599879E+03  0.76812540E+04                                 9.131407                            6.409881      -0.212155       1.960008                    0.999112      24.727556      69.025850       0.619572       0.445304      -1.046755      -0.000171       0.008111       0.004696       0.009374      -0.020371       0.083980      -0.002018       0.024518       0.092783      -0.076272      -0.024921       0.101194             11.408455       7.119153       0.209310      -2.069076      20.151843       3.096570       6.954368          -0.000035
          152              C      12.538918       2.358383       9.276762       0.105475      25.885636 0.30533268E+03  0.65775390E+04                                 7.650429                            5.864875       0.349673       2.144170                    0.999792      25.033892      69.101004       0.673039       0.422450      -1.059394      -0.039767       0.025131       0.019732       0.051013      -0.021278       0.029663      -0.000168      -0.007306       0.073190      -0.042340       0.000006       0.042334              8.721858       9.391872       1.691191      -3.118589      10.019097       0.805655       6.754606           0.000063
          153              C      13.488339       3.255305       8.864889      -0.110935      32.049158 0.39450318E+03  0.90414136E+04                                 8.762444                            6.636004       0.171197       2.049016                    0.999491      27.956771      79.044903       0.638449       0.418595      -1.064086      -0.007672       0.021888      -0.005298       0.023791       0.000319      -0.002348       0.003111       0.004934       0.013832      -0.005881      -0.000432       0.006314             10.049647      10.723830       1.300984      -3.826137      11.840089       1.358520       7.585023          -0.000069
          154              C      13.344468       4.584746       9.206338      -0.063827      31.770385 0.40229299E+03  0.92987959E+04                                 8.800678                            6.766977      -0.024424       1.979070                    0.999461      28.448588      81.741551       0.620788       0.426853      -1.055067      -0.006309      -0.016668      -0.004452       0.018370       0.004023       0.027057      -0.010186       0.054412       0.107389      -0.047471      -0.005644       0.053115              9.837815       9.736228       0.034236      -3.479041      12.483677       2.121458       7.293542           0.000078
          155              C      12.229183       4.979792       9.944083      -0.022552      40.204398 0.42621001E+03  0.98788487E+04                                10.070574                            6.806252      -0.001685       2.003432                    0.999244      26.925405      74.572132       0.648335       0.407590      -1.079855       0.012112       0.002342      -0.010455       0.016171      -0.002662       0.001004       0.002941      -0.012379      -0.000231      -0.007082      -0.000635       0.007717             12.699835       9.990400       0.907526      -3.130821      20.354486       3.006381       7.754619          -0.000059
          156              C      11.327999       4.005720      10.334616       0.061493      30.345100 0.35534697E+03  0.79870303E+04                                 8.651974                            6.427991      -0.060078       1.993088                    0.999245      26.764780      76.592253       0.624949       0.436043      -1.046276       0.011738      -0.057266      -0.017125       0.060913      -0.022104       0.045952      -0.013678       0.056208       0.157812      -0.062111      -0.021473       0.083584             10.238551       9.174795       2.807640      -2.526204      14.842186       0.784230       6.698672           0.000062
          157              C      10.757710      13.013559       5.461915      -0.067024      38.723504 0.45480126E+03  0.10735203E+05                                 9.923017                            7.061387       0.055255       2.017838                    0.999385      27.771570      78.120524       0.631143       0.411140      -1.075394       0.047588      -0.011951      -0.003163       0.049168      -0.002205      -0.004584       0.003838       0.024098       0.042920      -0.019754       0.003047       0.016706             12.587452      21.615190      -3.994931       0.878555       6.683940       0.802170       9.463227          -0.000002
          158              C      11.344850      12.579560       4.275377      -0.080836      31.623021 0.41315139E+03  0.96193651E+04                                 8.756943                            6.850192      -0.047222       1.956973                    0.999656      29.149305      84.224849       0.617648       0.425920      -1.055010       0.031757       0.005775       0.011261       0.034186       0.010120       0.014692       0.000189      -0.007911       0.076724      -0.026588      -0.003861       0.030449              9.927157      15.108205      -3.375397      -0.643188       6.417734       1.233999       8.255533           0.000012
          159              C      12.650493      12.182752       4.229068      -0.232257      33.726871 0.45576064E+03  0.10857558E+05                                 9.042739                            7.126567       0.071721       1.985155                    0.999545      30.572377      88.886932       0.615256       0.417883      -1.061753      -0.034953       0.023485      -0.021759       0.047400      -0.001096      -0.019475       0.004966      -0.005411       0.083439      -0.023983      -0.011699       0.035682             10.216112      15.305021      -3.957949       0.279427       6.839046       1.140404       8.504267          -0.000007
          160              C      13.413309      12.230992       5.376126       0.290857      29.656531 0.34719125E+03  0.77429461E+04                                 8.626760                            6.428477      -0.063981       2.008075                    0.999788      24.914008      70.552323       0.615304       0.446353      -1.042277       0.069265      -0.000785      -0.000451       0.069271      -0.028548       0.000991       0.007077       0.056670      -0.077099      -0.033518      -0.019596       0.053114             10.423619      14.942394      -4.647283      -1.269885       7.105046       1.861301       9.223416           0.000001
          161              C      12.858216      12.672027       6.555195      -0.206268      36.112692 0.47169502E+03  0.11380715E+05                                 9.662810                            7.364298      -0.136489       1.931682                    0.997928      30.570757      90.654931       0.588796       0.431154      -1.049173      -0.029475       0.033893       0.014178       0.047101       0.007761       0.020193      -0.008898       0.007771       0.000355      -0.024942       0.002689       0.022253             11.351252      15.385050      -3.839335      -0.508561       7.162568       1.748749      11.506140          -0.000012
          162              C      11.540408      13.072659       6.597236      -0.075277      32.460340 0.42261088E+03  0.99339059E+04                                 9.031837                            6.999615      -0.120092       1.938874                    0.999422      29.428720      86.527915       0.599360       0.434749      -1.045549       0.029388       0.000467      -0.016620       0.033766       0.005551      -0.009752      -0.000609      -0.019655       0.040305      -0.020564       0.003872       0.016692             10.436580      15.612976      -2.730630       1.715922       6.139290       0.723472       9.557474           0.000015
          163              C       9.322438      13.478431       5.461915       0.626182      22.873642 0.25630933E+03  0.53400754E+04                                 7.569103                            5.732695      -0.027835       2.050457                    0.999613      22.203997      62.347138       0.611419       0.480822      -1.015103      -0.062792       0.020427      -0.004438       0.066180       0.059112       0.003969       0.002257      -0.166799      -0.059278      -0.092476      -0.019713       0.112189              9.199421      15.562574      -2.381965       0.188630       5.116150       0.130642       6.919538          -0.000044
          164              C      16.782107       9.443495       2.803089      -0.042743      37.305271 0.44597985E+03  0.10496854E+05                                 9.756395                            7.036992      -0.053214       1.988289                    0.999180      27.579364      77.984347       0.624989       0.416380      -1.069820      -0.022186       0.025002       0.027174       0.043078       0.006969      -0.000599      -0.002509       0.003692       0.002649      -0.007958       0.000557       0.007402             12.553570      11.058021      -2.689579      -4.720424      13.768058       7.381154      12.834631           0.000007
          165              C      15.502247       9.103902       3.207493      -0.087953      32.041359 0.42977943E+03  0.10107082E+05                                 8.858848                            6.987179      -0.041402       1.955857                    0.999654      29.447982      85.552243       0.611416       0.425980      -1.054829      -0.000529       0.022904       0.023049       0.032499       0.021641       0.010167       0.001588      -0.016289       0.003262      -0.025816       0.001009       0.024807             10.238901      10.379876      -2.210047      -3.686324      10.911454       4.736223       9.425371           0.000001
          166              C      14.788752       9.940280       4.063252      -0.233806      34.123776 0.46726750E+03  0.11190032E+05                                 9.102674                            7.193336       0.068790       1.983710                    0.999724      30.721397      89.260249       0.615905       0.415266      -1.064492       0.011523      -0.041831      -0.018388       0.047125       0.013490      -0.019160      -0.008402       0.046969      -0.038420      -0.023670      -0.017729       0.041399             10.511101      10.101806      -2.574546      -3.252327      12.467945       5.138858       8.963552           0.000002
          167              C      15.364260      11.109318       4.517593       0.284494      29.639296 0.35482300E+03  0.79627243E+04                                 8.652352                            6.517293      -0.071278       2.001773                    0.999485      25.168927      71.686510       0.607998       0.448905      -1.039951      -0.026315       0.035474       0.056370       0.071613      -0.030659      -0.017863       0.036293       0.002922      -0.006533      -0.040318      -0.016758       0.057075             10.590880      12.133745      -3.154235      -3.864205      11.565060       4.413047       8.073834          -0.000008
          168              C      16.638093      11.459407       4.135810      -0.212342      35.503476 0.48772816E+03  0.11845722E+05                                 9.503600                            7.446488      -0.062480       1.946568                    0.998559      30.887039      91.377106       0.591515       0.426340      -1.053950       0.042689      -0.020257      -0.009230       0.048145       0.008338       0.005410       0.013980      -0.026368      -0.009476      -0.014426      -0.010660       0.025086             11.150759      12.086341      -1.813227      -3.614574      12.527010       4.475417       8.838926           0.000000
          169              C      17.354801      10.597899       3.286027      -0.078815      32.614650 0.42663674E+03  0.10039673E+05                                 9.041507                            7.006302      -0.049249       1.961695                    0.999598      29.378442      86.072883       0.603245       0.431470      -1.048851      -0.022222       0.004463       0.024471       0.033355       0.013987       0.003102      -0.013763       0.023212       0.003663      -0.025851       0.007515       0.018336             10.697526       9.927549      -1.691908      -2.813746      12.658620       5.563579       9.506410           0.000003
          170              C      17.508028       8.550425       1.842762       0.596755      23.424900 0.25504557E+03  0.53217906E+04                                 7.688986                            5.720448      -0.029066       2.049658                    0.999493      22.547964      63.932303       0.610088       0.481142      -1.012149       0.030737      -0.036606      -0.043778       0.064817      -0.019477       0.063245      -0.062866       0.016324       0.069842      -0.074733      -0.030573       0.105306              9.595253       8.578341      -1.411946      -3.591356       9.642452       4.679257      10.564964          -0.000042
          171              C      17.291329       6.959085       6.073537       0.285587      30.250642 0.35858231E+03  0.80556257E+04                                 8.743513                            6.536598      -0.038702       2.015330                    0.999724      25.032087      70.968653       0.610168       0.446834      -1.042794       0.036214       0.059701       0.002354       0.069865       0.011588      -0.005369       0.011669      -0.068568      -0.086726      -0.034343      -0.017712       0.052055             10.576360       5.024214       1.241357      -0.672315      16.941532       2.066791       9.763333          -0.000023
          172              C      16.980399       6.224623       7.225930      -0.222810      33.291199 0.45530816E+03  0.10819553E+05                                 8.909330                            7.081246       0.192749       2.027546                    0.999808      30.239036      87.160151       0.624104       0.412995      -1.067295       0.004412      -0.038139       0.013664       0.040752       0.003166       0.006919       0.020089      -0.006000       0.075137      -0.018740      -0.016659       0.035399              9.985445       5.516447       2.137901      -0.729167      15.375534       0.121778       9.064354           0.000014
          173              C      16.610645       4.904433       7.081241      -0.081435      31.737112 0.41281004E+03  0.96028852E+04                                 8.741312                            6.820047       0.078545       1.996768                    0.999733      29.030456      83.657767       0.623159       0.422528      -1.057841       0.021550       0.021674      -0.011299       0.032586      -0.001807      -0.006577      -0.019861       0.016043       0.055915      -0.026891      -0.001504       0.028396              9.883156       6.013767       2.603694      -0.912277      14.286421       1.184531       9.349280          -0.000009
          174              C      16.584801       4.298949       5.845833      -0.071248      37.645341 0.45352712E+03  0.10691378E+05                                 9.677478                            7.029298       0.067740       2.019203                    0.999418      27.766051      77.906105       0.635951       0.408556      -1.077719       0.020026       0.043893       0.004303       0.048437       0.003851      -0.006331      -0.004323      -0.015353       0.032785      -0.015149       0.000505       0.014644             11.898075       6.681688       4.071688      -0.779594      18.826461       0.556193      10.186074           0.000020
          175              C      16.923936       5.051767       4.722463      -0.074979      33.052454 0.43819553E+03  0.10401583E+05                                 9.187472                            7.160859      -0.151817       1.931398                    0.999012      29.588268      87.634830       0.588005       0.438827      -1.042342       0.019969       0.023741       0.020997       0.037460      -0.011105       0.000042       0.000510       0.026559       0.028362      -0.022046       0.009456       0.012590             10.583555       6.070669       2.749923      -0.808711      15.346842      -0.471680      10.333153          -0.000009
          176              C      17.267866       6.374756       4.828313      -0.191733      34.651789 0.46963507E+03  0.11326019E+05                                 9.432927                            7.373987      -0.166395       1.925996                    0.997719      30.403963      90.333010       0.584943       0.434186      -1.046653       0.012923      -0.036840      -0.028841       0.048539       0.001489      -0.005869      -0.018263       0.019768      -0.002001      -0.024085       0.006281       0.017803             10.920203       5.663437       1.627392      -0.520577      15.612943       1.713656      11.484229           0.000012
          177              C      16.221912       2.841554       5.712881       0.626189      22.430288 0.25243446E+03  0.52375779E+04                                 7.410532                            5.665550      -0.008447       2.056216                    0.999578      22.140993      61.972807       0.619095       0.476834      -1.017564      -0.010495      -0.067988      -0.000366       0.068794      -0.043130       0.013286      -0.011874       0.177516      -0.055136      -0.090534      -0.019245       0.109778              8.789981       5.548080       2.939144      -0.528058      13.399638       0.483257       7.422226          -0.000048
          178              C      16.306082      11.430766       8.322837      -0.050757      37.928440 0.44996513E+03  0.10612453E+05                                 9.832803                            7.052756      -0.047269       1.986694                    0.999182      27.712718      78.399013       0.626468       0.414543      -1.071183       0.015762      -0.031423      -0.029224       0.045715       0.003386      -0.001691       0.003196       0.005998      -0.002667      -0.006430       0.001450       0.004980             12.441272      10.209813      -1.945450      -3.670677      16.381115       6.626436      10.732888           0.000018
          179              C      17.554777      11.451305       7.747708      -0.077582      32.660694 0.41731093E+03  0.97770488E+04                                 9.059776                            6.939889      -0.064963       1.957050                    0.999516      29.343968      86.097075       0.604062       0.432789      -1.046878      -0.008344      -0.023819      -0.017273       0.030583       0.016424       0.011729      -0.013536       0.007320       0.021610      -0.029224       0.013097       0.016127             10.667400       9.989734      -1.684752      -3.375653      13.380204       4.386013       8.632263          -0.000006
          180              C      18.036183      10.364460       7.048803      -0.210023      36.317106 0.47635556E+03  0.11505693E+05                                 9.642041                            7.358877      -0.088967       1.939634                    0.998590      30.772252      90.895072       0.594842       0.426308      -1.053583      -0.001339       0.041143       0.001289       0.041184      -0.004103      -0.012308      -0.000793       0.032825       0.003015      -0.017782      -0.005319       0.023101             11.407615      10.575883      -0.822051      -2.609880      15.573867       4.552274       8.073093           0.000010
          181              C      17.225467       9.246015       6.910089       0.281124      30.665419 0.35865621E+03  0.80622444E+04                                 8.826910                            6.533136      -0.056225       2.006526                    0.999801      25.218919      71.652149       0.610565       0.446269      -1.042536       0.021490      -0.041900      -0.050062       0.068729      -0.022410      -0.018902       0.033864      -0.054543      -0.042191      -0.037094      -0.024654       0.061748             10.894008       8.989080      -1.345861      -2.491537      16.023443       4.903465       7.669503          -0.000019
          182              C      15.964497       9.211160       7.464945      -0.235659      34.857336 0.47098695E+03  0.11354426E+05                                 9.327185                            7.271438       0.012872       1.965117                    0.998968      31.223596      92.422017       0.603513       0.420981      -1.055914      -0.035392       0.034819       0.015188       0.051920       0.021679       0.011386       0.003008      -0.002511      -0.050918      -0.022867      -0.009402       0.032269             10.726996       9.545607      -1.915691      -3.206208      14.235366       4.409529       8.400016           0.000011
          183              C      15.510024      10.307576       8.169185      -0.076797      33.690769 0.43836859E+03  0.10419104E+05                                 9.322050                            7.161379      -0.199044       1.909591                    0.999350      29.965250      89.154286       0.587395       0.438718      -1.041168       0.019752      -0.012446      -0.028663       0.036968       0.003970       0.010535      -0.005466       0.037782       0.014430      -0.023364       0.000661       0.022703             10.826166       9.140622      -1.029497      -2.718602      14.570598       4.623340       8.767278          -0.000008
          184              C      15.802813      12.620679       9.096007       0.594871      23.774999 0.25822733E+03  0.53981575E+04                                 7.720223                            5.733968       0.060113       2.077355                    0.999714      22.549572      63.735312       0.613653       0.477463      -1.015361      -0.024133       0.054930       0.033921       0.068923      -0.003337       0.040150      -0.073692       0.006414       0.169702      -0.079414      -0.029096       0.108510              9.462355       8.052231      -0.806565      -2.094923      11.664538       4.660972       8.670296          -0.000048
          185              C      11.938103       9.025582      21.024767       0.249794      32.335453 0.34600616E+03  0.76814585E+04                                 9.131538                            6.409957      -0.212174       1.959998                    0.999112      24.727767      69.026629       0.619567       0.445305      -1.046755       0.007313      -0.003513       0.004696       0.009374      -0.004159       0.032916       0.077287      -0.046817       0.092781      -0.076275      -0.024919       0.101194             11.408640      18.078188      -4.772138       1.962861       9.193281      -3.165046       6.954452          -0.000037
          186              C       8.484975      11.179065      19.947066       0.105476      25.885640 0.30533262E+03  0.65775373E+04                                 7.650429                            5.864874       0.349674       2.144171                    0.999792      25.033883      69.100969       0.673040       0.422450      -1.059394       0.006422      -0.046602       0.019732       0.051013      -0.016743       0.012122       0.027074      -0.027260       0.073190      -0.042340       0.000006       0.042334              8.721860      11.185900       0.875717      -0.557070       8.225074      -3.172437       6.754605           0.000059
          187              C       9.694379      11.672228      19.535193      -0.110935      32.049122 0.39450246E+03  0.90413933E+04                                 8.762437                            6.635998       0.171199       2.049017                    0.999491      27.956755      79.044845       0.638449       0.418595      -1.064086       0.016752      -0.016042      -0.005298       0.023791       0.002068       0.001861      -0.003424      -0.002764       0.013833      -0.005882      -0.000432       0.006314             10.049640      12.629140       0.434913      -0.346548       9.934762      -4.045341       7.585017          -0.000066
          188              C      10.845118      10.991117      19.876642      -0.063828      31.770456 0.40229397E+03  0.92988266E+04                                 8.800697                            6.766989      -0.024431       1.979067                    0.999461      28.448642      81.741815       0.620787       0.426853      -1.055067      -0.017785       0.001155      -0.004452       0.018370       0.023144       0.001924       0.028847      -0.029717       0.107393      -0.047472      -0.005644       0.053116              9.837838      12.039030      -1.012495       0.491630      10.180926      -4.045083       7.293558           0.000076
          189              C      10.743237       9.812328      20.614387      -0.022553      40.204554 0.42621160E+03  0.98788983E+04                                10.070606                            6.806270      -0.001697       2.003427                    0.999244      26.925473      74.572455       0.648334       0.407591      -1.079855       0.007144       0.010057      -0.010455       0.016171      -0.006414       0.003093      -0.000302       0.004128      -0.000230      -0.007083      -0.000634       0.007717             12.699878      19.263588      -3.307610       1.441330      11.081402      -4.094267       7.754643          -0.000057
          190              C       9.483559       9.395004      21.004920       0.061493      30.345144 0.35534750E+03  0.79870471E+04                                 8.651988                            6.427998      -0.060085       1.993085                    0.999245      26.764820      76.592456       0.624948       0.436043      -1.046276      -0.047275       0.034383      -0.017125       0.060913       0.006641       0.006563       0.047494      -0.070266       0.157813      -0.062111      -0.021474       0.083585             10.238569      15.987113      -0.288904      -0.331447       8.029910      -2.624292       6.698685           0.000060
          191              C       6.178575      10.065019       5.208389      -0.067023      38.723490 0.45480119E+03  0.10735201E+05                                 9.923015                            7.061387       0.055255       2.017838                    0.999385      27.771566      78.120512       0.631143       0.411140      -1.075394      -0.008813      -0.048268       0.003163       0.049168       0.007628       0.001597      -0.005761      -0.019168       0.042920      -0.019753       0.003047       0.016706             12.587449       6.230827       2.998105       1.093821      22.068292       0.467861       9.463227          -0.000006
          192              C       6.330708       9.350916       6.394927      -0.080836      31.623021 0.41315153E+03  0.96193695E+04                                 8.756944                            6.850194      -0.047223       1.956973                    0.999656      29.149310      84.224877       0.617648       0.425920      -1.055010      -0.018399      -0.026521      -0.011261       0.034186       0.003674       0.006252       0.013297       0.020450       0.076725      -0.026588      -0.003862       0.030449              9.927158       5.362740       1.054453       0.857232      16.163197      -1.096175       8.255536           0.000018
          193              C       6.151659       7.998103       6.441236      -0.232257      33.726889 0.45576108E+03  0.10857572E+05                                 9.042743                            7.126571       0.071720       1.985154                    0.999545      30.572381      88.886960       0.615255       0.417884      -1.061753      -0.006915       0.041538       0.021759       0.047400      -0.002759      -0.003538      -0.019785       0.001907       0.083439      -0.023983      -0.011699       0.035682             10.216117       5.306696       0.586840       1.153813      16.837384      -0.217530       8.504270          -0.000013
          194              C       5.792082       7.323625       5.294178       0.290857      29.656526 0.34719107E+03  0.77429413E+04                                 8.626760                            6.428476      -0.063980       2.008075                    0.999788      24.914007      70.552325       0.615304       0.446353      -1.042277      -0.027948      -0.063381       0.000451       0.069271       0.002577       0.006853      -0.002027      -0.080280      -0.077099      -0.033518      -0.019596       0.053114             10.423619       4.945678      -0.103227       1.168967      17.101766      -1.926284       9.223413           0.000004
          195              C       5.620284       8.011466       4.115109      -0.206268      36.112695 0.47169489E+03  0.11380711E+05                                 9.662810                            7.364297      -0.136489       1.931682                    0.997928      30.570757      90.654932       0.588797       0.431154      -1.049173      -0.018658       0.040858      -0.014178       0.047101       0.008031       0.000256       0.022065       0.006585       0.000355      -0.024942       0.002688       0.022253             11.351254       5.677885       0.573104       1.381548      16.869737      -1.186629      11.506139          -0.000015
          196              C       5.800885       9.376935       4.073068      -0.075277      32.460345 0.42261081E+03  0.99339037E+04                                 9.031838                            6.999614      -0.120092       1.938874                    0.999422      29.428718      86.527905       0.599360       0.434749      -1.045549      -0.012586      -0.026561       0.016620       0.033766      -0.003754      -0.004590      -0.008626       0.021288       0.040305      -0.020564       0.003872       0.016692             10.436581       5.704199       1.773450       1.368687      16.048073       1.262731       9.557472           0.000019
          197              C       6.349304      11.564007       5.208389       0.626182      22.873631 0.25630930E+03  0.53400747E+04                                 7.569100                            5.732694      -0.027834       2.050457                    0.999613      22.203999      62.347140       0.611419       0.480822      -1.015103       0.007388       0.065616       0.004438       0.066180      -0.023968       0.003697       0.002679       0.198748      -0.059278      -0.092476      -0.019713       0.112189              9.199415       5.110325       2.369153       0.196989      15.568381       0.117659       6.919538          -0.000042
          198              C       6.935675       3.103302       7.867215      -0.042743      37.305233 0.44597951E+03  0.10496844E+05                                 9.756389                            7.036989      -0.053215       1.988289                    0.999180      27.579364      77.984349       0.624989       0.416380      -1.069820      -0.013580       0.030543      -0.027174       0.043078       0.005973      -0.002532       0.000493       0.008074       0.002649      -0.007958       0.000557       0.007402             12.553558      11.277568      -2.789368       4.766165      13.548491      -7.351683      12.834614           0.000008
          199              C       7.774447       4.127911       7.462811      -0.087954      32.041348 0.42977941E+03  0.10107082E+05                                 8.858846                            6.987178      -0.041402       1.955857                    0.999654      29.447988      85.552266       0.611416       0.425980      -1.054829      -0.020632       0.009960      -0.023049       0.032499       0.008093       0.005653       0.008598       0.043321       0.003262      -0.025816       0.001008       0.024807             10.238897       9.155304      -1.653405       2.786242      12.136021      -5.315784       9.425365           0.000002
          200              C       7.308290       5.123553       6.607052      -0.233806      34.123794 0.46726802E+03  0.11190047E+05                                 9.102678                            7.193340       0.068790       1.983710                    0.999724      30.721397      89.260252       0.615905       0.415266      -1.064492       0.033314      -0.027800       0.018388       0.047125       0.026564      -0.015578      -0.013966      -0.010556      -0.038420      -0.023670      -0.017729       0.041399             10.511104      10.123024      -2.584187       3.332382      12.446737      -5.087310       8.963552           0.000001
          201              C       6.005890       5.083391       6.152711       0.284494      29.639299 0.35482303E+03  0.79627251E+04                                 8.652352                            6.517293      -0.071278       2.001772                    0.999485      25.168931      71.686528       0.607998       0.448905      -1.039951      -0.021404       0.038636      -0.056370       0.071613      -0.019058       0.025649      -0.031280      -0.048121      -0.006534      -0.040318      -0.016758       0.057076             10.590881       9.285929      -1.859745       2.418427      14.412880      -5.343994       8.073834          -0.000011
          202              C       5.160057       4.068611       6.534494      -0.212342      35.503466 0.48772795E+03  0.11845716E+05                                 9.503598                            7.446487      -0.062480       1.946568                    0.998559      30.887040      91.377111       0.591515       0.426340      -1.053950       0.000776      -0.047245       0.009231       0.048145      -0.004451       0.014965      -0.000860       0.029902      -0.009476      -0.014425      -0.010660       0.025086             11.150757      11.085404      -1.358244       2.578509      13.527943      -5.142544       8.838922           0.000004
          203              C       5.647762       3.059646       7.384277      -0.078815      32.614650 0.42663666E+03  0.10039670E+05                                 9.041507                            7.006301      -0.049249       1.961695                    0.999598      29.378441      86.072879       0.603246       0.431470      -1.048851       0.005132       0.022077      -0.024471       0.033355       0.017941      -0.011245       0.008519       0.005814       0.003662      -0.025851       0.007515       0.018336             10.697526      10.916213      -2.141309       3.900523      11.669956      -4.863795       9.506409          -0.000000
          204              C       7.448300       2.072888       8.827542       0.596755      23.424911 0.25504586E+03  0.53217982E+04                                 7.688988                            5.720452      -0.029066       2.049658                    0.999493      22.547968      63.932316       0.610088       0.481142      -1.012149       0.020605      -0.043130       0.043778       0.064817      -0.006657      -0.031060       0.083591      -0.040083       0.069842      -0.074733      -0.030573       0.105306              9.595254       8.396428      -1.329251       2.773682       9.824370      -5.205759      10.564964          -0.000042
          205              C       8.986670       1.611651       4.596767       0.285587      30.250645 0.35858246E+03  0.80556300E+04                                 8.743514                            6.536599      -0.038703       2.015329                    0.999724      25.032088      70.968658       0.610168       0.446834      -1.042794      -0.069335      -0.008263      -0.002354       0.069865      -0.018212       0.008402      -0.009716       0.062546      -0.086726      -0.034343      -0.017712       0.052055             10.576360      15.836104      -3.673241       1.603317       6.129639      -1.467310       9.763336          -0.000026
          206              C       9.783963       1.590782       3.444374      -0.222810      33.291195 0.45530802E+03  0.10819549E+05                                 8.909329                            7.081245       0.192749       2.027547                    0.999808      30.239033      87.160143       0.624104       0.412995      -1.067295       0.032895      -0.019799      -0.013664       0.040752      -0.000179       0.021151      -0.002014       0.008715       0.075137      -0.018740      -0.016660       0.035399              9.985445      15.298044      -2.308374      -0.190872       5.593935      -0.714199       9.064354           0.000016
          207              C      11.138823       1.381084       3.589063      -0.081435      31.737127 0.41281027E+03  0.96028918E+04                                 8.741315                            6.820049       0.078544       1.996768                    0.999733      29.030457      83.657774       0.623159       0.422528      -1.057841      -0.028649      -0.010649       0.011299       0.032586       0.004856      -0.020802       0.002231      -0.013271       0.055916      -0.026891      -0.001504       0.028396              9.883161      14.831544      -1.404468       0.700848       5.468656      -1.320676       9.349281          -0.000011
          208              C      11.700728       1.154056       4.824471      -0.071248      37.645340 0.45352709E+03  0.10691378E+05                                 9.677478                            7.029298       0.067740       2.019203                    0.999418      27.766053      77.906115       0.635951       0.408556      -1.077719      -0.048245      -0.000068      -0.004303       0.048437      -0.003252      -0.006556      -0.003975       0.015898       0.032785      -0.015149       0.000505       0.014644             11.898075      19.814559      -1.897921       0.183736       5.693592      -0.939871      10.186074           0.000021
          209              C      10.875053       1.156844       5.947841      -0.074979      33.052461 0.43819580E+03  0.10401591E+05                                 9.187475                            7.160862      -0.151818       1.931398                    0.999012      29.588270      87.634849       0.588005       0.438827      -1.042342      -0.029877      -0.008355      -0.020997       0.037460       0.002703       0.000482      -0.000173      -0.034197       0.028362      -0.022046       0.009456       0.012590             10.583558      15.830293      -1.686360      -0.764053       5.587223      -0.541034      10.333157          -0.000008
          210              C       9.528330       1.391209       5.841991      -0.191733      34.651789 0.46963522E+03  0.11326024E+05                                 9.432928                            7.373990      -0.166395       1.925996                    0.997719      30.403964      90.333024       0.584943       0.434186      -1.046653       0.028190      -0.027010       0.028841       0.048539       0.008426      -0.019055       0.002215      -0.010754      -0.002001      -0.024085       0.006281       0.017803             10.920204      15.135332      -2.678106       1.344626       6.141046      -1.183043      11.484234           0.000014
          211              C      13.177654       0.881333       4.957423       0.626189      22.430294 0.25243450E+03  0.52375791E+04                                 7.410533                            5.665550      -0.008448       2.056216                    0.999578      22.140996      61.972818       0.619095       0.476833      -1.017564       0.066236      -0.018580       0.000366       0.068794       0.038515      -0.005312       0.017009      -0.181711      -0.055136      -0.090534      -0.019245       0.109778              8.789983      14.269606      -1.025264       0.221424       4.678117      -0.680701       7.422227          -0.000047
          212              C       5.323521       4.359009       2.347467      -0.050757      37.928417 0.44996482E+03  0.10612444E+05                                 9.832799                            7.052753      -0.047268       1.986694                    0.999182      27.712713      78.398992       0.626468       0.414543      -1.071183       0.022084      -0.027352       0.029223       0.045715       0.004486       0.002209      -0.002862       0.001158      -0.002667      -0.006430       0.001451       0.004980             12.441265      13.858575      -3.604006       4.513494      12.732339      -6.083728      10.732879           0.000017
          213              C       4.788100       3.230743       2.922596      -0.077582      32.660689 0.41731086E+03  0.97770470E+04                                 9.059776                            6.939889      -0.064964       1.957050                    0.999516      29.343969      86.097084       0.604062       0.432789      -1.046878       0.025136      -0.002261       0.017273       0.030583       0.013557      -0.007469       0.016278       0.019936       0.021611      -0.029224       0.013097       0.016127             10.667399      11.530270      -2.385003       2.595981      11.839664      -4.888046       8.632262          -0.000005
          214              C       5.578313       2.342741       3.621501      -0.210023      36.317111 0.47635573E+03  0.11505699E+05                                 9.642042                            7.358878      -0.088967       1.939634                    0.998590      30.772251      90.895069       0.594842       0.426308      -1.053583      -0.036901       0.018244      -0.001289       0.041185       0.009668      -0.005815      -0.010877      -0.027765       0.003015      -0.017782      -0.005319       0.023101             11.407616      14.098653      -2.423348       3.064229      12.051099      -4.259718       8.073095           0.000010
          215              C       6.931987       2.617963       3.760215       0.281124      30.665416 0.35865627E+03  0.80622462E+04                                 8.826910                            6.533136      -0.056225       2.006526                    0.999801      25.218919      71.652150       0.610565       0.446269      -1.042536       0.029252      -0.036903       0.050062       0.068729      -0.035282       0.023007      -0.031221       0.002094      -0.042191      -0.037094      -0.024654       0.061748             10.894007      13.804866      -3.534902       3.432912      11.207651      -4.297306       7.669503          -0.000018
          216              C       7.485520       3.751481       3.205359      -0.235659      34.857343 0.47098722E+03  0.11354434E+05                                 9.327187                            7.271440       0.012872       1.965117                    0.998968      31.223597      92.422020       0.603513       0.420981      -1.055914      -0.017053       0.046628      -0.015188       0.051920       0.013308       0.007450       0.009120       0.034318      -0.050918      -0.022867      -0.009402       0.032269             10.726997      11.988956      -3.026324       2.687514      11.792019      -4.743518       8.400016           0.000011
          217              C       6.675448       4.618924       2.501119      -0.076797      33.690766 0.43836851E+03  0.10419102E+05                                 9.322050                            7.161379      -0.199045       1.909591                    0.999350      29.965248      89.154279       0.587395       0.438718      -1.041168       0.003156      -0.023132       0.028663       0.036968       0.016843      -0.000617       0.011853      -0.018861       0.014430      -0.023364       0.000661       0.022703             10.826165      12.865123      -2.722481       3.083933      10.846096      -4.388095       8.767275          -0.000008
          218              C       4.448525       5.309565       1.574297       0.594871      23.774982 0.25822711E+03  0.53981520E+04                                 7.720219                            5.733965       0.060113       2.077355                    0.999714      22.549571      63.735305       0.613654       0.477463      -1.015361      -0.040020       0.044700      -0.033921       0.068923       0.000222      -0.050472       0.067046      -0.009245       0.169702      -0.079414      -0.029096       0.108510              9.462349      10.438273      -1.891153       3.376275       9.278485      -3.835894       8.670290          -0.000048
          219              C      11.619144       8.820201      10.986145       0.249795      32.335456 0.34600619E+03  0.76814597E+04                                 9.131540                            6.409958      -0.212175       1.959998                    0.999112      24.727768      69.026638       0.619567       0.445305      -1.046755       0.000171      -0.008111      -0.004696       0.009374      -0.020372       0.083981      -0.002017       0.024516       0.092781      -0.076275      -0.024919       0.101194             11.408643       7.119227       0.209305      -2.069092      20.152246       3.096649       6.954455          -0.000035
          220              C      11.087631      12.854936      12.063846       0.105476      25.885626 0.30533252E+03  0.65775345E+04                                 7.650426                            5.864873       0.349674       2.144171                    0.999792      25.033884      69.100969       0.673040       0.422450      -1.059394       0.039767      -0.025131      -0.019732       0.051013      -0.021278       0.029663      -0.000168      -0.007306       0.073190      -0.042340       0.000006       0.042334              8.721855       9.391867       1.691190      -3.118587      10.019096       0.805656       6.754603           0.000060
          221              C      10.138210      11.958014      12.475719      -0.110935      32.049132 0.39450277E+03  0.90414019E+04                                 8.762439                            6.636000       0.171198       2.049017                    0.999491      27.956756      79.044849       0.638449       0.418595      -1.064086       0.007672      -0.021889       0.005298       0.023792       0.000319      -0.002347       0.003111       0.004934       0.013833      -0.005882      -0.000432       0.006314             10.049642      10.723822       1.300982      -3.826133      11.840086       1.358520       7.585018          -0.000066
          222              C      10.282081      10.628573      12.134270      -0.063828      31.770471 0.40229412E+03  0.92988310E+04                                 8.800699                            6.766990      -0.024432       1.979067                    0.999461      28.448647      81.741837       0.620787       0.426853      -1.055067       0.006309       0.016669       0.004452       0.018370       0.004023       0.027058      -0.010186       0.054414       0.107393      -0.047472      -0.005644       0.053116              9.837841       9.736263       0.034242      -3.479057      12.483699       2.121458       7.293562           0.000076
          223              C      11.397366      10.233527      11.396525      -0.022553      40.204559 0.42621169E+03  0.98789009E+04                                10.070607                            6.806271      -0.001697       2.003427                    0.999244      26.925473      74.572457       0.648334       0.407591      -1.079855      -0.012112      -0.002342       0.010455       0.016171      -0.002662       0.001005       0.002941      -0.012379      -0.000229      -0.007083      -0.000633       0.007717             12.699879       9.990443       0.907537      -3.130836      20.354549       3.006386       7.754646          -0.000056
          224              C      12.298550      11.207599      11.005992       0.061493      30.345151 0.35534751E+03  0.79870475E+04                                 8.651989                            6.427998      -0.060085       1.993085                    0.999245      26.764822      76.592462       0.624948       0.436043      -1.046276      -0.011738       0.057266       0.017125       0.060913      -0.022103       0.045953      -0.013679       0.056209       0.157814      -0.062111      -0.021474       0.083585             10.238570       9.174821       2.807652      -2.526215      14.842204       0.784225       6.698685           0.000060
          225              N      10.511827       5.813793       0.834845      -0.138439      30.688474 0.38128544E+03  0.84531981E+04                                 7.939219                            6.138185       0.663187       2.240331                    0.999692      25.767167      66.106787       0.745546       0.370562      -1.124410      -0.022926       0.195081      -0.145798       0.244620      -0.038015       0.034562       0.173878       0.176719      -0.032744      -0.232538       0.101618       0.130920              9.194548      15.246356      -2.659221       0.385829       6.734880      -1.607721       5.602407           0.000011
          226              N      14.165198       8.691737      20.834836      -0.123281      29.393763 0.37370454E+03  0.82435371E+04                                 7.717526                            6.092457       0.762399       2.284550                    0.999710      25.319990      64.793779       0.745475       0.372467      -1.122983      -0.222148      -0.018558       0.060832       0.231073      -0.068710       0.109728       0.050802      -0.209421       0.197090      -0.210192       0.084897       0.125296              8.698228      11.509613      -3.084026       1.344559       8.138787      -2.855336       6.446283           0.000009
          227              N      15.261565       5.143108       0.663266      -0.172613      35.249360 0.44631427E+03  0.10331298E+05                                 8.907490                            6.777868       0.255173       2.144325                    0.998344      25.760839      68.373297       0.685512       0.385991      -1.108792      -0.127894      -0.040707       0.044608       0.141434      -0.045788       0.041336      -0.007952      -0.089100       0.072452      -0.087341       0.019811       0.067530             10.521915      13.856721       0.072791      -0.258277       9.755904      -3.613706       7.953119          -0.000051
          228              N      12.834727       7.309527       9.835459      -0.138439      30.688461 0.38128527E+03  0.84531937E+04                                 7.939217                            6.138183       0.663186       2.240331                    0.999692      25.767167      66.106786       0.745546       0.370562      -1.124410      -0.168108       0.101597       0.145798       0.244620       0.041578       0.172594      -0.040488      -0.173480      -0.032744      -0.232537       0.101618       0.130920              9.194544       6.188823       1.457918      -1.303951      15.792401       1.016538       5.602407           0.000016
          229              N      11.001470       6.654588      11.176076      -0.123281      29.393741 0.37370405E+03  0.82435238E+04                                 7.717522                            6.092452       0.762399       2.284550                    0.999710      25.319988      64.793771       0.745475       0.372467      -1.122983       0.108822       0.194556      -0.060832       0.231073      -0.124071       0.091655       0.078870       0.034162       0.197090      -0.210192       0.084896       0.125296              8.698223       6.392386      -0.757970      -2.043001      13.256002       2.405605       6.446281           0.000011
          230              N      11.479805       2.708004      10.007038      -0.172613      35.249328 0.44631370E+03  0.10331282E+05                                 8.907485                            6.777864       0.255174       2.144326                    0.998344      25.760830      68.373264       0.685513       0.385991      -1.108792       0.089982       0.099585      -0.044608       0.141434      -0.063672       0.009866       0.040922      -0.010411       0.072452      -0.087341       0.019811       0.067530             10.521907      10.512952       1.592700      -3.396658      13.099655       1.260269       7.953113          -0.000048
          231              N      13.114722       9.399526      20.505763      -0.138402      30.687273 0.38126787E+03  0.84527010E+04                                 7.938966                            6.138003       0.663261       2.240362                    0.999692      25.766740      66.105009       0.745565       0.370557      -1.124415       0.022926      -0.195083       0.145799       0.244623      -0.038016       0.034562       0.173877       0.176725      -0.032752      -0.232539       0.101622       0.130917              9.194246      15.245832      -2.659135       0.385821       6.734671      -1.607653       5.602234           0.000015
          232              N       9.461351       6.521582       0.505772      -0.123244      29.392506 0.37368575E+03  0.82430066E+04                                 7.717251                            6.092257       0.762484       2.284584                    0.999710      25.319524      64.791809       0.745497       0.372461      -1.122989       0.222150       0.018558      -0.060832       0.231075      -0.068712       0.109729       0.050799      -0.209423       0.197086      -0.210193       0.084902       0.125292              8.697903      11.509144      -3.083905       1.344511       8.138503      -2.855218       6.446060           0.000013
          233              N       8.364984      10.070211      20.677342      -0.172613      35.249348 0.44631408E+03  0.10331293E+05                                 8.907489                            6.777867       0.255174       2.144326                    0.998344      25.760833      68.373281       0.685512       0.385991      -1.108792       0.127894       0.040707      -0.044608       0.141434      -0.045788       0.041336      -0.007952      -0.089100       0.072452      -0.087341       0.019811       0.067529             10.521913      13.856721       0.072788      -0.258275       9.755902      -3.613705       7.953117          -0.000046
          234              N      10.791822       7.903792      11.505149      -0.138402      30.687263 0.38126776E+03  0.84526981E+04                                 7.938965                            6.138002       0.663261       2.240362                    0.999692      25.766740      66.105011       0.745565       0.370557      -1.124415       0.168109      -0.101598      -0.145799       0.244623       0.041579       0.172593      -0.040488      -0.173486      -0.032752      -0.232539       0.101622       0.130917              9.194243       6.188626       1.457857      -1.303893      15.791868       1.016503       5.602235           0.000013
          235              N      12.625079       8.558731      10.164532      -0.123244      29.392497 0.37368545E+03  0.82429987E+04                                 7.717249                            6.092254       0.762483       2.284584                    0.999710      25.319528      64.791822       0.745497       0.372461      -1.122989      -0.108823      -0.194558       0.060832       0.231075      -0.124073       0.091652       0.078872       0.034160       0.197086      -0.210193       0.084902       0.125292              8.697900       6.392163      -0.757960      -2.042914      13.255478       2.405513       6.446060           0.000010
          236              N      12.146744      12.505315      11.333570      -0.172613      35.249315 0.44631350E+03  0.10331276E+05                                 8.907483                            6.777862       0.255175       2.144326                    0.998344      25.760824      68.373246       0.685513       0.385991      -1.108792      -0.089982      -0.099585       0.044608       0.141434      -0.063672       0.009866       0.040921      -0.010411       0.072452      -0.087341       0.019811       0.067529             10.521905      10.512948       1.592700      -3.396656      13.099656       1.260270       7.953111          -0.000046
          237              O       8.866448       3.254531      15.917106      -0.220042      34.730728 0.40163811E+03  0.89887142E+04                                 8.684255                            6.255979       0.080574       2.154633                    0.995425      23.126742      58.919970       0.748956       0.365415      -1.132394       0.066977       0.056566       0.087843       0.124105      -0.074792      -0.056019       0.052876       0.116561      -0.104667      -0.093580      -0.049487       0.143068             11.189580      15.424059      -6.743786      -3.554790      10.430446       3.346251       7.714234           0.000007
          238              O      14.844761       1.495728      14.772822      -0.578150      30.612879 0.47986623E+03  0.11190511E+05                                 7.665003                            6.671526       0.567916       2.226182                    0.999018      27.357601      70.373530       0.755118       0.347825      -1.150292      -0.027343      -0.000491       0.014830       0.031110       0.028017      -0.059241       0.015963      -0.069312      -0.020578      -0.087585       0.038119       0.049466              8.498458      12.560692      -1.205905      -2.357744       5.786689       0.735429       7.147992           0.000017
          239              O      14.862362       1.640721      17.008038      -0.586451      32.855497 0.50032369E+03  0.11790470E+05                                 8.068691                            6.818394       0.553753       2.221248                    0.999120      27.517902      71.167107       0.745902       0.348453      -1.149727      -0.026998       0.009374      -0.024522       0.037658       0.023311       0.060576      -0.021332      -0.064058      -0.003309      -0.087040       0.039951       0.047088              9.203840      14.064833      -1.125310       3.165818       6.105597      -0.535587       7.441089           0.000020
          240              O       4.997453       6.258667      19.964352      -0.561502      33.760246 0.52895986E+03  0.12665830E+05                                 8.300122                            7.094322       0.406978       2.182072                    0.997126      27.608549      72.455860       0.716910       0.356804      -1.140605       0.016156       0.020076      -0.004491       0.026157      -0.010302      -0.012243      -0.037568       0.111210       0.052043      -0.080492       0.029031       0.051461              9.582244      11.024604      -0.748077      -3.988878       6.510002       1.934532      11.212126           0.000020
          241              O       6.659889       7.737874      19.817742      -0.576890      40.762655 0.62883256E+03  0.15742834E+05                                 9.494430                            7.825684       0.162357       2.092482                    0.996546      28.454725      76.679347       0.669911       0.365208      -1.132528      -0.016523      -0.022479      -0.004798       0.028308      -0.000378       0.068863      -0.020295      -0.081316       0.002245      -0.093159       0.029300       0.063860             11.137396       7.241149       0.704896       0.018997      13.664141       5.782594      12.506899           0.000019
          242              O       5.860806       6.957766      15.238688      -0.221249      34.727522 0.39506147E+03  0.88052910E+04                                 8.689515                            6.200810       0.046273       2.142868                    0.994813      23.151060      58.864894       0.752946       0.364975      -1.132712       0.093957       0.028060      -0.074691       0.123264       0.011441      -0.020816       0.074119      -0.183245      -0.158224      -0.097554      -0.048182       0.145736             11.273590       6.339001      -1.563787      -1.290645      20.259087       5.080095       7.222682           0.000007
          243              O       7.704585      12.968410      14.551520      -0.579401      32.690737 0.49243238E+03  0.11547916E+05                                 8.008757                            6.750547       0.493052       2.207674                    0.998503      27.236156      70.057029       0.752639       0.347026      -1.151960      -0.013711      -0.023076       0.022296       0.034894      -0.006958      -0.013395      -0.056523       0.046104      -0.031969      -0.072832       0.028614       0.044218              9.076753       7.243506       2.389308      -1.832956      12.160378      -1.947370       7.826375           0.000021
          244              O       7.389589      12.891276      16.772011      -0.589640      35.700906 0.57541067E+03  0.14019093E+05                                 8.518471                            7.362430       0.625722       2.244579                    0.998303      27.840913      72.816087       0.711653       0.353261      -1.147696      -0.015569      -0.027808      -0.019442       0.037332      -0.031971       0.017771       0.054316       0.103873       0.032557      -0.096733       0.040881       0.055851              9.431860       6.896994       1.797647       0.640706      12.369114       2.960250       9.029472           0.000022
          245              O       7.000383       1.647120      12.030981      -0.556669      37.490887 0.56310733E+03  0.13701047E+05                                 8.966930                            7.365674       0.258125       2.138287                    0.995850      27.676772      73.306460       0.696752       0.361298      -1.136625       0.028404       0.011732      -0.002340       0.030820       0.039627       0.047983      -0.014863      -0.075906       0.049136      -0.087207       0.038002       0.049205             10.592126       7.204195       2.409776       0.462919      14.660833       4.382220       9.911351           0.000022
          246              O       9.023814       2.605770      11.843824      -0.559437      39.817872 0.61430256E+03  0.15267475E+05                                 9.318107                            7.721609       0.138452       2.101171                    0.995037      27.834484      74.384883       0.677106       0.363969      -1.135123      -0.020293      -0.009573       0.004443       0.022873      -0.025721      -0.012861      -0.046886       0.097862       0.066797      -0.087864       0.042767       0.045096             10.654187      11.849278      -1.644934      -4.105376       8.410161       2.403838      11.703122           0.000022
          247              O      18.143978       9.228404      16.093806      -0.220042      34.730740 0.40163806E+03  0.89887131E+04                                 8.684258                            6.255979       0.080574       2.154633                    0.995425      23.126743      58.919977       0.748956       0.365415      -1.132394      -0.079212      -0.037565      -0.087843       0.124105      -0.005267       0.024955      -0.072878      -0.189343      -0.104667      -0.093580      -0.049487       0.143068             11.189584       6.204542      -2.553011       1.575295      19.649976      -4.620865       7.714234           0.000008
          248              O      17.271242       3.058158      17.238090      -0.578150      30.612902 0.47986667E+03  0.11190524E+05                                 7.665007                            6.671529       0.567914       2.226182                    0.999018      27.357614      70.373578       0.755118       0.347826      -1.150292       0.011762       0.024689      -0.014830       0.031110      -0.007689      -0.009982      -0.060536       0.087792      -0.020578      -0.087585       0.038119       0.049466              8.498462       6.038092       1.758976      -0.306149      12.309295      -2.450732       7.147997           0.000016
          249              O      17.131962       3.102134      15.002874      -0.586451      32.855455 0.50032293E+03  0.11790447E+05                                 8.068683                            6.818388       0.553756       2.221249                    0.999120      27.517888      71.167049       0.745902       0.348453      -1.149728       0.002638       0.028458       0.024522       0.037658      -0.008805       0.005647       0.063974       0.077246      -0.003309      -0.087040       0.039951       0.047089              9.203829       6.620670       2.258461       0.822466      13.549732       3.103671       7.441084           0.000019
          250              O      17.010152      13.993737      12.046560      -0.561502      33.760241 0.52895982E+03  0.12665828E+05                                 8.300121                            7.094321       0.406978       2.182072                    0.997126      27.608546      72.455845       0.716911       0.356804      -1.140606      -0.024962      -0.006400       0.004491       0.026158       0.035121      -0.039267       0.004400      -0.088646       0.052043      -0.080492       0.029031       0.051461              9.582241       6.719448       1.208852       0.110489      10.815155      -4.431853      11.212121           0.000020
          251              O      14.975603      13.092426      12.193170      -0.576890      40.762657 0.62883274E+03  0.15742840E+05                                 9.494432                            7.825686       0.162355       2.092481                    0.996546      28.454724      76.679353       0.669911       0.365209      -1.132528       0.027302       0.005740       0.004798       0.028308      -0.030882       0.010020       0.071088       0.052897       0.002245      -0.093159       0.029300       0.063859             11.137397      13.095370      -1.956164       5.272123       7.809920      -2.375599      12.506901           0.000018
          252              O      16.016454      13.497066      16.772224      -0.221249      34.727492 0.39506125E+03  0.88052847E+04                                 8.689509                            6.200808       0.046269       2.142867                    0.994813      23.151054      58.864867       0.752946       0.364975      -1.132712      -0.064425      -0.073924       0.074691       0.123264      -0.061509       0.058861      -0.049621       0.137727      -0.158223      -0.097554      -0.048182       0.145736             11.273581      16.697199      -6.272157       4.090647       9.900863      -3.277148       7.222679           0.000007
          253              O       9.781610      14.305822      17.459392      -0.579402      32.690764 0.49243290E+03  0.11547931E+05                                 8.008763                            6.750552       0.493051       2.207673                    0.998503      27.236165      70.057072       0.752638       0.347027      -1.151960       0.026681       0.002933      -0.022296       0.034894       0.012793      -0.056999       0.011196      -0.040799      -0.031969      -0.072831       0.028614       0.044218              9.076760      13.118616      -0.281247      -2.531312       6.285282      -0.862816       7.826382           0.000021
          254              O       9.982178      14.560664      15.238901      -0.589640      35.700890 0.57541027E+03  0.14019080E+05                                 8.518468                            7.362427       0.625723       2.244579                    0.998303      27.840905      72.816055       0.711653       0.353261      -1.147696       0.031758       0.002667       0.019442       0.037332       0.018109       0.056801      -0.006299      -0.116475       0.032558      -0.096733       0.040882       0.055851              9.431857      12.786481      -0.879449       2.960034       6.479620      -0.641705       9.029469           0.000022
          255              O      20.379502      10.262038      19.979931      -0.556669      37.490892 0.56310732E+03  0.13701046E+05                                 8.966931                            7.365674       0.258125       2.138286                    0.995850      27.676778      73.306482       0.696752       0.361298      -1.136625      -0.022434      -0.021003       0.002340       0.030820      -0.002540       0.006325       0.049832       0.109623       0.049136      -0.087207       0.038002       0.049205             10.592127      15.199579      -1.224563       4.180973       6.665451      -1.391982       9.911351           0.000023
          256              O      18.669467       8.816681      20.167088      -0.559438      39.817869 0.61430250E+03  0.15267473E+05                                 9.318107                            7.721609       0.138451       2.101171                    0.995037      27.834489      74.384905       0.677106       0.363969      -1.135123       0.017112       0.014513      -0.004443       0.022873       0.019954      -0.048005       0.007694      -0.103105       0.066797      -0.087864       0.042767       0.045096             10.654186       7.759722       0.213995       0.489520      12.499716      -4.732115      11.703121           0.000021
          257              O      14.760101      11.958788       5.423502      -0.220042      34.730730 0.40163813E+03  0.89887147E+04                                 8.684256                            6.255979       0.080574       2.154633                    0.995425      23.126742      58.919972       0.748956       0.365415      -1.132394      -0.066977      -0.056566      -0.087843       0.124105      -0.074792      -0.056019       0.052876       0.116560      -0.104667      -0.093580      -0.049487       0.143068             11.189581      15.424062      -6.743787      -3.554791      10.430447       3.346251       7.714234           0.000008
          258              O       8.781788      13.717591       6.567786      -0.578150      30.612900 0.47986662E+03  0.11190522E+05                                 7.665007                            6.671529       0.567915       2.226182                    0.999018      27.357610      70.373563       0.755118       0.347826      -1.150292       0.027343       0.000491      -0.014830       0.031110       0.028017      -0.059241       0.015963      -0.069312      -0.020578      -0.087585       0.038119       0.049466              8.498462      12.560700      -1.205906      -2.357745       5.786691       0.735430       7.147995           0.000018
          259              O       8.764187      13.572598       4.332570      -0.586451      32.855472 0.50032322E+03  0.11790456E+05                                 8.068686                            6.818390       0.553755       2.221248                    0.999120      27.517894      71.167069       0.745902       0.348453      -1.149728       0.026998      -0.009374       0.024522       0.037658       0.023311       0.060576      -0.021332      -0.064058      -0.003309      -0.087040       0.039951       0.047089              9.203833      14.064821      -1.125309       3.165816       6.105593      -0.535587       7.441085           0.000019
          260              O      18.629096       8.954652       1.376256      -0.561502      33.760249 0.52895992E+03  0.12665831E+05                                 8.300122                            7.094322       0.406978       2.182072                    0.997126      27.608551      72.455864       0.716910       0.356804      -1.140606      -0.016156      -0.020076       0.004491       0.026158      -0.010302      -0.012243      -0.037568       0.111210       0.052043      -0.080492       0.029031       0.051461              9.582244      11.024605      -0.748078      -3.988879       6.510002       1.934533      11.212127           0.000020
          261              O      16.966660       7.475445       1.522866      -0.576891      40.762664 0.62883272E+03  0.15742839E+05                                 9.494433                            7.825685       0.162355       2.092481                    0.996546      28.454728      76.679362       0.669911       0.365209      -1.132528       0.016524       0.022479       0.004798       0.028308      -0.000378       0.068863      -0.020295      -0.081316       0.002245      -0.093159       0.029300       0.063860             11.137399       7.241150       0.704895       0.018997      13.664144       5.782596      12.506902           0.000018
          262              O      17.765743       8.255553       6.101920      -0.221249      34.727522 0.39506143E+03  0.88052901E+04                                 8.689515                            6.200810       0.046273       2.142868                    0.994813      23.151059      58.864891       0.752946       0.364975      -1.132712      -0.093957      -0.028060       0.074691       0.123264       0.011441      -0.020816       0.074119      -0.183245      -0.158224      -0.097554      -0.048181       0.145736             11.273591       6.339001      -1.563788      -1.290645      20.259089       5.080096       7.222683           0.000007
          263              O      15.921964       2.244909       6.789088      -0.579402      32.690753 0.49243265E+03  0.11547924E+05                                 8.008760                            6.750549       0.493052       2.207674                    0.998503      27.236161      70.057051       0.752638       0.347026      -1.151960       0.013711       0.023076      -0.022296       0.034894      -0.006958      -0.013395      -0.056523       0.046104      -0.031969      -0.072832       0.028614       0.044218              9.076757       7.243509       2.389310      -1.832957      12.160384      -1.947371       7.826377           0.000022
          264              O      16.236960       2.322043       4.568597      -0.589640      35.700886 0.57541029E+03  0.14019081E+05                                 8.518467                            7.362427       0.625723       2.244579                    0.998303      27.840906      72.816058       0.711653       0.353261      -1.147696       0.015569       0.027808       0.019442       0.037332      -0.031971       0.017771       0.054316       0.103873       0.032557      -0.096733       0.040882       0.055851              9.431855       6.896991       1.797645       0.640706      12.369107       2.960249       9.029469           0.000021
          265              O      16.626166      13.566199       9.309627      -0.556669      37.490886 0.56310731E+03  0.13701046E+05                                 8.966930                            7.365674       0.258125       2.138286                    0.995850      27.676771      73.306457       0.696752       0.361298      -1.136625      -0.028404      -0.011731       0.002340       0.030820       0.039627       0.047983      -0.014863      -0.075906       0.049136      -0.087207       0.038002       0.049205             10.592126       7.204196       2.409776       0.462918      14.660831       4.382219       9.911350           0.000022
          266              O      14.602735      12.607549       9.496784      -0.559437      39.817867 0.61430244E+03  0.15267471E+05                                 9.318107                            7.721609       0.138452       2.101171                    0.995037      27.834479      74.384867       0.677106       0.363969      -1.135123       0.020293       0.009572      -0.004443       0.022873      -0.025721      -0.012861      -0.046886       0.097862       0.066797      -0.087864       0.042767       0.045096             10.654187      11.849279      -1.644934      -4.105377       8.410160       2.403837      11.703122           0.000022
          267              O       5.482571       5.984915       5.246802      -0.220042      34.730746 0.40163814E+03  0.89887154E+04                                 8.684259                            6.255979       0.080574       2.154633                    0.995425      23.126745      58.919985       0.748956       0.365415      -1.132394       0.079212       0.037565       0.087843       0.124105      -0.005267       0.024955      -0.072878      -0.189343      -0.104667      -0.093580      -0.049487       0.143068             11.189586       6.204543      -2.553011       1.575295      19.649980      -4.620866       7.714235           0.000008
          268              O       6.355307      12.155161       4.102518      -0.578150      30.612884 0.47986633E+03  0.11190514E+05                                 7.665004                            6.671526       0.567915       2.226182                    0.999018      27.357606      70.373548       0.755118       0.347825      -1.150292      -0.011762      -0.024689       0.014830       0.031110      -0.007689      -0.009982      -0.060536       0.087792      -0.020577      -0.087585       0.038119       0.049466              8.498458       6.038090       1.758975      -0.306149      12.309288      -2.450731       7.147995           0.000016
          269              O       6.494587      12.111185       6.337734      -0.586451      32.855472 0.50032324E+03  0.11790456E+05                                 8.068686                            6.818390       0.553755       2.221248                    0.999120      27.517896      71.167078       0.745902       0.348453      -1.149728      -0.002638      -0.028458      -0.024522       0.037658      -0.008805       0.005647       0.063973       0.077246      -0.003309      -0.087039       0.039951       0.047088              9.203833       6.620673       2.258463       0.822467      13.549739       3.103673       7.441086           0.000019
          270              O       6.616397       1.219582       9.294048      -0.561502      33.760237 0.52895974E+03  0.12665826E+05                                 8.300121                            7.094321       0.406978       2.182072                    0.997125      27.608543      72.455838       0.716910       0.356804      -1.140606       0.024962       0.006400      -0.004491       0.026158       0.035121      -0.039267       0.004400      -0.088646       0.052043      -0.080492       0.029031       0.051461              9.582241       6.719448       1.208852       0.110489      10.815155      -4.431854      11.212121           0.000019
          271              O       8.650946       2.120893       9.147438      -0.576890      40.762657 0.62883276E+03  0.15742840E+05                                 9.494432                            7.825686       0.162355       2.092481                    0.996546      28.454725      76.679357       0.669911       0.365209      -1.132528      -0.027302      -0.005740      -0.004798       0.028309      -0.030882       0.010020       0.071088       0.052898       0.002245      -0.093160       0.029300       0.063860             11.137397      13.095369      -1.956165       5.272122       7.809920      -2.375599      12.506901           0.000018
          272              O       7.610095       1.716253       4.568384      -0.221249      34.727498 0.39506128E+03  0.88052858E+04                                 8.689510                            6.200808       0.046269       2.142867                    0.994813      23.151055      58.864872       0.752946       0.364975      -1.132712       0.064425       0.073924      -0.074691       0.123264      -0.061509       0.058861      -0.049621       0.137727      -0.158223      -0.097554      -0.048182       0.145736             11.273583      16.697203      -6.272159       4.090649       9.900866      -3.277150       7.222681           0.000007
          273              O      13.844939       0.907497       3.881216      -0.579401      32.690746 0.49243257E+03  0.11547921E+05                                 8.008759                            6.750549       0.493052       2.207674                    0.998503      27.236158      70.057044       0.752638       0.347027      -1.151960      -0.026681      -0.002933       0.022296       0.034894       0.012793      -0.056999       0.011196      -0.040799      -0.031969      -0.072831       0.028614       0.044218              9.076756      13.118609      -0.281247      -2.531312       6.285279      -0.862816       7.826379           0.000021
          274              O      13.644371       0.652655       6.101707      -0.589640      35.700896 0.57541038E+03  0.14019084E+05                                 8.518469                            7.362428       0.625723       2.244579                    0.998303      27.840907      72.816064       0.711653       0.353261      -1.147696      -0.031758      -0.002666      -0.019442       0.037332       0.018109       0.056801      -0.006299      -0.116475       0.032558      -0.096733       0.040882       0.055851              9.431858      12.786485      -0.879449       2.960035       6.479621      -0.641705       9.029470           0.000021
          275              O       3.247047       4.951281       1.360677      -0.556669      37.490890 0.56310726E+03  0.13701045E+05                                 8.966930                            7.365673       0.258125       2.138286                    0.995850      27.676777      73.306478       0.696752       0.361298      -1.136625       0.022434       0.021003      -0.002340       0.030820      -0.002540       0.006325       0.049832       0.109623       0.049136      -0.087207       0.038002       0.049205             10.592126      15.199577      -1.224562       4.180972       6.665451      -1.391982       9.911351           0.000021
          276              O       4.957082       6.396638       1.173520      -0.559437      39.817860 0.61430231E+03  0.15267467E+05                                 9.318106                            7.721608       0.138452       2.101171                    0.995037      27.834483      74.384883       0.677106       0.363969      -1.135123      -0.017112      -0.014513       0.004443       0.022873       0.019954      -0.048005       0.007694      -0.103105       0.066797      -0.087864       0.042767       0.045096             10.654185       7.759721       0.213996       0.489519      12.499715      -4.732115      11.703119           0.000022

******************************************************
Auxiliary information for the entire system
The total spin magnetic moment of the unit cell is   -0.000007
The total net atomic charge of the unit cell is   0.000007
Accuracy of reproducing the electrostatic potential in the unit cell:
  The inner radius (bohr) =    5.0000
  The outer radius (bohr) =   12.0000
  Valid grid points have density less than (e/(bohr^3)) =    0.0001
  The number of valid grid points were=       180860
  The rms potential error without charges in kcal/mol is=      6.53640
  The rms potential error with partial charges in kcal/mol is=      1.98104
  The RRMSE value at monopole order=      0.30308
  The rms potential error with partial charges and cloud penetration in kcal/mol is=      1.98531
  The RRMSE value at monopole order with cloud penetration is=      0.30373
  The rms potential error with partial charges and atomic dipoles in kcal/mol is=      0.62980
  The RRMSE value at dipole order=      0.09635
  The rms potential error with partial charges, atomic dipoles and cloud penetration in kcal/mol is=      0.61984
  The RRMSE value at dipole order with cloud penetration=      0.09483

******************************************************
The electron densities and ab initio electrostatic potential were computed in VASP using the PBE functional and
projector augmented wave method. See the main text of the journal article for a description of computational details.
The atomic charges, dipoles, and quadrupoles were computed with the DDEC6 method as described in
(a) T. A. Manz and N. Gabaldon Limas, RSC Adv. 6 (2016) 47771-47801 DOI: 10.1039/c6ra04656h
(b) N. Gabaldon Limas and T. A. Manz, RSC Adv. 8 (2018) 2678-2707 DOI: 10.1039/c7ra11829e.
For each atom in the material, the electron cloud parameters were fit to the spherically averaged atom-in-material
electron density using radial positions for which this density was between 10^-4 and 10^-2 electrons per cubic bohr.
The polarizabilities, dispersion coefficients, and quantum Drude oscillator (QDO) parameters were fit using the MCLF method.
The magnetic structure of the system was optimized in VASP from the default ferromagnetic initial guess using spin polarization.
The atomic spin moments (ASMs) were computed on this optimized magnetic structure using the DDEC6 partition as inputs
to the method of T. A. Manz and D. S. Sholl, J. Chem. Theory Comput. 7 (2011) 4146-4164 DOI: 10.1021/ct200539n.
The RMSE and RRMSE were computed using a uniform grid with Ewald summation.
