# Supplementary material for: A collection of forcefield precursors for metal–organic frameworks
Source: RSC Adv. 2019 Nov 13;9(63):36492–507. doi: 10.1039/c9ra07327b (PMC9075174; doi:10.1039/c9ra07327b)
Supplement: RA-009-C9RA07327B-s5834 [file RA-009-C9RA07327B-s5834.xyz]

 1160
jmolscript: load "" {1 1 1} spacegroup "x,y,z" unitcell [{     32.657000     0.000000     0.000000 }, {      0.000000    32.657000     0.000000 }, {      0.000000     0.000000    32.657000 }]
Zn     6.504621     7.599937     9.065583     0.965671
Zn     9.823879    25.057063    25.394083     0.965671
Zn    26.152379    23.928437     7.262917     0.965671
Zn    22.833121     8.728563    23.591417     0.965671
Zn     9.065583     6.504621     7.599937     0.965671
Zn    25.394083     9.823879    25.057063     0.965671
Zn     7.262917    26.152379    23.928437     0.965671
Zn    23.591417    22.833121     8.728563     0.965671
Zn     7.599937     9.065583     6.504621     0.965671
Zn    25.057063    25.394083     9.823879     0.965671
Zn    23.928437     7.262917    26.152379     0.965671
Zn     8.728563    23.591417    22.833121     0.965671
Zn     9.261525     9.261525     9.261525     0.973497
Zn     7.066975    23.395475    25.590025     0.973497
Zn    23.395475    25.590025     7.066975     0.973497
Zn    25.590025     7.066975    23.395475     0.973497
Zn    26.152379    25.057063    23.591417     0.965671
Zn    22.833121     7.599937     7.262917     0.965671
Zn     6.504621     8.728563    25.394083     0.965671
Zn     9.823879    23.928437     9.065583     0.965671
Zn    23.591417    26.152379    25.057063     0.965671
Zn     7.262917    22.833121     7.599937     0.965671
Zn    25.394083     6.504621     8.728563     0.965671
Zn     9.065583     9.823879    23.928437     0.965671
Zn    25.057063    23.591417    26.152379     0.965671
Zn     7.599937     7.262917    22.833121     0.965671
Zn     8.728563    25.394083     6.504621     0.965671
Zn    23.928437     9.065583     9.823879     0.965671
Zn    23.395475    23.395475    23.395475     0.973497
Zn    25.590025     9.261525     7.066975     0.973497
Zn     9.261525     7.066975    25.590025     0.973497
Zn     7.066975    25.590025     9.261525     0.973497
H      8.386318    10.891109    13.115051     0.104322
H      4.967130     3.863323    10.032230     0.120526
H      8.454897     2.446009     8.732482     0.122310
H      5.117352     8.650839    12.716636     0.122440
H      6.482414    11.900211    19.574606     0.129974
H      2.939130    30.371010    11.181757     0.122063
H      6.717545    29.224749    11.596501     0.122979
H      7.419670    31.311532    10.835593     0.116573
H      7.805023     0.326570     9.392153     0.114355
H      7.703786    11.554047    15.227959     0.106133
H      7.217197    11.234008    17.504152     0.098640
H      4.385835     1.779806    10.793139     0.113214
H      2.612560    11.619361    18.287920     0.108665
H      3.631458    32.376150    10.476366     0.108010
H      3.504096    10.871515    16.171746     0.114718
H      4.487072     9.225602    14.878529     0.114908
H      7.942182    21.765891    29.443551     0.104322
H     11.361370    28.793677    26.360730     0.120526
H      7.873603    30.210991    25.060982     0.122310
H     11.211148    24.006161    29.045136     0.122440
H      9.846085    20.756789     3.246106     0.129974
H     13.389370     2.285990    27.510257     0.122063
H      9.610955     3.432251    27.925001     0.122979
H      8.908830     1.345468    27.164093     0.116573
H      8.523477    32.330430    25.720653     0.114355
H      8.624714    21.102953    31.556459     0.106133
H      9.111303    21.422992     1.175652     0.098640
H     11.942665    30.877193    27.121638     0.113214
H     13.715940    21.037639     1.959420     0.108665
H     12.697042     0.280850    26.804866     0.108010
H     12.824404    21.785485    32.500246     0.114718
H     11.841428    23.431397    31.207029     0.114908
H     24.270682    27.219609     3.213449     0.104322
H     27.689870    20.191823     6.296270     0.120526
H     24.202103    18.774509     7.596018     0.122310
H     27.539648    24.979339     3.611864     0.122440
H     26.174585    28.228711    29.410894     0.129974
H     29.717870    14.042510     5.146743     0.122063
H     25.939455    12.896249     4.731999     0.122979
H     25.237330    14.983032     5.492907     0.116573
H     24.851977    16.655070     6.936347     0.114355
H     24.953214    27.882547     1.100541     0.106133
H     25.439803    27.562508    31.481348     0.098640
H     28.271165    18.108306     5.535361     0.113214
H     30.044440    27.947861    30.697580     0.108665
H     29.025542    16.047650     5.852134     0.108010
H     29.152904    27.200015     0.156754     0.114718
H     28.169928    25.554102     1.449971     0.114908
H     24.714818     5.437391    19.541949     0.104322
H     21.295630    12.465177    22.624770     0.120526
H     24.783397    13.882491    23.924518     0.122310
H     21.445852     7.677661    19.940364     0.122440
H     22.810914     4.428289    13.082394     0.129974
H     19.267630    18.614490    21.475243     0.122063
H     23.046045    19.760751    21.060499     0.122979
H     23.748170    17.673968    21.821407     0.116573
H     24.133523    16.001930    23.264847     0.114355
H     24.032286     4.774453    17.429041     0.106133
H     23.545697     5.094492    15.152848     0.098640
H     20.714335    14.548693    21.863861     0.113214
H     18.941060     4.709139    14.369080     0.108665
H     19.959958    16.609350    22.180634     0.108010
H     19.832596     5.456985    16.485254     0.114718
H     20.815572     7.102897    17.778471     0.114908
H     13.115051     8.386318    10.891109     0.104322
H     10.032230     4.967130     3.863323     0.120526
H      8.732482     8.454897     2.446009     0.122310
H     12.716636     5.117352     8.650839     0.122440
H     19.574606     6.482414    11.900211     0.129974
H     11.181757     2.939130    30.371010     0.122063
H     11.596501     6.717545    29.224749     0.122979
H     10.835593     7.419670    31.311532     0.116573
H      9.392153     7.805023     0.326570     0.114355
H     15.227959     7.703786    11.554047     0.106133
H     17.504152     7.217197    11.234008     0.098640
H     10.793139     4.385835     1.779806     0.113214
H     18.287920     2.612560    11.619361     0.108665
H     10.476366     3.631458    32.376150     0.108010
H     16.171746     3.504096    10.871515     0.114718
H     14.878529     4.487072     9.225602     0.114908
H     29.443551     7.942182    21.765891     0.104322
H     26.360730    11.361370    28.793677     0.120526
H     25.060982     7.873603    30.210991     0.122310
H     29.045136    11.211148    24.006161     0.122440
H      3.246106     9.846085    20.756789     0.129974
H     27.510257    13.389370     2.285990     0.122063
H     27.925001     9.610955     3.432251     0.122979
H     27.164093     8.908830     1.345468     0.116573
H     25.720653     8.523477    32.330430     0.114355
H     31.556459     8.624714    21.102953     0.106133
H      1.175652     9.111303    21.422992     0.098640
H     27.121638    11.942665    30.877193     0.113214
H      1.959420    13.715940    21.037639     0.108665
H     26.804866    12.697042     0.280850     0.108010
H     32.500246    12.824404    21.785485     0.114718
H     31.207029    11.841428    23.431397     0.114908
H      3.213449    24.270682    27.219609     0.104322
H      6.296270    27.689870    20.191823     0.120526
H      7.596018    24.202103    18.774509     0.122310
H      3.611864    27.539648    24.979339     0.122440
H     29.410894    26.174585    28.228711     0.129974
H      5.146743    29.717870    14.042510     0.122063
H      4.731999    25.939455    12.896249     0.122979
H      5.492907    25.237330    14.983032     0.116573
H      6.936347    24.851977    16.655070     0.114355
H      1.100541    24.953214    27.882547     0.106133
H     31.481348    25.439803    27.562508     0.098640
H      5.535361    28.271165    18.108306     0.113214
H     30.697580    30.044440    27.947861     0.108665
H      5.852134    29.025542    16.047650     0.108010
H      0.156754    29.152904    27.200015     0.114718
H      1.449971    28.169928    25.554102     0.114908
H     19.541949    24.714818     5.437391     0.104322
H     22.624770    21.295630    12.465177     0.120526
H     23.924518    24.783397    13.882491     0.122310
H     19.940364    21.445852     7.677661     0.122440
H     13.082394    22.810914     4.428289     0.129974
H     21.475243    19.267630    18.614490     0.122063
H     21.060499    23.046045    19.760751     0.122979
H     21.821407    23.748170    17.673968     0.116573
H     23.264847    24.133523    16.001930     0.114355
H     17.429041    24.032286     4.774453     0.106133
H     15.152848    23.545697     5.094492     0.098640
H     21.863861    20.714335    14.548693     0.113214
H     14.369080    18.941060     4.709139     0.108665
H     22.180634    19.959958    16.609350     0.108010
H     16.485254    19.832596     5.456985     0.114718
H     17.778471    20.815572     7.102897     0.114908
H     10.891109    13.115051     8.386318     0.104322
H      3.863323    10.032230     4.967130     0.120526
H      2.446009     8.732482     8.454897     0.122310
H      8.650839    12.716636     5.117352     0.122440
H     11.900211    19.574606     6.482414     0.129974
H     30.371010    11.181757     2.939130     0.122063
H     29.224749    11.596501     6.717545     0.122979
H     31.311532    10.835593     7.419670     0.116573
H      0.326570     9.392153     7.805023     0.114355
H     11.554047    15.227959     7.703786     0.106133
H     11.234008    17.504152     7.217197     0.098640
H      1.779806    10.793139     4.385835     0.113214
H     11.619361    18.287920     2.612560     0.108665
H     32.376150    10.476366     3.631458     0.108010
H     10.871515    16.171746     3.504096     0.114718
H      9.225602    14.878529     4.487072     0.114908
H     21.765891    29.443551     7.942182     0.104322
H     28.793677    26.360730    11.361370     0.120526
H     30.210991    25.060982     7.873603     0.122310
H     24.006161    29.045136    11.211148     0.122440
H     20.756789     3.246106     9.846085     0.129974
H      2.285990    27.510257    13.389370     0.122063
H      3.432251    27.925001     9.610955     0.122979
H      1.345468    27.164093     8.908830     0.116573
H     32.330430    25.720653     8.523477     0.114355
H     21.102953    31.556459     8.624714     0.106133
H     21.422992     1.175652     9.111303     0.098640
H     30.877193    27.121638    11.942665     0.113214
H     21.037639     1.959420    13.715940     0.108665
H      0.280850    26.804866    12.697042     0.108010
H     21.785485    32.500246    12.824404     0.114718
H     23.431397    31.207029    11.841428     0.114908
H     27.219609     3.213449    24.270682     0.104322
H     20.191823     6.296270    27.689870     0.120526
H     18.774509     7.596018    24.202103     0.122310
H     24.979339     3.611864    27.539648     0.122440
H     28.228711    29.410894    26.174585     0.129974
H     14.042510     5.146743    29.717870     0.122063
H     12.896249     4.731999    25.939455     0.122979
H     14.983032     5.492907    25.237330     0.116573
H     16.655070     6.936347    24.851977     0.114355
H     27.882547     1.100541    24.953214     0.106133
H     27.562508    31.481348    25.439803     0.098640
H     18.108306     5.535361    28.271165     0.113214
H     27.947861    30.697580    30.044440     0.108665
H     16.047650     5.852134    29.025542     0.108010
H     27.200015     0.156754    29.152904     0.114718
H     25.554102     1.449971    28.169928     0.114908
H      5.437391    19.541949    24.714818     0.104322
H     12.465177    22.624770    21.295630     0.120526
H     13.882491    23.924518    24.783397     0.122310
H      7.677661    19.940364    21.445852     0.122440
H      4.428289    13.082394    22.810914     0.129974
H     18.614490    21.475243    19.267630     0.122063
H     19.760751    21.060499    23.046045     0.122979
H     17.673968    21.821407    23.748170     0.116573
H     16.001930    23.264847    24.133523     0.114355
H      4.774453    17.429041    24.032286     0.106133
H      5.094492    15.152848    23.545697     0.098640
H     14.548693    21.863861    20.714335     0.113214
H      4.709139    14.369080    18.941060     0.108665
H     16.609350    22.180634    19.959958     0.108010
H      5.456985    16.485254    19.832596     0.114718
H      7.102897    17.778471    20.815572     0.114908
H     24.270682    21.765891    19.541949     0.104322
H     27.689870    28.793677    22.624770     0.120526
H     24.202103    30.210991    23.924518     0.122310
H     27.539648    24.006161    19.940364     0.122440
H     26.174585    20.756789    13.082394     0.129974
H     29.717870     2.285990    21.475243     0.122063
H     25.939455     3.432251    21.060499     0.122979
H     25.237330     1.345468    21.821407     0.116573
H     24.851977    32.330430    23.264847     0.114355
H     24.953214    21.102953    17.429041     0.106133
H     25.439803    21.422992    15.152848     0.098640
H     28.271165    30.877193    21.863861     0.113214
H     30.044440    21.037639    14.369080     0.108665
H     29.025542     0.280850    22.180634     0.108010
H     29.152904    21.785485    16.485254     0.114718
H     28.169928    23.431397    17.778471     0.114908
H     24.714818    10.891109     3.213449     0.104322
H     21.295630     3.863323     6.296270     0.120526
H     24.783397     2.446009     7.596018     0.122310
H     21.445852     8.650839     3.611864     0.122440
H     22.810914    11.900211    29.410894     0.129974
H     19.267630    30.371010     5.146743     0.122063
H     23.046045    29.224749     4.731999     0.122979
H     23.748170    31.311532     5.492907     0.116573
H     24.133523     0.326570     6.936347     0.114355
H     24.032286    11.554047     1.100541     0.106133
H     23.545697    11.234008    31.481348     0.098640
H     20.714335     1.779806     5.535361     0.113214
H     18.941060    11.619361    30.697580     0.108665
H     19.959958    32.376150     5.852134     0.108010
H     19.832596    10.871515     0.156754     0.114718
H     20.815572     9.225602     1.449971     0.114908
H      8.386318     5.437391    29.443551     0.104322
H      4.967130    12.465177    26.360730     0.120526
H      8.454897    13.882491    25.060982     0.122310
H      5.117352     7.677661    29.045136     0.122440
H      6.482414     4.428289     3.246106     0.129974
H      2.939130    18.614490    27.510257     0.122063
H      6.717545    19.760751    27.925001     0.122979
H      7.419670    17.673968    27.164093     0.116573
H      7.805023    16.001930    25.720653     0.114355
H      7.703786     4.774453    31.556459     0.106133
H      7.217197     5.094492     1.175652     0.098640
H      4.385835    14.548693    27.121638     0.113214
H      2.612560     4.709139     1.959420     0.108665
H      3.631458    16.609350    26.804866     0.108010
H      3.504096     5.456985    32.500246     0.114718
H      4.487072     7.102897    31.207029     0.114908
H      7.942182    27.219609    13.115051     0.104322
H     11.361370    20.191823    10.032230     0.120526
H      7.873603    18.774509     8.732482     0.122310
H     11.211148    24.979339    12.716636     0.122440
H      9.846085    28.228711    19.574606     0.129974
H     13.389370    14.042510    11.181757     0.122063
H      9.610955    12.896249    11.596501     0.122979
H      8.908830    14.983032    10.835593     0.116573
H      8.523477    16.655070     9.392153     0.114355
H      8.624714    27.882547    15.227959     0.106133
H      9.111303    27.562508    17.504152     0.098640
H     11.942665    18.108306    10.793139     0.113214
H     13.715940    27.947861    18.287920     0.108665
H     12.697042    16.047650    10.476366     0.108010
H     12.824404    27.200015    16.171746     0.114718
H     11.841428    25.554102    14.878529     0.114908
H     19.541949    24.270682    21.765891     0.104322
H     22.624770    27.689870    28.793677     0.120526
H     23.924518    24.202103    30.210991     0.122310
H     19.940364    27.539648    24.006161     0.122440
H     13.082394    26.174585    20.756789     0.129974
H     21.475243    29.717870     2.285990     0.122063
H     21.060499    25.939455     3.432251     0.122979
H     21.821407    25.237330     1.345468     0.116573
H     23.264847    24.851977    32.330430     0.114355
H     17.429041    24.953214    21.102953     0.106133
H     15.152848    25.439803    21.422992     0.098640
H     21.863861    28.271165    30.877193     0.113214
H     14.369080    30.044440    21.037639     0.108665
H     22.180634    29.025542     0.280850     0.108010
H     16.485254    29.152904    21.785485     0.114718
H     17.778471    28.169928    23.431397     0.114908
H      3.213449    24.714818    10.891109     0.104322
H      6.296270    21.295630     3.863323     0.120526
H      7.596018    24.783397     2.446009     0.122310
H      3.611864    21.445852     8.650839     0.122440
H     29.410894    22.810914    11.900211     0.129974
H      5.146743    19.267630    30.371010     0.122063
H      4.731999    23.046045    29.224749     0.122979
H      5.492907    23.748170    31.311532     0.116573
H      6.936347    24.133523     0.326570     0.114355
H      1.100541    24.032286    11.554047     0.106133
H     31.481348    23.545697    11.234008     0.098640
H      5.535361    20.714335     1.779806     0.113214
H     30.697580    18.941060    11.619361     0.108665
H      5.852134    19.959958    32.376150     0.108010
H      0.156754    19.832596    10.871515     0.114718
H      1.449971    20.815572     9.225602     0.114908
H     29.443551     8.386318     5.437391     0.104322
H     26.360730     4.967130    12.465177     0.120526
H     25.060982     8.454897    13.882491     0.122310
H     29.045136     5.117352     7.677661     0.122440
H      3.246106     6.482414     4.428289     0.129974
H     27.510257     2.939130    18.614490     0.122063
H     27.925001     6.717545    19.760751     0.122979
H     27.164093     7.419670    17.673968     0.116573
H     25.720653     7.805023    16.001930     0.114355
H     31.556459     7.703786     4.774453     0.106133
H      1.175652     7.217197     5.094492     0.098640
H     27.121638     4.385835    14.548693     0.113214
H      1.959420     2.612560     4.709139     0.108665
H     26.804866     3.631458    16.609350     0.108010
H     32.500246     3.504096     5.456985     0.114718
H     31.207029     4.487072     7.102897     0.114908
H     13.115051     7.942182    27.219609     0.104322
H     10.032230    11.361370    20.191823     0.120526
H      8.732482     7.873603    18.774509     0.122310
H     12.716636    11.211148    24.979339     0.122440
H     19.574606     9.846085    28.228711     0.129974
H     11.181757    13.389370    14.042510     0.122063
H     11.596501     9.610955    12.896249     0.122979
H     10.835593     8.908830    14.983032     0.116573
H      9.392153     8.523477    16.655070     0.114355
H     15.227959     8.624714    27.882547     0.106133
H     17.504152     9.111303    27.562508     0.098640
H     10.793139    11.942665    18.108306     0.113214
H     18.287920    13.715940    27.947861     0.108665
H     10.476366    12.697042    16.047650     0.108010
H     16.171746    12.824404    27.200015     0.114718
H     14.878529    11.841428    25.554102     0.114908
H     21.765891    19.541949    24.270682     0.104322
H     28.793677    22.624770    27.689870     0.120526
H     30.210991    23.924518    24.202103     0.122310
H     24.006161    19.940364    27.539648     0.122440
H     20.756789    13.082394    26.174585     0.129974
H      2.285990    21.475243    29.717870     0.122063
H      3.432251    21.060499    25.939455     0.122979
H      1.345468    21.821407    25.237330     0.116573
H     32.330430    23.264847    24.851977     0.114355
H     21.102953    17.429041    24.953214     0.106133
H     21.422992    15.152848    25.439803     0.098640
H     30.877193    21.863861    28.271165     0.113214
H     21.037639    14.369080    30.044440     0.108665
H      0.280850    22.180634    29.025542     0.108010
H     21.785485    16.485254    29.152904     0.114718
H     23.431397    17.778471    28.169928     0.114908
H     10.891109     3.213449    24.714818     0.104322
H      3.863323     6.296270    21.295630     0.120526
H      2.446009     7.596018    24.783397     0.122310
H      8.650839     3.611864    21.445852     0.122440
H     11.900211    29.410894    22.810914     0.129974
H     30.371010     5.146743    19.267630     0.122063
H     29.224749     4.731999    23.046045     0.122979
H     31.311532     5.492907    23.748170     0.116573
H      0.326570     6.936347    24.133523     0.114355
H     11.554047     1.100541    24.032286     0.106133
H     11.234008    31.481348    23.545697     0.098640
H      1.779806     5.535361    20.714335     0.113214
H     11.619361    30.697580    18.941060     0.108665
H     32.376150     5.852134    19.959958     0.108010
H     10.871515     0.156754    19.832596     0.114718
H      9.225602     1.449971    20.815572     0.114908
H      5.437391    29.443551     8.386318     0.104322
H     12.465177    26.360730     4.967130     0.120526
H     13.882491    25.060982     8.454897     0.122310
H      7.677661    29.045136     5.117352     0.122440
H      4.428289     3.246106     6.482414     0.129974
H     18.614490    27.510257     2.939130     0.122063
H     19.760751    27.925001     6.717545     0.122979
H     17.673968    27.164093     7.419670     0.116573
H     16.001930    25.720653     7.805023     0.114355
H      4.774453    31.556459     7.703786     0.106133
H      5.094492     1.175652     7.217197     0.098640
H     14.548693    27.121638     4.385835     0.113214
H      4.709139     1.959420     2.612560     0.108665
H     16.609350    26.804866     3.631458     0.108010
H      5.456985    32.500246     3.504096     0.114718
H      7.102897    31.207029     4.487072     0.114908
H     27.219609    13.115051     7.942182     0.104322
H     20.191823    10.032230    11.361370     0.120526
H     18.774509     8.732482     7.873603     0.122310
H     24.979339    12.716636    11.211148     0.122440
H     28.228711    19.574606     9.846085     0.129974
H     14.042510    11.181757    13.389370     0.122063
H     12.896249    11.596501     9.610955     0.122979
H     14.983032    10.835593     8.908830     0.116573
H     16.655070     9.392153     8.523477     0.114355
H     27.882547    15.227959     8.624714     0.106133
H     27.562508    17.504152     9.111303     0.098640
H     18.108306    10.793139    11.942665     0.113214
H     27.947861    18.287920    13.715940     0.108665
H     16.047650    10.476366    12.697042     0.108010
H     27.200015    16.171746    12.824404     0.114718
H     25.554102    14.878529    11.841428     0.114908
C      7.426202     9.333371    11.367902     0.607803
C      7.582955    10.567805    13.457950    -0.110724
C      5.554956     3.151400     9.934259    -0.087625
C      6.815516     3.347342     9.343168    -0.027634
C      6.861236     9.715457    12.723167    -0.037570
C      7.628675     2.318647     9.140694    -0.094637
C      7.233525     4.673217     8.876173     0.606187
C      5.643130     9.222337    13.226085    -0.092490
C      4.526260    11.861022    19.104345     0.195635
C      5.963168    10.574337    15.237756     0.089965
C      5.871729    11.720597    18.895340    -0.179774
C      3.850260    30.495107    11.136037    -0.193789
C      5.456985    10.985815    16.566896     0.062106
C      6.077468    29.858295    11.371167    -0.183090
C      6.511806    31.131918    10.917235    -0.130384
C      7.236791     1.035227     9.548907    -0.154003
C      7.161680    10.989080    14.728307    -0.149145
C      6.309332    11.305853    17.641311    -0.132068
C      5.202260     1.897372    10.365332    -0.157318
C      3.667381    11.547515    18.127901    -0.180321
C      5.587613    32.101831    10.603728     0.055819
C      4.274801    31.749135    10.708230    -0.133310
C      4.751593    29.531725    11.485467     0.203239
C      4.124579    11.090317    16.831418    -0.150414
C      6.025216     0.816425    10.179187     0.089018
C      5.244714     9.610955    14.502974    -0.160684
C      8.902298    23.323629    27.696402     0.607803
C      8.745545    22.089195    29.786450    -0.110724
C     10.773544    29.505599    26.262759    -0.087625
C      9.512984    29.309657    25.671668    -0.027634
C      9.467264    22.941542    29.051667    -0.037570
C      8.699825    30.338353    25.469194    -0.094637
C      9.094974    27.983783    25.204673     0.606187
C     10.685370    23.434663    29.554585    -0.092490
C     11.802240    20.795978     2.775845     0.195635
C     10.365332    22.082663    31.566256     0.089965
C     10.456771    20.936403     2.566840    -0.179774
C     12.478240     2.161893    27.464537    -0.193789
C     10.871515    21.671185     0.238396     0.062106
C     10.251032     2.798705    27.699667    -0.183090
C      9.816694     1.525082    27.245735    -0.130384
C      9.091709    31.621773    25.877407    -0.154003
C      9.166820    21.667919    31.056807    -0.149145
C     10.019168    21.351147     1.312811    -0.132068
C     11.126240    30.759628    26.693832    -0.157318
C     12.661119    21.109485     1.799401    -0.180321
C     10.740887     0.555169    26.932228     0.055819
C     12.053699     0.907865    27.036730    -0.133310
C     11.576906     3.125275    27.813967     0.203239
C     12.203921    21.566683     0.502918    -0.150414
C     10.303283    31.840575    26.507687     0.089018
C     11.083786    23.046045    30.831474    -0.160684
C     25.230798    25.661871     4.960598     0.607803
C     25.074045    26.896305     2.870550    -0.110724
C     27.102044    19.479900     6.394241    -0.087625
C     25.841484    19.675842     6.985332    -0.027634
C     25.795764    26.043957     3.605333    -0.037570
C     25.028325    18.647147     7.187806    -0.094637
C     25.423474    21.001717     7.452327     0.606187
C     27.013870    25.550837     3.102415    -0.092490
C     28.130740    28.189522    29.881155     0.195635
C     26.693832    26.902837     1.090744     0.089965
C     26.785271    28.049097    30.090160    -0.179774
C     28.806740    14.166607     5.192463    -0.193789
C     27.200015    27.314315    32.418604     0.062106
C     26.579532    13.529795     4.957333    -0.183090
C     26.145194    14.803418     5.411265    -0.130384
C     25.420209    17.363727     6.779593    -0.154003
C     25.495320    27.317580     1.600193    -0.149145
C     26.347668    27.634353    31.344189    -0.132068
C     27.454740    18.225872     5.963168    -0.157318
C     28.989619    27.876015    30.857599    -0.180321
C     27.069387    15.773331     5.724772     0.055819
C     28.382199    15.420635     5.620270    -0.133310
C     27.905406    13.203225     4.843033     0.203239
C     28.532421    27.418817    32.154082    -0.150414
C     26.631783    17.144925     6.149313     0.089018
C     27.412286    25.939455     1.825526    -0.160684
C     23.754702     6.995129    21.289098     0.607803
C     23.911455     5.760695    19.199050    -0.110724
C     21.883456    13.177099    22.722741    -0.087625
C     23.144016    12.981158    23.313832    -0.027634
C     23.189736     6.613043    19.933833    -0.037570
C     23.957175    14.009853    23.516306    -0.094637
C     23.562025    11.655283    23.780827     0.606187
C     21.971630     7.106163    19.430915    -0.092490
C     20.854760     4.467478    13.552655     0.195635
C     22.291668     5.754163    17.419244     0.089965
C     22.200229     4.607903    13.761660    -0.179774
C     20.178760    18.490393    21.520963    -0.193789
C     21.785485     5.342685    16.090104     0.062106
C     22.405968    19.127205    21.285833    -0.183090
C     22.840306    17.853582    21.739765    -0.130384
C     23.565291    15.293273    23.108093    -0.154003
C     23.490180     5.339419    17.928693    -0.149145
C     22.637832     5.022647    15.015689    -0.132068
C     21.530760    14.431128    22.291668    -0.157318
C     19.995881     4.780985    14.529099    -0.180321
C     21.916113    16.883669    22.053272     0.055819
C     20.603301    17.236365    21.948770    -0.133310
C     21.080093    19.453775    21.171533     0.203239
C     20.453079     5.238183    15.825582    -0.150414
C     22.353716    15.512075    22.477813     0.089018
C     21.573214     6.717545    18.154026    -0.160684
C     11.367902     7.426202     9.333371     0.607803
C     13.457950     7.582955    10.567805    -0.110724
C      9.934259     5.554956     3.151400    -0.087625
C      9.343168     6.815516     3.347342    -0.027634
C     12.723167     6.861236     9.715457    -0.037570
C      9.140694     7.628675     2.318647    -0.094637
C      8.876173     7.233525     4.673217     0.606187
C     13.226085     5.643130     9.222337    -0.092490
C     19.104345     4.526260    11.861022     0.195635
C     15.237756     5.963168    10.574337     0.089965
C     18.895340     5.871729    11.720597    -0.179774
C     11.136037     3.850260    30.495107    -0.193789
C     16.566896     5.456985    10.985815     0.062106
C     11.371167     6.077468    29.858295    -0.183090
C     10.917235     6.511806    31.131918    -0.130384
C      9.548907     7.236791     1.035227    -0.154003
C     14.728307     7.161680    10.989080    -0.149145
C     17.641311     6.309332    11.305853    -0.132068
C     10.365332     5.202260     1.897372    -0.157318
C     18.127901     3.667381    11.547515    -0.180321
C     10.603728     5.587613    32.101831     0.055819
C     10.708230     4.274801    31.749135    -0.133310
C     11.485467     4.751593    29.531725     0.203239
C     16.831418     4.124579    11.090317    -0.150414
C     10.179187     6.025216     0.816425     0.089018
C     14.502974     5.244714     9.610955    -0.160684
C     27.696402     8.902298    23.323629     0.607803
C     29.786450     8.745545    22.089195    -0.110724
C     26.262759    10.773544    29.505599    -0.087625
C     25.671668     9.512984    29.309657    -0.027634
C     29.051667     9.467264    22.941542    -0.037570
C     25.469194     8.699825    30.338353    -0.094637
C     25.204673     9.094974    27.983783     0.606187
C     29.554585    10.685370    23.434663    -0.092490
C      2.775845    11.802240    20.795978     0.195635
C     31.566256    10.365332    22.082663     0.089965
C      2.566840    10.456771    20.936403    -0.179774
C     27.464537    12.478240     2.161893    -0.193789
C      0.238396    10.871515    21.671185     0.062106
C     27.699667    10.251032     2.798705    -0.183090
C     27.245735     9.816694     1.525082    -0.130384
C     25.877407     9.091709    31.621773    -0.154003
C     31.056807     9.166820    21.667919    -0.149145
C      1.312811    10.019168    21.351147    -0.132068
C     26.693832    11.126240    30.759628    -0.157318
C      1.799401    12.661119    21.109485    -0.180321
C     26.932228    10.740887     0.555169     0.055819
C     27.036730    12.053699     0.907865    -0.133310
C     27.813967    11.576906     3.125275     0.203239
C      0.502918    12.203921    21.566683    -0.150414
C     26.507687    10.303283    31.840575     0.089018
C     30.831474    11.083786    23.046045    -0.160684
C      4.960598    25.230798    25.661871     0.607803
C      2.870550    25.074045    26.896305    -0.110724
C      6.394241    27.102044    19.479900    -0.087625
C      6.985332    25.841484    19.675842    -0.027634
C      3.605333    25.795764    26.043957    -0.037570
C      7.187806    25.028325    18.647147    -0.094637
C      7.452327    25.423474    21.001717     0.606187
C      3.102415    27.013870    25.550837    -0.092490
C     29.881155    28.130740    28.189522     0.195635
C      1.090744    26.693832    26.902837     0.089965
C     30.090160    26.785271    28.049097    -0.179774
C      5.192463    28.806740    14.166607    -0.193789
C     32.418604    27.200015    27.314315     0.062106
C      4.957333    26.579532    13.529795    -0.183090
C      5.411265    26.145194    14.803418    -0.130384
C      6.779593    25.420209    17.363727    -0.154003
C      1.600193    25.495320    27.317580    -0.149145
C     31.344189    26.347668    27.634353    -0.132068
C      5.963168    27.454740    18.225872    -0.157318
C     30.857599    28.989619    27.876015    -0.180321
C      5.724772    27.069387    15.773331     0.055819
C      5.620270    28.382199    15.420635    -0.133310
C      4.843033    27.905406    13.203225     0.203239
C     32.154082    28.532421    27.418817    -0.150414
C      6.149313    26.631783    17.144925     0.089018
C      1.825526    27.412286    25.939455    -0.160684
C     21.289098    23.754702     6.995129     0.607803
C     19.199050    23.911455     5.760695    -0.110724
C     22.722741    21.883456    13.177099    -0.087625
C     23.313832    23.144016    12.981158    -0.027634
C     19.933833    23.189736     6.613043    -0.037570
C     23.516306    23.957175    14.009853    -0.094637
C     23.780827    23.562025    11.655283     0.606187
C     19.430915    21.971630     7.106163    -0.092490
C     13.552655    20.854760     4.467478     0.195635
C     17.419244    22.291668     5.754163     0.089965
C     13.761660    22.200229     4.607903    -0.179774
C     21.520963    20.178760    18.490393    -0.193789
C     16.090104    21.785485     5.342685     0.062106
C     21.285833    22.405968    19.127205    -0.183090
C     21.739765    22.840306    17.853582    -0.130384
C     23.108093    23.565291    15.293273    -0.154003
C     17.928693    23.490180     5.339419    -0.149145
C     15.015689    22.637832     5.022647    -0.132068
C     22.291668    21.530760    14.431128    -0.157318
C     14.529099    19.995881     4.780985    -0.180321
C     22.053272    21.916113    16.883669     0.055819
C     21.948770    20.603301    17.236365    -0.133310
C     21.171533    21.080093    19.453775     0.203239
C     15.825582    20.453079     5.238183    -0.150414
C     22.477813    22.353716    15.512075     0.089018
C     18.154026    21.573214     6.717545    -0.160684
C      9.333371    11.367902     7.426202     0.607803
C     10.567805    13.457950     7.582955    -0.110724
C      3.151400     9.934259     5.554956    -0.087625
C      3.347342     9.343168     6.815516    -0.027634
C      9.715457    12.723167     6.861236    -0.037570
C      2.318647     9.140694     7.628675    -0.094637
C      4.673217     8.876173     7.233525     0.606187
C      9.222337    13.226085     5.643130    -0.092490
C     11.861022    19.104345     4.526260     0.195635
C     10.574337    15.237756     5.963168     0.089965
C     11.720597    18.895340     5.871729    -0.179774
C     30.495107    11.136037     3.850260    -0.193789
C     10.985815    16.566896     5.456985     0.062106
C     29.858295    11.371167     6.077468    -0.183090
C     31.131918    10.917235     6.511806    -0.130384
C      1.035227     9.548907     7.236791    -0.154003
C     10.989080    14.728307     7.161680    -0.149145
C     11.305853    17.641311     6.309332    -0.132068
C      1.897372    10.365332     5.202260    -0.157318
C     11.547515    18.127901     3.667381    -0.180321
C     32.101831    10.603728     5.587613     0.055819
C     31.749135    10.708230     4.274801    -0.133310
C     29.531725    11.485467     4.751593     0.203239
C     11.090317    16.831418     4.124579    -0.150414
C      0.816425    10.179187     6.025216     0.089018
C      9.610955    14.502974     5.244714    -0.160684
C     23.323629    27.696402     8.902298     0.607803
C     22.089195    29.786450     8.745545    -0.110724
C     29.505599    26.262759    10.773544    -0.087625
C     29.309657    25.671668     9.512984    -0.027634
C     22.941542    29.051667     9.467264    -0.037570
C     30.338353    25.469194     8.699825    -0.094637
C     27.983783    25.204673     9.094974     0.606187
C     23.434663    29.554585    10.685370    -0.092490
C     20.795978     2.775845    11.802240     0.195635
C     22.082663    31.566256    10.365332     0.089965
C     20.936403     2.566840    10.456771    -0.179774
C      2.161893    27.464537    12.478240    -0.193789
C     21.671185     0.238396    10.871515     0.062106
C      2.798705    27.699667    10.251032    -0.183090
C      1.525082    27.245735     9.816694    -0.130384
C     31.621773    25.877407     9.091709    -0.154003
C     21.667919    31.056807     9.166820    -0.149145
C     21.351147     1.312811    10.019168    -0.132068
C     30.759628    26.693832    11.126240    -0.157318
C     21.109485     1.799401    12.661119    -0.180321
C      0.555169    26.932228    10.740887     0.055819
C      0.907865    27.036730    12.053699    -0.133310
C      3.125275    27.813967    11.576906     0.203239
C     21.566683     0.502918    12.203921    -0.150414
C     31.840575    26.507687    10.303283     0.089018
C     23.046045    30.831474    11.083786    -0.160684
C     25.661871     4.960598    25.230798     0.607803
C     26.896305     2.870550    25.074045    -0.110724
C     19.479900     6.394241    27.102044    -0.087625
C     19.675842     6.985332    25.841484    -0.027634
C     26.043957     3.605333    25.795764    -0.037570
C     18.647147     7.187806    25.028325    -0.094637
C     21.001717     7.452327    25.423474     0.606187
C     25.550837     3.102415    27.013870    -0.092490
C     28.189522    29.881155    28.130740     0.195635
C     26.902837     1.090744    26.693832     0.089965
C     28.049097    30.090160    26.785271    -0.179774
C     14.166607     5.192463    28.806740    -0.193789
C     27.314315    32.418604    27.200015     0.062106
C     13.529795     4.957333    26.579532    -0.183090
C     14.803418     5.411265    26.145194    -0.130384
C     17.363727     6.779593    25.420209    -0.154003
C     27.317580     1.600193    25.495320    -0.149145
C     27.634353    31.344189    26.347668    -0.132068
C     18.225872     5.963168    27.454740    -0.157318
C     27.876015    30.857599    28.989619    -0.180321
C     15.773331     5.724772    27.069387     0.055819
C     15.420635     5.620270    28.382199    -0.133310
C     13.203225     4.843033    27.905406     0.203239
C     27.418817    32.154082    28.532421    -0.150414
C     17.144925     6.149313    26.631783     0.089018
C     25.939455     1.825526    27.412286    -0.160684
C      6.995129    21.289098    23.754702     0.607803
C      5.760695    19.199050    23.911455    -0.110724
C     13.177099    22.722741    21.883456    -0.087625
C     12.981158    23.313832    23.144016    -0.027634
C      6.613043    19.933833    23.189736    -0.037570
C     14.009853    23.516306    23.957175    -0.094637
C     11.655283    23.780827    23.562025     0.606187
C      7.106163    19.430915    21.971630    -0.092490
C      4.467478    13.552655    20.854760     0.195635
C      5.754163    17.419244    22.291668     0.089965
C      4.607903    13.761660    22.200229    -0.179774
C     18.490393    21.520963    20.178760    -0.193789
C      5.342685    16.090104    21.785485     0.062106
C     19.127205    21.285833    22.405968    -0.183090
C     17.853582    21.739765    22.840306    -0.130384
C     15.293273    23.108093    23.565291    -0.154003
C      5.339419    17.928693    23.490180    -0.149145
C      5.022647    15.015689    22.637832    -0.132068
C     14.431128    22.291668    21.530760    -0.157318
C      4.780985    14.529099    19.995881    -0.180321
C     16.883669    22.053272    21.916113     0.055819
C     17.236365    21.948770    20.603301    -0.133310
C     19.453775    21.171533    21.080093     0.203239
C      5.238183    15.825582    20.453079    -0.150414
C     15.512075    22.477813    22.353716     0.089018
C      6.717545    18.154026    21.573214    -0.160684
C     25.230798    23.323629    21.289098     0.607803
C     25.074045    22.089195    19.199050    -0.110724
C     27.102044    29.505599    22.722741    -0.087625
C     25.841484    29.309657    23.313832    -0.027634
C     25.795764    22.941542    19.933833    -0.037570
C     25.028325    30.338353    23.516306    -0.094637
C     25.423474    27.983783    23.780827     0.606187
C     27.013870    23.434663    19.430915    -0.092490
C     28.130740    20.795978    13.552655     0.195635
C     26.693832    22.082663    17.419244     0.089965
C     26.785271    20.936403    13.761660    -0.179774
C     28.806740     2.161893    21.520963    -0.193789
C     27.200015    21.671185    16.090104     0.062106
C     26.579532     2.798705    21.285833    -0.183090
C     26.145194     1.525082    21.739765    -0.130384
C     25.420209    31.621773    23.108093    -0.154003
C     25.495320    21.667919    17.928693    -0.149145
C     26.347668    21.351147    15.015689    -0.132068
C     27.454740    30.759628    22.291668    -0.157318
C     28.989619    21.109485    14.529099    -0.180321
C     27.069387     0.555169    22.053272     0.055819
C     28.382199     0.907865    21.948770    -0.133310
C     27.905406     3.125275    21.171533     0.203239
C     28.532421    21.566683    15.825582    -0.150414
C     26.631783    31.840575    22.477813     0.089018
C     27.412286    23.046045    18.154026    -0.160684
C     23.754702     9.333371     4.960598     0.607803
C     23.911455    10.567805     2.870550    -0.110724
C     21.883456     3.151400     6.394241    -0.087625
C     23.144016     3.347342     6.985332    -0.027634
C     23.189736     9.715457     3.605333    -0.037570
C     23.957175     2.318647     7.187806    -0.094637
C     23.562025     4.673217     7.452327     0.606187
C     21.971630     9.222337     3.102415    -0.092490
C     20.854760    11.861022    29.881155     0.195635
C     22.291668    10.574337     1.090744     0.089965
C     22.200229    11.720597    30.090160    -0.179774
C     20.178760    30.495107     5.192463    -0.193789
C     21.785485    10.985815    32.418604     0.062106
C     22.405968    29.858295     4.957333    -0.183090
C     22.840306    31.131918     5.411265    -0.130384
C     23.565291     1.035227     6.779593    -0.154003
C     23.490180    10.989080     1.600193    -0.149145
C     22.637832    11.305853    31.344189    -0.132068
C     21.530760     1.897372     5.963168    -0.157318
C     19.995881    11.547515    30.857599    -0.180321
C     21.916113    32.101831     5.724772     0.055819
C     20.603301    31.749135     5.620270    -0.133310
C     21.080093    29.531725     4.843033     0.203239
C     20.453079    11.090317    32.154082    -0.150414
C     22.353716     0.816425     6.149313     0.089018
C     21.573214     9.610955     1.825526    -0.160684
C      7.426202     6.995129    27.696402     0.607803
C      7.582955     5.760695    29.786450    -0.110724
C      5.554956    13.177099    26.262759    -0.087625
C      6.815516    12.981158    25.671668    -0.027634
C      6.861236     6.613043    29.051667    -0.037570
C      7.628675    14.009853    25.469194    -0.094637
C      7.233525    11.655283    25.204673     0.606187
C      5.643130     7.106163    29.554585    -0.092490
C      4.526260     4.467478     2.775845     0.195635
C      5.963168     5.754163    31.566256     0.089965
C      5.871729     4.607903     2.566840    -0.179774
C      3.850260    18.490393    27.464537    -0.193789
C      5.456985     5.342685     0.238396     0.062106
C      6.077468    19.127205    27.699667    -0.183090
C      6.511806    17.853582    27.245735    -0.130384
C      7.236791    15.293273    25.877407    -0.154003
C      7.161680     5.339419    31.056807    -0.149145
C      6.309332     5.022647     1.312811    -0.132068
C      5.202260    14.431128    26.693832    -0.157318
C      3.667381     4.780985     1.799401    -0.180321
C      5.587613    16.883669    26.932228     0.055819
C      4.274801    17.236365    27.036730    -0.133310
C      4.751593    19.453775    27.813967     0.203239
C      4.124579     5.238183     0.502918    -0.150414
C      6.025216    15.512075    26.507687     0.089018
C      5.244714     6.717545    30.831474    -0.160684
C      8.902298    25.661871    11.367902     0.607803
C      8.745545    26.896305    13.457950    -0.110724
C     10.773544    19.479900     9.934259    -0.087625
C      9.512984    19.675842     9.343168    -0.027634
C      9.467264    26.043957    12.723167    -0.037570
C      8.699825    18.647147     9.140694    -0.094637
C      9.094974    21.001717     8.876173     0.606187
C     10.685370    25.550837    13.226085    -0.092490
C     11.802240    28.189522    19.104345     0.195635
C     10.365332    26.902837    15.237756     0.089965
C     10.456771    28.049097    18.895340    -0.179774
C     12.478240    14.166607    11.136037    -0.193789
C     10.871515    27.314315    16.566896     0.062106
C     10.251032    13.529795    11.371167    -0.183090
C      9.816694    14.803418    10.917235    -0.130384
C      9.091709    17.363727     9.548907    -0.154003
C      9.166820    27.317580    14.728307    -0.149145
C     10.019168    27.634353    17.641311    -0.132068
C     11.126240    18.225872    10.365332    -0.157318
C     12.661119    27.876015    18.127901    -0.180321
C     10.740887    15.773331    10.603728     0.055819
C     12.053699    15.420635    10.708230    -0.133310
C     11.576906    13.203225    11.485467     0.203239
C     12.203921    27.418817    16.831418    -0.150414
C     10.303283    17.144925    10.179187     0.089018
C     11.083786    25.939455    14.502974    -0.160684
C     21.289098    25.230798    23.323629     0.607803
C     19.199050    25.074045    22.089195    -0.110724
C     22.722741    27.102044    29.505599    -0.087625
C     23.313832    25.841484    29.309657    -0.027634
C     19.933833    25.795764    22.941542    -0.037570
C     23.516306    25.028325    30.338353    -0.094637
C     23.780827    25.423474    27.983783     0.606187
C     19.430915    27.013870    23.434663    -0.092490
C     13.552655    28.130740    20.795978     0.195635
C     17.419244    26.693832    22.082663     0.089965
C     13.761660    26.785271    20.936403    -0.179774
C     21.520963    28.806740     2.161893    -0.193789
C     16.090104    27.200015    21.671185     0.062106
C     21.285833    26.579532     2.798705    -0.183090
C     21.739765    26.145194     1.525082    -0.130384
C     23.108093    25.420209    31.621773    -0.154003
C     17.928693    25.495320    21.667919    -0.149145
C     15.015689    26.347668    21.351147    -0.132068
C     22.291668    27.454740    30.759628    -0.157318
C     14.529099    28.989619    21.109485    -0.180321
C     22.053272    27.069387     0.555169     0.055819
C     21.948770    28.382199     0.907865    -0.133310
C     21.171533    27.905406     3.125275     0.203239
C     15.825582    28.532421    21.566683    -0.150414
C     22.477813    26.631783    31.840575     0.089018
C     18.154026    27.412286    23.046045    -0.160684
C      4.960598    23.754702     9.333371     0.607803
C      2.870550    23.911455    10.567805    -0.110724
C      6.394241    21.883456     3.151400    -0.087625
C      6.985332    23.144016     3.347342    -0.027634
C      3.605333    23.189736     9.715457    -0.037570
C      7.187806    23.957175     2.318647    -0.094637
C      7.452327    23.562025     4.673217     0.606187
C      3.102415    21.971630     9.222337    -0.092490
C     29.881155    20.854760    11.861022     0.195635
C      1.090744    22.291668    10.574337     0.089965
C     30.090160    22.200229    11.720597    -0.179774
C      5.192463    20.178760    30.495107    -0.193789
C     32.418604    21.785485    10.985815     0.062106
C      4.957333    22.405968    29.858295    -0.183090
C      5.411265    22.840306    31.131918    -0.130384
C      6.779593    23.565291     1.035227    -0.154003
C      1.600193    23.490180    10.989080    -0.149145
C     31.344189    22.637832    11.305853    -0.132068
C      5.963168    21.530760     1.897372    -0.157318
C     30.857599    19.995881    11.547515    -0.180321
C      5.724772    21.916113    32.101831     0.055819
C      5.620270    20.603301    31.749135    -0.133310
C      4.843033    21.080093    29.531725     0.203239
C     32.154082    20.453079    11.090317    -0.150414
C      6.149313    22.353716     0.816425     0.089018
C      1.825526    21.573214     9.610955    -0.160684
C     27.696402     7.426202     6.995129     0.607803
C     29.786450     7.582955     5.760695    -0.110724
C     26.262759     5.554956    13.177099    -0.087625
C     25.671668     6.815516    12.981158    -0.027634
C     29.051667     6.861236     6.613043    -0.037570
C     25.469194     7.628675    14.009853    -0.094637
C     25.204673     7.233525    11.655283     0.606187
C     29.554585     5.643130     7.106163    -0.092490
C      2.775845     4.526260     4.467478     0.195635
C     31.566256     5.963168     5.754163     0.089965
C      2.566840     5.871729     4.607903    -0.179774
C     27.464537     3.850260    18.490393    -0.193789
C      0.238396     5.456985     5.342685     0.062106
C     27.699667     6.077468    19.127205    -0.183090
C     27.245735     6.511806    17.853582    -0.130384
C     25.877407     7.236791    15.293273    -0.154003
C     31.056807     7.161680     5.339419    -0.149145
C      1.312811     6.309332     5.022647    -0.132068
C     26.693832     5.202260    14.431128    -0.157318
C      1.799401     3.667381     4.780985    -0.180321
C     26.932228     5.587613    16.883669     0.055819
C     27.036730     4.274801    17.236365    -0.133310
C     27.813967     4.751593    19.453775     0.203239
C      0.502918     4.124579     5.238183    -0.150414
C     26.507687     6.025216    15.512075     0.089018
C     30.831474     5.244714     6.717545    -0.160684
C     11.367902     8.902298    25.661871     0.607803
C     13.457950     8.745545    26.896305    -0.110724
C      9.934259    10.773544    19.479900    -0.087625
C      9.343168     9.512984    19.675842    -0.027634
C     12.723167     9.467264    26.043957    -0.037570
C      9.140694     8.699825    18.647147    -0.094637
C      8.876173     9.094974    21.001717     0.606187
C     13.226085    10.685370    25.550837    -0.092490
C     19.104345    11.802240    28.189522     0.195635
C     15.237756    10.365332    26.902837     0.089965
C     18.895340    10.456771    28.049097    -0.179774
C     11.136037    12.478240    14.166607    -0.193789
C     16.566896    10.871515    27.314315     0.062106
C     11.371167    10.251032    13.529795    -0.183090
C     10.917235     9.816694    14.803418    -0.130384
C      9.548907     9.091709    17.363727    -0.154003
C     14.728307     9.166820    27.317580    -0.149145
C     17.641311    10.019168    27.634353    -0.132068
C     10.365332    11.126240    18.225872    -0.157318
C     18.127901    12.661119    27.876015    -0.180321
C     10.603728    10.740887    15.773331     0.055819
C     10.708230    12.053699    15.420635    -0.133310
C     11.485467    11.576906    13.203225     0.203239
C     16.831418    12.203921    27.418817    -0.150414
C     10.179187    10.303283    17.144925     0.089018
C     14.502974    11.083786    25.939455    -0.160684
C     23.323629    21.289098    25.230798     0.607803
C     22.089195    19.199050    25.074045    -0.110724
C     29.505599    22.722741    27.102044    -0.087625
C     29.309657    23.313832    25.841484    -0.027634
C     22.941542    19.933833    25.795764    -0.037570
C     30.338353    23.516306    25.028325    -0.094637
C     27.983783    23.780827    25.423474     0.606187
C     23.434663    19.430915    27.013870    -0.092490
C     20.795978    13.552655    28.130740     0.195635
C     22.082663    17.419244    26.693832     0.089965
C     20.936403    13.761660    26.785271    -0.179774
C      2.161893    21.520963    28.806740    -0.193789
C     21.671185    16.090104    27.200015     0.062106
C      2.798705    21.285833    26.579532    -0.183090
C      1.525082    21.739765    26.145194    -0.130384
C     31.621773    23.108093    25.420209    -0.154003
C     21.667919    17.928693    25.495320    -0.149145
C     21.351147    15.015689    26.347668    -0.132068
C     30.759628    22.291668    27.454740    -0.157318
C     21.109485    14.529099    28.989619    -0.180321
C      0.555169    22.053272    27.069387     0.055819
C      0.907865    21.948770    28.382199    -0.133310
C      3.125275    21.171533    27.905406     0.203239
C     21.566683    15.825582    28.532421    -0.150414
C     31.840575    22.477813    26.631783     0.089018
C     23.046045    18.154026    27.412286    -0.160684
C      9.333371     4.960598    23.754702     0.607803
C     10.567805     2.870550    23.911455    -0.110724
C      3.151400     6.394241    21.883456    -0.087625
C      3.347342     6.985332    23.144016    -0.027634
C      9.715457     3.605333    23.189736    -0.037570
C      2.318647     7.187806    23.957175    -0.094637
C      4.673217     7.452327    23.562025     0.606187
C      9.222337     3.102415    21.971630    -0.092490
C     11.861022    29.881155    20.854760     0.195635
C     10.574337     1.090744    22.291668     0.089965
C     11.720597    30.090160    22.200229    -0.179774
C     30.495107     5.192463    20.178760    -0.193789
C     10.985815    32.418604    21.785485     0.062106
C     29.858295     4.957333    22.405968    -0.183090
C     31.131918     5.411265    22.840306    -0.130384
C      1.035227     6.779593    23.565291    -0.154003
C     10.989080     1.600193    23.490180    -0.149145
C     11.305853    31.344189    22.637832    -0.132068
C      1.897372     5.963168    21.530760    -0.157318
C     11.547515    30.857599    19.995881    -0.180321
C     32.101831     5.724772    21.916113     0.055819
C     31.749135     5.620270    20.603301    -0.133310
C     29.531725     4.843033    21.080093     0.203239
C     11.090317    32.154082    20.453079    -0.150414
C      0.816425     6.149313    22.353716     0.089018
C      9.610955     1.825526    21.573214    -0.160684
C      6.995129    27.696402     7.426202     0.607803
C      5.760695    29.786450     7.582955    -0.110724
C     13.177099    26.262759     5.554956    -0.087625
C     12.981158    25.671668     6.815516    -0.027634
C      6.613043    29.051667     6.861236    -0.037570
C     14.009853    25.469194     7.628675    -0.094637
C     11.655283    25.204673     7.233525     0.606187
C      7.106163    29.554585     5.643130    -0.092490
C      4.467478     2.775845     4.526260     0.195635
C      5.754163    31.566256     5.963168     0.089965
C      4.607903     2.566840     5.871729    -0.179774
C     18.490393    27.464537     3.850260    -0.193789
C      5.342685     0.238396     5.456985     0.062106
C     19.127205    27.699667     6.077468    -0.183090
C     17.853582    27.245735     6.511806    -0.130384
C     15.293273    25.877407     7.236791    -0.154003
C      5.339419    31.056807     7.161680    -0.149145
C      5.022647     1.312811     6.309332    -0.132068
C     14.431128    26.693832     5.202260    -0.157318
C      4.780985     1.799401     3.667381    -0.180321
C     16.883669    26.932228     5.587613     0.055819
C     17.236365    27.036730     4.274801    -0.133310
C     19.453775    27.813967     4.751593     0.203239
C      5.238183     0.502918     4.124579    -0.150414
C     15.512075    26.507687     6.025216     0.089018
C      6.717545    30.831474     5.244714    -0.160684
C     25.661871    11.367902     8.902298     0.607803
C     26.896305    13.457950     8.745545    -0.110724
C     19.479900     9.934259    10.773544    -0.087625
C     19.675842     9.343168     9.512984    -0.027634
C     26.043957    12.723167     9.467264    -0.037570
C     18.647147     9.140694     8.699825    -0.094637
C     21.001717     8.876173     9.094974     0.606187
C     25.550837    13.226085    10.685370    -0.092490
C     28.189522    19.104345    11.802240     0.195635
C     26.902837    15.237756    10.365332     0.089965
C     28.049097    18.895340    10.456771    -0.179774
C     14.166607    11.136037    12.478240    -0.193789
C     27.314315    16.566896    10.871515     0.062106
C     13.529795    11.371167    10.251032    -0.183090
C     14.803418    10.917235     9.816694    -0.130384
C     17.363727     9.548907     9.091709    -0.154003
C     27.317580    14.728307     9.166820    -0.149145
C     27.634353    17.641311    10.019168    -0.132068
C     18.225872    10.365332    11.126240    -0.157318
C     27.876015    18.127901    12.661119    -0.180321
C     15.773331    10.603728    10.740887     0.055819
C     15.420635    10.708230    12.053699    -0.133310
C     13.203225    11.485467    11.576906     0.203239
C     27.418817    16.831418    12.203921    -0.150414
C     17.144925    10.179187    10.303283     0.089018
C     25.939455    14.502974    11.083786    -0.160684
N      4.042937    12.285563    20.371437    -0.191828
N     12.285563    20.371437     4.042937    -0.191828
N     28.614063    28.614063    28.614063    -0.191828
N     20.371437     4.042937    12.285563    -0.191828
N      4.395306    28.261694    11.933194    -0.164451
N     11.933194     4.395306    28.261694    -0.164451
N     28.261694    11.933194     4.395306    -0.164451
N     20.723806    20.723806    20.723806    -0.164451
N     28.614063    20.371437    12.285563    -0.191828
N     20.371437    12.285563    28.614063    -0.191828
N      4.042937     4.042937     4.042937    -0.191828
N     12.285563    28.614063    20.371437    -0.191828
N     28.261694     4.395306    20.723806    -0.164451
N     20.723806    28.261694     4.395306    -0.164451
N      4.395306    20.723806    28.261694    -0.164451
N     11.933194    11.933194    11.933194    -0.164451
O      6.608797     8.443141    10.803262    -0.608092
O      8.461102     9.734399    10.957077    -0.487049
O      6.394894     5.672194     9.166493    -0.610587
O      8.304675     4.849564     8.307941    -0.512415
O      9.719703    24.213859    27.131762    -0.608092
O      7.867398    22.922601    27.285577    -0.487049
O      9.933606    26.984806    25.494993    -0.610587
O      8.023825    27.807435    24.636441    -0.512415
O     26.048203    24.771641     5.525238    -0.608092
O     24.195898    26.062899     5.371423    -0.487049
O     26.262106    22.000694     7.162007    -0.610587
O     24.352325    21.178064     8.020559    -0.512415
O     22.937297     7.885359    21.853738    -0.608092
O     24.789602     6.594101    21.699923    -0.487049
O     22.723394    10.656306    23.490507    -0.610587
O     24.633175    11.478935    24.349059    -0.512415
O     10.803262     6.608797     8.443141    -0.608092
O     10.957077     8.461102     9.734399    -0.487049
O      9.166493     6.394894     5.672194    -0.610587
O      8.307941     8.304675     4.849564    -0.512415
O     27.131762     9.719703    24.213859    -0.608092
O     27.285577     7.867398    22.922601    -0.487049
O     25.494993     9.933606    26.984806    -0.610587
O     24.636441     8.023825    27.807435    -0.512415
O      5.525238    26.048203    24.771641    -0.608092
O      5.371423    24.195898    26.062899    -0.487049
O      7.162007    26.262106    22.000694    -0.610587
O      8.020559    24.352325    21.178064    -0.512415
O     21.853738    22.937297     7.885359    -0.608092
O     21.699923    24.789602     6.594101    -0.487049
O     23.490507    22.723394    10.656306    -0.610587
O     24.349059    24.633175    11.478935    -0.512415
O      8.443141    10.803262     6.608797    -0.608092
O      9.734399    10.957077     8.461102    -0.487049
O      5.672194     9.166493     6.394894    -0.610587
O      4.849564     8.307941     8.304675    -0.512415
O     24.213859    27.131762     9.719703    -0.608092
O     22.922601    27.285577     7.867398    -0.487049
O     26.984806    25.494993     9.933606    -0.610587
O     27.807435    24.636441     8.023825    -0.512415
O     24.771641     5.525238    26.048203    -0.608092
O     26.062899     5.371423    24.195898    -0.487049
O     22.000694     7.162007    26.262106    -0.610587
O     21.178064     8.020559    24.352325    -0.512415
O      7.885359    21.853738    22.937297    -0.608092
O      6.594101    21.699923    24.789602    -0.487049
O     10.656306    23.490507    22.723394    -0.610587
O     11.478935    24.349059    24.633175    -0.512415
O      8.140410     8.140410     8.140410    -1.043671
O      8.188090    24.516590    24.468910    -1.043671
O     24.516590    24.468910     8.188090    -1.043671
O     24.468910     8.188090    24.516590    -1.043671
O     26.048203    24.213859    21.853738    -0.608092
O     24.195898    22.922601    21.699923    -0.487049
O     26.262106    26.984806    23.490507    -0.610587
O     24.352325    27.807435    24.349059    -0.512415
O     22.937297     8.443141     5.525238    -0.608092
O     24.789602     9.734399     5.371423    -0.487049
O     22.723394     5.672194     7.162007    -0.610587
O     24.633175     4.849564     8.020559    -0.512415
O      6.608797     7.885359    27.131762    -0.608092
O      8.461102     6.594101    27.285577    -0.487049
O      6.394894    10.656306    25.494993    -0.610587
O      8.304675    11.478935    24.636441    -0.512415
O      9.719703    24.771641    10.803262    -0.608092
O      7.867398    26.062899    10.957077    -0.487049
O      9.933606    22.000694     9.166493    -0.610587
O      8.023825    21.178064     8.307941    -0.512415
O     21.853738    26.048203    24.213859    -0.608092
O     21.699923    24.195898    22.922601    -0.487049
O     23.490507    26.262106    26.984806    -0.610587
O     24.349059    24.352325    27.807435    -0.512415
O      5.525238    22.937297     8.443141    -0.608092
O      5.371423    24.789602     9.734399    -0.487049
O      7.162007    22.723394     5.672194    -0.610587
O      8.020559    24.633175     4.849564    -0.512415
O     27.131762     6.608797     7.885359    -0.608092
O     27.285577     8.461102     6.594101    -0.487049
O     25.494993     6.394894    10.656306    -0.610587
O     24.636441     8.304675    11.478935    -0.512415
O     10.803262     9.719703    24.771641    -0.608092
O     10.957077     7.867398    26.062899    -0.487049
O      9.166493     9.933606    22.000694    -0.610587
O      8.307941     8.023825    21.178064    -0.512415
O     24.213859    21.853738    26.048203    -0.608092
O     22.922601    21.699923    24.195898    -0.487049
O     26.984806    23.490507    26.262106    -0.610587
O     27.807435    24.349059    24.352325    -0.512415
O      8.443141     5.525238    22.937297    -0.608092
O      9.734399     5.371423    24.789602    -0.487049
O      5.672194     7.162007    22.723394    -0.610587
O      4.849564     8.020559    24.633175    -0.512415
O      7.885359    27.131762     6.608797    -0.608092
O      6.594101    27.285577     8.461102    -0.487049
O     10.656306    25.494993     6.394894    -0.610587
O     11.478935    24.636441     8.304675    -0.512415
O     24.771641    10.803262     9.719703    -0.608092
O     26.062899    10.957077     7.867398    -0.487049
O     22.000694     9.166493     9.933606    -0.610587
O     21.178064     8.307941     8.023825    -0.512415
O     24.516590    24.516590    24.516590    -1.043671
O     24.468910     8.140410     8.188090    -1.043671
O      8.140410     8.188090    24.468910    -1.043671
O      8.188090    24.468910     8.140410    -1.043671

The following XYZ coordinates are in angstroms. Other properties are in atomic units.
The sperically averaged electron density of each atom fit to a function of the form exp(a - br)
eigen_1, eigen_2 and eigen_3 are the three eigenvalues of traceless quadrupole moment tensor
  atom number  atomic symbol              X              Y              Z     net charge C6 coefficient C8 coefficient C10 coefficient fluctuating dipole atomic polarizability isotropic forcefield polarizability              a              b squared Pearson coefficient          <r^3>          <r^4>         wp_QDO          m_QDO          q_QDO       dipole_x       dipole_y       dipole_z         dipole            Qxy            Qxz            Qyz     Q(x^2-y^2)  Q(3z^2 - R^2)        eigen_1        eigen_2        eigen_3 static polarizability      alpha(xx)      alpha(xy)      alpha(xz)      alpha(yy)      alpha(yz)      alpha(zz) atomic spin moment
            1             Zn       6.504621       7.599937       9.065583       0.965671      90.267300 0.17422167E+04  0.54747094E+05                                16.825313                           13.961214       0.010256       1.875335                    0.998720      45.628775     125.935109       0.464592       0.419542      -1.124401      -0.046419      -0.015865       0.033600       0.059458       0.040046      -0.080935      -0.035782       0.095381       0.004226      -0.067274      -0.057556       0.124829             21.498626      19.652101      -0.159749       3.371457      24.442944       2.758802      20.400834          -0.000000
            2             Zn       9.823879      25.057063      25.394083       0.965671      90.267295 0.17422164E+04  0.54747085E+05                                16.825312                           13.961213       0.010256       1.875335                    0.998720      45.628775     125.935110       0.464592       0.419542      -1.124401       0.046419       0.015865       0.033600       0.059458       0.040046       0.080935       0.035782       0.095381       0.004226      -0.067274      -0.057556       0.124829             21.498625      19.652103      -0.159752      -3.371461      24.442940      -2.758798      20.400833          -0.000000
            3             Zn      26.152379      23.928437       7.262917       0.965671      90.267303 0.17422165E+04  0.54747085E+05                                16.825313                           13.961213       0.010256       1.875335                    0.998720      45.628775     125.935109       0.464592       0.419542      -1.124401       0.046419      -0.015865      -0.033600       0.059458      -0.040046      -0.080935       0.035782       0.095381       0.004226      -0.067274      -0.057556       0.124829             21.498627      19.652106       0.159754       3.371462      24.442939      -2.758797      20.400837          -0.000000
            4             Zn      22.833121       8.728563      23.591417       0.965671      90.267302 0.17422167E+04  0.54747095E+05                                16.825313                           13.961215       0.010256       1.875335                    0.998720      45.628775     125.935109       0.464592       0.419542      -1.124401      -0.046419       0.015865      -0.033600       0.059458      -0.040046       0.080935      -0.035782       0.095381       0.004226      -0.067274      -0.057556       0.124829             21.498626      19.652102       0.159750      -3.371457      24.442943       2.758801      20.400835          -0.000000
            5             Zn       9.065583       6.504621       7.599937       0.965671      90.267300 0.17422167E+04  0.54747095E+05                                16.825313                           13.961214       0.010256       1.875335                    0.998720      45.628775     125.935109       0.464592       0.419542      -1.124401       0.033600      -0.046419      -0.015865       0.059458      -0.080935      -0.035782       0.040046      -0.045577      -0.145184      -0.067274      -0.057556       0.124829             21.498626      20.400834       3.371457       2.758802      19.652101      -0.159749      24.442944          -0.000000
            6             Zn      25.394083       9.823879      25.057063       0.965671      90.267294 0.17422164E+04  0.54747084E+05                                16.825312                           13.961213       0.010256       1.875335                    0.998720      45.628775     125.935109       0.464592       0.419542      -1.124401       0.033600       0.046419       0.015865       0.059458       0.080935       0.035782       0.040046      -0.045577      -0.145184      -0.067274      -0.057556       0.124829             21.498625      20.400833      -3.371461      -2.758798      19.652103      -0.159752      24.442939          -0.000000
            7             Zn       7.262917      26.152379      23.928437       0.965671      90.267303 0.17422164E+04  0.54747085E+05                                16.825313                           13.961213       0.010256       1.875335                    0.998720      45.628775     125.935109       0.464592       0.419542      -1.124401      -0.033600       0.046419      -0.015865       0.059458      -0.080935       0.035782      -0.040046      -0.045577      -0.145184      -0.067274      -0.057556       0.124829             21.498627      20.400837       3.371462      -2.758797      19.652106       0.159754      24.442938          -0.000000
            8             Zn      23.591417      22.833121       8.728563       0.965671      90.267302 0.17422167E+04  0.54747096E+05                                16.825313                           13.961215       0.010256       1.875335                    0.998720      45.628775     125.935110       0.464592       0.419542      -1.124401      -0.033600      -0.046419       0.015865       0.059458       0.080935      -0.035782      -0.040046      -0.045577      -0.145184      -0.067274      -0.057556       0.124829             21.498627      20.400835      -3.371458       2.758801      19.652102       0.159750      24.442943          -0.000000
            9             Zn       7.599937       9.065583       6.504621       0.965671      90.267301 0.17422167E+04  0.54747095E+05                                16.825313                           13.961215       0.010256       1.875335                    0.998720      45.628775     125.935110       0.464592       0.419542      -1.124401      -0.015865       0.033600      -0.046419       0.059458      -0.035782       0.040046      -0.080935      -0.049803       0.140958      -0.067274      -0.057556       0.124829             21.498627      24.442944       2.758802      -0.159749      20.400834       3.371457      19.652102          -0.000000
           10             Zn      25.057063      25.394083       9.823879       0.965671      90.267294 0.17422164E+04  0.54747085E+05                                16.825312                           13.961213       0.010256       1.875335                    0.998720      45.628775     125.935110       0.464592       0.419542      -1.124401       0.015865       0.033600       0.046419       0.059458       0.035782       0.040046       0.080935      -0.049803       0.140958      -0.067274      -0.057556       0.124829             21.498625      24.442940      -2.758798      -0.159752      20.400833      -3.371461      19.652103          -0.000000
           11             Zn      23.928437       7.262917      26.152379       0.965671      90.267304 0.17422164E+04  0.54747085E+05                                16.825313                           13.961213       0.010256       1.875335                    0.998720      45.628775     125.935109       0.464592       0.419542      -1.124401      -0.015865      -0.033600       0.046419       0.059458       0.035782      -0.040046      -0.080935      -0.049803       0.140958      -0.067274      -0.057556       0.124829             21.498627      24.442938      -2.758797       0.159754      20.400837       3.371462      19.652106          -0.000000
           12             Zn       8.728563      23.591417      22.833121       0.965671      90.267302 0.17422167E+04  0.54747096E+05                                16.825313                           13.961215       0.010256       1.875335                    0.998720      45.628775     125.935110       0.464592       0.419542      -1.124401       0.015865      -0.033600      -0.046419       0.059458      -0.035782      -0.040046       0.080935      -0.049803       0.140958      -0.067274      -0.057556       0.124829             21.498627      24.442943       2.758801       0.159750      20.400835      -3.371457      19.652102          -0.000000
           13             Zn       9.261525       9.261525       9.261525       0.973497      82.955014 0.16490244E+04  0.50966735E+05                                15.820203                           13.480571       0.055330       1.906270                    0.998329      44.250988     120.008579       0.479541       0.413257      -1.131853       0.010234       0.010234       0.010234       0.017726       0.037610       0.037610       0.037610      -0.000000       0.000000      -0.037610      -0.037610       0.075221             19.717020      19.717020      -0.028020      -0.028020      19.717020      -0.028020      19.717020          -0.000001
           14             Zn       7.066975      23.395475      25.590025       0.973497      82.955012 0.16490244E+04  0.50966735E+05                                15.820203                           13.480571       0.055330       1.906270                    0.998329      44.250988     120.008579       0.479541       0.413257      -1.131853      -0.010234      -0.010234       0.010234       0.017726       0.037610      -0.037610      -0.037610      -0.000000       0.000000      -0.037610      -0.037610       0.075221             19.717020      19.717020      -0.028020       0.028019      19.717021       0.028020      19.717018          -0.000001
           15             Zn      23.395475      25.590025       7.066975       0.973497      82.955012 0.16490244E+04  0.50966735E+05                                15.820203                           13.480571       0.055330       1.906270                    0.998329      44.250988     120.008579       0.479541       0.413257      -1.131853      -0.010234       0.010234      -0.010234       0.017726      -0.037610       0.037610      -0.037610      -0.000000       0.000000      -0.037610      -0.037610       0.075221             19.717020      19.717020       0.028020      -0.028020      19.717018       0.028019      19.717020          -0.000001
           16             Zn      25.590025       7.066975      23.395475       0.973497      82.955013 0.16490244E+04  0.50966736E+05                                15.820203                           13.480571       0.055330       1.906270                    0.998329      44.250988     120.008580       0.479541       0.413257      -1.131853       0.010234      -0.010234      -0.010234       0.017726      -0.037610      -0.037610       0.037610      -0.000000       0.000000      -0.037610      -0.037610       0.075221             19.717020      19.717019       0.028019       0.028020      19.717020      -0.028020      19.717021          -0.000001
           17             Zn      26.152379      25.057063      23.591417       0.965671      90.267304 0.17422165E+04  0.54747086E+05                                16.825313                           13.961214       0.010256       1.875335                    0.998720      45.628775     125.935110       0.464592       0.419542      -1.124401       0.046419       0.015865      -0.033600       0.059458       0.040046      -0.080935      -0.035782       0.095381       0.004226      -0.067274      -0.057556       0.124829             21.498628      19.652106      -0.159754       3.371463      24.442941       2.758796      20.400836          -0.000000
           18             Zn      22.833121       7.599937       7.262917       0.965671      90.267305 0.17422167E+04  0.54747096E+05                                16.825313                           13.961215       0.010256       1.875335                    0.998720      45.628775     125.935109       0.464592       0.419542      -1.124401      -0.046419      -0.015865      -0.033600       0.059458       0.040046       0.080935       0.035782       0.095381       0.004226      -0.067274      -0.057556       0.124829             21.498627      19.652103      -0.159749      -3.371457      24.442944      -2.758801      20.400835          -0.000000
           19             Zn       6.504621       8.728563      25.394083       0.965671      90.267296 0.17422167E+04  0.54747095E+05                                16.825312                           13.961215       0.010256       1.875335                    0.998720      45.628775     125.935109       0.464592       0.419542      -1.124401      -0.046419       0.015865       0.033600       0.059458      -0.040046      -0.080935       0.035782       0.095381       0.004226      -0.067274      -0.057556       0.124829             21.498625      19.652101       0.159749       3.371457      24.442942      -2.758802      20.400833          -0.000000
           20             Zn       9.823879      23.928437       9.065583       0.965671      90.267294 0.17422164E+04  0.54747084E+05                                16.825312                           13.961213       0.010256       1.875335                    0.998720      45.628775     125.935109       0.464592       0.419542      -1.124401       0.046419      -0.015865       0.033600       0.059458      -0.040046       0.080935      -0.035782       0.095381       0.004226      -0.067274      -0.057556       0.124829             21.498625      19.652103       0.159752      -3.371460      24.442937       2.758798      20.400835          -0.000000
           21             Zn      23.591417      26.152379      25.057063       0.965671      90.267303 0.17422164E+04  0.54747085E+05                                16.825313                           13.961213       0.010256       1.875335                    0.998720      45.628775     125.935109       0.464592       0.419542      -1.124401      -0.033600       0.046419       0.015865       0.059458      -0.080935      -0.035782       0.040046      -0.045577      -0.145184      -0.067274      -0.057556       0.124829             21.498627      20.400836       3.371463       2.758796      19.652106      -0.159754      24.442941          -0.000000
           22             Zn       7.262917      22.833121       7.599937       0.965671      90.267306 0.17422167E+04  0.54747096E+05                                16.825313                           13.961215       0.010256       1.875335                    0.998720      45.628775     125.935110       0.464592       0.419542      -1.124401      -0.033600      -0.046419      -0.015865       0.059458       0.080935       0.035782       0.040046      -0.045577      -0.145184      -0.067274      -0.057556       0.124829             21.498628      20.400835      -3.371457      -2.758801      19.652103      -0.159749      24.442945          -0.000000
           23             Zn      25.394083       6.504621       8.728563       0.965671      90.267297 0.17422167E+04  0.54747094E+05                                16.825312                           13.961215       0.010256       1.875335                    0.998720      45.628775     125.935109       0.464592       0.419542      -1.124401       0.033600      -0.046419       0.015865       0.059458      -0.080935       0.035782      -0.040046      -0.045577      -0.145184      -0.067274      -0.057556       0.124829             21.498625      20.400833       3.371457      -2.758801      19.652101       0.159749      24.442942          -0.000000
           24             Zn       9.065583       9.823879      23.928437       0.965671      90.267295 0.17422164E+04  0.54747085E+05                                16.825312                           13.961213       0.010257       1.875335                    0.998720      45.628775     125.935109       0.464592       0.419542      -1.124401       0.033600       0.046419      -0.015865       0.059458       0.080935      -0.035782      -0.040046      -0.045577      -0.145184      -0.067274      -0.057556       0.124829             21.498625      20.400834      -3.371460       2.758798      19.652103       0.159752      24.442937          -0.000000
           25             Zn      25.057063      23.591417      26.152379       0.965671      90.267303 0.17422164E+04  0.54747085E+05                                16.825313                           13.961213       0.010256       1.875335                    0.998720      45.628775     125.935109       0.464592       0.419542      -1.124401       0.015865      -0.033600       0.046419       0.059458      -0.035782       0.040046      -0.080935      -0.049803       0.140958      -0.067274      -0.057556       0.124829             21.498628      24.442940       2.758796      -0.159754      20.400836       3.371463      19.652106          -0.000000
           26             Zn       7.599937       7.262917      22.833121       0.965671      90.267305 0.17422167E+04  0.54747095E+05                                16.825313                           13.961215       0.010256       1.875335                    0.998720      45.628775     125.935109       0.464592       0.419542      -1.124401      -0.015865      -0.033600      -0.046419       0.059458       0.035782       0.040046       0.080935      -0.049803       0.140958      -0.067274      -0.057556       0.124829             21.498627      24.442945      -2.758801      -0.159749      20.400835      -3.371457      19.652103          -0.000000
           27             Zn       8.728563      25.394083       6.504621       0.965671      90.267297 0.17422167E+04  0.54747095E+05                                16.825312                           13.961215       0.010256       1.875335                    0.998720      45.628775     125.935109       0.464592       0.419542      -1.124401       0.015865       0.033600      -0.046419       0.059458       0.035782      -0.040046      -0.080935      -0.049803       0.140958      -0.067274      -0.057556       0.124829             21.498625      24.442942      -2.758802       0.159749      20.400833       3.371457      19.652101          -0.000000
           28             Zn      23.928437       9.065583       9.823879       0.965671      90.267294 0.17422164E+04  0.54747084E+05                                16.825312                           13.961213       0.010256       1.875335                    0.998720      45.628775     125.935109       0.464592       0.419542      -1.124401      -0.015865       0.033600       0.046419       0.059458      -0.035782      -0.040046       0.080935      -0.049803       0.140958      -0.067274      -0.057556       0.124829             21.498625      24.442937       2.758798       0.159752      20.400835      -3.371460      19.652103          -0.000000
           29             Zn      23.395475      23.395475      23.395475       0.973497      82.955010 0.16490244E+04  0.50966735E+05                                15.820202                           13.480571       0.055330       1.906270                    0.998329      44.250988     120.008579       0.479541       0.413257      -1.131853      -0.010234      -0.010234      -0.010234       0.017726       0.037610       0.037610       0.037610      -0.000000       0.000000      -0.037610      -0.037610       0.075221             19.717019      19.717019      -0.028019      -0.028019      19.717019      -0.028019      19.717019          -0.000001
           30             Zn      25.590025       9.261525       7.066975       0.973497      82.955014 0.16490244E+04  0.50966735E+05                                15.820203                           13.480571       0.055330       1.906270                    0.998329      44.250988     120.008579       0.479541       0.413257      -1.131853       0.010234       0.010234      -0.010234       0.017726       0.037610      -0.037610      -0.037610      -0.000000       0.000000      -0.037610      -0.037610       0.075221             19.717020      19.717020      -0.028020       0.028020      19.717020       0.028020      19.717021          -0.000001
           31             Zn       9.261525       7.066975      25.590025       0.973497      82.955014 0.16490244E+04  0.50966736E+05                                15.820203                           13.480571       0.055330       1.906270                    0.998329      44.250988     120.008580       0.479541       0.413257      -1.131853       0.010234      -0.010234       0.010234       0.017726      -0.037610       0.037610      -0.037610      -0.000000       0.000000      -0.037610      -0.037610       0.075221             19.717020      19.717020       0.028020      -0.028020      19.717021       0.028021      19.717020          -0.000001
           32             Zn       7.066975      25.590025       9.261525       0.973497      82.955014 0.16490244E+04  0.50966736E+05                                15.820203                           13.480571       0.055330       1.906270                    0.998329      44.250988     120.008580       0.479541       0.413257      -1.131853      -0.010234       0.010234       0.010234       0.017726      -0.037610      -0.037610       0.037610      -0.000000       0.000000      -0.037610      -0.037610       0.075221             19.717020      19.717021       0.028020       0.028020      19.717020      -0.028020      19.717020          -0.000001
           33              H       8.386318      10.891109      13.115051       0.104322       1.084471 0.76953123E+01  0.75456496E+02                                 1.784335                            1.647823      -1.300792       2.255394                    0.993366       3.805638      10.947907       0.472073       1.323202      -0.697072       0.030189       0.013967      -0.012502       0.035535       0.010951      -0.003938       0.002749       0.003916      -0.000790      -0.012727       0.001323       0.011404              1.901509       2.321653       0.354203      -0.432368       1.524788      -0.073420       1.858087          -0.000000
           34              H       4.967130       3.863323      10.032230       0.120526       1.139726 0.80939144E+01  0.77982400E+02                                 1.664103                            1.559094      -0.942992       2.434258                    0.998725       3.179648       8.215332       0.564483       1.126205      -0.747990      -0.028422       0.029890       0.004943       0.041541      -0.009777      -0.009617      -0.000486       0.010843      -0.033867      -0.015956      -0.003083       0.019039              1.734157       1.618890      -0.341867      -0.060679       2.206091       0.005551       1.377489           0.000000
           35              H       8.454897       2.446009       8.732482       0.122310       1.109202 0.79789684E+01  0.76600151E+02                                 1.635711                            1.549666      -0.913972       2.450325                    0.998881       3.151787       8.128649       0.565279       1.128653      -0.747587       0.034851       0.002833      -0.017197       0.038966      -0.006051      -0.010779       0.001856       0.012778      -0.029492      -0.014392      -0.003490       0.017882              1.672682       1.967196       0.224699      -0.290103       1.606158      -0.136392       1.444691           0.000000
           36              H       5.117352       8.650839      12.716636       0.122440       1.164600 0.82225205E+01  0.79730990E+02                                 1.708537                            1.587052      -0.916387       2.449287                    0.998963       3.196327       8.352049       0.549889       1.148706      -0.742464      -0.025320      -0.024381      -0.023255       0.042147       0.016157       0.001795       0.006556       0.011711      -0.005275      -0.017558      -0.001835       0.019393              1.783279       1.666733       0.309532       0.229993       1.710526       0.447236       1.972579           0.000000
           37              H       6.482414      11.900211      19.574606       0.129974       1.086144 0.80619240E+01  0.79063163E+02                                 1.735436                            1.654529      -0.906456       2.461980                    0.998698       3.360280       9.311474       0.490489       1.273331      -0.711930       0.024510       0.005931       0.027612       0.037394       0.001595       0.005228       0.005979       0.022371       0.026055      -0.016930       0.002778       0.014152              1.782321       1.867257      -0.015241       0.307098       1.451724       0.204499       2.027983           0.000000
           38              H       2.939130      30.371010      11.181757       0.122063       1.145479 0.84179297E+01  0.82596533E+02                                 1.730248                            1.637520      -0.950753       2.430322                    0.998827       3.282470       8.797335       0.522577       1.194535      -0.730875      -0.037946       0.004495      -0.001062       0.038226      -0.007625       0.002106      -0.008731       0.018873      -0.044891      -0.019418      -0.000922       0.020340              1.792734       2.260105       0.308372      -0.070707       1.742834      -0.110442       1.375264          -0.000000
           39              H       6.717545      29.224749      11.596501       0.122979       1.037675 0.73416975E+01  0.70570054E+02                                 1.700060                            1.587790      -0.959766       2.433066                    0.998156       3.393924       9.412880       0.494836       1.287719      -0.707568       0.028274      -0.024013       0.005953       0.037569      -0.002432       0.000479      -0.006052       0.010863      -0.045335      -0.017027       0.003405       0.013623              1.806993       1.820544      -0.405909       0.169932       2.038695      -0.336799       1.561739          -0.000000
           40              H       7.419670      31.311532      10.835593       0.116573       1.109164 0.80932899E+01  0.78141346E+02                                 1.650548                            1.573270      -0.856779       2.473774                    0.999224       3.185764       8.297436       0.553144       1.146865      -0.743012       0.037514       0.005025      -0.003927       0.038053      -0.002366       0.000447      -0.006203       0.011931      -0.047963      -0.017919       0.003415       0.014504              1.683070       1.999353       0.221051      -0.055034       1.660789      -0.168224       1.389067          -0.000000
           41              H       7.805023       0.326570       9.392153       0.114355       1.109102 0.80191086E+01  0.77332636E+02                                 1.657552                            1.571482      -0.840295       2.481257                    0.999433       3.192452       8.339985       0.549978       1.154846      -0.740904       0.024167      -0.026376      -0.009663       0.037056      -0.005075      -0.012471      -0.001337       0.001814      -0.036892      -0.018904       0.004040       0.014864              1.707685       1.587693      -0.259751      -0.070180       2.151152      -0.038540       1.384211          -0.000000
           42              H       7.703786      11.554047      15.227959       0.106133       1.236402 0.94444193E+01  0.96412497E+02                                 1.882016                            1.781502      -1.179176       2.313496                    0.995366       3.666915      10.385657       0.476123       1.260169      -0.713390       0.020206       0.020773       0.019700       0.035041       0.009709      -0.002750       0.010246       0.000017       0.013223      -0.016250       0.003297       0.012954              1.928582       1.980810       0.303235       0.140790       1.706901       0.320029       2.098036          -0.000000
           43              H       7.217197      11.234008      17.504152       0.098640       1.131724 0.81942090E+01  0.81544613E+02                                 1.832704                            1.699316      -1.248789       2.278256                    0.993634       3.815826      11.025210       0.465742       1.321516      -0.697941       0.034372      -0.002848      -0.004155       0.034739       0.000991       0.000284       0.004554       0.020965       0.017428      -0.014450       0.006595       0.007855              1.929070       2.564506      -0.226833      -0.323169       1.393679       0.101137       1.829025          -0.000000
           44              H       4.385835       1.779806      10.793139       0.113214       1.133928 0.82044691E+01  0.79311539E+02                                 1.657217                            1.568949      -0.875949       2.459816                    0.999076       3.211647       8.310286       0.563147       1.125118      -0.748213      -0.030087      -0.000694       0.017881       0.035007      -0.006055      -0.011643      -0.002290       0.002052      -0.032160      -0.017682       0.003343       0.014339              1.689069       1.859710       0.170623      -0.344466       1.688069      -0.123315       1.519429           0.000000
           45              H       2.612560      11.619361      18.287920       0.108665       1.892099 0.15895813E+02  0.18154994E+03                                 2.359398                            2.200145      -1.312878       2.216268                    0.997054       3.960482      11.191110       0.469615       1.141960      -0.744377      -0.046445      -0.000622       0.001348       0.046469       0.002838       0.006287       0.011433       0.043576      -0.001070      -0.026593       0.002217       0.024375              2.479144       3.353682      -0.056286      -0.505476       1.766395       0.086335       2.317356          -0.000001
           46              H       3.631458      32.376150      10.476366       0.108010       1.138141 0.81822382E+01  0.79088359E+02                                 1.665025                            1.569274      -0.867637       2.460936                    0.999102       3.226322       8.363479       0.561447       1.128643      -0.747200      -0.026104       0.021905      -0.010543       0.035671      -0.001930       0.002558      -0.007939       0.011183      -0.045704      -0.018421       0.004298       0.014123              1.723991       1.676200      -0.262976       0.092420       2.088258      -0.257014       1.407516           0.000000
           47              H       3.504096      10.871515      16.171746       0.114718       1.212242 0.89277254E+01  0.88474980E+02                                 1.762626                            1.661763      -0.968830       2.419021                    0.998314       3.298013       8.746472       0.532841       1.159922      -0.739770      -0.026201      -0.008314      -0.026148       0.037939       0.000966       0.004021       0.005773       0.029611       0.007075      -0.017652       0.002492       0.015160              1.798002       1.855544       0.071925       0.271275       1.431408       0.267089       2.107055          -0.000001
           48              H       4.487072       9.225602      14.878529       0.114908       1.175408 0.85414147E+01  0.83536582E+02                                 1.710223                            1.611281      -0.895463       2.451928                    0.998984       3.250622       8.504383       0.549434       1.139840      -0.744600      -0.027994      -0.019836       0.014381       0.037201       0.015817      -0.004549       0.005899       0.003803       0.003609      -0.019236       0.003885       0.015351              1.755676       1.962341       0.251059      -0.403449       1.507407      -0.002756       1.797282           0.000000
           49              H       7.942182      21.765891      29.443551       0.104322       1.084471 0.76953124E+01  0.75456497E+02                                 1.784335                            1.647823      -1.300792       2.255394                    0.993366       3.805638      10.947907       0.472073       1.323202      -0.697072      -0.030189      -0.013967      -0.012502       0.035535       0.010951       0.003938      -0.002749       0.003916      -0.000790      -0.012727       0.001323       0.011404              1.901509       2.321653       0.354203       0.432368       1.524788       0.073419       1.858087          -0.000000
           50              H      11.361370      28.793677      26.360730       0.120526       1.139726 0.80939081E+01  0.77982323E+02                                 1.664102                            1.559093      -0.942992       2.434258                    0.998725       3.179648       8.215331       0.564483       1.126205      -0.747990       0.028422      -0.029890       0.004943       0.041541      -0.009777       0.009617       0.000486       0.010843      -0.033867      -0.015956      -0.003083       0.019039              1.734155       1.618890      -0.341867       0.060679       2.206088      -0.005551       1.377488           0.000000
           51              H       7.873603      30.210991      25.060982       0.122310       1.109202 0.79789682E+01  0.76600148E+02                                 1.635711                            1.549666      -0.913972       2.450325                    0.998881       3.151787       8.128649       0.565279       1.128653      -0.747587      -0.034851      -0.002833      -0.017197       0.038966      -0.006051       0.010779      -0.001856       0.012778      -0.029492      -0.014392      -0.003490       0.017882              1.672682       1.967196       0.224699       0.290103       1.606158       0.136392       1.444691           0.000000
           52              H      11.211148      24.006161      29.045136       0.122440       1.164600 0.82225204E+01  0.79730988E+02                                 1.708537                            1.587052      -0.916387       2.449287                    0.998963       3.196327       8.352049       0.549889       1.148706      -0.742464       0.025320       0.024381      -0.023255       0.042147       0.016157      -0.001795      -0.006556       0.011711      -0.005275      -0.017558      -0.001835       0.019393              1.783279       1.666733       0.309532      -0.229993       1.710526      -0.447236       1.972579           0.000000
           53              H       9.846085      20.756789       3.246106       0.129974       1.086145 0.80619285E+01  0.79063216E+02                                 1.735436                            1.654530      -0.906456       2.461980                    0.998698       3.360280       9.311474       0.490489       1.273331      -0.711930      -0.024510      -0.005931       0.027612       0.037394       0.001595      -0.005228      -0.005979       0.022371       0.026055      -0.016930       0.002778       0.014152              1.782321       1.867258      -0.015241      -0.307098       1.451724      -0.204499       2.027982           0.000000
           54              H      13.389370       2.285990      27.510257       0.122063       1.145479 0.84179260E+01  0.82596490E+02                                 1.730248                            1.637520      -0.950753       2.430322                    0.998827       3.282469       8.797333       0.522577       1.194536      -0.730875       0.037946      -0.004495      -0.001062       0.038226      -0.007625      -0.002106       0.008731       0.018873      -0.044891      -0.019418      -0.000922       0.020340              1.792734       2.260105       0.308372       0.070707       1.742834       0.110442       1.375264          -0.000000
           55              H       9.610955       3.432251      27.925001       0.122979       1.037675 0.73416938E+01  0.70570016E+02                                 1.700061                            1.587791      -0.959766       2.433066                    0.998156       3.393923       9.412880       0.494835       1.287720      -0.707568      -0.028274       0.024013       0.005953       0.037569      -0.002432      -0.000479       0.006052       0.010863      -0.045335      -0.017027       0.003405       0.013623              1.806993       1.820545      -0.405910      -0.169932       2.038695       0.336799       1.561739          -0.000000
           56              H       8.908830       1.345468      27.164093       0.116573       1.109164 0.80932899E+01  0.78141346E+02                                 1.650548                            1.573270      -0.856779       2.473774                    0.999224       3.185764       8.297436       0.553144       1.146865      -0.743012      -0.037514      -0.005025      -0.003927       0.038053      -0.002366      -0.000447       0.006203       0.011931      -0.047963      -0.017919       0.003415       0.014504              1.683070       1.999353       0.221051       0.055034       1.660789       0.168224       1.389067          -0.000000
           57              H       8.523477      32.330430      25.720653       0.114355       1.109102 0.80191095E+01  0.77332648E+02                                 1.657553                            1.571482      -0.840295       2.481257                    0.999433       3.192452       8.339986       0.549978       1.154846      -0.740904      -0.024167       0.026376      -0.009663       0.037056      -0.005075       0.012471       0.001337       0.001814      -0.036892      -0.018904       0.004040       0.014864              1.707686       1.587694      -0.259751       0.070180       2.151153       0.038540       1.384211          -0.000000
           58              H       8.624714      21.102953      31.556459       0.106133       1.236401 0.94444139E+01  0.96412430E+02                                 1.882015                            1.781502      -1.179176       2.313496                    0.995366       3.666915      10.385657       0.476123       1.260169      -0.713390      -0.020206      -0.020773       0.019700       0.035041       0.009709       0.002750      -0.010246       0.000017       0.013223      -0.016250       0.003297       0.012954              1.928582       1.980809       0.303235      -0.140790       1.706900      -0.320029       2.098036          -0.000000
           59              H       9.111303      21.422992       1.175652       0.098640       1.131724 0.81942090E+01  0.81544613E+02                                 1.832704                            1.699316      -1.248789       2.278256                    0.993634       3.815826      11.025210       0.465742       1.321516      -0.697941      -0.034372       0.002848      -0.004155       0.034739       0.000991      -0.000284      -0.004554       0.020965       0.017428      -0.014450       0.006595       0.007855              1.929070       2.564506      -0.226833       0.323169       1.393679      -0.101137       1.829025          -0.000000
           60              H      11.942665      30.877193      27.121638       0.113214       1.133928 0.82044645E+01  0.79311486E+02                                 1.657217                            1.568948      -0.875949       2.459816                    0.999076       3.211647       8.310286       0.563147       1.125118      -0.748213       0.030087       0.000694       0.017881       0.035007      -0.006055       0.011643       0.002290       0.002052      -0.032160      -0.017682       0.003343       0.014339              1.689069       1.859710       0.170623       0.344465       1.688069       0.123314       1.519428           0.000000
           61              H      13.715940      21.037639       1.959420       0.108665       1.892099 0.15895812E+02  0.18154991E+03                                 2.359398                            2.200144      -1.312878       2.216268                    0.997054       3.960482      11.191109       0.469615       1.141960      -0.744377       0.046445       0.000622       0.001348       0.046469       0.002838      -0.006287      -0.011433       0.043576      -0.001070      -0.026593       0.002217       0.024375              2.479144       3.353682      -0.056286       0.505476       1.766394      -0.086335       2.317356          -0.000001
           62              H      12.697042       0.280850      26.804866       0.108010       1.138141 0.81822382E+01  0.79088359E+02                                 1.665025                            1.569274      -0.867637       2.460936                    0.999102       3.226322       8.363479       0.561447       1.128643      -0.747200       0.026104      -0.021905      -0.010543       0.035671      -0.001930      -0.002558       0.007939       0.011183      -0.045705      -0.018421       0.004298       0.014123              1.723991       1.676200      -0.262976      -0.092420       2.088258       0.257014       1.407516           0.000000
           63              H      12.824404      21.785485      32.500246       0.114718       1.212242 0.89277247E+01  0.88474969E+02                                 1.762626                            1.661763      -0.968830       2.419021                    0.998314       3.298013       8.746471       0.532841       1.159922      -0.739770       0.026201       0.008314      -0.026148       0.037939       0.000966      -0.004021      -0.005773       0.029611       0.007075      -0.017652       0.002492       0.015160              1.798002       1.855544       0.071925      -0.271275       1.431407      -0.267089       2.107055          -0.000001
           64              H      11.841428      23.431397      31.207029       0.114908       1.175407 0.85414109E+01  0.83536534E+02                                 1.710222                            1.611280      -0.895463       2.451928                    0.998984       3.250622       8.504382       0.549434       1.139840      -0.744600       0.027994       0.019836       0.014381       0.037201       0.015817       0.004549      -0.005899       0.003803       0.003609      -0.019236       0.003885       0.015351              1.755676       1.962340       0.251059       0.403449       1.507406       0.002756       1.797281           0.000000
           65              H      24.270682      27.219609       3.213449       0.104322       1.084471 0.76953123E+01  0.75456496E+02                                 1.784335                            1.647823      -1.300792       2.255394                    0.993366       3.805638      10.947907       0.472073       1.323202      -0.697072      -0.030189       0.013967       0.012502       0.035535      -0.010951      -0.003938      -0.002749       0.003916      -0.000790      -0.012727       0.001323       0.011404              1.901509       2.321653      -0.354203      -0.432368       1.524788       0.073420       1.858087          -0.000000
           66              H      27.689870      20.191823       6.296270       0.120526       1.139726 0.80939136E+01  0.77982388E+02                                 1.664103                            1.559094      -0.942992       2.434258                    0.998725       3.179648       8.215331       0.564483       1.126204      -0.747990       0.028422       0.029890      -0.004943       0.041541       0.009777      -0.009617       0.000486       0.010843      -0.033867      -0.015956      -0.003083       0.019039              1.734156       1.618890       0.341867      -0.060679       2.206090      -0.005551       1.377488           0.000000
           67              H      24.202103      18.774509       7.596018       0.122310       1.109202 0.79789684E+01  0.76600151E+02                                 1.635711                            1.549666      -0.913972       2.450325                    0.998881       3.151787       8.128649       0.565279       1.128653      -0.747587      -0.034851       0.002833       0.017197       0.038966       0.006051      -0.010779      -0.001856       0.012778      -0.029492      -0.014392      -0.003490       0.017882              1.672682       1.967196      -0.224699      -0.290103       1.606158       0.136392       1.444691           0.000000
           68              H      27.539648      24.979339       3.611864       0.122440       1.164600 0.82225205E+01  0.79730990E+02                                 1.708537                            1.587052      -0.916387       2.449287                    0.998963       3.196327       8.352049       0.549889       1.148706      -0.742464       0.025320      -0.024381       0.023255       0.042147      -0.016157       0.001795      -0.006556       0.011711      -0.005275      -0.017558      -0.001835       0.019393              1.783279       1.666733      -0.309532       0.229993       1.710526      -0.447236       1.972579           0.000000
           69              H      26.174585      28.228711      29.410894       0.129974       1.086145 0.80619284E+01  0.79063217E+02                                 1.735436                            1.654530      -0.906456       2.461980                    0.998698       3.360280       9.311475       0.490489       1.273332      -0.711930      -0.024510       0.005931      -0.027612       0.037394      -0.001595       0.005228      -0.005979       0.022371       0.026055      -0.016930       0.002778       0.014152              1.782322       1.867258       0.015241       0.307099       1.451724      -0.204499       2.027983           0.000000
           70              H      29.717870      14.042510       5.146743       0.122063       1.145479 0.84179260E+01  0.82596490E+02                                 1.730248                            1.637520      -0.950753       2.430322                    0.998827       3.282469       8.797333       0.522577       1.194536      -0.730875       0.037946       0.004495       0.001062       0.038226       0.007625       0.002106       0.008731       0.018873      -0.044891      -0.019418      -0.000922       0.020340              1.792734       2.260105      -0.308372      -0.070707       1.742834       0.110442       1.375264           0.000000
           71              H      25.939455      12.896249       4.731999       0.122979       1.037675 0.73416938E+01  0.70570016E+02                                 1.700061                            1.587791      -0.959766       2.433066                    0.998156       3.393923       9.412880       0.494835       1.287720      -0.707568      -0.028274      -0.024013      -0.005953       0.037569       0.002432       0.000479       0.006052       0.010863      -0.045335      -0.017027       0.003405       0.013623              1.806993       1.820545       0.405910       0.169932       2.038695       0.336799       1.561739          -0.000000
           72              H      25.237330      14.983032       5.492907       0.116573       1.109164 0.80932899E+01  0.78141346E+02                                 1.650548                            1.573270      -0.856779       2.473774                    0.999224       3.185764       8.297436       0.553144       1.146865      -0.743012      -0.037514       0.005025       0.003927       0.038053       0.002366       0.000447       0.006203       0.011931      -0.047963      -0.017919       0.003415       0.014504              1.683070       1.999353      -0.221051      -0.055034       1.660789       0.168224       1.389067          -0.000000
           73              H      24.851977      16.655070       6.936347       0.114355       1.109102 0.80191095E+01  0.77332649E+02                                 1.657553                            1.571482      -0.840295       2.481257                    0.999433       3.192452       8.339986       0.549978       1.154846      -0.740904      -0.024167      -0.026376       0.009663       0.037056       0.005075      -0.012471       0.001337       0.001814      -0.036892      -0.018904       0.004040       0.014864              1.707686       1.587694       0.259751      -0.070180       2.151152       0.038540       1.384211          -0.000000
           74              H      24.953214      27.882547       1.100541       0.106133       1.236402 0.94444193E+01  0.96412497E+02                                 1.882016                            1.781502      -1.179176       2.313496                    0.995366       3.666915      10.385657       0.476123       1.260169      -0.713390      -0.020206       0.020773      -0.019700       0.035041      -0.009709      -0.002750      -0.010246       0.000017       0.013223      -0.016250       0.003297       0.012954              1.928582       1.980810      -0.303235       0.140790       1.706901      -0.320029       2.098036          -0.000000
           75              H      25.439803      27.562508      31.481348       0.098640       1.131724 0.81942090E+01  0.81544614E+02                                 1.832704                            1.699316      -1.248789       2.278256                    0.993634       3.815826      11.025210       0.465742       1.321516      -0.697941      -0.034372      -0.002848       0.004155       0.034739      -0.000991       0.000284      -0.004554       0.020965       0.017428      -0.014450       0.006595       0.007855              1.929070       2.564506       0.226833      -0.323169       1.393679      -0.101137       1.829025          -0.000000
           76              H      28.271165      18.108306       5.535361       0.113214       1.133929 0.82044708E+01  0.79311562E+02                                 1.657218                            1.568949      -0.875949       2.459816                    0.999076       3.211647       8.310287       0.563147       1.125119      -0.748213       0.030087      -0.000694      -0.017881       0.035007       0.006055      -0.011643       0.002290       0.002052      -0.032160      -0.017682       0.003343       0.014339              1.689070       1.859710      -0.170624      -0.344466       1.688070       0.123315       1.519429           0.000000
           77              H      30.044440      27.947861      30.697580       0.108665       1.892098 0.15895805E+02  0.18154981E+03                                 2.359397                            2.200144      -1.312878       2.216268                    0.997054       3.960482      11.191107       0.469615       1.141960      -0.744377       0.046445      -0.000622      -0.001348       0.046469      -0.002838       0.006287      -0.011433       0.043576      -0.001070      -0.026593       0.002217       0.024375              2.479143       3.353680       0.056286      -0.505475       1.766394      -0.086335       2.317355          -0.000001
           78              H      29.025542      16.047650       5.852134       0.108010       1.138141 0.81822382E+01  0.79088359E+02                                 1.665025                            1.569274      -0.867637       2.460936                    0.999102       3.226322       8.363479       0.561447       1.128643      -0.747200       0.026104       0.021905       0.010543       0.035671       0.001930       0.002558       0.007939       0.011183      -0.045705      -0.018421       0.004298       0.014123              1.723991       1.676200       0.262976       0.092420       2.088258       0.257014       1.407516           0.000000
           79              H      29.152904      27.200015       0.156754       0.114718       1.212242 0.89277247E+01  0.88474969E+02                                 1.762626                            1.661763      -0.968830       2.419021                    0.998314       3.298013       8.746471       0.532841       1.159922      -0.739770       0.026201      -0.008314       0.026148       0.037939      -0.000966       0.004021      -0.005773       0.029611       0.007075      -0.017652       0.002492       0.015160              1.798002       1.855544      -0.071925       0.271275       1.431407      -0.267089       2.107055          -0.000001
           80              H      28.169928      25.554102       1.449971       0.114908       1.175408 0.85414147E+01  0.83536582E+02                                 1.710223                            1.611281      -0.895463       2.451928                    0.998984       3.250622       8.504383       0.549434       1.139840      -0.744600       0.027994      -0.019836      -0.014381       0.037201      -0.015817      -0.004549      -0.005899       0.003803       0.003609      -0.019236       0.003885       0.015351              1.755676       1.962341      -0.251059      -0.403449       1.507407       0.002756       1.797282           0.000000
           81              H      24.714818       5.437391      19.541949       0.104322       1.084471 0.76953122E+01  0.75456495E+02                                 1.784335                            1.647823      -1.300792       2.255394                    0.993366       3.805638      10.947907       0.472073       1.323202      -0.697072       0.030189      -0.013967       0.012502       0.035535      -0.010951       0.003938       0.002749       0.003916      -0.000790      -0.012727       0.001323       0.011404              1.901509       2.321652      -0.354203       0.432368       1.524788      -0.073419       1.858087          -0.000000
           82              H      21.295630      12.465177      22.624770       0.120526       1.139726 0.80939081E+01  0.77982324E+02                                 1.664102                            1.559093      -0.942992       2.434258                    0.998725       3.179648       8.215331       0.564483       1.126205      -0.747990      -0.028422      -0.029890      -0.004943       0.041541       0.009777       0.009617      -0.000486       0.010843      -0.033867      -0.015956      -0.003083       0.019039              1.734156       1.618890       0.341867       0.060679       2.206089       0.005551       1.377488           0.000000
           83              H      24.783397      13.882491      23.924518       0.122310       1.109202 0.79789684E+01  0.76600151E+02                                 1.635711                            1.549666      -0.913972       2.450325                    0.998881       3.151787       8.128649       0.565279       1.128653      -0.747587       0.034851      -0.002833       0.017197       0.038966       0.006051       0.010779       0.001856       0.012778      -0.029492      -0.014392      -0.003490       0.017882              1.672682       1.967196      -0.224699       0.290103       1.606158      -0.136392       1.444691           0.000000
           84              H      21.445852       7.677661      19.940364       0.122440       1.164600 0.82225205E+01  0.79730989E+02                                 1.708537                            1.587052      -0.916387       2.449287                    0.998963       3.196327       8.352049       0.549889       1.148706      -0.742464      -0.025320       0.024381       0.023255       0.042147      -0.016157      -0.001795       0.006556       0.011711      -0.005275      -0.017558      -0.001835       0.019393              1.783279       1.666733      -0.309532      -0.229993       1.710526       0.447236       1.972579           0.000000
           85              H      22.810914       4.428289      13.082394       0.129974       1.086144 0.80619240E+01  0.79063163E+02                                 1.735436                            1.654529      -0.906456       2.461980                    0.998698       3.360280       9.311474       0.490489       1.273331      -0.711930       0.024510      -0.005931      -0.027612       0.037394      -0.001595      -0.005228       0.005979       0.022371       0.026055      -0.016930       0.002778       0.014152              1.782321       1.867257       0.015241      -0.307098       1.451724       0.204499       2.027983           0.000000
           86              H      19.267630      18.614490      21.475243       0.122063       1.145479 0.84179266E+01  0.82596500E+02                                 1.730248                            1.637520      -0.950753       2.430322                    0.998827       3.282469       8.797334       0.522577       1.194536      -0.730875      -0.037946      -0.004495       0.001062       0.038226       0.007625      -0.002106      -0.008731       0.018873      -0.044891      -0.019418      -0.000922       0.020340              1.792735       2.260105      -0.308372       0.070707       1.742834      -0.110442       1.375264          -0.000000
           87              H      23.046045      19.760751      21.060499       0.122979       1.037675 0.73416936E+01  0.70570013E+02                                 1.700060                            1.587791      -0.959766       2.433066                    0.998156       3.393923       9.412880       0.494835       1.287720      -0.707568       0.028274       0.024013      -0.005953       0.037569       0.002432      -0.000479      -0.006052       0.010863      -0.045335      -0.017027       0.003405       0.013623              1.806993       1.820545       0.405909      -0.169932       2.038695      -0.336799       1.561739          -0.000000
           88              H      23.748170      17.673968      21.821407       0.116573       1.109164 0.80932899E+01  0.78141346E+02                                 1.650548                            1.573270      -0.856779       2.473774                    0.999224       3.185764       8.297436       0.553144       1.146865      -0.743012       0.037514      -0.005025       0.003927       0.038053       0.002366      -0.000447      -0.006203       0.011931      -0.047963      -0.017919       0.003415       0.014504              1.683070       1.999353      -0.221051       0.055034       1.660789      -0.168224       1.389067          -0.000000
           89              H      24.133523      16.001930      23.264847       0.114355       1.109102 0.80191092E+01  0.77332645E+02                                 1.657553                            1.571482      -0.840295       2.481257                    0.999433       3.192452       8.339986       0.549978       1.154846      -0.740904       0.024167       0.026376       0.009663       0.037056       0.005075       0.012471      -0.001337       0.001814      -0.036892      -0.018904       0.004040       0.014864              1.707686       1.587694       0.259751       0.070180       2.151153      -0.038540       1.384211          -0.000000
           90              H      24.032286       4.774453      17.429041       0.106133       1.236401 0.94444139E+01  0.96412430E+02                                 1.882015                            1.781502      -1.179176       2.313496                    0.995366       3.666915      10.385657       0.476123       1.260169      -0.713390       0.020206      -0.020773      -0.019700       0.035041      -0.009709       0.002750       0.010246       0.000017       0.013223      -0.016250       0.003297       0.012954              1.928582       1.980809      -0.303235      -0.140790       1.706900       0.320029       2.098036          -0.000000
           91              H      23.545697       5.094492      15.152848       0.098640       1.131724 0.81942090E+01  0.81544613E+02                                 1.832704                            1.699316      -1.248789       2.278256                    0.993634       3.815826      11.025210       0.465742       1.321516      -0.697941       0.034372       0.002848       0.004155       0.034739      -0.000991      -0.000284       0.004554       0.020965       0.017428      -0.014450       0.006595       0.007855              1.929070       2.564506       0.226833       0.323169       1.393679       0.101137       1.829025          -0.000000
           92              H      20.714335      14.548693      21.863861       0.113214       1.133928 0.82044679E+01  0.79311525E+02                                 1.657217                            1.568948      -0.875949       2.459816                    0.999076       3.211647       8.310286       0.563147       1.125118      -0.748213      -0.030087       0.000694      -0.017881       0.035007       0.006055       0.011643      -0.002290       0.002052      -0.032160      -0.017682       0.003343       0.014339              1.689069       1.859709      -0.170622       0.344466       1.688068      -0.123314       1.519429           0.000000
           93              H      18.941060       4.709139      14.369080       0.108665       1.892098 0.15895808E+02  0.18154986E+03                                 2.359397                            2.200144      -1.312878       2.216268                    0.997054       3.960482      11.191108       0.469615       1.141960      -0.744377      -0.046445       0.000622      -0.001348       0.046469      -0.002838      -0.006287       0.011433       0.043576      -0.001070      -0.026593       0.002217       0.024375              2.479144       3.353681       0.056286       0.505475       1.766394       0.086335       2.317355          -0.000001
           94              H      19.959958      16.609350      22.180634       0.108010       1.138141 0.81822371E+01  0.79088346E+02                                 1.665025                            1.569274      -0.867637       2.460936                    0.999102       3.226322       8.363479       0.561447       1.128643      -0.747200      -0.026104      -0.021905       0.010543       0.035671       0.001930      -0.002558      -0.007939       0.011183      -0.045704      -0.018421       0.004298       0.014123              1.723991       1.676200       0.262976      -0.092420       2.088258      -0.257014       1.407516           0.000000
           95              H      19.832596       5.456985      16.485254       0.114718       1.212242 0.89277239E+01  0.88474958E+02                                 1.762625                            1.661763      -0.968830       2.419021                    0.998314       3.298013       8.746470       0.532841       1.159921      -0.739770      -0.026201       0.008314       0.026148       0.037939      -0.000966      -0.004021       0.005773       0.029611       0.007075      -0.017652       0.002492       0.015160              1.798002       1.855543      -0.071925      -0.271274       1.431407       0.267089       2.107054          -0.000001
           96              H      20.815572       7.102897      17.778471       0.114908       1.175407 0.85414116E+01  0.83536546E+02                                 1.710222                            1.611281      -0.895463       2.451928                    0.998984       3.250622       8.504383       0.549434       1.139840      -0.744600      -0.027994       0.019836      -0.014381       0.037201      -0.015817       0.004549       0.005899       0.003803       0.003609      -0.019236       0.003885       0.015351              1.755676       1.962341      -0.251059       0.403449       1.507407      -0.002756       1.797282           0.000000
           97              H      13.115051       8.386318      10.891109       0.104322       1.084471 0.76953123E+01  0.75456496E+02                                 1.784335                            1.647823      -1.300792       2.255394                    0.993366       3.805638      10.947907       0.472073       1.323202      -0.697072      -0.012502       0.030189       0.013967       0.035535      -0.003938       0.002749       0.010951      -0.002353      -0.005479      -0.012727       0.001323       0.011404              1.901509       1.858087      -0.432368      -0.073420       2.321653       0.354203       1.524788          -0.000000
           98              H      10.032230       4.967130       3.863323       0.120526       1.139726 0.80939136E+01  0.77982388E+02                                 1.664103                            1.559094      -0.942992       2.434258                    0.998725       3.179648       8.215331       0.564483       1.126204      -0.747990       0.004943      -0.028422       0.029890       0.041541      -0.009617      -0.000486      -0.009777      -0.022355       0.000670      -0.015956      -0.003083       0.019039              1.734156       1.377488      -0.060679       0.005551       1.618890      -0.341867       2.206091           0.000000
           99              H       8.732482       8.454897       2.446009       0.122310       1.109202 0.79789684E+01  0.76600151E+02                                 1.635711                            1.549666      -0.913972       2.450325                    0.998881       3.151787       8.128649       0.565279       1.128653      -0.747587      -0.017197       0.034851       0.002833       0.038966      -0.010779       0.001856      -0.006051      -0.021135      -0.004421      -0.014392      -0.003490       0.017882              1.672682       1.444691      -0.290103      -0.136392       1.967196       0.224699       1.606158           0.000000
          100              H      12.716636       5.117352       8.650839       0.122440       1.164600 0.82225205E+01  0.79730990E+02                                 1.708537                            1.587052      -0.916387       2.449287                    0.998963       3.196327       8.352049       0.549889       1.148706      -0.742464      -0.023255      -0.025320      -0.024381       0.042147       0.001795       0.006556       0.016157      -0.008493      -0.014929      -0.017558      -0.001835       0.019393              1.783279       1.972579       0.229993       0.447236       1.666733       0.309532       1.710526           0.000000
          101              H      19.574606       6.482414      11.900211       0.129974       1.086144 0.80619239E+01  0.79063164E+02                                 1.735436                            1.654529      -0.906456       2.461980                    0.998698       3.360280       9.311475       0.490489       1.273332      -0.711930       0.027612       0.024510       0.005931       0.037394       0.005228       0.005979       0.001595       0.001842      -0.046584      -0.016930       0.002778       0.014152              1.782321       2.027983       0.307098       0.204499       1.867257      -0.015241       1.451724           0.000000
          102              H      11.181757       2.939130      30.371010       0.122063       1.145479 0.84179262E+01  0.82596493E+02                                 1.730248                            1.637520      -0.950753       2.430322                    0.998827       3.282469       8.797333       0.522577       1.194536      -0.730875      -0.001062      -0.037946       0.004495       0.038226       0.002106      -0.008731      -0.007625      -0.031882      -0.005864      -0.019418      -0.000922       0.020340              1.792734       1.375264      -0.070707      -0.110442       2.260105       0.308372       1.742834          -0.000000
          103              H      11.596501       6.717545      29.224749       0.122979       1.037675 0.73416936E+01  0.70570013E+02                                 1.700060                            1.587791      -0.959766       2.433066                    0.998156       3.393923       9.412880       0.494835       1.287720      -0.707568       0.005953       0.028274      -0.024013       0.037569       0.000479      -0.006052      -0.002432      -0.028099       0.006373      -0.017027       0.003405       0.013623              1.806993       1.561739       0.169932      -0.336799       1.820545      -0.405910       2.038695          -0.000000
          104              H      10.835593       7.419670      31.311532       0.116573       1.109164 0.80932899E+01  0.78141346E+02                                 1.650548                            1.573270      -0.856779       2.473774                    0.999224       3.185764       8.297436       0.553144       1.146865      -0.743012      -0.003927       0.037514       0.005025       0.038053       0.000447      -0.006203      -0.002366      -0.029947       0.006085      -0.017919       0.003415       0.014504              1.683070       1.389067      -0.055034      -0.168224       1.999353       0.221051       1.660789          -0.000000
          105              H       9.392153       7.805023       0.326570       0.114355       1.109102 0.80191104E+01  0.77332659E+02                                 1.657553                            1.571482      -0.840295       2.481257                    0.999433       3.192452       8.339986       0.549978       1.154846      -0.740904      -0.009663       0.024167      -0.026376       0.037056      -0.012471      -0.001337      -0.005075      -0.019353       0.015724      -0.018904       0.004040       0.014864              1.707686       1.384211      -0.070180      -0.038540       1.587694      -0.259751       2.151153          -0.000000
          106              H      15.227959       7.703786      11.554047       0.106133       1.236402 0.94444193E+01  0.96412497E+02                                 1.882016                            1.781502      -1.179176       2.313496                    0.995366       3.666915      10.385657       0.476123       1.260169      -0.713390       0.019700       0.020206       0.020773       0.035041      -0.002750       0.010246       0.009709       0.006603      -0.006637      -0.016250       0.003297       0.012954              1.928582       2.098036       0.140790       0.320029       1.980810       0.303235       1.706901          -0.000000
          107              H      17.504152       7.217197      11.234008       0.098640       1.131724 0.81942090E+01  0.81544613E+02                                 1.832704                            1.699316      -1.248789       2.278256                    0.993634       3.815826      11.025210       0.465742       1.321516      -0.697941      -0.004155       0.034372      -0.002848       0.034739       0.000284       0.004554       0.000991      -0.001769      -0.040162      -0.014450       0.006595       0.007855              1.929070       1.829025      -0.323169       0.101137       2.564506      -0.226833       1.393679          -0.000000
          108              H      10.793139       4.385835       1.779806       0.113214       1.133928 0.82044691E+01  0.79311539E+02                                 1.657217                            1.568949      -0.875949       2.459816                    0.999076       3.211647       8.310286       0.563147       1.125118      -0.748213       0.017881      -0.030087      -0.000694       0.035007      -0.011643      -0.002290      -0.006055      -0.017106       0.013001      -0.017682       0.003343       0.014339              1.689069       1.519429      -0.344466      -0.123315       1.859710       0.170623       1.688069           0.000000
          109              H      18.287920       2.612560      11.619361       0.108665       1.892098 0.15895808E+02  0.18154986E+03                                 2.359397                            2.200144      -1.312878       2.216268                    0.997054       3.960482      11.191108       0.469615       1.141960      -0.744377       0.001348      -0.046445      -0.000622       0.046469       0.006287       0.011433       0.002838      -0.022323      -0.064829      -0.026593       0.002217       0.024375              2.479144       2.317355      -0.505475       0.086335       3.353681      -0.056286       1.766394          -0.000001
          110              H      10.476366       3.631458      32.376150       0.108010       1.138141 0.81822382E+01  0.79088359E+02                                 1.665025                            1.569274      -0.867637       2.460936                    0.999102       3.226322       8.363479       0.561447       1.128643      -0.747200      -0.010543      -0.026104       0.021905       0.035671       0.002558      -0.007939      -0.001930      -0.028444       0.006078      -0.018421       0.004298       0.014123              1.723991       1.407516       0.092420      -0.257014       1.676200      -0.262976       2.088258           0.000000
          111              H      16.171746       3.504096      10.871515       0.114718       1.212242 0.89277254E+01  0.88474981E+02                                 1.762626                            1.661763      -0.968830       2.419021                    0.998314       3.298013       8.746472       0.532841       1.159922      -0.739770      -0.026148      -0.026201      -0.008314       0.037939       0.004021       0.005773       0.000966      -0.011268      -0.047954      -0.017652       0.002492       0.015160              1.798002       2.107055       0.271275       0.267089       1.855544       0.071925       1.431408          -0.000001
          112              H      14.878529       4.487072       9.225602       0.114908       1.175408 0.85414147E+01  0.83536582E+02                                 1.710223                            1.611281      -0.895463       2.451928                    0.998984       3.250622       8.504383       0.549434       1.139840      -0.744600       0.014381      -0.027994      -0.019836       0.037201      -0.004549       0.005899       0.015817      -0.000097      -0.007509      -0.019236       0.003885       0.015351              1.755676       1.797282      -0.403449      -0.002756       1.962341       0.251059       1.507407           0.000000
          113              H      29.443551       7.942182      21.765891       0.104322       1.084471 0.76953124E+01  0.75456497E+02                                 1.784335                            1.647823      -1.300792       2.255394                    0.993366       3.805638      10.947907       0.472073       1.323202      -0.697072      -0.012502      -0.030189      -0.013967       0.035535       0.003938      -0.002749       0.010951      -0.002353      -0.005479      -0.012727       0.001323       0.011404              1.901509       1.858087       0.432368       0.073419       2.321653       0.354203       1.524788          -0.000000
          114              H      26.360730      11.361370      28.793677       0.120526       1.139726 0.80939081E+01  0.77982323E+02                                 1.664102                            1.559093      -0.942992       2.434258                    0.998725       3.179648       8.215331       0.564483       1.126205      -0.747990       0.004943       0.028422      -0.029890       0.041541       0.009617       0.000486      -0.009777      -0.022355       0.000670      -0.015956      -0.003083       0.019039              1.734155       1.377488       0.060679      -0.005551       1.618890      -0.341867       2.206088           0.000000
          115              H      25.060982       7.873603      30.210991       0.122310       1.109202 0.79789674E+01  0.76600136E+02                                 1.635711                            1.549665      -0.913972       2.450325                    0.998881       3.151787       8.128648       0.565279       1.128653      -0.747587      -0.017197      -0.034851      -0.002833       0.038966       0.010779      -0.001856      -0.006051      -0.021135      -0.004421      -0.014392      -0.003490       0.017882              1.672681       1.444691       0.290103       0.136392       1.967195       0.224699       1.606158           0.000000
          116              H      29.045136      11.211148      24.006161       0.122440       1.164600 0.82225211E+01  0.79730999E+02                                 1.708537                            1.587053      -0.916387       2.449287                    0.998963       3.196327       8.352050       0.549889       1.148706      -0.742463      -0.023255       0.025320       0.024381       0.042147      -0.001795      -0.006556       0.016157      -0.008493      -0.014929      -0.017558      -0.001835       0.019393              1.783280       1.972580      -0.229993      -0.447236       1.666733       0.309532       1.710526           0.000000
          117              H       3.246106       9.846085      20.756789       0.129974       1.086145 0.80619285E+01  0.79063216E+02                                 1.735436                            1.654530      -0.906456       2.461980                    0.998698       3.360280       9.311474       0.490489       1.273331      -0.711930       0.027612      -0.024510      -0.005931       0.037394      -0.005228      -0.005979       0.001595       0.001842      -0.046584      -0.016930       0.002778       0.014152              1.782321       2.027982      -0.307098      -0.204499       1.867258      -0.015241       1.451724           0.000000
          118              H      27.510257      13.389370       2.285990       0.122063       1.145479 0.84179264E+01  0.82596498E+02                                 1.730248                            1.637520      -0.950753       2.430322                    0.998827       3.282469       8.797334       0.522577       1.194536      -0.730875      -0.001062       0.037946      -0.004495       0.038226      -0.002106       0.008731      -0.007625      -0.031882      -0.005864      -0.019418      -0.000922       0.020340              1.792735       1.375264       0.070707       0.110442       2.260105       0.308372       1.742834           0.000000
          119              H      27.925001       9.610955       3.432251       0.122979       1.037675 0.73416938E+01  0.70570016E+02                                 1.700061                            1.587791      -0.959766       2.433066                    0.998156       3.393923       9.412880       0.494835       1.287720      -0.707568       0.005953      -0.028274       0.024013       0.037569      -0.000479       0.006052      -0.002432      -0.028099       0.006373      -0.017027       0.003405       0.013623              1.806993       1.561739      -0.169932       0.336799       1.820545      -0.405910       2.038695          -0.000000
          120              H      27.164093       8.908830       1.345468       0.116573       1.109164 0.80932899E+01  0.78141346E+02                                 1.650548                            1.573270      -0.856779       2.473774                    0.999224       3.185764       8.297436       0.553144       1.146865      -0.743012      -0.003927      -0.037514      -0.005025       0.038053      -0.000447       0.006203      -0.002366      -0.029947       0.006085      -0.017919       0.003415       0.014504              1.683070       1.389067       0.055034       0.168224       1.999353       0.221051       1.660789          -0.000000
          121              H      25.720653       8.523477      32.330430       0.114355       1.109102 0.80191089E+01  0.77332639E+02                                 1.657552                            1.571482      -0.840295       2.481257                    0.999433       3.192452       8.339985       0.549978       1.154846      -0.740904      -0.009663      -0.024167       0.026376       0.037056       0.012471       0.001337      -0.005075      -0.019353       0.015724      -0.018904       0.004040       0.014864              1.707685       1.384211       0.070180       0.038540       1.587694      -0.259751       2.151152          -0.000000
          122              H      31.556459       8.624714      21.102953       0.106133       1.236401 0.94444140E+01  0.96412430E+02                                 1.882015                            1.781502      -1.179176       2.313496                    0.995366       3.666915      10.385657       0.476123       1.260169      -0.713390       0.019700      -0.020206      -0.020773       0.035041       0.002750      -0.010246       0.009709       0.006603      -0.006637      -0.016250       0.003297       0.012954              1.928582       2.098036      -0.140790      -0.320029       1.980809       0.303235       1.706900          -0.000000
          123              H       1.175652       9.111303      21.422992       0.098640       1.131724 0.81942090E+01  0.81544614E+02                                 1.832704                            1.699316      -1.248789       2.278256                    0.993634       3.815826      11.025210       0.465742       1.321516      -0.697941      -0.004155      -0.034372       0.002848       0.034739      -0.000284      -0.004554       0.000991      -0.001769      -0.040162      -0.014450       0.006595       0.007855              1.929070       1.829025       0.323169      -0.101137       2.564506      -0.226833       1.393679          -0.000000
          124              H      27.121638      11.942665      30.877193       0.113214       1.133928 0.82044645E+01  0.79311486E+02                                 1.657217                            1.568948      -0.875949       2.459816                    0.999076       3.211647       8.310286       0.563147       1.125118      -0.748213       0.017881       0.030087       0.000694       0.035007       0.011643       0.002290      -0.006055      -0.017106       0.013001      -0.017682       0.003343       0.014339              1.689069       1.519428       0.344465       0.123314       1.859710       0.170623       1.688069           0.000000
          125              H       1.959420      13.715940      21.037639       0.108665       1.892098 0.15895810E+02  0.18154989E+03                                 2.359398                            2.200144      -1.312878       2.216268                    0.997054       3.960482      11.191109       0.469615       1.141960      -0.744377       0.001348       0.046445       0.000622       0.046469      -0.006287      -0.011433       0.002838      -0.022323      -0.064829      -0.026593       0.002217       0.024375              2.479144       2.317356       0.505476      -0.086335       3.353682      -0.056286       1.766394          -0.000001
          126              H      26.804866      12.697042       0.280850       0.108010       1.138141 0.81822382E+01  0.79088359E+02                                 1.665025                            1.569274      -0.867637       2.460936                    0.999102       3.226322       8.363479       0.561447       1.128643      -0.747200      -0.010543       0.026104      -0.021905       0.035671      -0.002558       0.007939      -0.001930      -0.028444       0.006078      -0.018421       0.004298       0.014123              1.723991       1.407516      -0.092420       0.257014       1.676200      -0.262976       2.088258           0.000000
          127              H      32.500246      12.824404      21.785485       0.114718       1.212242 0.89277247E+01  0.88474969E+02                                 1.762626                            1.661763      -0.968830       2.419021                    0.998314       3.298013       8.746471       0.532841       1.159922      -0.739770      -0.026148       0.026201       0.008314       0.037939      -0.004021      -0.005773       0.000966      -0.011268      -0.047954      -0.017652       0.002492       0.015160              1.798002       2.107055      -0.271275      -0.267089       1.855544       0.071925       1.431407          -0.000001
          128              H      31.207029      11.841428      23.431397       0.114908       1.175407 0.85414116E+01  0.83536546E+02                                 1.710222                            1.611281      -0.895463       2.451928                    0.998984       3.250622       8.504383       0.549434       1.139840      -0.744600       0.014381       0.027994       0.019836       0.037201       0.004549      -0.005899       0.015817      -0.000097      -0.007509      -0.019236       0.003885       0.015351              1.755676       1.797282       0.403449       0.002756       1.962341       0.251059       1.507407           0.000000
          129              H       3.213449      24.270682      27.219609       0.104322       1.084471 0.76953123E+01  0.75456496E+02                                 1.784335                            1.647823      -1.300792       2.255394                    0.993366       3.805638      10.947907       0.472073       1.323202      -0.697072       0.012502      -0.030189       0.013967       0.035535      -0.003938      -0.002749      -0.010951      -0.002353      -0.005479      -0.012727       0.001323       0.011404              1.901509       1.858087      -0.432368       0.073420       2.321653      -0.354203       1.524788          -0.000000
          130              H       6.296270      27.689870      20.191823       0.120526       1.139726 0.80939136E+01  0.77982388E+02                                 1.664103                            1.559094      -0.942992       2.434258                    0.998725       3.179648       8.215331       0.564483       1.126204      -0.747990      -0.004943       0.028422       0.029890       0.041541      -0.009617       0.000486       0.009777      -0.022355       0.000670      -0.015956      -0.003083       0.019039              1.734156       1.377488      -0.060679      -0.005551       1.618890       0.341867       2.206090           0.000000
          131              H       7.596018      24.202103      18.774509       0.122310       1.109202 0.79789684E+01  0.76600151E+02                                 1.635711                            1.549666      -0.913972       2.450325                    0.998881       3.151787       8.128649       0.565279       1.128653      -0.747587       0.017197      -0.034851       0.002833       0.038966      -0.010779      -0.001856       0.006051      -0.021135      -0.004421      -0.014392      -0.003490       0.017882              1.672682       1.444691      -0.290103       0.136392       1.967196      -0.224699       1.606158           0.000000
          132              H       3.611864      27.539648      24.979339       0.122440       1.164600 0.82225205E+01  0.79730990E+02                                 1.708537                            1.587052      -0.916387       2.449287                    0.998963       3.196327       8.352049       0.549889       1.148706      -0.742464       0.023255       0.025320      -0.024381       0.042147       0.001795      -0.006556      -0.016157      -0.008493      -0.014929      -0.017558      -0.001835       0.019393              1.783279       1.972579       0.229993      -0.447236       1.666733      -0.309532       1.710526           0.000000
          133              H      29.410894      26.174585      28.228711       0.129974       1.086145 0.80619285E+01  0.79063216E+02                                 1.735436                            1.654530      -0.906456       2.461980                    0.998698       3.360280       9.311474       0.490489       1.273331      -0.711930      -0.027612      -0.024510       0.005931       0.037394       0.005228      -0.005979      -0.001595       0.001842      -0.046584      -0.016930       0.002778       0.014152              1.782321       2.027982       0.307098      -0.204499       1.867258       0.015241       1.451724           0.000000
          134              H       5.146743      29.717870      14.042510       0.122063       1.145479 0.84179264E+01  0.82596498E+02                                 1.730248                            1.637520      -0.950753       2.430322                    0.998827       3.282469       8.797334       0.522577       1.194536      -0.730875       0.001062       0.037946       0.004495       0.038226       0.002106       0.008731       0.007625      -0.031882      -0.005864      -0.019418      -0.000922       0.020340              1.792735       1.375265      -0.070707       0.110442       2.260105      -0.308372       1.742834           0.000000
          135              H       4.731999      25.939455      12.896249       0.122979       1.037675 0.73416938E+01  0.70570016E+02                                 1.700061                            1.587791      -0.959766       2.433066                    0.998156       3.393923       9.412880       0.494835       1.287720      -0.707568      -0.005953      -0.028274      -0.024013       0.037569       0.000479       0.006052       0.002432      -0.028099       0.006373      -0.017027       0.003405       0.013623              1.806993       1.561739       0.169932       0.336799       1.820545       0.405910       2.038695          -0.000000
          136              H       5.492907      25.237330      14.983032       0.116573       1.109164 0.80932899E+01  0.78141346E+02                                 1.650548                            1.573270      -0.856779       2.473774                    0.999224       3.185764       8.297436       0.553144       1.146865      -0.743012       0.003927      -0.037514       0.005025       0.038053       0.000447       0.006203       0.002366      -0.029947       0.006085      -0.017919       0.003415       0.014504              1.683070       1.389067      -0.055034       0.168224       1.999353      -0.221051       1.660789          -0.000000
          137              H       6.936347      24.851977      16.655070       0.114355       1.109102 0.80191095E+01  0.77332648E+02                                 1.657553                            1.571482      -0.840295       2.481257                    0.999433       3.192452       8.339986       0.549978       1.154846      -0.740904       0.009663      -0.024167      -0.026376       0.037056      -0.012471       0.001337       0.005075      -0.019353       0.015724      -0.018904       0.004040       0.014864              1.707686       1.384211      -0.070180       0.038540       1.587694       0.259751       2.151152          -0.000000
          138              H       1.100541      24.953214      27.882547       0.106133       1.236402 0.94444193E+01  0.96412497E+02                                 1.882016                            1.781502      -1.179176       2.313496                    0.995366       3.666915      10.385657       0.476123       1.260169      -0.713390      -0.019700      -0.020206       0.020773       0.035041      -0.002750      -0.010246      -0.009709       0.006603      -0.006637      -0.016250       0.003297       0.012954              1.928582       2.098036       0.140790      -0.320029       1.980810      -0.303235       1.706901          -0.000000
          139              H      31.481348      25.439803      27.562508       0.098640       1.131724 0.81942090E+01  0.81544613E+02                                 1.832704                            1.699316      -1.248789       2.278256                    0.993634       3.815826      11.025210       0.465742       1.321516      -0.697941       0.004155      -0.034372      -0.002848       0.034739       0.000284      -0.004554      -0.000991      -0.001769      -0.040162      -0.014450       0.006595       0.007855              1.929070       1.829025      -0.323169      -0.101137       2.564506       0.226833       1.393679          -0.000000
          140              H       5.535361      28.271165      18.108306       0.113214       1.133928 0.82044689E+01  0.79311537E+02                                 1.657217                            1.568949      -0.875949       2.459816                    0.999076       3.211647       8.310286       0.563147       1.125118      -0.748213      -0.017881       0.030087      -0.000694       0.035007      -0.011643       0.002290       0.006055      -0.017106       0.013001      -0.017682       0.003343       0.014339              1.689069       1.519429      -0.344466       0.123315       1.859710      -0.170623       1.688069           0.000000
          141              H      30.697580      30.044440      27.947861       0.108665       1.892099 0.15895812E+02  0.18154991E+03                                 2.359398                            2.200144      -1.312878       2.216268                    0.997054       3.960482      11.191109       0.469615       1.141960      -0.744377      -0.001348       0.046445      -0.000622       0.046469       0.006287      -0.011433      -0.002838      -0.022323      -0.064829      -0.026593       0.002217       0.024375              2.479144       2.317356      -0.505476      -0.086335       3.353682       0.056286       1.766394          -0.000001
          142              H       5.852134      29.025542      16.047650       0.108010       1.138141 0.81822371E+01  0.79088346E+02                                 1.665025                            1.569274      -0.867637       2.460936                    0.999102       3.226322       8.363479       0.561447       1.128643      -0.747200       0.010543       0.026104       0.021905       0.035671       0.002558       0.007939       0.001930      -0.028444       0.006078      -0.018421       0.004298       0.014123              1.723991       1.407516       0.092420       0.257014       1.676200       0.262976       2.088258           0.000000
          143              H       0.156754      29.152904      27.200015       0.114718       1.212242 0.89277247E+01  0.88474969E+02                                 1.762626                            1.661763      -0.968830       2.419021                    0.998314       3.298013       8.746471       0.532841       1.159922      -0.739770       0.026148       0.026201      -0.008314       0.037939       0.004021      -0.005773      -0.000966      -0.011268      -0.047954      -0.017652       0.002492       0.015160              1.798002       2.107055       0.271275      -0.267089       1.855544      -0.071925       1.431407          -0.000001
          144              H       1.449971      28.169928      25.554102       0.114908       1.175408 0.85414154E+01  0.83536594E+02                                 1.710223                            1.611281      -0.895463       2.451928                    0.998984       3.250622       8.504384       0.549433       1.139840      -0.744600      -0.014381       0.027994      -0.019836       0.037201      -0.004549      -0.005899      -0.015817      -0.000097      -0.007509      -0.019236       0.003885       0.015351              1.755677       1.797282      -0.403449       0.002756       1.962341      -0.251059       1.507407           0.000000
          145              H      19.541949      24.714818       5.437391       0.104322       1.084471 0.76953122E+01  0.75456495E+02                                 1.784335                            1.647823      -1.300792       2.255394                    0.993366       3.805638      10.947907       0.472073       1.323202      -0.697072       0.012502       0.030189      -0.013967       0.035535       0.003938       0.002749      -0.010951      -0.002353      -0.005479      -0.012727       0.001323       0.011404              1.901509       1.858087       0.432368      -0.073419       2.321652      -0.354203       1.524788          -0.000000
          146              H      22.624770      21.295630      12.465177       0.120526       1.139726 0.80939081E+01  0.77982324E+02                                 1.664102                            1.559093      -0.942992       2.434258                    0.998725       3.179648       8.215331       0.564483       1.126205      -0.747990      -0.004943      -0.028422      -0.029890       0.041541       0.009617      -0.000486       0.009777      -0.022355       0.000670      -0.015956      -0.003083       0.019039              1.734156       1.377488       0.060679       0.005551       1.618890       0.341867       2.206089           0.000000
          147              H      23.924518      24.783397      13.882491       0.122310       1.109202 0.79789684E+01  0.76600151E+02                                 1.635711                            1.549666      -0.913972       2.450325                    0.998881       3.151787       8.128649       0.565279       1.128653      -0.747587       0.017197       0.034851      -0.002833       0.038966       0.010779       0.001856       0.006051      -0.021135      -0.004421      -0.014392      -0.003490       0.017882              1.672682       1.444691       0.290103      -0.136392       1.967196      -0.224699       1.606158           0.000000
          148              H      19.940364      21.445852       7.677661       0.122440       1.164600 0.82225205E+01  0.79730989E+02                                 1.708537                            1.587052      -0.916387       2.449287                    0.998963       3.196327       8.352049       0.549889       1.148706      -0.742464       0.023255      -0.025320       0.024381       0.042147      -0.001795       0.006556      -0.016157      -0.008493      -0.014929      -0.017558      -0.001835       0.019393              1.783279       1.972579      -0.229993       0.447236       1.666733      -0.309532       1.710526           0.000000
          149              H      13.082394      22.810914       4.428289       0.129974       1.086144 0.80619239E+01  0.79063164E+02                                 1.735436                            1.654529      -0.906456       2.461980                    0.998698       3.360280       9.311475       0.490489       1.273332      -0.711930      -0.027612       0.024510      -0.005931       0.037394      -0.005228       0.005979      -0.001595       0.001842      -0.046584      -0.016930       0.002778       0.014152              1.782321       2.027983      -0.307098       0.204499       1.867257       0.015241       1.451724           0.000000
          150              H      21.475243      19.267630      18.614490       0.122063       1.145479 0.84179283E+01  0.82596523E+02                                 1.730249                            1.637520      -0.950753       2.430322                    0.998827       3.282469       8.797335       0.522577       1.194536      -0.730875       0.001062      -0.037946      -0.004495       0.038226      -0.002106      -0.008731       0.007625      -0.031882      -0.005864      -0.019418      -0.000922       0.020340              1.792735       1.375265       0.070707      -0.110443       2.260106      -0.308372       1.742834           0.000000
          151              H      21.060499      23.046045      19.760751       0.122979       1.037675 0.73416936E+01  0.70570013E+02                                 1.700060                            1.587791      -0.959766       2.433066                    0.998156       3.393923       9.412880       0.494835       1.287720      -0.707568      -0.005953       0.028274       0.024013       0.037569      -0.000479      -0.006052       0.002432      -0.028099       0.006373      -0.017027       0.003405       0.013623              1.806993       1.561739      -0.169932      -0.336799       1.820545       0.405910       2.038695          -0.000000
          152              H      21.821407      23.748170      17.673968       0.116573       1.109164 0.80932899E+01  0.78141346E+02                                 1.650548                            1.573270      -0.856779       2.473774                    0.999224       3.185764       8.297436       0.553144       1.146865      -0.743012       0.003927       0.037514      -0.005025       0.038053      -0.000447      -0.006203       0.002366      -0.029947       0.006085      -0.017919       0.003415       0.014504              1.683070       1.389067       0.055034      -0.168224       1.999353      -0.221051       1.660789          -0.000000
          153              H      23.264847      24.133523      16.001930       0.114355       1.109102 0.80191104E+01  0.77332659E+02                                 1.657553                            1.571482      -0.840295       2.481257                    0.999433       3.192452       8.339986       0.549978       1.154846      -0.740904       0.009663       0.024167       0.026376       0.037056       0.012471      -0.001337       0.005075      -0.019353       0.015724      -0.018904       0.004040       0.014864              1.707686       1.384211       0.070180      -0.038540       1.587694       0.259751       2.151153          -0.000000
          154              H      17.429041      24.032286       4.774453       0.106133       1.236401 0.94444140E+01  0.96412430E+02                                 1.882015                            1.781502      -1.179176       2.313496                    0.995366       3.666915      10.385657       0.476123       1.260169      -0.713390      -0.019700       0.020206      -0.020773       0.035041       0.002750       0.010246      -0.009709       0.006603      -0.006637      -0.016250       0.003297       0.012954              1.928582       2.098036      -0.140790       0.320029       1.980809      -0.303235       1.706900          -0.000000
          155              H      15.152848      23.545697       5.094492       0.098640       1.131724 0.81942090E+01  0.81544613E+02                                 1.832704                            1.699316      -1.248789       2.278256                    0.993634       3.815826      11.025210       0.465742       1.321516      -0.697941       0.004155       0.034372       0.002848       0.034739      -0.000284       0.004554      -0.000991      -0.001769      -0.040162      -0.014450       0.006595       0.007855              1.929070       1.829025       0.323169       0.101137       2.564506       0.226833       1.393679          -0.000000
          156              H      21.863861      20.714335      14.548693       0.113214       1.133928 0.82044679E+01  0.79311525E+02                                 1.657217                            1.568948      -0.875949       2.459816                    0.999076       3.211647       8.310286       0.563147       1.125118      -0.748213      -0.017881      -0.030087       0.000694       0.035007       0.011643      -0.002290       0.006055      -0.017106       0.013001      -0.017682       0.003343       0.014339              1.689069       1.519429       0.344466      -0.123314       1.859709      -0.170622       1.688068           0.000000
          157              H      14.369080      18.941060       4.709139       0.108665       1.892098 0.15895808E+02  0.18154986E+03                                 2.359397                            2.200144      -1.312878       2.216268                    0.997054       3.960482      11.191108       0.469615       1.141960      -0.744377      -0.001348      -0.046445       0.000622       0.046469      -0.006287       0.011433      -0.002838      -0.022323      -0.064829      -0.026593       0.002217       0.024375              2.479144       2.317355       0.505475       0.086335       3.353681       0.056286       1.766394          -0.000001
          158              H      22.180634      19.959958      16.609350       0.108010       1.138141 0.81822382E+01  0.79088359E+02                                 1.665025                            1.569274      -0.867637       2.460936                    0.999102       3.226322       8.363479       0.561447       1.128643      -0.747200       0.010543      -0.026104      -0.021905       0.035671      -0.002558      -0.007939       0.001930      -0.028444       0.006078      -0.018421       0.004298       0.014123              1.723991       1.407517      -0.092420      -0.257014       1.676200       0.262976       2.088258           0.000000
          159              H      16.485254      19.832596       5.456985       0.114718       1.212242 0.89277247E+01  0.88474969E+02                                 1.762626                            1.661763      -0.968830       2.419021                    0.998314       3.298013       8.746471       0.532841       1.159922      -0.739770       0.026148      -0.026201       0.008314       0.037939      -0.004021       0.005773      -0.000966      -0.011268      -0.047954      -0.017652       0.002492       0.015160              1.798002       2.107055      -0.271275       0.267089       1.855544      -0.071925       1.431407          -0.000001
          160              H      17.778471      20.815572       7.102897       0.114908       1.175407 0.85414116E+01  0.83536546E+02                                 1.710222                            1.611281      -0.895463       2.451928                    0.998984       3.250622       8.504383       0.549434       1.139840      -0.744600      -0.014381      -0.027994       0.019836       0.037201       0.004549       0.005899      -0.015817      -0.000097      -0.007509      -0.019236       0.003885       0.015351              1.755676       1.797282       0.403449      -0.002756       1.962341      -0.251059       1.507407           0.000000
          161              H      10.891109      13.115051       8.386318       0.104322       1.084471 0.76953123E+01  0.75456496E+02                                 1.784335                            1.647823      -1.300792       2.255394                    0.993366       3.805638      10.947907       0.472073       1.323202      -0.697072       0.013967      -0.012502       0.030189       0.035535       0.002749       0.010951      -0.003938      -0.001563       0.006269      -0.012727       0.001323       0.011404              1.901509       1.524788      -0.073420       0.354203       1.858087      -0.432368       2.321653          -0.000000
          162              H       3.863323      10.032230       4.967130       0.120526       1.139726 0.80939136E+01  0.77982388E+02                                 1.664103                            1.559094      -0.942992       2.434258                    0.998725       3.179648       8.215331       0.564483       1.126204      -0.747990       0.029890       0.004943      -0.028422       0.041541      -0.000486      -0.009777      -0.009617       0.011512       0.033197      -0.015956      -0.003083       0.019039              1.734156       2.206091       0.005551      -0.341867       1.377488      -0.060679       1.618890           0.000000
          163              H       2.446009       8.732482       8.454897       0.122310       1.109202 0.79789676E+01  0.76600139E+02                                 1.635711                            1.549665      -0.913972       2.450325                    0.998881       3.151787       8.128648       0.565279       1.128653      -0.747587       0.002833      -0.017197       0.034851       0.038966       0.001856      -0.006051      -0.010779       0.008357       0.033913      -0.014392      -0.003490       0.017882              1.672681       1.606158      -0.136392       0.224699       1.444691      -0.290103       1.967196           0.000000
          164              H       8.650839      12.716636       5.117352       0.122440       1.164600 0.82225212E+01  0.79731000E+02                                 1.708537                            1.587053      -0.916387       2.449287                    0.998963       3.196327       8.352050       0.549889       1.148706      -0.742463      -0.024381      -0.023255      -0.025320       0.042147       0.006556       0.016157       0.001795      -0.003218       0.020205      -0.017558      -0.001835       0.019393              1.783280       1.710526       0.447236       0.309532       1.972580       0.229993       1.666733           0.000000
          165              H      11.900211      19.574606       6.482414       0.129974       1.086144 0.80619239E+01  0.79063164E+02                                 1.735436                            1.654529      -0.906456       2.461980                    0.998698       3.360280       9.311475       0.490489       1.273332      -0.711930       0.005931       0.027612       0.024510       0.037394       0.005979       0.001595       0.005228      -0.024213       0.020529      -0.016930       0.002778       0.014152              1.782321       1.451724       0.204499      -0.015241       2.027983       0.307098       1.867257           0.000000
          166              H      30.371010      11.181757       2.939130       0.122063       1.145479 0.84179262E+01  0.82596493E+02                                 1.730248                            1.637520      -0.950753       2.430322                    0.998827       3.282469       8.797333       0.522577       1.194536      -0.730875       0.004495      -0.001062      -0.037946       0.038226      -0.008731      -0.007625       0.002106       0.013009       0.050756      -0.019418      -0.000922       0.020340              1.792734       1.742834      -0.110442       0.308372       1.375264      -0.070707       2.260105          -0.000000
          167              H      29.224749      11.596501       6.717545       0.122979       1.037675 0.73416936E+01  0.70570013E+02                                 1.700060                            1.587791      -0.959766       2.433066                    0.998156       3.393923       9.412880       0.494835       1.287720      -0.707568      -0.024013       0.005953       0.028274       0.037569      -0.006052      -0.002432       0.000479       0.017236       0.038962      -0.017027       0.003405       0.013623              1.806993       2.038695      -0.336799      -0.405910       1.561739       0.169932       1.820545          -0.000000
          168              H      31.311532      10.835593       7.419670       0.116573       1.109164 0.80932893E+01  0.78141336E+02                                 1.650547                            1.573269      -0.856779       2.473774                    0.999224       3.185764       8.297435       0.553144       1.146865      -0.743012       0.005025      -0.003927       0.037514       0.038053      -0.006203      -0.002366       0.000447       0.018016       0.041878      -0.017919       0.003415       0.014504              1.683069       1.660788      -0.168224       0.221050       1.389067      -0.055034       1.999353          -0.000000
          169              H       0.326570       9.392153       7.805023       0.114355       1.109102 0.80191092E+01  0.77332645E+02                                 1.657553                            1.571482      -0.840295       2.481257                    0.999433       3.192452       8.339986       0.549978       1.154846      -0.740904      -0.026376      -0.009663       0.024167       0.037056      -0.001337      -0.005075      -0.012471       0.017539       0.021167      -0.018904       0.004040       0.014864              1.707686       2.151153      -0.038540      -0.259751       1.384211      -0.070180       1.587694          -0.000000
          170              H      11.554047      15.227959       7.703786       0.106133       1.236402 0.94444193E+01  0.96412497E+02                                 1.882016                            1.781502      -1.179176       2.313496                    0.995366       3.666915      10.385657       0.476123       1.260169      -0.713390       0.020773       0.019700       0.020206       0.035041       0.010246       0.009709      -0.002750      -0.006620      -0.006586      -0.016250       0.003297       0.012954              1.928582       1.706901       0.320029       0.303235       2.098036       0.140790       1.980810          -0.000000
          171              H      11.234008      17.504152       7.217197       0.098640       1.131724 0.81942090E+01  0.81544613E+02                                 1.832704                            1.699316      -1.248789       2.278256                    0.993634       3.815826      11.025210       0.465742       1.321516      -0.697941      -0.002848      -0.004155       0.034372       0.034739       0.004554       0.000991       0.000284      -0.019197       0.022734      -0.014450       0.006595       0.007855              1.929070       1.393679       0.101137      -0.226833       1.829025      -0.323169       2.564506          -0.000000
          172              H       1.779806      10.793139       4.385835       0.113214       1.133929 0.82044709E+01  0.79311564E+02                                 1.657218                            1.568949      -0.875949       2.459816                    0.999076       3.211647       8.310287       0.563147       1.125119      -0.748213      -0.000694       0.017881      -0.030087       0.035007      -0.002290      -0.006055      -0.011643       0.015054       0.019158      -0.017682       0.003343       0.014339              1.689070       1.688070      -0.123315       0.170623       1.519429      -0.344466       1.859710           0.000000
          173              H      11.619361      18.287920       2.612560       0.108665       1.892099 0.15895812E+02  0.18154991E+03                                 2.359398                            2.200144      -1.312878       2.216268                    0.997054       3.960482      11.191109       0.469615       1.141960      -0.744377      -0.000622       0.001348      -0.046445       0.046469       0.011433       0.002838       0.006287      -0.021253       0.065899      -0.026593       0.002217       0.024375              2.479144       1.766394       0.086335      -0.056286       2.317356      -0.505476       3.353682          -0.000001
          174              H      32.376150      10.476366       3.631458       0.108010       1.138141 0.81822382E+01  0.79088359E+02                                 1.665025                            1.569274      -0.867637       2.460936                    0.999102       3.226322       8.363479       0.561447       1.128643      -0.747200       0.021905      -0.010543      -0.026104       0.035671      -0.007939      -0.001930       0.002558       0.017261       0.039627      -0.018421       0.004298       0.014123              1.723991       2.088258      -0.257014      -0.262976       1.407516       0.092420       1.676200           0.000000
          175              H      10.871515      16.171746       3.504096       0.114718       1.212242 0.89277254E+01  0.88474981E+02                                 1.762626                            1.661763      -0.968830       2.419021                    0.998314       3.298013       8.746472       0.532841       1.159922      -0.739770      -0.008314      -0.026148      -0.026201       0.037939       0.005773       0.000966       0.004021      -0.018343       0.040879      -0.017652       0.002492       0.015160              1.798002       1.431408       0.267089       0.071925       2.107055       0.271275       1.855544          -0.000001
          176              H       9.225602      14.878529       4.487072       0.114908       1.175408 0.85414147E+01  0.83536582E+02                                 1.710223                            1.611281      -0.895463       2.451928                    0.998984       3.250622       8.504383       0.549434       1.139840      -0.744600      -0.019836       0.014381      -0.027994       0.037201       0.005899       0.015817      -0.004549      -0.003706       0.003900      -0.019236       0.003885       0.015351              1.755676       1.507407      -0.002756       0.251059       1.797282      -0.403449       1.962341           0.000000
          177              H      21.765891      29.443551       7.942182       0.104322       1.084471 0.76953124E+01  0.75456497E+02                                 1.784335                            1.647823      -1.300792       2.255394                    0.993366       3.805638      10.947907       0.472073       1.323202      -0.697072      -0.013967      -0.012502      -0.030189       0.035535      -0.002749       0.010951       0.003938      -0.001563       0.006269      -0.012727       0.001323       0.011404              1.901509       1.524788       0.073419       0.354203       1.858087       0.432368       2.321653          -0.000000
          178              H      28.793677      26.360730      11.361370       0.120526       1.139726 0.80939081E+01  0.77982323E+02                                 1.664102                            1.559093      -0.942992       2.434258                    0.998725       3.179648       8.215331       0.564483       1.126205      -0.747990      -0.029890       0.004943       0.028422       0.041541       0.000486      -0.009777       0.009617       0.011512       0.033197      -0.015956      -0.003083       0.019039              1.734155       2.206088      -0.005551      -0.341867       1.377488       0.060679       1.618890           0.000000
          179              H      30.210991      25.060982       7.873603       0.122310       1.109202 0.79789663E+01  0.76600123E+02                                 1.635711                            1.549665      -0.913972       2.450325                    0.998881       3.151787       8.128648       0.565279       1.128653      -0.747587      -0.002833      -0.017197      -0.034851       0.038966      -0.001856      -0.006051       0.010779       0.008357       0.033913      -0.014392      -0.003490       0.017882              1.672681       1.606157       0.136392       0.224699       1.444691       0.290103       1.967195           0.000000
          180              H      24.006161      29.045136      11.211148       0.122440       1.164600 0.82225204E+01  0.79730988E+02                                 1.708537                            1.587052      -0.916387       2.449287                    0.998963       3.196327       8.352049       0.549889       1.148706      -0.742464       0.024381      -0.023255       0.025320       0.042147      -0.006556       0.016157      -0.001795      -0.003218       0.020205      -0.017558      -0.001835       0.019393              1.783279       1.710526      -0.447236       0.309532       1.972579      -0.229993       1.666733           0.000000
          181              H      20.756789       3.246106       9.846085       0.129974       1.086145 0.80619285E+01  0.79063216E+02                                 1.735436                            1.654530      -0.906456       2.461980                    0.998698       3.360280       9.311474       0.490489       1.273331      -0.711930      -0.005931       0.027612      -0.024510       0.037394      -0.005979       0.001595      -0.005228      -0.024213       0.020529      -0.016930       0.002778       0.014152              1.782321       1.451724      -0.204499      -0.015241       2.027982      -0.307098       1.867258           0.000000
          182              H       2.285990      27.510257      13.389370       0.122063       1.145479 0.84179281E+01  0.82596520E+02                                 1.730249                            1.637520      -0.950753       2.430322                    0.998827       3.282469       8.797335       0.522577       1.194536      -0.730875      -0.004495      -0.001062       0.037946       0.038226       0.008731      -0.007625      -0.002106       0.013009       0.050756      -0.019418      -0.000922       0.020340              1.792735       1.742834       0.110442       0.308372       1.375265       0.070707       2.260106           0.000000
          183              H       3.432251      27.925001       9.610955       0.122979       1.037675 0.73416938E+01  0.70570016E+02                                 1.700061                            1.587791      -0.959766       2.433066                    0.998156       3.393923       9.412880       0.494835       1.287720      -0.707568       0.024013       0.005953      -0.028274       0.037569       0.006052      -0.002432      -0.000479       0.017236       0.038962      -0.017027       0.003405       0.013623              1.806993       2.038695       0.336799      -0.405910       1.561739      -0.169932       1.820545          -0.000000
          184              H       1.345468      27.164093       8.908830       0.116573       1.109164 0.80932899E+01  0.78141346E+02                                 1.650548                            1.573270      -0.856779       2.473774                    0.999224       3.185764       8.297436       0.553144       1.146865      -0.743012      -0.005025      -0.003927      -0.037514       0.038053       0.006203      -0.002366      -0.000447       0.018016       0.041878      -0.017919       0.003415       0.014504              1.683070       1.660789       0.168224       0.221051       1.389067       0.055034       1.999353          -0.000000
          185              H      32.330430      25.720653       8.523477       0.114355       1.109102 0.80191095E+01  0.77332648E+02                                 1.657553                            1.571482      -0.840295       2.481257                    0.999433       3.192452       8.339986       0.549978       1.154846      -0.740904       0.026376      -0.009663      -0.024167       0.037056       0.001337      -0.005075       0.012471       0.017539       0.021167      -0.018904       0.004040       0.014864              1.707686       2.151153       0.038540      -0.259751       1.384211       0.070180       1.587694          -0.000000
          186              H      21.102953      31.556459       8.624714       0.106133       1.236401 0.94444139E+01  0.96412430E+02                                 1.882015                            1.781502      -1.179176       2.313496                    0.995366       3.666915      10.385657       0.476123       1.260169      -0.713390      -0.020773       0.019700      -0.020206       0.035041      -0.010246       0.009709       0.002750      -0.006620      -0.006586      -0.016250       0.003297       0.012954              1.928582       1.706900      -0.320029       0.303235       2.098036      -0.140790       1.980809          -0.000000
          187              H      21.422992       1.175652       9.111303       0.098640       1.131724 0.81942090E+01  0.81544614E+02                                 1.832704                            1.699316      -1.248789       2.278256                    0.993634       3.815826      11.025210       0.465742       1.321516      -0.697941       0.002848      -0.004155      -0.034372       0.034739      -0.004554       0.000991      -0.000284      -0.019197       0.022734      -0.014450       0.006595       0.007855              1.929070       1.393679      -0.101137      -0.226833       1.829025       0.323169       2.564506          -0.000000
          188              H      30.877193      27.121638      11.942665       0.113214       1.133928 0.82044645E+01  0.79311486E+02                                 1.657217                            1.568948      -0.875949       2.459816                    0.999076       3.211647       8.310286       0.563147       1.125118      -0.748213       0.000694       0.017881       0.030087       0.035007       0.002290      -0.006055       0.011643       0.015054       0.019158      -0.017682       0.003343       0.014339              1.689069       1.688069       0.123314       0.170623       1.519428       0.344465       1.859710           0.000000
          189              H      21.037639       1.959420      13.715940       0.108665       1.892098 0.15895808E+02  0.18154986E+03                                 2.359397                            2.200144      -1.312878       2.216268                    0.997054       3.960482      11.191108       0.469615       1.141960      -0.744377       0.000622       0.001348       0.046445       0.046469      -0.011433       0.002838      -0.006287      -0.021253       0.065899      -0.026593       0.002217       0.024375              2.479143       1.766394      -0.086335      -0.056286       2.317355       0.505475       3.353681          -0.000001
          190              H       0.280850      26.804866      12.697042       0.108010       1.138141 0.81822382E+01  0.79088360E+02                                 1.665025                            1.569274      -0.867637       2.460936                    0.999102       3.226322       8.363479       0.561447       1.128643      -0.747200      -0.021905      -0.010543       0.026104       0.035671       0.007939      -0.001930      -0.002558       0.017261       0.039627      -0.018421       0.004298       0.014123              1.723991       2.088258       0.257014      -0.262976       1.407516      -0.092420       1.676200           0.000000
          191              H      21.785485      32.500246      12.824404       0.114718       1.212242 0.89277247E+01  0.88474969E+02                                 1.762626                            1.661763      -0.968830       2.419021                    0.998314       3.298013       8.746471       0.532841       1.159922      -0.739770       0.008314      -0.026148       0.026201       0.037939      -0.005773       0.000966      -0.004021      -0.018343       0.040879      -0.017652       0.002492       0.015160              1.798002       1.431407      -0.267089       0.071925       2.107055      -0.271275       1.855544          -0.000001
          192              H      23.431397      31.207029      11.841428       0.114908       1.175407 0.85414116E+01  0.83536546E+02                                 1.710222                            1.611281      -0.895463       2.451928                    0.998984       3.250622       8.504383       0.549434       1.139840      -0.744600       0.019836       0.014381       0.027994       0.037201      -0.005899       0.015817       0.004549      -0.003706       0.003900      -0.019236       0.003885       0.015351              1.755676       1.507407       0.002756       0.251059       1.797282       0.403449       1.962341           0.000000
          193              H      27.219609       3.213449      24.270682       0.104322       1.084471 0.76953123E+01  0.75456496E+02                                 1.784335                            1.647823      -1.300792       2.255394                    0.993366       3.805638      10.947907       0.472073       1.323202      -0.697072       0.013967       0.012502      -0.030189       0.035535      -0.002749      -0.010951      -0.003938      -0.001563       0.006269      -0.012727       0.001323       0.011404              1.901509       1.524788       0.073420      -0.354203       1.858087      -0.432368       2.321653          -0.000000
          194              H      20.191823       6.296270      27.689870       0.120526       1.139726 0.80939136E+01  0.77982388E+02                                 1.664103                            1.559094      -0.942992       2.434258                    0.998725       3.179648       8.215331       0.564483       1.126204      -0.747990       0.029890      -0.004943       0.028422       0.041541       0.000486       0.009777      -0.009617       0.011512       0.033197      -0.015956      -0.003083       0.019039              1.734156       2.206090      -0.005551       0.341867       1.377488      -0.060679       1.618890           0.000000
          195              H      18.774509       7.596018      24.202103       0.122310       1.109202 0.79789676E+01  0.76600139E+02                                 1.635711                            1.549665      -0.913972       2.450325                    0.998881       3.151787       8.128648       0.565279       1.128653      -0.747587       0.002833       0.017197      -0.034851       0.038966      -0.001856       0.006051      -0.010779       0.008357       0.033913      -0.014392      -0.003490       0.017882              1.672681       1.606158       0.136392      -0.224699       1.444691      -0.290103       1.967196           0.000000
          196              H      24.979339       3.611864      27.539648       0.122440       1.164600 0.82225205E+01  0.79730990E+02                                 1.708537                            1.587052      -0.916387       2.449287                    0.998963       3.196327       8.352049       0.549889       1.148706      -0.742464      -0.024381       0.023255       0.025320       0.042147      -0.006556      -0.016157       0.001795      -0.003218       0.020205      -0.017558      -0.001835       0.019393              1.783279       1.710526      -0.447236      -0.309532       1.972579       0.229993       1.666733           0.000000
          197              H      28.228711      29.410894      26.174585       0.129974       1.086145 0.80619285E+01  0.79063216E+02                                 1.735436                            1.654530      -0.906456       2.461980                    0.998698       3.360280       9.311474       0.490489       1.273331      -0.711930       0.005931      -0.027612      -0.024510       0.037394      -0.005979      -0.001595       0.005228      -0.024213       0.020529      -0.016930       0.002778       0.014152              1.782321       1.451724      -0.204499       0.015241       2.027982       0.307098       1.867258           0.000000
          198              H      14.042510       5.146743      29.717870       0.122063       1.145479 0.84179260E+01  0.82596490E+02                                 1.730248                            1.637520      -0.950753       2.430322                    0.998827       3.282469       8.797333       0.522577       1.194536      -0.730875       0.004495       0.001062       0.037946       0.038226       0.008731       0.007625       0.002106       0.013009       0.050756      -0.019418      -0.000922       0.020340              1.792734       1.742834       0.110442      -0.308372       1.375264      -0.070707       2.260105          -0.000000
          199              H      12.896249       4.731999      25.939455       0.122979       1.037675 0.73416942E+01  0.70570018E+02                                 1.700060                            1.587791      -0.959766       2.433066                    0.998156       3.393923       9.412879       0.494835       1.287720      -0.707568      -0.024013      -0.005953      -0.028274       0.037569       0.006052       0.002432       0.000479       0.017236       0.038962      -0.017027       0.003405       0.013623              1.806993       2.038695       0.336799       0.405910       1.561739       0.169932       1.820545          -0.000000
          200              H      14.983032       5.492907      25.237330       0.116573       1.109164 0.80932899E+01  0.78141346E+02                                 1.650548                            1.573270      -0.856779       2.473774                    0.999224       3.185764       8.297436       0.553144       1.146865      -0.743012       0.005025       0.003927      -0.037514       0.038053       0.006203       0.002366       0.000447       0.018016       0.041878      -0.017919       0.003415       0.014504              1.683070       1.660789       0.168224      -0.221051       1.389067      -0.055034       1.999353          -0.000000
          201              H      16.655070       6.936347      24.851977       0.114355       1.109102 0.80191095E+01  0.77332648E+02                                 1.657553                            1.571482      -0.840295       2.481257                    0.999433       3.192452       8.339986       0.549978       1.154846      -0.740904      -0.026376       0.009663      -0.024167       0.037056       0.001337       0.005075      -0.012471       0.017539       0.021167      -0.018904       0.004040       0.014864              1.707686       2.151152       0.038540       0.259751       1.384211      -0.070180       1.587694          -0.000000
          202              H      27.882547       1.100541      24.953214       0.106133       1.236402 0.94444193E+01  0.96412497E+02                                 1.882016                            1.781502      -1.179176       2.313496                    0.995366       3.666915      10.385657       0.476123       1.260169      -0.713390       0.020773      -0.019700      -0.020206       0.035041      -0.010246      -0.009709      -0.002750      -0.006620      -0.006586      -0.016250       0.003297       0.012954              1.928582       1.706901      -0.320029      -0.303235       2.098036       0.140790       1.980810          -0.000000
          203              H      27.562508      31.481348      25.439803       0.098640       1.131724 0.81942090E+01  0.81544614E+02                                 1.832704                            1.699316      -1.248789       2.278256                    0.993634       3.815826      11.025210       0.465742       1.321516      -0.697941      -0.002848       0.004155      -0.034372       0.034739      -0.004554      -0.000991       0.000284      -0.019197       0.022734      -0.014450       0.006595       0.007855              1.929070       1.393679      -0.101137       0.226833       1.829025      -0.323169       2.564506          -0.000000
          204              H      18.108306       5.535361      28.271165       0.113214       1.133928 0.82044689E+01  0.79311537E+02                                 1.657217                            1.568949      -0.875949       2.459816                    0.999076       3.211647       8.310286       0.563147       1.125118      -0.748213      -0.000694      -0.017881       0.030087       0.035007       0.002290       0.006055      -0.011643       0.015054       0.019158      -0.017682       0.003343       0.014339              1.689069       1.688069       0.123315      -0.170623       1.519429      -0.344466       1.859710           0.000000
          205              H      27.947861      30.697580      30.044440       0.108665       1.892098 0.15895808E+02  0.18154986E+03                                 2.359397                            2.200144      -1.312878       2.216268                    0.997054       3.960482      11.191108       0.469615       1.141960      -0.744377      -0.000622      -0.001348       0.046445       0.046469      -0.011433      -0.002838       0.006287      -0.021253       0.065899      -0.026593       0.002217       0.024375              2.479144       1.766394      -0.086335       0.056286       2.317355      -0.505475       3.353681          -0.000001
          206              H      16.047650       5.852134      29.025542       0.108010       1.138141 0.81822389E+01  0.79088370E+02                                 1.665025                            1.569274      -0.867637       2.460936                    0.999102       3.226322       8.363480       0.561447       1.128644      -0.747200       0.021905       0.010543       0.026104       0.035671       0.007939       0.001930       0.002558       0.017261       0.039627      -0.018421       0.004298       0.014123              1.723992       2.088258       0.257014       0.262976       1.407517       0.092420       1.676200           0.000000
          207              H      27.200015       0.156754      29.152904       0.114718       1.212242 0.89277247E+01  0.88474969E+02                                 1.762626                            1.661763      -0.968830       2.419021                    0.998314       3.298013       8.746471       0.532841       1.159922      -0.739770      -0.008314       0.026148       0.026201       0.037939      -0.005773      -0.000966       0.004021      -0.018343       0.040879      -0.017652       0.002492       0.015160              1.798002       1.431407      -0.267089      -0.071925       2.107055       0.271275       1.855544          -0.000001
          208              H      25.554102       1.449971      28.169928       0.114908       1.175408 0.85414147E+01  0.83536582E+02                                 1.710223                            1.611281      -0.895463       2.451928                    0.998984       3.250622       8.504383       0.549434       1.139840      -0.744600      -0.019836      -0.014381       0.027994       0.037201      -0.005899      -0.015817      -0.004549      -0.003706       0.003900      -0.019236       0.003885       0.015351              1.755676       1.507407       0.002756      -0.251059       1.797282      -0.403449       1.962341           0.000000
          209              H       5.437391      19.541949      24.714818       0.104322       1.084471 0.76953122E+01  0.75456495E+02                                 1.784335                            1.647823      -1.300792       2.255394                    0.993366       3.805638      10.947907       0.472073       1.323202      -0.697072      -0.013967       0.012502       0.030189       0.035535       0.002749      -0.010951       0.003938      -0.001563       0.006269      -0.012727       0.001323       0.011404              1.901509       1.524788      -0.073419      -0.354203       1.858087       0.432368       2.321652          -0.000000
          210              H      12.465177      22.624770      21.295630       0.120526       1.139726 0.80939081E+01  0.77982324E+02                                 1.664102                            1.559093      -0.942992       2.434258                    0.998725       3.179648       8.215331       0.564483       1.126205      -0.747990      -0.029890      -0.004943      -0.028422       0.041541      -0.000486       0.009777       0.009617       0.011512       0.033197      -0.015956      -0.003083       0.019039              1.734156       2.206089       0.005551       0.341867       1.377488       0.060679       1.618890           0.000000
          211              H      13.882491      23.924518      24.783397       0.122310       1.109202 0.79789684E+01  0.76600151E+02                                 1.635711                            1.549666      -0.913972       2.450325                    0.998881       3.151787       8.128649       0.565279       1.128653      -0.747587      -0.002833       0.017197       0.034851       0.038966       0.001856       0.006051       0.010779       0.008357       0.033913      -0.014392      -0.003490       0.017882              1.672682       1.606158      -0.136392      -0.224699       1.444691       0.290103       1.967196           0.000000
          212              H       7.677661      19.940364      21.445852       0.122440       1.164600 0.82225224E+01  0.79731014E+02                                 1.708537                            1.587053      -0.916387       2.449287                    0.998963       3.196327       8.352050       0.549889       1.148706      -0.742463       0.024381       0.023255      -0.025320       0.042147       0.006556      -0.016157      -0.001795      -0.003218       0.020205      -0.017558      -0.001835       0.019393              1.783280       1.710526       0.447236      -0.309532       1.972580      -0.229993       1.666733           0.000000
          213              H       4.428289      13.082394      22.810914       0.129974       1.086144 0.80619240E+01  0.79063163E+02                                 1.735436                            1.654529      -0.906456       2.461980                    0.998698       3.360280       9.311474       0.490489       1.273331      -0.711930      -0.005931      -0.027612       0.024510       0.037394       0.005979      -0.001595      -0.005228      -0.024213       0.020529      -0.016930       0.002778       0.014152              1.782321       1.451724       0.204499       0.015241       2.027983      -0.307098       1.867257           0.000000
          214              H      18.614490      21.475243      19.267630       0.122063       1.145479 0.84179297E+01  0.82596533E+02                                 1.730248                            1.637520      -0.950753       2.430322                    0.998827       3.282470       8.797335       0.522577       1.194535      -0.730875      -0.004495       0.001062      -0.037946       0.038226      -0.008731       0.007625      -0.002106       0.013009       0.050756      -0.019418      -0.000922       0.020340              1.792734       1.742834      -0.110442      -0.308372       1.375264       0.070707       2.260105          -0.000000
          215              H      19.760751      21.060499      23.046045       0.122979       1.037675 0.73416936E+01  0.70570013E+02                                 1.700060                            1.587791      -0.959766       2.433066                    0.998156       3.393923       9.412880       0.494835       1.287720      -0.707568       0.024013      -0.005953       0.028274       0.037569      -0.006052       0.002432      -0.000479       0.017236       0.038962      -0.017027       0.003405       0.013623              1.806993       2.038695      -0.336799       0.405909       1.561739      -0.169932       1.820545          -0.000000
          216              H      17.673968      21.821407      23.748170       0.116573       1.109164 0.80932899E+01  0.78141346E+02                                 1.650548                            1.573270      -0.856779       2.473774                    0.999224       3.185764       8.297436       0.553144       1.146865      -0.743012      -0.005025       0.003927       0.037514       0.038053      -0.006203       0.002366      -0.000447       0.018016       0.041878      -0.017919       0.003415       0.014504              1.683070       1.660789      -0.168224      -0.221051       1.389067       0.055034       1.999353          -0.000000
          217              H      16.001930      23.264847      24.133523       0.114355       1.109102 0.80191104E+01  0.77332659E+02                                 1.657553                            1.571482      -0.840295       2.481257                    0.999433       3.192452       8.339986       0.549978       1.154846      -0.740904       0.026376       0.009663       0.024167       0.037056      -0.001337       0.005075       0.012471       0.017539       0.021167      -0.018904       0.004040       0.014864              1.707686       2.151153      -0.038540       0.259751       1.384211       0.070180       1.587694          -0.000000
          218              H       4.774453      17.429041      24.032286       0.106133       1.236401 0.94444139E+01  0.96412430E+02                                 1.882015                            1.781502      -1.179176       2.313496                    0.995366       3.666915      10.385657       0.476123       1.260169      -0.713390      -0.020773      -0.019700       0.020206       0.035041       0.010246      -0.009709       0.002750      -0.006620      -0.006586      -0.016250       0.003297       0.012954              1.928582       1.706900       0.320029      -0.303235       2.098036      -0.140790       1.980809          -0.000000
          219              H       5.094492      15.152848      23.545697       0.098640       1.131724 0.81942090E+01  0.81544613E+02                                 1.832704                            1.699316      -1.248789       2.278256                    0.993634       3.815826      11.025210       0.465742       1.321516      -0.697941       0.002848       0.004155       0.034372       0.034739       0.004554      -0.000991      -0.000284      -0.019197       0.022734      -0.014450       0.006595       0.007855              1.929070       1.393679       0.101137       0.226833       1.829025       0.323169       2.564506          -0.000000
          220              H      14.548693      21.863861      20.714335       0.113214       1.133928 0.82044671E+01  0.79311514E+02                                 1.657216                            1.568948      -0.875949       2.459816                    0.999076       3.211647       8.310285       0.563147       1.125118      -0.748213       0.000694      -0.017881      -0.030087       0.035007      -0.002290       0.006055       0.011643       0.015054       0.019158      -0.017682       0.003343       0.014339              1.689069       1.688068      -0.123314      -0.170622       1.519428       0.344466       1.859709           0.000000
          221              H       4.709139      14.369080      18.941060       0.108665       1.892099 0.15895813E+02  0.18154994E+03                                 2.359398                            2.200145      -1.312878       2.216268                    0.997054       3.960482      11.191110       0.469615       1.141960      -0.744377       0.000622      -0.001348      -0.046445       0.046469       0.011433      -0.002838      -0.006287      -0.021253       0.065899      -0.026593       0.002217       0.024375              2.479144       1.766395       0.086335       0.056286       2.317356       0.505476       3.353682          -0.000001
          222              H      16.609350      22.180634      19.959958       0.108010       1.138141 0.81822382E+01  0.79088360E+02                                 1.665025                            1.569274      -0.867637       2.460936                    0.999102       3.226322       8.363479       0.561447       1.128643      -0.747200      -0.021905       0.010543      -0.026104       0.035671      -0.007939       0.001930      -0.002558       0.017261       0.039627      -0.018421       0.004298       0.014123              1.723991       2.088258      -0.257014       0.262976       1.407517      -0.092420       1.676200           0.000000
          223              H       5.456985      16.485254      19.832596       0.114718       1.212242 0.89277247E+01  0.88474969E+02                                 1.762626                            1.661763      -0.968830       2.419021                    0.998314       3.298013       8.746471       0.532841       1.159922      -0.739770       0.008314       0.026148      -0.026201       0.037939       0.005773      -0.000966      -0.004021      -0.018343       0.040879      -0.017652       0.002492       0.015160              1.798002       1.431407       0.267089      -0.071925       2.107055      -0.271275       1.855544          -0.000001
          224              H       7.102897      17.778471      20.815572       0.114908       1.175407 0.85414116E+01  0.83536546E+02                                 1.710222                            1.611281      -0.895463       2.451928                    0.998984       3.250622       8.504383       0.549434       1.139840      -0.744600       0.019836      -0.014381      -0.027994       0.037201       0.005899      -0.015817       0.004549      -0.003706       0.003900      -0.019236       0.003885       0.015351              1.755676       1.507407      -0.002756      -0.251059       1.797282       0.403449       1.962341           0.000000
          225              H      24.270682      21.765891      19.541949       0.104322       1.084471 0.76953124E+01  0.75456497E+02                                 1.784335                            1.647823      -1.300792       2.255394                    0.993366       3.805638      10.947907       0.472073       1.323202      -0.697072      -0.030189      -0.013967       0.012502       0.035535       0.010951      -0.003938       0.002749       0.003916      -0.000790      -0.012727       0.001323       0.011404              1.901509       2.321653       0.354203      -0.432368       1.524788      -0.073419       1.858087          -0.000000
          226              H      27.689870      28.793677      22.624770       0.120526       1.139726 0.80939081E+01  0.77982323E+02                                 1.664102                            1.559093      -0.942992       2.434258                    0.998725       3.179648       8.215331       0.564483       1.126205      -0.747990       0.028422      -0.029890      -0.004943       0.041541      -0.009777      -0.009617      -0.000486       0.010843      -0.033867      -0.015956      -0.003083       0.019039              1.734155       1.618890      -0.341867      -0.060679       2.206088       0.005551       1.377488           0.000000
          227              H      24.202103      30.210991      23.924518       0.122310       1.109202 0.79789674E+01  0.76600136E+02                                 1.635711                            1.549665      -0.913972       2.450325                    0.998881       3.151787       8.128648       0.565279       1.128653      -0.747587      -0.034851      -0.002833       0.017197       0.038966      -0.006051      -0.010779       0.001856       0.012778      -0.029492      -0.014392      -0.003490       0.017882              1.672681       1.967195       0.224699      -0.290103       1.606158      -0.136392       1.444691           0.000000
          228              H      27.539648      24.006161      19.940364       0.122440       1.164600 0.82225204E+01  0.79730988E+02                                 1.708537                            1.587052      -0.916387       2.449287                    0.998963       3.196327       8.352049       0.549889       1.148706      -0.742464       0.025320       0.024381       0.023255       0.042147       0.016157       0.001795       0.006556       0.011711      -0.005275      -0.017558      -0.001835       0.019393              1.783279       1.666733       0.309532       0.229993       1.710526       0.447236       1.972579           0.000000
          229              H      26.174585      20.756789      13.082394       0.129974       1.086145 0.80619284E+01  0.79063217E+02                                 1.735436                            1.654530      -0.906456       2.461980                    0.998698       3.360280       9.311475       0.490489       1.273332      -0.711930      -0.024510      -0.005931      -0.027612       0.037394       0.001595       0.005228       0.005979       0.022371       0.026055      -0.016930       0.002778       0.014152              1.782322       1.867258      -0.015241       0.307099       1.451724       0.204499       2.027983           0.000000
          230              H      29.717870       2.285990      21.475243       0.122063       1.145479 0.84179264E+01  0.82596498E+02                                 1.730248                            1.637520      -0.950753       2.430322                    0.998827       3.282469       8.797334       0.522577       1.194536      -0.730875       0.037946      -0.004495       0.001062       0.038226      -0.007625       0.002106      -0.008731       0.018873      -0.044891      -0.019418      -0.000922       0.020340              1.792735       2.260105       0.308372      -0.070707       1.742834      -0.110442       1.375265           0.000000
          231              H      25.939455       3.432251      21.060499       0.122979       1.037675 0.73416938E+01  0.70570016E+02                                 1.700061                            1.587791      -0.959766       2.433066                    0.998156       3.393923       9.412880       0.494835       1.287720      -0.707568      -0.028274       0.024013      -0.005953       0.037569      -0.002432       0.000479      -0.006052       0.010863      -0.045335      -0.017027       0.003405       0.013623              1.806993       1.820545      -0.405910       0.169932       2.038695      -0.336799       1.561739          -0.000000
          232              H      25.237330       1.345468      21.821407       0.116573       1.109164 0.80932899E+01  0.78141346E+02                                 1.650548                            1.573270      -0.856779       2.473774                    0.999224       3.185764       8.297436       0.553144       1.146865      -0.743012      -0.037514      -0.005025       0.003927       0.038053      -0.002366       0.000447      -0.006203       0.011931      -0.047963      -0.017919       0.003415       0.014504              1.683070       1.999353       0.221051      -0.055034       1.660789      -0.168224       1.389067          -0.000000
          233              H      24.851977      32.330430      23.264847       0.114355       1.109102 0.80191095E+01  0.77332648E+02                                 1.657553                            1.571482      -0.840295       2.481257                    0.999433       3.192452       8.339986       0.549978       1.154846      -0.740904      -0.024167       0.026376       0.009663       0.037056      -0.005075      -0.012471      -0.001337       0.001814      -0.036892      -0.018904       0.004040       0.014864              1.707686       1.587694      -0.259751      -0.070180       2.151153      -0.038540       1.384211          -0.000000
          234              H      24.953214      21.102953      17.429041       0.106133       1.236401 0.94444140E+01  0.96412430E+02                                 1.882015                            1.781502      -1.179176       2.313496                    0.995366       3.666915      10.385657       0.476123       1.260169      -0.713390      -0.020206      -0.020773      -0.019700       0.035041       0.009709      -0.002750       0.010246       0.000017       0.013223      -0.016250       0.003297       0.012954              1.928582       1.980809       0.303235       0.140790       1.706900       0.320029       2.098036          -0.000000
          235              H      25.439803      21.422992      15.152848       0.098640       1.131724 0.81942090E+01  0.81544614E+02                                 1.832704                            1.699316      -1.248789       2.278256                    0.993634       3.815826      11.025210       0.465742       1.321516      -0.697941      -0.034372       0.002848       0.004155       0.034739       0.000991       0.000284       0.004554       0.020965       0.017428      -0.014450       0.006595       0.007855              1.929070       2.564506      -0.226833      -0.323169       1.393679       0.101137       1.829025          -0.000000
          236              H      28.271165      30.877193      21.863861       0.113214       1.133928 0.82044677E+01  0.79311523E+02                                 1.657217                            1.568948      -0.875949       2.459816                    0.999076       3.211647       8.310286       0.563147       1.125118      -0.748213       0.030087       0.000694      -0.017881       0.035007      -0.006055      -0.011643      -0.002290       0.002052      -0.032160      -0.017682       0.003343       0.014339              1.689069       1.859709       0.170623      -0.344466       1.688069      -0.123314       1.519429           0.000000
          237              H      30.044440      21.037639      14.369080       0.108665       1.892098 0.15895807E+02  0.18154984E+03                                 2.359397                            2.200144      -1.312878       2.216268                    0.997054       3.960482      11.191107       0.469615       1.141960      -0.744377       0.046445       0.000622      -0.001348       0.046469       0.002838       0.006287       0.011433       0.043576      -0.001070      -0.026593       0.002217       0.024375              2.479143       3.353680      -0.056286      -0.505475       1.766394       0.086335       2.317355          -0.000001
          238              H      29.025542       0.280850      22.180634       0.108010       1.138141 0.81822382E+01  0.79088360E+02                                 1.665025                            1.569274      -0.867637       2.460936                    0.999102       3.226322       8.363479       0.561447       1.128643      -0.747200       0.026104      -0.021905       0.010543       0.035671      -0.001930       0.002558      -0.007939       0.011183      -0.045705      -0.018421       0.004298       0.014123              1.723991       1.676200      -0.262976       0.092420       2.088258      -0.257014       1.407516           0.000000
          239              H      29.152904      21.785485      16.485254       0.114718       1.212242 0.89277247E+01  0.88474969E+02                                 1.762626                            1.661763      -0.968830       2.419021                    0.998314       3.298013       8.746471       0.532841       1.159922      -0.739770       0.026201       0.008314       0.026148       0.037939       0.000966       0.004021       0.005773       0.029611       0.007075      -0.017652       0.002492       0.015160              1.798002       1.855544       0.071925       0.271275       1.431407       0.267089       2.107055          -0.000001
          240              H      28.169928      23.431397      17.778471       0.114908       1.175408 0.85414129E+01  0.83536556E+02                                 1.710222                            1.611280      -0.895463       2.451928                    0.998984       3.250623       8.504384       0.549434       1.139839      -0.744600       0.027994       0.019836      -0.014381       0.037201       0.015817      -0.004549       0.005899       0.003803       0.003609      -0.019236       0.003885       0.015351              1.755676       1.962340       0.251059      -0.403449       1.507406      -0.002756       1.797281           0.000000
          241              H      24.714818      10.891109       3.213449       0.104322       1.084471 0.76953123E+01  0.75456496E+02                                 1.784335                            1.647823      -1.300792       2.255394                    0.993366       3.805638      10.947907       0.472073       1.323202      -0.697072       0.030189       0.013967       0.012502       0.035535       0.010951       0.003938      -0.002749       0.003916      -0.000790      -0.012727       0.001323       0.011404              1.901509       2.321653       0.354203       0.432368       1.524788       0.073420       1.858087          -0.000000
          242              H      21.295630       3.863323       6.296270       0.120526       1.139726 0.80939144E+01  0.77982400E+02                                 1.664103                            1.559094      -0.942992       2.434258                    0.998725       3.179648       8.215332       0.564483       1.126205      -0.747990      -0.028422       0.029890      -0.004943       0.041541      -0.009777       0.009617       0.000486       0.010843      -0.033867      -0.015956      -0.003083       0.019039              1.734157       1.618890      -0.341867       0.060679       2.206091      -0.005551       1.377489           0.000000
          243              H      24.783397       2.446009       7.596018       0.122310       1.109202 0.79789676E+01  0.76600139E+02                                 1.635711                            1.549665      -0.913972       2.450325                    0.998881       3.151787       8.128648       0.565279       1.128653      -0.747587       0.034851       0.002833       0.017197       0.038966      -0.006051       0.010779      -0.001856       0.012778      -0.029492      -0.014392      -0.003490       0.017882              1.672681       1.967196       0.224699       0.290103       1.606158       0.136392       1.444691           0.000000
          244              H      21.445852       8.650839       3.611864       0.122440       1.164600 0.82225224E+01  0.79731014E+02                                 1.708537                            1.587053      -0.916387       2.449287                    0.998963       3.196327       8.352050       0.549889       1.148706      -0.742463      -0.025320      -0.024381       0.023255       0.042147       0.016157      -0.001795      -0.006556       0.011711      -0.005275      -0.017558      -0.001835       0.019393              1.783280       1.666733       0.309532      -0.229993       1.710526      -0.447236       1.972580           0.000000
          245              H      22.810914      11.900211      29.410894       0.129974       1.086144 0.80619239E+01  0.79063164E+02                                 1.735436                            1.654529      -0.906456       2.461980                    0.998698       3.360280       9.311475       0.490489       1.273332      -0.711930       0.024510       0.005931      -0.027612       0.037394       0.001595      -0.005228      -0.005979       0.022371       0.026055      -0.016930       0.002778       0.014152              1.782321       1.867257      -0.015241      -0.307098       1.451724      -0.204499       2.027983           0.000000
          246              H      19.267630      30.371010       5.146743       0.122063       1.145479 0.84179267E+01  0.82596500E+02                                 1.730248                            1.637520      -0.950753       2.430322                    0.998827       3.282469       8.797334       0.522577       1.194536      -0.730875      -0.037946       0.004495       0.001062       0.038226      -0.007625      -0.002106       0.008731       0.018873      -0.044891      -0.019418      -0.000922       0.020340              1.792735       2.260105       0.308372       0.070707       1.742834       0.110442       1.375264           0.000000
          247              H      23.046045      29.224749       4.731999       0.122979       1.037675 0.73416936E+01  0.70570013E+02                                 1.700060                            1.587791      -0.959766       2.433066                    0.998156       3.393923       9.412880       0.494835       1.287720      -0.707568       0.028274      -0.024013      -0.005953       0.037569      -0.002432      -0.000479       0.006052       0.010863      -0.045335      -0.017027       0.003405       0.013623              1.806993       1.820545      -0.405909      -0.169932       2.038695       0.336799       1.561739          -0.000000
          248              H      23.748170      31.311532       5.492907       0.116573       1.109164 0.80932899E+01  0.78141346E+02                                 1.650548                            1.573270      -0.856779       2.473774                    0.999224       3.185764       8.297436       0.553144       1.146865      -0.743012       0.037514       0.005025       0.003927       0.038053      -0.002366      -0.000447       0.006203       0.011931      -0.047963      -0.017919       0.003415       0.014504              1.683070       1.999353       0.221051       0.055034       1.660789       0.168224       1.389067          -0.000000
          249              H      24.133523       0.326570       6.936347       0.114355       1.109102 0.80191092E+01  0.77332645E+02                                 1.657553                            1.571482      -0.840295       2.481257                    0.999433       3.192452       8.339986       0.549978       1.154846      -0.740904       0.024167      -0.026376       0.009663       0.037056      -0.005075       0.012471       0.001337       0.001814      -0.036892      -0.018904       0.004040       0.014864              1.707686       1.587694      -0.259751       0.070180       2.151153       0.038540       1.384211          -0.000000
          250              H      24.032286      11.554047       1.100541       0.106133       1.236402 0.94444193E+01  0.96412497E+02                                 1.882016                            1.781502      -1.179176       2.313496                    0.995366       3.666915      10.385657       0.476123       1.260169      -0.713390       0.020206       0.020773      -0.019700       0.035041       0.009709       0.002750      -0.010246       0.000017       0.013223      -0.016250       0.003297       0.012954              1.928582       1.980810       0.303235      -0.140790       1.706901      -0.320029       2.098036          -0.000000
          251              H      23.545697      11.234008      31.481348       0.098640       1.131724 0.81942090E+01  0.81544613E+02                                 1.832704                            1.699316      -1.248789       2.278256                    0.993634       3.815826      11.025210       0.465742       1.321516      -0.697941       0.034372      -0.002848       0.004155       0.034739       0.000991      -0.000284      -0.004554       0.020965       0.017428      -0.014450       0.006595       0.007855              1.929070       2.564506      -0.226833       0.323169       1.393679      -0.101137       1.829025          -0.000000
          252              H      20.714335       1.779806       5.535361       0.113214       1.133928 0.82044691E+01  0.79311539E+02                                 1.657217                            1.568949      -0.875949       2.459816                    0.999076       3.211647       8.310286       0.563147       1.125118      -0.748213      -0.030087      -0.000694      -0.017881       0.035007      -0.006055       0.011643       0.002290       0.002052      -0.032160      -0.017682       0.003343       0.014339              1.689069       1.859710       0.170623       0.344466       1.688069       0.123315       1.519429           0.000000
          253              H      18.941060      11.619361      30.697580       0.108665       1.892098 0.15895808E+02  0.18154986E+03                                 2.359397                            2.200144      -1.312878       2.216268                    0.997054       3.960482      11.191108       0.469615       1.141960      -0.744377      -0.046445      -0.000622      -0.001348       0.046469       0.002838      -0.006287      -0.011433       0.043576      -0.001070      -0.026593       0.002217       0.024375              2.479144       3.353681      -0.056286       0.505475       1.766394      -0.086335       2.317355          -0.000001
          254              H      19.959958      32.376150       5.852134       0.108010       1.138141 0.81822382E+01  0.79088359E+02                                 1.665025                            1.569274      -0.867637       2.460936                    0.999102       3.226322       8.363479       0.561447       1.128643      -0.747200      -0.026104       0.021905       0.010543       0.035671      -0.001930      -0.002558       0.007939       0.011183      -0.045705      -0.018421       0.004298       0.014123              1.723991       1.676200      -0.262976      -0.092420       2.088258       0.257014       1.407516           0.000000
          255              H      19.832596      10.871515       0.156754       0.114718       1.212242 0.89277267E+01  0.88474996E+02                                 1.762626                            1.661763      -0.968830       2.419021                    0.998314       3.298013       8.746472       0.532841       1.159922      -0.739770      -0.026201      -0.008314       0.026148       0.037939       0.000966      -0.004021      -0.005773       0.029611       0.007075      -0.017652       0.002492       0.015160              1.798002       1.855544       0.071925      -0.271275       1.431408      -0.267089       2.107055          -0.000001
          256              H      20.815572       9.225602       1.449971       0.114908       1.175408 0.85414147E+01  0.83536582E+02                                 1.710223                            1.611281      -0.895463       2.451928                    0.998984       3.250622       8.504383       0.549434       1.139840      -0.744600      -0.027994      -0.019836      -0.014381       0.037201       0.015817       0.004549      -0.005899       0.003803       0.003609      -0.019236       0.003885       0.015351              1.755676       1.962341       0.251059       0.403449       1.507407       0.002756       1.797282           0.000000
          257              H       8.386318       5.437391      29.443551       0.104322       1.084471 0.76953122E+01  0.75456495E+02                                 1.784335                            1.647823      -1.300792       2.255394                    0.993366       3.805638      10.947907       0.472073       1.323202      -0.697072       0.030189      -0.013967      -0.012502       0.035535      -0.010951      -0.003938      -0.002749       0.003916      -0.000790      -0.012727       0.001323       0.011404              1.901509       2.321652      -0.354203      -0.432368       1.524788       0.073419       1.858087          -0.000000
          258              H       4.967130      12.465177      26.360730       0.120526       1.139726 0.80939081E+01  0.77982324E+02                                 1.664102                            1.559093      -0.942992       2.434258                    0.998725       3.179648       8.215331       0.564483       1.126205      -0.747990      -0.028422      -0.029890       0.004943       0.041541       0.009777      -0.009617       0.000486       0.010843      -0.033867      -0.015956      -0.003083       0.019039              1.734155       1.618890       0.341867      -0.060679       2.206089      -0.005551       1.377488           0.000000
          259              H       8.454897      13.882491      25.060982       0.122310       1.109202 0.79789684E+01  0.76600151E+02                                 1.635711                            1.549666      -0.913972       2.450325                    0.998881       3.151787       8.128649       0.565279       1.128653      -0.747587       0.034851      -0.002833      -0.017197       0.038966       0.006051      -0.010779      -0.001856       0.012778      -0.029492      -0.014392      -0.003490       0.017882              1.672682       1.967196      -0.224699      -0.290103       1.606158       0.136392       1.444691           0.000000
          260              H       5.117352       7.677661      29.045136       0.122440       1.164600 0.82225205E+01  0.79730990E+02                                 1.708537                            1.587052      -0.916387       2.449287                    0.998963       3.196327       8.352049       0.549889       1.148706      -0.742464      -0.025320       0.024381      -0.023255       0.042147      -0.016157       0.001795      -0.006556       0.011711      -0.005275      -0.017558      -0.001835       0.019393              1.783279       1.666733      -0.309532       0.229993       1.710526      -0.447236       1.972579           0.000000
          261              H       6.482414       4.428289       3.246106       0.129974       1.086144 0.80619240E+01  0.79063163E+02                                 1.735436                            1.654529      -0.906456       2.461980                    0.998698       3.360280       9.311474       0.490489       1.273331      -0.711930       0.024510      -0.005931       0.027612       0.037394      -0.001595       0.005228      -0.005979       0.022371       0.026055      -0.016930       0.002778       0.014152              1.782321       1.867257       0.015241       0.307098       1.451724      -0.204499       2.027983           0.000000
          262              H       2.939130      18.614490      27.510257       0.122063       1.145479 0.84179267E+01  0.82596500E+02                                 1.730248                            1.637520      -0.950753       2.430322                    0.998827       3.282469       8.797334       0.522577       1.194536      -0.730875      -0.037946      -0.004495      -0.001062       0.038226       0.007625       0.002106       0.008731       0.018873      -0.044891      -0.019418      -0.000922       0.020340              1.792735       2.260105      -0.308372      -0.070707       1.742834       0.110442       1.375264           0.000000
          263              H       6.717545      19.760751      27.925001       0.122979       1.037675 0.73416936E+01  0.70570013E+02                                 1.700060                            1.587791      -0.959766       2.433066                    0.998156       3.393923       9.412880       0.494835       1.287720      -0.707568       0.028274       0.024013       0.005953       0.037569       0.002432       0.000479       0.006052       0.010863      -0.045335      -0.017027       0.003405       0.013623              1.806993       1.820545       0.405910       0.169932       2.038695       0.336799       1.561739          -0.000000
          264              H       7.419670      17.673968      27.164093       0.116573       1.109164 0.80932899E+01  0.78141346E+02                                 1.650548                            1.573270      -0.856779       2.473774                    0.999224       3.185764       8.297436       0.553144       1.146865      -0.743012       0.037514      -0.005025      -0.003927       0.038053       0.002366       0.000447       0.006203       0.011931      -0.047963      -0.017919       0.003415       0.014504              1.683070       1.999353      -0.221051      -0.055034       1.660789       0.168224       1.389067          -0.000000
          265              H       7.805023      16.001930      25.720653       0.114355       1.109102 0.80191092E+01  0.77332646E+02                                 1.657553                            1.571482      -0.840295       2.481257                    0.999433       3.192452       8.339986       0.549978       1.154846      -0.740904       0.024167       0.026376      -0.009663       0.037056       0.005075      -0.012471       0.001337       0.001814      -0.036892      -0.018904       0.004040       0.014864              1.707686       1.587694       0.259751      -0.070180       2.151153       0.038540       1.384211          -0.000000
          266              H       7.703786       4.774453      31.556459       0.106133       1.236401 0.94444140E+01  0.96412430E+02                                 1.882015                            1.781502      -1.179176       2.313496                    0.995366       3.666915      10.385657       0.476123       1.260169      -0.713390       0.020206      -0.020773       0.019700       0.035041      -0.009709      -0.002750      -0.010246       0.000017       0.013223      -0.016250       0.003297       0.012954              1.928582       1.980809      -0.303235       0.140790       1.706900      -0.320029       2.098036          -0.000000
          267              H       7.217197       5.094492       1.175652       0.098640       1.131724 0.81942090E+01  0.81544613E+02                                 1.832704                            1.699316      -1.248789       2.278256                    0.993634       3.815826      11.025210       0.465742       1.321516      -0.697941       0.034372       0.002848      -0.004155       0.034739      -0.000991       0.000284      -0.004554       0.020965       0.017428      -0.014450       0.006595       0.007855              1.929070       2.564506       0.226833      -0.323169       1.393679      -0.101137       1.829025          -0.000000
          268              H       4.385835      14.548693      27.121638       0.113214       1.133928 0.82044666E+01  0.79311512E+02                                 1.657217                            1.568949      -0.875949       2.459816                    0.999076       3.211647       8.310287       0.563147       1.125119      -0.748213      -0.030087       0.000694       0.017881       0.035007       0.006055      -0.011643       0.002290       0.002052      -0.032160      -0.017682       0.003343       0.014339              1.689069       1.859710      -0.170623      -0.344465       1.688069       0.123314       1.519428           0.000000
          269              H       2.612560       4.709139       1.959420       0.108665       1.892098 0.15895805E+02  0.18154981E+03                                 2.359397                            2.200144      -1.312878       2.216268                    0.997054       3.960482      11.191107       0.469615       1.141960      -0.744377      -0.046445       0.000622       0.001348       0.046469      -0.002838       0.006287      -0.011433       0.043576      -0.001070      -0.026593       0.002217       0.024375              2.479143       3.353680       0.056286      -0.505475       1.766394      -0.086335       2.317355          -0.000001
          270              H       3.631458      16.609350      26.804866       0.108010       1.138141 0.81822389E+01  0.79088370E+02                                 1.665025                            1.569274      -0.867637       2.460936                    0.999102       3.226322       8.363480       0.561447       1.128644      -0.747200      -0.026104      -0.021905      -0.010543       0.035671       0.001930       0.002558       0.007939       0.011183      -0.045705      -0.018421       0.004298       0.014123              1.723992       1.676200       0.262976       0.092420       2.088258       0.257014       1.407517           0.000000
          271              H       3.504096       5.456985      32.500246       0.114718       1.212242 0.89277247E+01  0.88474969E+02                                 1.762626                            1.661763      -0.968830       2.419021                    0.998314       3.298013       8.746471       0.532841       1.159922      -0.739770      -0.026201       0.008314      -0.026148       0.037939      -0.000966       0.004021      -0.005773       0.029611       0.007075      -0.017652       0.002492       0.015160              1.798002       1.855544      -0.071925       0.271275       1.431407      -0.267089       2.107055          -0.000001
          272              H       4.487072       7.102897      31.207029       0.114908       1.175407 0.85414116E+01  0.83536546E+02                                 1.710222                            1.611281      -0.895463       2.451928                    0.998984       3.250622       8.504383       0.549434       1.139840      -0.744600      -0.027994       0.019836       0.014381       0.037201      -0.015817      -0.004549      -0.005899       0.003803       0.003609      -0.019236       0.003885       0.015351              1.755676       1.962341      -0.251059      -0.403449       1.507407       0.002756       1.797282           0.000000
          273              H       7.942182      27.219609      13.115051       0.104322       1.084471 0.76953123E+01  0.75456496E+02                                 1.784335                            1.647823      -1.300792       2.255394                    0.993366       3.805638      10.947907       0.472073       1.323202      -0.697072      -0.030189       0.013967      -0.012502       0.035535      -0.010951       0.003938       0.002749       0.003916      -0.000790      -0.012727       0.001323       0.011404              1.901509       2.321653      -0.354203       0.432368       1.524788      -0.073420       1.858087          -0.000000
          274              H      11.361370      20.191823      10.032230       0.120526       1.139726 0.80939136E+01  0.77982388E+02                                 1.664103                            1.559094      -0.942992       2.434258                    0.998725       3.179648       8.215331       0.564483       1.126204      -0.747990       0.028422       0.029890       0.004943       0.041541       0.009777       0.009617      -0.000486       0.010843      -0.033867      -0.015956      -0.003083       0.019039              1.734156       1.618890       0.341867       0.060679       2.206090       0.005551       1.377488           0.000000
          275              H       7.873603      18.774509       8.732482       0.122310       1.109202 0.79789676E+01  0.76600139E+02                                 1.635711                            1.549665      -0.913972       2.450325                    0.998881       3.151787       8.128648       0.565279       1.128653      -0.747587      -0.034851       0.002833      -0.017197       0.038966       0.006051       0.010779       0.001856       0.012778      -0.029492      -0.014392      -0.003490       0.017882              1.672681       1.967196      -0.224699       0.290103       1.606158      -0.136392       1.444691           0.000000
          276              H      11.211148      24.979339      12.716636       0.122440       1.164600 0.82225205E+01  0.79730990E+02                                 1.708537                            1.587052      -0.916387       2.449287                    0.998963       3.196327       8.352049       0.549889       1.148706      -0.742464       0.025320      -0.024381      -0.023255       0.042147      -0.016157      -0.001795       0.006556       0.011711      -0.005275      -0.017558      -0.001835       0.019393              1.783279       1.666733      -0.309532      -0.229993       1.710526       0.447236       1.972579           0.000000
          277              H       9.846085      28.228711      19.574606       0.129974       1.086145 0.80619285E+01  0.79063216E+02                                 1.735436                            1.654530      -0.906456       2.461980                    0.998698       3.360280       9.311474       0.490489       1.273331      -0.711930      -0.024510       0.005931       0.027612       0.037394      -0.001595      -0.005228       0.005979       0.022371       0.026055      -0.016930       0.002778       0.014152              1.782321       1.867258       0.015241      -0.307098       1.451724       0.204499       2.027982           0.000000
          278              H      13.389370      14.042510      11.181757       0.122063       1.145479 0.84179264E+01  0.82596498E+02                                 1.730248                            1.637520      -0.950753       2.430322                    0.998827       3.282469       8.797334       0.522577       1.194536      -0.730875       0.037946       0.004495      -0.001062       0.038226       0.007625      -0.002106      -0.008731       0.018873      -0.044891      -0.019418      -0.000922       0.020340              1.792735       2.260105      -0.308372       0.070707       1.742834      -0.110442       1.375264           0.000000
          279              H       9.610955      12.896249      11.596501       0.122979       1.037675 0.73416938E+01  0.70570016E+02                                 1.700061                            1.587791      -0.959766       2.433066                    0.998156       3.393923       9.412880       0.494835       1.287720      -0.707568      -0.028274      -0.024013       0.005953       0.037569       0.002432      -0.000479      -0.006052       0.010863      -0.045335      -0.017027       0.003405       0.013623              1.806993       1.820545       0.405910      -0.169933       2.038695      -0.336799       1.561739          -0.000000
          280              H       8.908830      14.983032      10.835593       0.116573       1.109164 0.80932899E+01  0.78141346E+02                                 1.650548                            1.573270      -0.856779       2.473774                    0.999224       3.185764       8.297436       0.553144       1.146865      -0.743012      -0.037514       0.005025      -0.003927       0.038053       0.002366      -0.000447      -0.006203       0.011931      -0.047963      -0.017919       0.003415       0.014504              1.683070       1.999353      -0.221051       0.055034       1.660789      -0.168224       1.389067          -0.000000
          281              H       8.523477      16.655070       9.392153       0.114355       1.109102 0.80191095E+01  0.77332648E+02                                 1.657553                            1.571482      -0.840295       2.481257                    0.999433       3.192452       8.339986       0.549978       1.154846      -0.740904      -0.024167      -0.026376      -0.009663       0.037056       0.005075       0.012471      -0.001337       0.001814      -0.036892      -0.018904       0.004040       0.014864              1.707686       1.587694       0.259751       0.070180       2.151152      -0.038540       1.384211          -0.000000
          282              H       8.624714      27.882547      15.227959       0.106133       1.236402 0.94444193E+01  0.96412497E+02                                 1.882016                            1.781502      -1.179176       2.313496                    0.995366       3.666915      10.385657       0.476123       1.260169      -0.713390      -0.020206       0.020773       0.019700       0.035041      -0.009709       0.002750       0.010246       0.000017       0.013223      -0.016250       0.003297       0.012954              1.928582       1.980810      -0.303235      -0.140790       1.706901       0.320029       2.098036          -0.000000
          283              H       9.111303      27.562508      17.504152       0.098640       1.131724 0.81942090E+01  0.81544614E+02                                 1.832704                            1.699316      -1.248789       2.278256                    0.993634       3.815826      11.025210       0.465742       1.321516      -0.697941      -0.034372      -0.002848      -0.004155       0.034739      -0.000991      -0.000284       0.004554       0.020965       0.017428      -0.014450       0.006595       0.007855              1.929070       2.564506       0.226833       0.323169       1.393679       0.101137       1.829025          -0.000000
          284              H      11.942665      18.108306      10.793139       0.113214       1.133929 0.82044700E+01  0.79311550E+02                                 1.657217                            1.568949      -0.875949       2.459816                    0.999076       3.211647       8.310286       0.563147       1.125118      -0.748213       0.030087      -0.000694       0.017881       0.035007       0.006055       0.011643      -0.002290       0.002052      -0.032160      -0.017682       0.003343       0.014339              1.689069       1.859710      -0.170623       0.344466       1.688069      -0.123315       1.519429           0.000000
          285              H      13.715940      27.947861      18.287920       0.108665       1.892098 0.15895808E+02  0.18154986E+03                                 2.359397                            2.200144      -1.312878       2.216268                    0.997054       3.960482      11.191108       0.469615       1.141960      -0.744377       0.046445      -0.000622       0.001348       0.046469      -0.002838      -0.006287       0.011433       0.043576      -0.001070      -0.026593       0.002217       0.024375              2.479144       3.353681       0.056286       0.505475       1.766394       0.086335       2.317355          -0.000001
          286              H      12.697042      16.047650      10.476366       0.108010       1.138141 0.81822382E+01  0.79088360E+02                                 1.665025                            1.569274      -0.867637       2.460936                    0.999102       3.226322       8.363479       0.561447       1.128643      -0.747200       0.026104       0.021905      -0.010543       0.035671       0.001930      -0.002558      -0.007939       0.011183      -0.045705      -0.018421       0.004298       0.014123              1.723991       1.676200       0.262976      -0.092420       2.088258      -0.257014       1.407516           0.000000
          287              H      12.824404      27.200015      16.171746       0.114718       1.212242 0.89277247E+01  0.88474969E+02                                 1.762626                            1.661763      -0.968830       2.419021                    0.998314       3.298013       8.746471       0.532841       1.159922      -0.739770       0.026201      -0.008314      -0.026148       0.037939      -0.000966      -0.004021       0.005773       0.029611       0.007075      -0.017652       0.002492       0.015160              1.798002       1.855544      -0.071925      -0.271275       1.431407       0.267089       2.107055          -0.000001
          288              H      11.841428      25.554102      14.878529       0.114908       1.175408 0.85414147E+01  0.83536582E+02                                 1.710223                            1.611281      -0.895463       2.451928                    0.998984       3.250622       8.504383       0.549434       1.139840      -0.744600       0.027994      -0.019836       0.014381       0.037201      -0.015817       0.004549       0.005899       0.003803       0.003609      -0.019236       0.003885       0.015351              1.755676       1.962341      -0.251059       0.403449       1.507407      -0.002756       1.797282           0.000000
          289              H      19.541949      24.270682      21.765891       0.104322       1.084471 0.76953124E+01  0.75456497E+02                                 1.784335                            1.647823      -1.300792       2.255394                    0.993366       3.805638      10.947907       0.472073       1.323202      -0.697072       0.012502      -0.030189      -0.013967       0.035535      -0.003938       0.002749       0.010951      -0.002353      -0.005479      -0.012727       0.001323       0.011404              1.901509       1.858087      -0.432368      -0.073419       2.321653       0.354203       1.524788          -0.000000
          290              H      22.624770      27.689870      28.793677       0.120526       1.139726 0.80939081E+01  0.77982323E+02                                 1.664102                            1.559093      -0.942992       2.434258                    0.998725       3.179648       8.215331       0.564483       1.126205      -0.747990      -0.004943       0.028422      -0.029890       0.041541      -0.009617      -0.000486      -0.009777      -0.022355       0.000670      -0.015956      -0.003083       0.019039              1.734155       1.377488      -0.060679       0.005551       1.618890      -0.341867       2.206088           0.000000
          291              H      23.924518      24.202103      30.210991       0.122310       1.109202 0.79789682E+01  0.76600148E+02                                 1.635711                            1.549666      -0.913972       2.450325                    0.998881       3.151787       8.128649       0.565279       1.128653      -0.747587       0.017197      -0.034851      -0.002833       0.038966      -0.010779       0.001856      -0.006051      -0.021135      -0.004421      -0.014392      -0.003490       0.017882              1.672682       1.444691      -0.290103      -0.136392       1.967196       0.224699       1.606158           0.000000
          292              H      19.940364      27.539648      24.006161       0.122440       1.164600 0.82225211E+01  0.79730999E+02                                 1.708537                            1.587053      -0.916387       2.449287                    0.998963       3.196327       8.352050       0.549889       1.148706      -0.742463       0.023255       0.025320       0.024381       0.042147       0.001795       0.006556       0.016157      -0.008493      -0.014929      -0.017558      -0.001835       0.019393              1.783280       1.972580       0.229993       0.447236       1.666733       0.309532       1.710526           0.000000
          293              H      13.082394      26.174585      20.756789       0.129974       1.086145 0.80619284E+01  0.79063217E+02                                 1.735436                            1.654530      -0.906456       2.461980                    0.998698       3.360280       9.311475       0.490489       1.273332      -0.711930      -0.027612      -0.024510      -0.005931       0.037394       0.005228       0.005979       0.001595       0.001842      -0.046584      -0.016930       0.002778       0.014152              1.782322       2.027983       0.307099       0.204499       1.867258      -0.015241       1.451724           0.000000
          294              H      21.475243      29.717870       2.285990       0.122063       1.145479 0.84179295E+01  0.82596530E+02                                 1.730248                            1.637520      -0.950753       2.430322                    0.998827       3.282470       8.797335       0.522577       1.194535      -0.730875       0.001062       0.037946      -0.004495       0.038226       0.002106      -0.008731      -0.007625      -0.031882      -0.005864      -0.019418      -0.000922       0.020340              1.792734       1.375264      -0.070707      -0.110442       2.260105       0.308372       1.742834          -0.000000
          295              H      21.060499      25.939455       3.432251       0.122979       1.037675 0.73416938E+01  0.70570016E+02                                 1.700061                            1.587791      -0.959766       2.433066                    0.998156       3.393923       9.412880       0.494835       1.287720      -0.707568      -0.005953      -0.028274       0.024013       0.037569       0.000479      -0.006052      -0.002432      -0.028099       0.006373      -0.017027       0.003405       0.013623              1.806993       1.561739       0.169932      -0.336799       1.820545      -0.405910       2.038695          -0.000000
          296              H      21.821407      25.237330       1.345468       0.116573       1.109164 0.80932899E+01  0.78141346E+02                                 1.650548                            1.573270      -0.856779       2.473774                    0.999224       3.185764       8.297436       0.553144       1.146865      -0.743012       0.003927      -0.037514      -0.005025       0.038053       0.000447      -0.006203      -0.002366      -0.029947       0.006085      -0.017919       0.003415       0.014504              1.683070       1.389067      -0.055034      -0.168224       1.999353       0.221051       1.660789          -0.000000
          297              H      23.264847      24.851977      32.330430       0.114355       1.109102 0.80191095E+01  0.77332648E+02                                 1.657553                            1.571482      -0.840295       2.481257                    0.999433       3.192452       8.339986       0.549978       1.154846      -0.740904       0.009663      -0.024167       0.026376       0.037056      -0.012471      -0.001337      -0.005075      -0.019353       0.015724      -0.018904       0.004040       0.014864              1.707686       1.384211      -0.070180      -0.038540       1.587694      -0.259751       2.151153          -0.000000
          298              H      17.429041      24.953214      21.102953       0.106133       1.236401 0.94444140E+01  0.96412430E+02                                 1.882015                            1.781502      -1.179176       2.313496                    0.995366       3.666915      10.385657       0.476123       1.260169      -0.713390      -0.019700      -0.020206      -0.020773       0.035041      -0.002750       0.010246       0.009709       0.006603      -0.006637      -0.016250       0.003297       0.012954              1.928582       2.098036       0.140790       0.320029       1.980809       0.303235       1.706900          -0.000000
          299              H      15.152848      25.439803      21.422992       0.098640       1.131724 0.81942090E+01  0.81544614E+02                                 1.832704                            1.699316      -1.248789       2.278256                    0.993634       3.815826      11.025210       0.465742       1.321516      -0.697941       0.004155      -0.034372       0.002848       0.034739       0.000284       0.004554       0.000991      -0.001769      -0.040162      -0.014450       0.006595       0.007855              1.929070       1.829025      -0.323169       0.101137       2.564506      -0.226833       1.393679          -0.000000
          300              H      21.863861      28.271165      30.877193       0.113214       1.133928 0.82044677E+01  0.79311523E+02                                 1.657217                            1.568948      -0.875949       2.459816                    0.999076       3.211647       8.310286       0.563147       1.125118      -0.748213      -0.017881       0.030087       0.000694       0.035007      -0.011643      -0.002290      -0.006055      -0.017106       0.013001      -0.017682       0.003343       0.014339              1.689069       1.519429      -0.344466      -0.123314       1.859709       0.170623       1.688069           0.000000
          301              H      14.369080      30.044440      21.037639       0.108665       1.892098 0.15895808E+02  0.18154986E+03                                 2.359397                            2.200144      -1.312878       2.216268                    0.997054       3.960482      11.191108       0.469615       1.141960      -0.744377      -0.001348       0.046445       0.000622       0.046469       0.006287       0.011433       0.002838      -0.022323      -0.064829      -0.026593       0.002217       0.024375              2.479144       2.317355      -0.505475       0.086335       3.353681      -0.056286       1.766394          -0.000001
          302              H      22.180634      29.025542       0.280850       0.108010       1.138141 0.81822389E+01  0.79088370E+02                                 1.665025                            1.569274      -0.867637       2.460936                    0.999102       3.226322       8.363480       0.561447       1.128644      -0.747200       0.010543       0.026104      -0.021905       0.035671       0.002558      -0.007939      -0.001930      -0.028444       0.006078      -0.018421       0.004298       0.014123              1.723992       1.407517       0.092420      -0.257014       1.676200      -0.262976       2.088258           0.000000
          303              H      16.485254      29.152904      21.785485       0.114718       1.212242 0.89277247E+01  0.88474969E+02                                 1.762626                            1.661763      -0.968830       2.419021                    0.998314       3.298013       8.746471       0.532841       1.159922      -0.739770       0.026148       0.026201       0.008314       0.037939       0.004021       0.005773       0.000966      -0.011268      -0.047954      -0.017652       0.002492       0.015160              1.798002       2.107055       0.271275       0.267089       1.855544       0.071925       1.431407          -0.000001
          304              H      17.778471      28.169928      23.431397       0.114908       1.175408 0.85414129E+01  0.83536556E+02                                 1.710222                            1.611280      -0.895463       2.451928                    0.998984       3.250623       8.504384       0.549434       1.139839      -0.744600      -0.014381       0.027994       0.019836       0.037201      -0.004549       0.005899       0.015817      -0.000097      -0.007509      -0.019236       0.003885       0.015351              1.755676       1.797281      -0.403449      -0.002756       1.962340       0.251059       1.507406           0.000000
          305              H       3.213449      24.714818      10.891109       0.104322       1.084471 0.76953123E+01  0.75456496E+02                                 1.784335                            1.647823      -1.300792       2.255394                    0.993366       3.805638      10.947907       0.472073       1.323202      -0.697072       0.012502       0.030189       0.013967       0.035535       0.003938      -0.002749       0.010951      -0.002353      -0.005479      -0.012727       0.001323       0.011404              1.901509       1.858087       0.432368       0.073420       2.321653       0.354203       1.524788          -0.000000
          306              H       6.296270      21.295630       3.863323       0.120526       1.139726 0.80939136E+01  0.77982388E+02                                 1.664103                            1.559094      -0.942992       2.434258                    0.998725       3.179648       8.215331       0.564483       1.126204      -0.747990      -0.004943      -0.028422       0.029890       0.041541       0.009617       0.000486      -0.009777      -0.022355       0.000670      -0.015956      -0.003083       0.019039              1.734156       1.377488       0.060679      -0.005551       1.618890      -0.341867       2.206091           0.000000
          307              H       7.596018      24.783397       2.446009       0.122310       1.109202 0.79789676E+01  0.76600139E+02                                 1.635711                            1.549665      -0.913972       2.450325                    0.998881       3.151787       8.128648       0.565279       1.128653      -0.747587       0.017197       0.034851       0.002833       0.038966       0.010779      -0.001856      -0.006051      -0.021135      -0.004421      -0.014392      -0.003490       0.017882              1.672681       1.444691       0.290103       0.136392       1.967196       0.224699       1.606158           0.000000
          308              H       3.611864      21.445852       8.650839       0.122440       1.164600 0.82225205E+01  0.79730990E+02                                 1.708537                            1.587052      -0.916387       2.449287                    0.998963       3.196327       8.352049       0.549889       1.148706      -0.742464       0.023255      -0.025320      -0.024381       0.042147      -0.001795      -0.006556       0.016157      -0.008493      -0.014929      -0.017558      -0.001835       0.019393              1.783279       1.972579      -0.229993      -0.447236       1.666733       0.309532       1.710526           0.000000
          309              H      29.410894      22.810914      11.900211       0.129974       1.086144 0.80619239E+01  0.79063164E+02                                 1.735436                            1.654529      -0.906456       2.461980                    0.998698       3.360280       9.311475       0.490489       1.273332      -0.711930      -0.027612       0.024510       0.005931       0.037394      -0.005228      -0.005979       0.001595       0.001842      -0.046584      -0.016930       0.002778       0.014152              1.782321       2.027983      -0.307098      -0.204499       1.867257      -0.015241       1.451724           0.000000
          310              H       5.146743      19.267630      30.371010       0.122063       1.145479 0.84179266E+01  0.82596500E+02                                 1.730248                            1.637520      -0.950753       2.430322                    0.998827       3.282469       8.797334       0.522577       1.194536      -0.730875       0.001062      -0.037946       0.004495       0.038226      -0.002106       0.008731      -0.007625      -0.031882      -0.005864      -0.019418      -0.000922       0.020340              1.792735       1.375264       0.070707       0.110442       2.260105       0.308372       1.742834           0.000000
          311              H       4.731999      23.046045      29.224749       0.122979       1.037675 0.73416939E+01  0.70570015E+02                                 1.700060                            1.587791      -0.959766       2.433066                    0.998156       3.393923       9.412879       0.494835       1.287720      -0.707568      -0.005953       0.028274      -0.024013       0.037569      -0.000479       0.006052      -0.002432      -0.028099       0.006373      -0.017027       0.003405       0.013623              1.806993       1.561739      -0.169932       0.336799       1.820544      -0.405909       2.038695          -0.000000
          312              H       5.492907      23.748170      31.311532       0.116573       1.109164 0.80932899E+01  0.78141346E+02                                 1.650548                            1.573270      -0.856779       2.473774                    0.999224       3.185764       8.297436       0.553144       1.146865      -0.743012       0.003927       0.037514       0.005025       0.038053      -0.000447       0.006203      -0.002366      -0.029947       0.006085      -0.017919       0.003415       0.014504              1.683070       1.389067       0.055034       0.168224       1.999353       0.221051       1.660789          -0.000000
          313              H       6.936347      24.133523       0.326570       0.114355       1.109102 0.80191092E+01  0.77332646E+02                                 1.657553                            1.571482      -0.840295       2.481257                    0.999433       3.192452       8.339986       0.549978       1.154846      -0.740904       0.009663       0.024167      -0.026376       0.037056       0.012471       0.001337      -0.005075      -0.019353       0.015724      -0.018904       0.004040       0.014864              1.707686       1.384211       0.070180       0.038540       1.587694      -0.259751       2.151153          -0.000000
          314              H       1.100541      24.032286      11.554047       0.106133       1.236402 0.94444193E+01  0.96412497E+02                                 1.882016                            1.781502      -1.179176       2.313496                    0.995366       3.666915      10.385657       0.476123       1.260169      -0.713390      -0.019700       0.020206       0.020773       0.035041       0.002750      -0.010246       0.009709       0.006603      -0.006637      -0.016250       0.003297       0.012954              1.928582       2.098036      -0.140790      -0.320029       1.980810       0.303235       1.706901          -0.000000
          315              H      31.481348      23.545697      11.234008       0.098640       1.131724 0.81942090E+01  0.81544613E+02                                 1.832704                            1.699316      -1.248789       2.278256                    0.993634       3.815826      11.025210       0.465742       1.321516      -0.697941       0.004155       0.034372      -0.002848       0.034739      -0.000284      -0.004554       0.000991      -0.001769      -0.040162      -0.014450       0.006595       0.007855              1.929070       1.829025       0.323169      -0.101137       2.564506      -0.226833       1.393679          -0.000000
          316              H       5.535361      20.714335       1.779806       0.113214       1.133928 0.82044691E+01  0.79311539E+02                                 1.657217                            1.568949      -0.875949       2.459816                    0.999076       3.211647       8.310286       0.563147       1.125118      -0.748213      -0.017881      -0.030087      -0.000694       0.035007       0.011643       0.002290      -0.006055      -0.017106       0.013001      -0.017682       0.003343       0.014339              1.689069       1.519429       0.344466       0.123315       1.859710       0.170623       1.688069           0.000000
          317              H      30.697580      18.941060      11.619361       0.108665       1.892098 0.15895808E+02  0.18154986E+03                                 2.359397                            2.200144      -1.312878       2.216268                    0.997054       3.960482      11.191108       0.469615       1.141960      -0.744377      -0.001348      -0.046445      -0.000622       0.046469      -0.006287      -0.011433       0.002838      -0.022323      -0.064829      -0.026593       0.002217       0.024375              2.479144       2.317355       0.505475      -0.086335       3.353681      -0.056286       1.766394          -0.000001
          318              H       5.852134      19.959958      32.376150       0.108010       1.138141 0.81822382E+01  0.79088359E+02                                 1.665025                            1.569274      -0.867637       2.460936                    0.999102       3.226322       8.363479       0.561447       1.128643      -0.747200       0.010543      -0.026104       0.021905       0.035671      -0.002558       0.007939      -0.001930      -0.028444       0.006078      -0.018421       0.004298       0.014123              1.723991       1.407516      -0.092420       0.257014       1.676200      -0.262976       2.088258           0.000000
          319              H       0.156754      19.832596      10.871515       0.114718       1.212242 0.89277247E+01  0.88474969E+02                                 1.762626                            1.661763      -0.968830       2.419021                    0.998314       3.298013       8.746471       0.532841       1.159922      -0.739770       0.026148      -0.026201      -0.008314       0.037939      -0.004021      -0.005773       0.000966      -0.011268      -0.047954      -0.017652       0.002492       0.015160              1.798002       2.107055      -0.271275      -0.267089       1.855544       0.071925       1.431407          -0.000001
          320              H       1.449971      20.815572       9.225602       0.114908       1.175408 0.85414147E+01  0.83536582E+02                                 1.710223                            1.611281      -0.895463       2.451928                    0.998984       3.250622       8.504383       0.549434       1.139840      -0.744600      -0.014381      -0.027994      -0.019836       0.037201       0.004549      -0.005899       0.015817      -0.000097      -0.007509      -0.019236       0.003885       0.015351              1.755676       1.797282       0.403449       0.002756       1.962341       0.251059       1.507407           0.000000
          321              H      29.443551       8.386318       5.437391       0.104322       1.084471 0.76953122E+01  0.75456495E+02                                 1.784335                            1.647823      -1.300792       2.255394                    0.993366       3.805638      10.947907       0.472073       1.323202      -0.697072      -0.012502       0.030189      -0.013967       0.035535      -0.003938      -0.002749      -0.010951      -0.002353      -0.005479      -0.012727       0.001323       0.011404              1.901509       1.858087      -0.432368       0.073419       2.321652      -0.354203       1.524788          -0.000000
          322              H      26.360730       4.967130      12.465177       0.120526       1.139726 0.80939089E+01  0.77982336E+02                                 1.664103                            1.559094      -0.942992       2.434258                    0.998725       3.179648       8.215332       0.564483       1.126205      -0.747990       0.004943      -0.028422      -0.029890       0.041541      -0.009617       0.000486       0.009777      -0.022355       0.000670      -0.015956      -0.003083       0.019039              1.734156       1.377488      -0.060679      -0.005551       1.618890       0.341867       2.206089           0.000000
          323              H      25.060982       8.454897      13.882491       0.122310       1.109202 0.79789684E+01  0.76600151E+02                                 1.635711                            1.549666      -0.913972       2.450325                    0.998881       3.151787       8.128649       0.565279       1.128653      -0.747587      -0.017197       0.034851      -0.002833       0.038966      -0.010779      -0.001856       0.006051      -0.021135      -0.004421      -0.014392      -0.003490       0.017882              1.672682       1.444691      -0.290103       0.136392       1.967196      -0.224699       1.606158           0.000000
          324              H      29.045136       5.117352       7.677661       0.122440       1.164600 0.82225205E+01  0.79730990E+02                                 1.708537                            1.587052      -0.916387       2.449287                    0.998963       3.196327       8.352049       0.549889       1.148706      -0.742464      -0.023255      -0.025320       0.024381       0.042147       0.001795      -0.006556      -0.016157      -0.008493      -0.014929      -0.017558      -0.001835       0.019393              1.783279       1.972579       0.229993      -0.447236       1.666733      -0.309532       1.710526           0.000000
          325              H       3.246106       6.482414       4.428289       0.129974       1.086144 0.80619239E+01  0.79063164E+02                                 1.735436                            1.654529      -0.906456       2.461980                    0.998698       3.360280       9.311475       0.490489       1.273332      -0.711930       0.027612       0.024510      -0.005931       0.037394       0.005228      -0.005979      -0.001595       0.001842      -0.046584      -0.016930       0.002778       0.014152              1.782321       2.027983       0.307098      -0.204499       1.867257       0.015241       1.451724           0.000000
          326              H      27.510257       2.939130      18.614490       0.122063       1.145479 0.84179262E+01  0.82596493E+02                                 1.730248                            1.637520      -0.950753       2.430322                    0.998827       3.282469       8.797333       0.522577       1.194536      -0.730875      -0.001062      -0.037946      -0.004495       0.038226       0.002106       0.008731       0.007625      -0.031882      -0.005864      -0.019418      -0.000922       0.020340              1.792734       1.375264      -0.070707       0.110442       2.260105      -0.308372       1.742834          -0.000000
          327              H      27.925001       6.717545      19.760751       0.122979       1.037675 0.73416936E+01  0.70570013E+02                                 1.700060                            1.587791      -0.959766       2.433066                    0.998156       3.393923       9.412880       0.494835       1.287720      -0.707568       0.005953       0.028274       0.024013       0.037569       0.000479       0.006052       0.002432      -0.028099       0.006373      -0.017027       0.003405       0.013623              1.806993       1.561739       0.169932       0.336799       1.820545       0.405910       2.038695          -0.000000
          328              H      27.164093       7.419670      17.673968       0.116573       1.109164 0.80932899E+01  0.78141346E+02                                 1.650548                            1.573270      -0.856779       2.473774                    0.999224       3.185764       8.297436       0.553144       1.146865      -0.743012      -0.003927       0.037514      -0.005025       0.038053       0.000447       0.006203       0.002366      -0.029947       0.006085      -0.017919       0.003415       0.014504              1.683070       1.389067      -0.055034       0.168224       1.999353      -0.221051       1.660789          -0.000000
          329              H      25.720653       7.805023      16.001930       0.114355       1.109102 0.80191092E+01  0.77332645E+02                                 1.657553                            1.571482      -0.840295       2.481257                    0.999433       3.192452       8.339986       0.549978       1.154846      -0.740904      -0.009663       0.024167       0.026376       0.037056      -0.012471       0.001337       0.005075      -0.019353       0.015724      -0.018904       0.004040       0.014864              1.707686       1.384211      -0.070180       0.038540       1.587694       0.259751       2.151153          -0.000000
          330              H      31.556459       7.703786       4.774453       0.106133       1.236401 0.94444140E+01  0.96412430E+02                                 1.882015                            1.781502      -1.179176       2.313496                    0.995366       3.666915      10.385657       0.476123       1.260169      -0.713390       0.019700       0.020206      -0.020773       0.035041      -0.002750      -0.010246      -0.009709       0.006603      -0.006637      -0.016250       0.003297       0.012954              1.928582       2.098036       0.140790      -0.320029       1.980809      -0.303235       1.706900          -0.000000
          331              H       1.175652       7.217197       5.094492       0.098640       1.131724 0.81942090E+01  0.81544613E+02                                 1.832704                            1.699316      -1.248789       2.278256                    0.993634       3.815826      11.025210       0.465742       1.321516      -0.697941      -0.004155       0.034372       0.002848       0.034739       0.000284      -0.004554      -0.000991      -0.001769      -0.040162      -0.014450       0.006595       0.007855              1.929070       1.829025      -0.323169      -0.101137       2.564506       0.226833       1.393679          -0.000000
          332              H      27.121638       4.385835      14.548693       0.113214       1.133928 0.82044647E+01  0.79311488E+02                                 1.657217                            1.568948      -0.875949       2.459816                    0.999076       3.211647       8.310286       0.563147       1.125118      -0.748213       0.017881      -0.030087       0.000694       0.035007      -0.011643       0.002290       0.006055      -0.017106       0.013001      -0.017682       0.003343       0.014339              1.689069       1.519428      -0.344465       0.123314       1.859710      -0.170623       1.688068           0.000000
          333              H       1.959420       2.612560       4.709139       0.108665       1.892098 0.15895805E+02  0.18154981E+03                                 2.359397                            2.200144      -1.312878       2.216268                    0.997054       3.960482      11.191107       0.469615       1.141960      -0.744377       0.001348      -0.046445       0.000622       0.046469       0.006287      -0.011433      -0.002838      -0.022323      -0.064829      -0.026593       0.002217       0.024375              2.479143       2.317355      -0.505475      -0.086335       3.353680       0.056286       1.766394          -0.000001
          334              H      26.804866       3.631458      16.609350       0.108010       1.138141 0.81822371E+01  0.79088346E+02                                 1.665025                            1.569274      -0.867637       2.460936                    0.999102       3.226322       8.363479       0.561447       1.128643      -0.747200      -0.010543      -0.026104      -0.021905       0.035671       0.002558       0.007939       0.001930      -0.028444       0.006078      -0.018421       0.004298       0.014123              1.723991       1.407516       0.092420       0.257014       1.676200       0.262976       2.088258           0.000000
          335              H      32.500246       3.504096       5.456985       0.114718       1.212242 0.89277254E+01  0.88474980E+02                                 1.762626                            1.661763      -0.968830       2.419021                    0.998314       3.298013       8.746472       0.532841       1.159922      -0.739770      -0.026148      -0.026201       0.008314       0.037939       0.004021      -0.005773      -0.000966      -0.011268      -0.047954      -0.017652       0.002492       0.015160              1.798002       2.107055       0.271275      -0.267089       1.855544      -0.071925       1.431408          -0.000001
          336              H      31.207029       4.487072       7.102897       0.114908       1.175407 0.85414116E+01  0.83536546E+02                                 1.710222                            1.611281      -0.895463       2.451928                    0.998984       3.250622       8.504383       0.549434       1.139840      -0.744600       0.014381      -0.027994       0.019836       0.037201      -0.004549      -0.005899      -0.015817      -0.000097      -0.007509      -0.019236       0.003885       0.015351              1.755676       1.797282      -0.403449       0.002756       1.962341      -0.251059       1.507407           0.000000
          337              H      13.115051       7.942182      27.219609       0.104322       1.084471 0.76953123E+01  0.75456496E+02                                 1.784335                            1.647823      -1.300792       2.255394                    0.993366       3.805638      10.947907       0.472073       1.323202      -0.697072      -0.012502      -0.030189       0.013967       0.035535       0.003938       0.002749      -0.010951      -0.002353      -0.005479      -0.012727       0.001323       0.011404              1.901509       1.858087       0.432368      -0.073420       2.321653      -0.354203       1.524788          -0.000000
          338              H      10.032230      11.361370      20.191823       0.120526       1.139726 0.80939136E+01  0.77982388E+02                                 1.664103                            1.559094      -0.942992       2.434258                    0.998725       3.179648       8.215331       0.564483       1.126204      -0.747990       0.004943       0.028422       0.029890       0.041541       0.009617      -0.000486       0.009777      -0.022355       0.000670      -0.015956      -0.003083       0.019039              1.734156       1.377488       0.060679       0.005551       1.618890       0.341867       2.206090           0.000000
          339              H       8.732482       7.873603      18.774509       0.122310       1.109202 0.79789676E+01  0.76600139E+02                                 1.635711                            1.549665      -0.913972       2.450325                    0.998881       3.151787       8.128648       0.565279       1.128653      -0.747587      -0.017197      -0.034851       0.002833       0.038966       0.010779       0.001856       0.006051      -0.021135      -0.004421      -0.014392      -0.003490       0.017882              1.672681       1.444691       0.290103      -0.136392       1.967196      -0.224699       1.606158           0.000000
          340              H      12.716636      11.211148      24.979339       0.122440       1.164600 0.82225205E+01  0.79730990E+02                                 1.708537                            1.587052      -0.916387       2.449287                    0.998963       3.196327       8.352049       0.549889       1.148706      -0.742464      -0.023255       0.025320      -0.024381       0.042147      -0.001795       0.006556      -0.016157      -0.008493      -0.014929      -0.017558      -0.001835       0.019393              1.783279       1.972579      -0.229993       0.447236       1.666733      -0.309532       1.710526           0.000000
          341              H      19.574606       9.846085      28.228711       0.129974       1.086145 0.80619284E+01  0.79063217E+02                                 1.735436                            1.654530      -0.906456       2.461980                    0.998698       3.360280       9.311475       0.490489       1.273332      -0.711930       0.027612      -0.024510       0.005931       0.037394      -0.005228       0.005979      -0.001595       0.001842      -0.046584      -0.016930       0.002778       0.014152              1.782322       2.027983      -0.307099       0.204499       1.867258       0.015241       1.451724           0.000000
          342              H      11.181757      13.389370      14.042510       0.122063       1.145479 0.84179260E+01  0.82596490E+02                                 1.730248                            1.637520      -0.950753       2.430322                    0.998827       3.282469       8.797333       0.522577       1.194536      -0.730875      -0.001062       0.037946       0.004495       0.038226      -0.002106      -0.008731       0.007625      -0.031882      -0.005864      -0.019418      -0.000922       0.020340              1.792734       1.375264       0.070707      -0.110442       2.260105      -0.308372       1.742834           0.000000
          343              H      11.596501       9.610955      12.896249       0.122979       1.037675 0.73416938E+01  0.70570016E+02                                 1.700061                            1.587791      -0.959766       2.433066                    0.998156       3.393923       9.412880       0.494835       1.287720      -0.707568       0.005953      -0.028274      -0.024013       0.037569      -0.000479      -0.006052       0.002432      -0.028099       0.006373      -0.017027       0.003405       0.013623              1.806993       1.561739      -0.169933      -0.336799       1.820545       0.405910       2.038695          -0.000000
          344              H      10.835593       8.908830      14.983032       0.116573       1.109164 0.80932899E+01  0.78141346E+02                                 1.650548                            1.573270      -0.856779       2.473774                    0.999224       3.185764       8.297436       0.553144       1.146865      -0.743012      -0.003927      -0.037514       0.005025       0.038053      -0.000447      -0.006203       0.002366      -0.029947       0.006085      -0.017919       0.003415       0.014504              1.683070       1.389067       0.055034      -0.168224       1.999353      -0.221051       1.660789          -0.000000
          345              H       9.392153       8.523477      16.655070       0.114355       1.109102 0.80191089E+01  0.77332639E+02                                 1.657552                            1.571482      -0.840295       2.481257                    0.999433       3.192452       8.339985       0.549978       1.154846      -0.740904      -0.009663      -0.024167      -0.026376       0.037056       0.012471      -0.001337       0.005075      -0.019353       0.015724      -0.018904       0.004040       0.014864              1.707685       1.384211       0.070180      -0.038540       1.587694       0.259751       2.151152          -0.000000
          346              H      15.227959       8.624714      27.882547       0.106133       1.236402 0.94444193E+01  0.96412497E+02                                 1.882016                            1.781502      -1.179176       2.313496                    0.995366       3.666915      10.385657       0.476123       1.260169      -0.713390       0.019700      -0.020206       0.020773       0.035041       0.002750       0.010246      -0.009709       0.006603      -0.006637      -0.016250       0.003297       0.012954              1.928582       2.098036      -0.140790       0.320029       1.980810      -0.303235       1.706901          -0.000000
          347              H      17.504152       9.111303      27.562508       0.098640       1.131724 0.81942090E+01  0.81544614E+02                                 1.832704                            1.699316      -1.248789       2.278256                    0.993634       3.815826      11.025210       0.465742       1.321516      -0.697941      -0.004155      -0.034372      -0.002848       0.034739      -0.000284       0.004554      -0.000991      -0.001769      -0.040162      -0.014450       0.006595       0.007855              1.929070       1.829025       0.323169       0.101137       2.564506       0.226833       1.393679          -0.000000
          348              H      10.793139      11.942665      18.108306       0.113214       1.133928 0.82044689E+01  0.79311537E+02                                 1.657217                            1.568949      -0.875949       2.459816                    0.999076       3.211647       8.310286       0.563147       1.125118      -0.748213       0.017881       0.030087      -0.000694       0.035007       0.011643      -0.002290       0.006055      -0.017106       0.013001      -0.017682       0.003343       0.014339              1.689069       1.519429       0.344466      -0.123315       1.859710      -0.170623       1.688069           0.000000
          349              H      18.287920      13.715940      27.947861       0.108665       1.892098 0.15895808E+02  0.18154986E+03                                 2.359397                            2.200144      -1.312878       2.216268                    0.997054       3.960482      11.191108       0.469615       1.141960      -0.744377       0.001348       0.046445      -0.000622       0.046469      -0.006287       0.011433      -0.002838      -0.022323      -0.064829      -0.026593       0.002217       0.024375              2.479144       2.317355       0.505475       0.086335       3.353681       0.056286       1.766394          -0.000001
          350              H      10.476366      12.697042      16.047650       0.108010       1.138141 0.81822389E+01  0.79088370E+02                                 1.665025                            1.569274      -0.867637       2.460936                    0.999102       3.226322       8.363480       0.561447       1.128644      -0.747200      -0.010543       0.026104       0.021905       0.035671      -0.002558      -0.007939       0.001930      -0.028444       0.006078      -0.018421       0.004298       0.014123              1.723992       1.407517      -0.092420      -0.257014       1.676200       0.262976       2.088258           0.000000
          351              H      16.171746      12.824404      27.200015       0.114718       1.212242 0.89277254E+01  0.88474980E+02                                 1.762626                            1.661763      -0.968830       2.419021                    0.998314       3.298013       8.746472       0.532841       1.159922      -0.739770      -0.026148       0.026201      -0.008314       0.037939      -0.004021       0.005773      -0.000966      -0.011268      -0.047954      -0.017652       0.002492       0.015160              1.798002       2.107055      -0.271275       0.267089       1.855544      -0.071925       1.431408          -0.000001
          352              H      14.878529      11.841428      25.554102       0.114908       1.175408 0.85414147E+01  0.83536582E+02                                 1.710223                            1.611281      -0.895463       2.451928                    0.998984       3.250622       8.504383       0.549434       1.139840      -0.744600       0.014381       0.027994      -0.019836       0.037201       0.004549       0.005899      -0.015817      -0.000097      -0.007509      -0.019236       0.003885       0.015351              1.755676       1.797282       0.403449      -0.002756       1.962341      -0.251059       1.507407           0.000000
          353              H      21.765891      19.541949      24.270682       0.104322       1.084471 0.76953124E+01  0.75456497E+02                                 1.784335                            1.647823      -1.300792       2.255394                    0.993366       3.805638      10.947907       0.472073       1.323202      -0.697072      -0.013967       0.012502      -0.030189       0.035535       0.002749       0.010951      -0.003938      -0.001563       0.006269      -0.012727       0.001323       0.011404              1.901509       1.524788      -0.073419       0.354203       1.858087      -0.432368       2.321653          -0.000000
          354              H      28.793677      22.624770      27.689870       0.120526       1.139726 0.80939089E+01  0.77982335E+02                                 1.664103                            1.559094      -0.942992       2.434258                    0.998725       3.179648       8.215332       0.564483       1.126205      -0.747990      -0.029890      -0.004943       0.028422       0.041541      -0.000486      -0.009777      -0.009617       0.011512       0.033197      -0.015956      -0.003083       0.019039              1.734156       2.206089       0.005551      -0.341867       1.377488      -0.060679       1.618890           0.000000
          355              H      30.210991      23.924518      24.202103       0.122310       1.109202 0.79789663E+01  0.76600123E+02                                 1.635711                            1.549665      -0.913972       2.450325                    0.998881       3.151787       8.128648       0.565279       1.128653      -0.747587      -0.002833       0.017197      -0.034851       0.038966       0.001856      -0.006051      -0.010779       0.008357       0.033913      -0.014392      -0.003490       0.017882              1.672681       1.606157      -0.136392       0.224699       1.444691      -0.290103       1.967195           0.000000
          356              H      24.006161      19.940364      27.539648       0.122440       1.164600 0.82225204E+01  0.79730988E+02                                 1.708537                            1.587052      -0.916387       2.449287                    0.998963       3.196327       8.352049       0.549889       1.148706      -0.742464       0.024381       0.023255       0.025320       0.042147       0.006556       0.016157       0.001795      -0.003218       0.020205      -0.017558      -0.001835       0.019393              1.783279       1.710526       0.447236       0.309532       1.972579       0.229993       1.666733           0.000000
          357              H      20.756789      13.082394      26.174585       0.129974       1.086145 0.80619284E+01  0.79063217E+02                                 1.735436                            1.654530      -0.906456       2.461980                    0.998698       3.360280       9.311475       0.490489       1.273332      -0.711930      -0.005931      -0.027612      -0.024510       0.037394       0.005979       0.001595       0.005228      -0.024213       0.020529      -0.016930       0.002778       0.014152              1.782322       1.451724       0.204499      -0.015241       2.027983       0.307099       1.867258           0.000000
          358              H       2.285990      21.475243      29.717870       0.122063       1.145479 0.84179260E+01  0.82596490E+02                                 1.730248                            1.637520      -0.950753       2.430322                    0.998827       3.282469       8.797333       0.522577       1.194536      -0.730875      -0.004495       0.001062       0.037946       0.038226      -0.008731      -0.007625       0.002106       0.013009       0.050756      -0.019418      -0.000922       0.020340              1.792734       1.742834      -0.110442       0.308372       1.375264      -0.070707       2.260105          -0.000000
          359              H       3.432251      21.060499      25.939455       0.122979       1.037675 0.73416938E+01  0.70570016E+02                                 1.700061                            1.587791      -0.959766       2.433066                    0.998156       3.393923       9.412880       0.494835       1.287720      -0.707568       0.024013      -0.005953      -0.028274       0.037569      -0.006052      -0.002432       0.000479       0.017236       0.038962      -0.017027       0.003405       0.013623              1.806993       2.038695      -0.336799      -0.405910       1.561739       0.169932       1.820545          -0.000000
          360              H       1.345468      21.821407      25.237330       0.116573       1.109164 0.80932899E+01  0.78141346E+02                                 1.650548                            1.573270      -0.856779       2.473774                    0.999224       3.185764       8.297436       0.553144       1.146865      -0.743012      -0.005025       0.003927      -0.037514       0.038053      -0.006203      -0.002366       0.000447       0.018016       0.041878      -0.017919       0.003415       0.014504              1.683070       1.660789      -0.168224       0.221051       1.389067      -0.055034       1.999353          -0.000000
          361              H      32.330430      23.264847      24.851977       0.114355       1.109102 0.80191089E+01  0.77332639E+02                                 1.657552                            1.571482      -0.840295       2.481257                    0.999433       3.192452       8.339985       0.549978       1.154846      -0.740904       0.026376       0.009663      -0.024167       0.037056      -0.001337      -0.005075      -0.012471       0.017539       0.021167      -0.018904       0.004040       0.014864              1.707685       2.151152      -0.038540      -0.259751       1.384211      -0.070180       1.587694          -0.000000
          362              H      21.102953      17.429041      24.953214       0.106133       1.236401 0.94444139E+01  0.96412430E+02                                 1.882015                            1.781502      -1.179176       2.313496                    0.995366       3.666915      10.385657       0.476123       1.260169      -0.713390      -0.020773      -0.019700      -0.020206       0.035041       0.010246       0.009709      -0.002750      -0.006620      -0.006586      -0.016250       0.003297       0.012954              1.928582       1.706900       0.320029       0.303235       2.098036       0.140790       1.980809          -0.000000
          363              H      21.422992      15.152848      25.439803       0.098640       1.131724 0.81942090E+01  0.81544614E+02                                 1.832704                            1.699316      -1.248789       2.278256                    0.993634       3.815826      11.025210       0.465742       1.321516      -0.697941       0.002848       0.004155      -0.034372       0.034739       0.004554       0.000991       0.000284      -0.019197       0.022734      -0.014450       0.006595       0.007855              1.929070       1.393679       0.101137      -0.226833       1.829025      -0.323169       2.564506          -0.000000
          364              H      30.877193      21.863861      28.271165       0.113214       1.133928 0.82044677E+01  0.79311523E+02                                 1.657217                            1.568948      -0.875949       2.459816                    0.999076       3.211647       8.310286       0.563147       1.125118      -0.748213       0.000694      -0.017881       0.030087       0.035007      -0.002290      -0.006055      -0.011643       0.015054       0.019158      -0.017682       0.003343       0.014339              1.689069       1.688069      -0.123314       0.170623       1.519429      -0.344466       1.859709           0.000000
          365              H      21.037639      14.369080      30.044440       0.108665       1.892098 0.15895808E+02  0.18154986E+03                                 2.359397                            2.200144      -1.312878       2.216268                    0.997054       3.960482      11.191108       0.469615       1.141960      -0.744377       0.000622      -0.001348       0.046445       0.046469       0.011433       0.002838       0.006287      -0.021253       0.065899      -0.026593       0.002217       0.024375              2.479144       1.766394       0.086335      -0.056286       2.317355      -0.505475       3.353681          -0.000001
          366              H       0.280850      22.180634      29.025542       0.108010       1.138141 0.81822382E+01  0.79088359E+02                                 1.665025                            1.569274      -0.867637       2.460936                    0.999102       3.226322       8.363479       0.561447       1.128643      -0.747200      -0.021905       0.010543       0.026104       0.035671      -0.007939      -0.001930       0.002558       0.017261       0.039627      -0.018421       0.004298       0.014123              1.723991       2.088258      -0.257014      -0.262976       1.407516       0.092420       1.676200           0.000000
          367              H      21.785485      16.485254      29.152904       0.114718       1.212242 0.89277247E+01  0.88474969E+02                                 1.762626                            1.661763      -0.968830       2.419021                    0.998314       3.298013       8.746471       0.532841       1.159922      -0.739770       0.008314       0.026148       0.026201       0.037939       0.005773       0.000966       0.004021      -0.018343       0.040879      -0.017652       0.002492       0.015160              1.798002       1.431407       0.267089       0.071925       2.107055       0.271275       1.855544          -0.000001
          368              H      23.431397      17.778471      28.169928       0.114908       1.175408 0.85414129E+01  0.83536556E+02                                 1.710222                            1.611280      -0.895463       2.451928                    0.998984       3.250623       8.504384       0.549434       1.139839      -0.744600       0.019836      -0.014381       0.027994       0.037201       0.005899       0.015817      -0.004549      -0.003706       0.003900      -0.019236       0.003885       0.015351              1.755676       1.507406      -0.002756       0.251059       1.797281      -0.403449       1.962340           0.000000
          369              H      10.891109       3.213449      24.714818       0.104322       1.084471 0.76953123E+01  0.75456496E+02                                 1.784335                            1.647823      -1.300792       2.255394                    0.993366       3.805638      10.947907       0.472073       1.323202      -0.697072       0.013967       0.012502       0.030189       0.035535      -0.002749       0.010951       0.003938      -0.001563       0.006269      -0.012727       0.001323       0.011404              1.901509       1.524788       0.073420       0.354203       1.858087       0.432368       2.321653          -0.000000
          370              H       3.863323       6.296270      21.295630       0.120526       1.139726 0.80939136E+01  0.77982388E+02                                 1.664103                            1.559094      -0.942992       2.434258                    0.998725       3.179648       8.215331       0.564483       1.126204      -0.747990       0.029890      -0.004943      -0.028422       0.041541       0.000486      -0.009777       0.009617       0.011512       0.033197      -0.015956      -0.003083       0.019039              1.734156       2.206091      -0.005551      -0.341867       1.377488       0.060679       1.618890           0.000000
          371              H       2.446009       7.596018      24.783397       0.122310       1.109202 0.79789676E+01  0.76600139E+02                                 1.635711                            1.549665      -0.913972       2.450325                    0.998881       3.151787       8.128648       0.565279       1.128653      -0.747587       0.002833       0.017197       0.034851       0.038966      -0.001856      -0.006051       0.010779       0.008357       0.033913      -0.014392      -0.003490       0.017882              1.672681       1.606158       0.136392       0.224699       1.444691       0.290103       1.967196           0.000000
          372              H       8.650839       3.611864      21.445852       0.122440       1.164600 0.82225205E+01  0.79730990E+02                                 1.708537                            1.587052      -0.916387       2.449287                    0.998963       3.196327       8.352049       0.549889       1.148706      -0.742464      -0.024381       0.023255      -0.025320       0.042147      -0.006556       0.016157      -0.001795      -0.003218       0.020205      -0.017558      -0.001835       0.019393              1.783279       1.710526      -0.447236       0.309532       1.972579      -0.229993       1.666733           0.000000
          373              H      11.900211      29.410894      22.810914       0.129974       1.086144 0.80619240E+01  0.79063163E+02                                 1.735436                            1.654529      -0.906456       2.461980                    0.998698       3.360280       9.311474       0.490489       1.273331      -0.711930       0.005931      -0.027612       0.024510       0.037394      -0.005979       0.001595      -0.005228      -0.024213       0.020529      -0.016930       0.002778       0.014152              1.782321       1.451724      -0.204499      -0.015241       2.027983      -0.307098       1.867257           0.000000
          374              H      30.371010       5.146743      19.267630       0.122063       1.145479 0.84179297E+01  0.82596533E+02                                 1.730248                            1.637520      -0.950753       2.430322                    0.998827       3.282470       8.797335       0.522577       1.194535      -0.730875       0.004495       0.001062      -0.037946       0.038226       0.008731      -0.007625      -0.002106       0.013009       0.050756      -0.019418      -0.000922       0.020340              1.792734       1.742834       0.110442       0.308372       1.375264       0.070707       2.260105           0.000000
          375              H      29.224749       4.731999      23.046045       0.122979       1.037675 0.73416936E+01  0.70570013E+02                                 1.700060                            1.587791      -0.959766       2.433066                    0.998156       3.393923       9.412880       0.494835       1.287720      -0.707568      -0.024013      -0.005953       0.028274       0.037569       0.006052      -0.002432      -0.000479       0.017236       0.038962      -0.017027       0.003405       0.013623              1.806993       2.038695       0.336799      -0.405909       1.561739      -0.169932       1.820545          -0.000000
          376              H      31.311532       5.492907      23.748170       0.116573       1.109164 0.80932899E+01  0.78141346E+02                                 1.650548                            1.573270      -0.856779       2.473774                    0.999224       3.185764       8.297436       0.553144       1.146865      -0.743012       0.005025       0.003927       0.037514       0.038053       0.006203      -0.002366      -0.000447       0.018016       0.041878      -0.017919       0.003415       0.014504              1.683070       1.660789       0.168224       0.221051       1.389067       0.055034       1.999353          -0.000000
          377              H       0.326570       6.936347      24.133523       0.114355       1.109102 0.80191092E+01  0.77332645E+02                                 1.657553                            1.571482      -0.840295       2.481257                    0.999433       3.192452       8.339986       0.549978       1.154846      -0.740904      -0.026376       0.009663       0.024167       0.037056       0.001337      -0.005075       0.012471       0.017539       0.021167      -0.018904       0.004040       0.014864              1.707686       2.151153       0.038540      -0.259751       1.384211       0.070180       1.587694          -0.000000
          378              H      11.554047       1.100541      24.032286       0.106133       1.236402 0.94444193E+01  0.96412497E+02                                 1.882016                            1.781502      -1.179176       2.313496                    0.995366       3.666915      10.385657       0.476123       1.260169      -0.713390       0.020773      -0.019700       0.020206       0.035041      -0.010246       0.009709       0.002750      -0.006620      -0.006586      -0.016250       0.003297       0.012954              1.928582       1.706901      -0.320029       0.303235       2.098036      -0.140790       1.980810          -0.000000
          379              H      11.234008      31.481348      23.545697       0.098640       1.131724 0.81942090E+01  0.81544613E+02                                 1.832704                            1.699316      -1.248789       2.278256                    0.993634       3.815826      11.025210       0.465742       1.321516      -0.697941      -0.002848       0.004155       0.034372       0.034739      -0.004554       0.000991      -0.000284      -0.019197       0.022734      -0.014450       0.006595       0.007855              1.929070       1.393679      -0.101137      -0.226833       1.829025       0.323169       2.564506          -0.000000
          380              H       1.779806       5.535361      20.714335       0.113214       1.133928 0.82044691E+01  0.79311539E+02                                 1.657217                            1.568949      -0.875949       2.459816                    0.999076       3.211647       8.310286       0.563147       1.125118      -0.748213      -0.000694      -0.017881      -0.030087       0.035007       0.002290      -0.006055       0.011643       0.015054       0.019158      -0.017682       0.003343       0.014339              1.689069       1.688069       0.123315       0.170623       1.519429       0.344466       1.859710           0.000000
          381              H      11.619361      30.697580      18.941060       0.108665       1.892098 0.15895808E+02  0.18154986E+03                                 2.359397                            2.200144      -1.312878       2.216268                    0.997054       3.960482      11.191108       0.469615       1.141960      -0.744377      -0.000622      -0.001348      -0.046445       0.046469      -0.011433       0.002838      -0.006287      -0.021253       0.065899      -0.026593       0.002217       0.024375              2.479144       1.766394      -0.086335      -0.056286       2.317355       0.505475       3.353681          -0.000001
          382              H      32.376150       5.852134      19.959958       0.108010       1.138141 0.81822382E+01  0.79088359E+02                                 1.665025                            1.569274      -0.867637       2.460936                    0.999102       3.226322       8.363479       0.561447       1.128643      -0.747200       0.021905       0.010543      -0.026104       0.035671       0.007939      -0.001930      -0.002558       0.017261       0.039627      -0.018421       0.004298       0.014123              1.723991       2.088258       0.257014      -0.262976       1.407516      -0.092420       1.676200           0.000000
          383              H      10.871515       0.156754      19.832596       0.114718       1.212242 0.89277247E+01  0.88474969E+02                                 1.762626                            1.661763      -0.968830       2.419021                    0.998314       3.298013       8.746471       0.532841       1.159922      -0.739770      -0.008314       0.026148      -0.026201       0.037939      -0.005773       0.000966      -0.004021      -0.018343       0.040879      -0.017652       0.002492       0.015160              1.798002       1.431407      -0.267089       0.071925       2.107055      -0.271275       1.855544          -0.000001
          384              H       9.225602       1.449971      20.815572       0.114908       1.175408 0.85414147E+01  0.83536582E+02                                 1.710223                            1.611281      -0.895463       2.451928                    0.998984       3.250622       8.504383       0.549434       1.139840      -0.744600      -0.019836      -0.014381      -0.027994       0.037201      -0.005899       0.015817       0.004549      -0.003706       0.003900      -0.019236       0.003885       0.015351              1.755676       1.507407       0.002756       0.251059       1.797282       0.403449       1.962341           0.000000
          385              H       5.437391      29.443551       8.386318       0.104322       1.084471 0.76953122E+01  0.75456495E+02                                 1.784335                            1.647823      -1.300792       2.255394                    0.993366       3.805638      10.947907       0.472073       1.323202      -0.697072      -0.013967      -0.012502       0.030189       0.035535      -0.002749      -0.010951      -0.003938      -0.001563       0.006269      -0.012727       0.001323       0.011404              1.901509       1.524788       0.073419      -0.354203       1.858087      -0.432368       2.321652          -0.000000
          386              H      12.465177      26.360730       4.967130       0.120526       1.139726 0.80939081E+01  0.77982324E+02                                 1.664102                            1.559093      -0.942992       2.434258                    0.998725       3.179648       8.215331       0.564483       1.126205      -0.747990      -0.029890       0.004943      -0.028422       0.041541       0.000486       0.009777      -0.009617       0.011512       0.033197      -0.015956      -0.003083       0.019039              1.734155       2.206089      -0.005551       0.341867       1.377488      -0.060679       1.618890           0.000000
          387              H      13.882491      25.060982       8.454897       0.122310       1.109202 0.79789684E+01  0.76600151E+02                                 1.635711                            1.549666      -0.913972       2.450325                    0.998881       3.151787       8.128649       0.565279       1.128653      -0.747587      -0.002833      -0.017197       0.034851       0.038966      -0.001856       0.006051      -0.010779       0.008357       0.033913      -0.014392      -0.003490       0.017882              1.672682       1.606158       0.136392      -0.224699       1.444691      -0.290103       1.967196           0.000000
          388              H       7.677661      29.045136       5.117352       0.122440       1.164600 0.82225205E+01  0.79730990E+02                                 1.708537                            1.587052      -0.916387       2.449287                    0.998963       3.196327       8.352049       0.549889       1.148706      -0.742464       0.024381      -0.023255      -0.025320       0.042147      -0.006556      -0.016157       0.001795      -0.003218       0.020205      -0.017558      -0.001835       0.019393              1.783279       1.710526      -0.447236      -0.309532       1.972579       0.229993       1.666733           0.000000
          389              H       4.428289       3.246106       6.482414       0.129974       1.086144 0.80619239E+01  0.79063164E+02                                 1.735436                            1.654529      -0.906456       2.461980                    0.998698       3.360280       9.311475       0.490489       1.273332      -0.711930      -0.005931       0.027612       0.024510       0.037394      -0.005979      -0.001595       0.005228      -0.024213       0.020529      -0.016930       0.002778       0.014152              1.782321       1.451724      -0.204499       0.015241       2.027983       0.307098       1.867257           0.000000
          390              H      18.614490      27.510257       2.939130       0.122063       1.145479 0.84179267E+01  0.82596500E+02                                 1.730248                            1.637520      -0.950753       2.430322                    0.998827       3.282469       8.797334       0.522577       1.194536      -0.730875      -0.004495      -0.001062      -0.037946       0.038226       0.008731       0.007625       0.002106       0.013009       0.050756      -0.019418      -0.000922       0.020340              1.792735       1.742834       0.110442      -0.308372       1.375264      -0.070707       2.260105           0.000000
          391              H      19.760751      27.925001       6.717545       0.122979       1.037675 0.73416936E+01  0.70570013E+02                                 1.700060                            1.587791      -0.959766       2.433066                    0.998156       3.393923       9.412880       0.494835       1.287720      -0.707568       0.024013       0.005953       0.028274       0.037569       0.006052       0.002432       0.000479       0.017236       0.038962      -0.017027       0.003405       0.013623              1.806993       2.038695       0.336799       0.405910       1.561739       0.169932       1.820545          -0.000000
          392              H      17.673968      27.164093       7.419670       0.116573       1.109164 0.80932899E+01  0.78141346E+02                                 1.650548                            1.573270      -0.856779       2.473774                    0.999224       3.185764       8.297436       0.553144       1.146865      -0.743012      -0.005025      -0.003927       0.037514       0.038053       0.006203       0.002366       0.000447       0.018016       0.041878      -0.017919       0.003415       0.014504              1.683070       1.660789       0.168224      -0.221051       1.389067      -0.055034       1.999353          -0.000000
          393              H      16.001930      25.720653       7.805023       0.114355       1.109102 0.80191092E+01  0.77332645E+02                                 1.657553                            1.571482      -0.840295       2.481257                    0.999433       3.192452       8.339986       0.549978       1.154846      -0.740904       0.026376      -0.009663       0.024167       0.037056       0.001337       0.005075      -0.012471       0.017539       0.021167      -0.018904       0.004040       0.014864              1.707686       2.151153       0.038540       0.259751       1.384211      -0.070180       1.587694          -0.000000
          394              H       4.774453      31.556459       7.703786       0.106133       1.236401 0.94444138E+01  0.96412431E+02                                 1.882015                            1.781502      -1.179176       2.313496                    0.995366       3.666915      10.385658       0.476123       1.260169      -0.713390      -0.020773       0.019700       0.020206       0.035041      -0.010246      -0.009709      -0.002750      -0.006620      -0.006586      -0.016250       0.003297       0.012954              1.928582       1.706901      -0.320029      -0.303235       2.098036       0.140790       1.980810          -0.000000
          395              H       5.094492       1.175652       7.217197       0.098640       1.131724 0.81942090E+01  0.81544613E+02                                 1.832704                            1.699316      -1.248789       2.278256                    0.993634       3.815826      11.025210       0.465742       1.321516      -0.697941       0.002848      -0.004155       0.034372       0.034739      -0.004554      -0.000991       0.000284      -0.019197       0.022734      -0.014450       0.006595       0.007855              1.929070       1.393679      -0.101137       0.226833       1.829025      -0.323169       2.564506          -0.000000
          396              H      14.548693      27.121638       4.385835       0.113214       1.133928 0.82044647E+01  0.79311488E+02                                 1.657217                            1.568948      -0.875949       2.459816                    0.999076       3.211647       8.310286       0.563147       1.125118      -0.748213       0.000694       0.017881      -0.030087       0.035007       0.002290       0.006055      -0.011643       0.015054       0.019158      -0.017682       0.003343       0.014339              1.689069       1.688068       0.123314      -0.170623       1.519428      -0.344465       1.859710           0.000000
          397              H       4.709139       1.959420       2.612560       0.108665       1.892098 0.15895805E+02  0.18154981E+03                                 2.359397                            2.200144      -1.312878       2.216268                    0.997054       3.960482      11.191107       0.469615       1.141960      -0.744377       0.000622       0.001348      -0.046445       0.046469      -0.011433      -0.002838       0.006287      -0.021253       0.065899      -0.026593       0.002217       0.024375              2.479143       1.766394      -0.086335       0.056286       2.317355      -0.505475       3.353680          -0.000001
          398              H      16.609350      26.804866       3.631458       0.108010       1.138141 0.81822371E+01  0.79088346E+02                                 1.665025                            1.569274      -0.867637       2.460936                    0.999102       3.226322       8.363479       0.561447       1.128643      -0.747200      -0.021905      -0.010543      -0.026104       0.035671       0.007939       0.001930       0.002558       0.017261       0.039627      -0.018421       0.004298       0.014123              1.723991       2.088258       0.257014       0.262976       1.407516       0.092420       1.676200           0.000000
          399              H       5.456985      32.500246       3.504096       0.114718       1.212242 0.89277267E+01  0.88474996E+02                                 1.762626                            1.661763      -0.968830       2.419021                    0.998314       3.298013       8.746472       0.532841       1.159922      -0.739770       0.008314      -0.026148      -0.026201       0.037939      -0.005773      -0.000966       0.004021      -0.018343       0.040879      -0.017652       0.002492       0.015160              1.798002       1.431408      -0.267089      -0.071925       2.107055       0.271275       1.855544          -0.000001
          400              H       7.102897      31.207029       4.487072       0.114908       1.175407 0.85414116E+01  0.83536546E+02                                 1.710222                            1.611281      -0.895463       2.451928                    0.998984       3.250622       8.504383       0.549434       1.139840      -0.744600       0.019836       0.014381      -0.027994       0.037201      -0.005899      -0.015817      -0.004549      -0.003706       0.003900      -0.019236       0.003885       0.015351              1.755676       1.507407       0.002756      -0.251059       1.797282      -0.403449       1.962341           0.000000
          401              H      27.219609      13.115051       7.942182       0.104322       1.084471 0.76953123E+01  0.75456496E+02                                 1.784335                            1.647823      -1.300792       2.255394                    0.993366       3.805638      10.947907       0.472073       1.323202      -0.697072       0.013967      -0.012502      -0.030189       0.035535       0.002749      -0.010951       0.003938      -0.001563       0.006269      -0.012727       0.001323       0.011404              1.901509       1.524788      -0.073420      -0.354203       1.858087       0.432368       2.321653          -0.000000
          402              H      20.191823      10.032230      11.361370       0.120526       1.139726 0.80939136E+01  0.77982388E+02                                 1.664103                            1.559094      -0.942992       2.434258                    0.998725       3.179648       8.215331       0.564483       1.126204      -0.747990       0.029890       0.004943       0.028422       0.041541      -0.000486       0.009777       0.009617       0.011512       0.033197      -0.015956      -0.003083       0.019039              1.734156       2.206090       0.005551       0.341867       1.377488       0.060679       1.618890           0.000000
          403              H      18.774509       8.732482       7.873603       0.122310       1.109202 0.79789676E+01  0.76600139E+02                                 1.635711                            1.549665      -0.913972       2.450325                    0.998881       3.151787       8.128648       0.565279       1.128653      -0.747587       0.002833      -0.017197      -0.034851       0.038966       0.001856       0.006051       0.010779       0.008357       0.033913      -0.014392      -0.003490       0.017882              1.672681       1.606158      -0.136392      -0.224699       1.444691       0.290103       1.967196           0.000000
          404              H      24.979339      12.716636      11.211148       0.122440       1.164600 0.82225205E+01  0.79730990E+02                                 1.708537                            1.587052      -0.916387       2.449287                    0.998963       3.196327       8.352049       0.549889       1.148706      -0.742464      -0.024381      -0.023255       0.025320       0.042147       0.006556      -0.016157      -0.001795      -0.003218       0.020205      -0.017558      -0.001835       0.019393              1.783279       1.710526       0.447236      -0.309532       1.972579      -0.229993       1.666733           0.000000
          405              H      28.228711      19.574606       9.846085       0.129974       1.086145 0.80619284E+01  0.79063217E+02                                 1.735436                            1.654530      -0.906456       2.461980                    0.998698       3.360280       9.311475       0.490489       1.273332      -0.711930       0.005931       0.027612      -0.024510       0.037394       0.005979      -0.001595      -0.005228      -0.024213       0.020529      -0.016930       0.002778       0.014152              1.782322       1.451724       0.204499       0.015241       2.027983      -0.307099       1.867258           0.000000
          406              H      14.042510      11.181757      13.389370       0.122063       1.145479 0.84179277E+01  0.82596513E+02                                 1.730248                            1.637520      -0.950753       2.430322                    0.998827       3.282469       8.797334       0.522577       1.194536      -0.730875       0.004495      -0.001062       0.037946       0.038226      -0.008731       0.007625      -0.002106       0.013009       0.050756      -0.019418      -0.000922       0.020340              1.792735       1.742834      -0.110442      -0.308372       1.375265       0.070707       2.260106          -0.000000
          407              H      12.896249      11.596501       9.610955       0.122979       1.037675 0.73416938E+01  0.70570016E+02                                 1.700061                            1.587791      -0.959766       2.433066                    0.998156       3.393923       9.412880       0.494835       1.287720      -0.707568      -0.024013       0.005953      -0.028274       0.037569      -0.006052       0.002432      -0.000479       0.017236       0.038962      -0.017027       0.003405       0.013623              1.806993       2.038695      -0.336799       0.405910       1.561739      -0.169933       1.820545          -0.000000
          408              H      14.983032      10.835593       8.908830       0.116573       1.109164 0.80932899E+01  0.78141346E+02                                 1.650548                            1.573270      -0.856779       2.473774                    0.999224       3.185764       8.297436       0.553144       1.146865      -0.743012       0.005025      -0.003927      -0.037514       0.038053      -0.006203       0.002366      -0.000447       0.018016       0.041878      -0.017919       0.003415       0.014504              1.683070       1.660789      -0.168224      -0.221051       1.389067       0.055034       1.999353          -0.000000
          409              H      16.655070       9.392153       8.523477       0.114355       1.109102 0.80191095E+01  0.77332648E+02                                 1.657553                            1.571482      -0.840295       2.481257                    0.999433       3.192452       8.339986       0.549978       1.154846      -0.740904      -0.026376      -0.009663      -0.024167       0.037056      -0.001337       0.005075       0.012471       0.017539       0.021167      -0.018904       0.004040       0.014864              1.707686       2.151152      -0.038540       0.259751       1.384211       0.070180       1.587694          -0.000000
          410              H      27.882547      15.227959       8.624714       0.106133       1.236402 0.94444193E+01  0.96412497E+02                                 1.882016                            1.781502      -1.179176       2.313496                    0.995366       3.666915      10.385657       0.476123       1.260169      -0.713390       0.020773       0.019700      -0.020206       0.035041       0.010246      -0.009709       0.002750      -0.006620      -0.006586      -0.016250       0.003297       0.012954              1.928582       1.706901       0.320029      -0.303235       2.098036      -0.140790       1.980810          -0.000000
          411              H      27.562508      17.504152       9.111303       0.098640       1.131724 0.81942090E+01  0.81544614E+02                                 1.832704                            1.699316      -1.248789       2.278256                    0.993634       3.815826      11.025210       0.465742       1.321516      -0.697941      -0.002848      -0.004155      -0.034372       0.034739       0.004554      -0.000991      -0.000284      -0.019197       0.022734      -0.014450       0.006595       0.007855              1.929070       1.393679       0.101137       0.226833       1.829025       0.323169       2.564506          -0.000000
          412              H      18.108306      10.793139      11.942665       0.113214       1.133928 0.82044689E+01  0.79311537E+02                                 1.657217                            1.568949      -0.875949       2.459816                    0.999076       3.211647       8.310286       0.563147       1.125118      -0.748213      -0.000694       0.017881       0.030087       0.035007      -0.002290       0.006055       0.011643       0.015054       0.019158      -0.017682       0.003343       0.014339              1.689069       1.688069      -0.123315      -0.170623       1.519429       0.344466       1.859710           0.000000
          413              H      27.947861      18.287920      13.715940       0.108665       1.892098 0.15895805E+02  0.18154981E+03                                 2.359397                            2.200144      -1.312878       2.216268                    0.997054       3.960482      11.191107       0.469615       1.141960      -0.744377      -0.000622       0.001348       0.046445       0.046469       0.011433      -0.002838      -0.006287      -0.021253       0.065899      -0.026593       0.002217       0.024375              2.479143       1.766394       0.086335       0.056286       2.317355       0.505475       3.353680          -0.000001
          414              H      16.047650      10.476366      12.697042       0.108010       1.138142 0.81822397E+01  0.79088372E+02                                 1.665024                            1.569274      -0.867637       2.460936                    0.999102       3.226323       8.363480       0.561448       1.128643      -0.747200       0.021905      -0.010543       0.026104       0.035671      -0.007939       0.001930      -0.002558       0.017261       0.039627      -0.018421       0.004298       0.014123              1.723991       2.088257      -0.257014       0.262976       1.407516      -0.092420       1.676199           0.000000
          415              H      27.200015      16.171746      12.824404       0.114718       1.212242 0.89277267E+01  0.88474996E+02                                 1.762626                            1.661763      -0.968830       2.419021                    0.998314       3.298013       8.746472       0.532841       1.159922      -0.739770      -0.008314      -0.026148       0.026201       0.037939       0.005773      -0.000966      -0.004021      -0.018343       0.040879      -0.017652       0.002492       0.015160              1.798002       1.431408       0.267089      -0.071925       2.107055      -0.271275       1.855544          -0.000001
          416              H      25.554102      14.878529      11.841428       0.114908       1.175408 0.85414147E+01  0.83536582E+02                                 1.710223                            1.611281      -0.895463       2.451928                    0.998984       3.250622       8.504383       0.549434       1.139840      -0.744600      -0.019836       0.014381       0.027994       0.037201       0.005899      -0.015817       0.004549      -0.003706       0.003900      -0.019236       0.003885       0.015351              1.755676       1.507407      -0.002756      -0.251059       1.797282       0.403449       1.962341           0.000000
          417              C       7.426202       9.333371      11.367902       0.607803      25.528739 0.24888232E+03  0.51211718E+04                                 7.940809                            5.547765       0.059424       2.074355                    0.999408      21.919304      60.155148       0.641885       0.463739      -1.029564       0.020699      -0.023678      -0.058747       0.066636      -0.038884       0.054194      -0.056081      -0.054174      -0.131256      -0.087357      -0.019883       0.107240             10.705212       9.598023       1.524468      -3.335441       7.139200       3.708169      15.378415          -0.000000
          418              C       7.582955      10.567805      13.457950      -0.110724      37.273711 0.43647121E+03  0.10341713E+05                                 9.926003                            7.097036      -0.148228       1.922555                    0.999460      29.991318      88.503032       0.597365       0.432743      -1.046870      -0.022157       0.002562       0.030797       0.038026       0.000255      -0.011235      -0.024938       0.003947      -0.046596      -0.033976       0.008788       0.025188             13.312180      11.111816       1.424194      -3.989578       8.235429       4.902789      20.589297          -0.000000
          419              C       5.554956       3.151400       9.934259      -0.087625      34.089777 0.40866283E+03  0.94640789E+04                                 9.212234                            6.788648       0.089818       2.005188                    0.999652      28.702812      82.008219       0.625403       0.422895      -1.059664       0.016692      -0.019722      -0.004075       0.026157      -0.023917      -0.001154       0.012452       0.021944      -0.006188      -0.029032      -0.000311       0.029343             12.036599       9.151071       2.792992      -2.252144      19.918652      -3.714562       7.040074           0.000000
          420              C       6.815516       3.347342       9.343168      -0.027634      38.214004 0.40768854E+03  0.93668566E+04                                 9.882515                            6.688524       0.020484       2.018611                    0.999323      26.763232      74.358703       0.647854       0.411494      -1.074791      -0.022539      -0.040695       0.022590       0.051715       0.001715      -0.001512       0.003280       0.004726      -0.001382      -0.005338       0.002073       0.003266             14.526355      10.072117       4.396537      -2.529934      26.178988      -4.632984       7.327960          -0.000000
          421              C       6.861236       9.715457      12.723167      -0.037570      40.060598 0.42860118E+03  0.99596544E+04                                10.126438                            6.829113       0.004506       2.003801                    0.999394      27.249994      75.852635       0.645964       0.408044      -1.078311      -0.032384      -0.004611       0.040566       0.052111       0.003584       0.004855       0.010131      -0.005792       0.000707      -0.009071      -0.004726       0.013796             14.489270      11.280362       1.031330      -5.070137       8.790441       6.066702      23.397007          -0.000000
          422              C       7.628675       2.318647       9.140694      -0.094637      33.202843 0.39318134E+03  0.90315877E+04                                 9.075279                            6.659807       0.051374       1.994423                    0.999726      28.638107      81.890379       0.630338       0.423021      -1.057998      -0.016224      -0.023769       0.006987       0.029614       0.004382      -0.008077       0.010366       0.041709       0.030782      -0.029638       0.007968       0.021670             12.021639       8.747612       2.514542      -1.753656      20.882061      -3.367357       6.435245           0.000000
          423              C       7.233525       4.673217       8.876173       0.606187      26.579584 0.25991445E+03  0.54101234E+04                                 8.237807                            5.692795       0.019543       2.058638                    0.999358      22.139764      61.245568       0.629329       0.467576      -1.026753       0.013652       0.061842      -0.017768       0.065776      -0.013692       0.056244       0.032692       0.064105       0.184878      -0.081832      -0.016294       0.098126             11.435951       8.859933       3.310184      -2.355862      19.222402      -3.037195       6.225517           0.000000
          424              C       5.643130       9.222337      13.226085      -0.092490      35.964036 0.42373682E+03  0.99064837E+04                                 9.524855                            6.905421      -0.053085       1.952792                    0.999604      29.250825      84.082460       0.620822       0.422003      -1.059791       0.018048       0.016709       0.010718       0.026829       0.027928       0.014590       0.009480       0.001602      -0.029109      -0.024286      -0.014533       0.038819             12.277244      10.310610       1.098838      -4.107550       7.673137       4.329157      18.847984           0.000000
          425              C       4.526260      11.861022      19.104345       0.195635      34.994425 0.36686481E+03  0.82931322E+04                                 9.614382                            6.543293      -0.205148       1.950264                    0.999597      25.926889      73.858209       0.619121       0.437641      -1.047690      -0.005982       0.011136       0.045614       0.047333       0.000133      -0.035571       0.017664      -0.035493       0.049638      -0.047623       0.003897       0.043727             13.700669      13.863273      -1.998362      -5.836743       8.002302       5.959028      19.236431           0.000000
          426              C       5.963168      10.574337      15.237756       0.089965      41.269251 0.40731071E+03  0.93849334E+04                                10.567121                            6.778180      -0.123365       1.972278                    0.999308      26.437953      74.305389       0.628448       0.422991      -1.064122      -0.008536      -0.002064      -0.003934       0.009623      -0.010874       0.002366       0.008722       0.021117       0.044529      -0.024613       0.007586       0.017028             16.514762      13.308458      -0.563742      -8.900615       8.793493       6.630320      27.442337          -0.000000
          427              C       5.871729      11.720597      18.895340      -0.179774      37.905378 0.45019892E+03  0.10713275E+05                                 9.921612                            7.113787      -0.005084       1.964818                    0.999522      30.270006      88.527254       0.610604       0.421530      -1.057364       0.011762      -0.010351      -0.019350       0.024898       0.005004       0.025631       0.002102      -0.007376       0.043407      -0.027253      -0.003694       0.030947             13.323247      14.458808      -2.977810      -5.693454       7.314773       4.898893      18.196161           0.000000
          428              C       3.850260      30.495107      11.136037      -0.193789      37.310153 0.43728770E+03  0.10319503E+05                                 9.771415                            6.991781       0.164401       2.017209                    0.999735      30.131558      87.447539       0.619120       0.419218      -1.059958       0.008602       0.035731      -0.025297       0.044616       0.003013      -0.006228      -0.004309       0.056065      -0.030384      -0.024301      -0.009901       0.034202             13.340822      10.728628       3.318512      -0.930193      21.300788      -6.367150       7.993049           0.000000
          429              C       5.456985      10.985815      16.566896       0.062106      41.463364 0.41063818E+03  0.94753989E+04                                10.553534                            6.773830      -0.123947       1.969764                    0.999341      26.651039      74.817736       0.633472       0.419026      -1.067247       0.006340      -0.000503       0.002767       0.006935       0.012123      -0.007737       0.014471       0.003570       0.032017      -0.024882       0.006076       0.018805             16.502085      13.959246      -2.524220      -7.975329       7.601589       6.766714      27.945419          -0.000000
          430              C       6.077468      29.858295      11.371167      -0.183090      38.545728 0.46682232E+03  0.11188800E+05                                10.025412                            7.245255       0.053813       1.984278                    0.999483      30.232383      88.187412       0.606020       0.421684      -1.059272       0.018763       0.034459      -0.013117       0.041371      -0.034610      -0.002259      -0.006211      -0.002351      -0.021825      -0.032404      -0.006049       0.038453             13.719419      11.777003       3.576789      -1.535117      20.260294      -6.730125       9.120961          -0.000000
          431              C       6.511806      31.131918      10.917235      -0.130384      35.710424 0.42967337E+03  0.10078561E+05                                 9.519334                            6.938285       0.114302       2.005728                    0.999679      29.463680      84.787464       0.621511       0.420143      -1.061142      -0.012404      -0.033908      -0.000696       0.036112       0.007907      -0.006236       0.000615       0.045794      -0.050694      -0.018572      -0.014829       0.033401             13.065068       9.317319       1.944199      -0.622411      21.737319      -6.479157       8.140566          -0.000000
          432              C       7.236791       1.035227       9.548907      -0.154003      35.466838 0.43289209E+03  0.10175722E+05                                 9.477305                            6.979236       0.130501       2.012188                    0.999613      29.583458      85.296776       0.617523       0.421956      -1.059719       0.003796       0.031000      -0.013924       0.034195      -0.030792      -0.010565       0.005056      -0.012923      -0.038423      -0.027065      -0.012938       0.040003             12.695392       9.498439       3.922087      -2.461992      21.150565      -4.394826       7.437173          -0.000000
          433              C       7.161680      10.989080      14.728307      -0.149145      37.411808 0.44046007E+03  0.10453670E+05                                 9.924507                            7.100274      -0.044552       1.956824                    0.998997      30.205797      89.034548       0.601269       0.429215      -1.049649       0.008496      -0.017748      -0.027731       0.034003       0.010406       0.016260       0.015015      -0.027830       0.021414      -0.025814      -0.005264       0.031078             13.512580      12.818956       0.568833      -6.639072       7.051025       3.586139      20.667758          -0.000000
          434              C       6.309332      11.305853      17.641311      -0.132068      38.585744 0.45969794E+03  0.11019273E+05                                10.141816                            7.259559      -0.078722       1.941047                    0.999245      30.408929      89.861196       0.594356       0.429912      -1.050005      -0.030516       0.002546       0.021412       0.037365       0.001642      -0.012553      -0.008206       0.046309      -0.047805      -0.025021      -0.009505       0.034526             13.698780      12.511016      -2.087340      -4.371178       6.930585       5.193421      21.654740           0.000000
          435              C       5.202260       1.897372      10.365332      -0.157318      35.492561 0.41558468E+03  0.96706760E+04                                 9.432089                            6.807875       0.135206       2.012212                    0.999797      29.441478      84.486141       0.629381       0.418210      -1.061982       0.013158       0.016716      -0.005388       0.021945       0.003520      -0.017020       0.001081       0.048580      -0.009266      -0.023364      -0.010475       0.033840             12.751549       8.281143       1.830454      -2.009104      22.735235      -3.976299       7.238270           0.000000
          436              C       3.667381      11.547515      18.127901      -0.180321      40.732551 0.49627244E+03  0.12045644E+05                                10.236895                            7.353481       0.104401       1.990104                    0.999815      30.831998      89.716486       0.617588       0.408599      -1.070518       0.015000      -0.025654      -0.041701       0.051207      -0.008577      -0.013172       0.003748       0.047422      -0.016552      -0.022606      -0.010212       0.032818             13.587939      12.849267      -1.034447      -4.586283       7.012292       5.068350      20.902257           0.000000
          437              C       5.587613      32.101831      10.603728       0.055819      40.559936 0.41309446E+03  0.95531429E+04                                10.461889                            6.822034      -0.142065       1.965115                    0.999363      26.748873      75.351493       0.626902       0.422483      -1.064293      -0.002604      -0.004768      -0.002604       0.006024       0.000640      -0.014073      -0.002835      -0.024558      -0.045592      -0.025048       0.004783       0.020265             16.756941      10.930718       5.354687      -1.719283      30.275816      -8.355369       9.064290          -0.000000
          438              C       4.274801      31.749135      10.708230      -0.133310      36.074249 0.41967489E+03  0.97953994E+04                                 9.582037                            6.862888       0.115537       2.006331                    0.999768      29.407146      84.673281       0.623541       0.420855      -1.059703      -0.002927      -0.039697       0.006035       0.040259      -0.026705       0.011720      -0.000234       0.006021      -0.041560      -0.025564      -0.009876       0.035441             13.052537      10.756334       4.760777      -1.802648      20.739816      -5.820813       7.661462           0.000000
          439              C       4.751593      29.531725      11.485467       0.203239      35.328735 0.36421281E+03  0.82182016E+04                                 9.707662                            6.545606      -0.167226       1.971048                    0.999654      25.567746      72.767044       0.615331       0.441139      -1.045614      -0.014316      -0.046494       0.013159       0.050396       0.023614       0.003456      -0.019563      -0.035824       0.011169      -0.035460      -0.000722       0.036182             14.328161      11.899389       4.648169      -1.492708      21.262896      -7.860582       9.822198          -0.000000
          440              C       4.124579      11.090317      16.831418      -0.150414      38.613377 0.45094818E+03  0.10716514E+05                                10.023815                            7.105989       0.018397       1.962960                    0.999670      30.354845      88.201742       0.613798       0.419908      -1.060265      -0.011400       0.012757       0.038480       0.042112       0.009232       0.032143       0.009671       0.012246       0.042487      -0.026560      -0.016229       0.042789             13.488959      13.567312      -1.988685      -6.077344       6.761013       4.852205      20.138551          -0.000000
          441              C       6.025216       0.816425      10.179187       0.089018      40.019434 0.40889000E+03  0.94324479E+04                                10.397554                            6.809100      -0.121225       1.973031                    0.999535      26.466452      74.481143       0.624430       0.425211      -1.062505      -0.000431       0.005563       0.002450       0.006094       0.002989       0.003942      -0.011941      -0.011816      -0.041914      -0.019604       0.002048       0.017556             16.514297      10.003748       4.896974      -2.931537      30.643197      -6.992829       8.895947          -0.000000
          442              C       5.244714       9.610955      14.502974      -0.160684      37.141800 0.44509777E+03  0.10532884E+05                                 9.732184                            7.057436       0.070737       1.985409                    0.999611      30.024664      86.785460       0.616800       0.419633      -1.061458       0.020190      -0.002490      -0.011773       0.023504       0.025104      -0.017497      -0.003309       0.033265      -0.043843      -0.026633      -0.015875       0.042508             12.746327       9.292001       0.808122      -3.822490       8.497962       5.507451      20.449019           0.000000
          443              C       8.902298      23.323629      27.696402       0.607803      25.528737 0.24888234E+03  0.51211725E+04                                 7.940808                            5.547766       0.059424       2.074355                    0.999408      21.919304      60.155148       0.641885       0.463739      -1.029563      -0.020699       0.023678      -0.058747       0.066636      -0.038884      -0.054194       0.056081      -0.054174      -0.131255      -0.087357      -0.019883       0.107240             10.705211       9.598021       1.524468       3.335438       7.139201      -3.708171      15.378412          -0.000000
          444              C       8.745545      22.089195      29.786450      -0.110724      37.273703 0.43647108E+03  0.10341709E+05                                 9.926001                            7.097035      -0.148228       1.922555                    0.999460      29.991318      88.503033       0.597365       0.432743      -1.046870       0.022157      -0.002562       0.030797       0.038026       0.000255       0.011235       0.024938       0.003947      -0.046596      -0.033976       0.008788       0.025188             13.312177      11.111813       1.424195       3.989571       8.235429      -4.902792      20.589291          -0.000000
          445              C      10.773544      29.505599      26.262759      -0.087625      34.089755 0.40866281E+03  0.94640783E+04                                 9.212231                            6.788648       0.089818       2.005188                    0.999652      28.702812      82.008219       0.625403       0.422895      -1.059664      -0.016692       0.019722      -0.004075       0.026157      -0.023917       0.001154      -0.012452       0.021944      -0.006188      -0.029032      -0.000311       0.029343             12.036590       9.151071       2.792991       2.252143      19.918630       3.714556       7.040071           0.000000
          446              C       9.512984      29.309657      25.671668      -0.027634      38.214027 0.40768866E+03  0.93668599E+04                                 9.882519                            6.688525       0.020484       2.018611                    0.999323      26.763232      74.358703       0.647854       0.411494      -1.074791       0.022539       0.040695       0.022590       0.051715       0.001715       0.001512      -0.003280       0.004726      -0.001382      -0.005338       0.002073       0.003266             14.526363      10.072122       4.396548       2.529936      26.179002       4.632989       7.327964          -0.000000
          447              C       9.467264      22.941542      29.051667      -0.037570      40.060588 0.42860111E+03  0.99596526E+04                                10.126437                            6.829113       0.004506       2.003801                    0.999394      27.249994      75.852636       0.645964       0.408044      -1.078311       0.032384       0.004611       0.040566       0.052111       0.003584      -0.004855      -0.010131      -0.005792       0.000707      -0.009071      -0.004726       0.013796             14.489265      11.280358       1.031333       5.070128       8.790441      -6.066702      23.396997          -0.000000
          448              C       8.699825      30.338353      25.469194      -0.094637      33.202865 0.39318160E+03  0.90315951E+04                                 9.075283                            6.659809       0.051374       1.994423                    0.999726      28.638108      81.890380       0.630338       0.423021      -1.057998       0.016224       0.023769       0.006987       0.029614       0.004382       0.008077      -0.010366       0.041709       0.030782      -0.029638       0.007968       0.021670             12.021648       8.747613       2.514548       1.753657      20.882082       3.367362       6.435249           0.000000
          449              C       9.094974      27.983783      25.204673       0.606187      26.579586 0.25991432E+03  0.54101200E+04                                 8.237807                            5.692793       0.019543       2.058638                    0.999358      22.139764      61.245568       0.629329       0.467576      -1.026753      -0.013652      -0.061842      -0.017768       0.065776      -0.013692      -0.056244      -0.032692       0.064105       0.184878      -0.081832      -0.016294       0.098126             11.435952       8.859940       3.310198       2.355867      19.222397       3.037202       6.225519           0.000000
          450              C      10.685370      23.434663      29.554585      -0.092490      35.964039 0.42373693E+03  0.99064867E+04                                 9.524856                            6.905421      -0.053085       1.952792                    0.999604      29.250825      84.082459       0.620822       0.422003      -1.059791      -0.018048      -0.016709       0.010718       0.026829       0.027928      -0.014590      -0.009480       0.001602      -0.029109      -0.024285      -0.014533       0.038819             12.277243      10.310609       1.098840       4.107548       7.673139      -4.329157      18.847982           0.000000
          451              C      11.802240      20.795978       2.775845       0.195635      34.994426 0.36686481E+03  0.82931320E+04                                 9.614382                            6.543293      -0.205148       1.950264                    0.999597      25.926889      73.858208       0.619121       0.437641      -1.047690       0.005982      -0.011136       0.045614       0.047333       0.000133       0.035571      -0.017664      -0.035493       0.049638      -0.047623       0.003897       0.043727             13.700669      13.863273      -1.998362       5.836744       8.002302      -5.959028      19.236431           0.000000
          452              C      10.365332      22.082663      31.566256       0.089965      41.269246 0.40731081E+03  0.93849361E+04                                10.567120                            6.778181      -0.123365       1.972278                    0.999308      26.437953      74.305389       0.628448       0.422991      -1.064122       0.008536       0.002064      -0.003934       0.009623      -0.010874      -0.002366      -0.008723       0.021117       0.044529      -0.024613       0.007586       0.017028             16.514759      13.308454      -0.563739       8.900609       8.793492      -6.630318      27.442330           0.000000
          453              C      10.456771      20.936403       2.566840      -0.179774      37.905395 0.45019918E+03  0.10713282E+05                                 9.921614                            7.113789      -0.005084       1.964818                    0.999522      30.270006      88.527254       0.610604       0.421530      -1.057364      -0.011762       0.010351      -0.019350       0.024898       0.005004      -0.025631      -0.002102      -0.007376       0.043407      -0.027253      -0.003694       0.030947             13.323251      14.458816      -2.977811       5.693455       7.314774      -4.898894      18.196162           0.000000
          454              C      12.478240       2.161893      27.464537      -0.193789      37.310148 0.43728789E+03  0.10319509E+05                                 9.771415                            6.991782       0.164401       2.017209                    0.999735      30.131557      87.447534       0.619120       0.419218      -1.059958      -0.008602      -0.035731      -0.025297       0.044616       0.003013       0.006228       0.004309       0.056065      -0.030384      -0.024301      -0.009901       0.034202             13.340817      10.728630       3.318511       0.930192      21.300774       6.367145       7.993047           0.000000
          455              C      10.871515      21.671185       0.238396       0.062106      41.463356 0.41063816E+03  0.94753982E+04                                10.553533                            6.773830      -0.123947       1.969764                    0.999341      26.651038      74.817735       0.633472       0.419026      -1.067247      -0.006340       0.000503       0.002767       0.006935       0.012123       0.007737      -0.014471       0.003570       0.032017      -0.024882       0.006076       0.018806             16.502081      13.959243      -2.524219       7.975325       7.601587      -6.766712      27.945414          -0.000000
          456              C      10.251032       2.798705      27.699667      -0.183090      38.545717 0.46682201E+03  0.11188791E+05                                10.025409                            7.245252       0.053813       1.984278                    0.999483      30.232383      88.187412       0.606021       0.421684      -1.059272      -0.018763      -0.034459      -0.013117       0.041371      -0.034610       0.002259       0.006211      -0.002351      -0.021825      -0.032404      -0.006049       0.038453             13.719416      11.777003       3.576791       1.535118      20.260288       6.730123       9.120958          -0.000000
          457              C       9.816694       1.525082      27.245735      -0.130384      35.710426 0.42967339E+03  0.10078562E+05                                 9.519335                            6.938285       0.114302       2.005728                    0.999679      29.463680      84.787467       0.621511       0.420143      -1.061142       0.012404       0.033908      -0.000696       0.036112       0.007907       0.006236      -0.000615       0.045794      -0.050694      -0.018572      -0.014830       0.033401             13.065070       9.317320       1.944204       0.622413      21.737323       6.479159       8.140568          -0.000000
          458              C       9.091709      31.621773      25.877407      -0.154003      35.466833 0.43289182E+03  0.10175715E+05                                 9.477304                            6.979234       0.130501       2.012188                    0.999613      29.583458      85.296779       0.617523       0.421956      -1.059719      -0.003796      -0.031000      -0.013924       0.034195      -0.030792       0.010565      -0.005056      -0.012923      -0.038423      -0.027065      -0.012938       0.040003             12.695393       9.498441       3.922090       2.461994      21.150563       4.394827       7.437174          -0.000000
          459              C       9.166820      21.667919      31.056807      -0.149145      37.411791 0.44046003E+03  0.10453669E+05                                 9.924504                            7.100274      -0.044552       1.956824                    0.998997      30.205797      89.034549       0.601269       0.429215      -1.049649      -0.008496       0.017748      -0.027731       0.034003       0.010406      -0.016260      -0.015015      -0.027830       0.021414      -0.025814      -0.005264       0.031078             13.512574      12.818949       0.568834       6.639063       7.051025      -3.586138      20.667747          -0.000000
          460              C      10.019168      21.351147       1.312811      -0.132068      38.585740 0.45969792E+03  0.11019272E+05                                10.141815                            7.259559      -0.078722       1.941047                    0.999245      30.408929      89.861195       0.594356       0.429912      -1.050005       0.030516      -0.002546       0.021412       0.037365       0.001642       0.012553       0.008206       0.046309      -0.047805      -0.025021      -0.009505       0.034526             13.698778      12.511014      -2.087339       4.371176       6.930584      -5.193420      21.654736           0.000000
          461              C      11.126240      30.759628      26.693832      -0.157318      35.492550 0.41558492E+03  0.96706829E+04                                 9.432088                            6.807878       0.135206       2.012212                    0.999797      29.441478      84.486142       0.629381       0.418211      -1.061982      -0.013158      -0.016716      -0.005388       0.021945       0.003520       0.017020      -0.001081       0.048580      -0.009266      -0.023364      -0.010475       0.033840             12.751544       8.281145       1.830446       2.009102      22.735222       3.976292       7.238266           0.000000
          462              C      12.661119      21.109485       1.799401      -0.180321      40.732548 0.49627241E+03  0.12045643E+05                                10.236894                            7.353481       0.104401       1.990104                    0.999815      30.831997      89.716480       0.617588       0.408599      -1.070518      -0.015000       0.025654      -0.041701       0.051207      -0.008577       0.013172      -0.003748       0.047422      -0.016552      -0.022606      -0.010212       0.032818             13.587937      12.849266      -1.034447       4.586282       7.012291      -5.068349      20.902254           0.000000
          463              C      10.740887       0.555169      26.932228       0.055819      40.559930 0.41309452E+03  0.95531446E+04                                10.461888                            6.822035      -0.142065       1.965115                    0.999363      26.748873      75.351495       0.626902       0.422483      -1.064293       0.002604       0.004768      -0.002604       0.006024       0.000640       0.014073       0.002835      -0.024558      -0.045592      -0.025048       0.004783       0.020265             16.756938      10.930722       5.354692       1.719285      30.275803       8.355367       9.064289          -0.000000
          464              C      12.053699       0.907865      27.036730      -0.133310      36.074238 0.41967488E+03  0.97953992E+04                                 9.582035                            6.862888       0.115537       2.006331                    0.999768      29.407146      84.673282       0.623541       0.420855      -1.059703       0.002927       0.039697       0.006035       0.040259      -0.026705      -0.011720       0.000234       0.006021      -0.041560      -0.025564      -0.009876       0.035441             13.052531      10.756333       4.760773       1.802647      20.739801       5.820808       7.661460           0.000000
          465              C      11.576906       3.125275      27.813967       0.203239      35.328723 0.36421276E+03  0.82182003E+04                                 9.707661                            6.545606      -0.167226       1.971048                    0.999654      25.567745      72.767044       0.615331       0.441139      -1.045614       0.014316       0.046494       0.013159       0.050396       0.023614      -0.003456       0.019563      -0.035824       0.011169      -0.035460      -0.000722       0.036182             14.328157      11.899395       4.648174       1.492711      21.262878       7.860577       9.822196          -0.000000
          466              C      12.203921      21.566683       0.502918      -0.150414      38.613373 0.45094815E+03  0.10716513E+05                                10.023814                            7.105988       0.018397       1.962960                    0.999670      30.354844      88.201736       0.613798       0.419907      -1.060266       0.011400      -0.012757       0.038480       0.042112       0.009232      -0.032143      -0.009671       0.012246       0.042487      -0.026560      -0.016229       0.042789             13.488957      13.567310      -1.988684       6.077342       6.761012      -4.852204      20.138548          -0.000000
          467              C      10.303283      31.840575      26.507687       0.089018      40.019422 0.40888998E+03  0.94324476E+04                                10.397552                            6.809100      -0.121225       1.973031                    0.999535      26.466452      74.481144       0.624430       0.425211      -1.062505       0.000431      -0.005563       0.002450       0.006094       0.002989      -0.003942       0.011941      -0.011816      -0.041914      -0.019604       0.002048       0.017556             16.514289      10.003752       4.896978       2.931540      30.643169       6.992826       8.895946          -0.000000
          468              C      11.083786      23.046045      30.831474      -0.160684      37.141787 0.44509760E+03  0.10532879E+05                                 9.732182                            7.057435       0.070737       1.985409                    0.999611      30.024664      86.785458       0.616800       0.419633      -1.061458      -0.020190       0.002490      -0.011773       0.023504       0.025104       0.017497       0.003309       0.033265      -0.043843      -0.026633      -0.015875       0.042508             12.746324       9.291998       0.808120       3.822489       8.497959      -5.507450      20.449014           0.000000
          469              C      25.230798      25.661871       4.960598       0.607803      25.528739 0.24888232E+03  0.51211718E+04                                 7.940809                            5.547765       0.059424       2.074355                    0.999408      21.919304      60.155148       0.641885       0.463739      -1.029564      -0.020699      -0.023678       0.058747       0.066636       0.038884       0.054194       0.056081      -0.054174      -0.131255      -0.087357      -0.019883       0.107240             10.705212       9.598023      -1.524468      -3.335441       7.139199      -3.708169      15.378415          -0.000000
          470              C      25.074045      26.896305       2.870550      -0.110724      37.273711 0.43647121E+03  0.10341713E+05                                 9.926003                            7.097036      -0.148228       1.922555                    0.999460      29.991318      88.503032       0.597365       0.432743      -1.046870       0.022157       0.002562      -0.030797       0.038026      -0.000255      -0.011235       0.024938       0.003947      -0.046596      -0.033976       0.008788       0.025188             13.312181      11.111816      -1.424194      -3.989578       8.235429      -4.902789      20.589297          -0.000000
          471              C      27.102044      19.479900       6.394241      -0.087625      34.089771 0.40866282E+03  0.94640787E+04                                 9.212233                            6.788648       0.089818       2.005188                    0.999652      28.702812      82.008218       0.625403       0.422895      -1.059664      -0.016692      -0.019722       0.004075       0.026157       0.023917      -0.001154      -0.012452       0.021944      -0.006188      -0.029032      -0.000311       0.029343             12.036594       9.151070      -2.792990      -2.252143      19.918640       3.714559       7.040073           0.000000
          472              C      25.841484      19.675842       6.985332      -0.027634      38.214003 0.40768860E+03  0.93668582E+04                                 9.882515                            6.688524       0.020484       2.018611                    0.999323      26.763232      74.358703       0.647854       0.411494      -1.074791       0.022539      -0.040695      -0.022590       0.051715      -0.001715      -0.001512      -0.003280       0.004726      -0.001382      -0.005338       0.002073       0.003266             14.526354      10.072120      -4.396541      -2.529935      26.178981       4.632984       7.327961          -0.000000
          473              C      25.795764      26.043957       3.605333      -0.037570      40.060599 0.42860118E+03  0.99596545E+04                                10.126439                            6.829113       0.004506       2.003801                    0.999394      27.249994      75.852636       0.645964       0.408044      -1.078311       0.032384      -0.004611      -0.040566       0.052111      -0.003584       0.004855      -0.010131      -0.005792       0.000707      -0.009071      -0.004726       0.013796             14.489271      11.280362      -1.031330      -5.070137       8.790441      -6.066702      23.397009          -0.000000
          474              C      25.028325      18.647147       7.187806      -0.094637      33.202845 0.39318135E+03  0.90315880E+04                                 9.075280                            6.659807       0.051374       1.994423                    0.999726      28.638107      81.890380       0.630338       0.423021      -1.057998       0.016224      -0.023769      -0.006987       0.029614      -0.004382      -0.008077      -0.010366       0.041709       0.030782      -0.029638       0.007968       0.021670             12.021641       8.747613      -2.514545      -1.753657      20.882065       3.367359       6.435247           0.000000
          475              C      25.423474      21.001717       7.452327       0.606187      26.579575 0.25991440E+03  0.54101220E+04                                 8.237805                            5.692794       0.019543       2.058638                    0.999358      22.139764      61.245568       0.629329       0.467576      -1.026753      -0.013652       0.061842       0.017768       0.065776       0.013692       0.056244      -0.032692       0.064105       0.184878      -0.081832      -0.016294       0.098126             11.435947       8.859936      -3.310188      -2.355864      19.222387       3.037196       6.225517           0.000000
          476              C      27.013870      25.550837       3.102415      -0.092490      35.964036 0.42373682E+03  0.99064838E+04                                 9.524855                            6.905421      -0.053085       1.952792                    0.999604      29.250825      84.082460       0.620822       0.422003      -1.059791      -0.018048       0.016709      -0.010718       0.026829      -0.027928       0.014590      -0.009480       0.001602      -0.029109      -0.024286      -0.014533       0.038819             12.277244      10.310610      -1.098838      -4.107550       7.673137      -4.329157      18.847984           0.000000
          477              C      28.130740      28.189522      29.881155       0.195635      34.994428 0.36686483E+03  0.82931327E+04                                 9.614382                            6.543293      -0.205148       1.950264                    0.999597      25.926890      73.858210       0.619121       0.437641      -1.047690       0.005982       0.011136      -0.045614       0.047333      -0.000133      -0.035571      -0.017664      -0.035493       0.049638      -0.047623       0.003897       0.043727             13.700669      13.863273       1.998362      -5.836744       8.002303      -5.959028      19.236432           0.000000
          478              C      26.693832      26.902837       1.090744       0.089965      41.269251 0.40731071E+03  0.93849334E+04                                10.567121                            6.778180      -0.123365       1.972278                    0.999308      26.437953      74.305389       0.628448       0.422991      -1.064122       0.008536      -0.002064       0.003934       0.009623       0.010874       0.002366      -0.008722       0.021117       0.044529      -0.024613       0.007586       0.017028             16.514763      13.308458       0.563742      -8.900615       8.793493      -6.630320      27.442337           0.000000
          479              C      26.785271      28.049097      30.090160      -0.179774      37.905396 0.45019918E+03  0.10713282E+05                                 9.921615                            7.113789      -0.005084       1.964818                    0.999522      30.270006      88.527257       0.610604       0.421530      -1.057364      -0.011762      -0.010351       0.019350       0.024898      -0.005004       0.025631      -0.002102      -0.007376       0.043407      -0.027253      -0.003694       0.030947             13.323251      14.458816       2.977811      -5.693455       7.314775      -4.898894      18.196163           0.000000
          480              C      28.806740      14.166607       5.192463      -0.193789      37.310152 0.43728791E+03  0.10319509E+05                                 9.771415                            6.991782       0.164401       2.017209                    0.999735      30.131558      87.447536       0.619120       0.419218      -1.059958      -0.008602       0.035731       0.025297       0.044616      -0.003013      -0.006228       0.004309       0.056065      -0.030384      -0.024301      -0.009901       0.034202             13.340818      10.728630      -3.318513      -0.930193      21.300777       6.367146       7.993048           0.000000
          481              C      27.200015      27.314315      32.418604       0.062106      41.463362 0.41063816E+03  0.94753983E+04                                10.553535                            6.773830      -0.123947       1.969764                    0.999341      26.651038      74.817736       0.633472       0.419026      -1.067247      -0.006340      -0.000503      -0.002767       0.006935      -0.012123      -0.007737      -0.014471       0.003570       0.032017      -0.024882       0.006076       0.018806             16.502085      13.959246       2.524220      -7.975329       7.601589      -6.766714      27.945421          -0.000000
          482              C      26.579532      13.529795       4.957333      -0.183090      38.545720 0.46682200E+03  0.11188790E+05                                10.025410                            7.245252       0.053813       1.984278                    0.999483      30.232383      88.187411       0.606021       0.421684      -1.059272      -0.018763       0.034459       0.013117       0.041371       0.034610      -0.002259       0.006211      -0.002351      -0.021825      -0.032404      -0.006049       0.038453             13.719417      11.777004      -3.576792      -1.535119      20.260290       6.730124       9.120959          -0.000000
          483              C      26.145194      14.803418       5.411265      -0.130384      35.710427 0.42967339E+03  0.10078562E+05                                 9.519334                            6.938285       0.114302       2.005728                    0.999679      29.463680      84.787465       0.621511       0.420143      -1.061142       0.012404      -0.033908       0.000696       0.036112      -0.007907      -0.006236      -0.000615       0.045794      -0.050694      -0.018572      -0.014830       0.033401             13.065070       9.317320      -1.944204      -0.622413      21.737323       6.479160       8.140568          -0.000000
          484              C      25.420209      17.363727       6.779593      -0.154003      35.466830 0.43289183E+03  0.10175715E+05                                 9.477304                            6.979234       0.130500       2.012188                    0.999613      29.583458      85.296780       0.617523       0.421956      -1.059719      -0.003796       0.031000       0.013924       0.034195       0.030792      -0.010565      -0.005056      -0.012923      -0.038423      -0.027065      -0.012938       0.040003             12.695392       9.498440      -3.922088      -2.461994      21.150562       4.394826       7.437173          -0.000000
          485              C      25.495320      27.317580       1.600193      -0.149145      37.411807 0.44046006E+03  0.10453669E+05                                 9.924507                            7.100274      -0.044552       1.956824                    0.998997      30.205796      89.034547       0.601269       0.429215      -1.049649      -0.008496      -0.017748       0.027731       0.034003      -0.010406       0.016260      -0.015015      -0.027830       0.021414      -0.025814      -0.005264       0.031078             13.512581      12.818957      -0.568833      -6.639072       7.051026      -3.586139      20.667759          -0.000000
          486              C      26.347668      27.634353      31.344189      -0.132068      38.585741 0.45969793E+03  0.11019273E+05                                10.141816                            7.259559      -0.078722       1.941047                    0.999245      30.408929      89.861198       0.594356       0.429912      -1.050005       0.030516       0.002546      -0.021412       0.037365      -0.001642      -0.012553       0.008206       0.046309      -0.047805      -0.025021      -0.009505       0.034526             13.698780      12.511015       2.087339      -4.371177       6.930585      -5.193421      21.654740           0.000000
          487              C      27.454740      18.225872       5.963168      -0.157318      35.492558 0.41558485E+03  0.96706809E+04                                 9.432088                            6.807877       0.135206       2.012212                    0.999797      29.441478      84.486142       0.629381       0.418211      -1.061982      -0.013158       0.016716       0.005388       0.021945      -0.003520      -0.017020      -0.001081       0.048580      -0.009266      -0.023364      -0.010475       0.033840             12.751546       8.281145      -1.830453      -2.009105      22.735222       3.976297       7.238270           0.000000
          488              C      28.989619      27.876015      30.857599      -0.180321      40.732550 0.49627243E+03  0.12045644E+05                                10.236895                            7.353481       0.104401       1.990104                    0.999815      30.831997      89.716483       0.617588       0.408599      -1.070518      -0.015000      -0.025654       0.041701       0.051207       0.008577      -0.013172      -0.003748       0.047422      -0.016552      -0.022606      -0.010212       0.032818             13.587939      12.849267       1.034447      -4.586283       7.012292      -5.068350      20.902258           0.000000
          489              C      27.069387      15.773331       5.724772       0.055819      40.559933 0.41309452E+03  0.95531446E+04                                10.461889                            6.822035      -0.142065       1.965115                    0.999363      26.748873      75.351495       0.626902       0.422483      -1.064293       0.002604      -0.004768       0.002604       0.006024      -0.000640      -0.014073       0.002835      -0.024558      -0.045592      -0.025048       0.004783       0.020265             16.756939      10.930722      -5.354693      -1.719285      30.275806       8.355368       9.064290          -0.000000
          490              C      28.382199      15.420635       5.620270      -0.133310      36.074242 0.41967490E+03  0.97953998E+04                                 9.582035                            6.862888       0.115537       2.006331                    0.999768      29.407147      84.673284       0.623541       0.420855      -1.059703       0.002927      -0.039697      -0.006035       0.040259       0.026705       0.011720       0.000234       0.006021      -0.041560      -0.025564      -0.009876       0.035441             13.052532      10.756333      -4.760774      -1.802647      20.739804       5.820809       7.661460           0.000000
          491              C      27.905406      13.203225       4.843033       0.203239      35.328732 0.36421280E+03  0.82182013E+04                                 9.707662                            6.545605      -0.167226       1.971048                    0.999654      25.567746      72.767044       0.615331       0.441139      -1.045614       0.014316      -0.046494      -0.013159       0.050396      -0.023614       0.003456       0.019563      -0.035824       0.011169      -0.035460      -0.000722       0.036182             14.328159      11.899398      -4.648177      -1.492713      21.262884       7.860578       9.822197          -0.000000
          492              C      28.532421      27.418817      32.154082      -0.150414      38.613375 0.45094817E+03  0.10716514E+05                                10.023815                            7.105989       0.018397       1.962960                    0.999670      30.354844      88.201739       0.613798       0.419908      -1.060265       0.011400       0.012757      -0.038480       0.042112      -0.009232       0.032143      -0.009671       0.012246       0.042487      -0.026560      -0.016229       0.042789             13.488958      13.567311       1.988684      -6.077343       6.761013      -4.852205      20.138551          -0.000000
          493              C      26.631783      17.144925       6.149313       0.089018      40.019420 0.40888998E+03  0.94324476E+04                                10.397552                            6.809100      -0.121225       1.973031                    0.999535      26.466452      74.481144       0.624430       0.425211      -1.062505       0.000431       0.005563      -0.002450       0.006094      -0.002989       0.003942       0.011941      -0.011816      -0.041914      -0.019604       0.002048       0.017556             16.514290      10.003752      -4.896979      -2.931540      30.643172       6.992827       8.895947          -0.000000
          494              C      27.412286      25.939455       1.825526      -0.160684      37.141800 0.44509777E+03  0.10532884E+05                                 9.732184                            7.057436       0.070737       1.985409                    0.999611      30.024664      86.785459       0.616800       0.419633      -1.061458      -0.020190      -0.002490       0.011773       0.023504      -0.025104      -0.017497       0.003309       0.033265      -0.043843      -0.026633      -0.015875       0.042508             12.746327       9.292000      -0.808122      -3.822489       8.497962      -5.507451      20.449019           0.000000
          495              C      23.754702       6.995129      21.289098       0.607803      25.528738 0.24888232E+03  0.51211718E+04                                 7.940809                            5.547765       0.059424       2.074355                    0.999408      21.919304      60.155148       0.641885       0.463739      -1.029564       0.020699       0.023678       0.058747       0.066636       0.038884      -0.054194      -0.056081      -0.054174      -0.131256      -0.087357      -0.019883       0.107240             10.705212       9.598022      -1.524468       3.335441       7.139200       3.708169      15.378414          -0.000000
          496              C      23.911455       5.760695      19.199050      -0.110724      37.273711 0.43647130E+03  0.10341715E+05                                 9.926003                            7.097037      -0.148228       1.922555                    0.999460      29.991318      88.503032       0.597365       0.432743      -1.046870      -0.022157      -0.002562      -0.030797       0.038026      -0.000255       0.011235      -0.024938       0.003947      -0.046596      -0.033976       0.008788       0.025188             13.312179      11.111814      -1.424194       3.989574       8.235431       4.902792      20.589293          -0.000000
          497              C      21.883456      13.177099      22.722741      -0.087625      34.089752 0.40866277E+03  0.94640773E+04                                 9.212230                            6.788648       0.089818       2.005188                    0.999652      28.702812      82.008217       0.625403       0.422895      -1.059664       0.016692       0.019722       0.004075       0.026157       0.023917       0.001154       0.012452       0.021944      -0.006188      -0.029032      -0.000311       0.029343             12.036590       9.151070      -2.792986       2.252142      19.918629      -3.714555       7.040070           0.000000
          498              C      23.144016      12.981158      23.313832      -0.027634      38.213999 0.40768851E+03  0.93668557E+04                                 9.882514                            6.688524       0.020484       2.018611                    0.999323      26.763232      74.358703       0.647854       0.411494      -1.074791      -0.022539       0.040695      -0.022590       0.051715      -0.001715       0.001512       0.003280       0.004726      -0.001382      -0.005338       0.002073       0.003266             14.526352      10.072115      -4.396531       2.529932      26.178982      -4.632981       7.327958          -0.000000
          499              C      23.189736       6.613043      19.933833      -0.037570      40.060598 0.42860117E+03  0.99596542E+04                                10.126438                            6.829113       0.004506       2.003801                    0.999394      27.249994      75.852634       0.645965       0.408044      -1.078311      -0.032384       0.004611      -0.040566       0.052111      -0.003584      -0.004855       0.010131      -0.005792       0.000707      -0.009071      -0.004726       0.013796             14.489269      11.280362      -1.031331       5.070137       8.790440       6.066700      23.397003          -0.000000
          500              C      23.957175      14.009853      23.516306      -0.094637      33.202848 0.39318136E+03  0.90315883E+04                                 9.075280                            6.659807       0.051374       1.994423                    0.999726      28.638108      81.890380       0.630338       0.423021      -1.057998      -0.016224       0.023769      -0.006987       0.029614      -0.004382       0.008077       0.010366       0.041709       0.030782      -0.029638       0.007968       0.021670             12.021641       8.747612      -2.514541       1.753656      20.882065      -3.367357       6.435246           0.000000
          501              C      23.562025      11.655283      23.780827       0.606187      26.579592 0.25991449E+03  0.54101244E+04                                 8.237808                            5.692795       0.019543       2.058638                    0.999358      22.139764      61.245568       0.629329       0.467576      -1.026753       0.013652      -0.061842       0.017768       0.065776       0.013692      -0.056244       0.032692       0.064105       0.184878      -0.081832      -0.016294       0.098126             11.435954       8.859935      -3.310191       2.355863      19.222409      -3.037199       6.225518           0.000000
          502              C      21.971630       7.106163      19.430915      -0.092490      35.964039 0.42373683E+03  0.99064839E+04                                 9.524856                            6.905421      -0.053085       1.952792                    0.999604      29.250825      84.082459       0.620822       0.422003      -1.059791       0.018048      -0.016709      -0.010718       0.026829      -0.027928      -0.014590       0.009480       0.001603      -0.029109      -0.024285      -0.014533       0.038819             12.277245      10.310611      -1.098838       4.107551       7.673137       4.329158      18.847986           0.000000
          503              C      20.854760       4.467478      13.552655       0.195635      34.994425 0.36686481E+03  0.82931322E+04                                 9.614382                            6.543293      -0.205148       1.950264                    0.999597      25.926889      73.858209       0.619121       0.437641      -1.047690      -0.005982      -0.011136      -0.045614       0.047333      -0.000133       0.035571       0.017664      -0.035493       0.049638      -0.047623       0.003897       0.043727             13.700669      13.863273       1.998362       5.836744       8.002302       5.959028      19.236431           0.000000
          504              C      22.291668       5.754163      17.419244       0.089965      41.269247 0.40731081E+03  0.93849361E+04                                10.567120                            6.778181      -0.123365       1.972278                    0.999308      26.437953      74.305389       0.628448       0.422991      -1.064122      -0.008536       0.002064       0.003934       0.009623       0.010874      -0.002366       0.008723       0.021117       0.044529      -0.024613       0.007586       0.017028             16.514760      13.308455       0.563739       8.900610       8.793493       6.630318      27.442331          -0.000000
          505              C      22.200229       4.607903      13.761660      -0.179774      37.905378 0.45019892E+03  0.10713275E+05                                 9.921612                            7.113787      -0.005084       1.964818                    0.999522      30.270006      88.527254       0.610604       0.421530      -1.057364       0.011762       0.010351       0.019350       0.024898      -0.005004      -0.025631       0.002102      -0.007376       0.043407      -0.027253      -0.003694       0.030947             13.323247      14.458808       2.977810       5.693454       7.314773       4.898893      18.196161           0.000000
          506              C      20.178760      18.490393      21.520963      -0.193789      37.310151 0.43728770E+03  0.10319503E+05                                 9.771414                            6.991780       0.164401       2.017209                    0.999735      30.131558      87.447536       0.619120       0.419218      -1.059958       0.008602      -0.035731       0.025297       0.044616      -0.003013       0.006228      -0.004309       0.056065      -0.030384      -0.024301      -0.009901       0.034202             13.340819      10.728627      -3.318512       0.930193      21.300783      -6.367150       7.993049           0.000000
          507              C      21.785485       5.342685      16.090104       0.062106      41.463358 0.41063818E+03  0.94753988E+04                                10.553533                            6.773830      -0.123947       1.969764                    0.999341      26.651039      74.817736       0.633472       0.419026      -1.067247       0.006340       0.000502      -0.002767       0.006935      -0.012123       0.007737       0.014471       0.003570       0.032017      -0.024882       0.006076       0.018805             16.502082      13.959243       2.524219       7.975326       7.601587       6.766712      27.945414          -0.000000
          508              C      22.405968      19.127205      21.285833      -0.183090      38.545728 0.46682233E+03  0.11188800E+05                                10.025411                            7.245255       0.053813       1.984278                    0.999483      30.232383      88.187412       0.606020       0.421684      -1.059272       0.018763      -0.034459       0.013117       0.041371       0.034610       0.002259      -0.006211      -0.002351      -0.021825      -0.032404      -0.006049       0.038453             13.719419      11.777004      -3.576790       1.535118      20.260293      -6.730125       9.120961          -0.000000
          509              C      22.840306      17.853582      21.739765      -0.130384      35.710424 0.42967338E+03  0.10078562E+05                                 9.519334                            6.938285       0.114302       2.005728                    0.999679      29.463680      84.787465       0.621511       0.420143      -1.061142      -0.012404       0.033908       0.000696       0.036112      -0.007907       0.006236       0.000615       0.045794      -0.050694      -0.018572      -0.014830       0.033401             13.065068       9.317319      -1.944199       0.622411      21.737319      -6.479158       8.140567          -0.000000
          510              C      23.565291      15.293273      23.108093      -0.154003      35.466840 0.43289209E+03  0.10175722E+05                                 9.477305                            6.979236       0.130501       2.012188                    0.999613      29.583458      85.296778       0.617523       0.421956      -1.059719       0.003796      -0.031000       0.013924       0.034195       0.030792       0.010565       0.005056      -0.012923      -0.038423      -0.027065      -0.012938       0.040003             12.695394       9.498440      -3.922088       2.461992      21.150568      -4.394826       7.437174          -0.000000
[truncated: 428,947 more chars]
