# Supplementary material for: A collection of forcefield precursors for metal–organic frameworks
Source: RSC Adv. 2019 Nov 13;9(63):36492–507. doi: 10.1039/c9ra07327b (PMC9075174; doi:10.1039/c9ra07327b)
Supplement: RA-009-C9RA07327B-s5835 [file RA-009-C9RA07327B-s5835.xyz]

 1160
jmolscript: load "" {1 1 1} spacegroup "x,y,z" unitcell [{     32.592600     0.000000     0.000000 }, {      0.000000    32.592600     0.000000 }, {      0.000000     0.000000    32.592600 }]
Zn     6.482668     8.758609    25.334554     0.966698
Zn     9.813632    23.833991     9.038254     0.966677
Zn    26.109932    25.054909    23.554346     0.966698
Zn    22.778968     7.537691     7.258046     0.966698
Zn    25.334554     6.482668     8.758609     0.966698
Zn     9.038254     9.813632    23.833991     0.966698
Zn    23.554346    26.109932    25.054909     0.966698
Zn     7.258372    22.778968     7.537691     0.966773
Zn     8.758609    25.334554     6.482668     0.966685
Zn    23.833991     9.038254     9.813632     0.966698
Zn    25.054909    23.554346    26.109932     0.966698
Zn     7.537691     7.258046    22.778968     0.966698
Zn     9.217839     7.078461    25.514139     0.964573
Zn     7.078461    25.514139     9.217839     0.964586
Zn    23.374761    23.374761    23.374761     0.964573
Zn    25.514139     9.217839     7.078461     0.964573
Zn    26.109932    23.833991     7.258046     0.966698
Zn    22.778968     8.758609    23.554346     0.966698
Zn     6.482668     7.537691     9.038254     0.966698
Zn     9.813632    25.054909    25.334554     0.966677
Zn     7.258372    26.109932    23.833991     0.966773
Zn    23.554346    22.778968     8.758609     0.966698
Zn     9.038254     6.482668     7.537691     0.966698
Zn    25.334554     9.813632    25.054909     0.966698
Zn    23.833991     7.258046    26.109932     0.966698
Zn     8.758609    23.554346    22.778968     0.966685
Zn     7.537691     9.038254     6.482668     0.966698
Zn    25.054909    25.334554     9.813632     0.966698
Zn    23.374761    25.514139     7.078461     0.964573
Zn    25.514139     7.078461    23.374761     0.964573
Zn     9.217839     9.217839     9.217839     0.964573
Zn     7.078461    23.374761    25.514139     0.964586
H     29.023710     4.989927    23.183116     0.128753
H      7.587557     4.745483    31.448600     0.107416
H     31.125933     5.638520    23.825191     0.113132
H     32.217785     5.938372    20.018375     0.108628
H      7.212742     5.130075     1.179852     0.103217
H      5.244149     7.939557    29.137784     0.116030
H      2.711704     4.807408     1.939260     0.123173
H      2.366223     7.818965    24.662820     0.113511
H      6.437039     4.413038     3.220149     0.124025
H      0.247704     7.193187    24.095709     0.114559
H      8.268743     5.400594    29.382229     0.101026
H      4.488001     7.229039    31.210674     0.112037
H      3.770964     6.208890    21.341634     0.115943
H      3.500445     5.602668    32.491563     0.110011
H     30.118822     5.266964    19.346967     0.124673
H      1.629630     5.527705    20.794079     0.110393
H     19.865190    27.602673     6.886816     0.128753
H      8.708743    27.847117    15.152300     0.107416
H     17.762967    26.954080     7.528891     0.113132
H     16.671115    26.654228     3.722075     0.108628
H      9.083558    27.462525    17.476152     0.103218
H     11.052151    24.653043    12.841484     0.116029
H     13.584596    27.785191    18.235560     0.123173
H     13.930077    24.773635     8.366520     0.113511
H      9.859261    28.179562    19.516449     0.124025
H     16.048596    25.399413     7.799409     0.114559
H      8.027557    27.192006    13.085929     0.101027
H     11.808299    25.363561    14.914374     0.112037
H     12.525336    26.383710     5.045334     0.115944
H     12.795855    26.989932    16.195263     0.110011
H     18.770078    27.325636     3.050667     0.124673
H     14.666670    27.064895     4.497779     0.110393
H      3.568890    21.286227    25.705784     0.128753
H     25.005043    21.041783    17.440300     0.107416
H      1.466667    21.934820    25.063709     0.113132
H      0.374815    22.234672    28.870525     0.108628
H     25.379858    21.426375    15.116448     0.103217
H     27.348451    24.235857    19.751116     0.116030
H     29.880896    21.103708    14.357040     0.123173
H     30.226377    24.115265    24.226080     0.113511
H     26.155561    20.709338    13.076151     0.124025
H     32.344896    23.489487    24.793191     0.114559
H     24.323857    21.696894    19.506671     0.101026
H     28.104599    23.525339    17.678226     0.112037
H     28.821636    22.505190    27.547266     0.115943
H     29.092155    21.898968    16.397337     0.110011
H      2.473778    21.563264    29.541933     0.124673
H     30.962970    21.824005    28.094821     0.110392
H     12.727410    11.306373     9.409484     0.128752
H     23.883857    11.550817     1.144000     0.107416
H     14.829633    10.657780     8.767409     0.113132
H     15.921485    10.357928    12.574225     0.108629
H     23.509042    11.166225    31.412748     0.103217
H     21.540449     8.356743     3.454816     0.116030
H     19.008004    11.488891    30.653340     0.123172
H     18.662523     8.477335     7.929780     0.113511
H     22.733338    11.883262    29.372451     0.124025
H     16.544004     9.103113     8.496891     0.114558
H     24.565043    10.895706     3.210371     0.101026
H     20.784301     9.067261     1.381926     0.112037
H     20.067264    10.087410    11.250966     0.115944
H     19.796745    10.693632     0.101037     0.110011
H     13.822522    11.029336    13.245633     0.124673
H     17.925930    10.768595    11.798521     0.110392
H     23.183116    29.023710     4.989927     0.128753
H     31.448600     7.587557     4.745483     0.107416
H     23.825191    31.125933     5.638520     0.113133
H     20.018375    32.217785     5.938372     0.108628
H      1.179852     7.212742     5.130075     0.103217
H     29.137784     5.244149     7.939557     0.116030
H      1.939260     2.711704     4.807408     0.123173
H     24.662820     2.366223     7.818965     0.113511
H      3.220149     6.437039     4.413038     0.124025
H     24.095709     0.247704     7.193187     0.114559
H     29.382229     8.268743     5.400594     0.101026
H     31.210674     4.488001     7.229039     0.112037
H     21.341634     3.770964     6.208890     0.115943
H     32.491563     3.500445     5.602668     0.110011
H     19.346967    30.118822     5.266964     0.124673
H     20.794079     1.629630     5.527705     0.110392
H      6.886816    19.865190    27.602673     0.128752
H     15.152300     8.708743    27.847117     0.107416
H      7.528891    17.762967    26.954080     0.113132
H      3.722075    16.671115    26.654228     0.108629
H     17.476152     9.083558    27.462525     0.103217
H     12.841484    11.052151    24.653043     0.116030
H     18.235560    13.584596    27.785191     0.123173
H      8.366520    13.930077    24.773635     0.113511
H     19.516449     9.859261    28.179562     0.124025
H      7.799409    16.048596    25.399413     0.114558
H     13.085929     8.027557    27.192006     0.101026
H     14.914374    11.808299    25.363561     0.112037
H      5.045334    12.525336    26.383710     0.115944
H     16.195263    12.795855    26.989932     0.110011
H      3.050667    18.770078    27.325636     0.124673
H      4.497779    14.666670    27.064895     0.110393
H     25.705784     3.568890    21.286227     0.128752
H     17.440300    25.005043    21.041783     0.107416
H     25.063709     1.466667    21.934820     0.113132
H     28.870525     0.374815    22.234672     0.108629
H     15.116448    25.379858    21.426375     0.103217
H     19.751116    27.348451    24.235857     0.116030
H     14.357040    29.880896    21.103708     0.123173
H     24.226080    30.226377    24.115265     0.113511
H     13.076151    26.155561    20.709338     0.124025
H     24.793191    32.344896    23.489487     0.114558
H     19.506671    24.323857    21.696894     0.101026
H     17.678226    28.104599    23.525339     0.112037
H     27.547266    28.821636    22.505190     0.115944
H     16.397337    29.092155    21.898968     0.110012
H     29.541933     2.473778    21.563264     0.124673
H     28.094821    30.962970    21.824005     0.110393
H      9.409484    12.727410    11.306373     0.128753
H      1.144000    23.883857    11.550817     0.107414
H      8.767409    14.829633    10.657780     0.113133
H     12.574225    15.921485    10.357928     0.108628
H     31.412748    23.509042    11.166225     0.103217
H      3.454816    21.540449     8.356743     0.116032
H     30.653340    19.008004    11.488891     0.123172
H      7.929780    18.662523     8.477335     0.113514
H     29.372451    22.733338    11.883262     0.124024
H      8.496891    16.544004     9.103113     0.114560
H      3.210371    24.565043    10.895706     0.101025
H      1.381926    20.784301     9.067261     0.112035
H     11.250966    20.067264    10.087410     0.115944
H      0.101037    19.796745    10.693632     0.110011
H     13.245633    13.822522    11.029336     0.124674
H     11.798521    17.925930    10.768595     0.110393
H      4.989927    23.183116    29.023710     0.128754
H      4.745483    31.448600     7.587557     0.107416
H      5.638520    23.825191    31.125933     0.113132
H      5.938372    20.018375    32.217785     0.108628
H      5.130075     1.179852     7.212742     0.103217
H      7.939557    29.137784     5.244149     0.116029
H      4.807408     1.939260     2.711704     0.123173
H      7.818965    24.662820     2.366223     0.113511
H      4.413038     3.220149     6.437039     0.124025
H      7.193187    24.095709     0.247704     0.114558
H      5.400594    29.382229     8.268743     0.101027
H      7.229039    31.210674     4.488001     0.112037
H      6.208890    21.341634     3.770964     0.115945
H      5.602668    32.491563     3.500445     0.110011
H      5.266964    19.346967    30.118822     0.124673
H      5.527705    20.794079     1.629630     0.110393
H     27.602673     6.886816    19.865190     0.128753
H     27.847117    15.152300     8.708743     0.107416
H     26.954080     7.528891    17.762967     0.113132
H     26.654228     3.722075    16.671115     0.108629
H     27.462525    17.476152     9.083558     0.103217
H     24.653043    12.841484    11.052151     0.116030
H     27.785191    18.235560    13.584596     0.123172
H     24.773635     8.366520    13.930077     0.113511
H     28.179562    19.516449     9.859261     0.124025
H     25.399413     7.799409    16.048596     0.114559
H     27.192006    13.085929     8.027557     0.101026
H     25.363561    14.914374    11.808299     0.112037
H     26.383710     5.045334    12.525336     0.115944
H     26.989932    16.195263    12.795855     0.110011
H     27.325636     3.050667    18.770078     0.124673
H     27.064895     4.497779    14.666670     0.110393
H     21.286227    25.705784     3.568890     0.128752
H     21.041783    17.440300    25.005043     0.107416
H     21.934820    25.063709     1.466667     0.113132
H     22.234672    28.870525     0.374815     0.108629
H     21.426375    15.116448    25.379858     0.103217
H     24.235857    19.751116    27.348451     0.116030
H     21.103708    14.357040    29.880896     0.123173
H     24.115265    24.226080    30.226377     0.113511
H     20.709338    13.076151    26.155561     0.124025
H     23.489487    24.793191    32.344896     0.114559
H     21.696894    19.506671    24.323857     0.101026
H     23.525339    17.678226    28.104599     0.112037
H     22.505190    27.547266    28.821636     0.115943
H     21.898968    16.397337    29.092155     0.110011
H     21.563264    29.541933     2.473778     0.124673
H     21.824005    28.094821    30.962970     0.110392
H     11.306373     9.409484    12.727410     0.128753
H     11.550817     1.144000    23.883857     0.107416
H     10.657780     8.767409    14.829633     0.113132
H     10.357928    12.574225    15.921485     0.108629
H     11.166225    31.412748    23.509042     0.103217
H      8.356743     3.454816    21.540449     0.116030
H     11.488891    30.653340    19.008004     0.123173
H      8.477335     7.929780    18.662523     0.113511
H     11.883262    29.372451    22.733338     0.124024
H      9.103113     8.496891    16.544004     0.114559
H     10.895706     3.210371    24.565043     0.101026
H      9.067261     1.381926    20.784301     0.112037
H     10.087410    11.250966    20.067264     0.115944
H     10.693632     0.101037    19.796745     0.110012
H     11.029336    13.245633    13.822522     0.124673
H     10.768595    11.798521    17.925930     0.110392
H      3.568890    27.602673     9.409484     0.128753
H     25.005043    27.847117     1.144000     0.107416
H      1.466667    26.954080     8.767409     0.113132
H      0.374815    26.654228    12.574225     0.108628
H     25.379858    27.462525    31.412748     0.103217
H     27.348451    24.653043     3.454816     0.116030
H     29.880896    27.785191    30.653340     0.123173
H     30.226377    24.773635     7.929780     0.113511
H     26.155561    28.179562    29.372451     0.124025
H     32.344896    25.399413     8.496891     0.114559
H     24.323857    27.192006     3.210371     0.101026
H     28.104599    25.363561     1.381926     0.112037
H     28.821636    26.383710    11.250966     0.115943
H     29.092155    26.989932     0.101037     0.110011
H      2.473778    27.325636    13.245633     0.124673
H     30.962970    27.064895    11.798521     0.110392
H     12.727410     4.989927    25.705784     0.128752
H     23.883857     4.745483    17.440300     0.107416
H     14.829633     5.638520    25.063709     0.113132
H     15.921485     5.938372    28.870525     0.108629
H     23.509042     5.130075    15.116448     0.103217
H     21.540449     7.939557    19.751116     0.116030
H     19.008004     4.807408    14.357040     0.123172
H     18.662523     7.818965    24.226080     0.113511
H     22.733338     4.413038    13.076151     0.124025
H     16.544004     7.193187    24.793191     0.114559
H     24.565043     5.400594    19.506671     0.101026
H     20.784301     7.229039    17.678226     0.112037
H     20.067264     6.208890    27.547266     0.115944
H     19.796745     5.602668    16.397337     0.110011
H     13.822522     5.266964    29.541933     0.124673
H     17.925930     5.527705    28.094821     0.110392
H     29.023710    11.306373     6.886816     0.128753
H      7.587557    11.550817    15.152300     0.107416
H     31.125933    10.657780     7.528891     0.113132
H     32.217785    10.357928     3.722075     0.108628
H      7.212742    11.166225    17.476152     0.103217
H      5.244149     8.356743    12.841484     0.116030
H      2.711704    11.488891    18.235560     0.123173
H      2.366223     8.477335     8.366520     0.113511
H      6.437039    11.883262    19.516449     0.124025
H      0.247704     9.103113     7.799409     0.114559
H      8.268743    10.895706    13.085929     0.101026
H      4.488001     9.067261    14.914374     0.112037
H      3.770964    10.087410     5.045334     0.115943
H      3.500445    10.693632    16.195263     0.110011
H     30.118822    11.029336     3.050667     0.124673
H      1.629630    10.768595     4.497779     0.110393
H     19.865190    21.286227    23.183116     0.128753
H      8.708743    21.041783    31.448600     0.107416
H     17.762967    21.934820    23.825191     0.113132
H     16.671115    22.234672    20.018375     0.108628
H      9.083558    21.426375     1.179852     0.103218
H     11.052151    24.235857    29.137784     0.116029
H     13.584596    21.103708     1.939260     0.123173
H     13.930077    24.115265    24.662820     0.113511
H      9.859261    20.709338     3.220149     0.124025
H     16.048596    23.489487    24.095709     0.114559
H      8.027557    21.696894    29.382229     0.101027
H     11.808299    23.525339    31.210674     0.112037
H     12.525336    22.505190    21.341634     0.115944
H     12.795855    21.898968    32.491563     0.110011
H     18.770078    21.563264    19.346967     0.124673
H     14.666670    21.824005    20.794079     0.110393
H      9.409484     3.568890    27.602673     0.128753
H      1.144000    25.005043    27.847117     0.107414
H      8.767409     1.466667    26.954080     0.113133
H     12.574225     0.374815    26.654228     0.108628
H     31.412748    25.379858    27.462525     0.103217
H      3.454816    27.348451    24.653043     0.116032
H     30.653340    29.880896    27.785191     0.123172
H      7.929780    30.226377    24.773635     0.113514
H     29.372451    26.155561    28.179562     0.124024
H      8.496891    32.344896    25.399413     0.114560
H      3.210371    24.323857    27.192006     0.101025
H      1.381926    28.104599    25.363561     0.112035
H     11.250966    28.821636    26.383710     0.115944
H      0.101037    29.092155    26.989932     0.110011
H     13.245633     2.473778    27.325636     0.124674
H     11.798521    30.962970    27.064895     0.110393
H     25.705784    12.727410     4.989927     0.128752
H     17.440300    23.883857     4.745483     0.107416
H     25.063709    14.829633     5.638520     0.113132
H     28.870525    15.921485     5.938372     0.108629
H     15.116448    23.509042     5.130075     0.103217
H     19.751116    21.540449     7.939557     0.116030
H     14.357040    19.008004     4.807408     0.123173
H     24.226080    18.662523     7.818965     0.113511
H     13.076151    22.733338     4.413038     0.124025
H     24.793191    16.544004     7.193187     0.114558
H     19.506671    24.565043     5.400594     0.101026
H     17.678226    20.784301     7.229039     0.112037
H     27.547266    20.067264     6.208890     0.115944
H     16.397337    19.796745     5.602668     0.110012
H     29.541933    13.822522     5.266964     0.124673
H     28.094821    17.925930     5.527705     0.110393
H      6.886816    29.023710    11.306373     0.128752
H     15.152300     7.587557    11.550817     0.107416
H      7.528891    31.125933    10.657780     0.113132
H      3.722075    32.217785    10.357928     0.108629
H     17.476152     7.212742    11.166225     0.103217
H     12.841484     5.244149     8.356743     0.116030
H     18.235560     2.711704    11.488891     0.123173
H      8.366520     2.366223     8.477335     0.113511
H     19.516449     6.437039    11.883262     0.124025
H      7.799409     0.247704     9.103113     0.114558
H     13.085929     8.268743    10.895706     0.101026
H     14.914374     4.488001     9.067261     0.112037
H      5.045334     3.770964    10.087410     0.115944
H     16.195263     3.500445    10.693632     0.110011
H      3.050667    30.118822    11.029336     0.124673
H      4.497779     1.629630    10.768595     0.110393
H     23.183116    19.865190    21.286227     0.128753
H     31.448600     8.708743    21.041783     0.107416
H     23.825191    17.762967    21.934820     0.113133
H     20.018375    16.671115    22.234672     0.108628
H      1.179852     9.083558    21.426375     0.103217
H     29.137784    11.052151    24.235857     0.116030
H      1.939260    13.584596    21.103708     0.123173
H     24.662820    13.930077    24.115265     0.113511
H      3.220149     9.859261    20.709338     0.124025
H     24.095709    16.048596    23.489487     0.114559
H     29.382229     8.027557    21.696894     0.101026
H     31.210674    11.808299    23.525339     0.112037
H     21.341634    12.525336    22.505190     0.115943
H     32.491563    12.795855    21.898968     0.110011
H     19.346967    18.770078    21.563264     0.124673
H     20.794079    14.666670    21.824005     0.110392
H     27.602673     9.409484     3.568890     0.128753
H     27.847117     1.144000    25.005043     0.107416
H     26.954080     8.767409     1.466667     0.113132
H     26.654228    12.574225     0.374815     0.108629
H     27.462525    31.412748    25.379858     0.103217
H     24.653043     3.454816    27.348451     0.116030
H     27.785191    30.653340    29.880896     0.123172
H     24.773635     7.929780    30.226377     0.113511
H     28.179562    29.372451    26.155561     0.124025
H     25.399413     8.496891    32.344896     0.114559
H     27.192006     3.210371    24.323857     0.101026
H     25.363561     1.381926    28.104599     0.112037
H     26.383710    11.250966    28.821636     0.115944
H     26.989932     0.101037    29.092155     0.110011
H     27.325636    13.245633     2.473778     0.124673
H     27.064895    11.798521    30.962970     0.110393
H      4.989927    25.705784    12.727410     0.128754
H      4.745483    17.440300    23.883857     0.107416
H      5.638520    25.063709    14.829633     0.113132
H      5.938372    28.870525    15.921485     0.108628
H      5.130075    15.116448    23.509042     0.103217
H      7.939557    19.751116    21.540449     0.116029
H      4.807408    14.357040    19.008004     0.123173
H      7.818965    24.226080    18.662523     0.113511
H      4.413038    13.076151    22.733338     0.124025
H      7.193187    24.793191    16.544004     0.114558
H      5.400594    19.506671    24.565043     0.101027
H      7.229039    17.678226    20.784301     0.112037
H      6.208890    27.547266    20.067264     0.115945
H      5.602668    16.397337    19.796745     0.110011
H      5.266964    29.541933    13.822522     0.124673
H      5.527705    28.094821    17.925930     0.110393
H     11.306373     6.886816    29.023710     0.128753
H     11.550817    15.152300     7.587557     0.107416
H     10.657780     7.528891    31.125933     0.113132
H     10.357928     3.722075    32.217785     0.108629
H     11.166225    17.476152     7.212742     0.103217
H      8.356743    12.841484     5.244149     0.116030
H     11.488891    18.235560     2.711704     0.123173
H      8.477335     8.366520     2.366223     0.113511
H     11.883262    19.516449     6.437039     0.124024
H      9.103113     7.799409     0.247704     0.114559
H     10.895706    13.085929     8.268743     0.101026
H      9.067261    14.914374     4.488001     0.112037
H     10.087410     5.045334     3.770964     0.115944
H     10.693632    16.195263     3.500445     0.110012
H     11.029336     3.050667    30.118822     0.124673
H     10.768595     4.497779     1.629630     0.110392
H     21.286227    23.183116    19.865190     0.128752
H     21.041783    31.448600     8.708743     0.107416
H     21.934820    23.825191    17.762967     0.113132
H     22.234672    20.018375    16.671115     0.108629
H     21.426375     1.179852     9.083558     0.103217
H     24.235857    29.137784    11.052151     0.116030
H     21.103708     1.939260    13.584596     0.123173
H     24.115265    24.662820    13.930077     0.113511
H     20.709338     3.220149     9.859261     0.124025
H     23.489487    24.095709    16.048596     0.114559
H     21.696894    29.382229     8.027557     0.101026
H     23.525339    31.210674    11.808299     0.112037
H     22.505190    21.341634    12.525336     0.115943
H     21.898968    32.491563    12.795855     0.110011
H     21.563264    19.346967    18.770078     0.124673
H     21.824005    20.794079    14.666670     0.110392
C      7.282165     7.177542    27.672095     0.615989
C      4.681275     7.468268    23.440272     0.614382
C     29.365607     4.996120    21.187797     0.200060
C     29.672629     5.153868    22.537131    -0.175688
C      7.080416     5.371586    30.981222    -0.152023
C     30.936570     5.550194    22.918790    -0.125818
C      5.429275     5.417868     0.297570     0.057265
C      6.842165     6.716031    29.026318    -0.044934
C      0.709867     6.253542    22.389487     0.086460
C     31.585489     5.723586    20.665990    -0.132066
C      6.296890     5.068801     1.322282    -0.128763
C      5.931527     5.861453    31.547681     0.090550
C      5.707616     7.274342    29.595059    -0.099219
C      3.628208     4.877483     1.793897    -0.195935
C      2.229986     7.343439    23.873102    -0.086936
C      5.832446     4.634668     2.549719    -0.183801
C     31.935207     5.818757    21.989901     0.054029
C      3.299349     7.049128    23.093487    -0.036046
C      4.492890     4.532001     2.777541     0.201692
C      0.954637     6.965365    23.538050    -0.149311
C      7.500209     5.782253    29.743029    -0.091756
C      5.253927     6.848357    30.845637    -0.159990
C      3.065008     6.390431    21.921457    -0.092381
C      4.108297     5.342253     0.554726    -0.133386
C     30.318940     5.318786    20.254997    -0.195003
C      1.777274     5.990194    21.588686    -0.160093
C      9.014135    25.415058    11.375795     0.615990
C     11.615025    25.124332     7.143972     0.614382
C     19.523293    27.596480     4.891497     0.200060
C     19.216271    27.438732     6.240831    -0.175688
C      9.215884    27.221014    14.684922    -0.152022
C     17.952330    27.042406     6.622490    -0.125818
C     10.867025    27.174732    16.593870     0.057265
C      9.454135    25.876569    12.730018    -0.044934
C     15.586433    26.339058     6.093187     0.086461
C     17.303411    26.869014     4.369690    -0.132066
C      9.999410    27.523799    17.618582    -0.128762
C     10.364773    26.731147    15.251381     0.090550
C     10.588684    25.318258    13.298759    -0.099220
C     12.668092    27.715117    18.090197    -0.195935
C     14.066314    25.249161     7.576802    -0.086936
C     10.463854    27.957932    18.846019    -0.183801
C     16.953693    26.773843     5.693601     0.054028
C     12.996951    25.543472     6.797187    -0.036047
C     11.803410    28.060599    19.073841     0.201691
C     15.341663    25.627235     7.241750    -0.149310
C      8.796091    26.810347    13.446729    -0.091754
C     11.042373    25.744243    14.549337    -0.159990
C     13.231292    26.202169     5.625157    -0.092380
C     12.188003    27.250347    16.851026    -0.133386
C     18.569960    27.273814     3.958697    -0.195003
C     14.519026    26.602406     5.292386    -0.160093
C     25.310435    23.473842    21.216805     0.615989
C     27.911325    23.764568    25.448628     0.614382
C      3.226993    21.292420    27.701103     0.200060
C      2.919971    21.450168    26.351769    -0.175687
C     25.512184    21.667886    17.907678    -0.152023
C      1.656030    21.846494    25.970110    -0.125817
C     27.163325    21.714168    15.998730     0.057264
C     25.750435    23.012331    19.862582    -0.044934
C     31.882733    22.549842    26.499413     0.086460
C      1.007111    22.019886    28.222910    -0.132066
C     26.295710    21.365101    14.974018    -0.128763
C     26.661073    22.157753    17.341219     0.090550
C     26.884984    23.570642    19.293841    -0.099219
C     28.964392    21.173783    14.502403    -0.195935
C     30.362614    23.639739    25.015798    -0.086936
C     26.760154    20.930968    13.746581    -0.183801
C      0.657393    22.115057    26.898999     0.054030
C     29.293251    23.345428    25.795413    -0.036046
C     28.099710    20.828301    13.518759     0.201692
C     31.637963    23.261665    25.350850    -0.149309
C     25.092391    22.078553    19.145871    -0.091756
C     27.338673    23.144657    18.043263    -0.159990
C     29.527592    22.686731    26.967443    -0.092381
C     28.484303    21.638553    15.741574    -0.133386
C      2.273660    21.615086    28.633903    -0.195003
C     30.815326    22.286494    27.300214    -0.160093
C     23.578465     9.118758     4.920505     0.615989
C     20.977575     8.828032     9.152328     0.614381
C     13.069307    11.300180    11.404803     0.200059
C     13.376329    11.142432    10.055469    -0.175689
C     23.376716    10.924714     1.611378    -0.152022
C     14.640270    10.746106     9.673810    -0.125818
C     21.725575    10.878432    32.295030     0.057265
C     23.138465     9.580269     3.566282    -0.044933
C     17.006167    10.042758    10.203113     0.086459
C     15.289189    10.572714    11.926610    -0.132066
C     22.593190    11.227499    31.270318    -0.128763
C     22.227827    10.434847     1.044919     0.090549
C     22.003916     9.021958     2.997541    -0.099220
C     19.924508    11.418817    30.798703    -0.195935
C     18.526286     8.952861     8.719498    -0.086936
C     22.128746    11.661632    30.042881    -0.183801
C     15.638907    10.477543    10.602699     0.054029
C     19.595649     9.247172     9.499113    -0.036045
C     20.789190    11.764299    29.815059     0.201692
C     17.250937     9.330935     9.054550    -0.149311
C     23.796509    10.514047     2.849571    -0.091755
C     21.550227     9.447943     1.746963    -0.159990
C     19.361308     9.905869    10.671143    -0.092381
C     20.404597    10.954047    32.037874    -0.133386
C     14.022640    10.977514    12.337603    -0.195003
C     18.073574    10.306106    11.003914    -0.160093
C     27.672095     7.282165     7.177542     0.615989
C     23.440272     4.681275     7.468268     0.614381
C     21.187797    29.365607     4.996120     0.200060
C     22.537131    29.672629     5.153868    -0.175688
C     30.981222     7.080416     5.371586    -0.152023
C     22.918790    30.936570     5.550194    -0.125817
C      0.297570     5.429275     5.417868     0.057265
C     29.026318     6.842165     6.716031    -0.044934
C     22.389487     0.709867     6.253542     0.086460
C     20.665990    31.585489     5.723586    -0.132066
C      1.322282     6.296890     5.068801    -0.128763
C     31.547681     5.931527     5.861453     0.090549
C     29.595059     5.707616     7.274342    -0.099219
C      1.793897     3.628208     4.877483    -0.195935
C     23.873102     2.229986     7.343439    -0.086936
C      2.549719     5.832446     4.634668    -0.183801
C     21.989901    31.935207     5.818757     0.054029
C     23.093487     3.299349     7.049128    -0.036046
C      2.777541     4.492890     4.532001     0.201692
C     23.538050     0.954637     6.965365    -0.149310
C     29.743029     7.500209     5.782253    -0.091755
C     30.845637     5.253927     6.848357    -0.159990
C     21.921457     3.065008     6.390431    -0.092381
C      0.554726     4.108297     5.342253    -0.133386
C     20.254997    30.318940     5.318786    -0.195003
C     21.588686     1.777274     5.990194    -0.160093
C     11.375795     9.014135    25.415058     0.615989
C      7.143972    11.615025    25.124332     0.614381
C      4.891497    19.523293    27.596480     0.200060
C      6.240831    19.216271    27.438732    -0.175689
C     14.684922     9.215884    27.221014    -0.152023
C      6.622490    17.952330    27.042406    -0.125819
C     16.593870    10.867025    27.174732     0.057265
C     12.730018     9.454135    25.876569    -0.044934
C      6.093187    15.586433    26.339058     0.086460
C      4.369690    17.303411    26.869014    -0.132066
C     17.618582     9.999410    27.523799    -0.128763
C     15.251381    10.364773    26.731147     0.090549
C     13.298759    10.588684    25.318258    -0.099219
C     18.090197    12.668092    27.715117    -0.195935
C      7.576802    14.066314    25.249161    -0.086936
C     18.846019    10.463854    27.957932    -0.183801
C      5.693601    16.953693    26.773843     0.054028
C      6.797187    12.996951    25.543472    -0.036046
C     19.073841    11.803410    28.060599     0.201692
C      7.241750    15.341663    25.627235    -0.149311
C     13.446729     8.796091    26.810347    -0.091755
C     14.549337    11.042373    25.744243    -0.159990
C      5.625157    13.231292    26.202169    -0.092381
C     16.851026    12.188003    27.250347    -0.133386
C      3.958697    18.569960    27.273814    -0.195002
C      5.292386    14.519026    26.602406    -0.160093
C     21.216805    25.310435    23.473842     0.615989
C     25.448628    27.911325    23.764568     0.614382
C     27.701103     3.226993    21.292420     0.200059
C     26.351769     2.919971    21.450168    -0.175689
C     17.907678    25.512184    21.667886    -0.152023
C     25.970110     1.656030    21.846494    -0.125818
C     15.998730    27.163325    21.714168     0.057265
C     19.862582    25.750435    23.012331    -0.044933
C     26.499413    31.882733    22.549842     0.086460
C     28.222910     1.007111    22.019886    -0.132066
C     14.974018    26.295710    21.365101    -0.128763
C     17.341219    26.661073    22.157753     0.090549
C     19.293841    26.884984    23.570642    -0.099219
C     14.502403    28.964392    21.173783    -0.195935
C     25.015798    30.362614    23.639739    -0.086936
C     13.746581    26.760154    20.930968    -0.183802
C     26.898999     0.657393    22.115057     0.054029
C     25.795413    29.293251    23.345428    -0.036046
C     13.518759    28.099710    20.828301     0.201691
C     25.350850    31.637963    23.261665    -0.149311
C     19.145871    25.092391    22.078553    -0.091755
C     18.043263    27.338673    23.144657    -0.159990
C     26.967443    29.527592    22.686731    -0.092380
C     15.741574    28.484303    21.638553    -0.133386
C     28.633903     2.273660    21.615086    -0.195003
C     27.300214    30.815326    22.286494    -0.160093
C      4.920505    23.578465     9.118758     0.616034
C      9.152328    20.977575     8.828032     0.614389
C     11.404803    13.069307    11.300180     0.200061
C     10.055469    13.376329    11.142432    -0.175688
C      1.611378    23.376716    10.924714    -0.152026
C      9.673810    14.640270    10.746106    -0.125817
C     32.295030    21.725575    10.878432     0.057268
C      3.566282    23.138465     9.580269    -0.044928
C     10.203113    17.006167    10.042758     0.086463
C     11.926610    15.289189    10.572714    -0.132066
C     31.270318    22.593190    11.227499    -0.128763
C      1.044919    22.227827    10.434847     0.090544
C      2.997541    22.003916     9.021958    -0.099216
C     30.798703    19.924508    11.418817    -0.195936
C      8.719498    18.526286     8.952861    -0.086932
C     30.042881    22.128746    11.661632    -0.183802
C     10.602699    15.638907    10.477543     0.054027
C      9.499113    19.595649     9.247172    -0.036047
C     29.815059    20.789190    11.764299     0.201690
C      9.054550    17.250937     9.330935    -0.149309
C      2.849571    23.796509    10.514047    -0.091762
C      1.746963    21.550227     9.447943    -0.159995
C     10.671143    19.361308     9.905869    -0.092379
C     32.037874    20.404597    10.954047    -0.133387
C     12.337603    14.022640    10.977514    -0.195002
C     11.003914    18.073574    10.306106    -0.160092
C      7.177542    27.672095     7.282165     0.615990
C      7.468268    23.440272     4.681275     0.614372
C      4.996120    21.187797    29.365607     0.200060
C      5.153868    22.537131    29.672629    -0.175687
C      5.371586    30.981222     7.080416    -0.152022
C      5.550194    22.918790    30.936570    -0.125818
C      5.417868     0.297570     5.429275     0.057265
C      6.716031    29.026318     6.842165    -0.044934
C      6.253542    22.389487     0.709867     0.086460
C      5.723586    20.665990    31.585489    -0.132067
C      5.068801     1.322282     6.296890    -0.128763
C      5.861453    31.547681     5.931527     0.090550
C      7.274342    29.595059     5.707616    -0.099220
C      4.877483     1.793897     3.628208    -0.195935
C      7.343439    23.873102     2.229986    -0.086936
C      4.634668     2.549719     5.832446    -0.183801
C      5.818757    21.989901    31.935207     0.054029
C      7.049128    23.093487     3.299349    -0.036044
C      4.532001     2.777541     4.492890     0.201692
C      6.965365    23.538050     0.954637    -0.149311
C      5.782253    29.743029     7.500209    -0.091754
C      6.848357    30.845637     5.253927    -0.159990
C      6.390431    21.921457     3.065008    -0.092379
C      5.342253     0.554726     4.108297    -0.133386
C      5.318786    20.254997    30.318940    -0.195003
C      5.990194    21.588686     1.777274    -0.160093
C     25.415058    11.375795     9.014135     0.615989
C     25.124332     7.143972    11.615025     0.614381
C     27.596480     4.891497    19.523293     0.200060
C     27.438732     6.240831    19.216271    -0.175689
C     27.221014    14.684922     9.215884    -0.152023
C     27.042406     6.622490    17.952330    -0.125818
C     27.174732    16.593870    10.867025     0.057264
C     25.876569    12.730018     9.454135    -0.044934
C     26.339058     6.093187    15.586433     0.086460
C     26.869014     4.369690    17.303411    -0.132066
C     27.523799    17.618582     9.999410    -0.128763
C     26.731147    15.251381    10.364773     0.090550
C     25.318258    13.298759    10.588684    -0.099220
C     27.715117    18.090197    12.668092    -0.195935
C     25.249161     7.576802    14.066314    -0.086936
C     27.957932    18.846019    10.463854    -0.183800
C     26.773843     5.693601    16.953693     0.054029
C     25.543472     6.797187    12.996951    -0.036046
C     28.060599    19.073841    11.803410     0.201692
C     25.627235     7.241750    15.341663    -0.149311
C     26.810347    13.446729     8.796091    -0.091755
C     25.744243    14.549337    11.042373    -0.159990
C     26.202169     5.625157    13.231292    -0.092381
C     27.250347    16.851026    12.188003    -0.133387
C     27.273814     3.958697    18.569960    -0.195003
C     26.602406     5.292386    14.519026    -0.160093
C     23.473842    21.216805    25.310435     0.615989
C     23.764568    25.448628    27.911325     0.614382
C     21.292420    27.701103     3.226993     0.200059
C     21.450168    26.351769     2.919971    -0.175689
C     21.667886    17.907678    25.512184    -0.152023
C     21.846494    25.970110     1.656030    -0.125818
C     21.714168    15.998730    27.163325     0.057265
C     23.012331    19.862582    25.750435    -0.044933
C     22.549842    26.499413    31.882733     0.086460
C     22.019886    28.222910     1.007111    -0.132066
C     21.365101    14.974018    26.295710    -0.128763
C     22.157753    17.341219    26.661073     0.090549
C     23.570642    19.293841    26.884984    -0.099219
C     21.173783    14.502403    28.964392    -0.195935
C     23.639739    25.015798    30.362614    -0.086936
C     20.930968    13.746581    26.760154    -0.183801
C     22.115057    26.898999     0.657393     0.054029
C     23.345428    25.795413    29.293251    -0.036045
C     20.828301    13.518759    28.099710     0.201692
C     23.261665    25.350850    31.637963    -0.149310
C     22.078553    19.145871    25.092391    -0.091756
C     23.144657    18.043263    27.338673    -0.159990
C     22.686731    26.967443    29.527592    -0.092381
C     21.638553    15.741574    28.484303    -0.133386
C     21.615086    28.633903     2.273660    -0.195003
C     22.286494    27.300214    30.815326    -0.160093
C      9.118758     4.920505    23.578465     0.615989
C      8.828032     9.152328    20.977575     0.614381
C     11.300180    11.404803    13.069307     0.200059
C     11.142432    10.055469    13.376329    -0.175688
C     10.924714     1.611378    23.376716    -0.152023
C     10.746106     9.673810    14.640270    -0.125818
C     10.878432    32.295030    21.725575     0.057265
C      9.580269     3.566282    23.138465    -0.044933
C     10.042758    10.203113    17.006167     0.086460
C     10.572714    11.926610    15.289189    -0.132066
C     11.227499    31.270318    22.593190    -0.128764
C     10.434847     1.044919    22.227827     0.090549
C      9.021958     2.997541    22.003916    -0.099219
C     11.418817    30.798703    19.924508    -0.195934
C      8.952861     8.719498    18.526286    -0.086936
C     11.661632    30.042881    22.128746    -0.183803
C     10.477543    10.602699    15.638907     0.054029
C      9.247172     9.499113    19.595649    -0.036045
C     11.764299    29.815059    20.789190     0.201692
C      9.330935     9.054550    17.250937    -0.149311
C     10.514047     2.849571    23.796509    -0.091755
C      9.447943     1.746963    21.550227    -0.159990
C      9.905869    10.671143    19.361308    -0.092381
C     10.954047    32.037874    20.404597    -0.133385
C     10.977514    12.337603    14.022640    -0.195003
C     10.306106    11.003914    18.073574    -0.160093
C     25.310435    25.415058     4.920505     0.615989
C     27.911325    25.124332     9.152328     0.614382
C      3.226993    27.596480    11.404803     0.200060
C      2.919971    27.438732    10.055469    -0.175687
C     25.512184    27.221014     1.611378    -0.152023
C      1.656030    27.042406     9.673810    -0.125817
C     27.163325    27.174732    32.295030     0.057264
C     25.750435    25.876569     3.566282    -0.044934
C     31.882733    26.339058    10.203113     0.086460
C      1.007111    26.869014    11.926610    -0.132066
C     26.295710    27.523799    31.270318    -0.128763
C     26.661073    26.731147     1.044919     0.090550
C     26.884984    25.318258     2.997541    -0.099219
C     28.964392    27.715117    30.798703    -0.195935
C     30.362614    25.249161     8.719498    -0.086936
C     26.760154    27.957932    30.042881    -0.183801
C      0.657393    26.773843    10.602699     0.054030
C     29.293251    25.543472     9.499113    -0.036046
C     28.099710    28.060599    29.815059     0.201692
C     31.637963    25.627235     9.054550    -0.149309
C     25.092391    26.810347     2.849571    -0.091756
C     27.338673    25.744243     1.746963    -0.159990
C     29.527592    26.202169    10.671143    -0.092381
C     28.484303    27.250347    32.037874    -0.133386
C      2.273660    27.273814    12.337603    -0.195003
C     30.815326    26.602406    11.003914    -0.160093
C     23.578465     7.177542    21.216805     0.615989
C     20.977575     7.468268    25.448628     0.614381
C     13.069307     4.996120    27.701103     0.200059
C     13.376329     5.153868    26.351769    -0.175689
C     23.376716     5.371586    17.907678    -0.152022
C     14.640270     5.550194    25.970110    -0.125818
C     21.725575     5.417868    15.998730     0.057265
C     23.138465     6.716031    19.862582    -0.044933
C     17.006167     6.253542    26.499413     0.086459
C     15.289189     5.723586    28.222910    -0.132066
C     22.593190     5.068801    14.974018    -0.128763
C     22.227827     5.861453    17.341219     0.090549
C     22.003916     7.274342    19.293841    -0.099220
C     19.924508     4.877483    14.502403    -0.195935
C     18.526286     7.343439    25.015798    -0.086936
C     22.128746     4.634668    13.746581    -0.183801
C     15.638907     5.818757    26.898999     0.054029
C     19.595649     7.049128    25.795413    -0.036045
C     20.789190     4.532001    13.518759     0.201692
C     17.250937     6.965365    25.350850    -0.149311
C     23.796509     5.782253    19.145871    -0.091755
C     21.550227     6.848357    18.043263    -0.159990
C     19.361308     6.390431    26.967443    -0.092381
C     20.404597     5.342253    15.741574    -0.133386
C     14.022640     5.318786    28.633903    -0.195003
C     18.073574     5.990194    27.300214    -0.160093
C      7.282165     9.118758    11.375795     0.615989
C      4.681275     8.828032     7.143972     0.614382
C     29.365607    11.300180     4.891497     0.200060
C     29.672629    11.142432     6.240831    -0.175688
C      7.080416    10.924714    14.684922    -0.152023
C     30.936570    10.746106     6.622490    -0.125818
C      5.429275    10.878432    16.593870     0.057265
C      6.842165     9.580269    12.730018    -0.044934
C      0.709867    10.042758     6.093187     0.086460
C     31.585489    10.572714     4.369690    -0.132066
C      6.296890    11.227499    17.618582    -0.128763
C      5.931527    10.434847    15.251381     0.090550
C      5.707616     9.021958    13.298759    -0.099219
C      3.628208    11.418817    18.090197    -0.195935
C      2.229986     8.952861     7.576802    -0.086936
C      5.832446    11.661632    18.846019    -0.183801
C     31.935207    10.477543     5.693601     0.054029
C      3.299349     9.247172     6.797187    -0.036046
C      4.492890    11.764299    19.073841     0.201692
C      0.954637     9.330935     7.241750    -0.149311
C      7.500209    10.514047    13.446729    -0.091756
C      5.253927     9.447943    14.549337    -0.159990
C      3.065008     9.905869     5.625157    -0.092381
C      4.108297    10.954047    16.851026    -0.133386
C     30.318940    10.977514     3.958697    -0.195003
C      1.777274    10.306106     5.292386    -0.160093
C      9.014135    23.473842    27.672095     0.615990
C     11.615025    23.764568    23.440272     0.614382
C     19.523293    21.292420    21.187797     0.200060
C     19.216271    21.450168    22.537131    -0.175688
C      9.215884    21.667886    30.981222    -0.152022
C     17.952330    21.846494    22.918790    -0.125818
C     10.867025    21.714168     0.297570     0.057265
C      9.454135    23.012331    29.026318    -0.044934
C     15.586433    22.549842    22.389487     0.086461
C     17.303411    22.019886    20.665990    -0.132066
C      9.999410    21.365101     1.322282    -0.128762
C     10.364773    22.157753    31.547681     0.090550
C     10.588684    23.570642    29.595059    -0.099220
C     12.668092    21.173783     1.793897    -0.195935
C     14.066314    23.639739    23.873102    -0.086936
C     10.463854    20.930968     2.549719    -0.183801
C     16.953693    22.115057    21.989901     0.054028
C     12.996951    23.345428    23.093487    -0.036047
C     11.803410    20.828301     2.777541     0.201691
C     15.341663    23.261665    23.538050    -0.149310
C      8.796091    22.078553    29.743029    -0.091754
C     11.042373    23.144657    30.845637    -0.159990
C     13.231292    22.686731    21.921457    -0.092380
C     12.188003    21.638553     0.554726    -0.133386
C     18.569960    21.615086    20.254997    -0.195003
C     14.519026    22.286494    21.588686    -0.160093
C      4.920505    25.310435    25.415058     0.616034
C      9.152328    27.911325    25.124332     0.614389
C     11.404803     3.226993    27.596480     0.200061
C     10.055469     2.919971    27.438732    -0.175688
C      1.611378    25.512184    27.221014    -0.152026
C      9.673810     1.656030    27.042406    -0.125817
C     32.295030    27.163325    27.174732     0.057268
C      3.566282    25.750435    25.876569    -0.044928
C     10.203113    31.882733    26.339058     0.086463
C     11.926610     1.007111    26.869014    -0.132066
C     31.270318    26.295710    27.523799    -0.128763
C      1.044919    26.661073    26.731147     0.090544
C      2.997541    26.884984    25.318258    -0.099216
C     30.798703    28.964392    27.715117    -0.195936
C      8.719498    30.362614    25.249161    -0.086932
C     30.042881    26.760154    27.957932    -0.183802
C     10.602699     0.657393    26.773843     0.054027
C      9.499113    29.293251    25.543472    -0.036047
C     29.815059    28.099710    28.060599     0.201690
C      9.054550    31.637963    25.627235    -0.149309
C      2.849571    25.092391    26.810347    -0.091762
C      1.746963    27.338673    25.744243    -0.159995
C     10.671143    29.527592    26.202169    -0.092379
C     32.037874    28.484303    27.250347    -0.133387
C     12.337603     2.273660    27.273814    -0.195002
C     11.003914    30.815326    26.602406    -0.160092
C     21.216805    23.578465     7.177542     0.615989
C     25.448628    20.977575     7.468268     0.614382
C     27.701103    13.069307     4.996120     0.200059
C     26.351769    13.376329     5.153868    -0.175689
C     17.907678    23.376716     5.371586    -0.152023
C     25.970110    14.640270     5.550194    -0.125818
C     15.998730    21.725575     5.417868     0.057265
C     19.862582    23.138465     6.716031    -0.044933
C     26.499413    17.006167     6.253542     0.086460
C     28.222910    15.289189     5.723586    -0.132066
C     14.974018    22.593190     5.068801    -0.128763
C     17.341219    22.227827     5.861453     0.090549
C     19.293841    22.003916     7.274342    -0.099219
C     14.502403    19.924508     4.877483    -0.195935
C     25.015798    18.526286     7.343439    -0.086936
C     13.746581    22.128746     4.634668    -0.183802
C     26.898999    15.638907     5.818757     0.054029
C     25.795413    19.595649     7.049128    -0.036046
C     13.518759    20.789190     4.532001     0.201691
C     25.350850    17.250937     6.965365    -0.149311
C     19.145871    23.796509     5.782253    -0.091755
C     18.043263    21.550227     6.848357    -0.159990
C     26.967443    19.361308     6.390431    -0.092380
C     15.741574    20.404597     5.342253    -0.133386
C     28.633903    14.022640     5.318786    -0.195003
C     27.300214    18.073574     5.990194    -0.160093
C     11.375795     7.282165     9.118758     0.615989
C      7.143972     4.681275     8.828032     0.614381
C      4.891497    29.365607    11.300180     0.200060
C      6.240831    29.672629    11.142432    -0.175689
C     14.684922     7.080416    10.924714    -0.152023
C      6.622490    30.936570    10.746106    -0.125819
C     16.593870     5.429275    10.878432     0.057265
C     12.730018     6.842165     9.580269    -0.044934
C      6.093187     0.709867    10.042758     0.086460
C      4.369690    31.585489    10.572714    -0.132066
C     17.618582     6.296890    11.227499    -0.128763
C     15.251381     5.931527    10.434847     0.090549
C     13.298759     5.707616     9.021958    -0.099219
C     18.090197     3.628208    11.418817    -0.195935
C      7.576802     2.229986     8.952861    -0.086936
C     18.846019     5.832446    11.661632    -0.183801
C      5.693601    31.935207    10.477543     0.054028
C      6.797187     3.299349     9.247172    -0.036046
C     19.073841     4.492890    11.764299     0.201692
C      7.241750     0.954637     9.330935    -0.149311
C     13.446729     7.500209    10.514047    -0.091755
C     14.549337     5.253927     9.447943    -0.159990
C      5.625157     3.065008     9.905869    -0.092381
C     16.851026     4.108297    10.954047    -0.133386
C      3.958697    30.318940    10.977514    -0.195002
C      5.292386     1.777274    10.306106    -0.160093
C     27.672095     9.014135    23.473842     0.615989
C     23.440272    11.615025    23.764568     0.614381
C     21.187797    19.523293    21.292420     0.200060
C     22.537131    19.216271    21.450168    -0.175688
C     30.981222     9.215884    21.667886    -0.152023
C     22.918790    17.952330    21.846494    -0.125817
C      0.297570    10.867025    21.714168     0.057265
C     29.026318     9.454135    23.012331    -0.044934
C     22.389487    15.586433    22.549842     0.086460
C     20.665990    17.303411    22.019886    -0.132066
C      1.322282     9.999410    21.365101    -0.128763
C     31.547681    10.364773    22.157753     0.090549
C     29.595059    10.588684    23.570642    -0.099219
C      1.793897    12.668092    21.173783    -0.195935
C     23.873102    14.066314    23.639739    -0.086936
C      2.549719    10.463854    20.930968    -0.183801
C     21.989901    16.953693    22.115057     0.054029
C     23.093487    12.996951    23.345428    -0.036046
C      2.777541    11.803410    20.828301     0.201691
C     23.538050    15.341663    23.261665    -0.149310
C     29.743029     8.796091    22.078553    -0.091755
C     30.845637    11.042373    23.144657    -0.159990
C     21.921457    13.231292    22.686731    -0.092381
C      0.554726    12.188003    21.638553    -0.133386
C     20.254997    18.569960    21.615086    -0.195003
C     21.588686    14.519026    22.286494    -0.160093
C     25.415058     4.920505    25.310435     0.615989
C     25.124332     9.152328    27.911325     0.614381
C     27.596480    11.404803     3.226993     0.200060
C     27.438732    10.055469     2.919971    -0.175689
C     27.221014     1.611378    25.512184    -0.152023
C     27.042406     9.673810     1.656030    -0.125818
C     27.174732    32.295030    27.163325     0.057264
C     25.876569     3.566282    25.750435    -0.044934
C     26.339058    10.203113    31.882733     0.086460
C     26.869014    11.926610     1.007111    -0.132066
C     27.523799    31.270318    26.295710    -0.128763
C     26.731147     1.044919    26.661073     0.090550
C     25.318258     2.997541    26.884984    -0.099220
C     27.715117    30.798703    28.964392    -0.195935
C     25.249161     8.719498    30.362614    -0.086936
C     27.957932    30.042881    26.760154    -0.183800
C     26.773843    10.602699     0.657393     0.054029
C     25.543472     9.499113    29.293251    -0.036046
C     28.060599    29.815059    28.099710     0.201692
C     25.627235     9.054550    31.637963    -0.149311
C     26.810347     2.849571    25.092391    -0.091755
C     25.744243     1.746963    27.338673    -0.159990
C     26.202169    10.671143    29.527592    -0.092381
C     27.250347    32.037874    28.484303    -0.133387
C     27.273814    12.337603     2.273660    -0.195003
C     26.602406    11.003914    30.815326    -0.160093
C      7.177542    21.216805    23.578465     0.615990
C      7.468268    25.448628    20.977575     0.614372
C      4.996120    27.701103    13.069307     0.200060
C      5.153868    26.351769    13.376329    -0.175687
C      5.371586    17.907678    23.376716    -0.152022
C      5.550194    25.970110    14.640270    -0.125818
C      5.417868    15.998730    21.725575     0.057265
C      6.716031    19.862582    23.138465    -0.044934
C      6.253542    26.499413    17.006167     0.086460
C      5.723586    28.222910    15.289189    -0.132067
C      5.068801    14.974018    22.593190    -0.128763
C      5.861453    17.341219    22.227827     0.090550
C      7.274342    19.293841    22.003916    -0.099220
C      4.877483    14.502403    19.924508    -0.195935
C      7.343439    25.015798    18.526286    -0.086936
C      4.634668    13.746581    22.128746    -0.183801
C      5.818757    26.898999    15.638907     0.054029
C      7.049128    25.795413    19.595649    -0.036044
C      4.532001    13.518759    20.789190     0.201692
C      6.965365    25.350850    17.250937    -0.149311
C      5.782253    19.145871    23.796509    -0.091754
C      6.848357    18.043263    21.550227    -0.159990
C      6.390431    26.967443    19.361308    -0.092379
C      5.342253    15.741574    20.404597    -0.133386
C      5.318786    28.633903    14.022640    -0.195003
C      5.990194    27.300214    18.073574    -0.160093
C      9.118758    11.375795     7.282165     0.615989
C      8.828032     7.143972     4.681275     0.614381
C     11.300180     4.891497    29.365607     0.200059
C     11.142432     6.240831    29.672629    -0.175688
C     10.924714    14.684922     7.080416    -0.152023
C     10.746106     6.622490    30.936570    -0.125818
C     10.878432    16.593870     5.429275     0.057265
C      9.580269    12.730018     6.842165    -0.044933
C     10.042758     6.093187     0.709867     0.086460
C     10.572714     4.369690    31.585489    -0.132066
C     11.227499    17.618582     6.296890    -0.128764
C     10.434847    15.251381     5.931527     0.090549
C      9.021958    13.298759     5.707616    -0.099219
C     11.418817    18.090197     3.628208    -0.195934
C      8.952861     7.576802     2.229986    -0.086936
C     11.661632    18.846019     5.832446    -0.183803
C     10.477543     5.693601    31.935207     0.054029
C      9.247172     6.797187     3.299349    -0.036045
C     11.764299    19.073841     4.492890     0.201692
C      9.330935     7.241750     0.954637    -0.149311
C     10.514047    13.446729     7.500209    -0.091755
C      9.447943    14.549337     5.253927    -0.159990
C      9.905869     5.625157     3.065008    -0.092381
C     10.954047    16.851026     4.108297    -0.133385
C     10.977514     3.958697    30.318940    -0.195003
C     10.306106     5.292386     1.777274    -0.160093
C     23.473842    27.672095     9.014135     0.615989
C     23.764568    23.440272    11.615025     0.614381
C     21.292420    21.187797    19.523293     0.200059
C     21.450168    22.537131    19.216271    -0.175689
C     21.667886    30.981222     9.215884    -0.152023
C     21.846494    22.918790    17.952330    -0.125818
C     21.714168     0.297570    10.867025     0.057265
C     23.012331    29.026318     9.454135    -0.044933
C     22.549842    22.389487    15.586433     0.086460
C     22.019886    20.665990    17.303411    -0.132066
C     21.365101     1.322282     9.999410    -0.128763
C     22.157753    31.547681    10.364773     0.090549
C     23.570642    29.595059    10.588684    -0.099219
C     21.173783     1.793897    12.668092    -0.195935
C     23.639739    23.873102    14.066314    -0.086936
C     20.930968     2.549719    10.463854    -0.183801
C     22.115057    21.989901    16.953693     0.054029
C     23.345428    23.093487    12.996951    -0.036045
C     20.828301     2.777541    11.803410     0.201692
C     23.261665    23.538050    15.341663    -0.149310
C     22.078553    29.743029     8.796091    -0.091756
C     23.144657    30.845637    11.042373    -0.159990
C     22.686731    21.921457    13.231292    -0.092381
C     21.638553     0.554726    12.188003    -0.133386
C     21.615086    20.254997    18.569960    -0.195003
C     22.286494    21.588686    14.519026    -0.160093
N     28.070703     4.521897    20.818197    -0.195476
N     20.818197    28.070703     4.521897    -0.195476
N      4.521897    20.818197    28.070703    -0.195476
N     11.774403    11.774403    11.774403    -0.195476
N      4.028119     4.028119     4.028119    -0.196150
N     12.268181    28.564481    20.324419    -0.196151
N     28.564481    20.324419    12.268181    -0.196151
N     20.324419    12.268181    28.564481    -0.196150
N      4.521897    28.070703    11.774403    -0.195476
N     11.774403     4.521897    28.070703    -0.195476
N     28.070703    11.774403     4.521897    -0.195476
N     20.818197    20.818197    20.818197    -0.195476
N     28.564481    28.564481    28.564481    -0.196151
N     20.324419     4.028119    12.268181    -0.196150
N      4.028119    12.268181    20.324419    -0.196150
N     12.268181    20.324419     4.028119    -0.196151
O      8.317957     6.681809    27.199828    -0.540533
O      4.841631     8.113276    24.520391    -0.560214
O      6.536446     8.033098    27.112154    -0.560764
O      5.606579     7.128328    22.674020    -0.552441
O      7.978343    25.910791    10.903528    -0.540531
O     11.454669    24.479324     8.224091    -0.560211
O      9.759854    24.559502    10.815854    -0.560762
O     10.689721    25.464272     6.377720    -0.552438
O     24.274643    22.978109    21.689072    -0.540533
O     27.750969    24.409576    24.368509    -0.560214
O     26.056154    24.329398    21.776746    -0.560764
O     26.986021    23.424628    26.214880    -0.552441
O     24.614257     9.614491     5.392772    -0.540533
O     21.137931     8.183024     8.072209    -0.560214
O     22.832746     8.263202     5.480446    -0.560765
O     21.902879     9.167972     9.918580    -0.552441
O     27.199828     8.317957     6.681809    -0.540533
O     24.520391     4.841631     8.113276    -0.560214
O     27.112154     6.536446     8.033098    -0.560765
O     22.674020     5.606579     7.128328    -0.552441
O     10.903528     7.978343    25.910791    -0.540533
O      8.224091    11.454669    24.479324    -0.560214
O     10.815854     9.759854    24.559502    -0.560765
O      6.377720    10.689721    25.464272    -0.552441
O     21.689072    24.274643    22.978109    -0.540533
O     24.368509    27.750969    24.409576    -0.560214
O     21.776746    26.056154    24.329398    -0.560764
O     26.214880    26.986021    23.424628    -0.552440
O      5.392772    24.614257     9.614491    -0.540561
O      8.072209    21.137931     8.183024    -0.560217
O      5.480446    22.832746     8.263202    -0.560894
O      9.918580    21.902879     9.167972    -0.552436
O      6.681809    27.199828     8.317957    -0.540530
O      8.113276    24.520391     4.841631    -0.560217
O      8.033098    27.112154     6.536446    -0.560761
O      7.128328    22.674020     5.606579    -0.552421
O     25.910791    10.903528     7.978343    -0.540533
O     24.479324     8.224091    11.454669    -0.560214
O     24.559502    10.815854     9.759854    -0.560765
O     25.464272     6.377720    10.689721    -0.552441
O     22.978109    21.689072    24.274643    -0.540533
O     24.409576    24.368509    27.750969    -0.560213
O     24.329398    21.776746    26.056154    -0.560764
O     23.424628    26.214880    26.986021    -0.552441
O      9.614491     5.392772    24.614257    -0.540533
O      8.183024     8.072209    21.137931    -0.560214
O      8.263202     5.480446    22.832746    -0.560764
O      9.167972     9.918580    21.902879    -0.552441
O      8.074165     8.222135    24.370465    -1.042598
O      8.222135    24.370465     8.074165    -1.042586
O     24.518435    24.518435    24.518435    -1.042598
O     24.370465     8.074165     8.222135    -1.042598
O     24.274643    25.910791     5.392772    -0.540533
O     27.750969    24.479324     8.072209    -0.560214
O     26.056154    24.559502     5.480446    -0.560764
O     26.986021    25.464272     9.918580    -0.552441
O     24.614257     6.681809    21.689072    -0.540533
O     21.137931     8.113276    24.368509    -0.560214
O     22.832746     8.033098    21.776746    -0.560765
O     21.902879     7.128328    26.214880    -0.552441
O      8.317957     9.614491    10.903528    -0.540533
O      4.841631     8.183024     8.224091    -0.560214
O      6.536446     8.263202    10.815854    -0.560764
O      5.606579     9.167972     6.377720    -0.552441
O      7.978343    22.978109    27.199828    -0.540531
O     11.454669    24.409576    24.520391    -0.560211
O      9.759854    24.329398    27.112154    -0.560762
O     10.689721    23.424628    22.674020    -0.552438
O      5.392772    24.274643    25.910791    -0.540561
O      8.072209    27.750969    24.479324    -0.560217
O      5.480446    26.056154    24.559502    -0.560894
O      9.918580    26.986021    25.464272    -0.552436
O     21.689072    24.614257     6.681809    -0.540533
O     24.368509    21.137931     8.113276    -0.560214
O     21.776746    22.832746     8.033098    -0.560764
O     26.214880    21.902879     7.128328    -0.552440
O     10.903528     8.317957     9.614491    -0.540533
O      8.224091     4.841631     8.183024    -0.560214
O     10.815854     6.536446     8.263202    -0.560765
O      6.377720     5.606579     9.167972    -0.552441
O     27.199828     7.978343    22.978109    -0.540533
O     24.520391    11.454669    24.409576    -0.560214
O     27.112154     9.759854    24.329398    -0.560765
O     22.674020    10.689721    23.424628    -0.552441
O     25.910791     5.392772    24.274643    -0.540533
O     24.479324     8.072209    27.750969    -0.560214
O     24.559502     5.480446    26.056154    -0.560765
O     25.464272     9.918580    26.986021    -0.552441
O      6.681809    21.689072    24.614257    -0.540530
O      8.113276    24.368509    21.137931    -0.560217
O      8.033098    21.776746    22.832746    -0.560761
O      7.128328    26.214880    21.902879    -0.552421
O      9.614491    10.903528     8.317957    -0.540533
O      8.183024     8.224091     4.841631    -0.560214
O      8.263202    10.815854     6.536446    -0.560764
O      9.167972     6.377720     5.606579    -0.552441
O     22.978109    27.199828     7.978343    -0.540533
O     24.409576    24.520391    11.454669    -0.560213
O     24.329398    27.112154     9.759854    -0.560764
O     23.424628    22.674020    10.689721    -0.552441
O     24.518435    24.370465     8.222135    -1.042598
O     24.370465     8.222135    24.518435    -1.042598
O      8.074165     8.074165     8.074165    -1.042598
O      8.222135    24.518435    24.370465    -1.042586

The following XYZ coordinates are in angstroms. Other properties are in atomic units.
The sperically averaged electron density of each atom fit to a function of the form exp(a - br)
eigen_1, eigen_2 and eigen_3 are the three eigenvalues of traceless quadrupole moment tensor
  atom number  atomic symbol              X              Y              Z     net charge C6 coefficient C8 coefficient C10 coefficient fluctuating dipole atomic polarizability isotropic forcefield polarizability              a              b squared Pearson coefficient          <r^3>          <r^4>         wp_QDO          m_QDO          q_QDO       dipole_x       dipole_y       dipole_z         dipole            Qxy            Qxz            Qyz     Q(x^2-y^2)  Q(3z^2 - R^2)        eigen_1        eigen_2        eigen_3 static polarizability      alpha(xx)      alpha(xy)      alpha(xz)      alpha(yy)      alpha(yz)      alpha(zz) atomic spin moment
            1             Zn       6.482668       8.758609      25.334554       0.966698      88.435295 0.17011776E+04  0.53083207E+05                                16.535241                           13.743913       0.052178       1.891891                    0.998575      45.196685     123.872699       0.471407       0.416392      -1.127723      -0.039748       0.016242       0.031419       0.053206      -0.039072      -0.074463       0.029486       0.091764      -0.036969      -0.062497      -0.053783       0.116280             21.193135      19.212925       0.112930       3.380103      23.272705      -2.781427      21.093775           0.000000
            2             Zn       9.813632      23.833991       9.038254       0.966677      88.437345 0.17012393E+04  0.53085656E+05                                16.535523                           13.744183       0.052085       1.891856                    0.998575      45.197429     123.875688       0.471401       0.416393      -1.127722       0.039764      -0.016238       0.031436       0.053227      -0.039076       0.074443      -0.029497       0.091743      -0.037001      -0.062495      -0.053769       0.116264             21.193480      19.213315       0.113154      -3.380011      23.272769       2.781691      21.094355           0.000000
            3             Zn      26.109932      25.054909      23.554346       0.966698      88.435275 0.17011774E+04  0.53083197E+05                                16.535238                           13.743912       0.052178       1.891891                    0.998575      45.196683     123.872684       0.471407       0.416392      -1.127723       0.039749       0.016242      -0.031419       0.053206       0.039073      -0.074463      -0.029486       0.091764      -0.036969      -0.062497      -0.053783       0.116281             21.193124      19.212911      -0.112930       3.380107      23.272684       2.781428      21.093778           0.000000
            4             Zn      22.778968       7.537691       7.258046       0.966698      88.435301 0.17011777E+04  0.53083212E+05                                16.535242                           13.743914       0.052177       1.891891                    0.998575      45.196687     123.872707       0.471407       0.416392      -1.127723      -0.039748      -0.016242      -0.031419       0.053206       0.039072       0.074462       0.029486       0.091764      -0.036969      -0.062497      -0.053783       0.116280             21.193133      19.212922      -0.112927      -3.380104      23.272698      -2.781428      21.093778           0.000000
            5             Zn      25.334554       6.482668       8.758609       0.966698      88.435292 0.17011776E+04  0.53083207E+05                                16.535241                           13.743914       0.052178       1.891891                    0.998575      45.196685     123.872700       0.471407       0.416392      -1.127723       0.031419      -0.039748       0.016242       0.053206      -0.074462       0.029486      -0.039072      -0.064367      -0.119162      -0.062497      -0.053783       0.116280             21.193131      21.093775       3.380104      -2.781427      19.212922       0.112928      23.272695           0.000000
            6             Zn       9.038254       9.813632      23.833991       0.966698      88.435306 0.17011777E+04  0.53083213E+05                                16.535243                           13.743914       0.052177       1.891891                    0.998575      45.196687     123.872708       0.471407       0.416392      -1.127723       0.031419       0.039748      -0.016242       0.053206       0.074463      -0.029486      -0.039072      -0.064366      -0.119161      -0.062497      -0.053783       0.116280             21.193137      21.093782      -3.380108       2.781425      19.212932       0.112930      23.272698           0.000000
            7             Zn      23.554346      26.109932      25.054909       0.966698      88.435297 0.17011776E+04  0.53083208E+05                                16.535242                           13.743914       0.052177       1.891891                    0.998575      45.196685     123.872704       0.471407       0.416392      -1.127723      -0.031419       0.039748       0.016242       0.053206      -0.074462      -0.029485       0.039072      -0.064366      -0.119161      -0.062496      -0.053783       0.116280             21.193132      21.093770       3.380104       2.781428      19.212924      -0.112928      23.272701           0.000000
            8             Zn       7.258372      22.778968       7.537691       0.966773      88.422720 0.17009810E+04  0.53075388E+05                                16.533658                           13.743024       0.052812       1.892084                    0.998572      45.194009     123.862234       0.471429       0.416386      -1.127731      -0.031533      -0.039698      -0.016167       0.053213       0.074455       0.029409       0.039019      -0.064043      -0.119596      -0.062333      -0.053887       0.116220             21.190485      21.087553      -3.379732      -2.776217      19.215021      -0.114386      23.268880           0.000000
            9             Zn       8.758609      25.334554       6.482668       0.966685      88.436357 0.17012041E+04  0.53084248E+05                                16.535366                           13.744014       0.052229       1.891903                    0.998575      45.197027     123.873937       0.471406       0.416392      -1.127723       0.016241       0.031438      -0.039756       0.053223       0.029484      -0.039068      -0.074450      -0.027353       0.156144      -0.062502      -0.053763       0.116265             21.193306      23.272661      -2.781480       0.112909      21.094259       3.379985      19.212998           0.000000
           10             Zn      23.833991       9.038254       9.813632       0.966698      88.435305 0.17011778E+04  0.53083215E+05                                16.535243                           13.743914       0.052177       1.891891                    0.998575      45.196688     123.872710       0.471407       0.416392      -1.127723      -0.016242       0.031419       0.039748       0.053206      -0.029486      -0.039072       0.074463      -0.027397       0.156130      -0.062497      -0.053783       0.116280             21.193134      23.272695       2.781431       0.112929      21.093782      -3.380105      19.212923           0.000000
           11             Zn      25.054909      23.554346      26.109932       0.966698      88.435287 0.17011775E+04  0.53083202E+05                                16.535240                           13.743913       0.052178       1.891891                    0.998575      45.196684     123.872693       0.471407       0.416392      -1.127723       0.016242      -0.031419       0.039748       0.053206      -0.029486       0.039072      -0.074462      -0.027399       0.156131      -0.062497      -0.053784       0.116280             21.193127      23.272690       2.781425      -0.112925      21.093770       3.380106      19.212921           0.000000
           12             Zn       7.537691       7.258046      22.778968       0.966698      88.435289 0.17011775E+04  0.53083203E+05                                16.535240                           13.743913       0.052178       1.891891                    0.998575      45.196684     123.872693       0.471407       0.416392      -1.127723      -0.016242      -0.031419      -0.039748       0.053206       0.029486       0.039072       0.074462      -0.027398       0.156130      -0.062497      -0.053783       0.116280             21.193133      23.272700      -2.781426      -0.112931      21.093778      -3.380103      19.212923           0.000000
           13             Zn       9.217839       7.078461      25.514139       0.964573      85.429510 0.17191160E+04  0.53714908E+05                                16.166763                           13.806007       0.080255       1.904734                    0.998273      44.890697     122.602106       0.471470       0.415779      -1.129586       0.024201      -0.024201       0.024201       0.041917      -0.054817       0.054817      -0.054817      -0.000000      -0.000000      -0.054817      -0.054817       0.109634             20.111295      20.111295       0.122516      -0.122519      20.111297       0.122517      20.111293          -0.000000
           14             Zn       7.078461      25.514139       9.217839       0.964586      85.429017 0.17190823E+04  0.53713583E+05                                16.166704                           13.805874       0.080248       1.904738                    0.998273      44.890265     122.600541       0.471472       0.415779      -1.129586      -0.024202       0.024200       0.024197       0.041915      -0.054811      -0.054807       0.054811      -0.000000       0.000013      -0.054814      -0.054805       0.109619             20.111320      20.111533       0.122437       0.122256      20.111310      -0.122455      20.111116          -0.000000
           15             Zn      23.374761      23.374761      23.374761       0.964573      85.429508 0.17191161E+04  0.53714911E+05                                16.166762                           13.806007       0.080255       1.904734                    0.998273      44.890698     122.602110       0.471470       0.415779      -1.129586      -0.024200      -0.024201      -0.024201       0.041917       0.054817       0.054817       0.054817       0.000000      -0.000001      -0.054817      -0.054816       0.109634             20.111289      20.111284      -0.122516      -0.122516      20.111288      -0.122515      20.111295          -0.000000
           16             Zn      25.514139       9.217839       7.078461       0.964573      85.429500 0.17191159E+04  0.53714903E+05                                16.166761                           13.806006       0.080256       1.904734                    0.998273      44.890696     122.602099       0.471470       0.415779      -1.129586       0.024201       0.024201      -0.024201       0.041917       0.054817      -0.054817      -0.054817       0.000000       0.000000      -0.054817      -0.054817       0.109634             20.111289      20.111287      -0.122517       0.122517      20.111291       0.122519      20.111290          -0.000000
           17             Zn      26.109932      23.833991       7.258046       0.966698      88.435275 0.17011774E+04  0.53083198E+05                                16.535238                           13.743912       0.052178       1.891891                    0.998575      45.196683     123.872685       0.471407       0.416392      -1.127723       0.039749      -0.016242      -0.031419       0.053206      -0.039073      -0.074463       0.029486       0.091764      -0.036969      -0.062497      -0.053783       0.116281             21.193125      19.212911       0.112930       3.380107      23.272684      -2.781428      21.093778           0.000000
           18             Zn      22.778968       8.758609      23.554346       0.966698      88.435302 0.17011778E+04  0.53083213E+05                                16.535242                           13.743914       0.052177       1.891891                    0.998575      45.196687     123.872708       0.471407       0.416392      -1.127723      -0.039748       0.016242      -0.031419       0.053206      -0.039072       0.074462      -0.029486       0.091764      -0.036969      -0.062497      -0.053783       0.116280             21.193133      19.212923       0.112927      -3.380104      23.272698       2.781428      21.093778           0.000000
           19             Zn       6.482668       7.537691       9.038254       0.966698      88.435295 0.17011776E+04  0.53083206E+05                                16.535241                           13.743913       0.052178       1.891891                    0.998575      45.196685     123.872698       0.471407       0.416392      -1.127723      -0.039748      -0.016242       0.031419       0.053206       0.039072      -0.074463      -0.029486       0.091764      -0.036969      -0.062497      -0.053783       0.116280             21.193135      19.212925      -0.112930       3.380103      23.272704       2.781427      21.093775           0.000000
           20             Zn       9.813632      25.054909      25.334554       0.966677      88.437345 0.17012393E+04  0.53085656E+05                                16.535523                           13.744183       0.052085       1.891856                    0.998575      45.197429     123.875688       0.471401       0.416393      -1.127722       0.039764       0.016238       0.031436       0.053227       0.039076       0.074443       0.029497       0.091743      -0.037001      -0.062495      -0.053769       0.116264             21.193480      19.213315      -0.113154      -3.380011      23.272769      -2.781691      21.094355           0.000000
           21             Zn       7.258372      26.109932      23.833991       0.966773      88.422720 0.17009810E+04  0.53075388E+05                                16.533658                           13.743024       0.052812       1.892084                    0.998572      45.194009     123.862234       0.471429       0.416386      -1.127731      -0.031533       0.039698      -0.016167       0.053213      -0.074455       0.029409      -0.039019      -0.064043      -0.119596      -0.062333      -0.053887       0.116220             21.190485      21.087554       3.379732      -2.776217      19.215021       0.114386      23.268880           0.000000
           22             Zn      23.554346      22.778968       8.758609       0.966698      88.435298 0.17011776E+04  0.53083209E+05                                16.535243                           13.743914       0.052177       1.891891                    0.998575      45.196685     123.872705       0.471407       0.416392      -1.127723      -0.031419      -0.039748       0.016242       0.053206       0.074462      -0.029485      -0.039072      -0.064366      -0.119161      -0.062496      -0.053783       0.116280             21.193132      21.093770      -3.380104       2.781428      19.212924       0.112928      23.272702           0.000000
           23             Zn       9.038254       6.482668       7.537691       0.966698      88.435306 0.17011777E+04  0.53083213E+05                                16.535243                           13.743914       0.052177       1.891891                    0.998575      45.196687     123.872708       0.471407       0.416392      -1.127723       0.031419      -0.039748      -0.016242       0.053206      -0.074463      -0.029486       0.039072      -0.064366      -0.119161      -0.062497      -0.053783       0.116280             21.193137      21.093782       3.380108       2.781426      19.212932      -0.112930      23.272698           0.000000
           24             Zn      25.334554       9.813632      25.054909       0.966698      88.435292 0.17011776E+04  0.53083207E+05                                16.535241                           13.743913       0.052178       1.891891                    0.998575      45.196685     123.872700       0.471407       0.416392      -1.127723       0.031419       0.039748       0.016242       0.053206       0.074462       0.029486       0.039072      -0.064367      -0.119162      -0.062497      -0.053783       0.116280             21.193131      21.093775      -3.380104      -2.781427      19.212922      -0.112928      23.272696           0.000000
           25             Zn      23.833991       7.258046      26.109932       0.966698      88.435305 0.17011778E+04  0.53083215E+05                                16.535243                           13.743914       0.052177       1.891891                    0.998575      45.196688     123.872710       0.471407       0.416392      -1.127723      -0.016242      -0.031419       0.039748       0.053206       0.029486      -0.039072      -0.074463      -0.027397       0.156130      -0.062497      -0.053783       0.116280             21.193134      23.272695      -2.781431       0.112929      21.093782       3.380105      19.212924           0.000000
           26             Zn       8.758609      23.554346      22.778968       0.966685      88.436357 0.17012041E+04  0.53084248E+05                                16.535366                           13.744014       0.052229       1.891903                    0.998575      45.197027     123.873937       0.471406       0.416392      -1.127723       0.016241      -0.031438      -0.039756       0.053223      -0.029484      -0.039068       0.074450      -0.027353       0.156144      -0.062502      -0.053763       0.116265             21.193306      23.272661       2.781480       0.112909      21.094259      -3.379985      19.212998           0.000000
           27             Zn       7.537691       9.038254       6.482668       0.966698      88.435289 0.17011775E+04  0.53083203E+05                                16.535240                           13.743913       0.052178       1.891891                    0.998575      45.196684     123.872693       0.471407       0.416392      -1.127723      -0.016242       0.031419      -0.039748       0.053206      -0.029486       0.039072      -0.074462      -0.027398       0.156130      -0.062497      -0.053783       0.116280             21.193133      23.272700       2.781426      -0.112931      21.093778       3.380103      19.212923           0.000000
           28             Zn      25.054909      25.334554       9.813632       0.966698      88.435287 0.17011775E+04  0.53083203E+05                                16.535240                           13.743913       0.052178       1.891891                    0.998575      45.196684     123.872694       0.471407       0.416392      -1.127723       0.016242       0.031419       0.039748       0.053206       0.029486       0.039072       0.074462      -0.027399       0.156131      -0.062497      -0.053784       0.116280             21.193127      23.272690      -2.781425      -0.112925      21.093770      -3.380106      19.212921           0.000000
           29             Zn      23.374761      25.514139       7.078461       0.964573      85.429507 0.17191161E+04  0.53714911E+05                                16.166762                           13.806007       0.080255       1.904734                    0.998273      44.890698     122.602110       0.471470       0.415779      -1.129586      -0.024200       0.024201      -0.024201       0.041917      -0.054817       0.054817      -0.054817       0.000000      -0.000001      -0.054817      -0.054816       0.109634             20.111289      20.111283       0.122516      -0.122517      20.111288       0.122515      20.111295          -0.000000
           30             Zn      25.514139       7.078461      23.374761       0.964573      85.429500 0.17191159E+04  0.53714903E+05                                16.166761                           13.806006       0.080256       1.904734                    0.998273      44.890696     122.602099       0.471470       0.415779      -1.129586       0.024201      -0.024201      -0.024201       0.041917      -0.054817      -0.054817       0.054817       0.000000       0.000000      -0.054817      -0.054817       0.109634             20.111289      20.111287       0.122517       0.122517      20.111291      -0.122519      20.111290          -0.000000
           31             Zn       9.217839       9.217839       9.217839       0.964573      85.429510 0.17191160E+04  0.53714908E+05                                16.166763                           13.806007       0.080255       1.904734                    0.998273      44.890697     122.602106       0.471470       0.415779      -1.129586       0.024201       0.024201       0.024201       0.041917       0.054817       0.054817       0.054817      -0.000000      -0.000000      -0.054817      -0.054817       0.109634             20.111295      20.111295      -0.122516      -0.122519      20.111297      -0.122517      20.111293          -0.000000
           32             Zn       7.078461      23.374761      25.514139       0.964586      85.429017 0.17190823E+04  0.53713583E+05                                16.166704                           13.805874       0.080248       1.904738                    0.998273      44.890265     122.600541       0.471472       0.415779      -1.129586      -0.024202      -0.024200       0.024197       0.041915       0.054811      -0.054807      -0.054811      -0.000000       0.000013      -0.054814      -0.054805       0.109619             20.111320      20.111533      -0.122437       0.122256      20.111310       0.122455      20.111116          -0.000000
           33              H      29.023710       4.989927      23.183116       0.128753       1.045716 0.73719293E+01  0.70910939E+02                                 1.708520                            1.591313      -0.889122       2.468498                    0.998751       3.366165       9.329512       0.494325       1.288135      -0.707736      -0.025109      -0.002083       0.028948       0.038377       0.005163      -0.002213       0.001241       0.017763       0.038919      -0.016866       0.003447       0.013419              1.819397       2.101668       0.305063      -0.440438       1.542916      -0.147204       1.813608          -0.000000
           34              H       7.587557       4.745483      31.448600       0.107416       1.245096 0.95750756E+01  0.97860616E+02                                 1.877058                            1.783638      -1.165769       2.320457                    0.995565       3.627194      10.203362       0.480992       1.245955      -0.717039       0.018492      -0.023623       0.017140       0.034550      -0.010915      -0.003296      -0.009116      -0.004976       0.010159      -0.016500       0.003381       0.013119              1.918989       1.908906      -0.303641       0.102679       1.777789      -0.335440       2.070272          -0.000000
           35              H      31.125933       5.638520      23.825191       0.113132       1.113822 0.81784438E+01  0.79123966E+02                                 1.652334                            1.579373      -0.822002       2.487397                    0.999367       3.190059       8.301135       0.553527       1.143747      -0.743954       0.003997       0.003123       0.037034       0.037380       0.004988      -0.002599      -0.000389       0.020272       0.039906      -0.017949       0.003915       0.014034              1.681507       1.663969       0.162496       0.222645       1.386743       0.052576       1.993808          -0.000000
           36              H      32.217785       5.938372      20.018375       0.108628       1.136243 0.81782106E+01  0.79009103E+02                                 1.659894                            1.566514      -0.846383       2.469694                    0.999283       3.224254       8.345425       0.563437       1.125231      -0.748055       0.022546       0.009506      -0.027702       0.036960       0.006985      -0.002250      -0.002594       0.017055       0.039632      -0.017722       0.003508       0.014213              1.717533       2.087765       0.237075      -0.263360       1.394932      -0.084562       1.669901           0.000000
           37              H       7.212742       5.130075       1.179852       0.103217       1.152625 0.83264892E+01  0.83146281E+02                                 1.850270                            1.709270      -1.284154       2.262223                    0.993326       3.821621      11.040494       0.466160       1.315802      -0.699093       0.033942       0.002341      -0.003842       0.034239      -0.001487       0.000102      -0.005371       0.020619       0.016290      -0.014564       0.006652       0.007912              1.950487       2.620507       0.239161      -0.331838       1.407645      -0.102253       1.823309           0.000000
           38              H       5.244149       7.939557      29.137784       0.116030       1.185772 0.84548794E+01  0.82472666E+02                                 1.719553                            1.601166      -0.972081       2.417174                    0.998494       3.244960       8.475927       0.552214       1.137094      -0.745115      -0.022043       0.029173      -0.018532       0.040992      -0.015844      -0.001413      -0.006176       0.004034      -0.014575      -0.016313      -0.002490       0.018803              1.791138       1.609643      -0.315259       0.156988       1.836515      -0.466665       1.927256           0.000000
           39              H       2.711704       4.807408       1.939260       0.123173       1.199044 0.88165548E+01  0.87467221E+02                                 1.782039                            1.674028      -0.982577       2.413784                    0.998589       3.314309       8.916113       0.517967       1.191950      -0.731665      -0.036809      -0.001272       0.001472       0.036861      -0.000904       0.005152      -0.009534       0.030514      -0.001501      -0.019796       0.002329       0.017467              1.857174       2.432033       0.050124      -0.338138       1.384885      -0.075153       1.754604          -0.000001
           40              H       2.366223       7.818965      24.662820       0.113511       1.158012 0.84613199E+01  0.82479128E+02                                 1.686948                            1.598587      -0.909993       2.445413                    0.998836       3.231510       8.413872       0.554797       1.132572      -0.746510       0.003226       0.020818       0.033701       0.039744      -0.002239      -0.005581       0.013337       0.007191       0.026462      -0.015402      -0.002663       0.018065              1.725953       1.674591       0.158448       0.244041       1.540213       0.332889       1.963055           0.000000
           41              H       6.437039       4.413038       3.220149       0.124025       1.101447 0.82118747E+01  0.80796383E+02                                 1.740573                            1.660440      -0.975066       2.424182                    0.998125       3.389380       9.365988       0.494449       1.259027      -0.714909       0.025034      -0.006864       0.026092       0.036805      -0.002617       0.005028      -0.005332       0.023078       0.023728      -0.016747       0.002871       0.013876              1.791014       1.845536      -0.003302       0.288632       1.486820      -0.253841       2.040686           0.000000
           42              H       0.247704       7.193187      24.095709       0.114559       1.155893 0.84664134E+01  0.82916705E+02                                 1.719155                            1.627001      -0.837142       2.480694                    0.999356       3.248274       8.604002       0.533404       1.172485      -0.736722      -0.026042       0.012064       0.022335       0.036367       0.000593      -0.004657       0.013952       0.016238       0.013632      -0.019092       0.004573       0.014519              1.772510       2.245099      -0.024468      -0.285298       1.448805       0.096484       1.623627          -0.000000
           43              H       8.268743       5.400594      29.382229       0.101026       1.119925 0.79862295E+01  0.78969586E+02                                 1.816358                            1.673555      -1.291847       2.255201                    0.993278       3.836581      11.051639       0.470998       1.315132      -0.698752       0.028466      -0.016258      -0.012932       0.035240      -0.010692      -0.004805      -0.001956       0.001012       0.001044      -0.012630       0.001629       0.011000              1.938829       2.327844      -0.398081      -0.468033       1.586078       0.126475       1.902565          -0.000000
           44              H       4.488001       7.229039      31.210674       0.112037       1.196838 0.87008189E+01  0.85459531E+02                                 1.728390                            1.624267      -0.943199       2.427262                    0.998617       3.271701       8.567879       0.548428       1.137066      -0.745318      -0.029684       0.017425       0.012955       0.036778      -0.015161      -0.005496      -0.007610       0.003991       0.000327      -0.019749       0.004448       0.015301              1.774911       2.004263      -0.257651      -0.411234       1.524642      -0.000828       1.795828           0.000000
           45              H       3.770964       6.208890      21.341634       0.115943       1.154120 0.82290873E+01  0.79538933E+02                                 1.671575                            1.566555      -0.980250       2.413142                    0.998539       3.200779       8.257785       0.566640       1.118332      -0.750007       0.028701      -0.008387      -0.026220       0.039769      -0.000828      -0.008524       0.011126       0.009997       0.026738      -0.015308      -0.002639       0.017947              1.741287       2.212383      -0.075989      -0.337697       1.400153       0.105205       1.611326           0.000000
           46              H       3.500445       5.602668      32.491563       0.110011       1.202860 0.87661919E+01  0.86323696E+02                                 1.741372                            1.636036      -0.894548       2.450828                    0.998748       3.275451       8.608542       0.543227       1.145001      -0.743499      -0.025053       0.009869      -0.024097       0.036135      -0.001514       0.002627      -0.007950       0.029472       0.007218      -0.018912       0.004394       0.014518              1.780559       1.820623      -0.094616       0.270763       1.429345      -0.299010       2.091709          -0.000001
           47              H      30.118822       5.266964      19.346967       0.124673       1.181631 0.87067013E+01  0.86237342E+02                                 1.772706                            1.669612      -1.034399       2.390059                    0.998349       3.329839       8.994940       0.515057       1.200629      -0.729235      -0.001848       0.000484      -0.036814       0.036863       0.008646      -0.005556      -0.002363       0.012539       0.050666      -0.019129       0.000079       0.019051              1.848500       1.826517       0.122519       0.388900       1.404754       0.079117       2.314229           0.000000
           48              H       1.629630       5.527705      20.794079       0.110393       1.166477 0.85075847E+01  0.83044360E+02                                 1.692239                            1.600176      -0.954570       2.419962                    0.998534       3.265308       8.508102       0.555958       1.128653      -0.747147      -0.003491      -0.018201      -0.029335       0.034699       0.001778      -0.005035       0.012961       0.014424       0.016995      -0.018077       0.003797       0.014281              1.726571       1.749284       0.132971       0.188236       1.573402       0.362835       1.857028           0.000000
           49              H      19.865190      27.602673       6.886816       0.128753       1.045715 0.73719243E+01  0.70910886E+02                                 1.708520                            1.591313      -0.889122       2.468498                    0.998751       3.366164       9.329512       0.494325       1.288136      -0.707736       0.025109       0.002083       0.028948       0.038377       0.005163       0.002213      -0.001241       0.017763       0.038919      -0.016866       0.003447       0.013419              1.819397       2.101668       0.305063       0.440438       1.542916       0.147204       1.813608          -0.000000
           50              H       8.708743      27.847117      15.152300       0.107416       1.245094 0.95750541E+01  0.97860347E+02                                 1.877056                            1.783636      -1.165769       2.320458                    0.995565       3.627190      10.203350       0.480992       1.245956      -0.717038      -0.018492       0.023623       0.017140       0.034551      -0.010915       0.003296       0.009116      -0.004976       0.010159      -0.016500       0.003381       0.013119              1.918987       1.908904      -0.303641      -0.102679       1.777787       0.335440       2.070270          -0.000000
           51              H      17.762967      26.954080       7.528891       0.113132       1.113822 0.81784445E+01  0.79123977E+02                                 1.652335                            1.579373      -0.822002       2.487398                    0.999367       3.190059       8.301136       0.553527       1.143747      -0.743954      -0.003997      -0.003123       0.037034       0.037380       0.004988       0.002599       0.000388       0.020272       0.039907      -0.017949       0.003915       0.014034              1.681507       1.663969       0.162496      -0.222645       1.386744      -0.052576       1.993808          -0.000000
           52              H      16.671115      26.654228       3.722075       0.108628       1.136243 0.81782117E+01  0.79009116E+02                                 1.659894                            1.566514      -0.846382       2.469694                    0.999283       3.224254       8.345425       0.563437       1.125231      -0.748055      -0.022546      -0.009506      -0.027702       0.036960       0.006985       0.002249       0.002594       0.017055       0.039632      -0.017722       0.003508       0.014213              1.717533       2.087765       0.237075       0.263360       1.394932       0.084562       1.669901           0.000000
           53              H       9.083558      27.462525      17.476152       0.103218       1.152624 0.83264863E+01  0.83146257E+02                                 1.850271                            1.709270      -1.284155       2.262222                    0.993326       3.821621      11.040500       0.466159       1.315803      -0.699093      -0.033942      -0.002341      -0.003842       0.034239      -0.001487      -0.000102       0.005371       0.020619       0.016290      -0.014564       0.006652       0.007912              1.950487       2.620507       0.239161       0.331839       1.407645       0.102253       1.823309           0.000000
           54              H      11.052151      24.653043      12.841484       0.116029       1.185774 0.84548974E+01  0.82472869E+02                                 1.719554                            1.601166      -0.972084       2.417173                    0.998494       3.244965       8.475936       0.552214       1.137092      -0.745116       0.022043      -0.029173      -0.018532       0.040992      -0.015844       0.001413       0.006176       0.004034      -0.014575      -0.016313      -0.002490       0.018803              1.791138       1.609644      -0.315259      -0.156988       1.836514       0.466665       1.927257           0.000000
           55              H      13.584596      27.785191      18.235560       0.123173       1.199043 0.88165437E+01  0.87467085E+02                                 1.782038                            1.674027      -0.982575       2.413784                    0.998589       3.314307       8.916107       0.517967       1.191950      -0.731665       0.036809       0.001272       0.001472       0.036861      -0.000904      -0.005152       0.009534       0.030514      -0.001501      -0.019796       0.002329       0.017467              1.857173       2.432031       0.050123       0.338138       1.384884       0.075153       1.754603          -0.000001
           56              H      13.930077      24.773635       8.366520       0.113511       1.158009 0.84612942E+01  0.82478806E+02                                 1.686945                            1.598584      -0.909990       2.445414                    0.998836       3.231506       8.413855       0.554798       1.132571      -0.746510      -0.003226      -0.020818       0.033701       0.039744      -0.002239       0.005581      -0.013337       0.007191       0.026462      -0.015402      -0.002663       0.018065              1.725949       1.674587       0.158448      -0.244040       1.540210      -0.332887       1.963051           0.000000
           57              H       9.859261      28.179562      19.516449       0.124025       1.101452 0.82119237E+01  0.80797003E+02                                 1.740579                            1.660445      -0.975071       2.424180                    0.998125       3.389390       9.366030       0.494447       1.259029      -0.714908      -0.025034       0.006864       0.026091       0.036805      -0.002617      -0.005028       0.005332       0.023078       0.023727      -0.016747       0.002871       0.013876              1.791019       1.845541      -0.003302      -0.288633       1.486824       0.253842       2.040693           0.000000
           58              H      16.048596      25.399413       7.799409       0.114559       1.155892 0.84664010E+01  0.82916557E+02                                 1.719154                            1.627000      -0.837141       2.480695                    0.999356       3.248271       8.603994       0.533404       1.172486      -0.736722       0.026042      -0.012064       0.022335       0.036367       0.000593       0.004657      -0.013952       0.016238       0.013632      -0.019092       0.004573       0.014519              1.772509       2.245097      -0.024468       0.285298       1.448804      -0.096483       1.623627          -0.000000
           59              H       8.027557      27.192006      13.085929       0.101027       1.119921 0.79861958E+01  0.78969187E+02                                 1.816356                            1.673553      -1.291846       2.255202                    0.993278       3.836574      11.051622       0.470997       1.315135      -0.698752      -0.028466       0.016258      -0.012932       0.035240      -0.010692       0.004805       0.001956       0.001012       0.001044      -0.012630       0.001630       0.011000              1.938827       2.327842      -0.398080       0.468032       1.586076      -0.126475       1.902562          -0.000000
           60              H      11.808299      25.363561      14.914374       0.112037       1.196840 0.87008352E+01  0.85459731E+02                                 1.728391                            1.624268      -0.943199       2.427261                    0.998617       3.271704       8.567889       0.548428       1.137066      -0.745318       0.029684      -0.017425       0.012955       0.036778      -0.015161       0.005496       0.007610       0.003991       0.000327      -0.019749       0.004448       0.015301              1.774913       2.004265      -0.257651       0.411235       1.524643       0.000828       1.795830           0.000000
           61              H      12.525336      26.383710       5.045334       0.115944       1.154114 0.82290322E+01  0.79538257E+02                                 1.671568                            1.566549      -0.980243       2.413145                    0.998539       3.200770       8.257751       0.566642       1.118331      -0.750007      -0.028701       0.008387      -0.026220       0.039769      -0.000828       0.008524      -0.011126       0.009997       0.026738      -0.015308      -0.002639       0.017947              1.741279       2.212371      -0.075988       0.337694       1.400147      -0.105205       1.611319           0.000000
           62              H      12.795855      26.989932      16.195263       0.110011       1.202861 0.87661998E+01  0.86323797E+02                                 1.741373                            1.636037      -0.894548       2.450828                    0.998748       3.275452       8.608547       0.543226       1.145002      -0.743499       0.025053      -0.009869      -0.024097       0.036135      -0.001514      -0.002627       0.007950       0.029472       0.007218      -0.018912       0.004394       0.014518              1.780560       1.820624      -0.094616      -0.270763       1.429345       0.299010       2.091710          -0.000001
           63              H      18.770078      27.325636       3.050667       0.124673       1.181632 0.87067074E+01  0.86237421E+02                                 1.772707                            1.669613      -1.034399       2.390059                    0.998349       3.329840       8.994945       0.515057       1.200630      -0.729235       0.001848      -0.000484      -0.036814       0.036863       0.008646       0.005556       0.002363       0.012539       0.050667      -0.019129       0.000079       0.019051              1.848501       1.826518       0.122519      -0.388900       1.404754      -0.079118       2.314230           0.000000
           64              H      14.666670      27.064895       4.497779       0.110393       1.166475 0.85075644E+01  0.83044102E+02                                 1.692236                            1.600173      -0.954569       2.419963                    0.998534       3.265305       8.508088       0.555959       1.128652      -0.747147       0.003491       0.018202      -0.029335       0.034699       0.001778       0.005035      -0.012961       0.014424       0.016995      -0.018077       0.003797       0.014281              1.726568       1.749280       0.132970      -0.188236       1.573399      -0.362834       1.857025           0.000000
           65              H       3.568890      21.286227      25.705784       0.128753       1.045715 0.73719198E+01  0.70910821E+02                                 1.708519                            1.591312      -0.889118       2.468499                    0.998751       3.366163       9.329503       0.494326       1.288134      -0.707736       0.025109      -0.002083      -0.028948       0.038377      -0.005163      -0.002213      -0.001241       0.017763       0.038920      -0.016866       0.003447       0.013419              1.819396       2.101666      -0.305063      -0.440437       1.542914       0.147204       1.813606          -0.000000
           66              H      25.005043      21.041783      17.440300       0.107416       1.245096 0.95750785E+01  0.97860652E+02                                 1.877058                            1.783638      -1.165769       2.320457                    0.995565       3.627195      10.203365       0.480992       1.245955      -0.717039      -0.018492      -0.023623      -0.017140       0.034550       0.010915      -0.003296       0.009116      -0.004976       0.010159      -0.016500       0.003381       0.013119              1.918989       1.908906       0.303641       0.102680       1.777789       0.335440       2.070273          -0.000000
           67              H       1.466667      21.934820      25.063709       0.113132       1.113821 0.81784346E+01  0.79123857E+02                                 1.652334                            1.579372      -0.821999       2.487399                    0.999367       3.190057       8.301130       0.553527       1.143747      -0.743954      -0.003997       0.003124      -0.037034       0.037380      -0.004988      -0.002599       0.000388       0.020271       0.039907      -0.017949       0.003914       0.014034              1.681506       1.663968      -0.162496       0.222645       1.386743      -0.052575       1.993807          -0.000000
           68              H       0.374815      22.234672      28.870525       0.108628       1.136244 0.81782193E+01  0.79009219E+02                                 1.659895                            1.566516      -0.846381       2.469694                    0.999283       3.224255       8.345433       0.563436       1.125232      -0.748055      -0.022546       0.009506       0.027702       0.036960      -0.006985      -0.002250       0.002594       0.017055       0.039631      -0.017722       0.003509       0.014213              1.717534       2.087768      -0.237076      -0.263360       1.394933       0.084562       1.669902           0.000000
           69              H      25.379858      21.426375      15.116448       0.103217       1.152626 0.83264971E+01  0.83146372E+02                                 1.850271                            1.709270      -1.284153       2.262222                    0.993326       3.821623      11.040498       0.466160       1.315801      -0.699094      -0.033942       0.002341       0.003842       0.034239       0.001487       0.000102       0.005371       0.020620       0.016290      -0.014564       0.006652       0.007912              1.950487       2.620507      -0.239161      -0.331838       1.407645       0.102253       1.823309           0.000000
           70              H      27.348451      24.235857      19.751116       0.116030       1.185772 0.84548748E+01  0.82472604E+02                                 1.719552                            1.601165      -0.972081       2.417175                    0.998494       3.244960       8.475924       0.552214       1.137093      -0.745115       0.022043       0.029173       0.018532       0.040992       0.015844      -0.001413       0.006176       0.004034      -0.014575      -0.016313      -0.002490       0.018803              1.791137       1.609642       0.315258       0.156988       1.836513       0.466664       1.927254           0.000000
           71              H      29.880896      21.103708      14.357040       0.123173       1.199045 0.88165626E+01  0.87467329E+02                                 1.782041                            1.674030      -0.982577       2.413783                    0.998589       3.314310       8.916121       0.517966       1.191951      -0.731664       0.036809      -0.001272      -0.001472       0.036861       0.000904       0.005152       0.009534       0.030514      -0.001501      -0.019796       0.002329       0.017467              1.857176       2.432035      -0.050124      -0.338139       1.384886       0.075153       1.754606          -0.000001
           72              H      30.226377      24.115265      24.226080       0.113511       1.158011 0.84613117E+01  0.82479031E+02                                 1.686948                            1.598587      -0.909991       2.445414                    0.998836       3.231508       8.413867       0.554797       1.132572      -0.746510      -0.003226       0.020818      -0.033701       0.039744       0.002239      -0.005581      -0.013337       0.007191       0.026462      -0.015402      -0.002663       0.018065              1.725952       1.674590      -0.158448       0.244041       1.540213      -0.332889       1.963055           0.000000
           73              H      26.155561      20.709338      13.076151       0.124025       1.101448 0.82118815E+01  0.80796466E+02                                 1.740574                            1.660440      -0.975067       2.424182                    0.998125       3.389382       9.365994       0.494449       1.259027      -0.714909      -0.025034      -0.006864      -0.026092       0.036805       0.002617       0.005028       0.005332       0.023078       0.023728      -0.016747       0.002871       0.013876              1.791014       1.845536       0.003302       0.288632       1.486820       0.253841       2.040686           0.000000
           74              H      32.344896      23.489487      24.793191       0.114559       1.155889 0.84663779E+01  0.82916279E+02                                 1.719152                            1.626999      -0.837138       2.480697                    0.999356       3.248267       8.603982       0.533404       1.172487      -0.736722       0.026043       0.012065      -0.022335       0.036368      -0.000593      -0.004657      -0.013952       0.016238       0.013632      -0.019092       0.004573       0.014519              1.772507       2.245093       0.024468      -0.285297       1.448802      -0.096483       1.623625          -0.000000
           75              H      24.323857      21.696894      19.506671       0.101026       1.119925 0.79862302E+01  0.78969594E+02                                 1.816358                            1.673555      -1.291847       2.255201                    0.993278       3.836581      11.051638       0.470998       1.315132      -0.698752      -0.028466      -0.016258       0.012932       0.035240       0.010692      -0.004805       0.001956       0.001012       0.001044      -0.012630       0.001629       0.011000              1.938829       2.327844       0.398080      -0.468033       1.586078      -0.126475       1.902564          -0.000000
           76              H      28.104599      23.525339      17.678226       0.112037       1.196837 0.87008118E+01  0.85459442E+02                                 1.728389                            1.624266      -0.943198       2.427262                    0.998617       3.271700       8.567875       0.548429       1.137066      -0.745318       0.029684       0.017425      -0.012955       0.036778       0.015161      -0.005496       0.007610       0.003991       0.000327      -0.019749       0.004448       0.015301              1.774910       2.004262       0.257651      -0.411234       1.524641       0.000828       1.795827           0.000000
           77              H      28.821636      22.505190      27.547266       0.115943       1.154122 0.82291050E+01  0.79539149E+02                                 1.671576                            1.566556      -0.980251       2.413141                    0.998538       3.200783       8.257798       0.566640       1.118332      -0.750007      -0.028701      -0.008387       0.026220       0.039769       0.000828      -0.008524      -0.011126       0.009997       0.026738      -0.015308      -0.002639       0.017947              1.741289       2.212385       0.075989      -0.337696       1.400154      -0.105205       1.611327           0.000000
           78              H      29.092155      21.898968      16.397337       0.110011       1.202861 0.87661986E+01  0.86323783E+02                                 1.741373                            1.636037      -0.894548       2.450828                    0.998748       3.275452       8.608547       0.543226       1.145002      -0.743499       0.025053       0.009869       0.024097       0.036135       0.001515       0.002627       0.007950       0.029472       0.007218      -0.018912       0.004394       0.014518              1.780560       1.820624       0.094616       0.270763       1.429345       0.299010       2.091710          -0.000001
           79              H       2.473778      21.563264      29.541933       0.124673       1.181632 0.87067093E+01  0.86237440E+02                                 1.772706                            1.669613      -1.034398       2.390059                    0.998349       3.329841       8.994946       0.515057       1.200629      -0.729235       0.001848       0.000485       0.036814       0.036863      -0.008646      -0.005556       0.002363       0.012539       0.050666      -0.019129       0.000079       0.019051              1.848500       1.826519      -0.122519       0.388900       1.404754      -0.079117       2.314229           0.000000
           80              H      30.962970      21.824005      28.094821       0.110392       1.166481 0.85076193E+01  0.83044792E+02                                 1.692244                            1.600180      -0.954573       2.419960                    0.998534       3.265314       8.508126       0.555957       1.128654      -0.747146       0.003491      -0.018201       0.029335       0.034699      -0.001778      -0.005035      -0.012961       0.014424       0.016995      -0.018077       0.003797       0.014281              1.726576       1.749289      -0.132971       0.188238       1.573406      -0.362836       1.857033           0.000000
           81              H      12.727410      11.306373       9.409484       0.128752       1.045716 0.73719341E+01  0.70910995E+02                                 1.708521                            1.591313      -0.889122       2.468498                    0.998751       3.366166       9.329515       0.494325       1.288135      -0.707736      -0.025109       0.002083      -0.028948       0.038377      -0.005163       0.002213       0.001241       0.017763       0.038920      -0.016866       0.003447       0.013419              1.819398       2.101669      -0.305063       0.440438       1.542916      -0.147204       1.813609          -0.000000
           82              H      23.883857      11.550817       1.144000       0.107416       1.245095 0.95750699E+01  0.97860544E+02                                 1.877057                            1.783637      -1.165769       2.320458                    0.995565       3.627193      10.203359       0.480992       1.245955      -0.717039       0.018492       0.023623      -0.017140       0.034551       0.010915       0.003296      -0.009116      -0.004976       0.010159      -0.016500       0.003381       0.013119              1.918989       1.908905       0.303641      -0.102680       1.777788      -0.335440       2.070272          -0.000000
           83              H      14.829633      10.657780       8.767409       0.113132       1.113822 0.81784472E+01  0.79124013E+02                                 1.652335                            1.579374      -0.822002       2.487397                    0.999367       3.190059       8.301138       0.553527       1.143747      -0.743954       0.003997      -0.003123      -0.037034       0.037380      -0.004988       0.002599      -0.000388       0.020272       0.039907      -0.017949       0.003915       0.014034              1.681508       1.663970      -0.162496      -0.222645       1.386744       0.052576       1.993809          -0.000000
           84              H      15.921485      10.357928      12.574225       0.108629       1.136242 0.81782001E+01  0.79008978E+02                                 1.659892                            1.566513      -0.846382       2.469694                    0.999283       3.224252       8.345419       0.563437       1.125231      -0.748055       0.022546      -0.009506       0.027702       0.036960      -0.006985       0.002250      -0.002594       0.017055       0.039632      -0.017722       0.003508       0.014213              1.717531       2.087764      -0.237075       0.263359       1.394931      -0.084562       1.669899           0.000000
           85              H      23.509042      11.166225      31.412748       0.103217       1.152624 0.83264795E+01  0.83146164E+02                                 1.850270                            1.709269      -1.284153       2.262223                    0.993326       3.821619      11.040489       0.466160       1.315802      -0.699093       0.033942      -0.002341       0.003842       0.034239       0.001487      -0.000102      -0.005371       0.020619       0.016290      -0.014564       0.006652       0.007912              1.950486       2.620506      -0.239161       0.331838       1.407645      -0.102253       1.823308           0.000000
           86              H      21.540449       8.356743       3.454816       0.116030       1.185774 0.84548950E+01  0.82472860E+02                                 1.719555                            1.601167      -0.972083       2.417174                    0.998494       3.244963       8.475938       0.552213       1.137094      -0.745115      -0.022043      -0.029173       0.018532       0.040992       0.015844       0.001413      -0.006176       0.004034      -0.014575      -0.016313      -0.002490       0.018803              1.791140       1.609645       0.315259      -0.156988       1.836516      -0.466665       1.927258           0.000000
           87              H      19.008004      11.488891      30.653340       0.123172       1.199046 0.88165776E+01  0.87467510E+02                                 1.782042                            1.674031      -0.982578       2.413783                    0.998589       3.314313       8.916129       0.517966       1.191950      -0.731665      -0.036809       0.001272      -0.001472       0.036861       0.000904      -0.005152      -0.009534       0.030514      -0.001501      -0.019796       0.002329       0.017467              1.857177       2.432038      -0.050123       0.338139       1.384887      -0.075153       1.754608          -0.000001
           88              H      18.662523       8.477335       7.929780       0.113511       1.158012 0.84613195E+01  0.82479130E+02                                 1.686949                            1.598588      -0.909993       2.445413                    0.998836       3.231509       8.413872       0.554797       1.132573      -0.746509       0.003226      -0.020818      -0.033701       0.039744       0.002239       0.005581       0.013337       0.007191       0.026462      -0.015402      -0.002663       0.018065              1.725954       1.674592      -0.158448      -0.244041       1.540214       0.332889       1.963056           0.000000
           89              H      22.733338      11.883262      29.372451       0.124025       1.101446 0.82118607E+01  0.80796213E+02                                 1.740572                            1.660438      -0.975066       2.424183                    0.998125       3.389378       9.365981       0.494449       1.259027      -0.714908       0.025034       0.006864      -0.026092       0.036805       0.002617      -0.005028      -0.005332       0.023078       0.023728      -0.016747       0.002871       0.013876              1.791012       1.845534       0.003302      -0.288632       1.486819      -0.253841       2.040685           0.000000
           90              H      16.544004       9.103113       8.496891       0.114558       1.155894 0.84664176E+01  0.82916757E+02                                 1.719155                            1.627002      -0.837142       2.480694                    0.999356       3.248275       8.604005       0.533404       1.172486      -0.736722      -0.026042      -0.012064      -0.022335       0.036367      -0.000593       0.004657       0.013952       0.016238       0.013632      -0.019092       0.004573       0.014519              1.772511       2.245099       0.024468       0.285299       1.448805       0.096484       1.623628          -0.000000
           91              H      24.565043      10.895706       3.210371       0.101026       1.119923 0.79862128E+01  0.78969393E+02                                 1.816357                            1.673554      -1.291847       2.255202                    0.993278       3.836578      11.051634       0.470997       1.315134      -0.698752       0.028466       0.016258       0.012932       0.035240       0.010692       0.004805      -0.001956       0.001012       0.001044      -0.012630       0.001629       0.011000              1.938828       2.327843       0.398080       0.468033       1.586078       0.126475       1.902564          -0.000000
           92              H      20.784301       9.067261       1.381926       0.112037       1.196840 0.87008376E+01  0.85459767E+02                                 1.728392                            1.624269      -0.943200       2.427261                    0.998617       3.271704       8.567892       0.548428       1.137067      -0.745318      -0.029684      -0.017425      -0.012955       0.036778       0.015161       0.005496      -0.007610       0.003991       0.000327      -0.019749       0.004448       0.015301              1.774914       2.004266       0.257652       0.411235       1.524644      -0.000828       1.795831           0.000000
           93              H      20.067264      10.087410      11.250966       0.115944       1.154119 0.82290720E+01  0.79538744E+02                                 1.671572                            1.566553      -0.980249       2.413142                    0.998539       3.200777       8.257776       0.566641       1.118331      -0.750007       0.028701       0.008387       0.026220       0.039769       0.000828       0.008524       0.011126       0.009997       0.026738      -0.015308      -0.002639       0.017947              1.741284       2.212379       0.075989       0.337696       1.400151       0.105205       1.611324           0.000000
           94              H      19.796745      10.693632       0.101037       0.110011       1.202863 0.87662129E+01  0.86323958E+02                                 1.741374                            1.636038      -0.894549       2.450828                    0.998748       3.275455       8.608556       0.543226       1.145001      -0.743499      -0.025053      -0.009869       0.024097       0.036135       0.001514      -0.002627      -0.007950       0.029472       0.007218      -0.018912       0.004394       0.014518              1.780561       1.820625       0.094616      -0.270763       1.429346      -0.299010       2.091712          -0.000001
           95              H      13.822522      11.029336      13.245633       0.124673       1.181631 0.87067009E+01  0.86237335E+02                                 1.772706                            1.669612      -1.034399       2.390059                    0.998349       3.329839       8.994939       0.515057       1.200629      -0.729235      -0.001848      -0.000484       0.036814       0.036863      -0.008646       0.005556      -0.002363       0.012539       0.050667      -0.019129       0.000079       0.019051              1.848500       1.826517      -0.122519      -0.388900       1.404753       0.079117       2.314229           0.000000
           96              H      17.925930      10.768595      11.798521       0.110392       1.166478 0.85075902E+01  0.83044427E+02                                 1.692240                            1.600176      -0.954570       2.419962                    0.998534       3.265309       8.508105       0.555958       1.128653      -0.747147      -0.003491       0.018201       0.029335       0.034699      -0.001778       0.005035       0.012961       0.014424       0.016995      -0.018077       0.003797       0.014281              1.726572       1.749285      -0.132971      -0.188237       1.573403       0.362835       1.857029           0.000000
           97              H      23.183116      29.023710       4.989927       0.128753       1.045715 0.73719212E+01  0.70910843E+02                                 1.708520                            1.591312      -0.889121       2.468498                    0.998751       3.366163       9.329506       0.494325       1.288135      -0.707736       0.028948      -0.025109      -0.002083       0.038377      -0.002213       0.001241       0.005163       0.010578      -0.046105      -0.016866       0.003447       0.013419              1.819396       1.813607      -0.440438      -0.147204       2.101667       0.305063       1.542915          -0.000000
           98              H      31.448600       7.587557       4.745483       0.107416       1.245096 0.95750743E+01  0.97860594E+02                                 1.877057                            1.783637      -1.165769       2.320457                    0.995565       3.627194      10.203360       0.480992       1.245954      -0.717039       0.017140       0.018492      -0.023623       0.034551      -0.003296      -0.009116      -0.010915       0.007568       0.002385      -0.016500       0.003381       0.013119              1.918988       2.070272       0.102680      -0.335440       1.908905      -0.303641       1.777788          -0.000000
           99              H      23.825191      31.125933       5.638520       0.113133       1.113820 0.81784307E+01  0.79123804E+02                                 1.652332                            1.579371      -0.822001       2.487398                    0.999367       3.190057       8.301127       0.553528       1.143746      -0.743954       0.037034       0.003997       0.003123       0.037380      -0.002599      -0.000389       0.004988       0.009818      -0.050360      -0.017949       0.003915       0.014034              1.681505       1.993805       0.222645       0.052576       1.663967       0.162496       1.386742          -0.000000
          100              H      20.018375      32.217785       5.938372       0.108628       1.136244 0.81782189E+01  0.79009209E+02                                 1.659895                            1.566516      -0.846383       2.469693                    0.999283       3.224255       8.345431       0.563437       1.125232      -0.748055      -0.027702       0.022546       0.009506       0.036960      -0.002249      -0.002594       0.006985       0.011288      -0.045398      -0.017722       0.003509       0.014213              1.717534       1.669902      -0.263360      -0.084562       2.087768       0.237075       1.394933           0.000000
          101              H       1.179852       7.212742       5.130075       0.103217       1.152624 0.83264840E+01  0.83146220E+02                                 1.850270                            1.709269      -1.284154       2.262223                    0.993326       3.821620      11.040492       0.466160       1.315802      -0.699093      -0.003842       0.033942       0.002341       0.034239       0.000102      -0.005371      -0.001487      -0.002165      -0.039074      -0.014564       0.006652       0.007912              1.950487       1.823309      -0.331838      -0.102253       2.620506       0.239161       1.407645           0.000000
          102              H      29.137784       5.244149       7.939557       0.116030       1.185773 0.84548865E+01  0.82472750E+02                                 1.719554                            1.601166      -0.972082       2.417174                    0.998494       3.244962       8.475932       0.552214       1.137093      -0.745115      -0.018532      -0.022043       0.029173       0.040992      -0.001413      -0.006176      -0.015844      -0.009304       0.001237      -0.016313      -0.002490       0.018803              1.791138       1.927256       0.156988      -0.466665       1.609644      -0.315259       1.836515           0.000000
          103              H       1.939260       2.711704       4.807408       0.123173       1.199043 0.88165490E+01  0.87467147E+02                                 1.782039                            1.674028      -0.982576       2.413784                    0.998589       3.314308       8.916109       0.517967       1.191949      -0.731665       0.001472      -0.036809      -0.001272       0.036861       0.005152      -0.009534      -0.000904      -0.016007      -0.045021      -0.019796       0.002329       0.017467              1.857173       1.754604      -0.338138      -0.075153       2.432032       0.050124       1.384884          -0.000001
          104              H      24.662820       2.366223       7.818965       0.113511       1.158011 0.84613120E+01  0.82479032E+02                                 1.686948                            1.598587      -0.909992       2.445413                    0.998836       3.231508       8.413866       0.554797       1.132572      -0.746510       0.033701       0.003226       0.020818       0.039744      -0.005581       0.013337      -0.002239       0.009635      -0.024017      -0.015402      -0.002663       0.018065              1.725952       1.963054       0.244041       0.332889       1.674590       0.158448       1.540213           0.000000
          105              H       3.220149       6.437039       4.413038       0.124025       1.101447 0.82118747E+01  0.80796383E+02                                 1.740573                            1.660440      -0.975066       2.424182                    0.998125       3.389380       9.365988       0.494449       1.259027      -0.714909       0.026092       0.025034      -0.006864       0.036805       0.005028      -0.005332      -0.002617       0.000325      -0.046481      -0.016747       0.002871       0.013876              1.791014       2.040686       0.288632      -0.253841       1.845536      -0.003302       1.486820           0.000000
          106              H      24.095709       0.247704       7.193187       0.114559       1.155892 0.84664037E+01  0.82916586E+02                                 1.719154                            1.627000      -0.837141       2.480694                    0.999356       3.248272       8.603995       0.533404       1.172486      -0.736722       0.022335      -0.026042       0.012064       0.036367      -0.004657       0.013952       0.000593      -0.001303      -0.031173      -0.019092       0.004573       0.014519              1.772509       1.623626      -0.285298       0.096484       2.245097      -0.024468       1.448804          -0.000000
          107              H      29.382229       8.268743       5.400594       0.101026       1.119924 0.79862181E+01  0.78969455E+02                                 1.816358                            1.673555      -1.291847       2.255201                    0.993278       3.836579      11.051636       0.470997       1.315133      -0.698752      -0.012932       0.028466      -0.016258       0.035240      -0.004805      -0.001956      -0.010692       0.000016      -0.002041      -0.012630       0.001629       0.011000              1.938828       1.902564      -0.468033       0.126475       2.327843      -0.398080       1.586078          -0.000000
          108              H      31.210674       4.488001       7.229039       0.112037       1.196839 0.87008249E+01  0.85459606E+02                                 1.728391                            1.624267      -0.943199       2.427261                    0.998617       3.271702       8.567883       0.548428       1.137066      -0.745318       0.012955      -0.029684       0.017425       0.036778      -0.005496      -0.007610      -0.015161      -0.001832      -0.006150      -0.019749       0.004448       0.015301              1.774912       1.795829      -0.411234      -0.000828       2.004264      -0.257651       1.524643           0.000000
          109              H      21.341634       3.770964       6.208890       0.115943       1.154120 0.82290881E+01  0.79538946E+02                                 1.671575                            1.566555      -0.980250       2.413141                    0.998539       3.200779       8.257786       0.566640       1.118332      -0.750007      -0.026220       0.028701      -0.008387       0.039769      -0.008524       0.011126      -0.000828       0.008370      -0.028365      -0.015308      -0.002639       0.017947              1.741287       1.611326      -0.337696       0.105205       2.212383      -0.075989       1.400153           0.000000
          110              H      32.491563       3.500445       5.602668       0.110011       1.202860 0.87661918E+01  0.86323696E+02                                 1.741372                            1.636036      -0.894548       2.450828                    0.998748       3.275451       8.608542       0.543227       1.145001      -0.743499      -0.024097      -0.025053       0.009869       0.036135       0.002627      -0.007950      -0.001514      -0.011127      -0.047816      -0.018912       0.004394       0.014518              1.780559       2.091709       0.270763      -0.299010       1.820623      -0.094616       1.429345          -0.000001
          111              H      19.346967      30.118822       5.266964       0.124673       1.181633 0.87067149E+01  0.86237511E+02                                 1.772707                            1.669614      -1.034399       2.390059                    0.998349       3.329842       8.994950       0.515057       1.200629      -0.729235      -0.036814      -0.001848       0.000484       0.036863      -0.005556      -0.002363       0.008646       0.019064      -0.044142      -0.019129       0.000079       0.019051              1.848501       2.314231       0.388900       0.079118       1.826519       0.122519       1.404754           0.000000
          112              H      20.794079       1.629630       5.527705       0.110392       1.166479 0.85075969E+01  0.83044511E+02                                 1.692241                            1.600177      -0.954571       2.419961                    0.998534       3.265310       8.508110       0.555957       1.128653      -0.747147      -0.029335      -0.003491      -0.018201       0.034699      -0.005035       0.012961       0.001778       0.001286      -0.030134      -0.018077       0.003797       0.014281              1.726573       1.857030       0.188237       0.362836       1.749286       0.132971       1.573403           0.000000
          113              H       6.886816      19.865190      27.602673       0.128752       1.045719 0.73719535E+01  0.70911238E+02                                 1.708524                            1.591316      -0.889123       2.468497                    0.998751       3.366171       9.329536       0.494324       1.288136      -0.707736       0.028948       0.025109       0.002083       0.038377       0.002213      -0.001241       0.005163       0.010578      -0.046105      -0.016866       0.003447       0.013419              1.819402       1.813612       0.440439       0.147204       2.101674       0.305064       1.542919          -0.000000
          114              H      15.152300       8.708743      27.847117       0.107416       1.245096 0.95750713E+01  0.97860564E+02                                 1.877058                            1.783638      -1.165769       2.320458                    0.995565       3.627193      10.203360       0.480992       1.245955      -0.717038       0.017140      -0.018492       0.023623       0.034551       0.003296       0.009116      -0.010915       0.007568       0.002385      -0.016500       0.003381       0.013119              1.918989       2.070272      -0.102680       0.335440       1.908906      -0.303641       1.777789          -0.000000
          115              H       7.528891      17.762967      26.954080       0.113132       1.113826 0.81784851E+01  0.79124478E+02                                 1.652340                            1.579377      -0.822005       2.487396                    0.999367       3.190066       8.301164       0.553526       1.143748      -0.743954       0.037034      -0.003997      -0.003123       0.037380       0.002599       0.000389       0.004988       0.009817      -0.050361      -0.017949       0.003915       0.014034              1.681513       1.993815      -0.222647      -0.052576       1.663976       0.162497       1.386748          -0.000000
          116              H       3.722075      16.671115      26.654228       0.108629       1.136242 0.81782051E+01  0.79009038E+02                                 1.659893                            1.566514      -0.846382       2.469694                    0.999283       3.224253       8.345422       0.563437       1.125231      -0.748055      -0.027702      -0.022546      -0.009506       0.036960       0.002249       0.002594       0.006985       0.011288      -0.045398      -0.017722       0.003508       0.014213              1.717532       1.669900       0.263359       0.084561       2.087764       0.237075       1.394931           0.000000
          117              H      17.476152       9.083558      27.462525       0.103217       1.152625 0.83264893E+01  0.83146278E+02                                 1.850270                            1.709269      -1.284154       2.262223                    0.993326       3.821621      11.040492       0.466160       1.315801      -0.699094      -0.003842      -0.033942      -0.002341       0.034239      -0.000102       0.005371      -0.001487      -0.002165      -0.039074      -0.014564       0.006652       0.007912              1.950486       1.823309       0.331838       0.102253       2.620506       0.239161       1.407645           0.000000
          118              H      12.841484      11.052151      24.653043       0.116030       1.185773 0.84548892E+01  0.82472787E+02                                 1.719555                            1.601166      -0.972082       2.417174                    0.998494       3.244962       8.475934       0.552213       1.137094      -0.745115      -0.018532       0.022043      -0.029173       0.040992       0.001413       0.006176      -0.015844      -0.009304       0.001237      -0.016313      -0.002490       0.018803              1.791139       1.927257      -0.156988       0.466665       1.609644      -0.315259       1.836516           0.000000
          119              H      18.235560      13.584596      27.785191       0.123173       1.199046 0.88165738E+01  0.87467466E+02                                 1.782042                            1.674031      -0.982578       2.413783                    0.998589       3.314312       8.916127       0.517966       1.191950      -0.731665       0.001472       0.036809       0.001272       0.036861      -0.005152       0.009534      -0.000904      -0.016007      -0.045021      -0.019796       0.002329       0.017467              1.857177       1.754607       0.338139       0.075153       2.432037       0.050123       1.384886          -0.000001
          120              H       8.366520      13.930077      24.773635       0.113511       1.158014 0.84613353E+01  0.82479326E+02                                 1.686951                            1.598589      -0.909994       2.445412                    0.998836       3.231512       8.413883       0.554796       1.132573      -0.746509       0.033701      -0.003226      -0.020818       0.039744       0.005581      -0.013337      -0.002239       0.009635      -0.024017      -0.015402      -0.002663       0.018065              1.725956       1.963058      -0.244042      -0.332890       1.674594       0.158448       1.540215           0.000000
          121              H      19.516449       9.859261      28.179562       0.124025       1.101447 0.82118695E+01  0.80796314E+02                                 1.740572                            1.660439      -0.975066       2.424183                    0.998125       3.389379       9.365982       0.494449       1.259027      -0.714909       0.026092      -0.025034       0.006864       0.036805      -0.005028       0.005332      -0.002617       0.000325      -0.046481      -0.016747       0.002871       0.013876              1.791013       2.040684      -0.288632       0.253840       1.845535      -0.003302       1.486819           0.000000
          122              H       7.799409      16.048596      25.399413       0.114558       1.155896 0.84664398E+01  0.82917041E+02                                 1.719159                            1.627005      -0.837144       2.480693                    0.999356       3.248278       8.604021       0.533402       1.172487      -0.736722       0.022335       0.026042      -0.012064       0.036367       0.004657      -0.013952       0.000593      -0.001303      -0.031173      -0.019092       0.004573       0.014519              1.772515       1.623631       0.285299      -0.096484       2.245106      -0.024468       1.448808          -0.000000
          123              H      13.085929       8.027557      27.192006       0.101026       1.119924 0.79862201E+01  0.78969477E+02                                 1.816358                            1.673555      -1.291847       2.255201                    0.993278       3.836579      11.051635       0.470997       1.315133      -0.698752      -0.012932      -0.028466       0.016258       0.035240       0.004805       0.001956      -0.010692       0.000016      -0.002041      -0.012630       0.001629       0.011000              1.938828       1.902564       0.468033      -0.126475       2.327844      -0.398080       1.586078          -0.000000
          124              H      14.914374      11.808299      25.363561       0.112037       1.196839 0.87008288E+01  0.85459654E+02                                 1.728391                            1.624268      -0.943199       2.427261                    0.998617       3.271703       8.567886       0.548428       1.137066      -0.745318       0.012955       0.029684      -0.017425       0.036778       0.005496       0.007610      -0.015161      -0.001832      -0.006150      -0.019749       0.004448       0.015301              1.774912       1.795830       0.411235       0.000828       2.004265      -0.257651       1.524643           0.000000
          125              H       5.045334      12.525336      26.383710       0.115944       1.154120 0.82290798E+01  0.79538842E+02                                 1.671573                            1.566554      -0.980249       2.413142                    0.998539       3.200778       8.257781       0.566640       1.118332      -0.750007      -0.026220      -0.028701       0.008387       0.039769       0.008524      -0.011126      -0.000828       0.008370      -0.028365      -0.015308      -0.002639       0.017947              1.741286       1.611325       0.337696      -0.105205       2.212381      -0.075989       1.400152           0.000000
          126              H      16.195263      12.795855      26.989932       0.110011       1.202862 0.87662117E+01  0.86323948E+02                                 1.741374                            1.636038      -0.894549       2.450828                    0.998748       3.275454       8.608555       0.543226       1.145002      -0.743499      -0.024097       0.025053      -0.009869       0.036135      -0.002627       0.007950      -0.001514      -0.011127      -0.047816      -0.018912       0.004394       0.014518              1.780561       2.091712      -0.270764       0.299011       1.820625      -0.094616       1.429347          -0.000001
          127              H       3.050667      18.770078      27.325636       0.124673       1.181633 0.87067192E+01  0.86237572E+02                                 1.772709                            1.669615      -1.034401       2.390058                    0.998349       3.329842       8.994954       0.515056       1.200630      -0.729235      -0.036814       0.001848      -0.000484       0.036863       0.005556       0.002363       0.008646       0.019064      -0.044142      -0.019129       0.000079       0.019051              1.848503       2.314233      -0.388901      -0.079118       1.826520       0.122519       1.404755           0.000000
          128              H       4.497779      14.666670      27.064895       0.110393       1.166477 0.85075836E+01  0.83044346E+02                                 1.692239                            1.600176      -0.954570       2.419962                    0.998534       3.265308       8.508102       0.555958       1.128653      -0.747147      -0.029335       0.003491       0.018201       0.034699       0.005035      -0.012961       0.001778       0.001286      -0.030134      -0.018077       0.003797       0.014281              1.726571       1.857028      -0.188236      -0.362835       1.749284       0.132971       1.573402           0.000000
          129              H      25.705784       3.568890      21.286227       0.128752       1.045717 0.73719365E+01  0.70911027E+02                                 1.708521                            1.591314      -0.889122       2.468497                    0.998751       3.366167       9.329519       0.494325       1.288135      -0.707736      -0.028948       0.025109      -0.002083       0.038377      -0.002213      -0.001241      -0.005163       0.010578      -0.046105      -0.016866       0.003447       0.013419              1.819398       1.813609      -0.440438       0.147204       2.101670      -0.305064       1.542917          -0.000000
          130              H      17.440300      25.005043      21.041783       0.107416       1.245095 0.95750699E+01  0.97860540E+02                                 1.877057                            1.783637      -1.165768       2.320458                    0.995565       3.627193      10.203357       0.480992       1.245955      -0.717039      -0.017140      -0.018492      -0.023623       0.034550      -0.003296       0.009116       0.010915       0.007568       0.002385      -0.016500       0.003381       0.013119              1.918988       2.070271       0.102679       0.335440       1.908905       0.303641       1.777788          -0.000000
          131              H      25.063709       1.466667      21.934820       0.113132       1.113824 0.81784619E+01  0.79124192E+02                                 1.652337                            1.579375      -0.822003       2.487397                    0.999367       3.190062       8.301148       0.553526       1.143747      -0.743954      -0.037034      -0.003997       0.003123       0.037380      -0.002599       0.000388      -0.004988       0.009817      -0.050361      -0.017949       0.003915       0.014034              1.681509       1.993811       0.222646      -0.052576       1.663972      -0.162496       1.386745          -0.000000
          132              H      28.870525       0.374815      22.234672       0.108629       1.136240 0.81781878E+01  0.79008824E+02                                 1.659891                            1.566512      -0.846381       2.469695                    0.999284       3.224250       8.345410       0.563438       1.125230      -0.748055       0.027702      -0.022546       0.009506       0.036960      -0.002250       0.002594      -0.006985       0.011288      -0.045398      -0.017722       0.003508       0.014213              1.717529       1.669898      -0.263359       0.084561       2.087761      -0.237074       1.394930           0.000000
          133              H      15.116448      25.379858      21.426375       0.103217       1.152624 0.83264841E+01  0.83146220E+02                                 1.850270                            1.709269      -1.284153       2.262223                    0.993326       3.821620      11.040492       0.466160       1.315802      -0.699093       0.003842      -0.033942       0.002341       0.034239       0.000102       0.005371       0.001487      -0.002165      -0.039074      -0.014564       0.006652       0.007912              1.950486       1.823308      -0.331838       0.102253       2.620505      -0.239161       1.407645           0.000000
          134              H      19.751116      27.348451      24.235857       0.116030       1.185772 0.84548789E+01  0.82472663E+02                                 1.719554                            1.601166      -0.972082       2.417174                    0.998494       3.244960       8.475928       0.552214       1.137094      -0.745115       0.018532       0.022043       0.029173       0.040992      -0.001413       0.006176       0.015844      -0.009304       0.001237      -0.016313      -0.002490       0.018803              1.791138       1.927256       0.156988       0.466665       1.609643       0.315259       1.836515           0.000000
          135              H      14.357040      29.880896      21.103708       0.123173       1.199043 0.88165437E+01  0.87467083E+02                                 1.782038                            1.674027      -0.982575       2.413784                    0.998589       3.314307       8.916106       0.517967       1.191950      -0.731665      -0.001472       0.036809      -0.001272       0.036861       0.005152       0.009534       0.000904      -0.016007      -0.045021      -0.019796       0.002329       0.017467              1.857172       1.754603      -0.338138       0.075153       2.432030      -0.050123       1.384884          -0.000001
          136              H      24.226080      30.226377      24.115265       0.113511       1.158014 0.84613404E+01  0.82479387E+02                                 1.686951                            1.598590      -0.909994       2.445412                    0.998836       3.231513       8.413886       0.554796       1.132573      -0.746509      -0.033701      -0.003226       0.020818       0.039744      -0.005581      -0.013337       0.002239       0.009635      -0.024017      -0.015402      -0.002663       0.018065              1.725956       1.963058       0.244042      -0.332889       1.674594      -0.158449       1.540216           0.000000
          137              H      13.076151      26.155561      20.709338       0.124025       1.101450 0.82119067E+01  0.80796782E+02                                 1.740576                            1.660443      -0.975070       2.424180                    0.998125       3.389387       9.366014       0.494448       1.259027      -0.714908      -0.026091      -0.025034      -0.006864       0.036805       0.005028       0.005332       0.002617       0.000325      -0.046481      -0.016747       0.002871       0.013876              1.791017       2.040689       0.288633       0.253842       1.845539       0.003302       1.486822           0.000000
          138              H      24.793191      32.344896      23.489487       0.114558       1.155895 0.84664303E+01  0.82916920E+02                                 1.719157                            1.627003      -0.837143       2.480693                    0.999356       3.248277       8.604015       0.533403       1.172486      -0.736722      -0.022335       0.026042       0.012064       0.036367      -0.004657      -0.013952      -0.000593      -0.001303      -0.031173      -0.019092       0.004573       0.014519              1.772513       1.623629      -0.285299      -0.096484       2.245103       0.024468       1.448807          -0.000000
          139              H      19.506671      24.323857      21.696894       0.101026       1.119923 0.79862110E+01  0.78969367E+02                                 1.816357                            1.673554      -1.291847       2.255202                    0.993278       3.836577      11.051629       0.470997       1.315134      -0.698752       0.012932      -0.028466      -0.016258       0.035240      -0.004805       0.001956       0.010692       0.000016      -0.002041      -0.012630       0.001629       0.011000              1.938827       1.902563      -0.468032      -0.126475       2.327842       0.398080       1.586077          -0.000000
          140              H      17.678226      28.104599      23.525339       0.112037       1.196840 0.87008419E+01  0.85459817E+02                                 1.728392                            1.624269      -0.943200       2.427261                    0.998617       3.271705       8.567894       0.548428       1.137067      -0.745318      -0.012955       0.029684       0.017425       0.036778      -0.005496       0.007610       0.015161      -0.001832      -0.006150      -0.019749       0.004448       0.015301              1.774914       1.795831      -0.411235       0.000828       2.004266       0.257652       1.524644           0.000000
          141              H      27.547266      28.821636      22.505190       0.115944       1.154117 0.82290529E+01  0.79538515E+02                                 1.671571                            1.566551      -0.980246       2.413143                    0.998539       3.200773       8.257764       0.566641       1.118332      -0.750007       0.026220      -0.028701      -0.008387       0.039769      -0.008524      -0.011126       0.000828       0.008370      -0.028365      -0.015308      -0.002639       0.017947              1.741283       1.611322      -0.337695      -0.105205       2.212376       0.075989       1.400150           0.000000
          142              H      16.397337      29.092155      21.898968       0.110012       1.202859 0.87661810E+01  0.86323564E+02                                 1.741371                            1.636035      -0.894547       2.450829                    0.998748       3.275449       8.608536       0.543227       1.145001      -0.743499       0.024097       0.025053       0.009869       0.036135       0.002627       0.007950       0.001514      -0.011127      -0.047816      -0.018912       0.004394       0.014518              1.780557       2.091707       0.270763       0.299010       1.820621       0.094616       1.429344          -0.000001
          143              H      29.541933       2.473778      21.563264       0.124673       1.181631 0.87066952E+01  0.86237263E+02                                 1.772705                            1.669612      -1.034398       2.390060                    0.998349       3.329838       8.994935       0.515057       1.200629      -0.729235       0.036814       0.001848       0.000484       0.036863      -0.005556       0.002363      -0.008646       0.019064      -0.044142      -0.019129       0.000079       0.019051              1.848499       2.314228       0.388899      -0.079117       1.826516      -0.122519       1.404753           0.000000
          144              H      28.094821      30.962970      21.824005       0.110393       1.166476 0.85075722E+01  0.83044201E+02                                 1.692238                            1.600174      -0.954569       2.419963                    0.998534       3.265306       8.508093       0.555958       1.128652      -0.747147       0.029336       0.003491      -0.018201       0.034699      -0.005035      -0.012961      -0.001778       0.001286      -0.030134      -0.018077       0.003797       0.014281              1.726569       1.857026       0.188236      -0.362834       1.749282      -0.132970       1.573400           0.000000
          145              H       9.409484      12.727410      11.306373       0.128753       1.045714 0.73719140E+01  0.70910760E+02                                 1.708519                            1.591312      -0.889121       2.468498                    0.998751       3.366161       9.329501       0.494325       1.288136      -0.707736      -0.028948      -0.025109       0.002083       0.038377       0.002213       0.001241      -0.005163       0.010578      -0.046105      -0.016866       0.003447       0.013419              1.819396       1.813607       0.440438      -0.147204       2.101667      -0.305063       1.542915          -0.000000
          146              H       1.144000      23.883857      11.550817       0.107414       1.245105 0.95751766E+01  0.97861915E+02                                 1.877067                            1.783647      -1.165772       2.320454                    0.995565       3.627215      10.203438       0.480991       1.245955      -0.717038      -0.017140       0.018492       0.023622       0.034550       0.003297      -0.009116       0.010916       0.007567       0.002384      -0.016500       0.003382       0.013119              1.918997       2.070281      -0.102678      -0.335439       1.908916       0.303642       1.777795          -0.000000
          147              H       8.767409      14.829633      10.657780       0.113133       1.113818 0.81784033E+01  0.79123461E+02                                 1.652329                            1.579368      -0.821998       2.487400                    0.999367       3.190052       8.301106       0.553529       1.143745      -0.743954      -0.037035       0.003997      -0.003123       0.037380       0.002599      -0.000388      -0.004988       0.009818      -0.050361      -0.017949       0.003915       0.014034              1.681501       1.993801      -0.222644       0.052575       1.663964      -0.162495       1.386739          -0.000000
          148              H      12.574225      15.921485      10.357928       0.108628       1.136241 0.81781966E+01  0.79008928E+02                                 1.659892                            1.566513      -0.846380       2.469695                    0.999283       3.224251       8.345413       0.563438       1.125231      -0.748055       0.027702       0.022546      -0.009506       0.036960       0.002250      -0.002594      -0.006985       0.011288      -0.045399      -0.017722       0.003508       0.014213              1.717531       1.669899       0.263359      -0.084562       2.087763      -0.237075       1.394931           0.000000
          149              H      31.412748      23.509042      11.166225       0.103217       1.152624 0.83264816E+01  0.83146192E+02                                 1.850270                            1.709269      -1.284153       2.262223                    0.993326       3.821621      11.040496       0.466160       1.315802      -0.699093       0.003843       0.033942      -0.002341       0.034239      -0.000102      -0.005371       0.001487      -0.002165      -0.039074      -0.014564       0.006652       0.007912              1.950486       1.823308       0.331838      -0.102252       2.620506      -0.239161       1.407644           0.000000
          150              H       3.454816      21.540449       8.356743       0.116032       1.185766 0.84548353E+01  0.82472191E+02                                 1.719554                            1.601166      -0.972063       2.417185                    0.998494       3.244952       8.475925       0.552211       1.137101      -0.745114       0.018534      -0.022041      -0.029173       0.040992       0.001414      -0.006176       0.015843      -0.009303       0.001236      -0.016313      -0.002489       0.018802              1.791137       1.927250      -0.156990      -0.466662       1.609645       0.315262       1.836516           0.000000
          151              H      30.653340      19.008004      11.488891       0.123172       1.199049 0.88166034E+01  0.87467836E+02                                 1.782045                            1.674034      -0.982580       2.413781                    0.998589       3.314318       8.916148       0.517965       1.191951      -0.731664      -0.001472      -0.036809       0.001272       0.036861      -0.005152      -0.009534       0.000904      -0.016007      -0.045021      -0.019796       0.002329       0.017467              1.857180       1.754610       0.338140      -0.075153       2.432042      -0.050123       1.384889          -0.000001
          152              H       7.929780      18.662523       8.477335       0.113514       1.157972 0.84609364E+01  0.82474394E+02                                 1.686906                            1.598548      -0.909945       2.445439                    0.998837       3.231442       8.413624       0.554806       1.132568      -0.746511      -0.033702       0.003227      -0.020818       0.039745       0.005580       0.013337       0.002238       0.009634      -0.024020      -0.015402      -0.002661       0.018064              1.725909       1.963002      -0.244030       0.332874       1.674550      -0.158443       1.540176           0.000000
          153              H      29.372451      22.733338      11.883262       0.124024       1.101450 0.82118956E+01  0.80796635E+02                                 1.740575                            1.660441      -0.975068       2.424181                    0.998125       3.389386       9.366005       0.494449       1.259026      -0.714909      -0.026091       0.025034       0.006864       0.036805      -0.005028      -0.005332       0.002617       0.000325      -0.046481      -0.016747       0.002871       0.013876              1.791015       2.040688      -0.288632      -0.253841       1.845537       0.003302       1.486821           0.000000
          154              H       8.496891      16.544004       9.103113       0.114560       1.155886 0.84663389E+01  0.82915771E+02                                 1.719146                            1.626993      -0.837138       2.480697                    0.999356       3.248260       8.603947       0.533406       1.172484      -0.736723      -0.022335      -0.026043      -0.012064       0.036368       0.004657       0.013952      -0.000593      -0.001303      -0.031173      -0.019092       0.004573       0.014519              1.772501       1.623620       0.285297       0.096482       2.245086       0.024468       1.448798          -0.000000
          155              H       3.210371      24.565043      10.895706       0.101025       1.119931 0.79862869E+01  0.78970316E+02                                 1.816365                            1.673562      -1.291854       2.255197                    0.993278       3.836600      11.051714       0.470996       1.315134      -0.698752       0.012932       0.028466       0.016257       0.035239       0.004805      -0.001956       0.010692       0.000016      -0.002040      -0.012630       0.001629       0.011000              1.938837       1.902575       0.468040       0.126478       2.327854       0.398080       1.586081          -0.000000
          156              H       1.381926      20.784301       9.067261       0.112035       1.196855 0.87009799E+01  0.85461544E+02                                 1.728409                            1.624284      -0.943211       2.427254                    0.998617       3.271729       8.567986       0.548424       1.137069      -0.745317      -0.012955      -0.029684      -0.017425       0.036777       0.005496      -0.007610       0.015161      -0.001832      -0.006150      -0.019749       0.004448       0.015301              1.774931       1.795848       0.411240      -0.000828       2.004288       0.257657       1.524659           0.000000
          157              H      11.250966      20.067264      10.087410       0.115944       1.154103 0.82289273E+01  0.79536956E+02                                 1.671554                            1.566537      -0.980228       2.413153                    0.998539       3.200752       8.257678       0.566645       1.118328      -0.750008       0.026220       0.028701       0.008387       0.039769       0.008524       0.011126       0.000828       0.008369      -0.028366      -0.015308      -0.002639       0.017947              1.741264       1.611306       0.337689       0.105203       2.212349       0.075987       1.400138           0.000000
          158              H       0.101037      19.796745      10.693632       0.110011       1.202867 0.87662578E+01  0.86324544E+02                                 1.741382                            1.636045      -0.894553       2.450826                    0.998748       3.275461       8.608590       0.543224       1.145005      -0.743498       0.024097      -0.025053      -0.009870       0.036135      -0.002627      -0.007950       0.001514      -0.011127      -0.047816      -0.018912       0.004394       0.014518              1.780569       2.091721      -0.270765      -0.299012       1.820633       0.094617       1.429352          -0.000001
          159              H      13.245633      13.822522      11.029336       0.124674       1.181630 0.87066865E+01  0.86237162E+02                                 1.772704                            1.669611      -1.034398       2.390060                    0.998349       3.329836       8.994931       0.515057       1.200630      -0.729235       0.036814      -0.001848      -0.000484       0.036863       0.005556      -0.002363      -0.008646       0.019064      -0.044142      -0.019129       0.000079       0.019051              1.848498       2.314227      -0.388899       0.079117       1.826516      -0.122519       1.404753           0.000000
          160              H      11.798521      17.925930      10.768595       0.110393       1.166472 0.85075318E+01  0.83043700E+02                                 1.692233                            1.600170      -0.954567       2.419964                    0.998534       3.265298       8.508064       0.555959       1.128652      -0.747147       0.029336      -0.003491       0.018202       0.034700       0.005035       0.012961      -0.001778       0.001286      -0.030133      -0.018077       0.003796       0.014281              1.726565       1.857021      -0.188236       0.362833       1.749277      -0.132970       1.573397           0.000000
          161              H       4.989927      23.183116      29.023710       0.128754       1.045713 0.73719061E+01  0.70910689E+02                                 1.708520                            1.591313      -0.889130       2.468495                    0.998751       3.366165       9.329523       0.494324       1.288138      -0.707735      -0.002084       0.028949      -0.025109       0.038378       0.001241       0.005163      -0.002213      -0.028341       0.007185      -0.016866       0.003447       0.013419              1.819396       1.542916      -0.147205       0.305064       1.813607      -0.440437       2.101666          -0.000000
          162              H       4.745483      31.448600       7.587557       0.107416       1.245093 0.95750457E+01  0.97860228E+02                                 1.877055                            1.783635      -1.165767       2.320459                    0.995565       3.627188      10.203339       0.480993       1.245955      -0.717039      -0.023623       0.017140       0.018492       0.034551      -0.009116      -0.010915      -0.003296      -0.002591      -0.012544      -0.016500       0.003381       0.013119              1.918986       1.777786      -0.335439      -0.303641       2.070269       0.102680       1.908903          -0.000000
          163              H       5.638520      23.825191      31.125933       0.113132       1.113821 0.81784333E+01  0.79123835E+02                                 1.652333                            1.579371      -0.822001       2.487398                    0.999367       3.190057       8.301127       0.553527       1.143746      -0.743954       0.003123       0.037034       0.003997       0.037380      -0.000389       0.004988      -0.002599      -0.030089       0.010454      -0.017949       0.003915       0.014034              1.681505       1.386743       0.052576       0.162496       1.993805       0.222645       1.663967          -0.000000
          164              H       5.938372      20.018375      32.217785       0.108628       1.136245 0.81782333E+01  0.79009380E+02                                 1.659896                            1.566516      -0.846386       2.469692                    0.999283       3.224258       8.345439       0.563437       1.125231      -0.748055       0.009506      -0.027702       0.022546       0.036960      -0.002594       0.006985      -0.002249      -0.028343       0.005767      -0.017722       0.003508       0.014213              1.717535       1.394934      -0.084562       0.237076       1.669903      -0.263360       2.087768           0.000000
          165              H       5.130075       1.179852       7.212742       0.103217       1.152624 0.83264815E+01  0.83146183E+02                                 1.850269                            1.709269      -1.284153       2.262223                    0.993326       3.821619      11.040486       0.466160       1.315802      -0.699093       0.002341      -0.003842       0.033942       0.034239      -0.005371      -0.001487       0.000102      -0.018455       0.022784      -0.014564       0.006652       0.007912              1.950486       1.407644      -0.102253       0.239161       1.823308      -0.331837       2.620505           0.000000
          166              H       7.939557      29.137784       5.244149       0.116029       1.185775 0.84549053E+01  0.82472979E+02                                 1.719556                            1.601168      -0.972083       2.417173                    0.998494       3.244965       8.475942       0.552213       1.137093      -0.745115       0.029173      -0.018532      -0.022043       0.040992      -0.006176      -0.015844      -0.001413       0.005271       0.013338      -0.016313      -0.002490       0.018803              1.791142       1.836518      -0.466666      -0.315260       1.927260       0.156988       1.609646           0.000000
          167              H       4.807408       1.939260       2.711704       0.123173       1.199044 0.88165600E+01  0.87467285E+02                                 1.782040                            1.674029      -0.982577       2.413783                    0.998589       3.314310       8.916116       0.517967       1.191949      -0.731665      -0.001272       0.001472      -0.036809       0.036861      -0.009534      -0.000904       0.005152      -0.014507       0.046521      -0.019796       0.002329       0.017467              1.857174       1.384885      -0.075153       0.050124       1.754605      -0.338138       2.432033          -0.000001
          168              H       7.818965      24.662820       2.366223       0.113511       1.158011 0.84613071E+01  0.82478966E+02                                 1.686946                            1.598586      -0.909991       2.445414                    0.998836       3.231508       8.413863       0.554798       1.132571      -0.746510       0.020818       0.033701       0.003226       0.039744       0.013337      -0.002239      -0.005581      -0.016826      -0.002443      -0.015402      -0.002663       0.018064              1.725950       1.540211       0.332887       0.158448       1.963052       0.244041       1.674588           0.000000
          169              H       4.413038       3.220149       6.437039       0.124025       1.101447 0.82118694E+01  0.80796315E+02                                 1.740572                            1.660439      -0.975066       2.424182                    0.998125       3.389379       9.365983       0.494449       1.259027      -0.714909      -0.006864       0.026092       0.025034       0.036805      -0.005332      -0.002617       0.005028      -0.023403       0.022753      -0.016747       0.002871       0.013876              1.791013       1.486819      -0.253841      -0.003302       2.040685       0.288632       1.845535           0.000000
          170              H       7.193187      24.095709       0.247704       0.114558       1.155895 0.84664321E+01  0.82916934E+02                                 1.719157                            1.627003      -0.837145       2.480692                    0.999356       3.248277       8.604012       0.533403       1.172486      -0.736722       0.012064       0.022335      -0.026042       0.036367       0.013952       0.000593      -0.004657      -0.014935       0.017541      -0.019092       0.004573       0.014519              1.772512       1.448806       0.096483      -0.024467       1.623629      -0.285299       2.245101          -0.000000
          171              H       5.400594      29.382229       8.268743       0.101027       1.119921 0.79861866E+01  0.78969063E+02                                 1.816354                            1.673551      -1.291843       2.255204                    0.993278       3.836570      11.051603       0.470998       1.315133      -0.698752      -0.016258      -0.012932       0.028466       0.035240      -0.001955      -0.010692      -0.004805      -0.001028       0.000996      -0.012630       0.001629       0.011000              1.938825       1.586075       0.126475      -0.398080       1.902560      -0.468031       2.327839          -0.000000
          172              H       7.229039      31.210674       4.488001       0.112037       1.196841 0.87008431E+01  0.85459832E+02                                 1.728393                            1.624269      -0.943200       2.427261                    0.998617       3.271705       8.567894       0.548428       1.137066      -0.745318       0.017425       0.012955      -0.029684       0.036778      -0.007610      -0.015161      -0.005496      -0.002159       0.005824      -0.019749       0.004448       0.015301              1.774914       1.524645      -0.000828      -0.257652       1.795832      -0.411235       2.004267           0.000000
          173              H       6.208890      21.341634       3.770964       0.115945       1.154110 0.82289905E+01  0.79537742E+02                                 1.671562                            1.566544      -0.980236       2.413149                    0.998539       3.200763       8.257723       0.566643       1.118330      -0.750008      -0.008388      -0.026219       0.028701       0.039769       0.011126      -0.000828      -0.008524      -0.018367       0.001627      -0.015307      -0.002640       0.017947              1.741273       1.400147       0.105205      -0.075987       1.611313      -0.337692       2.212361           0.000000
          174              H       5.602668      32.491563       3.500445       0.110011       1.202860 0.87661918E+01  0.86323695E+02                                 1.741372                            1.636036      -0.894548       2.450828                    0.998748       3.275451       8.608542       0.543227       1.145001      -0.743499       0.009869      -0.024097      -0.025053       0.036135      -0.007950      -0.001514       0.002627      -0.018345       0.040598      -0.018912       0.004394       0.014518              1.780559       1.429345      -0.299010      -0.094616       2.091709       0.270763       1.820623          -0.000001
          175              H       5.266964      19.346967      30.118822       0.124673       1.181633 0.87067174E+01  0.86237548E+02                                 1.772708                            1.669614      -1.034400       2.390058                    0.998349       3.329842       8.994953       0.515057       1.200630      -0.729235       0.000484      -0.036814      -0.001848       0.036863      -0.002363       0.008646      -0.005556      -0.031603      -0.006524      -0.019129       0.000079       0.019051              1.848502       1.404755       0.079118       0.122519       2.314232       0.388900       1.826520           0.000000
          176              H       5.527705      20.794079       1.629630       0.110393       1.166476 0.85075651E+01  0.83044105E+02                                 1.692236                            1.600173      -0.954570       2.419962                    0.998534       3.265305       8.508086       0.555959       1.128651      -0.747147      -0.018202      -0.029335      -0.003491       0.034699       0.012961       0.001778      -0.005035      -0.015709       0.013138      -0.018077       0.003797       0.014281              1.726568       1.573401       0.362835       0.132970       1.857025       0.188236       1.749280           0.000000
          177              H      27.602673       6.886816      19.865190       0.128753       1.045716 0.73719342E+01  0.70911000E+02                                 1.708521                            1.591313      -0.889122       2.468498                    0.998751       3.366166       9.329516       0.494325       1.288135      -0.707736       0.002083       0.028948       0.025109       0.038377      -0.001241       0.005163       0.002213      -0.028341       0.007185      -0.016866       0.003447       0.013419              1.819398       1.542916       0.147204       0.305063       1.813609       0.440438       2.101669          -0.000000
          178              H      27.847117      15.152300       8.708743       0.107416       1.245094 0.95750599E+01  0.97860417E+02                                 1.877057                            1.783636      -1.165768       2.320458                    0.995565       3.627191      10.203352       0.480992       1.245955      -0.717039       0.023623       0.017140      -0.018492       0.034551       0.009116      -0.010915       0.003296      -0.002591      -0.012544      -0.016500       0.003381       0.013119              1.918988       1.777788       0.335439      -0.303641       2.070271      -0.102679       1.908904          -0.000000
          179              H      26.954080       7.528891      17.762967       0.113132       1.113822 0.81784503E+01  0.79124048E+02                                 1.652335                            1.579374      -0.822003       2.487397                    0.999367       3.190060       8.301140       0.553527       1.143747      -0.743954      -0.003123       0.037034      -0.003997       0.037380       0.000388       0.004988       0.002599      -0.030089       0.010454      -0.017949       0.003915       0.014034              1.681508       1.386744      -0.052576       0.162496       1.993809      -0.222645       1.663970          -0.000000
          180              H      26.654228       3.722075      16.671115       0.108629       1.136242 0.81782069E+01  0.79009062E+02                                 1.659893                            1.566514      -0.846382       2.469694                    0.999283       3.224253       8.345423       0.563437       1.125231      -0.748055      -0.009506      -0.027702      -0.022546       0.036960       0.002594       0.006985       0.002250      -0.028343       0.005767      -0.017722       0.003508       0.014213              1.717532       1.394931       0.084562       0.237075       1.669900       0.263359       2.087765           0.000000
          181              H      27.462525      17.476152       9.083558       0.103217       1.152625 0.83264874E+01  0.83146251E+02                                 1.850269                            1.709269      -1.284153       2.262223                    0.993326       3.821620      11.040487       0.466160       1.315801      -0.699094      -0.002341      -0.003842      -0.033942       0.034239       0.005371      -0.001487      -0.000102      -0.018455       0.022784      -0.014564       0.006652       0.007912              1.950486       1.407644       0.102253       0.239161       1.823308       0.331838       2.620505           0.000000
          182              H      24.653043      12.841484      11.052151       0.116030       1.185775 0.84549056E+01  0.82472992E+02                                 1.719557                            1.601168      -0.972084       2.417173                    0.998494       3.244965       8.475946       0.552213       1.137094      -0.745115      -0.029173      -0.018532       0.022043       0.040992       0.006176      -0.015844       0.001413       0.005271       0.013338      -0.016313      -0.002490       0.018803              1.791141       1.836518       0.466666      -0.315260       1.927260      -0.156988       1.609646           0.000000
          183              H      27.785191      18.235560      13.584596       0.123172       1.199047 0.88165844E+01  0.87467601E+02                                 1.782044                            1.674032      -0.982579       2.413782                    0.998589       3.314314       8.916135       0.517965       1.191951      -0.731664       0.001272       0.001472       0.036809       0.036861       0.009534      -0.000904      -0.005152      -0.014507       0.046521      -0.019796       0.002329       0.017467              1.857179       1.384887       0.075153       0.050123       1.754609       0.338140       2.432040          -0.000001
          184              H      24.773635       8.366520      13.930077       0.113511       1.158012 0.84613219E+01  0.82479154E+02                                 1.686949                            1.598588      -0.909993       2.445413                    0.998836       3.231510       8.413873       0.554797       1.132572      -0.746510      -0.020818       0.033701      -0.003226       0.039744      -0.013337      -0.002239       0.005581      -0.016826      -0.002444      -0.015402      -0.002663       0.018065              1.725953       1.540213      -0.332889       0.158448       1.963056      -0.244041       1.674591           0.000000
          185              H      28.179562      19.516449       9.859261       0.124025       1.101446 0.82118628E+01  0.80796233E+02                                 1.740571                            1.660438      -0.975066       2.424183                    0.998125       3.389378       9.365979       0.494449       1.259027      -0.714909       0.006864       0.026092      -0.025034       0.036805       0.005332      -0.002617      -0.005028      -0.023403       0.022753      -0.016747       0.002871       0.013876              1.791012       1.486818       0.253840      -0.003302       2.040683      -0.288632       1.845534           0.000000
          186              H      25.399413       7.799409      16.048596       0.114559       1.155893 0.84664158E+01  0.82916739E+02                                 1.719156                            1.627002      -0.837142       2.480694                    0.999356       3.248274       8.604004       0.533403       1.172486      -0.736722      -0.012064       0.022335       0.026042       0.036367      -0.013952       0.000593       0.004657      -0.014935       0.017541      -0.019092       0.004573       0.014519              1.772511       1.448805      -0.096484      -0.024468       1.623628       0.285299       2.245100          -0.000000
          187              H      27.192006      13.085929       8.027557       0.101026       1.119925 0.79862237E+01  0.78969517E+02                                 1.816358                            1.673554      -1.291847       2.255201                    0.993278       3.836580      11.051636       0.470997       1.315132      -0.698752       0.016258      -0.012932      -0.028466       0.035240       0.001956      -0.010692       0.004805      -0.001028       0.000996      -0.012630       0.001629       0.011000              1.938828       1.586078      -0.126475      -0.398080       1.902564       0.468033       2.327843          -0.000000
          188              H      25.363561      14.914374      11.808299       0.112037       1.196841 0.87008455E+01  0.85459864E+02                                 1.728393                            1.624269      -0.943201       2.427260                    0.998617       3.271706       8.567898       0.548428       1.137067      -0.745318      -0.017425       0.012955       0.029684       0.036778       0.007610      -0.015161       0.005496      -0.002159       0.005824      -0.019749       0.004448       0.015301              1.774915       1.524645       0.000828      -0.257652       1.795832       0.411235       2.004267           0.000000
          189              H      26.383710       5.045334      12.525336       0.115944       1.154120 0.82290798E+01  0.79538842E+02                                 1.671573                            1.566554      -0.980249       2.413142                    0.998539       3.200778       8.257781       0.566640       1.118332      -0.750007       0.008387      -0.026220      -0.028701       0.039769      -0.011126      -0.000828       0.008524      -0.018368       0.001627      -0.015308      -0.002639       0.017947              1.741286       1.400152      -0.105205      -0.075989       1.611325       0.337696       2.212381           0.000000
          190              H      26.989932      16.195263      12.795855       0.110011       1.202864 0.87662284E+01  0.86324158E+02                                 1.741377                            1.636040      -0.894550       2.450827                    0.998748       3.275457       8.608567       0.543226       1.145002      -0.743499      -0.009869      -0.024097       0.025053       0.036135       0.007950      -0.001514      -0.002627      -0.018345       0.040599      -0.018912       0.004394       0.014518              1.780564       1.429348       0.299011      -0.094616       2.091715      -0.270764       1.820628          -0.000001
          191              H      27.325636       3.050667      18.770078       0.124673       1.181631 0.87066996E+01  0.86237319E+02                                 1.772706                            1.669612      -1.034399       2.390059                    0.998349       3.329839       8.994939       0.515057       1.200629      -0.729235      -0.000484      -0.036814       0.001848       0.036863       0.002363       0.008646       0.005556      -0.031603      -0.006524      -0.019129       0.000079       0.019051              1.848500       1.404753      -0.079117       0.122519       2.314228      -0.388900       1.826517           0.000000
          192              H      27.064895       4.497779      14.666670       0.110393       1.166477 0.85075847E+01  0.83044359E+02                                 1.692239                            1.600176      -0.954570       2.419962                    0.998534       3.265308       8.508102       0.555958       1.128653      -0.747147       0.018201      -0.029335       0.003491       0.034699      -0.012961       0.001778       0.005035      -0.015710       0.013138      -0.018077       0.003797       0.014281              1.726571       1.573402      -0.362835       0.132971       1.857028      -0.188236       1.749284           0.000000
          193              H      21.286227      25.705784       3.568890       0.128752       1.045716 0.73719325E+01  0.70910979E+02                                 1.708521                            1.591314      -0.889122       2.468498                    0.998751       3.366166       9.329516       0.494325       1.288135      -0.707736      -0.002083      -0.028948       0.025109       0.038377      -0.001241      -0.005163      -0.002213      -0.028341       0.007185      -0.016866       0.003447       0.013419              1.819398       1.542916       0.147204      -0.305063       1.813609      -0.440438       2.101669          -0.000000
          194              H      21.041783      17.440300      25.005043       0.107416       1.245097 0.95750856E+01  0.97860746E+02                                 1.877059                            1.783639      -1.165770       2.320457                    0.995565       3.627196      10.203370       0.480992       1.245955      -0.717039      -0.023623      -0.017140      -0.018492       0.034550       0.009116       0.010915      -0.003296      -0.002591      -0.012544      -0.016500       0.003381       0.013119              1.918990       1.777790       0.335440       0.303641       2.070274       0.102680       1.908907          -0.000000
          195              H      21.934820      25.063709       1.466667       0.113132       1.113823 0.81784537E+01  0.79124096E+02                                 1.652336                            1.579374      -0.822002       2.487397                    0.999367       3.190060       8.301143       0.553526       1.143748      -0.743954       0.003123      -0.037034      -0.003997       0.037380       0.000388      -0.004988      -0.002599      -0.030089       0.010454      -0.017949       0.003915       0.014034              1.681509       1.386745      -0.052576      -0.162496       1.993810       0.222646       1.663971          -0.000000
          196              H      22.234672      28.870525       0.374815       0.108629       1.136242 0.81782015E+01  0.79009000E+02                                 1.659893                            1.566514      -0.846381       2.469694                    0.999283       3.224252       8.345421       0.563437       1.125232      -0.748055       0.009506       0.027702      -0.022546       0.036960       0.002594      -0.006985      -0.002250      -0.028343       0.005767      -0.017722       0.003508       0.014213              1.717532       1.394931       0.084562      -0.237075       1.669900      -0.263359       2.087765           0.000000
          197              H      21.426375      15.116448      25.379858       0.103217       1.152625 0.83264880E+01  0.83146266E+02                                 1.850270                            1.709269      -1.284154       2.262223                    0.993326       3.821621      11.040494       0.466160       1.315802      -0.699093       0.002341       0.003842      -0.033942       0.034239       0.005371       0.001487       0.000102      -0.018455       0.022784      -0.014564       0.006652       0.007912              1.950487       1.407645       0.102253      -0.239161       1.823309      -0.331838       2.620506           0.000000
          198              H      24.235857      19.751116      27.348451       0.116030       1.185771 0.84548731E+01  0.82472590E+02                                 1.719553                            1.601165      -0.972081       2.417175                    0.998494       3.244959       8.475924       0.552214       1.137094      -0.745115       0.029173       0.018532       0.022043       0.040992       0.006176       0.015844      -0.001413       0.005271       0.013338      -0.016313      -0.002490       0.018803              1.791137       1.836514       0.466664       0.315259       1.927255       0.156988       1.609643           0.000000
          199              H      21.103708      14.357040      29.880896       0.123173       1.199045 0.88165691E+01  0.87467409E+02                                 1.782042                            1.674030      -0.982578       2.413783                    0.998589       3.314311       8.916124       0.517966       1.191951      -0.731664      -0.001272      -0.001472       0.036809       0.036861       0.009534       0.000904       0.005152      -0.014507       0.046521      -0.019796       0.002329       0.017467              1.857176       1.384886       0.075153      -0.050124       1.754607      -0.338139       2.432037          -0.000001
          200              H      24.115265      24.226080      30.226377       0.113511       1.158011 0.84613125E+01  0.82479043E+02                                 1.686948                            1.598587      -0.909992       2.445414                    0.998836       3.231508       8.413868       0.554797       1.132573      -0.746509       0.020818      -0.033701      -0.003226       0.039744      -0.013337       0.002239      -0.005581      -0.016826      -0.002444      -0.015402      -0.002663       0.018065              1.725953       1.540213      -0.332889      -0.158448       1.963055       0.244041       1.674591           0.000000
          201              H      20.709338      13.076151      26.155561       0.124025       1.101447 0.82118735E+01  0.80796365E+02                                 1.740573                            1.660439      -0.975066       2.424182                    0.998125       3.389380       9.365986       0.494449       1.259027      -0.714909      -0.006864      -0.026092      -0.025034       0.036805       0.005332       0.002617       0.005028      -0.023403       0.022753      -0.016747       0.002871       0.013876              1.791013       1.486819       0.253841       0.003302       2.040685       0.288632       1.845535           0.000000
          202              H      23.489487      24.793191      32.344896       0.114559       1.155893 0.84664146E+01  0.82916725E+02                                 1.719155                            1.627002      -0.837141       2.480694                    0.999356       3.248274       8.604004       0.533403       1.172486      -0.736722       0.012064      -0.022335       0.026042       0.036367      -0.013952      -0.000593      -0.004657      -0.014935       0.017541      -0.019092       0.004573       0.014519              1.772511       1.448805      -0.096484       0.024468       1.623628      -0.285299       2.245099          -0.000000
          203              H      21.696894      19.506671      24.323857       0.101026       1.119925 0.79862259E+01  0.78969550E+02                                 1.816358                            1.673555      -1.291848       2.255201                    0.993278       3.836581      11.051642       0.470997       1.315133      -0.698752      -0.016258       0.012932      -0.028466       0.035240       0.001956       0.010692      -0.004805      -0.001028       0.000996      -0.012630       0.001629       0.011000              1.938829       1.586078      -0.126475       0.398081       1.902565      -0.468033       2.327844          -0.000000
          204              H      23.525339      17.678226      28.104599       0.112037       1.196838 0.87008197E+01  0.85459543E+02                                 1.728390                            1.624267      -0.943198       2.427262                    0.998617       3.271701       8.567880       0.548428       1.137067      -0.745318       0.017425      -0.012955       0.029684       0.036778       0.007610       0.015161      -0.005496      -0.002159       0.005824      -0.019749       0.004448       0.015301              1.774912       1.524642       0.000828       0.257651       1.795829      -0.411234       2.004264           0.000000
          205              H      22.505190      27.547266      28.821636       0.115943       1.154121 0.82290902E+01  0.79538968E+02                                 1.671575                            1.566555      -0.980250       2.413142                    0.998539       3.200780       8.257788       0.566640       1.118332      -0.750007      -0.008386       0.026220      -0.028701       0.039769      -0.011126       0.000828      -0.008524      -0.018368       0.001627      -0.015308      -0.002639       0.017947              1.741287       1.400153      -0.105205       0.075989       1.611326      -0.337696       2.212383           0.000000
          206              H      21.898968      16.397337      29.092155       0.110011       1.202862 0.87662046E+01  0.86323858E+02                                 1.741374                            1.636037      -0.894549       2.450828                    0.998748       3.275453       8.608551       0.543226       1.145002      -0.743499       0.009869       0.024097       0.025053       0.036135       0.007950       0.001515       0.002627      -0.018345       0.040598      -0.018912       0.004394       0.014518              1.780560       1.429346       0.299010       0.094616       2.091711       0.270763       1.820625          -0.000001
          207              H      21.563264      29.541933       2.473778       0.124673       1.181632 0.87067053E+01  0.86237391E+02                                 1.772706                            1.669613      -1.034399       2.390059                    0.998349       3.329840       8.994943       0.515057       1.200629      -0.729235       0.000484       0.036814       0.001848       0.036863       0.002363      -0.008646      -0.005556      -0.031603      -0.006524      -0.019129       0.000079       0.019051              1.848500       1.404754      -0.079118      -0.122519       2.314229       0.388900       1.826518           0.000000
          208              H      21.824005      28.094821      30.962970       0.110392       1.166480 0.85076060E+01  0.83044622E+02                                 1.692242                            1.600178      -0.954571       2.419961                    0.998534       3.265312       8.508116       0.555957       1.128653      -0.747147      -0.018201       0.029335       0.003491       0.034699      -0.012961      -0.001778      -0.005035      -0.015710       0.013138      -0.018077       0.003797       0.014281              1.726574       1.573404      -0.362836      -0.132971       1.857031       0.188237       1.749287           0.000000
          209              H      11.306373       9.409484      12.727410       0.128753       1.045715 0.73719262E+01  0.70910904E+02                                 1.708520                            1.591313      -0.889121       2.468498                    0.998751       3.366164       9.329510       0.494325       1.288135      -0.707736       0.002083      -0.028948      -0.025109       0.038377       0.001241      -0.005163       0.002213      -0.028341       0.007185      -0.016866       0.003447       0.013419              1.819397       1.542916      -0.147204      -0.305063       1.813608       0.440438       2.101668          -0.000000
          210              H      11.550817       1.144000      23.883857       0.107416       1.245097 0.95750800E+01  0.97860661E+02                                 1.877057                            1.783637      -1.165769       2.320457                    0.995565       3.627195      10.203361       0.480993       1.245954      -0.717039       0.023623      -0.017140       0.018492       0.034550      -0.009116       0.010915       0.003296      -0.002591      -0.012544      -0.016500       0.003381       0.013119              1.918989       1.777788      -0.335440       0.303641       2.070272      -0.102679       1.908905          -0.000000
          211              H      10.657780       8.767409      14.829633       0.113132       1.113821 0.81784395E+01  0.79123916E+02                                 1.652334                            1.579372      -0.822002       2.487398                    0.999367       3.190058       8.301133       0.553527       1.143747      -0.743954      -0.003123      -0.037034       0.003997       0.037380      -0.000388      -0.004988       0.002599      -0.030089       0.010454      -0.017949       0.003915       0.014034              1.681507       1.386743       0.052576      -0.162496       1.993807      -0.222645       1.663969          -0.000000
          212              H      10.357928      12.574225      15.921485       0.108629       1.136242 0.81782052E+01  0.79009038E+02                                 1.659893                            1.566514      -0.846382       2.469694                    0.999283       3.224253       8.345422       0.563437       1.125231      -0.748055      -0.009506       0.027702       0.022546       0.036960      -0.002594      -0.006985       0.002250      -0.028343       0.005767      -0.017722       0.003508       0.014213              1.717532       1.394931      -0.084562      -0.237075       1.669900       0.263359       2.087764           0.000000
          213              H      11.166225      31.412748      23.509042       0.103217       1.152628 0.83265196E+01  0.83146649E+02                                 1.850273                            1.709272      -1.284155       2.262221                    0.993326       3.821627      11.040511       0.466160       1.315800      -0.699094      -0.002341       0.003843       0.033942       0.034239      -0.005371       0.001487      -0.000102      -0.018455       0.022784      -0.014564       0.006652       0.007912              1.950489       1.407646      -0.102253      -0.239162       1.823312       0.331839       2.620509           0.000000
          214              H       8.356743       3.454816      21.540449       0.116030       1.185770 0.84548618E+01  0.82472447E+02                                 1.719551                            1.601164      -0.972080       2.417175                    0.998494       3.244957       8.475915       0.552214       1.137093      -0.745115      -0.029173       0.018532      -0.022043       0.040992      -0.006176       0.015844       0.001413       0.005271       0.013338      -0.016313      -0.002490       0.018803              1.791136       1.836512      -0.466664       0.315258       1.927253      -0.156988       1.609641           0.000000
          215              H      11.488891      30.653340      19.008004       0.123173       1.199041 0.88165306E+01  0.87466913E+02                                 1.782036                            1.674025      -0.982574       2.413785                    0.998589       3.314305       8.916096       0.517967       1.191949      -0.731665       0.001272      -0.001472      -0.036809       0.036861      -0.009534       0.000904      -0.005152      -0.014507       0.046521      -0.019796       0.002329       0.017467              1.857170       1.384882      -0.075153      -0.050123       1.754601       0.338137       2.432028          -0.000001
          216              H       8.477335       7.929780      18.662523       0.113511       1.158012 0.84613168E+01  0.82479092E+02                                 1.686948                            1.598587      -0.909993       2.445413                    0.998836       3.231509       8.413870       0.554797       1.132572      -0.746510      -0.020818      -0.033701       0.003226       0.039744       0.013337       0.002239       0.005581      -0.016826      -0.002444      -0.015402      -0.002663       0.018065              1.725953       1.540213       0.332889      -0.158448       1.963055      -0.244041       1.674591           0.000000
          217              H      11.883262      29.372451      22.733338       0.124024       1.101454 0.82119370E+01  0.80797141E+02                                 1.740579                            1.660445      -0.975075       2.424177                    0.998125       3.389392       9.366026       0.494449       1.259026      -0.714909       0.006865      -0.026091       0.025034       0.036804      -0.005332       0.002617      -0.005028      -0.023403       0.022754      -0.016747       0.002871       0.013876              1.791020       1.486824      -0.253842       0.003302       2.040694      -0.288633       1.845541           0.000000
          218              H       9.103113       8.496891      16.544004       0.114559       1.155893 0.84664134E+01  0.82916705E+02                                 1.719155                            1.627001      -0.837142       2.480694                    0.999356       3.248274       8.604002       0.533404       1.172485      -0.736722      -0.012064      -0.022335      -0.026042       0.036367       0.013952      -0.000593       0.004657      -0.014935       0.017541      -0.019092       0.004573       0.014519              1.772510       1.448805       0.096484       0.024468       1.623627       0.285298       2.245099          -0.000000
          219              H      10.895706       3.210371      24.565043       0.101026       1.119924 0.79862204E+01  0.78969476E+02                                 1.816357                            1.673554      -1.291847       2.255201                    0.993278       3.836579      11.051633       0.470997       1.315133      -0.698752       0.016258       0.012932       0.028466       0.035240      -0.001956       0.010692       0.004805      -0.001028       0.000996      -0.012630       0.001629       0.011000              1.938828       1.586078       0.126475       0.398080       1.902564       0.468033       2.327843          -0.000000
          220              H       9.067261       1.381926      20.784301       0.112037       1.196836 0.87008002E+01  0.85459294E+02                                 1.728387                            1.624264      -0.943197       2.427263                    0.998617       3.271698       8.567866       0.548429       1.137066      -0.745318      -0.017425      -0.012955      -0.029684       0.036778      -0.007610       0.015161       0.005496      -0.002159       0.005824      -0.019749       0.004448       0.015301              1.774909       1.524640      -0.000828       0.257650       1.795826       0.411233       2.004260           0.000000
          221              H      10.087410      11.250966      20.067264       0.115944       1.154119 0.82290779E+01  0.79538817E+02                                 1.671573                            1.566553      -0.980249       2.413142                    0.998539       3.200778       8.257780       0.566641       1.118331      -0.750007       0.008387       0.026220       0.028701       0.039769       0.011126       0.000828       0.008524      -0.018368       0.001627      -0.015308      -0.002639       0.017947              1.741285       1.400152       0.105205       0.075989       1.611324       0.337696       2.212380           0.000000
          222              H      10.693632       0.101037      19.796745       0.110012       1.202858 0.87661656E+01  0.86323368E+02                                 1.741369                            1.636033      -0.894546       2.450830                    0.998748       3.275446       8.608524       0.543227       1.145001      -0.743499      -0.009869       0.024097      -0.025053       0.036135      -0.007950       0.001515      -0.002627      -0.018345       0.040598      -0.018912       0.004394       0.014518              1.780555       1.429342      -0.299009       0.094616       2.091705      -0.270763       1.820619          -0.000001
          223              H      11.029336      13.245633      13.822522       0.124673       1.181632 0.87067062E+01  0.86237400E+02                                 1.772706                            1.669613      -1.034399       2.390059                    0.998349       3.329840       8.994942       0.515057       1.200629      -0.729235      -0.000484       0.036814      -0.001848       0.036863      -0.002363      -0.008646       0.005556      -0.031603      -0.006524      -0.019129       0.000079       0.019051              1.848500       1.404754       0.079118      -0.122519       2.314229      -0.388900       1.826518           0.000000
          224              H      10.768595      11.798521      17.925930       0.110392       1.166478 0.85075910E+01  0.83044438E+02                                 1.692240                            1.600177      -0.954570       2.419962                    0.998534       3.265309       8.508106       0.555958       1.128653      -0.747147       0.018201       0.029335      -0.003491       0.034699       0.012961      -0.001778       0.005035      -0.015710       0.013138      -0.018077       0.003797       0.014281              1.726572       1.573403       0.362835      -0.132971       1.857030      -0.188237       1.749285           0.000000
          225              H       3.568890      27.602673       9.409484       0.128753       1.045715 0.73719198E+01  0.70910821E+02                                 1.708519                            1.591312      -0.889118       2.468499                    0.998751       3.366163       9.329503       0.494326       1.288134      -0.707736       0.025109       0.002083      -0.028948       0.038377       0.005163      -0.002213       0.001241       0.017763       0.038920      -0.016866       0.003447       0.013419              1.819396       2.101666       0.305063      -0.440437       1.542914      -0.147204       1.813606          -0.000000
          226              H      25.005043      27.847117       1.144000       0.107416       1.245096 0.95750785E+01  0.97860652E+02                                 1.877058                            1.783638      -1.165769       2.320457                    0.995565       3.627195      10.203365       0.480992       1.245955      -0.717039      -0.018492       0.023623      -0.017140       0.034550      -0.010915      -0.003296      -0.009116      -0.004976       0.010159      -0.016500       0.003381       0.013119              1.918989       1.908906      -0.303641       0.102680       1.777789      -0.335440       2.070273          -0.000000
          227              H       1.466667      26.954080       8.767409       0.113132       1.113821 0.81784346E+01  0.79123857E+02                                 1.652334                            1.579372      -0.821999       2.487399                    0.999367       3.190057       8.301130       0.553527       1.143747      -0.743954      -0.003997      -0.003124      -0.037034       0.037380       0.004988      -0.002599      -0.000388       0.020271       0.039907      -0.017949       0.003914       0.014034              1.681506       1.663968       0.162496       0.222645       1.386743       0.052575       1.993807          -0.000000
          228              H       0.374815      26.654228      12.574225       0.108628       1.136244 0.81782200E+01  0.79009230E+02                                 1.659896                            1.566516      -0.846381       2.469694                    0.999283       3.224255       8.345434       0.563436       1.125233      -0.748055      -0.022546      -0.009506       0.027702       0.036960       0.006985      -0.002250      -0.002594       0.017055       0.039631      -0.017722       0.003509       0.014213              1.717535       2.087768       0.237076      -0.263360       1.394933      -0.084562       1.669902           0.000000
          229              H      25.379858      27.462525      31.412748       0.103217       1.152626 0.83264971E+01  0.83146372E+02                                 1.850271                            1.709270      -1.284153       2.262222                    0.993326       3.821623      11.040498       0.466160       1.315801      -0.699094      -0.033942      -0.002341       0.003842       0.034239      -0.001487       0.000102      -0.005371       0.020620       0.016290      -0.014564       0.006652       0.007912              1.950487       2.620507       0.239161      -0.331838       1.407645      -0.102253       1.823309           0.000000
          230              H      27.348451      24.653043       3.454816       0.116030       1.185772 0.84548756E+01  0.82472616E+02                                 1.719553                            1.601165      -0.972081       2.417175                    0.998494       3.244960       8.475925       0.552214       1.137093      -0.745115       0.022043      -0.029173       0.018532       0.040992      -0.015844      -0.001413      -0.006176       0.004034      -0.014575      -0.016313      -0.002490       0.018803              1.791137       1.609643      -0.315259       0.156988       1.836513      -0.466664       1.927255           0.000000
          231              H      29.880896      27.785191      30.653340       0.123173       1.199045 0.88165625E+01  0.87467331E+02                                 1.782041                            1.674030      -0.982578       2.413783                    0.998589       3.314310       8.916122       0.517966       1.191951      -0.731664       0.036809       0.001272      -0.001472       0.036861      -0.000904       0.005152      -0.009534       0.030514      -0.001501      -0.019796       0.002329       0.017467              1.857176       2.432036       0.050123      -0.338139       1.384886      -0.075153       1.754606          -0.000001
          232              H      30.226377      24.773635       7.929780       0.113511       1.158011 0.84613117E+01  0.82479031E+02                                 1.686948                            1.598587      -0.909991       2.445414                    0.998836       3.231508       8.413867       0.554797       1.132572      -0.746510      -0.003226      -0.020818      -0.033701       0.039744      -0.002239      -0.005581       0.013337       0.007191       0.026462      -0.015402      -0.002663       0.018065              1.725952       1.674590       0.158448       0.244041       1.540213       0.332889       1.963055           0.000000
          233              H      26.155561      28.179562      29.372451       0.124025       1.101448 0.82118815E+01  0.80796466E+02                                 1.740574                            1.660440      -0.975067       2.424182                    0.998125       3.389382       9.365994       0.494449       1.259027      -0.714909      -0.025034       0.006864      -0.026092       0.036805      -0.002617       0.005028      -0.005332       0.023078       0.023728      -0.016747       0.002871       0.013876              1.791014       1.845536      -0.003302       0.288632       1.486820      -0.253841       2.040686           0.000000
          234              H      32.344896      25.399413       8.496891       0.114559       1.155889 0.84663779E+01  0.82916279E+02                                 1.719152                            1.626999      -0.837138       2.480697                    0.999356       3.248267       8.603982       0.533404       1.172487      -0.736722       0.026043      -0.012065      -0.022335       0.036368       0.000593      -0.004657       0.013952       0.016238       0.013632      -0.019092       0.004573       0.014519              1.772507       2.245093      -0.024468      -0.285297       1.448802       0.096483       1.623625          -0.000000
          235              H      24.323857      27.192006       3.210371       0.101026       1.119925 0.79862302E+01  0.78969594E+02                                 1.816358                            1.673555      -1.291847       2.255201                    0.993278       3.836581      11.051638       0.470998       1.315132      -0.698752      -0.028466       0.016258       0.012932       0.035240      -0.010692      -0.004805      -0.001956       0.001012       0.001044      -0.012630       0.001629       0.011000              1.938829       2.327844      -0.398080      -0.468033       1.586078       0.126475       1.902564          -0.000000
          236              H      28.104599      25.363561       1.381926       0.112037       1.196837 0.87008098E+01  0.85459415E+02                                 1.728389                            1.624265      -0.943198       2.427262                    0.998617       3.271700       8.567874       0.548429       1.137066      -0.745318       0.029684      -0.017425      -0.012955       0.036778      -0.015161      -0.005496      -0.007610       0.003991       0.000327      -0.019749       0.004448       0.015301              1.774910       2.004261      -0.257651      -0.411234       1.524641      -0.000828       1.795827           0.000000
          237              H      28.821636      26.383710      11.250966       0.115943       1.154122 0.82291050E+01  0.79539149E+02                                 1.671576                            1.566556      -0.980251       2.413141                    0.998538       3.200783       8.257798       0.566640       1.118332      -0.750007      -0.028701       0.008387       0.026220       0.039769      -0.000828      -0.008524       0.011126       0.009997       0.026738      -0.015308      -0.002639       0.017947              1.741289       2.212385      -0.075989      -0.337696       1.400154       0.105205       1.611327           0.000000
          238              H      29.092155      26.989932       0.101037       0.110011       1.202861 0.87661986E+01  0.86323783E+02                                 1.741373                            1.636037      -0.894548       2.450828                    0.998748       3.275452       8.608547       0.543226       1.145002      -0.743499       0.025053      -0.009869       0.024097       0.036135      -0.001515       0.002627      -0.007950       0.029472       0.007218      -0.018912       0.004394       0.014518              1.780560       1.820624      -0.094616       0.270763       1.429345      -0.299010       2.091710          -0.000001
          239              H       2.473778      27.325636      13.245633       0.124673       1.181632 0.87067089E+01  0.86237433E+02                                 1.772706                            1.669613      -1.034398       2.390059                    0.998349       3.329841       8.994945       0.515057       1.200629      -0.729236       0.001848      -0.000485       0.036814       0.036863       0.008646      -0.005556      -0.002363       0.012539       0.050666      -0.019129       0.000079       0.019051              1.848500       1.826518       0.122519       0.388900       1.404754       0.079117       2.314229           0.000000
          240              H      30.962970      27.064895      11.798521       0.110392       1.166481 0.85076193E+01  0.83044792E+02                                 1.692244                            1.600180      -0.954573       2.419960                    0.998534       3.265314       8.508126       0.555957       1.128654      -0.747146       0.003491       0.018201       0.029335       0.034699       0.001778      -0.005035       0.012961       0.014424       0.016995      -0.018077       0.003797       0.014281              1.726576       1.749289       0.132971       0.188238       1.573406       0.362836       1.857033           0.000000
          241              H      12.727410       4.989927      25.705784       0.128752       1.045716 0.73719341E+01  0.70910995E+02                                 1.708521                            1.591313      -0.889122       2.468498                    0.998751       3.366166       9.329515       0.494325       1.288135      -0.707736      -0.025109      -0.002083      -0.028948       0.038377       0.005163       0.002213      -0.001241       0.017763       0.038920      -0.016866       0.003447       0.013419              1.819398       2.101669       0.305063       0.440438       1.542916       0.147204       1.813609          -0.000000
          242              H      23.883857       4.745483      17.440300       0.107416       1.245095 0.95750699E+01  0.97860542E+02                                 1.877057                            1.783637      -1.165769       2.320458                    0.995565       3.627193      10.203358       0.480992       1.245955      -0.717039       0.018492      -0.023623      -0.017140       0.034551      -0.010915       0.003296       0.009116      -0.004976       0.010159      -0.016500       0.003381       0.013119              1.918988       1.908905      -0.303641      -0.102680       1.777788       0.335440       2.070271          -0.000000
          243              H      14.829633       5.638520      25.063709       0.113132       1.113822 0.81784460E+01  0.79123999E+02                                 1.652335                            1.579373      -0.822002       2.487397                    0.999367       3.190059       8.301138       0.553527       1.143747      -0.743954       0.003997       0.003123      -0.037034       0.037380       0.004988       0.002599       0.000388       0.020272       0.039907      -0.017949       0.003915       0.014034              1.681508       1.663970       0.162496      -0.222645       1.386744      -0.052576       1.993809          -0.000000
          244              H      15.921485       5.938372      28.870525       0.108629       1.136242 0.81782001E+01  0.79008978E+02                                 1.659892                            1.566513      -0.846382       2.469694                    0.999283       3.224252       8.345419       0.563437       1.125231      -0.748055       0.022546       0.009506       0.027702       0.036960       0.006985       0.002250       0.002594       0.017055       0.039632      -0.017722       0.003508       0.014213              1.717531       2.087764       0.237075       0.263359       1.394931       0.084562       1.669899           0.000000
          245              H      23.509042       5.130075      15.116448       0.103217       1.152624 0.83264795E+01  0.83146164E+02                                 1.850270                            1.709269      -1.284153       2.262223                    0.993326       3.821619      11.040489       0.466160       1.315802      -0.699093       0.033942       0.002341       0.003842       0.034239      -0.001487      -0.000102       0.005371       0.020619       0.016290      -0.014564       0.006652       0.007912              1.950486       2.620506       0.239161       0.331838       1.407645       0.102253       1.823308           0.000000
          246              H      21.540449       7.939557      19.751116       0.116030       1.185774 0.84548958E+01  0.82472871E+02                                 1.719556                            1.601167      -0.972083       2.417174                    0.998494       3.244963       8.475939       0.552213       1.137094      -0.745115      -0.022043       0.029173       0.018532       0.040992      -0.015844       0.001413       0.006176       0.004034      -0.014575      -0.016313      -0.002490       0.018803              1.791140       1.609645      -0.315259      -0.156988       1.836517       0.466666       1.927259           0.000000
          247              H      19.008004       4.807408      14.357040       0.123172       1.199046 0.88165787E+01  0.87467525E+02                                 1.782043                            1.674031      -0.982578       2.413783                    0.998589       3.314313       8.916130       0.517966       1.191951      -0.731664      -0.036809      -0.001272      -0.001472       0.036861      -0.000904      -0.005152       0.009534       0.030514      -0.001501      -0.019796       0.002329       0.017467              1.857178       2.432038       0.050124       0.338139       1.384887       0.075153       1.754608          -0.000001
          248              H      18.662523       7.818965      24.226080       0.113511       1.158012 0.84613195E+01  0.82479130E+02                                 1.686949                            1.598588      -0.909993       2.445413                    0.998836       3.231509       8.413872       0.554797       1.132573      -0.746509       0.003226       0.020818      -0.033701       0.039744      -0.002239       0.005581      -0.013337       0.007191       0.026462      -0.015402      -0.002663       0.018065              1.725954       1.674592       0.158448      -0.244041       1.540214      -0.332889       1.963056           0.000000
          249              H      22.733338       4.413038      13.076151       0.124025       1.101446 0.82118607E+01  0.80796213E+02                                 1.740572                            1.660438      -0.975066       2.424183                    0.998125       3.389378       9.365981       0.494449       1.259027      -0.714908       0.025034      -0.006864      -0.026092       0.036805      -0.002617      -0.005028       0.005332       0.023078       0.023728      -0.016747       0.002871       0.013876              1.791012       1.845534      -0.003302      -0.288632       1.486819       0.253841       2.040685           0.000000
          250              H      16.544004       7.193187      24.793191       0.114559       1.155894 0.84664167E+01  0.82916743E+02                                 1.719155                            1.627001      -0.837142       2.480694                    0.999356       3.248275       8.604004       0.533404       1.172485      -0.736722      -0.026042       0.012064      -0.022335       0.036367       0.000593       0.004657      -0.013952       0.016238       0.013632      -0.019092       0.004573       0.014519              1.772510       2.245098      -0.024468       0.285298       1.448805      -0.096484       1.623627          -0.000000
          251              H      24.565043       5.400594      19.506671       0.101026       1.119923 0.79862136E+01  0.78969400E+02                                 1.816357                            1.673554      -1.291847       2.255202                    0.993278       3.836578      11.051633       0.470997       1.315134      -0.698752       0.028466      -0.016258       0.012932       0.035240      -0.010692       0.004805       0.001956       0.001012       0.001044      -0.012630       0.001629       0.011000              1.938828       2.327843      -0.398080       0.468032       1.586078      -0.126475       1.902564          -0.000000
          252              H      20.784301       7.229039      17.678226       0.112037       1.196840 0.87008379E+01  0.85459765E+02                                 1.728392                            1.624268      -0.943200       2.427261                    0.998617       3.271705       8.567892       0.548428       1.137066      -0.745318      -0.029684       0.017425      -0.012955       0.036778      -0.015161       0.005496       0.007610       0.003991       0.000327      -0.019749       0.004448       0.015301              1.774913       2.004265      -0.257651       0.411235       1.524644       0.000828       1.795830           0.000000
          253              H      20.067264       6.208890      27.547266       0.115944       1.154119 0.82290720E+01  0.79538744E+02                                 1.671572                            1.566553      -0.980249       2.413142                    0.998539       3.200777       8.257776       0.566641       1.118331      -0.750007       0.028701      -0.008387       0.026220       0.039769      -0.000828       0.008524      -0.011126       0.009997       0.026738      -0.015308      -0.002639       0.017947              1.741284       2.212379      -0.075989       0.337696       1.400151      -0.105205       1.611324           0.000000
          254              H      19.796745       5.602668      16.397337       0.110011       1.202863 0.87662149E+01  0.86323984E+02                                 1.741374                            1.636038      -0.894549       2.450827                    0.998748       3.275455       8.608557       0.543226       1.145002      -0.743499      -0.025053       0.009869       0.024097       0.036135      -0.001514      -0.002627       0.007950       0.029472       0.007218      -0.018912       0.004394       0.014518              1.780561       1.820625      -0.094616      -0.270763       1.429347       0.299011       2.091712          -0.000001
          255              H      13.822522       5.266964      29.541933       0.124673       1.181631 0.87067009E+01  0.86237335E+02                                 1.772706                            1.669612      -1.034399       2.390059                    0.998349       3.329839       8.994939       0.515057       1.200629      -0.729235      -0.001848       0.000484       0.036814       0.036863       0.008646       0.005556       0.002363       0.012539       0.050667      -0.019129       0.000079       0.019051              1.848500       1.826517       0.122519      -0.388900       1.404753      -0.079117       2.314229           0.000000
          256              H      17.925930       5.527705      28.094821       0.110392       1.166478 0.85075883E+01  0.83044401E+02                                 1.692240                            1.600176      -0.954570       2.419962                    0.998534       3.265309       8.508104       0.555958       1.128653      -0.747147      -0.003491      -0.018201       0.029335       0.034699       0.001778       0.005035      -0.012961       0.014424       0.016995      -0.018077       0.003797       0.014281              1.726572       1.749284       0.132971      -0.188236       1.573402      -0.362835       1.857029           0.000000
          257              H      29.023710      11.306373       6.886816       0.128753       1.045716 0.73719293E+01  0.70910939E+02                                 1.708520                            1.591313      -0.889122       2.468498                    0.998751       3.366165       9.329512       0.494325       1.288135      -0.707736      -0.025109       0.002083       0.028948       0.038377      -0.005163      -0.002213      -0.001241       0.017763       0.038919      -0.016866       0.003447       0.013419              1.819397       2.101668      -0.305063      -0.440438       1.542916       0.147204       1.813608          -0.000000
          258              H       7.587557      11.550817      15.152300       0.107416       1.245096 0.95750756E+01  0.97860616E+02                                 1.877058                            1.783638      -1.165769       2.320457                    0.995565       3.627194      10.203362       0.480992       1.245955      -0.717039       0.018492       0.023623       0.017140       0.034550       0.010915      -0.003296       0.009116      -0.004976       0.010159      -0.016500       0.003381       0.013119              1.918989       1.908906       0.303641       0.102679       1.777789       0.335440       2.070272          -0.000000
          259              H      31.125933      10.657780       7.528891       0.113132       1.113822 0.81784438E+01  0.79123966E+02                                 1.652334                            1.579373      -0.822002       2.487397                    0.999367       3.190059       8.301135       0.553527       1.143747      -0.743954       0.003997      -0.003123       0.037034       0.037380      -0.004988      -0.002599       0.000389       0.020272       0.039906      -0.017949       0.003915       0.014034              1.681507       1.663969      -0.162496       0.222645       1.386743      -0.052576       1.993808          -0.000000
          260              H      32.217785      10.357928       3.722075       0.108628       1.136243 0.81782106E+01  0.79009103E+02                                 1.659894                            1.566514      -0.846383       2.469694                    0.999283       3.224254       8.345425       0.563437       1.125231      -0.748055       0.022546      -0.009506      -0.027702       0.036960      -0.006985      -0.002250       0.002594       0.017055       0.039632      -0.017722       0.003508       0.014213              1.717533       2.087765      -0.237075      -0.263360       1.394932       0.084562       1.669901           0.000000
          261              H       7.212742      11.166225      17.476152       0.103217       1.152625 0.83264892E+01  0.83146281E+02                                 1.850270                            1.709270      -1.284154       2.262223                    0.993326       3.821621      11.040494       0.466160       1.315802      -0.699093       0.033942      -0.002341      -0.003842       0.034239       0.001487       0.000102       0.005371       0.020619       0.016290      -0.014564       0.006652       0.007912              1.950487       2.620507      -0.239161      -0.331838       1.407645       0.102253       1.823309           0.000000
          262              H       5.244149       8.356743      12.841484       0.116030       1.185772 0.84548775E+01  0.82472641E+02                                 1.719553                            1.601165      -0.972081       2.417174                    0.998494       3.244960       8.475926       0.552214       1.137094      -0.745115      -0.022043      -0.029173      -0.018532       0.040992       0.015844      -0.001413       0.006176       0.004034      -0.014575      -0.016313      -0.002490       0.018803              1.791138       1.609643       0.315259       0.156988       1.836514       0.466664       1.927255           0.000000
          263              H       2.711704      11.488891      18.235560       0.123173       1.199044 0.88165537E+01  0.87467205E+02                                 1.782039                            1.674028      -0.982577       2.413784                    0.998589       3.314309       8.916112       0.517967       1.191949      -0.731665      -0.036809       0.001272       0.001472       0.036861       0.000904       0.005152       0.009534       0.030514      -0.001501      -0.019796       0.002329       0.017467              1.857174       2.432032      -0.050123      -0.338138       1.384884       0.075153       1.754604          -0.000001
          264              H       2.366223       8.477335       8.366520       0.113511       1.158012 0.84613187E+01  0.82479118E+02                                 1.686949                            1.598588      -0.909993       2.445413                    0.998836       3.231509       8.413871       0.554797       1.132573      -0.746509       0.003226      -0.020818       0.033701       0.039744       0.002239      -0.005581      -0.013337       0.007191       0.026462      -0.015402      -0.002663       0.018065              1.725953       1.674591      -0.158448       0.244041       1.540213      -0.332889       1.963056           0.000000
          265              H       6.437039      11.883262      19.516449       0.124025       1.101447 0.82118747E+01  0.80796383E+02                                 1.740573                            1.660440      -0.975066       2.424182                    0.998125       3.389380       9.365988       0.494449       1.259027      -0.714909       0.025034       0.006864       0.026092       0.036805       0.002617       0.005028       0.005332       0.023078       0.023728      -0.016747       0.002871       0.013876              1.791014       1.845536       0.003302       0.288632       1.486820       0.253841       2.040686           0.000000
          266              H       0.247704       9.103113       7.799409       0.114559       1.155893 0.84664134E+01  0.82916705E+02                                 1.719155                            1.627001      -0.837142       2.480694                    0.999356       3.248274       8.604002       0.533404       1.172485      -0.736722      -0.026042      -0.012064       0.022335       0.036367      -0.000593      -0.004657      -0.013952       0.016238       0.013632      -0.019092       0.004573       0.014519              1.772510       2.245099       0.024468      -0.285298       1.448805      -0.096484       1.623627          -0.000000
          267              H       8.268743      10.895706      13.085929       0.101026       1.119925 0.79862295E+01  0.78969586E+02                                 1.816358                            1.673555      -1.291847       2.255201                    0.993278       3.836581      11.051639       0.470998       1.315132      -0.698752       0.028466       0.016258      -0.012932       0.035240       0.010692      -0.004805       0.001956       0.001012       0.001044      -0.012630       0.001629       0.011000              1.938829       2.327844       0.398081      -0.468033       1.586078      -0.126475       1.902565          -0.000000
          268              H       4.488001       9.067261      14.914374       0.112037       1.196838 0.87008189E+01  0.85459531E+02                                 1.728390                            1.624267      -0.943199       2.427262                    0.998617       3.271701       8.567879       0.548428       1.137066      -0.745318      -0.029684      -0.017425       0.012955       0.036778       0.015161      -0.005496       0.007610       0.003991       0.000327      -0.019749       0.004448       0.015301              1.774911       2.004263       0.257651      -0.411234       1.524642       0.000828       1.795828           0.000000
          269              H       3.770964      10.087410       5.045334       0.115943       1.154120 0.82290873E+01  0.79538933E+02                                 1.671575                            1.566555      -0.980250       2.413142                    0.998539       3.200779       8.257785       0.566640       1.118332      -0.750007       0.028701       0.008387      -0.026220       0.039769       0.000828      -0.008524      -0.011126       0.009997       0.026738      -0.015308      -0.002639       0.017947              1.741287       2.212383       0.075989      -0.337697       1.400153      -0.105205       1.611326           0.000000
          270              H       3.500445      10.693632      16.195263       0.110011       1.202860 0.87661911E+01  0.86323684E+02                                 1.741372                            1.636036      -0.894548       2.450828                    0.998748       3.275451       8.608541       0.543227       1.145001      -0.743499      -0.025053      -0.009869      -0.024097       0.036135       0.001514       0.002627       0.007950       0.029472       0.007218      -0.018912       0.004394       0.014518              1.780558       1.820622       0.094616       0.270763       1.429345       0.299010       2.091708          -0.000001
          271              H      30.118822      11.029336       3.050667       0.124673       1.181631 0.87067017E+01  0.86237349E+02                                 1.772706                            1.669613      -1.034399       2.390059                    0.998349       3.329839       8.994941       0.515057       1.200630      -0.729235      -0.001848      -0.000484      -0.036814       0.036863      -0.008646      -0.005556       0.002363       0.012539       0.050666      -0.019129       0.000079       0.019051              1.848500       1.826518      -0.122519       0.388900       1.404754      -0.079117       2.314229           0.000000
          272              H       1.629630      10.768595       4.497779       0.110393       1.166477 0.85075847E+01  0.83044360E+02                                 1.692239                            1.600176      -0.954570       2.419962                    0.998534       3.265308       8.508102       0.555958       1.128653      -0.747147      -0.003491       0.018201      -0.029335       0.034699      -0.001778      -0.005035      -0.012961       0.014424       0.016995      -0.018077       0.003797       0.014281              1.726571       1.749284      -0.132971       0.188236       1.573402      -0.362835       1.857028           0.000000
          273              H      19.865190      21.286227      23.183116       0.128753       1.045715 0.73719242E+01  0.70910886E+02                                 1.708520                            1.591313      -0.889122       2.468498                    0.998751       3.366164       9.329512       0.494325       1.288136      -0.707736       0.025109      -0.002083       0.028948       0.038377      -0.005163       0.002213       0.001241       0.017763       0.038919      -0.016866       0.003447       0.013419              1.819397       2.101668      -0.305063       0.440438       1.542916      -0.147204       1.813608          -0.000000
          274              H       8.708743      21.041783      31.448600       0.107416       1.245094 0.95750542E+01  0.97860345E+02                                 1.877056                            1.783636      -1.165769       2.320458                    0.995565       3.627190      10.203349       0.480992       1.245955      -0.717038      -0.018492      -0.023623       0.017140       0.034551       0.010915       0.003296      -0.009116      -0.004976       0.010159      -0.016500       0.003381       0.013119              1.918987       1.908904       0.303641      -0.102679       1.777787      -0.335440       2.070270          -0.000000
          275              H      17.762967      21.934820      23.825191       0.113132       1.113822 0.81784438E+01  0.79123965E+02                                 1.652334                            1.579373      -0.822001       2.487398                    0.999367       3.190059       8.301135       0.553527       1.143747      -0.743954      -0.003997       0.003123       0.037034       0.037380      -0.004988       0.002599      -0.000388       0.020272       0.039907      -0.017949       0.003915       0.014034              1.681507       1.663969      -0.162496      -0.222645       1.386743       0.052576       1.993808          -0.000000
          276              H      16.671115      22.234672      20.018375       0.108628       1.136243 0.81782117E+01  0.79009116E+02                                 1.659894                            1.566514      -0.846382       2.469694                    0.999283       3.224254       8.345425       0.563437       1.125231      -0.748055      -0.022546       0.009506      -0.027702       0.036960      -0.006985       0.002249      -0.002594       0.017055       0.039632      -0.017722       0.003508       0.014213              1.717533       2.087765      -0.237075       0.263360       1.394932      -0.084562       1.669901           0.000000
          277              H       9.083558      21.426375       1.179852       0.103218       1.152624 0.83264863E+01  0.83146257E+02                                 1.850271                            1.709270      -1.284155       2.262222                    0.993326       3.821621      11.040500       0.466159       1.315803      -0.699093      -0.033942       0.002341      -0.003842       0.034239       0.001487      -0.000102      -0.005371       0.020619       0.016290      -0.014564       0.006652       0.007912              1.950487       2.620507      -0.239161       0.331839       1.407645      -0.102253       1.823309           0.000000
          278              H      11.052151      24.235857      29.137784       0.116029       1.185774 0.84548974E+01  0.82472869E+02                                 1.719554                            1.601166      -0.972084       2.417173                    0.998494       3.244965       8.475936       0.552214       1.137092      -0.745116       0.022043       0.029173      -0.018532       0.040992       0.015844       0.001413      -0.006176       0.004034      -0.014575      -0.016313      -0.002490       0.018803              1.791138       1.609644       0.315259      -0.156988       1.836514      -0.466665       1.927257           0.000000
          279              H      13.584596      21.103708       1.939260       0.123173       1.199043 0.88165455E+01  0.87467108E+02                                 1.782038                            1.674028      -0.982575       2.413784                    0.998589       3.314307       8.916107       0.517967       1.191950      -0.731665       0.036809      -0.001272       0.001472       0.036861       0.000904      -0.005152      -0.009534       0.030514      -0.001501      -0.019796       0.002329       0.017467              1.857173       2.432031      -0.050124       0.338138       1.384884      -0.075153       1.754603          -0.000001
          280              H      13.930077      24.115265      24.662820       0.113511       1.158009 0.84612943E+01  0.82478806E+02                                 1.686945                            1.598584      -0.909990       2.445414                    0.998836       3.231506       8.413855       0.554798       1.132571      -0.746510      -0.003226       0.020818       0.033701       0.039744       0.002239       0.005581       0.013337       0.007191       0.026462      -0.015402      -0.002663       0.018065              1.725949       1.674587      -0.158448      -0.244040       1.540210       0.332887       1.963051           0.000000
          281              H       9.859261      20.709338       3.220149       0.124025       1.101452 0.82119237E+01  0.80797003E+02                                 1.740579                            1.660445      -0.975071       2.424180                    0.998125       3.389390       9.366030       0.494447       1.259029      -0.714908      -0.025034      -0.006864       0.026091       0.036805       0.002617      -0.005028      -0.005332       0.023078       0.023727      -0.016747       0.002871       0.013876              1.791019       1.845541       0.003302      -0.288633       1.486824      -0.253842       2.040693           0.000000
          282              H      16.048596      23.489487      24.095709       0.114559       1.155892 0.84664010E+01  0.82916557E+02                                 1.719154                            1.627000      -0.837141       2.480695                    0.999356       3.248271       8.603994       0.533404       1.172486      -0.736722       0.026042       0.012064       0.022335       0.036367      -0.000593       0.004657       0.013952       0.016238       0.013632      -0.019092       0.004573       0.014519              1.772509       2.245097       0.024468       0.285298       1.448804       0.096483       1.623627          -0.000000
          283              H       8.027557      21.696894      29.382229       0.101027       1.119921 0.79861958E+01  0.78969187E+02                                 1.816356                            1.673553      -1.291846       2.255202                    0.993278       3.836574      11.051622       0.470997       1.315135      -0.698752      -0.028466      -0.016258      -0.012932       0.035240       0.010692       0.004805      -0.001956       0.001012       0.001044      -0.012630       0.001630       0.011000              1.938827       2.327842       0.398080       0.468032       1.586076       0.126475       1.902562          -0.000000
          284              H      11.808299      23.525339      31.210674       0.112037       1.196840 0.87008360E+01  0.85459743E+02                                 1.728392                            1.624268      -0.943199       2.427261                    0.998617       3.271704       8.567890       0.548428       1.137066      -0.745318       0.029684       0.017425       0.012955       0.036778       0.015161       0.005496      -0.007610       0.003991       0.000327      -0.019749       0.004448       0.015301              1.774913       2.004266       0.257651       0.411235       1.524643      -0.000828       1.795831           0.000000
          285              H      12.525336      22.505190      21.341634       0.115944       1.154114 0.82290322E+01  0.79538257E+02                                 1.671568                            1.566549      -0.980243       2.413145                    0.998539       3.200770       8.257751       0.566642       1.118331      -0.750007      -0.028701      -0.008387      -0.026220       0.039769       0.000828       0.008524       0.011126       0.009997       0.026738      -0.015308      -0.002639       0.017947              1.741279       2.212371       0.075988       0.337694       1.400147       0.105205       1.611319           0.000000
          286              H      12.795855      21.898968      32.491563       0.110011       1.202861 0.87661978E+01  0.86323771E+02                                 1.741373                            1.636037      -0.894548       2.450828                    0.998748       3.275452       8.608546       0.543226       1.145001      -0.743499       0.025053       0.009869      -0.024097       0.036135       0.001514      -0.002627      -0.007950       0.029472       0.007218      -0.018912       0.004394       0.014518              1.780559       1.820623       0.094616      -0.270763       1.429345      -0.299010       2.091709          -0.000001
          287              H      18.770078      21.563264      19.346967       0.124673       1.181632 0.87067057E+01  0.86237398E+02                                 1.772706                            1.669613      -1.034399       2.390059                    0.998349       3.329840       8.994944       0.515057       1.200629      -0.729235       0.001848       0.000484      -0.036814       0.036863      -0.008646       0.005556      -0.002363       0.012539       0.050667      -0.019129       0.000079       0.019051              1.848500       1.826518      -0.122519      -0.388900       1.404754       0.079118       2.314230           0.000000
          288              H      14.666670      21.824005      20.794079       0.110393       1.166475 0.85075638E+01  0.83044102E+02                                 1.692237                            1.600174      -0.954569       2.419963                    0.998534       3.265304       8.508088       0.555958       1.128653      -0.747147       0.003491      -0.018202      -0.029335       0.034699      -0.001778       0.005035       0.012961       0.014424       0.016995      -0.018077       0.003797       0.014281              1.726569       1.749281      -0.132970      -0.188236       1.573400       0.362834       1.857026           0.000000
          289              H       9.409484       3.568890      27.602673       0.128753       1.045714 0.73719143E+01  0.70910762E+02                                 1.708519                            1.591312      -0.889121       2.468498                    0.998751       3.366161       9.329500       0.494325       1.288135      -0.707736      -0.028948       0.025109       0.002083       0.038377      -0.002213       0.001241       0.005163       0.010578      -0.046105      -0.016866       0.003447       0.013419              1.819396       1.813607      -0.440438      -0.147204       2.101667       0.305063       1.542915          -0.000000
          290              H       1.144000      25.005043      27.847117       0.107414       1.245105 0.95751766E+01  0.97861917E+02                                 1.877068                            1.783647      -1.165772       2.320454                    0.995565       3.627215      10.203439       0.480991       1.245955      -0.717038      -0.017140      -0.018492       0.023622       0.034550      -0.003297      -0.009116      -0.010916       0.007567       0.002384      -0.016500       0.003382       0.013119              1.918997       2.070281       0.102678      -0.335439       1.908916      -0.303642       1.777795          -0.000000
          291              H       8.767409       1.466667      26.954080       0.113133       1.113818 0.81784026E+01  0.79123450E+02                                 1.652329                            1.579367      -0.821998       2.487400                    0.999367       3.190052       8.301105       0.553529       1.143745      -0.743955      -0.037035      -0.003997      -0.003123       0.037380      -0.002599      -0.000388       0.004988       0.009818      -0.050361      -0.017949       0.003915       0.014034              1.681501       1.993800       0.222644       0.052575       1.663963       0.162495       1.386739          -0.000000
          292              H      12.574225       0.374815      26.654228       0.108628       1.136241 0.81781966E+01  0.79008928E+02                                 1.659892                            1.566513      -0.846380       2.469695                    0.999283       3.224251       8.345413       0.563438       1.125231      -0.748055       0.027702      -0.022546      -0.009506       0.036960      -0.002250      -0.002594       0.006985       0.011288      -0.045399      -0.017722       0.003508       0.014213              1.717531       1.669899      -0.263359      -0.084562       2.087763       0.237075       1.394931           0.000000
          293              H      31.412748      25.379858      27.462525       0.103217       1.152624 0.83264816E+01  0.83146192E+02                                 1.850270                            1.709269      -1.284153       2.262223                    0.993326       3.821621      11.040496       0.466160       1.315802      -0.699093       0.003843      -0.033942      -0.002341       0.034239       0.000102      -0.005371      -0.001487      -0.002165      -0.039074      -0.014564       0.006652       0.007912              1.950486       1.823308      -0.331838      -0.102252       2.620505       0.239161       1.407644           0.000000
          294              H       3.454816      27.348451      24.653043       0.116032       1.185765 0.84548333E+01  0.82472166E+02                                 1.719553                            1.601166      -0.972063       2.417185                    0.998494       3.244952       8.475924       0.552211       1.137101      -0.745114       0.018534       0.022041      -0.029173       0.040992      -0.001414      -0.006176      -0.015843      -0.009303       0.001236      -0.016313      -0.002489       0.018802              1.791136       1.927249       0.156990      -0.466662       1.609645      -0.315262       1.836516           0.000000
          295              H      30.653340      29.880896      27.785191       0.123172       1.199049 0.88166064E+01  0.87467867E+02                                 1.782045                            1.674033      -0.982580       2.413781                    0.998589       3.314319       8.916149       0.517966       1.191950      -0.731665      -0.001472       0.036809       0.001272       0.036861       0.005152      -0.009534      -0.000905      -0.016007      -0.045021      -0.019797       0.002329       0.017467              1.857180       1.754610      -0.338140      -0.075153       2.432042       0.050123       1.384888          -0.000001
          296              H       7.929780      30.226377      24.773635       0.113514       1.157972 0.84609364E+01  0.82474394E+02                                 1.686906                            1.598548      -0.909945       2.445439                    0.998837       3.231442       8.413624       0.554806       1.132568      -0.746511      -0.033702      -0.003227      -0.020818       0.039745      -0.005580       0.013337      -0.002238       0.009634      -0.024020      -0.015402      -0.002661       0.018064              1.725909       1.963002       0.244030       0.332874       1.674550       0.158443       1.540176           0.000000
          297              H      29.372451      26.155561      28.179562       0.124024       1.101450 0.82119002E+01  0.80796690E+02                                 1.740575                            1.660441      -0.975068       2.424181                    0.998125       3.389386       9.366005       0.494449       1.259026      -0.714909      -0.026091      -0.025034       0.006864       0.036805       0.005028      -0.005332      -0.002617       0.000325      -0.046481      -0.016747       0.002871       0.013876              1.791015       2.040687       0.288633      -0.253841       1.845538      -0.003302       1.486821           0.000000
          298              H       8.496891      32.344896      25.399413       0.114560       1.155886 0.84663389E+01  0.82915771E+02                                 1.719146                            1.626993      -0.837138       2.480697                    0.999356       3.248260       8.603947       0.533406       1.172484      -0.736723      -0.022335       0.026043      -0.012064       0.036368      -0.004657       0.013952       0.000593      -0.001303      -0.031173      -0.019092       0.004573       0.014519              1.772501       1.623620      -0.285297       0.096482       2.245086      -0.024468       1.448798          -0.000000
          299              H       3.210371      24.323857      27.192006       0.101025       1.119931 0.79862869E+01  0.78970316E+02                                 1.816365                            1.673562      -1.291854       2.255197                    0.993278       3.836600      11.051714       0.470996       1.315134      -0.698752       0.012932      -0.028466       0.016257       0.035239      -0.004805      -0.001956      -0.010692       0.000016      -0.002040      -0.012630       0.001629       0.011000              1.938837       1.902575      -0.468040       0.126478       2.327854      -0.398080       1.586081          -0.000000
          300              H       1.381926      28.104599      25.363561       0.112035       1.196855 0.87009799E+01  0.85461544E+02                                 1.728409                            1.624284      -0.943211       2.427254                    0.998617       3.271729       8.567986       0.548424       1.137069      -0.745317      -0.012955       0.029684      -0.017425       0.036777      -0.005496      -0.007610      -0.015161      -0.001832      -0.006150      -0.019749       0.004448       0.015301              1.774931       1.795848      -0.411240      -0.000828       2.004288      -0.257657       1.524659           0.000000
          301              H      11.250966      28.821636      26.383710       0.115944       1.154103 0.82289281E+01  0.79536968E+02                                 1.671554                            1.566537      -0.980228       2.413153                    0.998539       3.200752       8.257679       0.566645       1.118328      -0.750008       0.026220      -0.028701       0.008387       0.039769      -0.008524       0.011126      -0.000828       0.008369      -0.028366      -0.015308      -0.002639       0.017947              1.741265       1.611306      -0.337689       0.105203       2.212350      -0.075987       1.400138           0.000000
          302              H       0.101037      29.092155      26.989932       0.110011       1.202867 0.87662582E+01  0.86324542E+02                                 1.741381                            1.636044      -0.894553       2.450826                    0.998748       3.275462       8.608590       0.543224       1.145004      -0.743498       0.024097       0.025053      -0.009870       0.036135       0.002627      -0.007950      -0.001514      -0.011127      -0.047816      -0.018912       0.004394       0.014518              1.780568       2.091720       0.270765      -0.299012       1.820632      -0.094616       1.429351          -0.000001
          303              H      13.245633       2.473778      27.325636       0.124674       1.181630 0.87066869E+01  0.86237169E+02                                 1.772705                            1.669611      -1.034398       2.390060                    0.998349       3.329836       8.994932       0.515057       1.200630      -0.729235       0.036814       0.001848      -0.000484       0.036863      -0.005556      -0.002363       0.008646       0.019064      -0.044142      -0.019129       0.000079       0.019051              1.848499       2.314227       0.388899       0.079117       1.826516       0.122519       1.404753           0.000000
          304              H      11.798521      30.962970      27.064895       0.110393       1.166472 0.85075318E+01  0.83043700E+02                                 1.692233                            1.600170      -0.954567       2.419964                    0.998534       3.265298       8.508064       0.555959       1.128652      -0.747147       0.029336       0.003491       0.018202       0.034700      -0.005035       0.012961       0.001778       0.001286      -0.030133      -0.018077       0.003796       0.014281              1.726565       1.857021       0.188236       0.362833       1.749277       0.132970       1.573397           0.000000
          305              H      25.705784      12.727410       4.989927       0.128752       1.045716 0.73719362E+01  0.70911025E+02                                 1.708522                            1.591314      -0.889122       2.468497                    0.998751       3.366167       9.329520       0.494325       1.288135      -0.707736      -0.028948      -0.025109      -0.002083       0.038377       0.002213      -0.001241       0.005163       0.010578      -0.046105      -0.016866       0.003447       0.013419              1.819399       1.813609       0.440438       0.147204       2.101670       0.305064       1.542917          -0.000000
          306              H      17.440300      23.883857       4.745483       0.107416       1.245095 0.95750699E+01  0.97860540E+02                                 1.877057                            1.783637      -1.165768       2.320458                    0.995565       3.627193      10.203357       0.480992       1.245955      -0.717039      -0.017140       0.018492      -0.023623       0.034550       0.003296       0.009116      -0.010915       0.007568       0.002385      -0.016500       0.003381       0.013119              1.918988       2.070271      -0.102679       0.335440       1.908905      -0.303641       1.777788          -0.000000
          307              H      25.063709      14.829633       5.638520       0.113132       1.113824 0.81784626E+01  0.79124203E+02                                 1.652337                            1.579375      -0.822003       2.487397                    0.999367       3.190062       8.301149       0.553526       1.143748      -0.743954      -0.037034       0.003997       0.003123       0.037380       0.002599       0.000388       0.004988       0.009817      -0.050361      -0.017949       0.003915       0.014034              1.681510       1.993811      -0.222646      -0.052576       1.663972       0.162496       1.386746          -0.000000
          308              H      28.870525      15.921485       5.938372       0.108629       1.136240 0.81781867E+01  0.79008811E+02                                 1.659891                            1.566512      -0.846381       2.469695                    0.999284       3.224250       8.345410       0.563438       1.125230      -0.748055       0.027702       0.022546       0.009506       0.036960       0.002250       0.002594       0.006985       0.011288      -0.045398      -0.017722       0.003508       0.014213              1.717529       1.669897       0.263359       0.084561       2.087761       0.237074       1.394929           0.000000
          309              H      15.116448      23.509042       5.130075       0.103217       1.152625 0.83264887E+01  0.83146272E+02                                 1.850270                            1.709269      -1.284153       2.262223                    0.993326       3.821621      11.040493       0.466160       1.315801      -0.699094       0.003842       0.033942       0.002341       0.034239      -0.000102       0.005371      -0.001487      -0.002165      -0.039074      -0.014564       0.006652       0.007912              1.950486       1.823308       0.331838       0.102253       2.620505       0.239161       1.407645           0.000000
          310              H      19.751116      21.540449       7.939557       0.116030       1.185772 0.84548782E+01  0.82472652E+02                                 1.719553                            1.601165      -0.972081       2.417174                    0.998494       3.244960       8.475927       0.552214       1.137094      -0.745115       0.018532      -0.022043       0.029173       0.040992       0.001413       0.006176      -0.015844      -0.009304       0.001237      -0.016313      -0.002490       0.018803              1.791138       1.927256      -0.156988       0.466665       1.609643      -0.315259       1.836514           0.000000
          311              H      14.357040      19.008004       4.807408       0.123173       1.199043 0.88165437E+01  0.87467083E+02                                 1.782038                            1.674027      -0.982575       2.413784                    0.998589       3.314307       8.916106       0.517967       1.191950      -0.731665      -0.001472      -0.036809      -0.001272       0.036861      -0.005152       0.009534      -0.000904      -0.016007      -0.045021      -0.019796       0.002329       0.017467              1.857172       1.754603       0.338138       0.075153       2.432030       0.050123       1.384884          -0.000001
          312              H      24.226080      18.662523       7.818965       0.113511       1.158014 0.84613404E+01  0.82479387E+02                                 1.686951                            1.598590      -0.909994       2.445412                    0.998836       3.231513       8.413886       0.554796       1.132573      -0.746509      -0.033701       0.003226       0.020818       0.039744       0.005581      -0.013337      -0.002239       0.009635      -0.024017      -0.015402      -0.002663       0.018065              1.725956       1.963058      -0.244042      -0.332889       1.674594       0.158449       1.540216           0.000000
          313              H      13.076151      22.733338       4.413038       0.124025       1.101450 0.82119021E+01  0.80796727E+02                                 1.740576                            1.660442      -0.975070       2.424180                    0.998125       3.389387       9.366014       0.494448       1.259027      -0.714908      -0.026091       0.025034      -0.006864       0.036805      -0.005028       0.005332      -0.002617       0.000325      -0.046481      -0.016747       0.002871       0.013876              1.791017       2.040690      -0.288632       0.253842       1.845538      -0.003302       1.486822           0.000000
          314              H      24.793191      16.544004       7.193187       0.114558       1.155895 0.84664316E+01  0.82916935E+02                                 1.719158                            1.627004      -0.837143       2.480693                    0.999356       3.248277       8.604015       0.533403       1.172486      -0.736722      -0.022335      -0.026042       0.012064       0.036367       0.004657      -0.013952       0.000593      -0.001303      -0.031173      -0.019092       0.004573       0.014519              1.772513       1.623630       0.285299      -0.096484       2.245103      -0.024468       1.448807          -0.000000
          315              H      19.506671      24.565043       5.400594       0.101026       1.119923 0.79862110E+01  0.78969367E+02                                 1.816357                            1.673554      -1.291847       2.255202                    0.993278       3.836577      11.051629       0.470997       1.315134      -0.698752       0.012932       0.028466      -0.016258       0.035240       0.004805       0.001956      -0.010692       0.000016      -0.002041      -0.012630       0.001629       0.011000              1.938827       1.902563       0.468032      -0.126475       2.327842      -0.398080       1.586077          -0.000000
          316              H      17.678226      20.784301       7.229039       0.112037       1.196840 0.87008411E+01  0.85459805E+02                                 1.728392                            1.624269      -0.943200       2.427261                    0.998617       3.271705       8.567893       0.548428       1.137066      -0.745318      -0.012955      -0.029684       0.017425       0.036778       0.005496       0.007610      -0.015161      -0.001832      -0.006150      -0.019749       0.004448       0.015301              1.774913       1.795831       0.411235       0.000828       2.004266      -0.257651       1.524644           0.000000
          317              H      27.547266      20.067264       6.208890       0.115944       1.154117 0.82290529E+01  0.79538515E+02                                 1.671571                            1.566551      -0.980246       2.413143                    0.998539       3.200773       8.257764       0.566641       1.118332      -0.750007       0.026220       0.028701      -0.008387       0.039769       0.008524      -0.011126      -0.000828       0.008370      -0.028365      -0.015308      -0.002639       0.017947              1.741283       1.611322       0.337695      -0.105205       2.212376      -0.075989       1.400150           0.000000
          318              H      16.397337      19.796745       5.602668       0.110012       1.202859 0.87661810E+01  0.86323564E+02                                 1.741371                            1.636035      -0.894547       2.450829                    0.998748       3.275449       8.608536       0.543227       1.145001      -0.743499       0.024097      -0.025053       0.009869       0.036135      -0.002627       0.007950      -0.001514      -0.011127      -0.047816      -0.018912       0.004394       0.014518              1.780557       2.091707      -0.270763       0.299010       1.820621      -0.094616       1.429344          -0.000001
          319              H      29.541933      13.822522       5.266964       0.124673       1.181631 0.87066939E+01  0.86237247E+02                                 1.772705                            1.669611      -1.034398       2.390060                    0.998349       3.329838       8.994935       0.515057       1.200629      -0.729235       0.036814      -0.001848       0.000484       0.036863       0.005556       0.002363       0.008646       0.019064      -0.044142      -0.019129       0.000079       0.019051              1.848499       2.314227      -0.388899      -0.079117       1.826516       0.122519       1.404753           0.000000
          320              H      28.094821      17.925930       5.527705       0.110393       1.166476 0.85075729E+01  0.83044213E+02                                 1.692238                            1.600174      -0.954569       2.419963                    0.998534       3.265306       8.508094       0.555958       1.128653      -0.747147       0.029336      -0.003491      -0.018201       0.034699       0.005035      -0.012961       0.001778       0.001286      -0.030134      -0.018077       0.003797       0.014281              1.726570       1.857027      -0.188236      -0.362835       1.749282       0.132970       1.573401           0.000000
          321              H       6.886816      29.023710      11.306373       0.128752       1.045719 0.73719535E+01  0.70911238E+02                                 1.708524                            1.591316      -0.889123       2.468497                    0.998751       3.366171       9.329536       0.494324       1.288136      -0.707736       0.028948      -0.025109       0.002083       0.038377      -0.002213      -0.001241      -0.005163       0.010578      -0.046105      -0.016866       0.003447       0.013419              1.819402       1.813612      -0.440439       0.147204       2.101674      -0.305064       1.542919          -0.000000
          322              H      15.152300       7.587557      11.550817       0.107416       1.245096 0.95750713E+01  0.97860564E+02                                 1.877058                            1.783638      -1.165769       2.320458                    0.995565       3.627193      10.203360       0.480992       1.245955      -0.717038       0.017140       0.018492       0.023623       0.034551      -0.003296       0.009116       0.010915       0.007568       0.002385      -0.016500       0.003381       0.013119              1.918989       2.070272       0.102680       0.335440       1.908906       0.303641       1.777789          -0.000000
          323              H       7.528891      31.125933      10.657780       0.113132       1.113826 0.81784850E+01  0.79124478E+02                                 1.652340                            1.579377      -0.822005       2.487396                    0.999367       3.190066       8.301164       0.553526       1.143748      -0.743954       0.037034       0.003997      -0.003123       0.037380      -0.002599       0.000389      -0.004988       0.009817      -0.050361      -0.017949       0.003915       0.014034              1.681513       1.993815       0.222647      -0.052576       1.663976      -0.162497       1.386748          -0.000000
          324              H       3.722075      32.217785      10.357928       0.108629       1.136242 0.81782045E+01  0.79009028E+02                                 1.659893                            1.566513      -0.846382       2.469694                    0.999283       3.224253       8.345421       0.563438       1.125231      -0.748055      -0.027702       0.022546      -0.009506       0.036960      -0.002249       0.002594      -0.006985       0.011288      -0.045398      -0.017722       0.003508       0.014213              1.717531       1.669900      -0.263359       0.084561       2.087764      -0.237075       1.394931           0.000000
          325              H      17.476152       7.212742      11.166225       0.103217       1.152625 0.83264893E+01  0.83146278E+02                                 1.850270                            1.709269      -1.284154       2.262223                    0.993326       3.821621      11.040492       0.466160       1.315801      -0.699094      -0.003842       0.033942      -0.002341       0.034239       0.000102       0.005371       0.001487      -0.002165      -0.039074      -0.014564       0.006652       0.007912              1.950486       1.823309      -0.331838       0.102253       2.620506      -0.239161       1.407645           0.000000
          326              H      12.841484       5.244149       8.356743       0.116030       1.185773 0.84548884E+01  0.82472775E+02                                 1.719554                            1.601166      -0.972082       2.417174                    0.998494       3.244962       8.475933       0.552214       1.137094      -0.745115      -0.018532      -0.022043      -0.029173       0.040992      -0.001413       0.006176       0.015844      -0.009304       0.001237      -0.016313      -0.002490       0.018803              1.791139       1.927257       0.156988       0.466665       1.609644       0.315259       1.836515           0.000000
          327              H      18.235560       2.711704      11.488891       0.123173       1.199046 0.88165743E+01  0.87467475E+02                                 1.782042                            1.674031      -0.982578       2.413783                    0.998589       3.314312       8.916128       0.517966       1.191951      -0.731664       0.001472      -0.036809       0.001272       0.036861       0.005152       0.009534       0.000904      -0.016007      -0.045021      -0.019796       0.002329       0.017467              1.857177       1.754607      -0.338139       0.075153       2.432038      -0.050123       1.384887          -0.000001
          328              H       8.366520       2.366223       8.477335       0.113511       1.158014 0.84613365E+01  0.82479340E+02                                 1.686951                            1.598589      -0.909994       2.445412                    0.998836       3.231512       8.413883       0.554796       1.132573      -0.746509       0.033701       0.003226      -0.020818       0.039744      -0.005581      -0.013337       0.002239       0.009635      -0.024017      -0.015402      -0.002663       0.018065              1.725956       1.963058       0.244042      -0.332890       1.674594      -0.158449       1.540215           0.000000
          329              H      19.516449       6.437039      11.883262       0.124025       1.101447 0.82118695E+01  0.80796314E+02                                 1.740572                            1.660439      -0.975066       2.424183                    0.998125       3.389379       9.365982       0.494449       1.259027      -0.714909       0.026092       0.025034       0.006864       0.036805       0.005028       0.005332       0.002617       0.000325      -0.046481      -0.016747       0.002871       0.013876              1.791013       2.040684       0.288632       0.253840       1.845535       0.003302       1.486819           0.000000
          330              H       7.799409       0.247704       9.103113       0.114558       1.155896 0.84664398E+01  0.82917041E+02                                 1.719159                            1.627005      -0.837144       2.480693                    0.999356       3.248278       8.604021       0.533402       1.172487      -0.736722       0.022335      -0.026042      -0.012064       0.036367      -0.004657      -0.013952      -0.000593      -0.001303      -0.031173      -0.019092       0.004573       0.014519              1.772515       1.623631      -0.285299      -0.096484       2.245106       0.024468       1.448808          -0.000000
          331              H      13.085929       8.268743      10.895706       0.101026       1.119924 0.79862201E+01  0.78969477E+02                                 1.816358                            1.673555      -1.291847       2.255201                    0.993278       3.836579      11.051635       0.470997       1.315133      -0.698752      -0.012932       0.028466       0.016258       0.035240      -0.004805       0.001956       0.010692       0.000016      -0.002041      -0.012630       0.001629       0.011000              1.938828       1.902564      -0.468033      -0.126475       2.327844       0.398080       1.586078          -0.000000
          332              H      14.914374       4.488001       9.067261       0.112037       1.196839 0.87008288E+01  0.85459654E+02                                 1.728391                            1.624268      -0.943199       2.427261                    0.998617       3.271703       8.567886       0.548428       1.137066      -0.745318       0.012955      -0.029684      -0.017425       0.036778      -0.005496       0.007610       0.015161      -0.001832      -0.006150      -0.019749       0.004448       0.015301              1.774912       1.795830      -0.411235       0.000828       2.004265       0.257651       1.524643           0.000000
          333              H       5.045334       3.770964      10.087410       0.115944       1.154120 0.82290798E+01  0.79538842E+02                                 1.671573                            1.566554      -0.980249       2.413142                    0.998539       3.200778       8.257781       0.566640       1.118332      -0.750007      -0.026220       0.028701       0.008387       0.039769      -0.008524      -0.011126       0.000828       0.008370      -0.028365      -0.015308      -0.002639       0.017947              1.741286       1.611325      -0.337696      -0.105205       2.212381       0.075989       1.400152           0.000000
          334              H      16.195263       3.500445      10.693632       0.110011       1.202862 0.87662098E+01  0.86323921E+02                                 1.741374                            1.636038      -0.894549       2.450828                    0.998748       3.275454       8.608554       0.543226       1.145002      -0.743499      -0.024097      -0.025053      -0.009869       0.036135       0.002627       0.007950       0.001514      -0.011127      -0.047816      -0.018912       0.004394       0.014518              1.780561       2.091712       0.270763       0.299010       1.820625       0.094616       1.429346          -0.000001
          335              H       3.050667      30.118822      11.029336       0.124673       1.181633 0.87067159E+01  0.86237538E+02                                 1.772709                            1.669615      -1.034402       2.390058                    0.998349       3.329841       8.994953       0.515056       1.200631      -0.729235      -0.036814      -0.001848      -0.000484       0.036863      -0.005556       0.002363      -0.008646       0.019064      -0.044142      -0.019129       0.000079       0.019051              1.848503       2.314234       0.388901      -0.079118       1.826521      -0.122519       1.404756           0.000000
          336              H       4.497779       1.629630      10.768595       0.110393       1.166477 0.85075828E+01  0.83044335E+02                                 1.692239                            1.600175      -0.954570       2.419962                    0.998534       3.265308       8.508101       0.555958       1.128653      -0.747147      -0.029335      -0.003491       0.018201       0.034699      -0.005035      -0.012961      -0.001778       0.001286      -0.030134      -0.018077       0.003797       0.014281              1.726571       1.857028       0.188236      -0.362835       1.749284      -0.132971       1.573402           0.000000
          337              H      23.183116      19.865190      21.286227       0.128753       1.045715 0.73719212E+01  0.70910843E+02                                 1.708520                            1.591312      -0.889121       2.468498                    0.998751       3.366163       9.329506       0.494325       1.288135      -0.707736       0.028948       0.025109      -0.002083       0.038377       0.002213       0.001241      -0.005163       0.010578      -0.046105      -0.016866       0.003447       0.013419              1.819396       1.813607       0.440438      -0.147204       2.101667      -0.305063       1.542915          -0.000000
          338              H      31.448600       8.708743      21.041783       0.107416       1.245096 0.95750743E+01  0.97860594E+02                                 1.877057                            1.783637      -1.165769       2.320457                    0.995565       3.627194      10.203360       0.480992       1.245954      -0.717039       0.017140      -0.018492      -0.023623       0.034551       0.003296      -0.009116       0.010915       0.007568       0.002385      -0.016500       0.003381       0.013119              1.918988       2.070272      -0.102680      -0.335440       1.908905       0.303641       1.777788          -0.000000
          339              H      23.825191      17.762967      21.934820       0.113133       1.113820 0.81784307E+01  0.79123804E+02                                 1.652332                            1.579371      -0.822001       2.487398                    0.999367       3.190057       8.301127       0.553528       1.143746      -0.743954       0.037034      -0.003997       0.003123       0.037380       0.002599      -0.000389      -0.004988       0.009818      -0.050360      -0.017949       0.003915       0.014034              1.681505       1.993805      -0.222645       0.052576       1.663967      -0.162496       1.386742          -0.000000
          340              H      20.018375      16.671115      22.234672       0.108628       1.136243 0.81782178E+01  0.79009196E+02                                 1.659895                            1.566515      -0.846383       2.469693                    0.999283       3.224255       8.345431       0.563437       1.125232      -0.748055      -0.027702      -0.022546       0.009506       0.036960       0.002250      -0.002594      -0.006985       0.011288      -0.045398      -0.017722       0.003509       0.014213              1.717534       1.669902       0.263360      -0.084562       2.087767      -0.237075       1.394933           0.000000
          341              H       1.179852       9.083558      21.426375       0.103217       1.152624 0.83264847E+01  0.83146226E+02                                 1.850270                            1.709269      -1.284154       2.262223                    0.993326       3.821620      11.040491       0.466160       1.315802      -0.699093      -0.003842      -0.033942       0.002341       0.034239      -0.000102      -0.005371       0.001487      -0.002165      -0.039074      -0.014564       0.006652       0.007912              1.950486       1.823309       0.331838      -0.102253       2.620506      -0.239161       1.407645           0.000000
          342              H      29.137784      11.052151      24.235857       0.116030       1.185773 0.84548865E+01  0.82472750E+02                                 1.719554                            1.601166      -0.972082       2.417174                    0.998494       3.244962       8.475932       0.552214       1.137093      -0.745115      -0.018532       0.022043       0.029173       0.040992       0.001413      -0.006176       0.015844      -0.009304       0.001237      -0.016313      -0.002490       0.018803              1.791138       1.927256      -0.156988      -0.466665       1.609644       0.315259       1.836515           0.000000
          343              H       1.939260      13.584596      21.103708       0.123173       1.199043 0.88165490E+01  0.87467147E+02                                 1.782039                            1.674028      -0.982576       2.413784                    0.998589       3.314308       8.916109       0.517967       1.191949      -0.731665       0.001472       0.036809      -0.001272       0.036861      -0.005152      -0.009534       0.000904      -0.016007      -0.045021      -0.019796       0.002329       0.017467              1.857173       1.754604       0.338138      -0.075153       2.432032      -0.050124       1.384884          -0.000001
          344              H      24.662820      13.930077      24.115265       0.113511       1.158011 0.84613120E+01  0.82479032E+02                                 1.686948                            1.598587      -0.909992       2.445413                    0.998836       3.231508       8.413866       0.554797       1.132572      -0.746510       0.033701      -0.003226       0.020818       0.039744       0.005581       0.013337       0.002239       0.009635      -0.024017      -0.015402      -0.002663       0.018065              1.725952       1.963054      -0.244041       0.332889       1.674590      -0.158448       1.540213           0.000000
          345              H       3.220149       9.859261      20.709338       0.124025       1.101447 0.82118747E+01  0.80796382E+02                                 1.740573                            1.660439      -0.975066       2.424182                    0.998125       3.389380       9.365987       0.494449       1.259027      -0.714909       0.026092      -0.025034      -0.006864       0.036805      -0.005028      -0.005332       0.002617       0.000325      -0.046481      -0.016747       0.002871       0.013876              1.791014       2.040685      -0.288632      -0.253841       1.845536       0.003302       1.486820           0.000000
          346              H      24.095709      16.048596      23.489487       0.114559       1.155892 0.84664024E+01  0.82916570E+02                                 1.719154                            1.627000      -0.837141       2.480694                    0.999356       3.248272       8.603995       0.533404       1.172486      -0.736722       0.022335       0.026042       0.012064       0.036367       0.004657       0.013952      -0.000593      -0.001303      -0.031173      -0.019092       0.004573       0.014519              1.772509       1.623626       0.285298       0.096484       2.245097       0.024468       1.448804          -0.000000
          347              H      29.382229       8.027557      21.696894       0.101026       1.119924 0.79862188E+01  0.78969462E+02                                 1.816357                            1.673554      -1.291847       2.255201                    0.993278       3.836579      11.051635       0.470997       1.315133      -0.698752      -0.012932      -0.028466      -0.016258       0.035240       0.004805      -0.001956       0.010692       0.000016      -0.002041      -0.012630       0.001629       0.011000              1.938828       1.902564       0.468033       0.126475       2.327843       0.398080       1.586078          -0.000000
          348              H      31.210674      11.808299      23.525339       0.112037       1.196839 0.87008241E+01  0.85459593E+02                                 1.728390                            1.624267      -0.943199       2.427261                    0.998617       3.271702       8.567882       0.548428       1.137066      -0.745318       0.012955       0.029684       0.017425       0.036778       0.005496      -0.007610       0.015161      -0.001832      -0.006150      -0.019749       0.004448       0.015301              1.774912       1.795829       0.411234      -0.000828       2.004264       0.257651       1.524642           0.000000
          349              H      21.341634      12.525336      22.505190       0.115943       1.154120 0.82290881E+01  0.79538946E+02                                 1.671575                            1.566555      -0.980250       2.413142                    0.998539       3.200779       8.257786       0.566640       1.118332      -0.750007      -0.026220      -0.028701      -0.008387       0.039769       0.008524       0.011126       0.000828       0.008370      -0.028365      -0.015308      -0.002639       0.017947              1.741287       1.611326       0.337696       0.105205       2.212383       0.075989       1.400153           0.000000
          350              H      32.491563      12.795855      21.898968       0.110011       1.202860 0.87661919E+01  0.86323696E+02                                 1.741372                            1.636036      -0.894548       2.450828                    0.998748       3.275451       8.608542       0.543227       1.145001      -0.743499      -0.024097       0.025053       0.009869       0.036135      -0.002627      -0.007950       0.001514      -0.011127      -0.047816      -0.018912       0.004394       0.014518              1.780559       2.091709      -0.270763      -0.299010       1.820623       0.094616       1.429345          -0.000001
          351              H      19.346967      18.770078      21.563264       0.124673       1.181633 0.87067170E+01  0.86237541E+02                                 1.772708                            1.669614      -1.034400       2.390059                    0.998349       3.329842       8.994952       0.515057       1.200630      -0.729235      -0.036814       0.001848       0.000484       0.036863       0.005556      -0.002363      -0.008646       0.019064      -0.044142      -0.019129       0.000079       0.019051              1.848502       2.314232      -0.388900       0.079118       1.826520      -0.122519       1.404755           0.000000
          352              H      20.794079      14.666670      21.824005       0.110392       1.166479 0.85075969E+01  0.83044511E+02                                 1.692241                            1.600177      -0.954571       2.419961                    0.998534       3.265310       8.508110       0.555957       1.128653      -0.747147      -0.029335       0.003491      -0.018201       0.034699       0.005035       0.012961      -0.001778       0.001286      -0.030134      -0.018077       0.003797       0.014281              1.726573       1.857030      -0.188237       0.362836       1.749286      -0.132971       1.573403           0.000000
          353              H      27.602673       9.409484       3.568890       0.128753       1.045716 0.73719342E+01  0.70910999E+02                                 1.708521                            1.591313      -0.889122       2.468497                    0.998751       3.366166       9.329516       0.494325       1.288135      -0.707736       0.002083      -0.028948       0.025109       0.038377       0.001241       0.005163      -0.002213      -0.028341       0.007185      -0.016866       0.003447       0.013419              1.819398       1.542916      -0.147204       0.305063       1.813609      -0.440438       2.101669          -0.000000
          354              H      27.847117       1.144000      25.005043       0.107416       1.245094 0.95750599E+01  0.97860417E+02                                 1.877057                            1.783636      -1.165768       2.320458                    0.995565       3.627191      10.203352       0.480992       1.245955      -0.717039       0.023623      -0.017140      -0.018492       0.034551      -0.009116      -0.010915      -0.003296      -0.002591      -0.012544      -0.016500       0.003381       0.013119              1.918988       1.777788      -0.335439      -0.303641       2.070271       0.102679       1.908904          -0.000000
          355              H      26.954080       8.767409       1.466667       0.113132       1.113822 0.81784496E+01  0.79124037E+02                                 1.652335                            1.579373      -0.822003       2.487397                    0.999367       3.190060       8.301139       0.553527       1.143747      -0.743954      -0.003123      -0.037034      -0.003997       0.037380      -0.000389       0.004988      -0.002599      -0.030089       0.010454      -0.017949       0.003915       0.014034              1.681507       1.386744       0.052576       0.162496       1.993808       0.222645       1.663970          -0.000000
          356              H      26.654228      12.574225       0.374815       0.108629       1.136242 0.81782069E+01  0.79009062E+02                                 1.659893                            1.566514      -0.846383       2.469694                    0.999283       3.224253       8.345423       0.563437       1.125231      -0.748055      -0.009506       0.027702      -0.022546       0.036960      -0.002594       0.006985      -0.002250      -0.028343       0.005767      -0.017722       0.003508       0.014213              1.717532       1.394931      -0.084562       0.237075       1.669900      -0.263359       2.087765           0.000000
          357              H      27.462525      31.412748      25.379858       0.103217       1.152625 0.83264874E+01  0.83146251E+02                                 1.850269                            1.709269      -1.284153       2.262223                    0.993326       3.821620      11.040487       0.466160       1.315801      -0.699094      -0.002341       0.003842      -0.033942       0.034239      -0.005371      -0.001487       0.000102      -0.018455       0.022784      -0.014564       0.006652       0.007912              1.950486       1.407644      -0.102253       0.239161       1.823308      -0.331838       2.620505           0.000000
          358              H      24.653043       3.454816      27.348451       0.116030       1.185775 0.84549048E+01  0.82472981E+02                                 1.719556                            1.601168      -0.972084       2.417173                    0.998494       3.244965       8.475945       0.552213       1.137094      -0.745115      -0.029173       0.018532       0.022043       0.040992      -0.006176      -0.015844      -0.001413       0.005271       0.013338      -0.016313      -0.002490       0.018803              1.791141       1.836518      -0.466666      -0.315259       1.927260       0.156988       1.609646           0.000000
          359              H      27.785191      30.653340      29.880896       0.123172       1.199047 0.88165849E+01  0.87467609E+02                                 1.782044                            1.674032      -0.982579       2.413782                    0.998589       3.314314       8.916136       0.517965       1.191951      -0.731664       0.001272      -0.001472       0.036809       0.036861      -0.009534      -0.000904       0.005152      -0.014507       0.046521      -0.019796       0.002329       0.017467              1.857179       1.384888      -0.075153       0.050123       1.754609      -0.338140       2.432040          -0.000001
          360              H      24.773635       7.929780      30.226377       0.113511       1.158012 0.84613227E+01  0.82479166E+02                                 1.686949                            1.598588      -0.909993       2.445413                    0.998836       3.231510       8.413874       0.554797       1.132572      -0.746509      -0.020818      -0.033701      -0.003226       0.039744       0.013337      -0.002239      -0.005581      -0.016826      -0.002444      -0.015402      -0.002663       0.018065              1.725954       1.540214       0.332889       0.158448       1.963056       0.244041       1.674592           0.000000
          361              H      28.179562      29.372451      26.155561       0.124025       1.101446 0.82118628E+01  0.80796233E+02                                 1.740571                            1.660438      -0.975066       2.424183                    0.998125       3.389378       9.365979       0.494449       1.259027      -0.714909       0.006864      -0.026092      -0.025034       0.036805      -0.005332      -0.002617       0.005028      -0.023403       0.022753      -0.016747       0.002871       0.013876              1.791012       1.486818      -0.253840      -0.003302       2.040683       0.288632       1.845534           0.000000
          362              H      25.399413       8.496891      32.344896       0.114559       1.155893 0.84664158E+01  0.82916739E+02                                 1.719156                            1.627002      -0.837142       2.480694                    0.999356       3.248274       8.604004       0.533403       1.172486      -0.736722      -0.012064      -0.022335       0.026042       0.036367       0.013952       0.000593      -0.004657      -0.014935       0.017541      -0.019092       0.004573       0.014519              1.772511       1.448805       0.096484      -0.024468       1.623628      -0.285299       2.245100          -0.000000
          363              H      27.192006       3.210371      24.323857       0.101026       1.119925 0.79862230E+01  0.78969510E+02                                 1.816358                            1.673555      -1.291847       2.255201                    0.993278       3.836580      11.051637       0.470997       1.315133      -0.698752       0.016258       0.012932      -0.028466       0.035240      -0.001956      -0.010692      -0.004805      -0.001028       0.000996      -0.012630       0.001629       0.011000              1.938829       1.586078       0.126475      -0.398080       1.902564      -0.468033       2.327844          -0.000000
          364              H      25.363561       1.381926      28.104599       0.112037       1.196841 0.87008455E+01  0.85459864E+02                                 1.728393                            1.624269      -0.943201       2.427260                    0.998617       3.271706       8.567898       0.548428       1.137067      -0.745318      -0.017425      -0.012955       0.029684       0.036778      -0.007610      -0.015161      -0.005496      -0.002159       0.005824      -0.019749       0.004448       0.015301              1.774915       1.524645      -0.000828      -0.257652       1.795832      -0.411235       2.004267           0.000000
          365              H      26.383710      11.250966      28.821636       0.115944       1.154120 0.82290798E+01  0.79538842E+02                                 1.671573                            1.566554      -0.980249       2.413142                    0.998539       3.200778       8.257781       0.566640       1.118332      -0.750007       0.008387       0.026220      -0.028701       0.039769       0.011126      -0.000828      -0.008524      -0.018368       0.001627      -0.015308      -0.002639       0.017947              1.741286       1.400152       0.105205      -0.075989       1.611325      -0.337696       2.212381           0.000000
          366              H      26.989932       0.101037      29.092155       0.110011       1.202864 0.87662284E+01  0.86324158E+02                                 1.741377                            1.636040      -0.894550       2.450827                    0.998748       3.275457       8.608567       0.543226       1.145002      -0.743499      -0.009869       0.024097       0.025053       0.036135      -0.007950      -0.001514       0.002627      -0.018345       0.040599      -0.018912       0.004394       0.014518              1.780564       1.429348      -0.299011      -0.094616       2.091715       0.270764       1.820628          -0.000001
          367              H      27.325636      13.245633       2.473778       0.124673       1.181631 0.87067017E+01  0.86237349E+02                                 1.772706                            1.669613      -1.034399       2.390059                    0.998349       3.329839       8.994941       0.515057       1.200630      -0.729235      -0.000484       0.036814       0.001848       0.036863      -0.002363       0.008646      -0.005556      -0.031603      -0.006524      -0.019129       0.000079       0.019051              1.848500       1.404754       0.079117       0.122519       2.314229       0.388900       1.826518           0.000000
          368              H      27.064895      11.798521      30.962970       0.110393       1.166477 0.85075839E+01  0.83044348E+02                                 1.692239                            1.600176      -0.954570       2.419962                    0.998534       3.265308       8.508101       0.555958       1.128653      -0.747147       0.018201       0.029335       0.003491       0.034699       0.012961       0.001778      -0.005035      -0.015710       0.013138      -0.018077       0.003797       0.014281              1.726571       1.573402       0.362835       0.132971       1.857028       0.188236       1.749284           0.000000
          369              H       4.989927      25.705784      12.727410       0.128754       1.045713 0.73719061E+01  0.70910690E+02                                 1.708520                            1.591313      -0.889130       2.468495                    0.998751       3.366165       9.329523       0.494324       1.288138      -0.707735      -0.002084      -0.028949      -0.025109       0.038378      -0.001241       0.005163       0.002213      -0.028341       0.007185      -0.016866       0.003447       0.013419              1.819396       1.542916       0.147205       0.305064       1.813607       0.440437       2.101666          -0.000000
          370              H       4.745483      17.440300      23.883857       0.107416       1.245093 0.95750457E+01  0.97860228E+02                                 1.877055                            1.783635      -1.165767       2.320459                    0.995565       3.627188      10.203339       0.480993       1.245955      -0.717039      -0.023623      -0.017140       0.018492       0.034551       0.009116      -0.010915       0.003296      -0.002591      -0.012544      -0.016500       0.003381       0.013119              1.918986       1.777786       0.335439      -0.303641       2.070269      -0.102680       1.908903          -0.000000
          371              H       5.638520      25.063709      14.829633       0.113132       1.113821 0.81784341E+01  0.79123846E+02                                 1.652333                            1.579372      -0.822001       2.487398                    0.999367       3.190057       8.301128       0.553527       1.143747      -0.743954       0.003123      -0.037034       0.003997       0.037380       0.000389       0.004988       0.002599      -0.030089       0.010454      -0.017949       0.003915       0.014034              1.681505       1.386743      -0.052576       0.162496       1.993806      -0.222645       1.663967          -0.000000
          372              H       5.938372      28.870525      15.921485       0.108628       1.136245 0.81782351E+01  0.79009403E+02                                 1.659896                            1.566517      -0.846386       2.469692                    0.999283       3.224258       8.345440       0.563437       1.125231      -0.748055       0.009506       0.027702       0.022546       0.036960       0.002594       0.006985       0.002249      -0.028343       0.005767      -0.017722       0.003508       0.014213              1.717536       1.394934       0.084562       0.237076       1.669903       0.263360       2.087769           0.000000
          373              H       5.130075      15.116448      23.509042       0.103217       1.152624 0.83264815E+01  0.83146183E+02                                 1.850269                            1.709269      -1.284153       2.262223                    0.993326       3.821619      11.040486       0.466160       1.315802      -0.699093       0.002341       0.003842       0.033942       0.034239       0.005371      -0.001487      -0.000102      -0.018455       0.022784      -0.014564       0.006652       0.007912              1.950486       1.407644       0.102253       0.239161       1.823308       0.331837       2.620505           0.000000
          374              H       7.939557      19.751116      21.540449       0.116029       1.185775 0.84549053E+01  0.82472979E+02                                 1.719556                            1.601168      -0.972083       2.417173                    0.998494       3.244965       8.475942       0.552213       1.137093      -0.745115       0.029173       0.018532      -0.022043       0.040992       0.006176      -0.015844       0.001413       0.005271       0.013338      -0.016313      -0.002490       0.018803              1.791142       1.836518       0.466666      -0.315260       1.927260      -0.156988       1.609646           0.000000
          375              H       4.807408      14.357040      19.008004       0.123173       1.199044 0.88165582E+01  0.87467260E+02                                 1.782039                            1.674028      -0.982577       2.413783                    0.998589       3.314310       8.916115       0.517967       1.191949      -0.731665      -0.001272      -0.001472      -0.036809       0.036861       0.009534      -0.000904      -0.005152      -0.014507       0.046521      -0.019796       0.002329       0.017467              1.857174       1.384885       0.075153       0.050124       1.754604       0.338138       2.432033          -0.000001
          376              H       7.818965      24.226080      18.662523       0.113511       1.158011 0.84613071E+01  0.82478966E+02                                 1.686946                            1.598586      -0.909991       2.445414                    0.998836       3.231508       8.413863       0.554798       1.132571      -0.746510       0.020818      -0.033701       0.003226       0.039744      -0.013337      -0.002239       0.005581      -0.016826      -0.002443      -0.015402      -0.002663       0.018064              1.725950       1.540211      -0.332887       0.158448       1.963052      -0.244041       1.674588           0.000000
          377              H       4.413038      13.076151      22.733338       0.124025       1.101446 0.82118649E+01  0.80796259E+02                                 1.740572                            1.660438      -0.975066       2.424183                    0.998125       3.389379       9.365982       0.494449       1.259027      -0.714909      -0.006864      -0.026092       0.025034       0.036805       0.005332      -0.002617      -0.005028      -0.023403       0.022753      -0.016747       0.002871       0.013876              1.791012       1.486819       0.253841      -0.003302       2.040685      -0.288632       1.845534           0.000000
          378              H       7.193187      24.793191      16.544004       0.114558       1.155895 0.84664321E+01  0.82916934E+02                                 1.719157                            1.627003      -0.837145       2.480692                    0.999356       3.248277       8.604012       0.533403       1.172486      -0.736722       0.012064      -0.022335      -0.026042       0.036367      -0.013952       0.000593       0.004657      -0.014935       0.017541      -0.019092       0.004573       0.014519              1.772512       1.448806      -0.096483      -0.024467       1.623629       0.285299       2.245101          -0.000000
          379              H       5.400594      19.506671      24.565043       0.101027       1.119921 0.79861866E+01  0.78969063E+02                                 1.816354                            1.673551      -1.291843       2.255204                    0.993278       3.836570      11.051603       0.470998       1.315133      -0.698752      -0.016258       0.012932       0.028466       0.035240       0.001955      -0.010692       0.004805      -0.001028       0.000996      -0.012630       0.001629       0.011000              1.938825       1.586075      -0.126475      -0.398080       1.902560       0.468031       2.327839          -0.000000
          380              H       7.229039      17.678226      20.784301       0.112037       1.196841 0.87008451E+01  0.85459858E+02                                 1.728393                            1.624269      -0.943200       2.427261                    0.998617       3.271705       8.567895       0.548428       1.137067      -0.745318       0.017425      -0.012955      -0.029684       0.036778       0.007610      -0.015161       0.005496      -0.002159       0.005824      -0.019749       0.004448       0.015301              1.774915       1.524645       0.000828      -0.257652       1.795832       0.411236       2.004267           0.000000
          381              H       6.208890      27.547266      20.067264       0.115945       1.154110 0.82289882E+01  0.79537719E+02                                 1.671563                            1.566544      -0.980236       2.413149                    0.998539       3.200762       8.257722       0.566643       1.118330      -0.750008      -0.008388       0.026219       0.028701       0.039769      -0.011126      -0.000828       0.008524      -0.018367       0.001627      -0.015307      -0.002640       0.017947              1.741274       1.400147      -0.105206      -0.075988       1.611313       0.337692       2.212361           0.000000
          382              H       5.602668      16.397337      19.796745       0.110011       1.202861 0.87661942E+01  0.86323720E+02                                 1.741372                            1.636036      -0.894548       2.450828                    0.998748       3.275452       8.608543       0.543227       1.145001      -0.743499       0.009869       0.024097      -0.025053       0.036135       0.007950      -0.001514      -0.002627      -0.018345       0.040598      -0.018912       0.004394       0.014518              1.780559       1.429345       0.299010      -0.094616       2.091708      -0.270763       1.820622          -0.000001
          383              H       5.266964      29.541933      13.822522       0.124673       1.181633 0.87067174E+01  0.86237548E+02                                 1.772708                            1.669614      -1.034400       2.390058                    0.998349       3.329842       8.994953       0.515057       1.200630      -0.729235       0.000484       0.036814      -0.001848       0.036863       0.002363       0.008646       0.005556      -0.031603      -0.006524      -0.019129       0.000079       0.019051              1.848502       1.404755      -0.079118       0.122519       2.314232      -0.388900       1.826520           0.000000
          384              H       5.527705      28.094821      17.925930       0.110393       1.166476 0.85075651E+01  0.83044105E+02                                 1.692236                            1.600173      -0.954570       2.419962                    0.998534       3.265305       8.508086       0.555959       1.128651      -0.747147      -0.018202       0.029335      -0.003491       0.034699      -0.012961       0.001778       0.005035      -0.015709       0.013138      -0.018077       0.003797       0.014281              1.726568       1.573401      -0.362835       0.132970       1.857025      -0.188236       1.749280           0.000000
          385              H      11.306373       6.886816      29.023710       0.128753       1.045715 0.73719262E+01  0.70910904E+02                                 1.708520                            1.591313      -0.889121       2.468498                    0.998751       3.366164       9.329510       0.494325       1.288135      -0.707736       0.002083       0.028948      -0.025109       0.038377      -0.001241      -0.005163      -0.002213      -0.028341       0.007185      -0.016866       0.003447       0.013419              1.819397       1.542916       0.147204      -0.305063       1.813608      -0.440438       2.101668          -0.000000
          386              H      11.550817      15.152300       7.587557       0.107416       1.245096 0.95750770E+01  0.97860631E+02                                 1.877058                            1.783638      -1.165769       2.320457                    0.995565       3.627194      10.203361       0.480992       1.245955      -0.717039       0.023623       0.017140       0.018492       0.034550       0.009116       0.010915      -0.003296      -0.002591      -0.012544      -0.016500       0.003381       0.013119              1.918989       1.777789       0.335440       0.303641       2.070273       0.102679       1.908906          -0.000000
          387              H      10.657780       7.528891      31.125933       0.113132       1.113821 0.81784407E+01  0.79123930E+02                                 1.652334                            1.579373      -0.822002       2.487398                    0.999367       3.190058       8.301133       0.553527       1.143747      -0.743954      -0.003123       0.037034       0.003997       0.037380       0.000388      -0.004988      -0.002599      -0.030089       0.010454      -0.017949       0.003915       0.014034              1.681507       1.386743      -0.052576      -0.162496       1.993808       0.222645       1.663969          -0.000000
          388              H      10.357928       3.722075      32.217785       0.108629       1.136242 0.81782052E+01  0.79009038E+02                                 1.659893                            1.566514      -0.846382       2.469694                    0.999283       3.224253       8.345422       0.563437       1.125231      -0.748055      -0.009506      -0.027702       0.022546       0.036960       0.002594      -0.006985      -0.002250      -0.028343       0.005767      -0.017722       0.003508       0.014213              1.717532       1.394931       0.084562      -0.237075       1.669900      -0.263359       2.087764           0.000000
          389              H      11.166225      17.476152       7.212742       0.103217       1.152628 0.83265196E+01  0.83146649E+02                                 1.850273                            1.709272      -1.284155       2.262221                    0.993326       3.821627      11.040511       0.466160       1.315800      -0.699094      -0.002341      -0.003843       0.033942       0.034239       0.005371       0.001487       0.000102      -0.018455       0.022784      -0.014564       0.006652       0.007912              1.950489       1.407646       0.102253      -0.239162       1.823312      -0.331839       2.620509           0.000000
          390              H       8.356743      12.841484       5.244149       0.116030       1.185770 0.84548618E+01  0.82472447E+02                                 1.719551                            1.601164      -0.972080       2.417175                    0.998494       3.244957       8.475915       0.552214       1.137093      -0.745115      -0.029173      -0.018532      -0.022043       0.040992       0.006176       0.015844      -0.001413       0.005271       0.013338      -0.016313      -0.002490       0.018803              1.791136       1.836512       0.466664       0.315258       1.927253       0.156988       1.609641           0.000000
          391              H      11.488891      18.235560       2.711704       0.123173       1.199041 0.88165306E+01  0.87466913E+02                                 1.782036                            1.674025      -0.982575       2.413785                    0.998589       3.314305       8.916096       0.517967       1.191949      -0.731665       0.001272       0.001472      -0.036809       0.036861       0.009534       0.000904       0.005152      -0.014507       0.046521      -0.019796       0.002329       0.017467              1.857170       1.384882       0.075153      -0.050123       1.754601      -0.338137       2.432028          -0.000001
          392              H       8.477335       8.366520       2.366223       0.113511       1.158012 0.84613168E+01  0.82479092E+02                                 1.686948                            1.598587      -0.909993       2.445413                    0.998836       3.231509       8.413870       0.554797       1.132572      -0.746510      -0.020818       0.033701       0.003226       0.039744      -0.013337       0.002239      -0.005581      -0.016826      -0.002444      -0.015402      -0.002663       0.018065              1.725953       1.540213      -0.332889      -0.158448       1.963055       0.244041       1.674591           0.000000
          393              H      11.883262      19.516449       6.437039       0.124024       1.101454 0.82119417E+01  0.80797195E+02                                 1.740579                            1.660445      -0.975075       2.424177                    0.998125       3.389392       9.366025       0.494449       1.259025      -0.714909       0.006865       0.026091       0.025034       0.036804       0.005332       0.002617       0.005028      -0.023403       0.022754      -0.016747       0.002871       0.013876              1.791020       1.486824       0.253842       0.003302       2.040694       0.288634       1.845542           0.000000
          394              H       9.103113       7.799409       0.247704       0.114559       1.155893 0.84664134E+01  0.82916705E+02                                 1.719155                            1.627001      -0.837142       2.480694                    0.999356       3.248274       8.604002       0.533404       1.172485      -0.736722      -0.012064       0.022335      -0.026042       0.036367      -0.013952      -0.000593      -0.004657      -0.014935       0.017541      -0.019092       0.004573       0.014519              1.772510       1.448805      -0.096484       0.024468       1.623627      -0.285298       2.245099          -0.000000
          395              H      10.895706      13.085929       8.268743       0.101026       1.119924 0.79862211E+01  0.78969484E+02                                 1.816357                            1.673554      -1.291847       2.255201                    0.993278       3.836579      11.051632       0.470998       1.315132      -0.698752       0.016258      -0.012932       0.028466       0.035240       0.001956       0.010692      -0.004805      -0.001028       0.000996      -0.012630       0.001629       0.011000              1.938828       1.586077      -0.126475       0.398080       1.902564      -0.468033       2.327843          -0.000000
          396              H       9.067261      14.914374       4.488001       0.112037       1.196836 0.87008002E+01  0.85459294E+02                                 1.728387                            1.624264      -0.943197       2.427263                    0.998617       3.271698       8.567866       0.548429       1.137066      -0.745318      -0.017425       0.012955      -0.029684       0.036778       0.007610       0.015161      -0.005496      -0.002159       0.005824      -0.019749       0.004448       0.015301              1.774909       1.524640       0.000828       0.257650       1.795826      -0.411233       2.004260           0.000000
          397              H      10.087410       5.045334       3.770964       0.115944       1.154119 0.82290779E+01  0.79538817E+02                                 1.671573                            1.566553      -0.980249       2.413142                    0.998539       3.200778       8.257780       0.566641       1.118331      -0.750007       0.008387      -0.026220       0.028701       0.039769      -0.011126       0.000828      -0.008524      -0.018368       0.001627      -0.015308      -0.002639       0.017947              1.741285       1.400152      -0.105205       0.075989       1.611324      -0.337696       2.212380           0.000000
          398              H      10.693632      16.195263       3.500445       0.110012       1.202858 0.87661660E+01  0.86323366E+02                                 1.741368                            1.636033      -0.894546       2.450829                    0.998748       3.275447       8.608524       0.543228       1.145000      -0.743499      -0.009869      -0.024097      -0.025053       0.036135       0.007950       0.001515       0.002627      -0.018345       0.040598      -0.018912       0.004394       0.014518              1.780555       1.429342       0.299009       0.094616       2.091704       0.270762       1.820618          -0.000001
          399              H      11.029336       3.050667      30.118822       0.124673       1.181632 0.87067062E+01  0.86237399E+02                                 1.772706                            1.669613      -1.034399       2.390059                    0.998349       3.329840       8.994942       0.515057       1.200629      -0.729235      -0.000484      -0.036814      -0.001848       0.036863       0.002363      -0.008646      -0.005556      -0.031603      -0.006524      -0.019129       0.000079       0.019051              1.848500       1.404754      -0.079118      -0.122519       2.314229       0.388900       1.826518           0.000000
          400              H      10.768595       4.497779       1.629630       0.110392       1.166478 0.85075910E+01  0.83044438E+02                                 1.692240                            1.600177      -0.954570       2.419962                    0.998534       3.265309       8.508106       0.555958       1.128653      -0.747147       0.018201      -0.029335      -0.003491       0.034699      -0.012961      -0.001778      -0.005035      -0.015710       0.013138      -0.018077       0.003797       0.014281              1.726572       1.573403      -0.362835      -0.132971       1.857030       0.188237       1.749285           0.000000
          401              H      21.286227      23.183116      19.865190       0.128752       1.045716 0.73719325E+01  0.70910979E+02                                 1.708521                            1.591314      -0.889122       2.468498                    0.998751       3.366166       9.329516       0.494325       1.288135      -0.707736      -0.002083       0.028948       0.025109       0.038377       0.001241      -0.005163       0.002213      -0.028341       0.007185      -0.016866       0.003447       0.013419              1.819398       1.542916      -0.147204      -0.305063       1.813609       0.440438       2.101669          -0.000000
          402              H      21.041783      31.448600       8.708743       0.107416       1.245097 0.95750855E+01  0.97860748E+02                                 1.877059                            1.783639      -1.165770       2.320457                    0.995565       3.627196      10.203371       0.480992       1.245955      -0.717038      -0.023623       0.017140      -0.018492       0.034550      -0.009116       0.010915       0.003296      -0.002591      -0.012544      -0.016500       0.003381       0.013119              1.918990       1.777790      -0.335440       0.303641       2.070274      -0.102680       1.908907          -0.000000
          403              H      21.934820      23.825191      17.762967       0.113132       1.113823 0.81784537E+01  0.79124096E+02                                 1.652336                            1.579374      -0.822002       2.487397                    0.999367       3.190060       8.301143       0.553526       1.143748      -0.743954       0.003123       0.037034      -0.003997       0.037380      -0.000388      -0.004988       0.002599      -0.030089       0.010454      -0.017949       0.003915       0.014034              1.681509       1.386745       0.052576      -0.162496       1.993810      -0.222646       1.663971          -0.000000
          404              H      22.234672      20.018375      16.671115       0.108629       1.136242 0.81782030E+01  0.79009013E+02                                 1.659893                            1.566513      -0.846381       2.469694                    0.999283       3.224253       8.345422       0.563437       1.125231      -0.748055       0.009506      -0.027702      -0.022546       0.036960      -0.002594      -0.006985       0.002250      -0.028343       0.005767      -0.017722       0.003508       0.014213              1.717531       1.394931      -0.084562      -0.237075       1.669899       0.263359       2.087764           0.000000
          405              H      21.426375       1.179852       9.083558       0.103217       1.152625 0.83264880E+01  0.83146265E+02                                 1.850270                            1.709269      -1.284154       2.262223                    0.993326       3.821621      11.040494       0.466160       1.315802      -0.699093       0.002341      -0.003842      -0.033942       0.034239      -0.005371       0.001487      -0.000102      -0.018455       0.022784      -0.014564       0.006652       0.007912              1.950487       1.407645      -0.102253      -0.239161       1.823309       0.331838       2.620506           0.000000
          406              H      24.235857      29.137784      11.052151       0.116030       1.185771 0.84548731E+01  0.82472590E+02                                 1.719553                            1.601165      -0.972081       2.417175                    0.998494       3.244959       8.475924       0.552214       1.137094      -0.745115       0.029173      -0.018532       0.022043       0.040992      -0.006176       0.015844       0.001413       0.005271       0.013338      -0.016313      -0.002490       0.018803              1.791137       1.836514      -0.466664       0.315259       1.927255      -0.156988       1.609643           0.000000
          407              H      21.103708       1.939260      13.584596       0.123173       1.199045 0.88165691E+01  0.87467408E+02                                 1.782042                            1.674030      -0.982578       2.413783                    0.998589       3.314311       8.916124       0.517966       1.191951      -0.731664      -0.001272       0.001472       0.036809       0.036861      -0.009534       0.000904      -0.005152      -0.014507       0.046521      -0.019796       0.002329       0.017467              1.857176       1.384886      -0.075153      -0.050124       1.754607       0.338139       2.432037          -0.000001
          408              H      24.115265      24.662820      13.930077       0.113511       1.158011 0.84613125E+01  0.82479043E+02                                 1.686948                            1.598587      -0.909992       2.445414                    0.998836       3.231508       8.413868       0.554797       1.132573      -0.746509       0.020818       0.033701      -0.003226       0.039744       0.013337       0.002239       0.005581      -0.016826      -0.002444      -0.015402      -0.002663       0.018065              1.725953       1.540213       0.332889      -0.158448       1.963055      -0.244041       1.674591           0.000000
          409              H      20.709338       3.220149       9.859261       0.124025       1.101447 0.82118735E+01  0.80796364E+02                                 1.740573                            1.660439      -0.975066       2.424182                    0.998125       3.389380       9.365986       0.494449       1.259027      -0.714909      -0.006864       0.026092      -0.025034       0.036805      -0.005332       0.002617      -0.005028      -0.023403       0.022753      -0.016747       0.002871       0.013876              1.791013       1.486819      -0.253841       0.003302       2.040685      -0.288632       1.845535           0.000000
          410              H      23.489487      24.095709      16.048596       0.114559       1.155893 0.84664127E+01  0.82916700E+02                                 1.719155                            1.627001      -0.837141       2.480694                    0.999356       3.248274       8.604003       0.533404       1.172486      -0.736722       0.012064       0.022335       0.026042       0.036367       0.013952      -0.000593       0.004657      -0.014935       0.017541      -0.019092       0.004573       0.014519              1.772510       1.448805       0.096484       0.024468       1.623627       0.285298       2.245099          -0.000000
          411              H      21.696894      29.382229       8.027557       0.101026       1.119925 0.79862259E+01  0.78969550E+02                                 1.816358                            1.673555      -1.291848       2.255201                    0.993278       3.836581      11.051642       0.470997       1.315133      -0.698752      -0.016258      -0.012932      -0.028466       0.035240      -0.001956       0.010692       0.004805      -0.001028       0.000996      -0.012630       0.001629       0.011000              1.938829       1.586078       0.126475       0.398081       1.902565       0.468033       2.327844          -0.000000
          412              H      23.525339      31.210674      11.808299       0.112037       1.196838 0.87008197E+01  0.85459543E+02                                 1.728390                            1.624267      -0.943198       2.427262                    0.998617       3.271701       8.567880       0.548428       1.137067      -0.745318       0.017425       0.012955       0.029684       0.036778      -0.007610       0.015161       0.005496      -0.002159       0.005824      -0.019749       0.004448       0.015301              1.774912       1.524642      -0.000828       0.257651       1.795829       0.411234       2.004264           0.000000
          413              H      22.505190      21.341634      12.525336       0.115943       1.154121 0.82290902E+01  0.79538968E+02                                 1.671575                            1.566555      -0.980250       2.413142                    0.998539       3.200780       8.257788       0.566640       1.118332      -0.750007      -0.008386      -0.026220      -0.028701       0.039769       0.011126       0.000828       0.008524      -0.018368       0.001627      -0.015308      -0.002639       0.017947              1.741287       1.400153       0.105205       0.075989       1.611326       0.337696       2.212383           0.000000
          414              H      21.898968      32.491563      12.795855       0.110011       1.202862 0.87662038E+01  0.86323846E+02                                 1.741373                            1.636037      -0.894549       2.450828                    0.998748       3.275453       8.608550       0.543226       1.145002      -0.743499       0.009869      -0.024097       0.025053       0.036135      -0.007950       0.001515      -0.002627      -0.018345       0.040598      -0.018912       0.004394       0.014518              1.780560       1.429346      -0.299010       0.094616       2.091711      -0.270763       1.820624          -0.000001
          415              H      21.563264      19.346967      18.770078       0.124673       1.181632 0.87067057E+01  0.86237398E+02                                 1.772706                            1.669613      -1.034399       2.390059                    0.998349       3.329840       8.994944       0.515057       1.200629      -0.729235       0.000484      -0.036814       0.001848       0.036863      -0.002363      -0.008646       0.005556      -0.031603      -0.006524      -0.019129       0.000079       0.019051              1.848501       1.404754       0.079118      -0.122519       2.314230      -0.388900       1.826518           0.000000
          416              H      21.824005      20.794079      14.666670       0.110392       1.166480 0.85076068E+01  0.83044634E+02                                 1.692242                            1.600178      -0.954571       2.419961                    0.998534       3.265312       8.508117       0.555957       1.128653      -0.747147      -0.018201      -0.029335       0.003491       0.034699       0.012961      -0.001778       0.005035      -0.015710       0.013138      -0.018077       0.003797       0.014281              1.726574       1.573404       0.362836      -0.132971       1.857031      -0.188237       1.749287           0.000000
          417              C       7.282165       7.177542      27.672095       0.615989      25.745268 0.24611623E+03  0.50514696E+04                                 7.989372                            5.515116       0.042549       2.069930                    0.999390      21.825077      59.872951       0.643915       0.463447      -1.029451       0.017276       0.021907      -0.056871       0.063346       0.044273       0.044005       0.055140      -0.036016      -0.152633      -0.083052      -0.021950       0.105003             10.908745       8.831884      -1.687311      -2.644800       7.678756      -4.334054      16.215595          -0.000000
          418              C       4.681275       7.468268      23.440272       0.614382      25.567486 0.24998835E+03  0.51532401E+04                                 8.018094                            5.577140       0.040283       2.069298                    0.999359      21.893417      60.276058       0.636812       0.466589      -1.027268       0.059068       0.017907       0.014399       0.063380      -0.026718      -0.005776      -0.058346      -0.135798       0.024992      -0.081137      -0.021692       0.102829             11.099788      19.084516       2.336381       2.554922       6.031339       2.165198       8.183510          -0.000000
          419              C      29.365607       4.996120      21.187797       0.200060      35.939518 0.38683862E+03  0.88514734E+04                                 9.820071                            6.743923      -0.156115       1.969837                    0.999653      25.920610      74.020727       0.607147       0.440886      -1.046920      -0.046337      -0.011849      -0.009847       0.048831       0.020587       0.027126      -0.003914       0.027445      -0.062771      -0.038458      -0.004903       0.043361             14.424613      21.292115       7.945475       4.498693      10.002622       1.641069      11.979102          -0.000000
          420              C      29.672629       5.153868      22.537131      -0.175688      37.634096 0.45729733E+03  0.10913827E+05                                 9.879626                            7.186229       0.006648       1.973507                    0.999263      30.075564      87.796667       0.606028       0.423482      -1.057209       0.024948       0.015708       0.017222       0.034143       0.001125      -0.028666       0.004040      -0.001903       0.021440      -0.028401      -0.002340       0.030742             13.426798      20.265332       6.320625       2.968341       8.734381       1.445245      11.280682          -0.000000
          421              C       7.080416       5.371586      30.981222      -0.152023      36.787123 0.43216235E+03  0.10214865E+05                                 9.812118                            7.035888      -0.064168       1.951088                    0.999125      30.155934      88.898572       0.603251       0.429558      -1.048742       0.003692       0.017996      -0.025063       0.031074      -0.008632       0.017834      -0.010947      -0.032239      -0.001795      -0.027635      -0.000316       0.027951             13.345603      12.203785      -0.682032      -6.708049       7.228445      -3.455056      20.604580          -0.000000
          422              C      30.936570       5.550194      22.918790      -0.125818      35.376686 0.42026059E+03  0.98122440E+04                                 9.463151                            6.867928       0.093763       2.000735                    0.999697      29.356758      84.534931       0.623293       0.420886      -1.059711      -0.029670       0.002511      -0.016312       0.033951      -0.004020       0.003821       0.005721      -0.002561       0.101483      -0.021890      -0.012803       0.034693             13.021300      22.163370       6.240826       1.571272       7.862594       0.471068       9.037934          -0.000000
          423              C       5.429275       5.417868       0.297570       0.057265      40.405253 0.40460536E+03  0.93007380E+04                                10.366304                            6.722260      -0.117575       1.973025                    0.999378      26.548050      74.361531       0.636195       0.418823      -1.067488       0.004326      -0.001165       0.003266       0.005544      -0.009667      -0.012465      -0.013689      -0.006355       0.042606      -0.025628       0.002568       0.023060             16.044161      13.759080       2.342124      -7.435889       7.519092      -6.679965      26.854311          -0.000000
          424              C       6.842165       6.716031      29.026318      -0.044934      40.058310 0.42086633E+03  0.97358356E+04                                10.120197                            6.762311       0.020325       2.012156                    0.999333      27.093601      75.255888       0.649830       0.407453      -1.078663      -0.014878      -0.013240       0.039167       0.043940      -0.004198      -0.002727       0.002455       0.007082      -0.009953      -0.005178      -0.003048       0.008226             14.637837      10.322574      -1.133570      -4.667152       9.399606      -6.584792      24.191331          -0.000000
          425              C       0.709867       6.253542      22.389487       0.086460      39.728477 0.40041377E+03  0.91972850E+04                                10.352840                            6.739739      -0.135390       1.969774                    0.999476      26.430379      74.447486       0.626826       0.425411      -1.061385       0.003077      -0.001407       0.003528       0.004888       0.009390       0.005968      -0.010654       0.021980       0.008022      -0.021769       0.008054       0.013716             16.559668      31.057468       6.903451       4.635481       9.077046       2.980857       9.544491          -0.000000
          426              C      31.585489       5.723586      20.665990      -0.132066      36.177218 0.42615479E+03  0.99834256E+04                                 9.606764                            6.921252       0.091099       1.997888                    0.999728      29.510173      85.088130       0.620241       0.421535      -1.059424      -0.039884      -0.004224      -0.007148       0.040739      -0.001298      -0.026722      -0.010112       0.015893       0.029527      -0.025463      -0.008892       0.034355             13.085967      21.111111       5.701255       4.611677       7.572737       1.718383      10.574053           0.000000
          427              C       6.296890       5.068801       1.322282      -0.128763      37.798428 0.44712262E+03  0.10643461E+05                                 9.982040                            7.149162      -0.077064       1.944454                    0.999274      30.139181      88.746050       0.600254       0.428662      -1.050800      -0.026039      -0.003303       0.026400       0.037228      -0.002864      -0.009788       0.007745       0.030804      -0.036020      -0.019424      -0.005333       0.024757             13.423732      12.545244       2.087435      -4.232145       6.947746      -5.238932      20.778207           0.000000
          428              C       5.931527       5.861453      31.547681       0.090550      40.863050 0.40770973E+03  0.93937043E+04                                10.498469                            6.781858      -0.106059       1.978400                    0.999333      26.389206      74.096531       0.628409       0.423036      -1.064402      -0.001673       0.000609      -0.002359       0.002956       0.012647       0.002785      -0.006475       0.026632       0.041157      -0.026460       0.011495       0.014964             16.379707      12.736032       0.437535      -8.711517       9.028156      -6.634597      27.374933          -0.000000
          429              C       5.707616       7.274342      29.595059      -0.099219      35.657225 0.42052118E+03  0.98138425E+04                                 9.467151                            6.868860      -0.029159       1.958209                    0.999659      29.292724      84.162863       0.623795       0.420739      -1.060452       0.010863      -0.020293       0.017616       0.028985      -0.022645       0.019385      -0.009404      -0.010195      -0.039409      -0.027579      -0.009915       0.037495             12.268712       9.844941      -1.032335      -4.608757       8.146986      -4.378726      18.814209           0.000000
          430              C       3.628208       4.877483       1.793897      -0.195935      37.107823 0.44432600E+03  0.10523521E+05                                 9.731258                            7.043654       0.102039       1.994747                    0.999668      30.281524      87.931809       0.617620       0.418722      -1.060677       0.009436       0.020671      -0.039598       0.045654       0.007096      -0.006139      -0.002979       0.055293      -0.051150      -0.021351      -0.016479       0.037830             12.768954      11.921843       0.998546      -4.255982       6.788819      -4.910134      19.596199          -0.000000
          431              C       2.229986       7.343439      23.873102      -0.086936      33.814227 0.39715961E+03  0.91560193E+04                                 9.205578                            6.714009       0.000958       1.977499                    0.999709      28.770008      82.712866       0.624215       0.425628      -1.055214      -0.012858      -0.010204      -0.025156       0.030038      -0.009479       0.001825       0.013387      -0.039846       0.062362      -0.032903       0.002981       0.029922             12.285118      21.793215       3.050689       2.393084       6.645955       1.838726       8.416185          -0.000000
          432              C       5.832446       4.634668       2.549719      -0.183801      37.573858 0.44305467E+03  0.10498861E+05                                 9.848809                            7.045562       0.014962       1.971010                    0.999575      30.173700      87.995907       0.615200       0.420151      -1.058465       0.013902       0.009288      -0.025692       0.030654      -0.003200       0.030266      -0.002959      -0.010595       0.026135      -0.032119       0.000366       0.031753             13.319566      14.110577       2.891067      -5.823576       7.480038      -5.250498      18.368082           0.000000
          433              C      31.935207       5.818757      21.989901       0.054029      41.407311 0.41907359E+03  0.97244397E+04                                10.608683                            6.874275      -0.166924       1.956293                    0.999281      26.826958      75.652956       0.624219       0.422858      -1.064260      -0.006587       0.003281       0.002656       0.007823       0.004638       0.002136       0.014268       0.040800      -0.010053      -0.027415       0.004192       0.023223             17.177652      31.755318       8.487659       4.882068       9.096840       1.561142      10.680797          -0.000000
          434              C       3.299349       7.049128      23.093487      -0.036046      38.748354 0.41145617E+03  0.94710240E+04                                 9.968187                            6.711407       0.044178       2.025116                    0.999274      26.852160      74.568137       0.648183       0.410520      -1.075901      -0.041614      -0.012219      -0.005396       0.043705      -0.003443       0.001275       0.002190      -0.008141       0.009752      -0.007324       0.002071       0.005254             14.852999      27.675003       4.175736       4.143107       7.408355       2.446410       9.475638          -0.000000
          435              C       4.492890       4.532001       2.777541       0.201692      34.751028 0.36398544E+03  0.81884575E+04                                 9.512719                            6.478471      -0.117667       1.982334                    0.999603      25.497907      71.789137       0.629645       0.432407      -1.053848      -0.015069      -0.014991       0.043508       0.048422      -0.002790      -0.031552      -0.018863      -0.022929       0.054017      -0.041504      -0.000267       0.041771             13.550634      13.393673       1.853079      -5.610739       8.049834      -6.141054      19.208396           0.000000
          436              C       0.954637       6.965365      23.538050      -0.149311      34.758043 0.41912398E+03  0.97885521E+04                                 9.357654                            6.873758       0.121570       2.012976                    0.999548      29.421271      85.001315       0.620373       0.422744      -1.057520       0.023972       0.009830      -0.002792       0.026059      -0.009902      -0.026620       0.008852       0.009240      -0.000229      -0.024436      -0.009196       0.033632             12.536921      21.195141       4.118469       3.515790       7.527593       2.457422       8.888030          -0.000000
          437              C       7.500209       5.782253      29.743029      -0.091756      36.398492 0.42106666E+03  0.98968966E+04                                 9.782082                            6.986077      -0.202734       1.910638                    0.999305      29.631684      87.361884       0.599530       0.434657      -1.044723      -0.027119       0.008723       0.020125       0.034879      -0.001343      -0.004008       0.025801       0.007069      -0.044934      -0.033138       0.010191       0.022947             13.067434      10.693995      -1.589839      -3.999954       8.485946      -4.734281      20.022360          -0.000000
          438              C       5.253927       6.848357      30.845637      -0.159990      36.463563 0.43599291E+03  0.10265805E+05                                 9.596900                            6.975916       0.083950       1.990955                    0.999662      29.887977      86.216578       0.621496       0.418557      -1.061979       0.013380       0.004140      -0.021542       0.025694      -0.025350      -0.020442       0.003249       0.028737      -0.040568      -0.028482      -0.014153       0.042635             12.511240       9.254090      -0.738432      -3.964571       8.656305      -5.511014      19.623325           0.000000
          439              C       3.065008       6.390431      21.921457      -0.092381      33.694563 0.40242894E+03  0.92876129E+04                                 9.135296                            6.723030       0.100032       2.006582                    0.999708      28.735050      82.064102       0.630114       0.421184      -1.060322      -0.026367       0.001545       0.011095       0.028647      -0.013694      -0.024993      -0.003358      -0.006473       0.016957      -0.031178       0.004239       0.026939             12.023286      20.327882       3.387002       2.686286       7.078169       2.325191       8.663809           0.000000
          440              C       4.108297       5.342253       0.554726      -0.133386      36.596097 0.41735419E+03  0.97263684E+04                                 9.633968                            6.813744       0.058492       1.983808                    0.999731      29.544409      84.964474       0.630031       0.417156      -1.062194      -0.010715      -0.011644       0.037945       0.041113      -0.006048       0.025627      -0.013587       0.021411       0.026747      -0.023334      -0.013706       0.037040             12.871189      13.032596       1.814714      -5.732409       6.566743      -4.754388      19.014229          -0.000000
          441              C      30.318940       5.318786      20.254997      -0.195003      37.533578 0.44331979E+03  0.10493119E+05                                 9.788488                            7.022890       0.173543       2.018475                    0.999694      30.237898      87.760685       0.620259       0.417202      -1.061704       0.041050       0.027580       0.003456       0.049575       0.005971       0.002960       0.004763      -0.015662       0.089757      -0.024838      -0.005941       0.030779             13.373513      21.437056       6.229604       3.623239       7.895367       1.014154      10.788116           0.000000
          442              C       1.777274       5.990194      21.588686      -0.160093      36.205796 0.42185639E+03  0.98562542E+04                                 9.574372                            6.864629       0.112825       2.003210                    0.999758      29.616872      85.240119       0.625832       0.418891      -1.061248       0.025573       0.009003       0.014376       0.030687       0.001448       0.007606       0.019991      -0.017392       0.073418      -0.022473      -0.013373       0.035846             13.109661      23.838812       3.718974       1.855635       7.346048       2.068119       8.144123           0.000000
          443              C       9.014135      25.415058      11.375795       0.615990      25.745215 0.24611554E+03  0.50514508E+04                                 7.989357                            5.515105       0.042563       2.069936                    0.999390      21.825028      59.872737       0.643916       0.463447      -1.029452      -0.017276      -0.021909      -0.056871       0.063347       0.044272      -0.044005      -0.055138      -0.036015      -0.152631      -0.083052      -0.021950       0.105001             10.908732       8.831870      -1.687296       2.644781       7.678748       4.334080      16.215579          -0.000000
          444              C      11.615025      25.124332       7.143972       0.614382      25.567429 0.24998811E+03  0.51532339E+04                                 8.018082                            5.577137       0.040293       2.069302                    0.999359      21.893405      60.276017       0.636812       0.466589      -1.027269      -0.059068      -0.017907       0.014400       0.063380      -0.026719       0.005776       0.058345      -0.135796       0.024995      -0.081137      -0.021691       0.102828             11.099758      19.084461       2.336399      -2.554915       6.031327      -2.165191       8.183486          -0.000000
          445              C      19.523293      27.596480       4.891497       0.200060      35.939501 0.38683844E+03  0.88514683E+04                                 9.820069                            6.743922      -0.156116       1.969837                    0.999653      25.920603      74.020710       0.607147       0.440886      -1.046919       0.046337       0.011849      -0.009847       0.048831       0.020587      -0.027126       0.003914       0.027444      -0.062771      -0.038458      -0.004902       0.043360             14.424607      21.292103       7.945472      -4.498691      10.002619      -1.641069      11.979100          -0.000000
          446              C      19.216271      27.438732       6.240831      -0.175688      37.634085 0.45729718E+03  0.10913823E+05                                 9.879625                            7.186229       0.006647       1.973506                    0.999263      30.075557      87.796649       0.606028       0.423482      -1.057209      -0.024948      -0.015709       0.017222       0.034143       0.001125       0.028666      -0.004040      -0.001904       0.021440      -0.028401      -0.002340       0.030741             13.426794      20.265323       6.320623      -2.968340       8.734380      -1.445245      11.280681          -0.000000
          447              C       9.215884      27.221014      14.684922      -0.152022      36.787072 0.43216171E+03  0.10214846E+05                                 9.812111                            7.035884      -0.064169       1.951088                    0.999125      30.155901      88.898457       0.603251       0.429558      -1.048742      -0.003692      -0.017996      -0.025063       0.031074      -0.008632      -0.017834       0.010947      -0.032240      -0.001796      -0.027635      -0.000316       0.027951             13.345592      12.203784      -0.682029       6.708047       7.228441       3.455058      20.604550          -0.000000
          448              C      17.952330      27.042406       6.622490      -0.125818      35.376689 0.42026067E+03  0.98122463E+04                                 9.463152                            6.867929       0.093763       2.000735                    0.999697      29.356761      84.534945       0.623293       0.420886      -1.059711       0.029670      -0.002511      -0.016313       0.033951      -0.004020      -0.003821      -0.005721      -0.002561       0.101484      -0.021890      -0.012804       0.034694             13.021297      22.163363       6.240827      -1.571271       7.862595      -0.471068       9.037935          -0.000000
          449              C      10.867025      27.174732      16.593870       0.057265      40.405227 0.40460518E+03  0.93007326E+04                                10.366299                            6.722258      -0.117574       1.973025                    0.999378      26.548042      74.361500       0.636195       0.418823      -1.067488      -0.004326       0.001165       0.003266       0.005544      -0.009667       0.012465       0.013689      -0.006355       0.042606      -0.025628       0.002568       0.023060             16.044151      13.759073       2.342125       7.435893       7.519088       6.679963      26.854292          -0.000000
          450              C       9.454135      25.876569      12.730018      -0.044934      40.058303 0.42086618E+03  0.97358308E+04                                10.120194                            6.762309       0.020328       2.012157                    0.999333      27.093594      75.255850       0.649830       0.407453      -1.078664       0.014877       0.013240       0.039167       0.043940      -0.004198       0.002728      -0.002454       0.007082      -0.009952      -0.005177      -0.003049       0.008226             14.637839      10.322579      -1.133561       4.667152       9.399611       6.584811      24.191326          -0.000000
          451              C      15.586433      26.339058       6.093187       0.086461      39.728443 0.40041348E+03  0.91972765E+04                                10.352835                            6.739737      -0.135390       1.969774                    0.999476      26.430366      74.447442       0.626826       0.425411      -1.061385      -0.003077       0.001407       0.003528       0.004888       0.009390      -0.005968       0.010654       0.021979       0.008022      -0.021769       0.008054       0.013715             16.559651      31.057428       6.903450      -4.635475       9.077041      -2.980855       9.544483          -0.000000
          452              C      17.303411      26.869014       4.369690      -0.132066      36.177215 0.42615481E+03  0.99834261E+04                                 9.606763                            6.921251       0.091100       1.997888                    0.999728      29.510175      85.088133       0.620241       0.421534      -1.059424       0.039884       0.004223      -0.007147       0.040739      -0.001298       0.026723       0.010112       0.015893       0.029528      -0.025463      -0.008892       0.034355             13.085961      21.111097       5.701254      -4.611673       7.572735      -1.718383      10.574051           0.000000
          453              C       9.999410      27.523799      17.618582      -0.128762      37.798388 0.44712218E+03  0.10643448E+05                                 9.982036                            7.149160      -0.077068       1.944452                    0.999274      30.139162      88.746006       0.600254       0.428662      -1.050800       0.026039       0.003304       0.026400       0.037228      -0.002865       0.009788      -0.007745       0.030802      -0.036021      -0.019424      -0.005333       0.024757             13.423722      12.545234       2.087434       4.232158       6.947740       5.238929      20.778193           0.000000
          454              C      10.364773      26.731147      15.251381       0.090550      40.863033 0.40770957E+03  0.93936996E+04                                10.498466                            6.781857      -0.106058       1.978400                    0.999333      26.389199      74.096506       0.628409       0.423036      -1.064402       0.001673      -0.000609      -0.002359       0.002955       0.012647      -0.002785       0.006475       0.026632       0.041157      -0.026460       0.011495       0.014964             16.379702      12.736034       0.437540       8.711520       9.028154       6.634600      27.374919          -0.000000
          455              C      10.588684      25.318258      13.298759      -0.099220      35.657270 0.42052169E+03  0.98138571E+04                                 9.467158                            6.868864      -0.029160       1.958209                    0.999659      29.292748      84.162942       0.623795       0.420739      -1.060452      -0.010864       0.020292       0.017616       0.028985      -0.022645      -0.019384       0.009404      -0.010195      -0.039409      -0.027579      -0.009916       0.037495             12.268725       9.844952      -1.032329       4.608763       8.146989       4.378740      18.814234           0.000000
          456              C      12.668092      27.715117      18.090197      -0.195935      37.107815 0.44432601E+03  0.10523521E+05                                 9.731256                            7.043654       0.102040       1.994747                    0.999668      30.281525      87.931811       0.617620       0.418722      -1.060677      -0.009436      -0.020671      -0.039598       0.045654       0.007096       0.006139       0.002979       0.055293      -0.051150      -0.021351      -0.016479       0.037830             12.768948      11.921832       0.998544       4.255984       6.788815       4.910132      19.596197          -0.000000
          457              C      14.066314      25.249161       7.576802      -0.086936      33.814208 0.39715950E+03  0.91560153E+04                                 9.205572                            6.714007       0.000960       1.977500                    0.999709      28.770001      82.712817       0.624216       0.425628      -1.055214       0.012858       0.010204      -0.025156       0.030038      -0.009479      -0.001825      -0.013387      -0.039846       0.062364      -0.032903       0.002981       0.029922             12.285104      21.793189       3.050694      -2.393076       6.645948      -1.838721       8.416174          -0.000000
          458              C      10.463854      27.957932      18.846019      -0.183801      37.573877 0.44305521E+03  0.10498878E+05                                 9.848814                            7.045567       0.014958       1.971009                    0.999575      30.173729      87.996043       0.615199       0.420151      -1.058465      -0.013903      -0.009288      -0.025693       0.030654      -0.003201      -0.030265       0.002960      -0.010595       0.026133      -0.032118       0.000366       0.031752             13.319566      14.110571       2.891065       5.823588       7.480035       5.250498      18.368094           0.000000
          459              C      16.953693      26.773843       5.693601       0.054028      41.407324 0.41907382E+03  0.97244461E+04                                10.608683                            6.874276      -0.166923       1.956293                    0.999281      26.826967      75.652979       0.624219       0.422858      -1.064260       0.006587      -0.003281       0.002656       0.007824       0.004638      -0.002136      -0.014268       0.040800      -0.010052      -0.027415       0.004192       0.023223             17.177646      31.755300       8.487660      -4.882065       9.096840      -1.561142      10.680796          -0.000000
          460              C      12.996951      25.543472       6.797187      -0.036047      38.748371 0.41145650E+03  0.94710329E+04                                 9.968187                            6.711408       0.044180       2.025116                    0.999274      26.852172      74.568160       0.648184       0.410520      -1.075901       0.041614       0.012220      -0.005396       0.043706      -0.003443      -0.001275      -0.002191      -0.008139       0.009753      -0.007324       0.002070       0.005254             14.852987      27.674979       4.175754      -4.143098       7.408356      -2.446408       9.475626          -0.000000
          461              C      11.803410      28.060599      19.073841       0.201691      34.751038 0.36398569E+03  0.81884650E+04                                 9.512722                            6.478474      -0.117668       1.982333                    0.999603      25.497922      71.789200       0.629645       0.432407      -1.053848       0.015069       0.014991       0.043508       0.048422      -0.002790       0.031553       0.018864      -0.022929       0.054016      -0.041505      -0.000267       0.041772             13.550634      13.393668       1.853079       5.610746       8.049831       6.141054      19.208403           0.000000
          462              C      15.341663      25.627235       7.241750      -0.149310      34.758018 0.41912366E+03  0.97885429E+04                                 9.357650                            6.873756       0.121569       2.012976                    0.999548      29.421255      85.001258       0.620373       0.422744      -1.057520      -0.023972      -0.009830      -0.002792       0.026059      -0.009902       0.026620      -0.008851       0.009240      -0.000229      -0.024436      -0.009196       0.033632             12.536911      21.195121       4.118470      -3.515784       7.527588      -2.457420       8.888023          -0.000000
          463              C       8.796091      26.810347      13.446729      -0.091754      36.398433 0.42106585E+03  0.98968727E+04                                 9.782074                            6.986072      -0.202737       1.910637                    0.999305      29.631641      87.361735       0.599530       0.434658      -1.044723       0.027119      -0.008723       0.020125       0.034879      -0.001343       0.004008      -0.025801       0.007068      -0.044935      -0.033138       0.010191       0.022947             13.067422      10.693993      -1.589834       3.999951       8.485943       4.734285      20.022330          -0.000000
          464              C      11.042373      25.744243      14.549337      -0.159990      36.463587 0.43599313E+03  0.10265812E+05                                 9.596905                            6.975919       0.083949       1.990955                    0.999662      29.887987      86.216629       0.621496       0.418557      -1.061979      -0.013380      -0.004141      -0.021541       0.025694      -0.025350       0.020442      -0.003249       0.028737      -0.040568      -0.028482      -0.014153       0.042635             12.511250       9.254098      -0.738427       3.964579       8.656309       5.511023      19.623342           0.000000
          465              C      13.231292      26.202169       5.625157      -0.092380      33.694503 0.40242834E+03  0.92875945E+04                                 9.135282                            6.723023       0.100035       2.006583                    0.999708      28.735019      82.063958       0.630114       0.421184      -1.060322       0.026367      -0.001545       0.011095       0.028648      -0.013694       0.024993       0.003358      -0.006473       0.016958      -0.031178       0.004239       0.026939             12.023258      20.327824       3.387004      -2.686280       7.078160      -2.325187       8.663790           0.000000
          466              C      12.188003      27.250347      16.851026      -0.133386      36.596090 0.41735419E+03  0.97263683E+04                                 9.633967                            6.813744       0.058492       1.983808                    0.999731      29.544410      84.964477       0.630031       0.417156      -1.062194       0.010715       0.011644       0.037945       0.041113      -0.006048      -0.025627       0.013587       0.021411       0.026747      -0.023334      -0.013706       0.037040             12.871186      13.032589       1.814715       5.732411       6.566740       4.754388      19.014228          -0.000001
          467              C      18.569960      27.273814       3.958697      -0.195003      37.533574 0.44331975E+03  0.10493118E+05                                 9.788488                            7.022890       0.173541       2.018475                    0.999694      30.237896      87.760686       0.620258       0.417202      -1.061704      -0.041050      -0.027580       0.003456       0.049575       0.005971      -0.002960      -0.004763      -0.015663       0.089757      -0.024838      -0.005941       0.030779             13.373510      21.437047       6.229603      -3.623239       7.895367      -1.014154      10.788116           0.000000
          468              C      14.519026      26.602406       5.292386      -0.160093      36.205751 0.42185593E+03  0.98562401E+04                                 9.574364                            6.864625       0.112826       2.003211                    0.999758      29.616849      85.240022       0.625833       0.418891      -1.061248      -0.025573      -0.009003       0.014376       0.030687       0.001448      -0.007606      -0.019991      -0.017393       0.073417      -0.022473      -0.013373       0.035846             13.109640      23.838766       3.718974      -1.855630       7.346042      -2.068117       8.144113           0.000000
          469              C      25.310435      23.473842      21.216805       0.615989      25.745274 0.24611629E+03  0.50514713E+04                                 7.989373                            5.515116       0.042548       2.069930                    0.999390      21.825081      59.872964       0.643915       0.463447      -1.029451      -0.017276       0.021907       0.056871       0.063346      -0.044273       0.044005      -0.055140      -0.036016      -0.152633      -0.083053      -0.021950       0.105002             10.908746       8.831882       1.687310      -2.644799       7.678755       4.334056      16.215600          -0.000000
          470              C      27.911325      23.764568      25.448628       0.614382      25.567487 0.24998836E+03  0.51532406E+04                                 8.018095                            5.577140       0.040283       2.069298                    0.999359      21.893418      60.276068       0.636811       0.466589      -1.027268      -0.059068       0.017908      -0.014399       0.063380       0.026719      -0.005776       0.058346      -0.135798       0.024992      -0.081138      -0.021692       0.102829             11.099787      19.084509      -2.336382       2.554929       6.031338      -2.165199       8.183512          -0.000000
          471              C       3.226993      21.292420      27.701103       0.200060      35.939516 0.38683861E+03  0.88514738E+04                                 9.820073                            6.743925      -0.156119       1.969836                    0.999653      25.920611      74.020750       0.607146       0.440887      -1.046919       0.046338      -0.011847       0.009847       0.048832      -0.020588       0.027126       0.003913       0.027445      -0.062773      -0.038458      -0.004903       0.043361             14.424622      21.292147      -7.945486       4.498692      10.002626      -1.641066      11.979094          -0.000000
          472              C       2.919971      21.450168      26.351769      -0.175687      37.634065 0.45729706E+03  0.10913820E+05                                 9.879623                            7.186230       0.006641       1.973505                    0.999263      30.075549      87.796633       0.606028       0.423482      -1.057209      -0.024947       0.015712      -0.017222       0.034144      -0.001126      -0.028667      -0.004041      -0.001905       0.021441      -0.028402      -0.002340       0.030742             13.426792      20.265332      -6.320621       2.968337       8.734374      -1.445239      11.280671          -0.000000
          473              C      25.512184      21.667886      17.907678      -0.152023      36.787135 0.43216250E+03  0.10214870E+05                                 9.812121                            7.035889      -0.064168       1.951088                    0.999125      30.155941      88.898600       0.603251       0.429558      -1.048742      -0.003692       0.017995       0.025063       0.031074       0.008633       0.017834       0.010947      -0.032239      -0.001795      -0.027635      -0.000316       0.027951             13.345605      12.203784       0.682031      -6.708050       7.228446       3.455057      20.604586          -0.000000
          474              C       1.656030      21.846494      25.970110      -0.125817      35.376647 0.42026021E+03  0.98122337E+04                                 9.463148                            6.867927       0.093759       2.000734                    0.999697      29.356737      84.534883       0.623293       0.420886      -1.059710       0.029671       0.002514       0.016312       0.033953       0.004020       0.003820      -0.005722      -0.002561       0.101482      -0.021890      -0.012803       0.034693             13.021290      22.163354      -6.240821       1.571273       7.862587      -0.471065       9.037930          -0.000000
          475              C      27.163325      21.714168      15.998730       0.057264      40.405279 0.40460561E+03  0.93007453E+04                                10.366308                            6.722262      -0.117575       1.973024                    0.999378      26.548061      74.361570       0.636195       0.418823      -1.067488      -0.004326      -0.001164      -0.003266       0.005544       0.009667      -0.012465       0.013689      -0.006354       0.042607      -0.025628       0.002568       0.023061             16.044166      13.759082      -2.342124      -7.435891       7.519094       6.679968      26.854323          -0.000000
          476              C      25.750435      23.012331      19.862582      -0.044934      40.058330 0.42086654E+03  0.97358418E+04                                10.120201                            6.762312       0.020325       2.012156                    0.999333      27.093609      75.255920       0.649830       0.407453      -1.078663       0.014878      -0.013241      -0.039167       0.043940       0.004198      -0.002727      -0.002455       0.007082      -0.009952      -0.005177      -0.003048       0.008226             14.637842      10.322574       1.133569      -4.667153       9.399608       6.584796      24.191345          -0.000000
          477              C      31.882733      22.549842      26.499413       0.086460      39.728477 0.40041384E+03  0.91972877E+04                                10.352843                            6.739742      -0.135393       1.969773                    0.999476      26.430381      74.447517       0.626826       0.425411      -1.061384      -0.003076      -0.001406      -0.003528       0.004887      -0.009390       0.005968       0.010654       0.021980       0.008021      -0.021769       0.008053       0.013716             16.559669      31.057466      -6.903452       4.635494       9.077045      -2.980859       9.544495          -0.000000
          478              C       1.007111      22.019886      28.222910      -0.132066      36.177220 0.42615485E+03  0.99834283E+04                                 9.606768                            6.921254       0.091095       1.997887                    0.999728      29.510174      85.088165       0.620241       0.421535      -1.059423       0.039885      -0.004222       0.007147       0.040740       0.001298      -0.026722       0.010112       0.015893       0.029526      -0.025463      -0.008892       0.034354             13.085976      21.111133      -5.701263       4.611685       7.572741      -1.718383      10.574054           0.000000
          479              C      26.295710      21.365101      14.974018      -0.128763      37.798455 0.44712296E+03  0.10643471E+05                                 9.982044                            7.149164      -0.077063       1.944453                    0.999274      30.139197      88.746107       0.600254       0.428662      -1.050800       0.026039      -0.003303      -0.026400       0.037228       0.002864      -0.009788      -0.007745       0.030805      -0.036020      -0.019424      -0.005334       0.024758             13.423736      12.545245      -2.087436      -4.232146       6.947748       5.238935      20.778216           0.000000
          480              C      26.661073      22.157753      17.341219       0.090550      40.863061 0.40770980E+03  0.93937063E+04                                10.498471                            6.781859      -0.106060       1.978400                    0.999333      26.389209      74.096545       0.628409       0.423036      -1.064402       0.001673       0.000609       0.002359       0.002956      -0.012647       0.002785       0.006475       0.026632       0.041157      -0.026460       0.011495       0.014964             16.379709      12.736031      -0.437536      -8.711518       9.028156       6.634599      27.374941          -0.000000
          481              C      26.884984      23.570642      19.293841      -0.099219      35.657229 0.42052125E+03  0.98138444E+04                                 9.467152                            6.868861      -0.029159       1.958209                    0.999659      29.292726      84.162870       0.623795       0.420739      -1.060452      -0.010863      -0.020293      -0.017616       0.028985       0.022645       0.019385       0.009404      -0.010195      -0.039408      -0.027579      -0.009915       0.037495             12.268712       9.844939       1.032334      -4.608756       8.146984       4.378726      18.814213           0.000000
          482              C      28.964392      21.173783      14.502403      -0.195935      37.107827 0.44432602E+03  0.10523522E+05                                 9.731260                            7.043655       0.102037       1.994746                    0.999668      30.281525      87.931829       0.617620       0.418722      -1.060676      -0.009436       0.020671       0.039597       0.045654      -0.007096      -0.006139       0.002980       0.055293      -0.051149      -0.021351      -0.016479       0.037830             12.768954      11.921841      -0.998545      -4.255981       6.788819       4.910135      19.596202          -0.000000
          483              C      30.362614      23.639739      25.015798      -0.086936      33.814209 0.39715955E+03  0.91560177E+04                                 9.205576                            6.714009       0.000958       1.977500                    0.999709      28.770003      82.712855       0.624215       0.425628      -1.055214       0.012858      -0.010203       0.025157       0.030038       0.009479       0.001825      -0.013387      -0.039846       0.062362      -0.032903       0.002981       0.029922             12.285107      21.793184      -3.050686       2.393090       6.645951      -1.838727       8.416186          -0.000000
          484              C      26.760154      20.930968      13.746581      -0.183801      37.573882 0.44305497E+03  0.10498870E+05                                 9.848814                            7.045564       0.014961       1.971010                    0.999575      30.173713      87.995960       0.615199       0.420151      -1.058465      -0.013902       0.009288       0.025692       0.030654       0.003200       0.030266       0.002959      -0.010595       0.026135      -0.032119       0.000366       0.031753             13.319570      14.110579      -2.891068      -5.823578       7.480040       5.250501      18.368090           0.000000
          485              C       0.657393      22.115057      26.898999       0.054030      41.407307 0.41907364E+03  0.97244420E+04                                10.608686                            6.874277      -0.166928       1.956291                    0.999281      26.826958      75.652983       0.624219       0.422858      -1.064260       0.006587       0.003283      -0.002656       0.007825      -0.004638       0.002135      -0.014269       0.040800      -0.010053      -0.027415       0.004192       0.023223             17.177654      31.755323      -8.487661       4.882077       9.096840      -1.561142      10.680799          -0.000000
          486              C      29.293251      23.345428      25.795413      -0.036046      38.748377 0.41145649E+03  0.94710336E+04                                 9.968192                            6.711410       0.044177       2.025115                    0.999274      26.852172      74.568191       0.648183       0.410521      -1.075900       0.041614      -0.012219       0.005396       0.043705       0.003443       0.001275      -0.002190      -0.008140       0.009752      -0.007324       0.002071       0.005254             14.853000      27.674998      -4.175739       4.143120       7.408357      -2.446413       9.475645          -0.000000
          487              C      28.099710      20.828301      13.518759       0.201692      34.751027 0.36398539E+03  0.81884563E+04                                 9.512721                            6.478471      -0.117669       1.982333                    0.999603      25.497907      71.789148       0.629645       0.432407      -1.053848       0.015069      -0.014990      -0.043508       0.048422       0.002791      -0.031552       0.018863      -0.022929       0.054016      -0.041504      -0.000267       0.041771             13.550633      13.393671      -1.853078      -5.610738       8.049833       6.141054      19.208396           0.000000
          488              C      31.637963      23.261665      25.350850      -0.149309      34.757987 0.41912340E+03  0.97885355E+04                                 9.357646                            6.873755       0.121569       2.012976                    0.999548      29.421240      85.001216       0.620373       0.422744      -1.057520      -0.023971       0.009831       0.002793       0.026059       0.009903      -0.026620      -0.008852       0.009240      -0.000230      -0.024436      -0.009196       0.033632             12.536902      21.195096      -4.118463       3.515795       7.527583      -2.457421       8.888026          -0.000000
          489              C      25.092391      22.078553      19.145871      -0.091756      36.398498 0.42106673E+03  0.98968988E+04                                 9.782083                            6.986078      -0.202734       1.910638                    0.999305      29.631688      87.361900       0.599530       0.434657      -1.044723       0.027120       0.008722      -0.020125       0.034879       0.001343      -0.004008      -0.025801       0.007069      -0.044934      -0.033138       0.010191       0.022947             13.067434      10.693992       1.589838      -3.999953       8.485945       4.734282      20.022364          -0.000000
          490              C      27.338673      23.144657      18.043263      -0.159990      36.463563 0.43599292E+03  0.10265805E+05                                 9.596900                            6.975916       0.083949       1.990955                    0.999662      29.887976      86.216576       0.621496       0.418557      -1.061979      -0.013379       0.004140       0.021542       0.025694       0.025350      -0.020442      -0.003249       0.028737      -0.040568      -0.028482      -0.014153       0.042635             12.511240       9.254088       0.738431      -3.964570       8.656304       5.511015      19.623328           0.000000
          491              C      29.527592      22.686731      26.967443      -0.092381      33.694601 0.40242942E+03  0.92876275E+04                                 9.135305                            6.723035       0.100030       2.006581                    0.999708      28.735071      82.064201       0.630113       0.421184      -1.060321       0.026367       0.001546      -0.011094       0.028648       0.013694      -0.024993       0.003358      -0.006472       0.016958      -0.031178       0.004239       0.026939             12.023297      20.327900      -3.387009       2.686299       7.078174      -2.325194       8.663818           0.000000
          492              C      28.484303      21.638553      15.741574      -0.133386      36.596116 0.41735441E+03  0.97263753E+04                                 9.633972                            6.813746       0.058492       1.983808                    0.999731      29.544419      84.964519       0.630031       0.417156      -1.062194       0.010715      -0.011644      -0.037945       0.041113       0.006048       0.025627       0.013587       0.021412       0.026747      -0.023334      -0.013707       0.037041             12.871192      13.032596      -1.814715      -5.732409       6.566744       4.754390      19.014236          -0.000000
          493              C       2.273660      21.615086      28.633903      -0.195003      37.533586 0.44331993E+03  0.10493123E+05                                 9.788490                            7.022891       0.173543       2.018475                    0.999694      30.237904      87.760713       0.620258       0.417202      -1.061704      -0.041050       0.027582      -0.003456       0.049576      -0.005971       0.002960      -0.004763      -0.015663       0.089758      -0.024839      -0.005941       0.030779             13.373521      21.437081      -6.229612       3.623245       7.895370      -1.014153      10.788113           0.000000
          494              C      30.815326      22.286494      27.300214      -0.160093      36.205838 0.42185695E+03  0.98562717E+04                                 9.574382                            6.864635       0.112823       2.003209                    0.999758      29.616898      85.240245       0.625832       0.418891      -1.061248      -0.025573       0.009004      -0.014376       0.030687      -0.001448       0.007606      -0.019991      -0.017392       0.073418      -0.022473      -0.013373       0.035846             13.109672      23.838832      -3.718981       1.855649       7.346054      -2.068123       8.144130           0.000000
          495              C      23.578465       9.118758       4.920505       0.615989      25.745267 0.24611622E+03  0.50514695E+04                                 7.989371                            5.515115       0.042549       2.069931                    0.999390      21.825077      59.872949       0.643915       0.463447      -1.029451       0.017276      -0.021907       0.056871       0.063346      -0.044273      -0.044005       0.055140      -0.036016      -0.152633      -0.083052      -0.021950       0.105003             10.908743       8.831882       1.687311       2.644799       7.678754      -4.334053      16.215593          -0.000000
          496              C      20.977575       8.828032       9.152328       0.614381      25.567481 0.24998830E+03  0.51532389E+04                                 8.018093                            5.577139       0.040284       2.069299                    0.999359      21.893414      60.276046       0.636812       0.466589      -1.027268       0.059068      -0.017907      -0.014399       0.063380       0.026718       0.005776      -0.058346      -0.135798       0.024991      -0.081137      -0.021692       0.102829             11.099785      19.084510      -2.336380      -2.554922       6.031337       2.165197       8.183508          -0.000000
          497              C      13.069307      11.300180      11.404803       0.200059      35.939527 0.38683876E+03  0.88514771E+04                                 9.820071                            6.743924      -0.156115       1.969837                    0.999653      25.920615      74.020740       0.607147       0.440886      -1.046920      -0.046337       0.011848       0.009847       0.048831      -0.020587      -0.027126      -0.003914       0.027445      -0.062772      -0.038458      -0.004903       0.043361             14.424615      21.292116      -7.945475      -4.498697      10.002623       1.641071      11.979105          -0.000000
          498              C      13.376329      11.142432      10.055469      -0.175689      37.634110 0.45729751E+03  0.10913832E+05                                 9.879628                            7.186230       0.006649       1.973507                    0.999263      30.075573      87.796699       0.606028       0.423482      -1.057209       0.024948      -0.015709      -0.017222       0.034144      -0.001125       0.028667       0.004041      -0.001903       0.021441      -0.028401      -0.002341       0.030742             13.426802      20.265337      -6.320627      -2.968343       8.734384       1.445246      11.280685          -0.000000
          499              C      23.376716      10.924714       1.611378      -0.152022      36.787109 0.43216221E+03  0.10214861E+05                                 9.812116                            7.035887      -0.064168       1.951088                    0.999125      30.155927      88.898548       0.603251       0.429558      -1.048742       0.003692      -0.017996       0.025063       0.031075       0.008633      -0.017834      -0.010947      -0.032239      -0.001795      -0.027635      -0.000316       0.027951             13.345597      12.203780       0.682033       6.708045       7.228443      -3.455053      20.604570          -0.000000
          500              C      14.640270      10.746106       9.673810      -0.125818      35.376695 0.42026070E+03  0.98122476E+04                                 9.463154                            6.867930       0.093761       2.000734                    0.999697      29.356762      84.534958       0.623293       0.420886      -1.059710      -0.029670      -0.002511       0.016312       0.033951       0.004020      -0.003821       0.005721      -0.002561       0.101483      -0.021890      -0.012803       0.034693             13.021304      22.163376      -6.240829      -1.571274       7.862597       0.471069       9.037937          -0.000000
          501              C      21.725575      10.878432      32.295030       0.057265      40.405251 0.40460531E+03  0.93007366E+04                                10.366304                            6.722260      -0.117575       1.973025                    0.999378      26.548048      74.361529       0.636195       0.418823      -1.067488       0.004326       0.001164      -0.003266       0.005544       0.009667       0.012465      -0.013689      -0.006355       0.042606      -0.025628       0.002568       0.023060             16.044160      13.759079      -2.342124       7.435888       7.519092      -6.679965      26.854310          -0.000000
          502              C      23.138465       9.580269       3.566282      -0.044933      40.058300 0.42086620E+03  0.97358321E+04                                10.120196                            6.762310       0.020326       2.012156                    0.999333      27.093596      75.255874       0.649830       0.407453      -1.078663      -0.014878       0.013240      -0.039167       0.043940       0.004198       0.002727       0.002455       0.007081      -0.009953      -0.005178      -0.003048       0.008226             14.637833      10.322572       1.133570       4.667151       9.399603      -6.584790      24.191325          -0.000000
          503              C      17.006167      10.042758      10.203113       0.086459      39.728495 0.40041399E+03  0.91972912E+04                                10.352842                            6.739741      -0.135390       1.969774                    0.999476      26.430388      74.447517       0.626826       0.425411      -1.061385       0.003077       0.001407      -0.003528       0.004888      -0.009391      -0.005968      -0.010653       0.021980       0.008021      -0.021769       0.008053       0.013716             16.559672      31.057473      -6.903452      -4.635484       9.077048       2.980859       9.544494          -0.000000
          504              C      15.289189      10.572714      11.926610      -0.132066      36.177210 0.42615471E+03  0.99834232E+04                                 9.606763                            6.921252       0.091098       1.997888                    0.999728      29.510167      85.088112       0.620241       0.421535      -1.059423      -0.039884       0.004223       0.007148       0.040739       0.001298       0.026722      -0.010112       0.015893       0.029527      -0.025463      -0.008892       0.034354             13.085966      21.111107      -5.701255      -4.611678       7.572737       1.718384      10.574054           0.000000
          505              C      22.593190      11.227499      31.270318      -0.128763      37.798409 0.44712237E+03  0.10643453E+05                                 9.982037                            7.149160      -0.077064       1.944454                    0.999274      30.139168      88.746002       0.600254       0.428662      -1.050800      -0.026039       0.003303      -0.026400       0.037228       0.002865       0.009788       0.007745       0.030804      -0.036020      -0.019424      -0.005333       0.024757             13.423726      12.545238      -2.087434       4.232141       6.947743      -5.238929      20.778196           0.000000
          506              C      22.227827      10.434847       1.044919       0.090549      40.863062 0.40770985E+03  0.93937078E+04                                10.498471                            6.781859      -0.106059       1.978400                    0.999333      26.389211      74.096549       0.628409       0.423036      -1.064402      -0.001673      -0.000609       0.002359       0.002955      -0.012647      -0.002785      -0.006475       0.026632       0.041157      -0.026460       0.011495       0.014964             16.379708      12.736032      -0.437535       8.711517       9.028157      -6.634598      27.374936          -0.000000
          507              C      22.003916       9.021958       2.997541      -0.099220      35.657254 0.42052152E+03  0.98138526E+04                                 9.467157                            6.868863      -0.029160       1.958209                    0.999659      29.292739      84.162927       0.623795       0.420739      -1.060452       0.010864       0.020292      -0.017616       0.028985       0.022645      -0.019385      -0.009404      -0.010195      -0.039408      -0.027579      -0.009915       0.037495             12.268720       9.844946       1.032335       4.608760       8.146990      -4.378730      18.814226           0.000000
          508              C      19.924508      11.418817      30.798703      -0.195935      37.107855 0.44432637E+03  0.10523532E+05                                 9.731263                            7.043657       0.102039       1.994746                    0.999668      30.281544      87.931891       0.617620       0.418722      -1.060677       0.009436      -0.020671       0.039598       0.045654      -0.007096       0.006139      -0.002980       0.055293      -0.051150      -0.021352      -0.016479       0.037830             12.768962      11.921849      -0.998545       4.255986       6.788822      -4.910138      19.596214          -0.000000
          509              C      18.526286       8.952861       8.719498      -0.086936      33.814224 0.39715958E+03  0.91560184E+04                                 9.205578                            6.714009       0.000958       1.977499                    0.999709      28.770006      82.712861       0.624215       0.425628      -1.055214      -0.012858       0.010203       0.025156       0.030038       0.009479      -0.001825       0.013387      -0.039846       0.062362      -0.032903       0.002981       0.029922             12.285117      21.793213      -3.050688      -2.393086       6.645954       1.838727       8.416185          -0.000000
          510              C      22.128746      11.661632      30.042881      -0.183801      37.573822 0.44305421E+03  0.10498847E+05                                 9.848802                            7.045558       0.014963       1.971011                    0.999575      30.173690      87.995864       0.615200       0.420151      -1.058465       0.013903      -0.009288       0.025692       0.030654       0.003200      -0.030265      -0.002959      -0.010595       0.026134      -0.032119       0.000366       0.031753             13.319554      14.110561      -2.891063       5.823569       7.480033      -5.250495      18.368069           0.000000
[truncated: 428,947 more chars]
