# Supplementary material for: A collection of forcefield precursors for metal–organic frameworks
Source: RSC Adv. 2019 Nov 13;9(63):36492–507. doi: 10.1039/c9ra07327b (PMC9075174; doi:10.1039/c9ra07327b)
Supplement: RA-009-C9RA07327B-s5836 [file RA-009-C9RA07327B-s5836.xyz]

 1160
jmolscript: load "" {1 1 1} spacegroup "x,y,z" unitcell [{     32.407000     0.000000     0.000000 }, {      0.000000    32.407000     0.000000 }, {      0.000000     0.000000    32.407000 }]
Zn    22.674530    23.674286    25.225933     0.965687
Zn    25.935970     8.732714     9.022433     0.965687
Zn     9.732470     7.470786    23.384567     0.965687
Zn     6.471030    24.936214     7.181067     0.965687
Zn    25.225933    22.674530    23.674286     0.965687
Zn     9.022433    25.935970     8.732714     0.965687
Zn    23.384567     9.732470     7.470786     0.965687
Zn     7.181067     6.471030    24.936214     0.965687
Zn    23.674286    25.225933    22.674530     0.965687
Zn     8.732714     9.022433    25.935970     0.965687
Zn     7.470786    23.384567     9.732470     0.965687
Zn    24.936214     7.181067     6.471030     0.965687
Zn    25.379218    25.379218    25.379218     0.977589
Zn    23.231282     7.027782     9.175718     0.977589
Zn     7.027782     9.175718    23.231282     0.977589
Zn     9.175718    23.231282     7.027782     0.977589
Zn     9.732470     8.732714     7.181067     0.965687
Zn     6.471030    23.674286    23.384567     0.965687
Zn    22.674530    24.936214     9.022433     0.965687
Zn    25.935970     7.470786    25.225933     0.965687
Zn     7.181067     9.732470     8.732714     0.965687
Zn    23.384567     6.471030    23.674286     0.965687
Zn     9.022433    22.674530    24.936214     0.965687
Zn    25.225933    25.935970     7.470786     0.965687
Zn     8.732714     7.181067     9.732470     0.965687
Zn    23.674286    23.384567     6.471030     0.965687
Zn    24.936214     9.022433    22.674530     0.965687
Zn     7.470786    25.225933    25.935970     0.965687
Zn     7.027782     7.027782     7.027782     0.977589
Zn     9.175718    25.379218    23.231282     0.977589
Zn    25.379218    23.231282     9.175718     0.977589
Zn    23.231282     9.175718    25.379218     0.977589
H     12.583638    27.335304    23.164524     0.125547
H     23.559889    27.915390    31.175534     0.105589
H     15.766005    26.508926    19.995119     0.106533
H     24.263121    27.267250    29.117689     0.106933
H     16.372016    25.134869    24.049235     0.115768
H     19.914102    26.311243    21.359454     0.112100
H     14.664168    26.700127    23.783497     0.109360
H     18.536804    24.532099    24.606635     0.114929
H     17.820609    26.962624    20.805294     0.108318
H     21.129364    24.817281    31.389420     0.113255
H     13.678995    27.163547    19.308091     0.126275
H     21.725653    24.220992    29.247317     0.115386
H     21.680283    29.305650     2.414321     0.106568
H     22.545550    28.667232     0.492586     0.104740
H     20.876589    25.653381     3.376809     0.120502
H     21.417786    25.034408     1.247669     0.102818
H      3.619862     5.071695     6.961024     0.125547
H     25.050611     4.491610    14.972034     0.105589
H      0.437495     5.898074     3.791619     0.106533
H     24.347379     5.139750    12.914189     0.106933
H     32.238484     7.272131     7.845735     0.115768
H     28.696398     6.095757     5.155954     0.112100
H      1.539333     5.706873     7.579997     0.109360
H     30.073696     7.874901     8.403135     0.114929
H     30.789891     5.444376     4.601794     0.108318
H     27.481136     7.589719    15.185920     0.113255
H      2.524505     5.243453     3.104591     0.126275
H     26.884847     8.186008    13.043818     0.115386
H     26.930217     3.101350    18.617821     0.106568
H     26.064950     3.739768    16.696086     0.104740
H     27.733911     6.753619    19.580309     0.120502
H     27.192714     7.372592    17.451169     0.102818
H     19.823362    11.131804    25.445976     0.125547
H      8.847111    11.711890    17.434966     0.105589
H     16.640994    10.305426    28.615381     0.106533
H      8.143879    11.063750    19.492811     0.106933
H     16.034984     8.931369    24.561265     0.115768
H     12.492899    10.107743    27.251046     0.112100
H     17.742832    10.496627    24.827003     0.109360
H     13.870196     8.328599    24.003865     0.114929
H     14.586391    10.759124    27.805206     0.108318
H     11.277636     8.613781    17.221080     0.113255
H     18.728005    10.960047    29.302409     0.126275
H     10.681347     8.017492    19.363183     0.115386
H     10.726717    13.102150    13.789179     0.106568
H      9.861450    12.463732    15.710914     0.104740
H     11.530411     9.449881    12.826691     0.120502
H     10.989214     8.830908    14.955831     0.102818
H     28.787138    21.275195     9.242476     0.125547
H      7.356389    20.695110     1.231466     0.105589
H     31.969506    22.101574    12.411881     0.106533
H      8.059621    21.343250     3.289311     0.106933
H      0.168516    23.475631     8.357765     0.115768
H      3.710602    22.299257    11.047546     0.112100
H     30.867668    21.910373     8.623503     0.109360
H      2.333304    24.078401     7.800365     0.114929
H      1.617109    21.647876    11.601706     0.108318
H      4.925864    23.793219     1.017580     0.113255
H     29.882495    21.446953    13.098909     0.126275
H      5.522153    24.389508     3.159683     0.115386
H      5.476783    19.304850    29.992679     0.106568
H      6.342050    19.943268    31.914414     0.104740
H      4.673089    22.957119    29.030191     0.120502
H      5.214286    23.576092    31.159331     0.102818
H     23.164524    12.583638    27.335304     0.125547
H     31.175534    23.559889    27.915390     0.105589
H     19.995119    15.766005    26.508926     0.106533
H     29.117689    24.263121    27.267250     0.106933
H     24.049235    16.372016    25.134869     0.115768
H     21.359454    19.914102    26.311243     0.112100
H     23.783497    14.664168    26.700127     0.109360
H     24.606635    18.536804    24.532099     0.114929
H     20.805294    17.820609    26.962624     0.108318
H     31.389420    21.129364    24.817281     0.113255
H     19.308091    13.678995    27.163547     0.126275
H     29.247317    21.725653    24.220992     0.115386
H      2.414321    21.680283    29.305650     0.106568
H      0.492586    22.545550    28.667232     0.104740
H      3.376809    20.876589    25.653381     0.120502
H      1.247669    21.417786    25.034408     0.102818
H      6.961024     3.619862     5.071695     0.125547
H     14.972034    25.050611     4.491610     0.105589
H      3.791619     0.437495     5.898074     0.106533
H     12.914189    24.347379     5.139750     0.106933
H      7.845735    32.238484     7.272131     0.115768
H      5.155954    28.696398     6.095757     0.112100
H      7.579997     1.539333     5.706873     0.109360
H      8.403135    30.073696     7.874901     0.114929
H      4.601794    30.789891     5.444376     0.108318
H     15.185920    27.481136     7.589719     0.113255
H      3.104591     2.524505     5.243453     0.126275
H     13.043818    26.884847     8.186008     0.115386
H     18.617821    26.930217     3.101350     0.106568
H     16.696086    26.064950     3.739768     0.104740
H     19.580309    27.733911     6.753619     0.120502
H     17.451169    27.192714     7.372592     0.102818
H     25.445976    19.823362    11.131804     0.125547
H     17.434966     8.847111    11.711890     0.105589
H     28.615381    16.640994    10.305426     0.106533
H     19.492811     8.143879    11.063750     0.106933
H     24.561265    16.034984     8.931369     0.115768
H     27.251046    12.492899    10.107743     0.112100
H     24.827003    17.742832    10.496627     0.109360
H     24.003865    13.870196     8.328599     0.114929
H     27.805206    14.586391    10.759124     0.108318
H     17.221080    11.277636     8.613781     0.113255
H     29.302409    18.728005    10.960047     0.126275
H     19.363183    10.681347     8.017492     0.115386
H     13.789179    10.726717    13.102150     0.106568
H     15.710914     9.861450    12.463732     0.104740
H     12.826691    11.530411     9.449881     0.120502
H     14.955831    10.989214     8.830908     0.102818
H      9.242476    28.787138    21.275195     0.125547
H      1.231466     7.356389    20.695110     0.105589
H     12.411881    31.969506    22.101574     0.106533
H      3.289311     8.059621    21.343250     0.106933
H      8.357765     0.168516    23.475631     0.115768
H     11.047546     3.710602    22.299257     0.112100
H      8.623503    30.867668    21.910373     0.109360
H      7.800365     2.333304    24.078401     0.114929
H     11.601706     1.617109    21.647876     0.108318
H      1.017580     4.925864    23.793219     0.113255
H     13.098909    29.882495    21.446953     0.126275
H      3.159683     5.522153    24.389508     0.115386
H     29.992679     5.476783    19.304850     0.106568
H     31.914414     6.342050    19.943268     0.104740
H     29.030191     4.673089    22.957119     0.120502
H     31.159331     5.214286    23.576092     0.102818
H     27.335304    23.164524    12.583638     0.125547
H     27.915390    31.175534    23.559889     0.105589
H     26.508926    19.995119    15.766005     0.106533
H     27.267250    29.117689    24.263121     0.106933
H     25.134869    24.049235    16.372016     0.115768
H     26.311243    21.359454    19.914102     0.112100
H     26.700127    23.783497    14.664168     0.109360
H     24.532099    24.606635    18.536804     0.114929
H     26.962624    20.805294    17.820609     0.108318
H     24.817281    31.389420    21.129364     0.113255
H     27.163547    19.308091    13.678995     0.126275
H     24.220992    29.247317    21.725653     0.115386
H     29.305650     2.414321    21.680283     0.106568
H     28.667232     0.492586    22.545550     0.104740
H     25.653381     3.376809    20.876589     0.120502
H     25.034408     1.247669    21.417786     0.102818
H      5.071695     6.961024     3.619862     0.125547
H      4.491610    14.972034    25.050611     0.105589
H      5.898074     3.791619     0.437495     0.106533
H      5.139750    12.914189    24.347379     0.106933
H      7.272131     7.845735    32.238484     0.115768
H      6.095757     5.155954    28.696398     0.112100
H      5.706873     7.579997     1.539333     0.109360
H      7.874901     8.403135    30.073696     0.114929
H      5.444376     4.601794    30.789891     0.108318
H      7.589719    15.185920    27.481136     0.113255
H      5.243453     3.104591     2.524505     0.126275
H      8.186008    13.043818    26.884847     0.115386
H      3.101350    18.617821    26.930217     0.106568
H      3.739768    16.696086    26.064950     0.104740
H      6.753619    19.580309    27.733911     0.120502
H      7.372592    17.451169    27.192714     0.102818
H     11.131804    25.445976    19.823362     0.125547
H     11.711890    17.434966     8.847111     0.105589
H     10.305426    28.615381    16.640994     0.106533
H     11.063750    19.492811     8.143879     0.106933
H      8.931369    24.561265    16.034984     0.115768
H     10.107743    27.251046    12.492899     0.112100
H     10.496627    24.827003    17.742832     0.109360
H      8.328599    24.003865    13.870196     0.114929
H     10.759124    27.805206    14.586391     0.108318
H      8.613781    17.221080    11.277636     0.113255
H     10.960047    29.302409    18.728005     0.126275
H      8.017492    19.363183    10.681347     0.115386
H     13.102150    13.789179    10.726717     0.106568
H     12.463732    15.710914     9.861450     0.104740
H      9.449881    12.826691    11.530411     0.120502
H      8.830908    14.955831    10.989214     0.102818
H     21.275195     9.242476    28.787138     0.125547
H     20.695110     1.231466     7.356389     0.105589
H     22.101574    12.411881    31.969506     0.106533
H     21.343250     3.289311     8.059621     0.106933
H     23.475631     8.357765     0.168516     0.115768
H     22.299257    11.047546     3.710602     0.112100
H     21.910373     8.623503    30.867668     0.109360
H     24.078401     7.800365     2.333304     0.114929
H     21.647876    11.601706     1.617109     0.108318
H     23.793219     1.017580     4.925864     0.113255
H     21.446953    13.098909    29.882495     0.126275
H     24.389508     3.159683     5.522153     0.115386
H     19.304850    29.992679     5.476783     0.106568
H     19.943268    31.914414     6.342050     0.104740
H     22.957119    29.030191     4.673089     0.120502
H     23.576092    31.159331     5.214286     0.102818
H     19.823362     5.071695     9.242476     0.125547
H      8.847111     4.491610     1.231466     0.105589
H     16.640994     5.898074    12.411881     0.106533
H      8.143879     5.139750     3.289311     0.106933
H     16.034984     7.272131     8.357765     0.115768
H     12.492899     6.095757    11.047546     0.112100
H     17.742832     5.706873     8.623503     0.109360
H     13.870196     7.874901     7.800365     0.114929
H     14.586391     5.444376    11.601706     0.108318
H     11.277636     7.589719     1.017580     0.113255
H     18.728005     5.243453    13.098909     0.126275
H     10.681347     8.186008     3.159683     0.115386
H     10.726717     3.101350    29.992679     0.106568
H      9.861450     3.739768    31.914414     0.104740
H     11.530411     6.753619    29.030191     0.120502
H     10.989214     7.372592    31.159331     0.102818
H     28.787138    27.335304    25.445976     0.125547
H      7.356389    27.915390    17.434966     0.105589
H     31.969506    26.508926    28.615381     0.106533
H      8.059621    27.267250    19.492811     0.106933
H      0.168516    25.134869    24.561265     0.115768
H      3.710602    26.311243    27.251046     0.112100
H     30.867668    26.700127    24.827003     0.109360
H      2.333304    24.532099    24.003865     0.114929
H      1.617109    26.962624    27.805206     0.108318
H      4.925864    24.817281    17.221080     0.113255
H     29.882495    27.163547    29.302409     0.126275
H      5.522153    24.220992    19.363183     0.115386
H      5.476783    29.305650    13.789179     0.106568
H      6.342050    28.667232    15.710914     0.104740
H      4.673089    25.653381    12.826691     0.120502
H      5.214286    25.034408    14.955831     0.102818
H     12.583638    21.275195     6.961024     0.125547
H     23.559889    20.695110    14.972034     0.105589
H     15.766005    22.101574     3.791619     0.106533
H     24.263121    21.343250    12.914189     0.106933
H     16.372016    23.475631     7.845735     0.115768
H     19.914102    22.299257     5.155954     0.112100
H     14.664168    21.910373     7.579997     0.109360
H     18.536804    24.078401     8.403135     0.114929
H     17.820609    21.647876     4.601794     0.108318
H     21.129364    23.793219    15.185920     0.113255
H     13.678995    21.446953     3.104591     0.126275
H     21.725653    24.389508    13.043818     0.115386
H     21.680283    19.304850    18.617821     0.106568
H     22.545550    19.943268    16.696086     0.104740
H     20.876589    22.957119    19.580309     0.120502
H     21.417786    23.576092    17.451169     0.102818
H      3.619862    11.131804    23.164524     0.125547
H     25.050611    11.711890    31.175534     0.105589
H      0.437495    10.305426    19.995119     0.106533
H     24.347379    11.063750    29.117689     0.106933
H     32.238484     8.931369    24.049235     0.115768
H     28.696398    10.107743    21.359454     0.112100
H      1.539333    10.496627    23.783497     0.109360
H     30.073696     8.328599    24.606635     0.114929
H     30.789891    10.759124    20.805294     0.108318
H     27.481136     8.613781    31.389420     0.113255
H      2.524505    10.960047    19.308091     0.126275
H     26.884847     8.017492    29.247317     0.115386
H     26.930217    13.102150     2.414321     0.106568
H     26.064950    12.463732     0.492586     0.104740
H     27.733911     9.449881     3.376809     0.120502
H     27.192714     8.830908     1.247669     0.102818
H      9.242476    19.823362     5.071695     0.125547
H      1.231466     8.847111     4.491610     0.105589
H     12.411881    16.640994     5.898074     0.106533
H      3.289311     8.143879     5.139750     0.106933
H      8.357765    16.034984     7.272131     0.115768
H     11.047546    12.492899     6.095757     0.112100
H      8.623503    17.742832     5.706873     0.109360
H      7.800365    13.870196     7.874901     0.114929
H     11.601706    14.586391     5.444376     0.108318
H      1.017580    11.277636     7.589719     0.113255
H     13.098909    18.728005     5.243453     0.126275
H      3.159683    10.681347     8.186008     0.115386
H     29.992679    10.726717     3.101350     0.106568
H     31.914414     9.861450     3.739768     0.104740
H     29.030191    11.530411     6.753619     0.120502
H     31.159331    10.989214     7.372592     0.102818
H     25.445976    28.787138    27.335304     0.125547
H     17.434966     7.356389    27.915390     0.105589
H     28.615381    31.969506    26.508926     0.106533
H     19.492811     8.059621    27.267250     0.106933
H     24.561265     0.168516    25.134869     0.115768
H     27.251046     3.710602    26.311243     0.112100
H     24.827003    30.867668    26.700127     0.109360
H     24.003865     2.333304    24.532099     0.114929
H     27.805206     1.617109    26.962624     0.108318
H     17.221080     4.925864    24.817281     0.113255
H     29.302409    29.882495    27.163547     0.126275
H     19.363183     5.522153    24.220992     0.115386
H     13.789179     5.476783    29.305650     0.106568
H     15.710914     6.342050    28.667232     0.104740
H     12.826691     4.673089    25.653381     0.120502
H     14.955831     5.214286    25.034408     0.102818
H      6.961024    12.583638    21.275195     0.125547
H     14.972034    23.559889    20.695110     0.105589
H      3.791619    15.766005    22.101574     0.106533
H     12.914189    24.263121    21.343250     0.106933
H      7.845735    16.372016    23.475631     0.115768
H      5.155954    19.914102    22.299257     0.112100
H      7.579997    14.664168    21.910373     0.109360
H      8.403135    18.536804    24.078401     0.114929
H      4.601794    17.820609    21.647876     0.108318
H     15.185920    21.129364    23.793219     0.113255
H      3.104591    13.678995    21.446953     0.126275
H     13.043818    21.725653    24.389508     0.115386
H     18.617821    21.680283    19.304850     0.106568
H     16.696086    22.545550    19.943268     0.104740
H     19.580309    20.876589    22.957119     0.120502
H     17.451169    21.417786    23.576092     0.102818
H     23.164524     3.619862    11.131804     0.125547
H     31.175534    25.050611    11.711890     0.105589
H     19.995119     0.437495    10.305426     0.106533
H     29.117689    24.347379    11.063750     0.106933
H     24.049235    32.238484     8.931369     0.115768
H     21.359454    28.696398    10.107743     0.112100
H     23.783497     1.539333    10.496627     0.109360
H     24.606635    30.073696     8.328599     0.114929
H     20.805294    30.789891    10.759124     0.108318
H     31.389420    27.481136     8.613781     0.113255
H     19.308091     2.524505    10.960047     0.126275
H     29.247317    26.884847     8.017492     0.115386
H      2.414321    26.930217    13.102150     0.106568
H      0.492586    26.064950    12.463732     0.104740
H      3.376809    27.733911     9.449881     0.120502
H      1.247669    27.192714     8.830908     0.102818
H      5.071695     9.242476    19.823362     0.125547
H      4.491610     1.231466     8.847111     0.105589
H      5.898074    12.411881    16.640994     0.106533
H      5.139750     3.289311     8.143879     0.106933
H      7.272131     8.357765    16.034984     0.115768
H      6.095757    11.047546    12.492899     0.112100
H      5.706873     8.623503    17.742832     0.109360
H      7.874901     7.800365    13.870196     0.114929
H      5.444376    11.601706    14.586391     0.108318
H      7.589719     1.017580    11.277636     0.113255
H      5.243453    13.098909    18.728005     0.126275
H      8.186008     3.159683    10.681347     0.115386
H      3.101350    29.992679    10.726717     0.106568
H      3.739768    31.914414     9.861450     0.104740
H      6.753619    29.030191    11.530411     0.120502
H      7.372592    31.159331    10.989214     0.102818
H     27.335304    25.445976    28.787138     0.125547
H     27.915390    17.434966     7.356389     0.105589
H     26.508926    28.615381    31.969506     0.106533
H     27.267250    19.492811     8.059621     0.106933
H     25.134869    24.561265     0.168516     0.115768
H     26.311243    27.251046     3.710602     0.112100
H     26.700127    24.827003    30.867668     0.109360
H     24.532099    24.003865     2.333304     0.114929
H     26.962624    27.805206     1.617109     0.108318
H     24.817281    17.221080     4.925864     0.113255
H     27.163547    29.302409    29.882495     0.126275
H     24.220992    19.363183     5.522153     0.115386
H     29.305650    13.789179     5.476783     0.106568
H     28.667232    15.710914     6.342050     0.104740
H     25.653381    12.826691     4.673089     0.120502
H     25.034408    14.955831     5.214286     0.102818
H     21.275195     6.961024    12.583638     0.125547
H     20.695110    14.972034    23.559889     0.105589
H     22.101574     3.791619    15.766005     0.106533
H     21.343250    12.914189    24.263121     0.106933
H     23.475631     7.845735    16.372016     0.115768
H     22.299257     5.155954    19.914102     0.112100
H     21.910373     7.579997    14.664168     0.109360
H     24.078401     8.403135    18.536804     0.114929
H     21.647876     4.601794    17.820609     0.108318
H     23.793219    15.185920    21.129364     0.113255
H     21.446953     3.104591    13.678995     0.126275
H     24.389508    13.043818    21.725653     0.115386
H     19.304850    18.617821    21.680283     0.106568
H     19.943268    16.696086    22.545550     0.104740
H     22.957119    19.580309    20.876589     0.120502
H     23.576092    17.451169    21.417786     0.102818
H     11.131804    23.164524     3.619862     0.125547
H     11.711890    31.175534    25.050611     0.105589
H     10.305426    19.995119     0.437495     0.106533
H     11.063750    29.117689    24.347379     0.106933
H      8.931369    24.049235    32.238484     0.115768
H     10.107743    21.359454    28.696398     0.112100
H     10.496627    23.783497     1.539333     0.109360
H      8.328599    24.606635    30.073696     0.114929
H     10.759124    20.805294    30.789891     0.108318
H      8.613781    31.389420    27.481136     0.113255
H     10.960047    19.308091     2.524505     0.126275
H      8.017492    29.247317    26.884847     0.115386
H     13.102150     2.414321    26.930217     0.106568
H     12.463732     0.492586    26.064950     0.104740
H      9.449881     3.376809    27.733911     0.120502
H      8.830908     1.247669    27.192714     0.102818
C     12.894745    27.332064    21.177975     0.194083
C     13.225297    27.179751    22.513143    -0.175637
C     23.073784    25.676066    28.949173    -0.037701
C     15.471102    26.554296    21.971946     0.050949
C     23.193690    27.150585    30.793131    -0.145234
C     20.844182    24.956631    23.397854     0.622593
C     15.121106    26.687164    20.630296    -0.133930
C     23.608500    26.774663    29.555184    -0.094458
C     17.081730    25.384403    23.501556    -0.151616
C     16.854881    26.129764    22.357589     0.085320
C     22.257128    26.450593    31.496363     0.093034
C     19.453922    25.358478    23.025174    -0.039810
C     19.204388    26.074672    21.913613    -0.088804
C     14.476207    26.797348    22.879342    -0.120731
C     18.384491    25.014963    23.832108    -0.098529
C     23.495075    25.235331    27.594561     0.610585
C     17.950237    26.460315    21.583062    -0.155629
C     21.741856    25.335793    30.922759    -0.156123
C     13.870196    27.076048    20.212246    -0.192745
C     22.121018    24.963112    29.642683    -0.097011
C     21.852040    26.845959     0.469901     0.055488
C     21.077513    27.607523     3.127276     0.203944
C     21.612228    28.404736     2.197195    -0.187312
C     22.062686    28.048259     0.988413    -0.119665
C     21.100198    26.308003     2.757836    -0.190246
C     21.450193    25.938563     1.468037    -0.132785
C      3.308755     5.074936     4.974474     0.194083
C      2.978203     5.227249     6.309643    -0.175637
C     25.536716     6.730934    12.745673    -0.037701
C      0.732398     5.852704     5.768446     0.050949
C     25.416810     5.256415    14.589631    -0.145234
C     27.766318     7.450369     7.194354     0.622593
C      1.082394     5.719836     4.426796    -0.133930
C     25.002001     5.632337    13.351684    -0.094458
C     31.528770     7.022597     7.298056    -0.151616
C     31.755619     6.277236     6.154089     0.085320
C     26.353372     5.956407    15.292863     0.093034
C     29.156578     7.048523     6.821673    -0.039810
C     29.406112     6.332328     5.710113    -0.088804
C      1.727293     5.609652     6.675842    -0.120731
C     30.226009     7.392037     7.628608    -0.098529
C     25.115425     7.171669    11.391060     0.610585
C     30.660263     5.946684     5.379562    -0.155629
C     26.868644     7.071207    14.719259    -0.156123
C      2.333304     5.330952     4.008746    -0.192745
C     26.489482     7.443888    13.439183    -0.097011
C     26.758460     5.561041    16.673401     0.055488
C     27.532987     4.799477    19.330776     0.203944
C     26.998272     4.002264    18.400695    -0.187312
C     26.547814     4.358741    17.191913    -0.119665
C     27.510302     6.098997    18.961336    -0.190246
C     27.160307     6.468437    17.671537    -0.132785
C     19.512255    11.128564    27.432525     0.194083
C     19.181703    10.976251    26.097357    -0.175637
C      9.333216     9.472566    19.661327    -0.037701
C     16.935898    10.350796    26.638554     0.050949
C      9.213310    10.947085    17.817369    -0.145234
C     11.562818     8.753131    25.212646     0.622593
C     17.285894    10.483664    27.980204    -0.133930
C      8.798500    10.571163    19.055316    -0.094458
C     15.325270     9.180903    25.108944    -0.151616
C     15.552119     9.926264    26.252911     0.085320
C     10.149872    10.247093    17.114137     0.093034
C     12.953078     9.154978    25.585327    -0.039810
C     13.202612     9.871172    26.696887    -0.088804
C     17.930793    10.593848    25.731158    -0.120731
C     14.022509     8.811463    24.778392    -0.098529
C      8.911925     9.031831    21.015939     0.610585
C     14.456763    10.256815    27.027438    -0.155629
C     10.665144     9.132293    17.687741    -0.156123
C     18.536804    10.872549    28.398254    -0.192745
C     10.285982     8.759612    18.967817    -0.097011
C     10.554960    10.642459    15.733599     0.055488
C     11.329487    11.404023    13.076225     0.203944
C     10.794772    12.201236    14.006305    -0.187312
C     10.344314    11.844758    15.215086    -0.119665
C     11.306802    10.104503    13.445664    -0.190246
C     10.956807     9.735063    14.735463    -0.132785
C     29.098245    21.278436    11.229025     0.194083
C     29.428797    21.430749     9.893857    -0.175637
C      6.870284    22.934434     3.457827    -0.037701
C     31.674602    22.056204    10.435054     0.050949
C      6.990190    21.459915     1.613869    -0.145234
C      4.640682    23.653869     9.009146     0.622593
C     31.324606    21.923336    11.776704    -0.133930
C      7.404999    21.835837     2.851816    -0.094458
C      0.878230    23.226097     8.905444    -0.151616
C      0.651381    22.480736    10.049411     0.085320
C      6.053628    22.159907     0.910637     0.093034
C      3.250422    23.252022     9.381827    -0.039810
C      3.000888    22.535828    10.493387    -0.088804
C     30.679707    21.813152     9.527658    -0.120731
C      2.180991    23.595537     8.574892    -0.098529
C      7.291575    23.375169     4.812439     0.610585
C      1.746737    22.150185    10.823938    -0.155629
C      5.538356    23.274707     1.484241    -0.156123
C     30.073696    21.534452    12.194754    -0.192745
C      5.917518    23.647388     2.764317    -0.097011
C      5.648540    21.764541    31.937099     0.055488
C      4.874013    21.002977    29.279725     0.203944
C      5.408728    20.205765    30.209805    -0.187312
C      5.859186    20.562241    31.418587    -0.119665
C      4.896698    22.302497    29.649164    -0.190246
C      5.246693    22.671937    30.938963    -0.132785
C     21.177975    12.894745    27.332064     0.194083
C     22.513143    13.225297    27.179751    -0.175637
C     28.949173    23.073784    25.676066    -0.037701
C     21.971946    15.471102    26.554296     0.050949
C     30.793131    23.193690    27.150585    -0.145234
C     23.397854    20.844182    24.956631     0.622593
C     20.630296    15.121106    26.687164    -0.133930
C     29.555184    23.608500    26.774663    -0.094458
C     23.501556    17.081730    25.384403    -0.151616
C     22.357589    16.854881    26.129764     0.085320
C     31.496363    22.257128    26.450593     0.093034
C     23.025174    19.453922    25.358478    -0.039810
C     21.913613    19.204388    26.074672    -0.088804
C     22.879342    14.476207    26.797348    -0.120731
C     23.832108    18.384491    25.014963    -0.098529
C     27.594561    23.495075    25.235331     0.610585
C     21.583062    17.950237    26.460315    -0.155629
C     30.922759    21.741856    25.335793    -0.156123
C     20.212246    13.870196    27.076048    -0.192745
C     29.642683    22.121018    24.963112    -0.097011
C      0.469901    21.852040    26.845959     0.055488
C      3.127276    21.077513    27.607523     0.203944
C      2.197195    21.612228    28.404736    -0.187312
C      0.988413    22.062686    28.048259    -0.119665
C      2.757836    21.100198    26.308003    -0.190246
C      1.468037    21.450193    25.938563    -0.132785
C      4.974474     3.308755     5.074936     0.194083
C      6.309643     2.978203     5.227249    -0.175637
C     12.745673    25.536716     6.730934    -0.037701
C      5.768446     0.732398     5.852704     0.050949
C     14.589631    25.416810     5.256415    -0.145234
C      7.194354    27.766318     7.450369     0.622593
C      4.426796     1.082394     5.719836    -0.133930
C     13.351684    25.002001     5.632337    -0.094458
C      7.298056    31.528770     7.022597    -0.151616
C      6.154089    31.755619     6.277236     0.085320
C     15.292863    26.353372     5.956407     0.093034
C      6.821673    29.156578     7.048523    -0.039810
C      5.710113    29.406112     6.332328    -0.088804
C      6.675842     1.727293     5.609652    -0.120731
C      7.628608    30.226009     7.392037    -0.098529
C     11.391060    25.115425     7.171669     0.610585
C      5.379562    30.660263     5.946684    -0.155629
C     14.719259    26.868644     7.071207    -0.156123
C      4.008746     2.333304     5.330952    -0.192745
C     13.439183    26.489482     7.443888    -0.097011
C     16.673401    26.758460     5.561041     0.055488
C     19.330776    27.532987     4.799477     0.203944
C     18.400695    26.998272     4.002264    -0.187312
C     17.191913    26.547814     4.358741    -0.119665
C     18.961336    27.510302     6.098997    -0.190246
C     17.671537    27.160307     6.468437    -0.132785
C     27.432525    19.512255    11.128564     0.194083
C     26.097357    19.181703    10.976251    -0.175637
C     19.661327     9.333216     9.472566    -0.037701
C     26.638554    16.935898    10.350796     0.050949
C     17.817369     9.213310    10.947085    -0.145234
C     25.212646    11.562818     8.753131     0.622593
C     27.980204    17.285894    10.483664    -0.133930
C     19.055316     8.798500    10.571163    -0.094458
C     25.108944    15.325270     9.180903    -0.151616
C     26.252911    15.552119     9.926264     0.085320
C     17.114137    10.149872    10.247093     0.093034
C     25.585327    12.953078     9.154978    -0.039810
C     26.696887    13.202612     9.871172    -0.088804
C     25.731158    17.930793    10.593848    -0.120731
C     24.778392    14.022509     8.811463    -0.098529
C     21.015939     8.911925     9.031831     0.610585
C     27.027438    14.456763    10.256815    -0.155629
C     17.687741    10.665144     9.132293    -0.156123
C     28.398254    18.536804    10.872549    -0.192745
C     18.967817    10.285982     8.759612    -0.097011
C     15.733599    10.554960    10.642459     0.055488
C     13.076225    11.329487    11.404023     0.203944
C     14.006305    10.794772    12.201236    -0.187312
C     15.215086    10.344314    11.844758    -0.119665
C     13.445664    11.306802    10.104503    -0.190246
C     14.735463    10.956807     9.735063    -0.132785
C     11.229025    29.098245    21.278436     0.194083
C      9.893857    29.428797    21.430749    -0.175637
C      3.457827     6.870284    22.934434    -0.037701
C     10.435054    31.674602    22.056204     0.050949
C      1.613869     6.990190    21.459915    -0.145234
C      9.009146     4.640682    23.653869     0.622593
C     11.776704    31.324606    21.923336    -0.133930
C      2.851816     7.404999    21.835837    -0.094458
C      8.905444     0.878230    23.226097    -0.151616
C     10.049411     0.651381    22.480736     0.085320
C      0.910637     6.053628    22.159907     0.093034
C      9.381827     3.250422    23.252022    -0.039810
C     10.493387     3.000888    22.535828    -0.088804
C      9.527658    30.679707    21.813152    -0.120731
C      8.574892     2.180991    23.595537    -0.098529
C      4.812439     7.291575    23.375169     0.610585
C     10.823938     1.746737    22.150185    -0.155629
C      1.484241     5.538356    23.274707    -0.156123
C     12.194754    30.073696    21.534452    -0.192745
C      2.764317     5.917518    23.647388    -0.097011
C     31.937099     5.648540    21.764541     0.055488
C     29.279725     4.874013    21.002977     0.203944
C     30.209805     5.408728    20.205765    -0.187312
C     31.418587     5.859186    20.562241    -0.119665
C     29.649164     4.896698    22.302497    -0.190246
C     30.938963     5.246693    22.671937    -0.132785
C     27.332064    21.177975    12.894745     0.194083
C     27.179751    22.513143    13.225297    -0.175637
C     25.676066    28.949173    23.073784    -0.037701
C     26.554296    21.971946    15.471102     0.050949
C     27.150585    30.793131    23.193690    -0.145234
C     24.956631    23.397854    20.844182     0.622593
C     26.687164    20.630296    15.121106    -0.133930
C     26.774663    29.555184    23.608500    -0.094458
C     25.384403    23.501556    17.081730    -0.151616
C     26.129764    22.357589    16.854881     0.085320
C     26.450593    31.496363    22.257128     0.093034
C     25.358478    23.025174    19.453922    -0.039810
C     26.074672    21.913613    19.204388    -0.088804
C     26.797348    22.879342    14.476207    -0.120731
C     25.014963    23.832108    18.384491    -0.098529
C     25.235331    27.594561    23.495075     0.610585
C     26.460315    21.583062    17.950237    -0.155629
C     25.335793    30.922759    21.741856    -0.156123
C     27.076048    20.212246    13.870196    -0.192745
C     24.963112    29.642683    22.121018    -0.097011
C     26.845959     0.469901    21.852040     0.055488
C     27.607523     3.127276    21.077513     0.203944
C     28.404736     2.197195    21.612228    -0.187312
C     28.048259     0.988413    22.062686    -0.119665
C     26.308003     2.757836    21.100198    -0.190246
C     25.938563     1.468037    21.450193    -0.132785
C      5.074936     4.974474     3.308755     0.194083
C      5.227249     6.309643     2.978203    -0.175637
C      6.730934    12.745673    25.536716    -0.037701
C      5.852704     5.768446     0.732398     0.050949
C      5.256415    14.589631    25.416810    -0.145234
C      7.450369     7.194354    27.766318     0.622593
C      5.719836     4.426796     1.082394    -0.133930
C      5.632337    13.351684    25.002001    -0.094458
C      7.022597     7.298056    31.528770    -0.151616
C      6.277236     6.154089    31.755619     0.085320
C      5.956407    15.292863    26.353372     0.093034
C      7.048523     6.821673    29.156578    -0.039810
C      6.332328     5.710113    29.406112    -0.088804
C      5.609652     6.675842     1.727293    -0.120731
C      7.392037     7.628608    30.226009    -0.098529
C      7.171669    11.391060    25.115425     0.610585
C      5.946684     5.379562    30.660263    -0.155629
C      7.071207    14.719259    26.868644    -0.156123
C      5.330952     4.008746     2.333304    -0.192745
C      7.443888    13.439183    26.489482    -0.097011
C      5.561041    16.673401    26.758460     0.055488
C      4.799477    19.330776    27.532987     0.203944
C      4.002264    18.400695    26.998272    -0.187312
C      4.358741    17.191913    26.547814    -0.119665
C      6.098997    18.961336    27.510302    -0.190246
C      6.468437    17.671537    27.160307    -0.132785
C     11.128564    27.432525    19.512255     0.194083
C     10.976251    26.097357    19.181703    -0.175637
C      9.472566    19.661327     9.333216    -0.037701
C     10.350796    26.638554    16.935898     0.050949
C     10.947085    17.817369     9.213310    -0.145234
C      8.753131    25.212646    11.562818     0.622593
C     10.483664    27.980204    17.285894    -0.133930
C     10.571163    19.055316     8.798500    -0.094458
C      9.180903    25.108944    15.325270    -0.151616
C      9.926264    26.252911    15.552119     0.085320
C     10.247093    17.114137    10.149872     0.093034
C      9.154978    25.585327    12.953078    -0.039810
C      9.871172    26.696887    13.202612    -0.088804
C     10.593848    25.731158    17.930793    -0.120731
C      8.811463    24.778392    14.022509    -0.098529
C      9.031831    21.015939     8.911925     0.610585
C     10.256815    27.027438    14.456763    -0.155629
C      9.132293    17.687741    10.665144    -0.156123
C     10.872549    28.398254    18.536804    -0.192745
C      8.759612    18.967817    10.285982    -0.097011
C     10.642459    15.733599    10.554960     0.055488
C     11.404023    13.076225    11.329487     0.203944
C     12.201236    14.006305    10.794772    -0.187312
C     11.844758    15.215086    10.344314    -0.119665
C     10.104503    13.445664    11.306802    -0.190246
C      9.735063    14.735463    10.956807    -0.132785
C     21.278436    11.229025    29.098245     0.194083
C     21.430749     9.893857    29.428797    -0.175637
C     22.934434     3.457827     6.870284    -0.037701
C     22.056204    10.435054    31.674602     0.050949
C     21.459915     1.613869     6.990190    -0.145234
C     23.653869     9.009146     4.640682     0.622593
C     21.923336    11.776704    31.324606    -0.133930
C     21.835837     2.851816     7.404999    -0.094458
C     23.226097     8.905444     0.878230    -0.151616
C     22.480736    10.049411     0.651381     0.085320
C     22.159907     0.910637     6.053628     0.093034
C     23.252022     9.381827     3.250422    -0.039810
C     22.535828    10.493387     3.000888    -0.088804
C     21.813152     9.527658    30.679707    -0.120731
C     23.595537     8.574892     2.180991    -0.098529
C     23.375169     4.812439     7.291575     0.610585
C     22.150185    10.823938     1.746737    -0.155629
C     23.274707     1.484241     5.538356    -0.156123
C     21.534452    12.194754    30.073696    -0.192745
C     23.647388     2.764317     5.917518    -0.097011
C     21.764541    31.937099     5.648540     0.055488
C     21.002977    29.279725     4.874013     0.203944
C     20.205765    30.209805     5.408728    -0.187312
C     20.562241    31.418587     5.859186    -0.119665
C     22.302497    29.649164     4.896698    -0.190246
C     22.671937    30.938963     5.246693    -0.132785
C     19.512255     5.074936    11.229025     0.194083
C     19.181703     5.227249     9.893857    -0.175637
C      9.333216     6.730934     3.457827    -0.037701
C     16.935898     5.852704    10.435054     0.050949
C      9.213310     5.256415     1.613869    -0.145234
C     11.562818     7.450369     9.009146     0.622593
C     17.285894     5.719836    11.776704    -0.133930
C      8.798500     5.632337     2.851816    -0.094458
C     15.325270     7.022597     8.905444    -0.151616
C     15.552119     6.277236    10.049411     0.085320
C     10.149872     5.956407     0.910637     0.093034
C     12.953078     7.048523     9.381827    -0.039810
C     13.202612     6.332328    10.493387    -0.088804
C     17.930793     5.609652     9.527658    -0.120731
C     14.022509     7.392037     8.574892    -0.098529
C      8.911925     7.171669     4.812439     0.610585
C     14.456763     5.946684    10.823938    -0.155629
C     10.665144     7.071207     1.484241    -0.156123
C     18.536804     5.330952    12.194754    -0.192745
C     10.285982     7.443888     2.764317    -0.097011
C     10.554960     5.561041    31.937099     0.055488
C     11.329487     4.799477    29.279725     0.203944
C     10.794772     4.002264    30.209805    -0.187312
C     10.344314     4.358741    31.418587    -0.119665
C     11.306802     6.098997    29.649164    -0.190246
C     10.956807     6.468437    30.938963    -0.132785
C     29.098245    27.332064    27.432525     0.194083
C     29.428797    27.179751    26.097357    -0.175637
C      6.870284    25.676066    19.661327    -0.037701
C     31.674602    26.554296    26.638554     0.050949
C      6.990190    27.150585    17.817369    -0.145234
C      4.640682    24.956631    25.212646     0.622593
C     31.324606    26.687164    27.980204    -0.133930
C      7.404999    26.774663    19.055316    -0.094458
C      0.878230    25.384403    25.108944    -0.151616
C      0.651381    26.129764    26.252911     0.085320
C      6.053628    26.450593    17.114137     0.093034
C      3.250422    25.358478    25.585327    -0.039810
C      3.000888    26.074672    26.696887    -0.088804
C     30.679707    26.797348    25.731158    -0.120731
C      2.180991    25.014963    24.778392    -0.098529
C      7.291575    25.235331    21.015939     0.610585
C      1.746737    26.460315    27.027438    -0.155629
C      5.538356    25.335793    17.687741    -0.156123
C     30.073696    27.076048    28.398254    -0.192745
C      5.917518    24.963112    18.967817    -0.097011
C      5.648540    26.845959    15.733599     0.055488
C      4.874013    27.607523    13.076225     0.203944
C      5.408728    28.404736    14.006305    -0.187312
C      5.859186    28.048259    15.215086    -0.119665
C      4.896698    26.308003    13.445664    -0.190246
C      5.246693    25.938563    14.735463    -0.132785
C     12.894745    21.278436     4.974474     0.194083
C     13.225297    21.430749     6.309643    -0.175637
C     23.073784    22.934434    12.745673    -0.037701
C     15.471102    22.056204     5.768446     0.050949
C     23.193690    21.459915    14.589631    -0.145234
C     20.844182    23.653869     7.194354     0.622593
C     15.121106    21.923336     4.426796    -0.133930
C     23.608500    21.835837    13.351684    -0.094458
C     17.081730    23.226097     7.298056    -0.151616
C     16.854881    22.480736     6.154089     0.085320
C     22.257128    22.159907    15.292863     0.093034
C     19.453922    23.252022     6.821673    -0.039810
C     19.204388    22.535828     5.710113    -0.088804
C     14.476207    21.813152     6.675842    -0.120731
C     18.384491    23.595537     7.628608    -0.098529
C     23.495075    23.375169    11.391060     0.610585
C     17.950237    22.150185     5.379562    -0.155629
C     21.741856    23.274707    14.719259    -0.156123
C     13.870196    21.534452     4.008746    -0.192745
C     22.121018    23.647388    13.439183    -0.097011
C     21.852040    21.764541    16.673401     0.055488
C     21.077513    21.002977    19.330776     0.203944
C     21.612228    20.205765    18.400695    -0.187312
C     22.062686    20.562241    17.191913    -0.119665
C     21.100198    22.302497    18.961336    -0.190246
C     21.450193    22.671937    17.671537    -0.132785
C      3.308755    11.128564    21.177975     0.194083
C      2.978203    10.976251    22.513143    -0.175637
C     25.536716     9.472566    28.949173    -0.037701
C      0.732398    10.350796    21.971946     0.050949
C     25.416810    10.947085    30.793131    -0.145234
C     27.766318     8.753131    23.397854     0.622593
C      1.082394    10.483664    20.630296    -0.133930
C     25.002001    10.571163    29.555184    -0.094458
C     31.528770     9.180903    23.501556    -0.151616
C     31.755619     9.926264    22.357589     0.085320
C     26.353372    10.247093    31.496363     0.093034
C     29.156578     9.154978    23.025174    -0.039810
C     29.406112     9.871172    21.913613    -0.088804
C      1.727293    10.593848    22.879342    -0.120731
C     30.226009     8.811463    23.832108    -0.098529
C     25.115425     9.031831    27.594561     0.610585
C     30.660263    10.256815    21.583062    -0.155629
C     26.868644     9.132293    30.922759    -0.156123
C      2.333304    10.872549    20.212246    -0.192745
C     26.489482     8.759612    29.642683    -0.097011
C     26.758460    10.642459     0.469901     0.055488
C     27.532987    11.404023     3.127276     0.203944
C     26.998272    12.201236     2.197195    -0.187312
C     26.547814    11.844758     0.988413    -0.119665
C     27.510302    10.104503     2.757836    -0.190246
C     27.160307     9.735063     1.468037    -0.132785
C     11.229025    19.512255     5.074936     0.194083
C      9.893857    19.181703     5.227249    -0.175637
C      3.457827     9.333216     6.730934    -0.037701
C     10.435054    16.935898     5.852704     0.050949
C      1.613869     9.213310     5.256415    -0.145234
C      9.009146    11.562818     7.450369     0.622593
C     11.776704    17.285894     5.719836    -0.133930
C      2.851816     8.798500     5.632337    -0.094458
C      8.905444    15.325270     7.022597    -0.151616
C     10.049411    15.552119     6.277236     0.085320
C      0.910637    10.149872     5.956407     0.093034
C      9.381827    12.953078     7.048523    -0.039810
C     10.493387    13.202612     6.332328    -0.088804
C      9.527658    17.930793     5.609652    -0.120731
C      8.574892    14.022509     7.392037    -0.098529
C      4.812439     8.911925     7.171669     0.610585
C     10.823938    14.456763     5.946684    -0.155629
C      1.484241    10.665144     7.071207    -0.156123
C     12.194754    18.536804     5.330952    -0.192745
C      2.764317    10.285982     7.443888    -0.097011
C     31.937099    10.554960     5.561041     0.055488
C     29.279725    11.329487     4.799477     0.203944
C     30.209805    10.794772     4.002264    -0.187312
C     31.418587    10.344314     4.358741    -0.119665
C     29.649164    11.306802     6.098997    -0.190246
C     30.938963    10.956807     6.468437    -0.132785
C     27.432525    29.098245    27.332064     0.194083
C     26.097357    29.428797    27.179751    -0.175637
C     19.661327     6.870284    25.676066    -0.037701
C     26.638554    31.674602    26.554296     0.050949
C     17.817369     6.990190    27.150585    -0.145234
C     25.212646     4.640682    24.956631     0.622593
C     27.980204    31.324606    26.687164    -0.133930
C     19.055316     7.404999    26.774663    -0.094458
C     25.108944     0.878230    25.384403    -0.151616
C     26.252911     0.651381    26.129764     0.085320
C     17.114137     6.053628    26.450593     0.093034
C     25.585327     3.250422    25.358478    -0.039810
C     26.696887     3.000888    26.074672    -0.088804
C     25.731158    30.679707    26.797348    -0.120731
C     24.778392     2.180991    25.014963    -0.098529
C     21.015939     7.291575    25.235331     0.610585
C     27.027438     1.746737    26.460315    -0.155629
C     17.687741     5.538356    25.335793    -0.156123
C     28.398254    30.073696    27.076048    -0.192745
C     18.967817     5.917518    24.963112    -0.097011
C     15.733599     5.648540    26.845959     0.055488
C     13.076225     4.874013    27.607523     0.203944
C     14.006305     5.408728    28.404736    -0.187312
C     15.215086     5.859186    28.048259    -0.119665
C     13.445664     4.896698    26.308003    -0.190246
C     14.735463     5.246693    25.938563    -0.132785
C      4.974474    12.894745    21.278436     0.194083
C      6.309643    13.225297    21.430749    -0.175637
C     12.745673    23.073784    22.934434    -0.037701
C      5.768446    15.471102    22.056204     0.050949
C     14.589631    23.193690    21.459915    -0.145234
C      7.194354    20.844182    23.653869     0.622593
C      4.426796    15.121106    21.923336    -0.133930
C     13.351684    23.608500    21.835837    -0.094458
C      7.298056    17.081730    23.226097    -0.151616
C      6.154089    16.854881    22.480736     0.085320
C     15.292863    22.257128    22.159907     0.093034
C      6.821673    19.453922    23.252022    -0.039810
C      5.710113    19.204388    22.535828    -0.088804
C      6.675842    14.476207    21.813152    -0.120731
C      7.628608    18.384491    23.595537    -0.098529
C     11.391060    23.495075    23.375169     0.610585
C      5.379562    17.950237    22.150185    -0.155629
C     14.719259    21.741856    23.274707    -0.156123
C      4.008746    13.870196    21.534452    -0.192745
C     13.439183    22.121018    23.647388    -0.097011
C     16.673401    21.852040    21.764541     0.055488
C     19.330776    21.077513    21.002977     0.203944
C     18.400695    21.612228    20.205765    -0.187312
C     17.191913    22.062686    20.562241    -0.119665
C     18.961336    21.100198    22.302497    -0.190246
C     17.671537    21.450193    22.671937    -0.132785
C     21.177975     3.308755    11.128564     0.194083
C     22.513143     2.978203    10.976251    -0.175637
C     28.949173    25.536716     9.472566    -0.037701
C     21.971946     0.732398    10.350796     0.050949
C     30.793131    25.416810    10.947085    -0.145234
C     23.397854    27.766318     8.753131     0.622593
C     20.630296     1.082394    10.483664    -0.133930
C     29.555184    25.002001    10.571163    -0.094458
C     23.501556    31.528770     9.180903    -0.151616
C     22.357589    31.755619     9.926264     0.085320
C     31.496363    26.353372    10.247093     0.093034
C     23.025174    29.156578     9.154978    -0.039810
C     21.913613    29.406112     9.871172    -0.088804
C     22.879342     1.727293    10.593848    -0.120731
C     23.832108    30.226009     8.811463    -0.098529
C     27.594561    25.115425     9.031831     0.610585
C     21.583062    30.660263    10.256815    -0.155629
C     30.922759    26.868644     9.132293    -0.156123
C     20.212246     2.333304    10.872549    -0.192745
C     29.642683    26.489482     8.759612    -0.097011
C      0.469901    26.758460    10.642459     0.055488
C      3.127276    27.532987    11.404023     0.203944
C      2.197195    26.998272    12.201236    -0.187312
C      0.988413    26.547814    11.844758    -0.119665
C      2.757836    27.510302    10.104503    -0.190246
C      1.468037    27.160307     9.735063    -0.132785
C      5.074936    11.229025    19.512255     0.194083
C      5.227249     9.893857    19.181703    -0.175637
C      6.730934     3.457827     9.333216    -0.037701
C      5.852704    10.435054    16.935898     0.050949
C      5.256415     1.613869     9.213310    -0.145234
C      7.450369     9.009146    11.562818     0.622593
C      5.719836    11.776704    17.285894    -0.133930
C      5.632337     2.851816     8.798500    -0.094458
C      7.022597     8.905444    15.325270    -0.151616
C      6.277236    10.049411    15.552119     0.085320
C      5.956407     0.910637    10.149872     0.093034
C      7.048523     9.381827    12.953078    -0.039810
C      6.332328    10.493387    13.202612    -0.088804
C      5.609652     9.527658    17.930793    -0.120731
C      7.392037     8.574892    14.022509    -0.098529
C      7.171669     4.812439     8.911925     0.610585
C      5.946684    10.823938    14.456763    -0.155629
C      7.071207     1.484241    10.665144    -0.156123
C      5.330952    12.194754    18.536804    -0.192745
C      7.443888     2.764317    10.285982    -0.097011
C      5.561041    31.937099    10.554960     0.055488
C      4.799477    29.279725    11.329487     0.203944
C      4.002264    30.209805    10.794772    -0.187312
C      4.358741    31.418587    10.344314    -0.119665
C      6.098997    29.649164    11.306802    -0.190246
C      6.468437    30.938963    10.956807    -0.132785
C     27.332064    27.432525    29.098245     0.194083
C     27.179751    26.097357    29.428797    -0.175637
C     25.676066    19.661327     6.870284    -0.037701
C     26.554296    26.638554    31.674602     0.050949
C     27.150585    17.817369     6.990190    -0.145234
C     24.956631    25.212646     4.640682     0.622593
C     26.687164    27.980204    31.324606    -0.133930
C     26.774663    19.055316     7.404999    -0.094458
C     25.384403    25.108944     0.878230    -0.151616
C     26.129764    26.252911     0.651381     0.085320
C     26.450593    17.114137     6.053628     0.093034
C     25.358478    25.585327     3.250422    -0.039810
C     26.074672    26.696887     3.000888    -0.088804
C     26.797348    25.731158    30.679707    -0.120731
C     25.014963    24.778392     2.180991    -0.098529
C     25.235331    21.015939     7.291575     0.610585
C     26.460315    27.027438     1.746737    -0.155629
C     25.335793    17.687741     5.538356    -0.156123
C     27.076048    28.398254    30.073696    -0.192745
C     24.963112    18.967817     5.917518    -0.097011
C     26.845959    15.733599     5.648540     0.055488
C     27.607523    13.076225     4.874013     0.203944
C     28.404736    14.006305     5.408728    -0.187312
C     28.048259    15.215086     5.859186    -0.119665
C     26.308003    13.445664     4.896698    -0.190246
C     25.938563    14.735463     5.246693    -0.132785
C     21.278436     4.974474    12.894745     0.194083
C     21.430749     6.309643    13.225297    -0.175637
C     22.934434    12.745673    23.073784    -0.037701
C     22.056204     5.768446    15.471102     0.050949
C     21.459915    14.589631    23.193690    -0.145234
C     23.653869     7.194354    20.844182     0.622593
C     21.923336     4.426796    15.121106    -0.133930
C     21.835837    13.351684    23.608500    -0.094458
C     23.226097     7.298056    17.081730    -0.151616
C     22.480736     6.154089    16.854881     0.085320
C     22.159907    15.292863    22.257128     0.093034
C     23.252022     6.821673    19.453922    -0.039810
C     22.535828     5.710113    19.204388    -0.088804
C     21.813152     6.675842    14.476207    -0.120731
C     23.595537     7.628608    18.384491    -0.098529
C     23.375169    11.391060    23.495075     0.610585
C     22.150185     5.379562    17.950237    -0.155629
C     23.274707    14.719259    21.741856    -0.156123
C     21.534452     4.008746    13.870196    -0.192745
C     23.647388    13.439183    22.121018    -0.097011
C     21.764541    16.673401    21.852040     0.055488
C     21.002977    19.330776    21.077513     0.203944
C     20.205765    18.400695    21.612228    -0.187312
C     20.562241    17.191913    22.062686    -0.119665
C     22.302497    18.961336    21.100198    -0.190246
C     22.671937    17.671537    21.450193    -0.132785
C     11.128564    21.177975     3.308755     0.194083
C     10.976251    22.513143     2.978203    -0.175637
C      9.472566    28.949173    25.536716    -0.037701
C     10.350796    21.971946     0.732398     0.050949
C     10.947085    30.793131    25.416810    -0.145234
C      8.753131    23.397854    27.766318     0.622593
C     10.483664    20.630296     1.082394    -0.133930
C     10.571163    29.555184    25.002001    -0.094458
C      9.180903    23.501556    31.528770    -0.151616
C      9.926264    22.357589    31.755619     0.085320
C     10.247093    31.496363    26.353372     0.093034
C      9.154978    23.025174    29.156578    -0.039810
C      9.871172    21.913613    29.406112    -0.088804
C     10.593848    22.879342     1.727293    -0.120731
C      8.811463    23.832108    30.226009    -0.098529
C      9.031831    27.594561    25.115425     0.610585
C     10.256815    21.583062    30.660263    -0.155629
C      9.132293    30.922759    26.868644    -0.156123
C     10.872549    20.212246     2.333304    -0.192745
C      8.759612    29.642683    26.489482    -0.097011
C     10.642459     0.469901    26.758460     0.055488
C     11.404023     3.127276    27.532987     0.203944
C     12.201236     2.197195    26.998272    -0.187312
C     11.844758     0.988413    26.547814    -0.119665
C     10.104503     2.757836    27.510302    -0.190246
C      9.735063     1.468037    27.160307    -0.132785
N     11.601706    27.805206    20.805294    -0.190696
N      4.601794     4.601794     4.601794    -0.190696
N     20.805294    11.601706    27.805206    -0.190696
N     27.805206    20.805294    11.601706    -0.190696
N     20.468261    28.142239     4.264761    -0.134319
N     28.142239     4.264761    20.468261    -0.134319
N     11.938739    11.938739    11.938739    -0.134319
N      4.264761    20.468261    28.142239    -0.134319
N     20.805294     4.601794    11.601706    -0.190696
N     27.805206    27.805206    27.805206    -0.190696
N     11.601706    20.805294     4.601794    -0.190696
N      4.601794    11.601706    20.805294    -0.190696
N     11.938739     4.264761    28.142239    -0.134319
N      4.264761    28.142239    11.938739    -0.134319
N     20.468261    20.468261    20.468261    -0.134319
N     28.142239    11.938739     4.264761    -0.134319
O     21.014967    24.326315    24.439091    -0.543060
O     22.795084    24.308491    27.038132    -0.575554
O     24.434554    25.832592    27.036188    -0.541975
O     21.738292    25.275192    22.579901    -0.567966
O     27.595533     8.080685     8.235591    -0.543060
O     25.815416     8.098509    10.834632    -0.575554
O     24.175946     6.574408    10.832688    -0.541975
O     26.872208     7.131808     6.376401    -0.567966
O     11.392033     8.122815    24.171409    -0.543060
O      9.611916     8.104991    21.572368    -0.575554
O      7.972446     9.629092    21.574312    -0.541975
O     10.668708     9.071692    26.030599    -0.567966
O      4.811467    24.284185     7.967909    -0.543060
O      6.591584    24.302009     5.368868    -0.575554
O      8.231054    22.777908     5.370812    -0.541975
O      5.534792    23.335308     9.827099    -0.567966
O     24.439091    21.014967    24.326315    -0.543060
O     27.038132    22.795084    24.308491    -0.575554
O     27.036188    24.434554    25.832592    -0.541975
O     22.579901    21.738292    25.275192    -0.567966
O      8.235591    27.595533     8.080685    -0.543060
O     10.834632    25.815416     8.098509    -0.575554
O     10.832688    24.175946     6.574408    -0.541975
O      6.376401    26.872208     7.131808    -0.567966
O     24.171409    11.392033     8.122815    -0.543060
O     21.572368     9.611916     8.104991    -0.575554
O     21.574312     7.972446     9.629092    -0.541975
O     26.030599    10.668708     9.071692    -0.567966
O      7.967909     4.811467    24.284185    -0.543060
O      5.368868     6.591584    24.302009    -0.575554
O      5.370812     8.231054    22.777908    -0.541975
O      9.827099     5.534792    23.335308    -0.567966
O     24.326315    24.439091    21.014967    -0.543060
O     24.308491    27.038132    22.795084    -0.575554
O     25.832592    27.036188    24.434554    -0.541975
O     25.275192    22.579901    21.738292    -0.567966
O      8.080685     8.235591    27.595533    -0.543060
O      8.098509    10.834632    25.815416    -0.575554
O      6.574408    10.832688    24.175946    -0.541975
O      7.131808     6.376401    26.872208    -0.567966
O      8.122815    24.171409    11.392033    -0.543060
O      8.104991    21.572368     9.611916    -0.575554
O      9.629092    21.574312     7.972446    -0.541975
O      9.071692    26.030599    10.668708    -0.567966
O     24.284185     7.967909     4.811467    -0.543060
O     24.302009     5.368868     6.591584    -0.575554
O     22.777908     5.370812     8.231054    -0.541975
O     23.335308     9.827099     5.534792    -0.567966
O     24.258260    24.258260    24.258260    -1.041925
O     24.352240     8.148740     8.054760    -1.041925
O      8.148740     8.054760    24.352240    -1.041925
O      8.054760    24.352240     8.148740    -1.041925
O     11.392033     8.080685     7.967909    -0.543060
O      9.611916     8.098509     5.368868    -0.575554
O      7.972446     6.574408     5.370812    -0.541975
O     10.668708     7.131808     9.827099    -0.567966
O      4.811467    24.326315    24.171409    -0.543060
O      6.591584    24.308491    21.572368    -0.575554
O      8.231054    25.832592    21.574312    -0.541975
O      5.534792    25.275192    26.030599    -0.567966
O     21.014967    24.284185     8.235591    -0.543060
O     22.795084    24.302009    10.834632    -0.575554
O     24.434554    22.777908    10.832688    -0.541975
O     21.738292    23.335308     6.376401    -0.567966
O     27.595533     8.122815    24.439091    -0.543060
O     25.815416     8.104991    27.038132    -0.575554
O     24.175946     9.629092    27.036188    -0.541975
O     26.872208     9.071692    22.579901    -0.567966
O      7.967909    11.392033     8.080685    -0.543060
O      5.368868     9.611916     8.098509    -0.575554
O      5.370812     7.972446     6.574408    -0.541975
O      9.827099    10.668708     7.131808    -0.567966
O     24.171409     4.811467    24.326315    -0.543060
O     21.572368     6.591584    24.308491    -0.575554
O     21.574312     8.231054    25.832592    -0.541975
O     26.030599     5.534792    25.275192    -0.567966
O      8.235591    21.014967    24.284185    -0.543060
O     10.834632    22.795084    24.302009    -0.575554
O     10.832688    24.434554    22.777908    -0.541975
O      6.376401    21.738292    23.335308    -0.567966
O     24.439091    27.595533     8.122815    -0.543060
O     27.038132    25.815416     8.104991    -0.575554
O     27.036188    24.175946     9.629092    -0.541975
O     22.579901    26.872208     9.071692    -0.567966
O      8.080685     7.967909    11.392033    -0.543060
O      8.098509     5.368868     9.611916    -0.575554
O      6.574408     5.370812     7.972446    -0.541975
O      7.131808     9.827099    10.668708    -0.567966
O     24.326315    24.171409     4.811467    -0.543060
O     24.308491    21.572368     6.591584    -0.575554
O     25.832592    21.574312     8.231054    -0.541975
O     25.275192    26.030599     5.534792    -0.567966
O     24.284185     8.235591    21.014967    -0.543060
O     24.302009    10.834632    22.795084    -0.575554
O     22.777908    10.832688    24.434554    -0.541975
O     23.335308     6.376401    21.738292    -0.567966
O      8.122815    24.439091    27.595533    -0.543060
O      8.104991    27.038132    25.815416    -0.575554
O      9.629092    27.036188    24.175946    -0.541975
O      9.071692    22.579901    26.872208    -0.567966
O      8.148740     8.148740     8.148740    -1.041925
O      8.054760    24.258260    24.352240    -1.041925
O     24.258260    24.352240     8.054760    -1.041925
O     24.352240     8.054760    24.258260    -1.041925

The following XYZ coordinates are in angstroms. Other properties are in atomic units.
The sperically averaged electron density of each atom fit to a function of the form exp(a - br)
eigen_1, eigen_2 and eigen_3 are the three eigenvalues of traceless quadrupole moment tensor
  atom number  atomic symbol              X              Y              Z     net charge C6 coefficient C8 coefficient C10 coefficient fluctuating dipole atomic polarizability isotropic forcefield polarizability              a              b squared Pearson coefficient          <r^3>          <r^4>         wp_QDO          m_QDO          q_QDO       dipole_x       dipole_y       dipole_z         dipole            Qxy            Qxz            Qyz     Q(x^2-y^2)  Q(3z^2 - R^2)        eigen_1        eigen_2        eigen_3 static polarizability      alpha(xx)      alpha(xy)      alpha(xz)      alpha(yy)      alpha(yz)      alpha(zz) atomic spin moment
            1             Zn      22.674530      23.674286      25.225933       0.965687      88.368475 0.17078759E+04  0.53348572E+05                                16.547681                           13.779107       0.047173       1.890508                    0.998583      45.235799     124.075614       0.470351       0.416886      -1.127305      -0.039071      -0.014299       0.035374       0.054611       0.043288      -0.071542      -0.031397       0.083561      -0.038777      -0.060904      -0.053612       0.114516             21.401194      19.660171       0.370388       4.139938      22.948229       3.101802      21.595182           0.000000
            2             Zn      25.935970       8.732714       9.022433       0.965687      88.368470 0.17078759E+04  0.53348573E+05                                16.547680                           13.779107       0.047173       1.890508                    0.998583      45.235799     124.075615       0.470351       0.416886      -1.127305       0.039071       0.014299       0.035374       0.054611       0.043288       0.071542       0.031397       0.083561      -0.038777      -0.060904      -0.053612       0.114516             21.401192      19.660171       0.370389      -4.139939      22.948228      -3.101801      21.595178           0.000000
            3             Zn       9.732470       7.470786      23.384567       0.965687      88.368473 0.17078758E+04  0.53348572E+05                                16.547680                           13.779107       0.047173       1.890508                    0.998583      45.235799     124.075614       0.470351       0.416886      -1.127305       0.039071      -0.014299      -0.035374       0.054611      -0.043288      -0.071542       0.031397       0.083561      -0.038777      -0.060904      -0.053612       0.114516             21.401193      19.660170      -0.370389       4.139938      22.948228      -3.101802      21.595182           0.000000
            4             Zn       6.471030      24.936214       7.181067       0.965687      88.368475 0.17078759E+04  0.53348573E+05                                16.547681                           13.779107       0.047173       1.890508                    0.998583      45.235799     124.075615       0.470351       0.416886      -1.127305      -0.039071       0.014299      -0.035374       0.054611      -0.043288       0.071542      -0.031397       0.083561      -0.038777      -0.060904      -0.053612       0.114516             21.401194      19.660170      -0.370389      -4.139938      22.948230       3.101802      21.595183           0.000000
            5             Zn      25.225933      22.674530      23.674286       0.965687      88.368476 0.17078759E+04  0.53348573E+05                                16.547681                           13.779107       0.047173       1.890508                    0.998583      45.235799     124.075615       0.470351       0.416886      -1.127305       0.035374      -0.039071      -0.014299       0.054611      -0.071542      -0.031397       0.043288      -0.061169      -0.105953      -0.060904      -0.053612       0.114516             21.401194      21.595182       4.139938       3.101802      19.660171       0.370389      22.948230           0.000000
            6             Zn       9.022433      25.935970       8.732714       0.965687      88.368470 0.17078759E+04  0.53348573E+05                                16.547680                           13.779107       0.047173       1.890508                    0.998583      45.235799     124.075615       0.470351       0.416886      -1.127305       0.035374       0.039071       0.014299       0.054611       0.071542       0.031397       0.043288      -0.061169      -0.105953      -0.060904      -0.053612       0.114516             21.401192      21.595178      -4.139938      -3.101801      19.660171       0.370389      22.948228           0.000000
            7             Zn      23.384567       9.732470       7.470786       0.965687      88.368473 0.17078759E+04  0.53348573E+05                                16.547680                           13.779107       0.047173       1.890508                    0.998583      45.235799     124.075615       0.470351       0.416886      -1.127305      -0.035374       0.039071      -0.014299       0.054611      -0.071542       0.031397      -0.043288      -0.061169      -0.105953      -0.060904      -0.053612       0.114516             21.401193      21.595182       4.139938      -3.101802      19.660170      -0.370389      22.948228           0.000000
            8             Zn       7.181067       6.471030      24.936214       0.965687      88.368475 0.17078759E+04  0.53348573E+05                                16.547681                           13.779107       0.047173       1.890508                    0.998583      45.235799     124.075615       0.470351       0.416886      -1.127305      -0.035374      -0.039071       0.014299       0.054611       0.071542      -0.031397      -0.043288      -0.061169      -0.105953      -0.060904      -0.053612       0.114516             21.401194      21.595183      -4.139938       3.101802      19.660169      -0.370389      22.948230           0.000000
            9             Zn      23.674286      25.225933      22.674530       0.965687      88.368476 0.17078759E+04  0.53348572E+05                                16.547681                           13.779107       0.047173       1.890508                    0.998583      45.235799     124.075615       0.470351       0.416886      -1.127305      -0.014299       0.035374      -0.039071       0.054611      -0.031397       0.043288      -0.071542      -0.022392       0.144730      -0.060904      -0.053612       0.114516             21.401194      22.948230       3.101802       0.370389      21.595182       4.139938      19.660171           0.000000
           10             Zn       8.732714       9.022433      25.935970       0.965687      88.368470 0.17078759E+04  0.53348573E+05                                16.547680                           13.779107       0.047173       1.890508                    0.998583      45.235799     124.075615       0.470351       0.416886      -1.127305       0.014299       0.035374       0.039071       0.054611       0.031397       0.043288       0.071542      -0.022392       0.144730      -0.060904      -0.053612       0.114516             21.401192      22.948228      -3.101801       0.370389      21.595178      -4.139938      19.660171           0.000000
           11             Zn       7.470786      23.384567       9.732470       0.965687      88.368473 0.17078759E+04  0.53348573E+05                                16.547680                           13.779107       0.047173       1.890508                    0.998583      45.235799     124.075615       0.470351       0.416886      -1.127305      -0.014299      -0.035374       0.039071       0.054611       0.031397      -0.043288      -0.071542      -0.022392       0.144730      -0.060904      -0.053612       0.114516             21.401193      22.948228      -3.101802      -0.370389      21.595182       4.139938      19.660170           0.000000
           12             Zn      24.936214       7.181067       6.471030       0.965687      88.368475 0.17078759E+04  0.53348573E+05                                16.547681                           13.779107       0.047173       1.890508                    0.998583      45.235799     124.075615       0.470351       0.416886      -1.127305       0.014299      -0.035374      -0.039071       0.054611      -0.031397      -0.043288       0.071542      -0.022392       0.144730      -0.060904      -0.053612       0.114516             21.401194      22.948230       3.101802      -0.370389      21.595183      -4.139938      19.660169           0.000000
           13             Zn      25.379218      25.379218      25.379218       0.977589      85.409926 0.17110856E+04  0.53437634E+05                                16.209862                           13.800488       0.043444       1.895948                    0.998208      44.772927     122.521111       0.469875       0.417396      -1.127726       0.021966       0.021966       0.021966       0.038047       0.047992       0.047992       0.047992      -0.000000       0.000000      -0.047992      -0.047992       0.095984             20.380605      20.380605       0.438949       0.438949      20.380605       0.438949      20.380605           0.000000
           14             Zn      23.231282       7.027782       9.175718       0.977589      85.409920 0.17110856E+04  0.53437634E+05                                16.209862                           13.800488       0.043444       1.895948                    0.998208      44.772927     122.521110       0.469875       0.417396      -1.127726      -0.021966      -0.021966       0.021966       0.038047       0.047992      -0.047992      -0.047992       0.000000       0.000000      -0.047992      -0.047992       0.095984             20.380603      20.380604       0.438949      -0.438949      20.380604      -0.438948      20.380601           0.000000
           15             Zn       7.027782       9.175718      23.231282       0.977589      85.409920 0.17110856E+04  0.53437634E+05                                16.209862                           13.800488       0.043444       1.895948                    0.998208      44.772927     122.521110       0.469875       0.417396      -1.127726      -0.021966       0.021966      -0.021966       0.038047      -0.047992       0.047992      -0.047992      -0.000000       0.000000      -0.047992      -0.047992       0.095984             20.380603      20.380604      -0.438948       0.438949      20.380601      -0.438949      20.380604           0.000000
           16             Zn       9.175718      23.231282       7.027782       0.977589      85.409919 0.17110856E+04  0.53437633E+05                                16.209862                           13.800488       0.043444       1.895948                    0.998208      44.772926     122.521110       0.469875       0.417396      -1.127726       0.021966      -0.021966      -0.021966       0.038047      -0.047992      -0.047992       0.047992       0.000000       0.000000      -0.047992      -0.047992       0.095984             20.380603      20.380602      -0.438949      -0.438948      20.380604       0.438949      20.380604           0.000000
           17             Zn       9.732470       8.732714       7.181067       0.965687      88.368475 0.17078759E+04  0.53348573E+05                                16.547681                           13.779107       0.047173       1.890508                    0.998583      45.235799     124.075615       0.470351       0.416886      -1.127305       0.039071       0.014299      -0.035374       0.054611       0.043288      -0.071542      -0.031397       0.083561      -0.038777      -0.060904      -0.053612       0.114516             21.401194      19.660171       0.370389       4.139938      22.948229       3.101802      21.595182           0.000000
           18             Zn       6.471030      23.674286      23.384567       0.965687      88.368474 0.17078759E+04  0.53348572E+05                                16.547681                           13.779107       0.047173       1.890508                    0.998583      45.235799     124.075615       0.470351       0.416886      -1.127305      -0.039071      -0.014299      -0.035374       0.054611       0.043288       0.071542       0.031397       0.083561      -0.038777      -0.060904      -0.053612       0.114516             21.401194      19.660169       0.370389      -4.139938      22.948229      -3.101802      21.595183           0.000000
           19             Zn      22.674530      24.936214       9.022433       0.965687      88.368470 0.17078759E+04  0.53348572E+05                                16.547680                           13.779107       0.047173       1.890508                    0.998583      45.235799     124.075614       0.470351       0.416886      -1.127305      -0.039071       0.014299       0.035374       0.054611      -0.043288      -0.071542       0.031397       0.083561      -0.038777      -0.060904      -0.053612       0.114516             21.401192      19.660170      -0.370389       4.139938      22.948229      -3.101801      21.595177           0.000000
           20             Zn      25.935970       7.470786      25.225933       0.965687      88.368474 0.17078759E+04  0.53348572E+05                                16.547680                           13.779107       0.047173       1.890508                    0.998583      45.235799     124.075614       0.470351       0.416886      -1.127305       0.039071      -0.014299       0.035374       0.054611      -0.043288       0.071542      -0.031397       0.083561      -0.038777      -0.060904      -0.053612       0.114516             21.401193      19.660171      -0.370389      -4.139938      22.948228       3.101802      21.595182           0.000000
           21             Zn       7.181067       9.732470       8.732714       0.965687      88.368475 0.17078759E+04  0.53348573E+05                                16.547681                           13.779107       0.047173       1.890508                    0.998583      45.235799     124.075615       0.470351       0.416886      -1.127305      -0.035374       0.039071       0.014299       0.054611      -0.071542      -0.031397       0.043288      -0.061169      -0.105953      -0.060904      -0.053612       0.114516             21.401194      21.595182       4.139938       3.101802      19.660171       0.370389      22.948229           0.000000
           22             Zn      23.384567       6.471030      23.674286       0.965687      88.368474 0.17078759E+04  0.53348573E+05                                16.547681                           13.779107       0.047173       1.890508                    0.998583      45.235799     124.075615       0.470351       0.416886      -1.127305      -0.035374      -0.039071      -0.014299       0.054611       0.071542       0.031397       0.043288      -0.061169      -0.105953      -0.060904      -0.053612       0.114516             21.401194      21.595183      -4.139938      -3.101802      19.660169       0.370389      22.948229           0.000000
           23             Zn       9.022433      22.674530      24.936214       0.965687      88.368471 0.17078759E+04  0.53348573E+05                                16.547680                           13.779107       0.047173       1.890508                    0.998583      45.235799     124.075615       0.470351       0.416886      -1.127305       0.035374      -0.039071       0.014299       0.054611      -0.071542       0.031397      -0.043288      -0.061169      -0.105953      -0.060904      -0.053612       0.114516             21.401193      21.595178       4.139938      -3.101801      19.660170      -0.370389      22.948230           0.000000
           24             Zn      25.225933      25.935970       7.470786       0.965687      88.368474 0.17078759E+04  0.53348573E+05                                16.547681                           13.779107       0.047173       1.890508                    0.998583      45.235799     124.075615       0.470351       0.416886      -1.127305       0.035374       0.039071      -0.014299       0.054611       0.071542      -0.031397      -0.043288      -0.061169      -0.105953      -0.060904      -0.053612       0.114516             21.401194      21.595182      -4.139938       3.101803      19.660171      -0.370389      22.948228           0.000000
           25             Zn       8.732714       7.181067       9.732470       0.965687      88.368476 0.17078759E+04  0.53348573E+05                                16.547680                           13.779107       0.047173       1.890508                    0.998583      45.235800     124.075615       0.470351       0.416886      -1.127305       0.014299      -0.035374       0.039071       0.054611      -0.031397       0.043288      -0.071542      -0.022392       0.144730      -0.060904      -0.053612       0.114516             21.401193      22.948228       3.101802       0.370389      21.595181       4.139938      19.660170           0.000000
           26             Zn      23.674286      23.384567       6.471030       0.965687      88.368475 0.17078759E+04  0.53348573E+05                                16.547680                           13.779107       0.047173       1.890508                    0.998583      45.235800     124.075615       0.470351       0.416886      -1.127305      -0.014299      -0.035374      -0.039071       0.054611       0.031397       0.043288       0.071542      -0.022392       0.144730      -0.060904      -0.053612       0.114516             21.401193      22.948228      -3.101802       0.370389      21.595182      -4.139938      19.660169           0.000000
           27             Zn      24.936214       9.022433      22.674530       0.965687      88.368470 0.17078759E+04  0.53348573E+05                                16.547680                           13.779107       0.047173       1.890508                    0.998583      45.235799     124.075615       0.470351       0.416886      -1.127305       0.014299       0.035374      -0.039071       0.054611       0.031397      -0.043288      -0.071542      -0.022392       0.144730      -0.060904      -0.053612       0.114516             21.401193      22.948230      -3.101801      -0.370389      21.595178       4.139938      19.660170           0.000000
           28             Zn       7.470786      25.225933      25.935970       0.965687      88.368474 0.17078759E+04  0.53348572E+05                                16.547681                           13.779107       0.047173       1.890508                    0.998583      45.235799     124.075615       0.470351       0.416886      -1.127305      -0.014299       0.035374       0.039071       0.054611      -0.031397      -0.043288       0.071542      -0.022392       0.144730      -0.060904      -0.053612       0.114516             21.401194      22.948228       3.101803      -0.370389      21.595182      -4.139938      19.660171           0.000000
           29             Zn       7.027782       7.027782       7.027782       0.977589      85.409924 0.17110856E+04  0.53437633E+05                                16.209862                           13.800488       0.043444       1.895948                    0.998208      44.772926     122.521110       0.469875       0.417396      -1.127726      -0.021966      -0.021966      -0.021966       0.038047       0.047992       0.047992       0.047992       0.000000       0.000000      -0.047992      -0.047992       0.095984             20.380604      20.380604       0.438949       0.438949      20.380604       0.438949      20.380604           0.000000
           30             Zn       9.175718      25.379218      23.231282       0.977589      85.409919 0.17110856E+04  0.53437633E+05                                16.209862                           13.800488       0.043444       1.895948                    0.998208      44.772926     122.521110       0.469875       0.417396      -1.127726       0.021966       0.021966      -0.021966       0.038047       0.047992      -0.047992      -0.047992      -0.000000      -0.000000      -0.047992      -0.047992       0.095984             20.380603      20.380602       0.438949      -0.438948      20.380604      -0.438949      20.380604           0.000000
           31             Zn      25.379218      23.231282       9.175718       0.977589      85.409919 0.17110856E+04  0.53437633E+05                                16.209862                           13.800488       0.043444       1.895948                    0.998208      44.772926     122.521110       0.469875       0.417396      -1.127726       0.021966      -0.021966       0.021966       0.038047      -0.047992       0.047992      -0.047992      -0.000000       0.000000      -0.047992      -0.047992       0.095984             20.380603      20.380604      -0.438949       0.438950      20.380605      -0.438948      20.380602           0.000000
           32             Zn      23.231282       9.175718      25.379218       0.977589      85.409921 0.17110856E+04  0.53437635E+05                                16.209862                           13.800488       0.043444       1.895948                    0.998208      44.772927     122.521111       0.469875       0.417396      -1.127726      -0.021966       0.021966       0.021966       0.038047      -0.047992      -0.047992       0.047992      -0.000000       0.000000      -0.047992      -0.047992       0.095984             20.380603      20.380604      -0.438948      -0.438949      20.380602       0.438950      20.380604           0.000000
           33              H      12.583638      27.335304      23.164524       0.125547       1.053148 0.74007820E+01  0.71371420E+02                                 1.725266                            1.600198      -1.007254       2.412849                    0.997384       3.419424       9.538705       0.489506       1.297482      -0.705335      -0.023097       0.001532       0.028791       0.036943      -0.004745      -0.001460      -0.001274       0.016622       0.040637      -0.016430       0.002691       0.013739              1.847500       2.154078      -0.317273      -0.465264       1.553937       0.155897       1.834483           0.000000
           34              H      23.559889      27.915390      31.175534       0.105589       1.174441 0.89186610E+01  0.89246873E+02                                 1.784157                            1.704290      -1.012625       2.392708                    0.997389       3.501810       9.640602       0.501181       1.221289      -0.723061       0.014188       0.028034       0.012802       0.033928       0.011972      -0.005216       0.004668      -0.014268       0.008923      -0.017696       0.004975       0.012721              1.822286       1.656789       0.201772      -0.067055       1.876941       0.346702       1.933127           0.000000
           35              H      15.766005      26.508926      19.995119       0.106533       1.128349 0.81286526E+01  0.78473807E+02                                 1.656342                            1.565314      -0.859235       2.464542                    0.999194       3.233756       8.388888       0.561286       1.130358      -0.746608       0.023003      -0.007691      -0.026755       0.036113      -0.006825      -0.002177       0.001005       0.017451       0.039141      -0.017603       0.003930       0.013673              1.711754       2.111337      -0.222164      -0.269890       1.374293       0.072160       1.649631          -0.000000
           36              H      24.263121      27.267250      29.117689       0.106933       1.115235 0.79012023E+01  0.77683679E+02                                 1.794798                            1.652811      -1.260841       2.276807                    0.993794       3.715650      10.567368       0.480490       1.296536      -0.703378       0.024987       0.020015      -0.015277       0.035473       0.009618      -0.005115      -0.000870      -0.011115       0.001734      -0.012648       0.000794       0.011854              1.924146       2.094997       0.426106      -0.514001       1.682088      -0.248826       1.995353           0.000000
           37              H      16.372016      25.134869      24.049235       0.115768       1.183643 0.88064479E+01  0.87340440E+02                                 1.764892                            1.673879      -0.846342       2.476759                    0.999301       3.316925       8.921308       0.517622       1.193104      -0.731500      -0.026675      -0.012173       0.022071       0.036700      -0.000799      -0.003750      -0.013469       0.017097       0.013337      -0.018899       0.005433       0.013466              1.818331       2.313987       0.050683      -0.291293       1.505562      -0.114054       1.635443           0.000000
           38              H      19.914102      26.311243      21.359454       0.112100       1.169635 0.83495355E+01  0.81033348E+02                                 1.689753                            1.579645      -0.979753       2.411065                    0.998444       3.230921       8.364889       0.563141       1.120696      -0.749274       0.027459       0.010660      -0.024147       0.038088       0.002337      -0.007490      -0.012490       0.008437       0.022201      -0.015103      -0.002712       0.017815              1.768670       2.281669       0.092126      -0.341104       1.421722      -0.113659       1.602619          -0.000000
           39              H      14.664168      26.700127      23.783497       0.109360       1.119503 0.82541149E+01  0.80097880E+02                                 1.663844                            1.591154      -0.808863       2.492100                    0.999455       3.207242       8.378187       0.548745       1.150232      -0.742368       0.003923      -0.004136       0.035877       0.036327      -0.005222      -0.002488       0.000489       0.019387       0.038353      -0.017403       0.003897       0.013506              1.693270       1.684887      -0.172578       0.224015       1.391655      -0.068964       2.003266           0.000000
           40              H      18.536804      24.532099      24.606635       0.114929       1.145611 0.84524909E+01  0.82559995E+02                                 1.690221                            1.610662      -0.963824       2.422651                    0.998514       3.244206       8.518827       0.544836       1.150946      -0.741815       0.003894      -0.020089       0.033385       0.039157       0.001179      -0.005299      -0.013783       0.007069       0.027706      -0.015921      -0.002326       0.018247              1.724351       1.684187      -0.157313       0.236804       1.571624      -0.318790       1.917241           0.000000
           41              H      17.820609      26.962624      20.805294       0.108318       1.196289 0.88075408E+01  0.86686813E+02                                 1.719299                            1.627200      -0.949928       2.419598                    0.998473       3.293093       8.605228       0.552013       1.127350      -0.747651      -0.001012       0.019944      -0.028752       0.035007      -0.000714      -0.005340      -0.014297       0.015721       0.013088      -0.019323       0.004235       0.015088              1.750019       1.773196      -0.145070       0.188371       1.618011      -0.380965       1.858852          -0.000000
           42              H      21.129364      24.817281      31.389420       0.113255       1.176173 0.84689406E+01  0.82637433E+02                                 1.709584                            1.603283      -0.891407       2.453694                    0.998887       3.244781       8.474625       0.551488       1.138211      -0.744993      -0.022773      -0.020786       0.015851       0.034669       0.014525      -0.005678       0.004691      -0.007824       0.003602      -0.018406       0.003957       0.014449              1.761144       1.762053       0.319898      -0.375527       1.574483      -0.133217       1.946895          -0.000000
           43              H      13.678995      27.163547      19.308091       0.126275       1.153227 0.84521034E+01  0.83078992E+02                                 1.742270                            1.643980      -1.008442       2.403685                    0.998594       3.294344       8.858950       0.519661       1.199112      -0.729622      -0.001127       0.001242      -0.037660       0.037697      -0.007767      -0.005908       0.001148       0.013940       0.049094      -0.018674       0.000147       0.018527              1.813481       1.783466      -0.127086       0.380812       1.389959      -0.107823       2.267017          -0.000000
           44              H      21.725653      24.220992      29.247317       0.115386       1.186338 0.84515716E+01  0.82377589E+02                                 1.714709                            1.596659      -0.984584       2.411913                    0.998333       3.244191       8.452327       0.555541       1.131145      -0.746589      -0.019926      -0.031195      -0.015554       0.040151       0.016214      -0.003186       0.003705      -0.006450      -0.014339      -0.016178      -0.002774       0.018953              1.785985       1.534784       0.315775       0.120282       1.935180       0.456489       1.887992          -0.000000
           45              H      21.680283      29.305650       2.414321       0.106568       1.203052 0.88931247E+01  0.88455163E+02                                 1.781071                            1.674112      -1.003761       2.391266                    0.998221       3.424239       9.236497       0.521064       1.181806      -0.732920       0.001615       0.033427       0.002027       0.033528       0.003308      -0.012557      -0.003199      -0.021165      -0.015258      -0.019210       0.003819       0.015391              1.861935       1.385983       0.026746      -0.106952       2.291775       0.455819       1.908047           0.000000
           46              H      22.545550      28.667232       0.492586       0.104740       1.153292 0.83503305E+01  0.81368702E+02                                 1.703133                            1.603114      -0.817524       2.482632                    0.999344       3.266211       8.585076       0.544623       1.154135      -0.740809       0.022143       0.020704      -0.013887       0.033344       0.010479      -0.008588       0.002971      -0.016319       0.001543      -0.017954       0.004803       0.013150              1.764053       1.610306       0.196554      -0.459534       1.660976      -0.186621       2.020876           0.000000
           47              H      20.876589      25.653381       3.376809       0.120502       1.037327 0.74150359E+01  0.71114267E+02                                 1.668652                            1.572582      -0.874169       2.467684                    0.999044       3.338513       9.106582       0.510644       1.250675      -0.716138      -0.004243      -0.026439       0.023318       0.035507       0.000775      -0.004588      -0.001653      -0.028789       0.016691      -0.018074       0.005906       0.012168              1.751601       1.516816       0.122127      -0.294530       1.778069      -0.402530       1.959918           0.000000
           48              H      21.417786      25.034408       1.247669       0.102818       1.176788 0.88205985E+01  0.87032032E+02                                 1.714083                            1.639709      -0.882159       2.449668                    0.998818       3.324516       8.758694       0.543073       1.143055      -0.743490       0.001605      -0.037312      -0.005666       0.037774       0.001507      -0.005749      -0.000926      -0.032537       0.015530      -0.020208       0.006276       0.013932              1.738774       1.405964      -0.000461      -0.100996       2.039422       0.247495       1.770937           0.000000
           49              H       3.619862       5.071695       6.961024       0.125547       1.053148 0.74007828E+01  0.71371429E+02                                 1.725267                            1.600199      -1.007254       2.412849                    0.997384       3.419424       9.538705       0.489506       1.297482      -0.705335       0.023097      -0.001532       0.028791       0.036943      -0.004745       0.001460       0.001274       0.016622       0.040637      -0.016430       0.002691       0.013739              1.847500       2.154078      -0.317273       0.465264       1.553938      -0.155898       1.834483           0.000000
           50              H      25.050611       4.491610      14.972034       0.105589       1.174441 0.89186612E+01  0.89246877E+02                                 1.784157                            1.704290      -1.012625       2.392708                    0.997389       3.501810       9.640603       0.501180       1.221289      -0.723061      -0.014188      -0.028034       0.012802       0.033928       0.011972       0.005216      -0.004668      -0.014268       0.008923      -0.017696       0.004975       0.012721              1.822286       1.656789       0.201772       0.067055       1.876942      -0.346702       1.933127           0.000000
           51              H       0.437495       5.898074       3.791619       0.106533       1.128349 0.81286525E+01  0.78473807E+02                                 1.656342                            1.565314      -0.859235       2.464542                    0.999194       3.233756       8.388888       0.561286       1.130358      -0.746608      -0.023003       0.007691      -0.026755       0.036113      -0.006825       0.002177      -0.001005       0.017451       0.039141      -0.017603       0.003930       0.013673              1.711754       2.111338      -0.222164       0.269890       1.374293      -0.072160       1.649631          -0.000000
           52              H      24.347379       5.139750      12.914189       0.106933       1.115235 0.79012073E+01  0.77683738E+02                                 1.794798                            1.652812      -1.260841       2.276807                    0.993794       3.715650      10.567368       0.480490       1.296536      -0.703378      -0.024987      -0.020015      -0.015277       0.035473       0.009618       0.005115       0.000870      -0.011115       0.001734      -0.012648       0.000794       0.011854              1.924146       2.094998       0.426107       0.514001       1.682088       0.248826       1.995353           0.000000
           53              H      32.238484       7.272131       7.845735       0.115768       1.183643 0.88064479E+01  0.87340439E+02                                 1.764892                            1.673879      -0.846342       2.476759                    0.999301       3.316925       8.921308       0.517622       1.193104      -0.731500       0.026675       0.012173       0.022071       0.036700      -0.000799       0.003750       0.013469       0.017097       0.013337      -0.018899       0.005433       0.013466              1.818331       2.313987       0.050683       0.291293       1.505562       0.114054       1.635443           0.000000
           54              H      28.696398       6.095757       5.155954       0.112100       1.169635 0.83495355E+01  0.81033347E+02                                 1.689753                            1.579645      -0.979753       2.411065                    0.998444       3.230921       8.364889       0.563141       1.120696      -0.749274      -0.027459      -0.010660      -0.024147       0.038088       0.002337       0.007490       0.012490       0.008437       0.022201      -0.015103      -0.002712       0.017815              1.768670       2.281668       0.092125       0.341104       1.421722       0.113659       1.602619          -0.000000
           55              H       1.539333       5.706873       7.579997       0.109360       1.119503 0.82541135E+01  0.80097863E+02                                 1.663844                            1.591154      -0.808863       2.492100                    0.999455       3.207242       8.378187       0.548745       1.150232      -0.742368      -0.003923       0.004136       0.035877       0.036327      -0.005222       0.002488      -0.000489       0.019387       0.038353      -0.017403       0.003897       0.013506              1.693269       1.684887      -0.172578      -0.224014       1.391655       0.068964       2.003266           0.000000
           56              H      30.073696       7.874901       8.403135       0.114929       1.145611 0.84524908E+01  0.82559994E+02                                 1.690221                            1.610662      -0.963824       2.422651                    0.998514       3.244206       8.518827       0.544836       1.150946      -0.741815      -0.003894       0.020089       0.033385       0.039157       0.001179       0.005299       0.013783       0.007069       0.027706      -0.015921      -0.002326       0.018247              1.724351       1.684187      -0.157313      -0.236804       1.571624       0.318790       1.917241           0.000000
           57              H      30.789891       5.444376       4.601794       0.108318       1.196288 0.88075366E+01  0.86686763E+02                                 1.719299                            1.627200      -0.949928       2.419598                    0.998473       3.293093       8.605228       0.552013       1.127350      -0.747651       0.001012      -0.019944      -0.028752       0.035007      -0.000714       0.005340       0.014297       0.015721       0.013088      -0.019323       0.004235       0.015088              1.750019       1.773196      -0.145070      -0.188371       1.618010       0.380965       1.858852          -0.000000
           58              H      27.481136       7.589719      15.185920       0.113255       1.176173 0.84689431E+01  0.82637458E+02                                 1.709583                            1.603283      -0.891407       2.453694                    0.998887       3.244782       8.474626       0.551488       1.138210      -0.744993       0.022773       0.020786       0.015851       0.034669       0.014525       0.005678      -0.004691      -0.007824       0.003602      -0.018406       0.003957       0.014449              1.761143       1.762053       0.319898       0.375526       1.574483       0.133216       1.946894          -0.000000
           59              H       2.524505       5.243453       3.104591       0.126275       1.153227 0.84521036E+01  0.83078994E+02                                 1.742270                            1.643980      -1.008442       2.403685                    0.998594       3.294344       8.858950       0.519661       1.199112      -0.729622       0.001127      -0.001242      -0.037660       0.037697      -0.007767       0.005908      -0.001148       0.013940       0.049094      -0.018674       0.000147       0.018527              1.813480       1.783466      -0.127086      -0.380812       1.389959       0.107823       2.267017          -0.000000
           60              H      26.884847       8.186008      13.043818       0.115386       1.186338 0.84515666E+01  0.82377527E+02                                 1.714708                            1.596659      -0.984584       2.411913                    0.998333       3.244191       8.452326       0.555541       1.131145      -0.746589       0.019926       0.031195      -0.015554       0.040151       0.016214       0.003186      -0.003705      -0.006450      -0.014339      -0.016178      -0.002774       0.018953              1.785985       1.534784       0.315775      -0.120282       1.935180      -0.456488       1.887991          -0.000000
           61              H      26.930217       3.101350      18.617821       0.106568       1.203052 0.88931244E+01  0.88455157E+02                                 1.781071                            1.674112      -1.003761       2.391266                    0.998221       3.424239       9.236496       0.521064       1.181805      -0.732920      -0.001615      -0.033427       0.002027       0.033528       0.003308       0.012557       0.003199      -0.021165      -0.015258      -0.019210       0.003819       0.015391              1.861935       1.385983       0.026746       0.106952       2.291775      -0.455819       1.908046           0.000000
           62              H      26.064950       3.739768      16.696086       0.104740       1.153292 0.83503311E+01  0.81368711E+02                                 1.703133                            1.603115      -0.817524       2.482632                    0.999344       3.266211       8.585077       0.544623       1.154135      -0.740809      -0.022143      -0.020704      -0.013887       0.033344       0.010479       0.008588      -0.002971      -0.016319       0.001543      -0.017954       0.004803       0.013150              1.764053       1.610306       0.196554       0.459534       1.660976       0.186621       2.020877           0.000000
           63              H      27.733911       6.753619      19.580309       0.120502       1.037327 0.74150359E+01  0.71114267E+02                                 1.668652                            1.572582      -0.874169       2.467684                    0.999044       3.338513       9.106582       0.510644       1.250675      -0.716138       0.004243       0.026439       0.023318       0.035507       0.000775       0.004588       0.001653      -0.028789       0.016691      -0.018074       0.005906       0.012168              1.751601       1.516816       0.122127       0.294530       1.778069       0.402530       1.959918           0.000000
           64              H      27.192714       7.372592      17.451169       0.102818       1.176789 0.88206004E+01  0.87032057E+02                                 1.714083                            1.639710      -0.882159       2.449668                    0.998818       3.324516       8.758695       0.543073       1.143055      -0.743490      -0.001605       0.037312      -0.005666       0.037774       0.001507       0.005749       0.000926      -0.032537       0.015530      -0.020208       0.006276       0.013932              1.738775       1.405965      -0.000461       0.100996       2.039423      -0.247495       1.770937           0.000000
           65              H      19.823362      11.131804      25.445976       0.125547       1.053148 0.74007820E+01  0.71371420E+02                                 1.725266                            1.600198      -1.007254       2.412849                    0.997384       3.419424       9.538705       0.489506       1.297482      -0.705335       0.023097       0.001532      -0.028791       0.036943       0.004745      -0.001460       0.001274       0.016622       0.040637      -0.016430       0.002691       0.013739              1.847500       2.154078       0.317273      -0.465264       1.553937      -0.155897       1.834483           0.000000
           66              H       8.847111      11.711890      17.434966       0.105589       1.174441 0.89186652E+01  0.89246919E+02                                 1.784157                            1.704290      -1.012625       2.392708                    0.997389       3.501811       9.640603       0.501181       1.221288      -0.723062      -0.014188       0.028034      -0.012802       0.033928      -0.011972      -0.005216      -0.004668      -0.014268       0.008923      -0.017696       0.004975       0.012721              1.822286       1.656789      -0.201772      -0.067055       1.876941      -0.346702       1.933127           0.000000
           67              H      16.640994      10.305426      28.615381       0.106533       1.128349 0.81286580E+01  0.78473873E+02                                 1.656343                            1.565315      -0.859235       2.464542                    0.999194       3.233756       8.388889       0.561286       1.130358      -0.746608      -0.023003      -0.007691       0.026755       0.036113       0.006825      -0.002177      -0.001005       0.017451       0.039141      -0.017603       0.003930       0.013673              1.711754       2.111339       0.222164      -0.269890       1.374293      -0.072160       1.649631          -0.000000
           68              H       8.143879      11.063750      19.492811       0.106933       1.115235 0.79012017E+01  0.77683673E+02                                 1.794798                            1.652812      -1.260841       2.276807                    0.993794       3.715650      10.567369       0.480490       1.296537      -0.703378      -0.024987       0.020015       0.015277       0.035473      -0.009618      -0.005115       0.000870      -0.011115       0.001734      -0.012648       0.000794       0.011854              1.924146       2.094997      -0.426107      -0.514001       1.682088       0.248826       1.995353           0.000000
           69              H      16.034984       8.931369      24.561265       0.115768       1.183643 0.88064474E+01  0.87340431E+02                                 1.764891                            1.673878      -0.846342       2.476759                    0.999301       3.316925       8.921307       0.517623       1.193104      -0.731500       0.026675      -0.012173      -0.022071       0.036700       0.000799      -0.003750       0.013469       0.017097       0.013337      -0.018899       0.005433       0.013466              1.818330       2.313986      -0.050683      -0.291293       1.505562       0.114054       1.635443           0.000000
           70              H      12.492899      10.107743      27.251046       0.112100       1.169635 0.83495304E+01  0.81033287E+02                                 1.689752                            1.579644      -0.979753       2.411065                    0.998444       3.230921       8.364889       0.563141       1.120696      -0.749274      -0.027459       0.010660       0.024147       0.038088      -0.002337      -0.007490       0.012490       0.008437       0.022201      -0.015103      -0.002712       0.017815              1.768669       2.281668      -0.092126      -0.341104       1.421722       0.113659       1.602619          -0.000000
           71              H      17.742832      10.496627      24.827003       0.109360       1.119503 0.82541149E+01  0.80097880E+02                                 1.663844                            1.591154      -0.808863       2.492100                    0.999455       3.207242       8.378187       0.548745       1.150232      -0.742368      -0.003923      -0.004136      -0.035877       0.036327       0.005222      -0.002488      -0.000489       0.019387       0.038353      -0.017403       0.003897       0.013506              1.693270       1.684887       0.172578       0.224015       1.391655       0.068964       2.003266           0.000000
           72              H      13.870196       8.328599      24.003865       0.114929       1.145611 0.84524908E+01  0.82559993E+02                                 1.690222                            1.610661      -0.963824       2.422651                    0.998514       3.244206       8.518827       0.544836       1.150946      -0.741815      -0.003894      -0.020089      -0.033385       0.039157      -0.001179      -0.005299       0.013783       0.007069       0.027706      -0.015921      -0.002326       0.018247              1.724351       1.684187       0.157313       0.236804       1.571624       0.318790       1.917241           0.000000
           73              H      14.586391      10.759124      27.805206       0.108318       1.196289 0.88075420E+01  0.86686827E+02                                 1.719299                            1.627200      -0.949928       2.419598                    0.998473       3.293093       8.605228       0.552013       1.127350      -0.747651       0.001012       0.019944       0.028752       0.035007       0.000714      -0.005340       0.014297       0.015721       0.013088      -0.019323       0.004235       0.015088              1.750020       1.773196       0.145070       0.188371       1.618011       0.380965       1.858852          -0.000000
           74              H      11.277636       8.613781      17.221080       0.113255       1.176173 0.84689406E+01  0.82637433E+02                                 1.709584                            1.603283      -0.891407       2.453694                    0.998887       3.244781       8.474625       0.551488       1.138211      -0.744993       0.022773      -0.020786      -0.015851       0.034669      -0.014525      -0.005678      -0.004691      -0.007824       0.003602      -0.018406       0.003957       0.014449              1.761144       1.762053      -0.319898      -0.375527       1.574483       0.133217       1.946895          -0.000000
           75              H      18.728005      10.960047      29.302409       0.126275       1.153227 0.84521027E+01  0.83078983E+02                                 1.742270                            1.643980      -1.008442       2.403685                    0.998594       3.294344       8.858950       0.519661       1.199112      -0.729622       0.001127       0.001242       0.037660       0.037697       0.007767      -0.005908      -0.001148       0.013940       0.049094      -0.018674       0.000147       0.018527              1.813480       1.783466       0.127085       0.380812       1.389959       0.107822       2.267017          -0.000000
           76              H      10.681347       8.017492      19.363183       0.115386       1.186338 0.84515716E+01  0.82377589E+02                                 1.714709                            1.596659      -0.984584       2.411913                    0.998333       3.244191       8.452327       0.555541       1.131145      -0.746589       0.019926      -0.031195       0.015554       0.040151      -0.016214      -0.003186      -0.003705      -0.006450      -0.014339      -0.016178      -0.002774       0.018953              1.785986       1.534784      -0.315775       0.120282       1.935180      -0.456489       1.887992          -0.000000
           77              H      10.726717      13.102150      13.789179       0.106568       1.203052 0.88931250E+01  0.88455164E+02                                 1.781071                            1.674112      -1.003761       2.391266                    0.998221       3.424239       9.236496       0.521064       1.181805      -0.732920      -0.001615       0.033427      -0.002027       0.033528      -0.003308      -0.012557       0.003199      -0.021165      -0.015258      -0.019210       0.003819       0.015391              1.861935       1.385983      -0.026746      -0.106952       2.291776      -0.455820       1.908046           0.000000
           78              H       9.861450      12.463732      15.710914       0.104740       1.153292 0.83503394E+01  0.81368807E+02                                 1.703133                            1.603115      -0.817524       2.482632                    0.999344       3.266211       8.585076       0.544623       1.154135      -0.740809      -0.022143       0.020704       0.013887       0.033344      -0.010479      -0.008588      -0.002971      -0.016319       0.001543      -0.017954       0.004803       0.013150              1.764054       1.610306      -0.196554      -0.459534       1.660977       0.186622       2.020878           0.000000
           79              H      11.530411       9.449881      12.826691       0.120502       1.037327 0.74150360E+01  0.71114268E+02                                 1.668652                            1.572582      -0.874169       2.467684                    0.999044       3.338513       9.106582       0.510644       1.250675      -0.716138       0.004243      -0.026439      -0.023318       0.035507      -0.000775      -0.004588       0.001653      -0.028789       0.016691      -0.018074       0.005906       0.012168              1.751601       1.516816      -0.122127      -0.294530       1.778069       0.402531       1.959918           0.000000
           80              H      10.989214       8.830908      14.955831       0.102818       1.176788 0.88205997E+01  0.87032047E+02                                 1.714083                            1.639709      -0.882159       2.449668                    0.998818       3.324516       8.758694       0.543073       1.143055      -0.743490      -0.001605      -0.037312       0.005666       0.037774      -0.001507      -0.005749       0.000926      -0.032537       0.015530      -0.020208       0.006276       0.013932              1.738774       1.405964       0.000461      -0.100996       2.039422      -0.247495       1.770937           0.000000
           81              H      28.787138      21.275195       9.242476       0.125547       1.053148 0.74007831E+01  0.71371432E+02                                 1.725267                            1.600199      -1.007254       2.412849                    0.997384       3.419424       9.538705       0.489506       1.297482      -0.705335      -0.023097      -0.001532      -0.028791       0.036943       0.004745       0.001460      -0.001274       0.016622       0.040637      -0.016430       0.002691       0.013739              1.847500       2.154078       0.317273       0.465264       1.553938       0.155898       1.834483           0.000000
           82              H       7.356389      20.695110       1.231466       0.105589       1.174442 0.89186653E+01  0.89246920E+02                                 1.784157                            1.704290      -1.012625       2.392708                    0.997389       3.501811       9.640603       0.501181       1.221288      -0.723062       0.014188      -0.028034      -0.012802       0.033928      -0.011972       0.005216       0.004668      -0.014268       0.008923      -0.017696       0.004975       0.012721              1.822286       1.656789      -0.201772       0.067055       1.876941       0.346702       1.933127           0.000000
           83              H      31.969506      22.101574      12.411881       0.106533       1.128349 0.81286581E+01  0.78473874E+02                                 1.656343                            1.565315      -0.859235       2.464542                    0.999194       3.233756       8.388889       0.561286       1.130358      -0.746608       0.023003       0.007691       0.026755       0.036113       0.006825       0.002177       0.001005       0.017451       0.039141      -0.017603       0.003930       0.013673              1.711754       2.111339       0.222164       0.269890       1.374293       0.072160       1.649631          -0.000000
           84              H       8.059621      21.343250       3.289311       0.106933       1.115235 0.79012066E+01  0.77683732E+02                                 1.794798                            1.652812      -1.260841       2.276807                    0.993794       3.715650      10.567369       0.480490       1.296537      -0.703378       0.024987      -0.020015       0.015277       0.035473      -0.009618       0.005115      -0.000870      -0.011115       0.001734      -0.012648       0.000794       0.011854              1.924147       2.094998      -0.426107       0.514001       1.682088      -0.248826       1.995353           0.000000
           85              H       0.168516      23.475631       8.357765       0.115768       1.183643 0.88064474E+01  0.87340431E+02                                 1.764891                            1.673878      -0.846342       2.476759                    0.999301       3.316925       8.921307       0.517623       1.193104      -0.731500      -0.026675       0.012173      -0.022071       0.036700       0.000799       0.003750      -0.013469       0.017097       0.013337      -0.018899       0.005433       0.013466              1.818330       2.313986      -0.050683       0.291293       1.505562      -0.114054       1.635443           0.000000
           86              H       3.710602      22.299257      11.047546       0.112100       1.169635 0.83495358E+01  0.81033351E+02                                 1.689753                            1.579645      -0.979753       2.411065                    0.998444       3.230921       8.364889       0.563141       1.120696      -0.749274       0.027459      -0.010660       0.024147       0.038088      -0.002337       0.007490      -0.012490       0.008437       0.022201      -0.015103      -0.002712       0.017815              1.768670       2.281669      -0.092126       0.341104       1.421722      -0.113659       1.602619          -0.000000
           87              H      30.867668      21.910373       8.623503       0.109360       1.119503 0.82541156E+01  0.80097890E+02                                 1.663845                            1.591155      -0.808863       2.492100                    0.999455       3.207242       8.378188       0.548744       1.150232      -0.742368       0.003923       0.004136      -0.035877       0.036327       0.005222       0.002488       0.000489       0.019387       0.038353      -0.017403       0.003897       0.013506              1.693270       1.684888       0.172578      -0.224015       1.391655      -0.068964       2.003266           0.000000
           88              H       2.333304      24.078401       7.800365       0.114929       1.145611 0.84524908E+01  0.82559993E+02                                 1.690222                            1.610661      -0.963824       2.422651                    0.998514       3.244206       8.518827       0.544836       1.150946      -0.741815       0.003894       0.020089      -0.033385       0.039157      -0.001179       0.005299      -0.013783       0.007069       0.027706      -0.015921      -0.002326       0.018247              1.724351       1.684187       0.157313      -0.236804       1.571624      -0.318790       1.917241           0.000000
           89              H       1.617109      21.647876      11.601706       0.108318       1.196289 0.88075420E+01  0.86686827E+02                                 1.719299                            1.627200      -0.949928       2.419598                    0.998473       3.293093       8.605228       0.552013       1.127350      -0.747651      -0.001012      -0.019944       0.028752       0.035007       0.000714       0.005340      -0.014297       0.015721       0.013088      -0.019323       0.004235       0.015088              1.750020       1.773196       0.145070      -0.188371       1.618011      -0.380965       1.858852          -0.000000
           90              H       4.925864      23.793219       1.017580       0.113255       1.176173 0.84689406E+01  0.82637433E+02                                 1.709584                            1.603283      -0.891407       2.453694                    0.998887       3.244781       8.474625       0.551488       1.138211      -0.744993      -0.022773       0.020786      -0.015851       0.034669      -0.014525       0.005678       0.004691      -0.007824       0.003602      -0.018406       0.003957       0.014449              1.761144       1.762053      -0.319898       0.375527       1.574483      -0.133217       1.946895          -0.000000
           91              H      29.882495      21.446953      13.098909       0.126275       1.153227 0.84521034E+01  0.83078992E+02                                 1.742270                            1.643980      -1.008442       2.403685                    0.998594       3.294344       8.858950       0.519661       1.199112      -0.729622      -0.001127      -0.001242       0.037660       0.037697       0.007767       0.005908       0.001148       0.013940       0.049094      -0.018674       0.000147       0.018527              1.813480       1.783466       0.127086      -0.380812       1.389959      -0.107823       2.267017          -0.000000
           92              H       5.522153      24.389508       3.159683       0.115386       1.186338 0.84515716E+01  0.82377589E+02                                 1.714709                            1.596659      -0.984584       2.411913                    0.998333       3.244191       8.452327       0.555541       1.131145      -0.746589      -0.019926       0.031195       0.015554       0.040151      -0.016214       0.003186       0.003705      -0.006450      -0.014339      -0.016178      -0.002774       0.018953              1.785985       1.534784      -0.315775      -0.120282       1.935180       0.456489       1.887992          -0.000000
           93              H       5.476783      19.304850      29.992679       0.106568       1.203053 0.88931324E+01  0.88455254E+02                                 1.781072                            1.674113      -1.003761       2.391266                    0.998221       3.424239       9.236496       0.521064       1.181805      -0.732920       0.001615      -0.033427      -0.002027       0.033528      -0.003308       0.012557      -0.003199      -0.021165      -0.015258      -0.019210       0.003819       0.015391              1.861935       1.385983      -0.026746       0.106952       2.291776       0.455819       1.908047           0.000000
           94              H       6.342050      19.943268      31.914414       0.104740       1.153292 0.83503307E+01  0.81368704E+02                                 1.703133                            1.603114      -0.817524       2.482632                    0.999344       3.266211       8.585076       0.544623       1.154135      -0.740809       0.022143      -0.020704       0.013887       0.033344      -0.010479       0.008588       0.002971      -0.016319       0.001543      -0.017954       0.004803       0.013150              1.764053       1.610306      -0.196554       0.459534       1.660976      -0.186621       2.020877           0.000000
           95              H       4.673089      22.957119      29.030191       0.120502       1.037327 0.74150360E+01  0.71114268E+02                                 1.668652                            1.572582      -0.874169       2.467684                    0.999044       3.338513       9.106582       0.510644       1.250675      -0.716138      -0.004243       0.026439      -0.023318       0.035507      -0.000775       0.004588      -0.001653      -0.028789       0.016691      -0.018074       0.005906       0.012168              1.751601       1.516816      -0.122127       0.294530       1.778069      -0.402531       1.959918           0.000000
           96              H       5.214286      23.576092      31.159331       0.102818       1.176788 0.88205985E+01  0.87032032E+02                                 1.714083                            1.639709      -0.882159       2.449668                    0.998818       3.324516       8.758694       0.543073       1.143055      -0.743490       0.001605       0.037312       0.005666       0.037774      -0.001507       0.005749      -0.000926      -0.032537       0.015530      -0.020208       0.006276       0.013932              1.738774       1.405964       0.000461       0.100996       2.039422       0.247495       1.770937           0.000000
           97              H      23.164524      12.583638      27.335304       0.125547       1.053148 0.74007820E+01  0.71371420E+02                                 1.725266                            1.600198      -1.007254       2.412849                    0.997384       3.419424       9.538705       0.489506       1.297482      -0.705335       0.028791      -0.023097       0.001532       0.036943      -0.001460      -0.001274      -0.004745       0.012007      -0.045252      -0.016430       0.002691       0.013739              1.847500       1.834483      -0.465264       0.155897       2.154078      -0.317273       1.553937           0.000000
           98              H      31.175534      23.559889      27.915390       0.105589       1.174441 0.89186652E+01  0.89246919E+02                                 1.784157                            1.704290      -1.012625       2.392708                    0.997389       3.501811       9.640603       0.501181       1.221288      -0.723062       0.012802       0.014188       0.028034       0.033928      -0.005216       0.004668       0.011972       0.011595       0.016941      -0.017696       0.004975       0.012721              1.822286       1.933127      -0.067055       0.346702       1.656789       0.201772       1.876941           0.000000
           99              H      19.995119      15.766005      26.508926       0.106533       1.128349 0.81286532E+01  0.78473817E+02                                 1.656342                            1.565315      -0.859235       2.464542                    0.999194       3.233756       8.388889       0.561286       1.130358      -0.746608      -0.026755       0.023003      -0.007691       0.036113      -0.002177       0.001005      -0.006825       0.010845      -0.045747      -0.017603       0.003930       0.013673              1.711754       1.649631      -0.269890       0.072160       2.111338      -0.222164       1.374293          -0.000000
          100              H      29.117689      24.263121      27.267250       0.106933       1.115235 0.79012017E+01  0.77683673E+02                                 1.794798                            1.652812      -1.260841       2.276807                    0.993794       3.715650      10.567369       0.480490       1.296537      -0.703378      -0.015277       0.024987       0.020015       0.035473      -0.005115      -0.000870       0.009618       0.006424       0.015805      -0.012648       0.000794       0.011854              1.924146       1.995353      -0.514001      -0.248826       2.094997       0.426106       1.682088           0.000000
          101              H      24.049235      16.372016      25.134869       0.115768       1.183643 0.88064474E+01  0.87340431E+02                                 1.764892                            1.673878      -0.846342       2.476759                    0.999301       3.316925       8.921307       0.517623       1.193104      -0.731500       0.022071      -0.026675      -0.012173       0.036700      -0.003750      -0.013469      -0.000799      -0.001880      -0.032314      -0.018899       0.005433       0.013466              1.818330       1.635443      -0.291293      -0.114054       2.313986       0.050683       1.505562           0.000000
          102              H      21.359454      19.914102      26.311243       0.112100       1.169635 0.83495355E+01  0.81033348E+02                                 1.689753                            1.579645      -0.979753       2.411065                    0.998444       3.230921       8.364889       0.563141       1.120696      -0.749274      -0.024147       0.027459       0.010660       0.038088      -0.007490      -0.012490       0.002337       0.006882      -0.023756      -0.015103      -0.002712       0.017815              1.768670       1.602619      -0.341104      -0.113659       2.281669       0.092126       1.421722          -0.000000
          103              H      23.783497      14.664168      26.700127       0.109360       1.119503 0.82541137E+01  0.80097866E+02                                 1.663844                            1.591154      -0.808863       2.492100                    0.999455       3.207242       8.378187       0.548745       1.150232      -0.742368       0.035877       0.003923      -0.004136       0.036327      -0.002488       0.000489      -0.005222       0.009483      -0.048257      -0.017403       0.003897       0.013506              1.693269       2.003266       0.224015      -0.068964       1.684887      -0.172578       1.391655           0.000000
          104              H      24.606635      18.536804      24.532099       0.114929       1.145611 0.84524909E+01  0.82559995E+02                                 1.690221                            1.610662      -0.963824       2.422651                    0.998514       3.244206       8.518827       0.544836       1.150946      -0.741815       0.033385       0.003894      -0.020089       0.039157      -0.005299      -0.013783       0.001179       0.010319      -0.024456      -0.015921      -0.002326       0.018247              1.724351       1.917241       0.236804      -0.318790       1.684187      -0.157313       1.571624           0.000000
          105              H      20.805294      17.820609      26.962624       0.108318       1.196289 0.88075420E+01  0.86686827E+02                                 1.719299                            1.627200      -0.949928       2.419598                    0.998473       3.293093       8.605228       0.552013       1.127350      -0.747651      -0.028752      -0.001012       0.019944       0.035007      -0.005340      -0.014297      -0.000714      -0.001317      -0.030126      -0.019323       0.004235       0.015088              1.750020       1.858852       0.188371      -0.380965       1.773196      -0.145070       1.618011          -0.000000
          106              H      31.389420      21.129364      24.817281       0.113255       1.176173 0.84689406E+01  0.82637433E+02                                 1.709584                            1.603283      -0.891407       2.453694                    0.998887       3.244781       8.474625       0.551488       1.138211      -0.744993       0.015851      -0.022773      -0.020786       0.034669      -0.005678       0.004691       0.014525       0.005713       0.009934      -0.018406       0.003957       0.014449              1.761144       1.946895      -0.375527      -0.133217       1.762053       0.319898       1.574483          -0.000000
          107              H      19.308091      13.678995      27.163547       0.126275       1.153227 0.84521034E+01  0.83078992E+02                                 1.742270                            1.643980      -1.008442       2.403685                    0.998594       3.294344       8.858950       0.519661       1.199112      -0.729622      -0.037660      -0.001127       0.001242       0.037697      -0.005908       0.001148      -0.007767       0.017577      -0.045457      -0.018674       0.000147       0.018527              1.813480       2.267017       0.380812      -0.107823       1.783466      -0.127086       1.389959          -0.000000
          108              H      29.247317      21.725653      24.220992       0.115386       1.186338 0.84515716E+01  0.82377589E+02                                 1.714709                            1.596659      -0.984584       2.411913                    0.998333       3.244191       8.452327       0.555541       1.131145      -0.746589      -0.015554      -0.019926      -0.031195       0.040151      -0.003186       0.003705       0.016214      -0.003944       0.016845      -0.016178      -0.002774       0.018953              1.785985       1.887992       0.120282       0.456489       1.534784       0.315775       1.935180          -0.000000
          109              H       2.414321      21.680283      29.305650       0.106568       1.203052 0.88931244E+01  0.88455157E+02                                 1.781071                            1.674112      -1.003761       2.391266                    0.998221       3.424239       9.236496       0.521064       1.181805      -0.732920       0.002027       0.001615       0.033427       0.033528      -0.012557      -0.003199       0.003308       0.002953       0.039377      -0.019210       0.003819       0.015391              1.861935       1.908046      -0.106952       0.455819       1.385983       0.026746       2.291775           0.000000
          110              H       0.492586      22.545550      28.667232       0.104740       1.153292 0.83503311E+01  0.81368711E+02                                 1.703133                            1.603115      -0.817524       2.482632                    0.999344       3.266211       8.585077       0.544623       1.154135      -0.740809      -0.013887       0.022143       0.020704       0.033344      -0.008588       0.002971       0.010479       0.008931       0.023708      -0.017954       0.004803       0.013150              1.764053       2.020877      -0.459534      -0.186621       1.610306       0.196554       1.660976           0.000000
          111              H       3.376809      20.876589      25.653381       0.120502       1.037327 0.74150359E+01  0.71114267E+02                                 1.668652                            1.572582      -0.874169       2.467684                    0.999044       3.338513       9.106582       0.510644       1.250675      -0.716138       0.023318      -0.004243      -0.026439       0.035507      -0.004588      -0.001653       0.000775       0.022740       0.034838      -0.018074       0.005906       0.012168              1.751601       1.959918      -0.294530      -0.402530       1.516816       0.122127       1.778069           0.000000
          112              H       1.247669      21.417786      25.034408       0.102818       1.176788 0.88205985E+01  0.87032032E+02                                 1.714083                            1.639709      -0.882159       2.449668                    0.998818       3.324516       8.758694       0.543073       1.143055      -0.743490      -0.005666       0.001605      -0.037312       0.037774      -0.005749      -0.000926       0.001507       0.024033       0.041040      -0.020208       0.006276       0.013932              1.738774       1.770937      -0.100996       0.247495       1.405964      -0.000461       2.039422           0.000000
          113              H       6.961024       3.619862       5.071695       0.125547       1.053148 0.74007828E+01  0.71371429E+02                                 1.725267                            1.600199      -1.007254       2.412849                    0.997384       3.419424       9.538705       0.489506       1.297482      -0.705335       0.028791       0.023097      -0.001532       0.036943       0.001460       0.001274      -0.004745       0.012007      -0.045252      -0.016430       0.002691       0.013739              1.847500       1.834483       0.465264      -0.155898       2.154078      -0.317273       1.553938           0.000000
          114              H      14.972034      25.050611       4.491610       0.105589       1.174442 0.89186653E+01  0.89246920E+02                                 1.784157                            1.704290      -1.012625       2.392708                    0.997389       3.501811       9.640603       0.501181       1.221288      -0.723062       0.012802      -0.014188      -0.028034       0.033928       0.005216      -0.004668       0.011972       0.011595       0.016941      -0.017696       0.004975       0.012721              1.822286       1.933127       0.067055      -0.346702       1.656789       0.201772       1.876941           0.000000
          115              H       3.791619       0.437495       5.898074       0.106533       1.128349 0.81286526E+01  0.78473807E+02                                 1.656342                            1.565314      -0.859235       2.464542                    0.999194       3.233756       8.388888       0.561286       1.130358      -0.746608      -0.026755      -0.023003       0.007691       0.036113       0.002177      -0.001005      -0.006825       0.010845      -0.045746      -0.017603       0.003930       0.013673              1.711754       1.649631       0.269890      -0.072160       2.111338      -0.222164       1.374293          -0.000000
          116              H      12.914189      24.347379       5.139750       0.106933       1.115235 0.79012066E+01  0.77683732E+02                                 1.794798                            1.652812      -1.260841       2.276807                    0.993794       3.715650      10.567369       0.480490       1.296537      -0.703378      -0.015277      -0.024987      -0.020015       0.035473       0.005115       0.000870       0.009618       0.006424       0.015805      -0.012648       0.000794       0.011854              1.924147       1.995353       0.514001       0.248826       2.094998       0.426107       1.682088           0.000000
          117              H       7.845735      32.238484       7.272131       0.115768       1.183643 0.88064479E+01  0.87340440E+02                                 1.764892                            1.673879      -0.846342       2.476759                    0.999301       3.316925       8.921308       0.517622       1.193104      -0.731500       0.022071       0.026675       0.012173       0.036700       0.003750       0.013469      -0.000799      -0.001880      -0.032314      -0.018899       0.005433       0.013466              1.818331       1.635443       0.291293       0.114054       2.313987       0.050683       1.505562           0.000000
          118              H       5.155954      28.696398       6.095757       0.112100       1.169635 0.83495355E+01  0.81033347E+02                                 1.689753                            1.579645      -0.979753       2.411065                    0.998444       3.230921       8.364889       0.563141       1.120696      -0.749274      -0.024147      -0.027459      -0.010660       0.038088       0.007490       0.012490       0.002337       0.006882      -0.023756      -0.015103      -0.002712       0.017815              1.768670       1.602619       0.341104       0.113659       2.281668       0.092125       1.421722          -0.000000
          119              H       7.579997       1.539333       5.706873       0.109360       1.119503 0.82541142E+01  0.80097873E+02                                 1.663844                            1.591154      -0.808863       2.492100                    0.999455       3.207242       8.378188       0.548744       1.150232      -0.742368       0.035877      -0.003923       0.004136       0.036327       0.002488      -0.000489      -0.005222       0.009483      -0.048257      -0.017403       0.003897       0.013506              1.693270       2.003266      -0.224014       0.068964       1.684887      -0.172578       1.391655           0.000000
          120              H       8.403135      30.073696       7.874901       0.114929       1.145611 0.84524908E+01  0.82559994E+02                                 1.690221                            1.610662      -0.963824       2.422651                    0.998514       3.244206       8.518827       0.544836       1.150946      -0.741815       0.033385      -0.003894       0.020089       0.039157       0.005299       0.013783       0.001179       0.010319      -0.024456      -0.015921      -0.002326       0.018247              1.724351       1.917241      -0.236804       0.318790       1.684187      -0.157313       1.571624           0.000000
          121              H       4.601794      30.789891       5.444376       0.108318       1.196288 0.88075378E+01  0.86686777E+02                                 1.719299                            1.627200      -0.949928       2.419598                    0.998473       3.293093       8.605228       0.552013       1.127350      -0.747651      -0.028752       0.001012      -0.019944       0.035007       0.005340       0.014297      -0.000714      -0.001317      -0.030126      -0.019323       0.004235       0.015088              1.750019       1.858852      -0.188371       0.380965       1.773196      -0.145070       1.618010          -0.000000
          122              H      15.185920      27.481136       7.589719       0.113255       1.176173 0.84689406E+01  0.82637433E+02                                 1.709584                            1.603283      -0.891407       2.453694                    0.998887       3.244781       8.474625       0.551488       1.138211      -0.744993       0.015851       0.022773       0.020786       0.034669       0.005678      -0.004691       0.014525       0.005713       0.009934      -0.018406       0.003957       0.014449              1.761144       1.946894       0.375527       0.133217       1.762053       0.319898       1.574483          -0.000000
          123              H       3.104591       2.524505       5.243453       0.126275       1.153227 0.84521033E+01  0.83078987E+02                                 1.742270                            1.643980      -1.008442       2.403685                    0.998594       3.294344       8.858949       0.519661       1.199112      -0.729622      -0.037660       0.001127      -0.001242       0.037697       0.005908      -0.001148      -0.007767       0.017577      -0.045457      -0.018674       0.000147       0.018527              1.813480       2.267016      -0.380812       0.107823       1.783465      -0.127086       1.389959          -0.000000
          124              H      13.043818      26.884847       8.186008       0.115386       1.186338 0.84515685E+01  0.82377552E+02                                 1.714709                            1.596659      -0.984584       2.411913                    0.998333       3.244191       8.452327       0.555541       1.131145      -0.746589      -0.015554       0.019926       0.031195       0.040151       0.003186      -0.003705       0.016214      -0.003944       0.016845      -0.016178      -0.002774       0.018953              1.785985       1.887991      -0.120282      -0.456488       1.534784       0.315775       1.935180          -0.000000
          125              H      18.617821      26.930217       3.101350       0.106568       1.203052 0.88931245E+01  0.88455157E+02                                 1.781071                            1.674112      -1.003761       2.391266                    0.998221       3.424239       9.236496       0.521064       1.181805      -0.732920       0.002027      -0.001615      -0.033427       0.033528       0.012557       0.003199       0.003308       0.002953       0.039377      -0.019210       0.003819       0.015391              1.861935       1.908046       0.106952      -0.455819       1.385983       0.026746       2.291775           0.000000
          126              H      16.696086      26.064950       3.739768       0.104740       1.153292 0.83503305E+01  0.81368702E+02                                 1.703133                            1.603114      -0.817524       2.482632                    0.999344       3.266211       8.585076       0.544623       1.154135      -0.740809      -0.013887      -0.022143      -0.020704       0.033344       0.008588      -0.002971       0.010479       0.008931       0.023708      -0.017954       0.004803       0.013150              1.764053       2.020876       0.459534       0.186621       1.610306       0.196554       1.660976           0.000000
          127              H      19.580309      27.733911       6.753619       0.120502       1.037327 0.74150359E+01  0.71114267E+02                                 1.668652                            1.572582      -0.874169       2.467684                    0.999044       3.338513       9.106582       0.510644       1.250675      -0.716138       0.023318       0.004243       0.026439       0.035507       0.004588       0.001653       0.000775       0.022740       0.034838      -0.018074       0.005906       0.012168              1.751601       1.959918       0.294530       0.402530       1.516816       0.122127       1.778069           0.000000
          128              H      17.451169      27.192714       7.372592       0.102818       1.176788 0.88205985E+01  0.87032032E+02                                 1.714083                            1.639709      -0.882159       2.449668                    0.998818       3.324516       8.758694       0.543073       1.143055      -0.743490      -0.005666      -0.001605       0.037312       0.037774       0.005749       0.000926       0.001507       0.024033       0.041040      -0.020208       0.006276       0.013932              1.738774       1.770937       0.100996      -0.247495       1.405964      -0.000461       2.039422           0.000000
          129              H      25.445976      19.823362      11.131804       0.125547       1.053148 0.74007820E+01  0.71371420E+02                                 1.725266                            1.600198      -1.007254       2.412849                    0.997384       3.419424       9.538705       0.489506       1.297482      -0.705335      -0.028791       0.023097       0.001532       0.036943      -0.001460       0.001274       0.004745       0.012007      -0.045252      -0.016430       0.002691       0.013739              1.847500       1.834483      -0.465264      -0.155897       2.154078       0.317273       1.553937           0.000000
          130              H      17.434966       8.847111      11.711890       0.105589       1.174441 0.89186624E+01  0.89246892E+02                                 1.784157                            1.704290      -1.012625       2.392708                    0.997389       3.501810       9.640603       0.501180       1.221289      -0.723061      -0.012802      -0.014188       0.028034       0.033928      -0.005216      -0.004668      -0.011972       0.011595       0.016941      -0.017696       0.004975       0.012721              1.822286       1.933127      -0.067055      -0.346702       1.656789      -0.201772       1.876942           0.000000
          131              H      28.615381      16.640994      10.305426       0.106533       1.128349 0.81286573E+01  0.78473863E+02                                 1.656343                            1.565315      -0.859235       2.464542                    0.999194       3.233756       8.388888       0.561286       1.130357      -0.746608       0.026755      -0.023003      -0.007691       0.036113      -0.002177      -0.001005       0.006825       0.010845      -0.045746      -0.017603       0.003930       0.013673              1.711754       1.649631      -0.269890      -0.072160       2.111338       0.222164       1.374293          -0.000000
          132              H      19.492811       8.143879      11.063750       0.106933       1.115235 0.79012023E+01  0.77683679E+02                                 1.794798                            1.652811      -1.260841       2.276807                    0.993794       3.715650      10.567368       0.480490       1.296536      -0.703378       0.015277      -0.024987       0.020015       0.035473      -0.005115       0.000870      -0.009618       0.006424       0.015805      -0.012648       0.000794       0.011854              1.924146       1.995353      -0.514001       0.248826       2.094997      -0.426106       1.682088           0.000000
          133              H      24.561265      16.034984       8.931369       0.115768       1.183643 0.88064479E+01  0.87340440E+02                                 1.764892                            1.673879      -0.846342       2.476759                    0.999301       3.316925       8.921308       0.517622       1.193104      -0.731500      -0.022071       0.026675      -0.012173       0.036700      -0.003750       0.013469       0.000799      -0.001880      -0.032314      -0.018899       0.005433       0.013466              1.818331       1.635443      -0.291293       0.114054       2.313987      -0.050683       1.505562           0.000000
          134              H      27.251046      12.492899      10.107743       0.112100       1.169635 0.83495304E+01  0.81033287E+02                                 1.689752                            1.579644      -0.979753       2.411065                    0.998444       3.230921       8.364889       0.563141       1.120696      -0.749274       0.024147      -0.027459       0.010660       0.038088      -0.007490       0.012490      -0.002337       0.006882      -0.023756      -0.015103      -0.002712       0.017815              1.768669       1.602619      -0.341104       0.113659       2.281668      -0.092126       1.421722          -0.000000
          135              H      24.827003      17.742832      10.496627       0.109360       1.119503 0.82541156E+01  0.80097890E+02                                 1.663845                            1.591155      -0.808863       2.492100                    0.999455       3.207242       8.378188       0.548744       1.150232      -0.742368      -0.035877      -0.003923      -0.004136       0.036327      -0.002488      -0.000489       0.005222       0.009483      -0.048257      -0.017403       0.003897       0.013506              1.693270       2.003266       0.224015       0.068964       1.684888       0.172578       1.391655           0.000000
          136              H      24.003865      13.870196       8.328599       0.114929       1.145611 0.84524908E+01  0.82559993E+02                                 1.690222                            1.610661      -0.963824       2.422651                    0.998514       3.244206       8.518827       0.544836       1.150946      -0.741815      -0.033385      -0.003894      -0.020089       0.039157      -0.005299       0.013783      -0.001179       0.010319      -0.024456      -0.015921      -0.002326       0.018247              1.724351       1.917241       0.236804       0.318790       1.684187       0.157313       1.571624           0.000000
          137              H      27.805206      14.586391      10.759124       0.108318       1.196289 0.88075420E+01  0.86686827E+02                                 1.719299                            1.627200      -0.949928       2.419598                    0.998473       3.293093       8.605228       0.552013       1.127350      -0.747651       0.028752       0.001012       0.019944       0.035007      -0.005340       0.014297       0.000714      -0.001317      -0.030126      -0.019323       0.004235       0.015088              1.750020       1.858852       0.188371       0.380965       1.773196       0.145070       1.618011          -0.000000
          138              H      17.221080      11.277636       8.613781       0.113255       1.176173 0.84689431E+01  0.82637458E+02                                 1.709583                            1.603283      -0.891407       2.453694                    0.998887       3.244782       8.474626       0.551488       1.138210      -0.744993      -0.015851       0.022773      -0.020786       0.034669      -0.005678      -0.004691      -0.014525       0.005713       0.009934      -0.018406       0.003957       0.014449              1.761143       1.946894      -0.375526       0.133216       1.762053      -0.319898       1.574483          -0.000000
          139              H      29.302409      18.728005      10.960047       0.126275       1.153227 0.84521023E+01  0.83078976E+02                                 1.742270                            1.643980      -1.008442       2.403685                    0.998594       3.294344       8.858949       0.519661       1.199112      -0.729622       0.037660       0.001127       0.001242       0.037697      -0.005908      -0.001148       0.007767       0.017577      -0.045457      -0.018674       0.000147       0.018527              1.813480       2.267016       0.380812       0.107822       1.783465       0.127085       1.389959          -0.000000
          140              H      19.363183      10.681347       8.017492       0.115386       1.186338 0.84515716E+01  0.82377589E+02                                 1.714709                            1.596659      -0.984584       2.411913                    0.998333       3.244191       8.452327       0.555541       1.131145      -0.746589       0.015554       0.019926      -0.031195       0.040151      -0.003186      -0.003705      -0.016214      -0.003944       0.016845      -0.016178      -0.002774       0.018953              1.785986       1.887992       0.120282      -0.456489       1.534784      -0.315775       1.935180          -0.000000
          141              H      13.789179      10.726717      13.102150       0.106568       1.203052 0.88931253E+01  0.88455170E+02                                 1.781072                            1.674112      -1.003761       2.391266                    0.998221       3.424239       9.236497       0.521064       1.181806      -0.732920      -0.002027      -0.001615       0.033427       0.033528      -0.012557       0.003199      -0.003308       0.002953       0.039377      -0.019210       0.003819       0.015391              1.861935       1.908047      -0.106952      -0.455820       1.385983      -0.026746       2.291776           0.000000
          142              H      15.710914       9.861450      12.463732       0.104740       1.153292 0.83503399E+01  0.81368816E+02                                 1.703134                            1.603115      -0.817524       2.482632                    0.999344       3.266211       8.585077       0.544622       1.154135      -0.740809       0.013887      -0.022143       0.020704       0.033344      -0.008588      -0.002971      -0.010479       0.008931       0.023708      -0.017954       0.004803       0.013150              1.764054       2.020878      -0.459535       0.186622       1.610307      -0.196554       1.660977           0.000000
          143              H      12.826691      11.530411       9.449881       0.120502       1.037327 0.74150360E+01  0.71114268E+02                                 1.668652                            1.572582      -0.874169       2.467684                    0.999044       3.338513       9.106582       0.510644       1.250675      -0.716138      -0.023318       0.004243      -0.026439       0.035507      -0.004588       0.001653      -0.000775       0.022740       0.034838      -0.018074       0.005906       0.012168              1.751601       1.959918      -0.294530       0.402531       1.516816      -0.122127       1.778069           0.000000
          144              H      14.955831      10.989214       8.830908       0.102818       1.176788 0.88205985E+01  0.87032032E+02                                 1.714083                            1.639709      -0.882159       2.449668                    0.998818       3.324516       8.758694       0.543073       1.143055      -0.743490       0.005666      -0.001605      -0.037312       0.037774      -0.005749       0.000926      -0.001507       0.024033       0.041040      -0.020208       0.006276       0.013932              1.738774       1.770937      -0.100996      -0.247495       1.405964       0.000461       2.039422           0.000000
          145              H       9.242476      28.787138      21.275195       0.125547       1.053148 0.74007831E+01  0.71371432E+02                                 1.725267                            1.600199      -1.007254       2.412849                    0.997384       3.419424       9.538705       0.489506       1.297482      -0.705335      -0.028791      -0.023097      -0.001532       0.036943       0.001460      -0.001274       0.004745       0.012007      -0.045252      -0.016430       0.002691       0.013739              1.847500       1.834483       0.465264       0.155898       2.154078       0.317273       1.553938           0.000000
          146              H       1.231466       7.356389      20.695110       0.105589       1.174441 0.89186612E+01  0.89246874E+02                                 1.784157                            1.704290      -1.012625       2.392708                    0.997389       3.501810       9.640602       0.501181       1.221289      -0.723061      -0.012802       0.014188      -0.028034       0.033928       0.005216       0.004668      -0.011972       0.011595       0.016941      -0.017696       0.004975       0.012721              1.822286       1.933127       0.067055       0.346702       1.656789      -0.201772       1.876942           0.000000
          147              H      12.411881      31.969506      22.101574       0.106533       1.128349 0.81286574E+01  0.78473864E+02                                 1.656343                            1.565315      -0.859235       2.464542                    0.999194       3.233756       8.388888       0.561286       1.130357      -0.746608       0.026755       0.023003       0.007691       0.036113       0.002177       0.001005       0.006825       0.010845      -0.045746      -0.017603       0.003930       0.013673              1.711754       1.649631       0.269890       0.072160       2.111339       0.222164       1.374293          -0.000000
          148              H       3.289311       8.059621      21.343250       0.106933       1.115235 0.79012073E+01  0.77683738E+02                                 1.794798                            1.652812      -1.260841       2.276807                    0.993794       3.715650      10.567368       0.480490       1.296536      -0.703378       0.015277       0.024987      -0.020015       0.035473       0.005115      -0.000870      -0.009618       0.006424       0.015805      -0.012648       0.000794       0.011854              1.924146       1.995353       0.514001      -0.248826       2.094998      -0.426107       1.682088           0.000000
          149              H       8.357765       0.168516      23.475631       0.115768       1.183643 0.88064479E+01  0.87340440E+02                                 1.764892                            1.673879      -0.846342       2.476759                    0.999301       3.316925       8.921308       0.517622       1.193104      -0.731500      -0.022071      -0.026675       0.012173       0.036700       0.003750      -0.013469       0.000799      -0.001880      -0.032314      -0.018899       0.005433       0.013466              1.818331       1.635443       0.291293      -0.114054       2.313987      -0.050683       1.505562           0.000000
          150              H      11.047546       3.710602      22.299257       0.112100       1.169635 0.83495358E+01  0.81033351E+02                                 1.689753                            1.579645      -0.979753       2.411065                    0.998444       3.230921       8.364889       0.563141       1.120696      -0.749274       0.024147       0.027459      -0.010660       0.038088       0.007490      -0.012490      -0.002337       0.006882      -0.023756      -0.015103      -0.002712       0.017815              1.768670       1.602619       0.341104      -0.113659       2.281669      -0.092126       1.421722          -0.000000
          151              H       8.623503      30.867668      21.910373       0.109360       1.119503 0.82541156E+01  0.80097890E+02                                 1.663845                            1.591155      -0.808863       2.492100                    0.999455       3.207242       8.378188       0.548744       1.150232      -0.742368      -0.035877       0.003923       0.004136       0.036327       0.002488       0.000489       0.005222       0.009483      -0.048257      -0.017403       0.003897       0.013506              1.693270       2.003266      -0.224015      -0.068964       1.684888       0.172578       1.391655           0.000000
          152              H       7.800365       2.333304      24.078401       0.114929       1.145611 0.84524908E+01  0.82559993E+02                                 1.690222                            1.610661      -0.963824       2.422651                    0.998514       3.244206       8.518827       0.544836       1.150946      -0.741815      -0.033385       0.003894       0.020089       0.039157       0.005299      -0.013783      -0.001179       0.010319      -0.024456      -0.015921      -0.002326       0.018247              1.724351       1.917241      -0.236804      -0.318790       1.684187       0.157313       1.571624           0.000000
          153              H      11.601706       1.617109      21.647876       0.108318       1.196289 0.88075428E+01  0.86686839E+02                                 1.719300                            1.627201      -0.949928       2.419598                    0.998473       3.293093       8.605229       0.552012       1.127350      -0.747651       0.028752      -0.001012      -0.019944       0.035007       0.005340      -0.014297       0.000714      -0.001317      -0.030126      -0.019323       0.004235       0.015088              1.750020       1.858852      -0.188371      -0.380965       1.773197       0.145070       1.618011          -0.000000
          154              H       1.017580       4.925864      23.793219       0.113255       1.176173 0.84689406E+01  0.82637433E+02                                 1.709584                            1.603283      -0.891407       2.453694                    0.998887       3.244781       8.474625       0.551488       1.138211      -0.744993      -0.015851      -0.022773       0.020786       0.034669       0.005678       0.004691      -0.014525       0.005713       0.009934      -0.018406       0.003957       0.014449              1.761144       1.946895       0.375527      -0.133217       1.762053      -0.319898       1.574483          -0.000000
          155              H      13.098909      29.882495      21.446953       0.126275       1.153227 0.84521031E+01  0.83078985E+02                                 1.742270                            1.643980      -1.008442       2.403685                    0.998594       3.294344       8.858949       0.519661       1.199112      -0.729622       0.037660      -0.001127      -0.001242       0.037697       0.005908       0.001148       0.007767       0.017577      -0.045457      -0.018674       0.000147       0.018527              1.813480       2.267016      -0.380812      -0.107823       1.783466       0.127086       1.389959          -0.000000
          156              H       3.159683       5.522153      24.389508       0.115386       1.186338 0.84515716E+01  0.82377589E+02                                 1.714709                            1.596659      -0.984584       2.411913                    0.998333       3.244191       8.452327       0.555541       1.131145      -0.746589       0.015554      -0.019926       0.031195       0.040151       0.003186       0.003705      -0.016214      -0.003944       0.016845      -0.016178      -0.002774       0.018953              1.785985       1.887992      -0.120282       0.456489       1.534784      -0.315775       1.935180          -0.000000
          157              H      29.992679       5.476783      19.304850       0.106568       1.203053 0.88931327E+01  0.88455260E+02                                 1.781072                            1.674113      -1.003761       2.391266                    0.998221       3.424239       9.236497       0.521064       1.181805      -0.732920      -0.002027       0.001615      -0.033427       0.033528       0.012557      -0.003199      -0.003308       0.002953       0.039377      -0.019210       0.003819       0.015391              1.861936       1.908047       0.106952       0.455820       1.385983      -0.026746       2.291777           0.000000
          158              H      31.914414       6.342050      19.943268       0.104740       1.153292 0.83503307E+01  0.81368704E+02                                 1.703133                            1.603114      -0.817524       2.482632                    0.999344       3.266211       8.585076       0.544623       1.154135      -0.740809       0.013887       0.022143      -0.020704       0.033344       0.008588       0.002971      -0.010479       0.008931       0.023708      -0.017954       0.004803       0.013150              1.764053       2.020877       0.459534      -0.186621       1.610306      -0.196554       1.660976           0.000000
          159              H      29.030191       4.673089      22.957119       0.120502       1.037327 0.74150360E+01  0.71114268E+02                                 1.668652                            1.572582      -0.874169       2.467684                    0.999044       3.338513       9.106582       0.510644       1.250675      -0.716138      -0.023318      -0.004243       0.026439       0.035507       0.004588      -0.001653      -0.000775       0.022740       0.034838      -0.018074       0.005906       0.012168              1.751601       1.959918       0.294530      -0.402531       1.516816      -0.122127       1.778069           0.000000
          160              H      31.159331       5.214286      23.576092       0.102818       1.176788 0.88205997E+01  0.87032046E+02                                 1.714083                            1.639709      -0.882159       2.449668                    0.998818       3.324516       8.758694       0.543073       1.143055      -0.743490       0.005666       0.001605       0.037312       0.037774       0.005749      -0.000926      -0.001507       0.024033       0.041040      -0.020208       0.006276       0.013932              1.738774       1.770937       0.100996       0.247495       1.405964       0.000461       2.039422           0.000000
          161              H      27.335304      23.164524      12.583638       0.125547       1.053148 0.74007820E+01  0.71371420E+02                                 1.725266                            1.600198      -1.007254       2.412849                    0.997384       3.419424       9.538705       0.489506       1.297482      -0.705335       0.001532       0.028791      -0.023097       0.036943      -0.001274      -0.004745      -0.001460      -0.028630       0.004615      -0.016430       0.002691       0.013739              1.847500       1.553937       0.155897      -0.317273       1.834483      -0.465264       2.154078           0.000000
          162              H      27.915390      31.175534      23.559889       0.105589       1.174441 0.89186610E+01  0.89246873E+02                                 1.784157                            1.704290      -1.012625       2.392708                    0.997389       3.501810       9.640602       0.501181       1.221289      -0.723061       0.028034       0.012802       0.014188       0.033928       0.004668       0.011972      -0.005216       0.002673      -0.025864      -0.017696       0.004975       0.012721              1.822286       1.876941       0.346702       0.201772       1.933127      -0.067055       1.656789           0.000000
          163              H      26.508926      19.995119      15.766005       0.106533       1.128349 0.81286526E+01  0.78473807E+02                                 1.656342                            1.565314      -0.859235       2.464542                    0.999194       3.233756       8.388888       0.561286       1.130358      -0.746608      -0.007691      -0.026755       0.023003       0.036113       0.001005      -0.006825      -0.002177      -0.028296       0.006605      -0.017603       0.003930       0.013673              1.711754       1.374293       0.072160      -0.222164       1.649631      -0.269890       2.111337          -0.000000
          164              H      27.267250      29.117689      24.263121       0.106933       1.115235 0.79012023E+01  0.77683679E+02                                 1.794798                            1.652811      -1.260841       2.276807                    0.993794       3.715650      10.567368       0.480490       1.296536      -0.703378       0.020015      -0.015277       0.024987       0.035473      -0.000870       0.009618      -0.005115       0.004690      -0.017539      -0.012648       0.000794       0.011854              1.924146       1.682088      -0.248826       0.426106       1.995353      -0.514001       2.094997           0.000000
          165              H      25.134869      24.049235      16.372016       0.115768       1.183643 0.88064479E+01  0.87340439E+02                                 1.764892                            1.673879      -0.846342       2.476759                    0.999301       3.316925       8.921308       0.517622       1.193104      -0.731500      -0.012173       0.022071      -0.026675       0.036700      -0.013469      -0.000799      -0.003750      -0.015217       0.018978      -0.018899       0.005433       0.013466              1.818331       1.505562      -0.114054       0.050683       1.635443      -0.291293       2.313987           0.000000
          166              H      26.311243      21.359454      19.914102       0.112100       1.169635 0.83495355E+01  0.81033348E+02                                 1.689753                            1.579645      -0.979753       2.411065                    0.998444       3.230921       8.364889       0.563141       1.120696      -0.749274       0.010660      -0.024147       0.027459       0.038088      -0.012490       0.002337      -0.007490      -0.015319       0.001556      -0.015103      -0.002712       0.017815              1.768670       1.421722      -0.113659       0.092126       1.602619      -0.341104       2.281669          -0.000000
          167              H      26.700127      23.783497      14.664168       0.109360       1.119503 0.82541149E+01  0.80097880E+02                                 1.663844                            1.591154      -0.808863       2.492100                    0.999455       3.207242       8.378187       0.548745       1.150232      -0.742368      -0.004136       0.035877       0.003923       0.036327       0.000489      -0.005222      -0.002488      -0.028870       0.009904      -0.017403       0.003897       0.013506              1.693270       1.391655      -0.068964      -0.172578       2.003266       0.224015       1.684887           0.000000
          168              H      24.532099      24.606635      18.536804       0.114929       1.145611 0.84524909E+01  0.82559995E+02                                 1.690221                            1.610662      -0.963824       2.422651                    0.998514       3.244206       8.518827       0.544836       1.150946      -0.741815      -0.020089       0.033385       0.003894       0.039157      -0.013783       0.001179      -0.005299      -0.017388      -0.003250      -0.015921      -0.002326       0.018247              1.724351       1.571624      -0.318790      -0.157313       1.917241       0.236804       1.684187           0.000000
          169              H      26.962624      20.805294      17.820609       0.108318       1.196289 0.88075408E+01  0.86686813E+02                                 1.719299                            1.627200      -0.949928       2.419598                    0.998473       3.293093       8.605228       0.552013       1.127350      -0.747651       0.019944      -0.028752      -0.001012       0.035007      -0.014297      -0.000714      -0.005340      -0.014405       0.017038      -0.019323       0.004235       0.015088              1.750020       1.618011      -0.380965      -0.145070       1.858852       0.188371       1.773196          -0.000000
          170              H      24.817281      31.389420      21.129364       0.113255       1.176173 0.84689431E+01  0.82637458E+02                                 1.709583                            1.603283      -0.891407       2.453694                    0.998887       3.244782       8.474626       0.551488       1.138210      -0.744993      -0.020786       0.015851      -0.022773       0.034669       0.004691       0.014525      -0.005678       0.002111      -0.013536      -0.018406       0.003957       0.014449              1.761143       1.574483      -0.133216       0.319898       1.946894      -0.375527       1.762053          -0.000000
          171              H      27.163547      19.308091      13.678995       0.126275       1.153227 0.84521034E+01  0.83078992E+02                                 1.742270                            1.643980      -1.008442       2.403685                    0.998594       3.294344       8.858950       0.519661       1.199112      -0.729622       0.001242      -0.037660      -0.001127       0.037697       0.001148      -0.007767      -0.005908      -0.031517      -0.003637      -0.018674       0.000147       0.018527              1.813481       1.389959      -0.107823      -0.127086       2.267017       0.380812       1.783466          -0.000000
          172              H      24.220992      29.247317      21.725653       0.115386       1.186338 0.84515716E+01  0.82377589E+02                                 1.714709                            1.596659      -0.984584       2.411913                    0.998333       3.244191       8.452327       0.555541       1.131145      -0.746589      -0.031195      -0.015554      -0.019926       0.040151       0.003705       0.016214      -0.003186       0.010395      -0.002506      -0.016178      -0.002774       0.018953              1.785985       1.935180       0.456489       0.315775       1.887992       0.120282       1.534784          -0.000000
          173              H      29.305650       2.414321      21.680283       0.106568       1.203052 0.88931247E+01  0.88455163E+02                                 1.781071                            1.674112      -1.003761       2.391266                    0.998221       3.424239       9.236497       0.521064       1.181806      -0.732920       0.033427       0.002027       0.001615       0.033528      -0.003199       0.003308      -0.012557       0.018212      -0.024119      -0.019210       0.003819       0.015391              1.861935       2.291775       0.455819       0.026746       1.908047      -0.106952       1.385983           0.000000
          174              H      28.667232       0.492586      22.545550       0.104740       1.153292 0.83503305E+01  0.81368702E+02                                 1.703133                            1.603114      -0.817524       2.482632                    0.999344       3.266211       8.585076       0.544623       1.154135      -0.740809       0.020704      -0.013887       0.022143       0.033344       0.002971       0.010479      -0.008588       0.007388      -0.025250      -0.017954       0.004803       0.013150              1.764053       1.660976      -0.186621       0.196554       2.020876      -0.459534       1.610306           0.000000
          175              H      25.653381       3.376809      20.876589       0.120502       1.037327 0.74150359E+01  0.71114267E+02                                 1.668652                            1.572582      -0.874169       2.467684                    0.999044       3.338513       9.106582       0.510644       1.250675      -0.716138      -0.026439       0.023318      -0.004243       0.035507      -0.001653       0.000775      -0.004588       0.006049      -0.051529      -0.018074       0.005906       0.012168              1.751601       1.778069      -0.402530       0.122127       1.959918      -0.294530       1.516816           0.000000
          176              H      25.034408       1.247669      21.417786       0.102818       1.176788 0.88205997E+01  0.87032046E+02                                 1.714083                            1.639709      -0.882159       2.449668                    0.998818       3.324516       8.758694       0.543073       1.143055      -0.743490      -0.037312      -0.005666       0.001605       0.037774      -0.000926       0.001507      -0.005749       0.008503      -0.056570      -0.020208       0.006276       0.013932              1.738775       2.039422       0.247495      -0.000461       1.770937      -0.100996       1.405964           0.000000
          177              H       5.071695       6.961024       3.619862       0.125547       1.053148 0.74007828E+01  0.71371429E+02                                 1.725267                            1.600199      -1.007254       2.412849                    0.997384       3.419424       9.538705       0.489506       1.297482      -0.705335      -0.001532       0.028791       0.023097       0.036943       0.001274      -0.004745       0.001460      -0.028630       0.004615      -0.016430       0.002691       0.013739              1.847500       1.553938      -0.155898      -0.317273       1.834483       0.465264       2.154078           0.000000
          178              H       4.491610      14.972034      25.050611       0.105589       1.174441 0.89186612E+01  0.89246874E+02                                 1.784157                            1.704290      -1.012625       2.392708                    0.997389       3.501810       9.640602       0.501181       1.221289      -0.723061      -0.028034       0.012802      -0.014188       0.033928      -0.004668       0.011972       0.005216       0.002673      -0.025864      -0.017696       0.004975       0.012721              1.822286       1.876942      -0.346702       0.201772       1.933127       0.067055       1.656789           0.000000
          179              H       5.898074       3.791619       0.437495       0.106533       1.128349 0.81286525E+01  0.78473807E+02                                 1.656342                            1.565314      -0.859235       2.464542                    0.999194       3.233756       8.388888       0.561286       1.130358      -0.746608       0.007691      -0.026755      -0.023003       0.036113      -0.001005      -0.006825       0.002177      -0.028296       0.006605      -0.017603       0.003930       0.013673              1.711754       1.374293      -0.072160      -0.222164       1.649631       0.269890       2.111338          -0.000000
          180              H       5.139750      12.914189      24.347379       0.106933       1.115235 0.79012073E+01  0.77683738E+02                                 1.794798                            1.652812      -1.260841       2.276807                    0.993794       3.715650      10.567368       0.480490       1.296536      -0.703378      -0.020015      -0.015277      -0.024987       0.035473       0.000870       0.009618       0.005115       0.004690      -0.017539      -0.012648       0.000794       0.011854              1.924146       1.682088       0.248826       0.426107       1.995353       0.514001       2.094998           0.000000
          181              H       7.272131       7.845735      32.238484       0.115768       1.183643 0.88064479E+01  0.87340440E+02                                 1.764892                            1.673879      -0.846342       2.476759                    0.999301       3.316925       8.921308       0.517622       1.193104      -0.731500       0.012173       0.022071       0.026675       0.036700       0.013469      -0.000799       0.003750      -0.015217       0.018978      -0.018899       0.005433       0.013466              1.818331       1.505562       0.114054       0.050683       1.635443       0.291293       2.313987           0.000000
          182              H       6.095757       5.155954      28.696398       0.112100       1.169635 0.83495355E+01  0.81033347E+02                                 1.689753                            1.579645      -0.979753       2.411065                    0.998444       3.230921       8.364889       0.563141       1.120696      -0.749274      -0.010660      -0.024147      -0.027459       0.038088       0.012490       0.002337       0.007490      -0.015319       0.001556      -0.015103      -0.002712       0.017815              1.768670       1.421722       0.113659       0.092125       1.602619       0.341104       2.281668          -0.000000
          183              H       5.706873       7.579997       1.539333       0.109360       1.119503 0.82541142E+01  0.80097873E+02                                 1.663844                            1.591154      -0.808863       2.492100                    0.999455       3.207242       8.378188       0.548744       1.150232      -0.742368       0.004136       0.035877      -0.003923       0.036327      -0.000489      -0.005222       0.002488      -0.028870       0.009904      -0.017403       0.003897       0.013506              1.693270       1.391655       0.068964      -0.172578       2.003266      -0.224014       1.684887           0.000000
          184              H       7.874901       8.403135      30.073696       0.114929       1.145611 0.84524908E+01  0.82559994E+02                                 1.690221                            1.610662      -0.963824       2.422651                    0.998514       3.244206       8.518827       0.544836       1.150946      -0.741815       0.020089       0.033385      -0.003894       0.039157       0.013783       0.001179       0.005299      -0.017388      -0.003250      -0.015921      -0.002326       0.018247              1.724351       1.571624       0.318790      -0.157313       1.917241      -0.236804       1.684187           0.000000
          185              H       5.444376       4.601794      30.789891       0.108318       1.196288 0.88075366E+01  0.86686763E+02                                 1.719299                            1.627200      -0.949928       2.419598                    0.998473       3.293093       8.605228       0.552013       1.127350      -0.747651      -0.019944      -0.028752       0.001012       0.035007       0.014297      -0.000714       0.005340      -0.014405       0.017038      -0.019323       0.004235       0.015088              1.750019       1.618010       0.380965      -0.145070       1.858852      -0.188371       1.773196          -0.000000
          186              H       7.589719      15.185920      27.481136       0.113255       1.176173 0.84689414E+01  0.82637445E+02                                 1.709584                            1.603283      -0.891407       2.453694                    0.998887       3.244781       8.474626       0.551487       1.138211      -0.744993       0.020786       0.015851       0.022773       0.034669      -0.004691       0.014525       0.005678       0.002111      -0.013536      -0.018406       0.003957       0.014449              1.761144       1.574483       0.133217       0.319898       1.946895       0.375527       1.762053          -0.000000
          187              H       5.243453       3.104591       2.524505       0.126275       1.153227 0.84521032E+01  0.83078987E+02                                 1.742270                            1.643980      -1.008442       2.403685                    0.998594       3.294344       8.858949       0.519661       1.199112      -0.729622      -0.001242      -0.037660       0.001127       0.037697      -0.001148      -0.007767       0.005908      -0.031517      -0.003637      -0.018674       0.000147       0.018527              1.813480       1.389959       0.107823      -0.127086       2.267016      -0.380812       1.783465          -0.000000
          188              H       8.186008      13.043818      26.884847       0.115386       1.186338 0.84515685E+01  0.82377552E+02                                 1.714709                            1.596659      -0.984584       2.411913                    0.998333       3.244191       8.452327       0.555541       1.131145      -0.746589       0.031195      -0.015554       0.019926       0.040151      -0.003705       0.016214       0.003186       0.010395      -0.002506      -0.016178      -0.002774       0.018953              1.785985       1.935180      -0.456488       0.315775       1.887991      -0.120282       1.534784          -0.000000
          189              H       3.101350      18.617821      26.930217       0.106568       1.203052 0.88931244E+01  0.88455157E+02                                 1.781071                            1.674112      -1.003761       2.391266                    0.998221       3.424239       9.236496       0.521064       1.181805      -0.732920      -0.033427       0.002027      -0.001615       0.033528       0.003199       0.003308       0.012557       0.018212      -0.024119      -0.019210       0.003819       0.015391              1.861935       2.291775      -0.455819       0.026746       1.908046       0.106952       1.385983           0.000000
          190              H       3.739768      16.696086      26.064950       0.104740       1.153292 0.83503305E+01  0.81368702E+02                                 1.703133                            1.603114      -0.817524       2.482632                    0.999344       3.266211       8.585076       0.544623       1.154135      -0.740809      -0.020704      -0.013887      -0.022143       0.033344      -0.002971       0.010479       0.008588       0.007388      -0.025250      -0.017954       0.004803       0.013150              1.764053       1.660976       0.186621       0.196554       2.020876       0.459534       1.610306           0.000000
          191              H       6.753619      19.580309      27.733911       0.120502       1.037327 0.74150359E+01  0.71114267E+02                                 1.668652                            1.572582      -0.874169       2.467684                    0.999044       3.338513       9.106582       0.510644       1.250675      -0.716138       0.026439       0.023318       0.004243       0.035507       0.001653       0.000775       0.004588       0.006049      -0.051529      -0.018074       0.005906       0.012168              1.751601       1.778069       0.402530       0.122127       1.959918       0.294530       1.516816           0.000000
          192              H       7.372592      17.451169      27.192714       0.102818       1.176788 0.88205997E+01  0.87032046E+02                                 1.714083                            1.639709      -0.882159       2.449668                    0.998818       3.324516       8.758694       0.543073       1.143055      -0.743490       0.037312      -0.005666      -0.001605       0.037774       0.000926       0.001507       0.005749       0.008503      -0.056570      -0.020208       0.006276       0.013932              1.738775       2.039422      -0.247495      -0.000461       1.770937       0.100996       1.405964           0.000000
          193              H      11.131804      25.445976      19.823362       0.125547       1.053148 0.74007820E+01  0.71371420E+02                                 1.725266                            1.600198      -1.007254       2.412849                    0.997384       3.419424       9.538705       0.489506       1.297482      -0.705335       0.001532      -0.028791       0.023097       0.036943       0.001274       0.004745      -0.001460      -0.028630       0.004615      -0.016430       0.002691       0.013739              1.847500       1.553937      -0.155897       0.317273       1.834483      -0.465264       2.154078           0.000000
          194              H      11.711890      17.434966       8.847111       0.105589       1.174441 0.89186610E+01  0.89246873E+02                                 1.784157                            1.704290      -1.012625       2.392708                    0.997389       3.501810       9.640602       0.501181       1.221289      -0.723061       0.028034      -0.012802      -0.014188       0.033928      -0.004668      -0.011972      -0.005216       0.002673      -0.025864      -0.017696       0.004975       0.012721              1.822286       1.876941      -0.346702      -0.201772       1.933127      -0.067055       1.656789           0.000000
          195              H      10.305426      28.615381      16.640994       0.106533       1.128349 0.81286580E+01  0.78473873E+02                                 1.656343                            1.565315      -0.859235       2.464542                    0.999194       3.233756       8.388889       0.561286       1.130358      -0.746608      -0.007691       0.026755      -0.023003       0.036113      -0.001005       0.006825      -0.002177      -0.028296       0.006605      -0.017603       0.003930       0.013673              1.711754       1.374293      -0.072160       0.222164       1.649631      -0.269890       2.111339          -0.000000
          196              H      11.063750      19.492811       8.143879       0.106933       1.115235 0.79012023E+01  0.77683679E+02                                 1.794798                            1.652811      -1.260841       2.276807                    0.993794       3.715650      10.567368       0.480490       1.296536      -0.703378       0.020015       0.015277      -0.024987       0.035473       0.000870      -0.009618      -0.005115       0.004690      -0.017539      -0.012648       0.000794       0.011854              1.924146       1.682088       0.248826      -0.426106       1.995353      -0.514001       2.094997           0.000000
          197              H       8.931369      24.561265      16.034984       0.115768       1.183643 0.88064474E+01  0.87340431E+02                                 1.764891                            1.673878      -0.846342       2.476759                    0.999301       3.316925       8.921307       0.517623       1.193104      -0.731500      -0.012173      -0.022071       0.026675       0.036700       0.013469       0.000799      -0.003750      -0.015217       0.018978      -0.018899       0.005433       0.013466              1.818330       1.505562       0.114054      -0.050683       1.635443      -0.291293       2.313986           0.000000
          198              H      10.107743      27.251046      12.492899       0.112100       1.169635 0.83495304E+01  0.81033287E+02                                 1.689752                            1.579644      -0.979753       2.411065                    0.998444       3.230921       8.364889       0.563141       1.120696      -0.749274       0.010660       0.024147      -0.027459       0.038088       0.012490      -0.002337      -0.007490      -0.015319       0.001556      -0.015103      -0.002712       0.017815              1.768669       1.421722       0.113659      -0.092126       1.602619      -0.341104       2.281668          -0.000000
          199              H      10.496627      24.827003      17.742832       0.109360       1.119503 0.82541156E+01  0.80097890E+02                                 1.663845                            1.591155      -0.808863       2.492100                    0.999455       3.207242       8.378188       0.548744       1.150232      -0.742368      -0.004136      -0.035877      -0.003923       0.036327      -0.000489       0.005222      -0.002488      -0.028870       0.009904      -0.017403       0.003897       0.013506              1.693270       1.391655       0.068964       0.172578       2.003266       0.224015       1.684888           0.000000
          200              H       8.328599      24.003865      13.870196       0.114929       1.145611 0.84524908E+01  0.82559993E+02                                 1.690222                            1.610661      -0.963824       2.422651                    0.998514       3.244206       8.518827       0.544836       1.150946      -0.741815      -0.020089      -0.033385      -0.003894       0.039157       0.013783      -0.001179      -0.005299      -0.017388      -0.003250      -0.015921      -0.002326       0.018247              1.724351       1.571624       0.318790       0.157313       1.917241       0.236804       1.684187           0.000000
          201              H      10.759124      27.805206      14.586391       0.108318       1.196289 0.88075428E+01  0.86686839E+02                                 1.719300                            1.627201      -0.949928       2.419598                    0.998473       3.293093       8.605229       0.552012       1.127350      -0.747651       0.019944       0.028752       0.001012       0.035007       0.014297       0.000714      -0.005340      -0.014405       0.017038      -0.019323       0.004235       0.015088              1.750020       1.618011       0.380965       0.145070       1.858852       0.188371       1.773197          -0.000000
          202              H       8.613781      17.221080      11.277636       0.113255       1.176173 0.84689406E+01  0.82637433E+02                                 1.709584                            1.603283      -0.891407       2.453694                    0.998887       3.244781       8.474625       0.551488       1.138211      -0.744993      -0.020786      -0.015851       0.022773       0.034669      -0.004691      -0.014525      -0.005678       0.002111      -0.013536      -0.018406       0.003957       0.014449              1.761144       1.574483       0.133217      -0.319898       1.946895      -0.375527       1.762053          -0.000000
          203              H      10.960047      29.302409      18.728005       0.126275       1.153227 0.84521027E+01  0.83078983E+02                                 1.742270                            1.643980      -1.008442       2.403685                    0.998594       3.294344       8.858950       0.519661       1.199112      -0.729622       0.001242       0.037660       0.001127       0.037697      -0.001148       0.007767      -0.005908      -0.031517      -0.003637      -0.018674       0.000147       0.018527              1.813480       1.389959       0.107822       0.127085       2.267017       0.380812       1.783466          -0.000000
          204              H       8.017492      19.363183      10.681347       0.115386       1.186338 0.84515716E+01  0.82377588E+02                                 1.714709                            1.596659      -0.984584       2.411913                    0.998333       3.244191       8.452327       0.555541       1.131145      -0.746589      -0.031195       0.015554       0.019926       0.040151      -0.003705      -0.016214      -0.003186       0.010395      -0.002506      -0.016178      -0.002774       0.018953              1.785986       1.935180      -0.456489      -0.315775       1.887992       0.120282       1.534784          -0.000000
          205              H      13.102150      13.789179      10.726717       0.106568       1.203052 0.88931250E+01  0.88455164E+02                                 1.781071                            1.674112      -1.003761       2.391266                    0.998221       3.424239       9.236496       0.521064       1.181805      -0.732920       0.033427      -0.002027      -0.001615       0.033528       0.003199      -0.003308      -0.012557       0.018212      -0.024119      -0.019210       0.003819       0.015391              1.861935       2.291776      -0.455820      -0.026746       1.908046      -0.106952       1.385983           0.000000
          206              H      12.463732      15.710914       9.861450       0.104740       1.153292 0.83503382E+01  0.81368793E+02                                 1.703133                            1.603115      -0.817524       2.482632                    0.999344       3.266211       8.585076       0.544623       1.154135      -0.740809       0.020704       0.013887      -0.022143       0.033344      -0.002971      -0.010479      -0.008588       0.007388      -0.025250      -0.017954       0.004803       0.013150              1.764053       1.660977       0.186622      -0.196554       2.020877      -0.459534       1.610306           0.000000
          207              H       9.449881      12.826691      11.530411       0.120502       1.037327 0.74150360E+01  0.71114268E+02                                 1.668652                            1.572582      -0.874169       2.467684                    0.999044       3.338513       9.106582       0.510644       1.250675      -0.716138      -0.026439      -0.023318       0.004243       0.035507       0.001653      -0.000775      -0.004588       0.006049      -0.051529      -0.018074       0.005906       0.012168              1.751601       1.778069       0.402531      -0.122127       1.959918      -0.294530       1.516816           0.000000
          208              H       8.830908      14.955831      10.989214       0.102818       1.176788 0.88205985E+01  0.87032032E+02                                 1.714083                            1.639709      -0.882159       2.449668                    0.998818       3.324516       8.758694       0.543073       1.143055      -0.743490      -0.037312       0.005666      -0.001605       0.037774       0.000926      -0.001507      -0.005749       0.008503      -0.056570      -0.020208       0.006276       0.013932              1.738774       2.039422      -0.247495       0.000461       1.770937      -0.100996       1.405964           0.000000
          209              H      21.275195       9.242476      28.787138       0.125547       1.053148 0.74007831E+01  0.71371432E+02                                 1.725267                            1.600199      -1.007254       2.412849                    0.997384       3.419424       9.538705       0.489506       1.297482      -0.705335      -0.001532      -0.028791      -0.023097       0.036943      -0.001274       0.004745       0.001460      -0.028630       0.004615      -0.016430       0.002691       0.013739              1.847500       1.553938       0.155898       0.317273       1.834483       0.465264       2.154078           0.000000
          210              H      20.695110       1.231466       7.356389       0.105589       1.174441 0.89186612E+01  0.89246874E+02                                 1.784157                            1.704290      -1.012625       2.392708                    0.997389       3.501810       9.640602       0.501181       1.221289      -0.723061      -0.028034      -0.012802       0.014188       0.033928       0.004668      -0.011972       0.005216       0.002673      -0.025864      -0.017696       0.004975       0.012721              1.822286       1.876942       0.346702      -0.201772       1.933127       0.067055       1.656789           0.000000
          211              H      22.101574      12.411881      31.969506       0.106533       1.128349 0.81286574E+01  0.78473864E+02                                 1.656343                            1.565315      -0.859235       2.464542                    0.999194       3.233756       8.388888       0.561286       1.130357      -0.746608       0.007691       0.026755       0.023003       0.036113       0.001005       0.006825       0.002177      -0.028296       0.006605      -0.017603       0.003930       0.013673              1.711754       1.374293       0.072160       0.222164       1.649631       0.269890       2.111339          -0.000000
          212              H      21.343250       3.289311       8.059621       0.106933       1.115235 0.79012066E+01  0.77683732E+02                                 1.794798                            1.652812      -1.260841       2.276807                    0.993794       3.715650      10.567369       0.480490       1.296537      -0.703378      -0.020015       0.015277       0.024987       0.035473      -0.000870      -0.009618       0.005115       0.004690      -0.017539      -0.012648       0.000794       0.011854              1.924147       1.682088      -0.248826      -0.426107       1.995353       0.514001       2.094998           0.000000
          213              H      23.475631       8.357765       0.168516       0.115768       1.183643 0.88064479E+01  0.87340440E+02                                 1.764892                            1.673879      -0.846342       2.476759                    0.999301       3.316925       8.921308       0.517622       1.193104      -0.731500       0.012173      -0.022071      -0.026675       0.036700      -0.013469       0.000799       0.003750      -0.015217       0.018978      -0.018899       0.005433       0.013466              1.818331       1.505562      -0.114054      -0.050683       1.635443       0.291293       2.313987           0.000000
          214              H      22.299257      11.047546       3.710602       0.112100       1.169635 0.83495358E+01  0.81033351E+02                                 1.689753                            1.579645      -0.979753       2.411065                    0.998444       3.230921       8.364889       0.563141       1.120696      -0.749274      -0.010660       0.024147       0.027459       0.038088      -0.012490      -0.002337       0.007490      -0.015319       0.001556      -0.015103      -0.002712       0.017815              1.768670       1.421722      -0.113659      -0.092126       1.602619       0.341104       2.281669          -0.000000
          215              H      21.910373       8.623503      30.867668       0.109360       1.119503 0.82541149E+01  0.80097880E+02                                 1.663844                            1.591154      -0.808863       2.492100                    0.999455       3.207242       8.378187       0.548745       1.150232      -0.742368       0.004136      -0.035877       0.003923       0.036327       0.000489       0.005222       0.002488      -0.028870       0.009904      -0.017403       0.003897       0.013506              1.693270       1.391655      -0.068964       0.172578       2.003266      -0.224015       1.684887           0.000000
          216              H      24.078401       7.800365       2.333304       0.114929       1.145611 0.84524908E+01  0.82559993E+02                                 1.690222                            1.610661      -0.963824       2.422651                    0.998514       3.244206       8.518827       0.544836       1.150946      -0.741815       0.020089      -0.033385       0.003894       0.039157      -0.013783      -0.001179       0.005299      -0.017388      -0.003250      -0.015921      -0.002326       0.018247              1.724351       1.571624      -0.318790       0.157313       1.917241      -0.236804       1.684187           0.000000
          217              H      21.647876      11.601706       1.617109       0.108318       1.196289 0.88075408E+01  0.86686813E+02                                 1.719299                            1.627200      -0.949928       2.419598                    0.998473       3.293093       8.605228       0.552013       1.127350      -0.747651      -0.019944       0.028752      -0.001012       0.035007      -0.014297       0.000714       0.005340      -0.014405       0.017038      -0.019323       0.004235       0.015088              1.750020       1.618011      -0.380965       0.145070       1.858852      -0.188371       1.773196          -0.000000
          218              H      23.793219       1.017580       4.925864       0.113255       1.176173 0.84689406E+01  0.82637433E+02                                 1.709584                            1.603283      -0.891407       2.453694                    0.998887       3.244781       8.474625       0.551488       1.138211      -0.744993       0.020786      -0.015851      -0.022773       0.034669       0.004691      -0.014525       0.005678       0.002111      -0.013536      -0.018406       0.003957       0.014449              1.761144       1.574483      -0.133217      -0.319898       1.946895       0.375527       1.762053          -0.000000
          219              H      21.446953      13.098909      29.882495       0.126275       1.153227 0.84521034E+01  0.83078992E+02                                 1.742270                            1.643980      -1.008442       2.403685                    0.998594       3.294344       8.858950       0.519661       1.199112      -0.729622      -0.001242       0.037660      -0.001127       0.037697       0.001148       0.007767       0.005908      -0.031517      -0.003637      -0.018674       0.000147       0.018527              1.813481       1.389959      -0.107823       0.127086       2.267017      -0.380812       1.783466          -0.000000
          220              H      24.389508       3.159683       5.522153       0.115386       1.186338 0.84515716E+01  0.82377589E+02                                 1.714709                            1.596659      -0.984584       2.411913                    0.998333       3.244191       8.452327       0.555541       1.131145      -0.746589       0.031195       0.015554      -0.019926       0.040151       0.003705      -0.016214       0.003186       0.010395      -0.002506      -0.016178      -0.002774       0.018953              1.785985       1.935180       0.456489      -0.315775       1.887992      -0.120282       1.534784          -0.000000
          221              H      19.304850      29.992679       5.476783       0.106568       1.203053 0.88931327E+01  0.88455260E+02                                 1.781072                            1.674113      -1.003761       2.391266                    0.998221       3.424239       9.236497       0.521064       1.181805      -0.732920      -0.033427      -0.002027       0.001615       0.033528      -0.003199      -0.003308       0.012557       0.018212      -0.024119      -0.019210       0.003819       0.015391              1.861936       2.291777       0.455820      -0.026746       1.908047       0.106952       1.385983           0.000000
          222              H      19.943268      31.914414       6.342050       0.104740       1.153292 0.83503295E+01  0.81368690E+02                                 1.703133                            1.603114      -0.817524       2.482632                    0.999344       3.266211       8.585076       0.544623       1.154135      -0.740809      -0.020704       0.013887       0.022143       0.033344       0.002971      -0.010479       0.008588       0.007388      -0.025250      -0.017954       0.004803       0.013150              1.764053       1.660976      -0.186621      -0.196554       2.020876       0.459534       1.610306           0.000000
          223              H      22.957119      29.030191       4.673089       0.120502       1.037327 0.74150362E+01  0.71114269E+02                                 1.668652                            1.572582      -0.874169       2.467684                    0.999044       3.338513       9.106581       0.510644       1.250675      -0.716139       0.026439      -0.023318      -0.004243       0.035507      -0.001653      -0.000775       0.004588       0.006049      -0.051529      -0.018074       0.005906       0.012168              1.751601       1.778069      -0.402530      -0.122127       1.959918       0.294530       1.516816           0.000000
          224              H      23.576092      31.159331       5.214286       0.102818       1.176788 0.88205985E+01  0.87032032E+02                                 1.714083                            1.639709      -0.882159       2.449668                    0.998818       3.324516       8.758694       0.543073       1.143055      -0.743490       0.037312       0.005666       0.001605       0.037774      -0.000926      -0.001507       0.005749       0.008503      -0.056570      -0.020208       0.006276       0.013932              1.738774       2.039422       0.247495       0.000461       1.770937       0.100996       1.405964           0.000000
          225              H      19.823362       5.071695       9.242476       0.125547       1.053148 0.74007831E+01  0.71371432E+02                                 1.725267                            1.600199      -1.007254       2.412849                    0.997384       3.419424       9.538705       0.489506       1.297482      -0.705335       0.023097      -0.001532      -0.028791       0.036943      -0.004745      -0.001460      -0.001274       0.016622       0.040637      -0.016430       0.002691       0.013739              1.847500       2.154078      -0.317273      -0.465264       1.553938       0.155898       1.834483           0.000000
          226              H       8.847111       4.491610       1.231466       0.105589       1.174441 0.89186652E+01  0.89246919E+02                                 1.784157                            1.704290      -1.012625       2.392708                    0.997389       3.501811       9.640603       0.501181       1.221288      -0.723062      -0.014188      -0.028034      -0.012802       0.033928       0.011972      -0.005216       0.004668      -0.014268       0.008923      -0.017696       0.004975       0.012721              1.822286       1.656789       0.201772      -0.067055       1.876941       0.346702       1.933127           0.000000
          227              H      16.640994       5.898074      12.411881       0.106533       1.128349 0.81286574E+01  0.78473864E+02                                 1.656343                            1.565315      -0.859235       2.464542                    0.999194       3.233756       8.388888       0.561286       1.130357      -0.746608      -0.023003       0.007691       0.026755       0.036113      -0.006825      -0.002177       0.001005       0.017451       0.039141      -0.017603       0.003930       0.013673              1.711754       2.111339      -0.222164      -0.269890       1.374293       0.072160       1.649631          -0.000000
          228              H       8.143879       5.139750       3.289311       0.106933       1.115235 0.79012023E+01  0.77683679E+02                                 1.794798                            1.652811      -1.260841       2.276807                    0.993794       3.715650      10.567368       0.480490       1.296536      -0.703378      -0.024987      -0.020015       0.015277       0.035473       0.009618      -0.005115      -0.000870      -0.011115       0.001734      -0.012648       0.000794       0.011854              1.924146       2.094997       0.426106      -0.514001       1.682088      -0.248826       1.995353           0.000000
          229              H      16.034984       7.272131       8.357765       0.115768       1.183643 0.88064479E+01  0.87340439E+02                                 1.764892                            1.673879      -0.846342       2.476759                    0.999301       3.316925       8.921308       0.517622       1.193104      -0.731500       0.026675       0.012173      -0.022071       0.036700      -0.000799      -0.003750      -0.013469       0.017097       0.013337      -0.018899       0.005433       0.013466              1.818331       2.313987       0.050683      -0.291293       1.505562      -0.114054       1.635443           0.000000
          230              H      12.492899       6.095757      11.047546       0.112100       1.169635 0.83495301E+01  0.81033284E+02                                 1.689752                            1.579644      -0.979753       2.411065                    0.998444       3.230921       8.364889       0.563141       1.120696      -0.749274      -0.027459      -0.010660       0.024147       0.038088       0.002337      -0.007490      -0.012490       0.008437       0.022201      -0.015103      -0.002712       0.017815              1.768669       2.281667       0.092125      -0.341104       1.421722      -0.113659       1.602619          -0.000000
          231              H      17.742832       5.706873       8.623503       0.109360       1.119503 0.82541156E+01  0.80097890E+02                                 1.663845                            1.591155      -0.808863       2.492100                    0.999455       3.207242       8.378188       0.548744       1.150232      -0.742368      -0.003923       0.004136      -0.035877       0.036327      -0.005222      -0.002488       0.000489       0.019387       0.038353      -0.017403       0.003897       0.013506              1.693270       1.684888      -0.172578       0.224015       1.391656      -0.068964       2.003266           0.000000
          232              H      13.870196       7.874901       7.800365       0.114929       1.145611 0.84524908E+01  0.82559994E+02                                 1.690221                            1.610662      -0.963824       2.422651                    0.998514       3.244206       8.518827       0.544836       1.150946      -0.741815      -0.003894       0.020089      -0.033385       0.039157       0.001179      -0.005299      -0.013783       0.007069       0.027706      -0.015921      -0.002326       0.018247              1.724351       1.684187      -0.157313       0.236804       1.571624      -0.318790       1.917241           0.000000
          233              H      14.586391       5.444376      11.601706       0.108318       1.196288 0.88075366E+01  0.86686763E+02                                 1.719299                            1.627200      -0.949928       2.419598                    0.998473       3.293093       8.605228       0.552013       1.127350      -0.747651       0.001012      -0.019944       0.028752       0.035007      -0.000714      -0.005340      -0.014297       0.015721       0.013088      -0.019323       0.004235       0.015088              1.750019       1.773196      -0.145070       0.188371       1.618010      -0.380965       1.858852          -0.000000
          234              H      11.277636       7.589719       1.017580       0.113255       1.176173 0.84689425E+01  0.82637459E+02                                 1.709584                            1.603284      -0.891407       2.453694                    0.998887       3.244781       8.474626       0.551487       1.138211      -0.744993       0.022773       0.020786      -0.015851       0.034669       0.014525      -0.005678       0.004691      -0.007824       0.003602      -0.018406       0.003957       0.014449              1.761144       1.762054       0.319898      -0.375527       1.574484      -0.133217       1.946895          -0.000000
          235              H      18.728005       5.243453      13.098909       0.126275       1.153227 0.84521030E+01  0.83078985E+02                                 1.742270                            1.643980      -1.008442       2.403685                    0.998594       3.294344       8.858949       0.519661       1.199112      -0.729622       0.001127      -0.001242       0.037660       0.037697      -0.007767      -0.005908       0.001148       0.013940       0.049094      -0.018674       0.000147       0.018527              1.813480       1.783466      -0.127086       0.380812       1.389959      -0.107823       2.267016          -0.000000
          236              H      10.681347       8.186008       3.159683       0.115386       1.186338 0.84515716E+01  0.82377589E+02                                 1.714709                            1.596659      -0.984584       2.411913                    0.998333       3.244191       8.452327       0.555541       1.131145      -0.746589       0.019926       0.031195       0.015554       0.040151       0.016214      -0.003186       0.003705      -0.006450      -0.014339      -0.016178      -0.002774       0.018953              1.785985       1.534784       0.315775       0.120282       1.935180       0.456489       1.887992          -0.000000
          237              H      10.726717       3.101350      29.992679       0.106568       1.203052 0.88931250E+01  0.88455167E+02                                 1.781071                            1.674112      -1.003761       2.391266                    0.998221       3.424239       9.236497       0.521064       1.181806      -0.732920      -0.001615      -0.033427      -0.002027       0.033528       0.003308      -0.012557      -0.003199      -0.021165      -0.015258      -0.019210       0.003819       0.015391              1.861935       1.385983       0.026746      -0.106952       2.291776       0.455819       1.908046           0.000000
          238              H       9.861450       3.739768      31.914414       0.104740       1.153292 0.83503311E+01  0.81368711E+02                                 1.703133                            1.603115      -0.817524       2.482632                    0.999344       3.266211       8.585077       0.544623       1.154135      -0.740809      -0.022143      -0.020704       0.013887       0.033344       0.010479      -0.008588       0.002971      -0.016319       0.001543      -0.017954       0.004803       0.013150              1.764053       1.610306       0.196554      -0.459534       1.660976      -0.186621       2.020877           0.000000
          239              H      11.530411       6.753619      29.030191       0.120502       1.037327 0.74150360E+01  0.71114268E+02                                 1.668652                            1.572582      -0.874169       2.467684                    0.999044       3.338513       9.106582       0.510644       1.250675      -0.716138       0.004243       0.026439      -0.023318       0.035507       0.000775      -0.004588      -0.001653      -0.028789       0.016691      -0.018074       0.005906       0.012168              1.751601       1.516816       0.122127      -0.294530       1.778069      -0.402531       1.959918           0.000000
          240              H      10.989214       7.372592      31.159331       0.102818       1.176788 0.88205985E+01  0.87032032E+02                                 1.714083                            1.639709      -0.882159       2.449668                    0.998818       3.324516       8.758694       0.543073       1.143055      -0.743490      -0.001605       0.037312       0.005666       0.037774       0.001507      -0.005749      -0.000926      -0.032537       0.015530      -0.020208       0.006276       0.013932              1.738774       1.405964      -0.000461      -0.100996       2.039422       0.247495       1.770937           0.000000
          241              H      28.787138      27.335304      25.445976       0.125547       1.053148 0.74007820E+01  0.71371420E+02                                 1.725266                            1.600198      -1.007254       2.412849                    0.997384       3.419424       9.538705       0.489506       1.297482      -0.705335      -0.023097       0.001532      -0.028791       0.036943      -0.004745       0.001460       0.001274       0.016622       0.040637      -0.016430       0.002691       0.013739              1.847500       2.154078      -0.317273       0.465264       1.553937      -0.155897       1.834483           0.000000
          242              H       7.356389      27.915390      17.434966       0.105589       1.174442 0.89186653E+01  0.89246920E+02                                 1.784157                            1.704290      -1.012625       2.392708                    0.997389       3.501811       9.640603       0.501181       1.221288      -0.723062       0.014188       0.028034      -0.012802       0.033928       0.011972       0.005216      -0.004668      -0.014268       0.008923      -0.017696       0.004975       0.012721              1.822286       1.656789       0.201772       0.067055       1.876942      -0.346702       1.933127           0.000000
          243              H      31.969506      26.508926      28.615381       0.106533       1.128349 0.81286574E+01  0.78473864E+02                                 1.656343                            1.565315      -0.859235       2.464542                    0.999194       3.233756       8.388888       0.561286       1.130357      -0.746608       0.023003      -0.007691       0.026755       0.036113      -0.006825       0.002177      -0.001005       0.017451       0.039141      -0.017603       0.003930       0.013673              1.711754       2.111339      -0.222164       0.269890       1.374293      -0.072160       1.649631          -0.000000
          244              H       8.059621      27.267250      19.492811       0.106933       1.115235 0.79012073E+01  0.77683738E+02                                 1.794798                            1.652812      -1.260841       2.276807                    0.993794       3.715650      10.567368       0.480490       1.296536      -0.703378       0.024987       0.020015       0.015277       0.035473       0.009618       0.005115       0.000870      -0.011115       0.001734      -0.012648       0.000794       0.011854              1.924146       2.094998       0.426107       0.514001       1.682088       0.248826       1.995353           0.000000
          245              H       0.168516      25.134869      24.561265       0.115768       1.183643 0.88064479E+01  0.87340440E+02                                 1.764892                            1.673879      -0.846342       2.476759                    0.999301       3.316925       8.921308       0.517622       1.193104      -0.731500      -0.026675      -0.012173      -0.022071       0.036700      -0.000799       0.003750       0.013469       0.017097       0.013337      -0.018899       0.005433       0.013466              1.818331       2.313987       0.050683       0.291293       1.505562       0.114054       1.635443           0.000000
          246              H       3.710602      26.311243      27.251046       0.112100       1.169635 0.83495358E+01  0.81033351E+02                                 1.689753                            1.579645      -0.979753       2.411065                    0.998444       3.230921       8.364889       0.563141       1.120696      -0.749274       0.027459       0.010660       0.024147       0.038088       0.002337       0.007490       0.012490       0.008437       0.022201      -0.015103      -0.002712       0.017815              1.768670       2.281669       0.092126       0.341104       1.421722       0.113659       1.602619          -0.000000
          247              H      30.867668      26.700127      24.827003       0.109360       1.119503 0.82541149E+01  0.80097880E+02                                 1.663844                            1.591154      -0.808863       2.492100                    0.999455       3.207242       8.378187       0.548745       1.150232      -0.742368       0.003923      -0.004136      -0.035877       0.036327      -0.005222       0.002488      -0.000489       0.019387       0.038353      -0.017403       0.003897       0.013506              1.693270       1.684887      -0.172578      -0.224015       1.391655       0.068964       2.003266           0.000000
          248              H       2.333304      24.532099      24.003865       0.114929       1.145611 0.84524908E+01  0.82559993E+02                                 1.690222                            1.610661      -0.963824       2.422651                    0.998514       3.244206       8.518827       0.544836       1.150946      -0.741815       0.003894      -0.020089      -0.033385       0.039157       0.001179       0.005299       0.013783       0.007069       0.027706      -0.015921      -0.002326       0.018247              1.724351       1.684187      -0.157313      -0.236804       1.571624       0.318790       1.917241           0.000000
          249              H       1.617109      26.962624      27.805206       0.108318       1.196289 0.88075408E+01  0.86686813E+02                                 1.719299                            1.627200      -0.949928       2.419598                    0.998473       3.293093       8.605228       0.552013       1.127350      -0.747651      -0.001012       0.019944       0.028752       0.035007      -0.000714       0.005340       0.014297       0.015721       0.013088      -0.019323       0.004235       0.015088              1.750020       1.773196      -0.145070      -0.188371       1.618011       0.380965       1.858852          -0.000000
          250              H       4.925864      24.817281      17.221080       0.113255       1.176173 0.84689425E+01  0.82637459E+02                                 1.709584                            1.603284      -0.891407       2.453694                    0.998887       3.244781       8.474626       0.551487       1.138211      -0.744993      -0.022773      -0.020786      -0.015851       0.034669       0.014525       0.005678      -0.004691      -0.007824       0.003602      -0.018406       0.003957       0.014449              1.761144       1.762054       0.319898       0.375527       1.574484       0.133217       1.946895          -0.000000
          251              H      29.882495      27.163547      29.302409       0.126275       1.153227 0.84521030E+01  0.83078985E+02                                 1.742270                            1.643980      -1.008442       2.403685                    0.998594       3.294344       8.858949       0.519661       1.199112      -0.729622      -0.001127       0.001242       0.037660       0.037697      -0.007767       0.005908      -0.001148       0.013940       0.049094      -0.018674       0.000147       0.018527              1.813480       1.783466      -0.127086      -0.380812       1.389959       0.107823       2.267016          -0.000000
          252              H       5.522153      24.220992      19.363183       0.115386       1.186338 0.84515716E+01  0.82377589E+02                                 1.714709                            1.596659      -0.984584       2.411913                    0.998333       3.244191       8.452327       0.555541       1.131145      -0.746589      -0.019926      -0.031195       0.015554       0.040151       0.016214       0.003186      -0.003705      -0.006450      -0.014339      -0.016178      -0.002774       0.018953              1.785985       1.534784       0.315775      -0.120282       1.935180      -0.456489       1.887992          -0.000000
          253              H       5.476783      29.305650      13.789179       0.106568       1.203052 0.88931250E+01  0.88455164E+02                                 1.781071                            1.674112      -1.003761       2.391266                    0.998221       3.424239       9.236496       0.521064       1.181805      -0.732920       0.001615       0.033427      -0.002027       0.033528       0.003308       0.012557       0.003199      -0.021165      -0.015258      -0.019210       0.003819       0.015391              1.861935       1.385983       0.026746       0.106952       2.291776      -0.455820       1.908047           0.000000
          254              H       6.342050      28.667232      15.710914       0.104740       1.153292 0.83503345E+01  0.81368749E+02                                 1.703133                            1.603115      -0.817524       2.482632                    0.999344       3.266211       8.585076       0.544623       1.154135      -0.740809       0.022143       0.020704       0.013887       0.033344       0.010479       0.008588      -0.002971      -0.016319       0.001543      -0.017954       0.004803       0.013150              1.764053       1.610306       0.196554       0.459535       1.660976       0.186621       2.020878           0.000000
          255              H       4.673089      25.653381      12.826691       0.120502       1.037327 0.74150360E+01  0.71114268E+02                                 1.668652                            1.572582      -0.874169       2.467684                    0.999044       3.338513       9.106582       0.510644       1.250675      -0.716138      -0.004243      -0.026439      -0.023318       0.035507       0.000775       0.004588       0.001653      -0.028789       0.016691      -0.018074       0.005906       0.012168              1.751601       1.516816       0.122127       0.294530       1.778069       0.402531       1.959918           0.000000
          256              H       5.214286      25.034408      14.955831       0.102818       1.176788 0.88205985E+01  0.87032032E+02                                 1.714083                            1.639709      -0.882159       2.449668                    0.998818       3.324516       8.758694       0.543073       1.143055      -0.743490       0.001605      -0.037312       0.005666       0.037774       0.001507       0.005749       0.000926      -0.032537       0.015530      -0.020208       0.006276       0.013932              1.738774       1.405964      -0.000461       0.100996       2.039422      -0.247495       1.770937           0.000000
          257              H      12.583638      21.275195       6.961024       0.125547       1.053148 0.74007828E+01  0.71371429E+02                                 1.725267                            1.600199      -1.007254       2.412849                    0.997384       3.419424       9.538705       0.489506       1.297482      -0.705335      -0.023097      -0.001532       0.028791       0.036943       0.004745      -0.001460       0.001274       0.016622       0.040637      -0.016430       0.002691       0.013739              1.847500       2.154078       0.317273      -0.465264       1.553938      -0.155898       1.834483           0.000000
          258              H      23.559889      20.695110      14.972034       0.105589       1.174441 0.89186610E+01  0.89246873E+02                                 1.784157                            1.704290      -1.012625       2.392708                    0.997389       3.501810       9.640602       0.501181       1.221289      -0.723061       0.014188      -0.028034       0.012802       0.033928      -0.011972      -0.005216      -0.004668      -0.014268       0.008923      -0.017696       0.004975       0.012721              1.822286       1.656789      -0.201772      -0.067055       1.876941      -0.346702       1.933127           0.000000
          259              H      15.766005      22.101574       3.791619       0.106533       1.128349 0.81286526E+01  0.78473807E+02                                 1.656342                            1.565314      -0.859235       2.464542                    0.999194       3.233756       8.388888       0.561286       1.130358      -0.746608       0.023003       0.007691      -0.026755       0.036113       0.006825      -0.002177      -0.001005       0.017451       0.039141      -0.017603       0.003930       0.013673              1.711754       2.111338       0.222164      -0.269890       1.374293      -0.072160       1.649631          -0.000000
          260              H      24.263121      21.343250      12.914189       0.106933       1.115235 0.79012023E+01  0.77683679E+02                                 1.794798                            1.652811      -1.260841       2.276807                    0.993794       3.715650      10.567368       0.480490       1.296536      -0.703378       0.024987      -0.020015      -0.015277       0.035473      -0.009618      -0.005115       0.000870      -0.011115       0.001734      -0.012648       0.000794       0.011854              1.924146       2.094997      -0.426106      -0.514001       1.682088       0.248826       1.995353           0.000000
          261              H      16.372016      23.475631       7.845735       0.115768       1.183643 0.88064479E+01  0.87340440E+02                                 1.764892                            1.673879      -0.846342       2.476759                    0.999301       3.316925       8.921308       0.517622       1.193104      -0.731500      -0.026675       0.012173       0.022071       0.036700       0.000799      -0.003750       0.013469       0.017097       0.013337      -0.018899       0.005433       0.013466              1.818331       2.313987      -0.050683      -0.291293       1.505562       0.114054       1.635443           0.000000
          262              H      19.914102      22.299257       5.155954       0.112100       1.169635 0.83495358E+01  0.81033351E+02                                 1.689753                            1.579645      -0.979753       2.411065                    0.998444       3.230921       8.364889       0.563141       1.120696      -0.749274       0.027459      -0.010660      -0.024147       0.038088      -0.002337      -0.007490       0.012490       0.008437       0.022201      -0.015103      -0.002712       0.017815              1.768670       2.281669      -0.092126      -0.341104       1.421722       0.113659       1.602619          -0.000000
          263              H      14.664168      21.910373       7.579997       0.109360       1.119503 0.82541156E+01  0.80097890E+02                                 1.663845                            1.591155      -0.808863       2.492100                    0.999455       3.207242       8.378188       0.548744       1.150232      -0.742368       0.003923       0.004136       0.035877       0.036327       0.005222      -0.002488      -0.000489       0.019387       0.038353      -0.017403       0.003897       0.013506              1.693270       1.684888       0.172578       0.224015       1.391655       0.068964       2.003266           0.000000
          264              H      18.536804      24.078401       8.403135       0.114929       1.145611 0.84524908E+01  0.82559993E+02                                 1.690222                            1.610661      -0.963824       2.422651                    0.998514       3.244206       8.518827       0.544836       1.150946      -0.741815       0.003894       0.020089       0.033385       0.039157      -0.001179      -0.005299       0.013783       0.007069       0.027706      -0.015921      -0.002326       0.018247              1.724351       1.684187       0.157313       0.236804       1.571624       0.318790       1.917241           0.000000
          265              H      17.820609      21.647876       4.601794       0.108318       1.196289 0.88075420E+01  0.86686827E+02                                 1.719299                            1.627200      -0.949928       2.419598                    0.998473       3.293093       8.605228       0.552013       1.127350      -0.747651      -0.001012      -0.019944      -0.028752       0.035007       0.000714      -0.005340       0.014297       0.015721       0.013088      -0.019323       0.004235       0.015088              1.750020       1.773196       0.145070       0.188371       1.618011       0.380965       1.858852          -0.000000
          266              H      21.129364      23.793219      15.185920       0.113255       1.176173 0.84689406E+01  0.82637433E+02                                 1.709584                            1.603283      -0.891407       2.453694                    0.998887       3.244781       8.474625       0.551488       1.138211      -0.744993      -0.022773       0.020786       0.015851       0.034669      -0.014525      -0.005678      -0.004691      -0.007824       0.003602      -0.018406       0.003957       0.014449              1.761144       1.762053      -0.319898      -0.375527       1.574483       0.133216       1.946894          -0.000000
          267              H      13.678995      21.446953       3.104591       0.126275       1.153227 0.84521036E+01  0.83078994E+02                                 1.742270                            1.643980      -1.008442       2.403685                    0.998594       3.294344       8.858950       0.519661       1.199112      -0.729622      -0.001127      -0.001242      -0.037660       0.037697       0.007767      -0.005908      -0.001148       0.013940       0.049094      -0.018674       0.000147       0.018527              1.813480       1.783466       0.127086       0.380812       1.389959       0.107823       2.267017          -0.000000
          268              H      21.725653      24.389508      13.043818       0.115386       1.186338 0.84515685E+01  0.82377552E+02                                 1.714709                            1.596659      -0.984584       2.411913                    0.998333       3.244191       8.452327       0.555541       1.131145      -0.746589      -0.019926       0.031195      -0.015554       0.040151      -0.016214      -0.003186      -0.003705      -0.006450      -0.014339      -0.016178      -0.002774       0.018953              1.785985       1.534784      -0.315775       0.120282       1.935180      -0.456488       1.887991          -0.000000
          269              H      21.680283      19.304850      18.617821       0.106568       1.203052 0.88931322E+01  0.88455251E+02                                 1.781072                            1.674113      -1.003761       2.391266                    0.998221       3.424239       9.236496       0.521064       1.181805      -0.732920       0.001615      -0.033427       0.002027       0.033528      -0.003308      -0.012557       0.003199      -0.021165      -0.015258      -0.019210       0.003819       0.015391              1.861935       1.385983      -0.026746      -0.106952       2.291776      -0.455819       1.908047           0.000000
          270              H      22.545550      19.943268      16.696086       0.104740       1.153292 0.83503307E+01  0.81368704E+02                                 1.703133                            1.603114      -0.817524       2.482632                    0.999344       3.266211       8.585076       0.544623       1.154135      -0.740809       0.022143      -0.020704      -0.013887       0.033344      -0.010479      -0.008588      -0.002971      -0.016319       0.001543      -0.017954       0.004803       0.013150              1.764053       1.610306      -0.196554      -0.459534       1.660976       0.186621       2.020877           0.000000
          271              H      20.876589      22.957119      19.580309       0.120502       1.037327 0.74150359E+01  0.71114267E+02                                 1.668652                            1.572582      -0.874169       2.467684                    0.999044       3.338513       9.106582       0.510644       1.250675      -0.716138      -0.004243       0.026439       0.023318       0.035507      -0.000775      -0.004588       0.001653      -0.028789       0.016691      -0.018074       0.005906       0.012168              1.751601       1.516816      -0.122127      -0.294530       1.778069       0.402530       1.959918           0.000000
          272              H      21.417786      23.576092      17.451169       0.102818       1.176788 0.88205985E+01  0.87032032E+02                                 1.714083                            1.639709      -0.882159       2.449668                    0.998818       3.324516       8.758694       0.543073       1.143055      -0.743490       0.001605       0.037312      -0.005666       0.037774      -0.001507      -0.005749       0.000926      -0.032537       0.015530      -0.020208       0.006276       0.013932              1.738774       1.405964       0.000461      -0.100996       2.039422      -0.247495       1.770937           0.000000
          273              H       3.619862      11.131804      23.164524       0.125547       1.053148 0.74007820E+01  0.71371420E+02                                 1.725266                            1.600198      -1.007254       2.412849                    0.997384       3.419424       9.538705       0.489506       1.297482      -0.705335       0.023097       0.001532       0.028791       0.036943       0.004745       0.001460      -0.001274       0.016622       0.040637      -0.016430       0.002691       0.013739              1.847500       2.154078       0.317273       0.465264       1.553937       0.155897       1.834483           0.000000
          274              H      25.050611      11.711890      31.175534       0.105589       1.174441 0.89186612E+01  0.89246874E+02                                 1.784157                            1.704290      -1.012625       2.392708                    0.997389       3.501810       9.640602       0.501181       1.221289      -0.723061      -0.014188       0.028034       0.012802       0.033928      -0.011972       0.005216       0.004668      -0.014268       0.008923      -0.017696       0.004975       0.012721              1.822286       1.656789      -0.201772       0.067055       1.876942       0.346702       1.933127           0.000000
          275              H       0.437495      10.305426      19.995119       0.106533       1.128349 0.81286531E+01  0.78473816E+02                                 1.656342                            1.565315      -0.859235       2.464542                    0.999194       3.233756       8.388889       0.561286       1.130358      -0.746608      -0.023003      -0.007691      -0.026755       0.036113       0.006825       0.002177       0.001005       0.017451       0.039141      -0.017603       0.003930       0.013673              1.711754       2.111338       0.222164       0.269890       1.374293       0.072160       1.649631          -0.000000
          276              H      24.347379      11.063750      29.117689       0.106933       1.115235 0.79012073E+01  0.77683738E+02                                 1.794798                            1.652812      -1.260841       2.276807                    0.993794       3.715650      10.567368       0.480490       1.296536      -0.703378      -0.024987       0.020015      -0.015277       0.035473      -0.009618       0.005115      -0.000870      -0.011115       0.001734      -0.012648       0.000794       0.011854              1.924146       2.094998      -0.426107       0.514001       1.682088      -0.248826       1.995353           0.000000
          277              H      32.238484       8.931369      24.049235       0.115768       1.183643 0.88064474E+01  0.87340431E+02                                 1.764892                            1.673878      -0.846342       2.476759                    0.999301       3.316925       8.921307       0.517623       1.193104      -0.731500       0.026675      -0.012173       0.022071       0.036700       0.000799       0.003750      -0.013469       0.017097       0.013337      -0.018899       0.005433       0.013466              1.818330       2.313986      -0.050683       0.291293       1.505562      -0.114054       1.635443           0.000000
          278              H      28.696398      10.107743      21.359454       0.112100       1.169635 0.83495355E+01  0.81033348E+02                                 1.689753                            1.579645      -0.979753       2.411065                    0.998444       3.230921       8.364889       0.563141       1.120696      -0.749274      -0.027459       0.010660      -0.024147       0.038088      -0.002337       0.007490      -0.012490       0.008437       0.022201      -0.015103      -0.002712       0.017815              1.768670       2.281669      -0.092126       0.341104       1.421722      -0.113659       1.602619          -0.000000
          279              H       1.539333      10.496627      23.783497       0.109360       1.119503 0.82541142E+01  0.80097873E+02                                 1.663844                            1.591154      -0.808863       2.492100                    0.999455       3.207242       8.378188       0.548744       1.150232      -0.742368      -0.003923      -0.004136       0.035877       0.036327       0.005222       0.002488       0.000489       0.019387       0.038353      -0.017403       0.003897       0.013506              1.693270       1.684887       0.172578      -0.224015       1.391655      -0.068964       2.003266           0.000000
          280              H      30.073696       8.328599      24.606635       0.114929       1.145611 0.84524909E+01  0.82559995E+02                                 1.690221                            1.610662      -0.963824       2.422651                    0.998514       3.244206       8.518827       0.544836       1.150946      -0.741815      -0.003894      -0.020089       0.033385       0.039157      -0.001179       0.005299      -0.013783       0.007069       0.027706      -0.015921      -0.002326       0.018247              1.724351       1.684187       0.157313      -0.236804       1.571624      -0.318790       1.917241           0.000000
          281              H      30.789891      10.759124      20.805294       0.108318       1.196289 0.88075408E+01  0.86686813E+02                                 1.719299                            1.627200      -0.949928       2.419598                    0.998473       3.293093       8.605228       0.552013       1.127350      -0.747651       0.001012       0.019944      -0.028752       0.035007       0.000714       0.005340      -0.014297       0.015721       0.013088      -0.019323       0.004235       0.015088              1.750020       1.773196       0.145070      -0.188371       1.618011      -0.380965       1.858852          -0.000000
          282              H      27.481136       8.613781      31.389420       0.113255       1.176173 0.84689431E+01  0.82637458E+02                                 1.709583                            1.603283      -0.891407       2.453694                    0.998887       3.244782       8.474626       0.551488       1.138210      -0.744993       0.022773      -0.020786       0.015851       0.034669      -0.014525       0.005678       0.004691      -0.007824       0.003602      -0.018406       0.003957       0.014449              1.761143       1.762053      -0.319898       0.375527       1.574483      -0.133216       1.946894          -0.000000
          283              H       2.524505      10.960047      19.308091       0.126275       1.153227 0.84521043E+01  0.83079005E+02                                 1.742270                            1.643981      -1.008442       2.403685                    0.998594       3.294344       8.858951       0.519661       1.199112      -0.729622       0.001127       0.001242      -0.037660       0.037697       0.007767       0.005908       0.001148       0.013940       0.049094      -0.018674       0.000147       0.018527              1.813481       1.783466       0.127086      -0.380812       1.389959      -0.107823       2.267017          -0.000000
          284              H      26.884847       8.017492      29.247317       0.115386       1.186338 0.84515716E+01  0.82377589E+02                                 1.714709                            1.596659      -0.984584       2.411913                    0.998333       3.244191       8.452327       0.555541       1.131145      -0.746589       0.019926      -0.031195      -0.015554       0.040151      -0.016214       0.003186       0.003705      -0.006450      -0.014339      -0.016178      -0.002774       0.018953              1.785986       1.534784      -0.315775      -0.120282       1.935180       0.456489       1.887992          -0.000000
          285              H      26.930217      13.102150       2.414321       0.106568       1.203052 0.88931260E+01  0.88455178E+02                                 1.781071                            1.674112      -1.003761       2.391266                    0.998221       3.424239       9.236497       0.521064       1.181805      -0.732920      -0.001615       0.033427       0.002027       0.033528      -0.003308       0.012557      -0.003199      -0.021165      -0.015258      -0.019210       0.003819       0.015391              1.861935       1.385983      -0.026746       0.106952       2.291776       0.455819       1.908047           0.000000
          286              H      26.064950      12.463732       0.492586       0.104740       1.153292 0.83503355E+01  0.81368761E+02                                 1.703133                            1.603115      -0.817524       2.482632                    0.999344       3.266211       8.585076       0.544623       1.154135      -0.740809      -0.022143       0.020704      -0.013887       0.033344      -0.010479       0.008588       0.002971      -0.016319       0.001543      -0.017954       0.004803       0.013150              1.764053       1.610306      -0.196554       0.459534       1.660977      -0.186621       2.020876           0.000000
          287              H      27.733911       9.449881       3.376809       0.120502       1.037327 0.74150359E+01  0.71114267E+02                                 1.668652                            1.572582      -0.874169       2.467684                    0.999044       3.338513       9.106582       0.510644       1.250675      -0.716138       0.004243      -0.026439       0.023318       0.035507      -0.000775       0.004588      -0.001653      -0.028789       0.016691      -0.018074       0.005906       0.012168              1.751601       1.516816      -0.122127       0.294530       1.778069      -0.402530       1.959918           0.000000
          288              H      27.192714       8.830908       1.247669       0.102818       1.176788 0.88205985E+01  0.87032032E+02                                 1.714083                            1.639709      -0.882159       2.449668                    0.998818       3.324516       8.758694       0.543073       1.143055      -0.743490      -0.001605      -0.037312      -0.005666       0.037774      -0.001507       0.005749      -0.000926      -0.032537       0.015530      -0.020208       0.006276       0.013932              1.738774       1.405964       0.000461       0.100996       2.039422       0.247495       1.770937           0.000000
          289              H       9.242476      19.823362       5.071695       0.125547       1.053148 0.74007831E+01  0.71371432E+02                                 1.725267                            1.600199      -1.007254       2.412849                    0.997384       3.419424       9.538705       0.489506       1.297482      -0.705335      -0.028791       0.023097      -0.001532       0.036943      -0.001460      -0.001274      -0.004745       0.012007      -0.045252      -0.016430       0.002691       0.013739              1.847500       1.834483      -0.465264       0.155898       2.154078      -0.317273       1.553938           0.000000
          290              H       1.231466       8.847111       4.491610       0.105589       1.174441 0.89186652E+01  0.89246919E+02                                 1.784157                            1.704290      -1.012625       2.392708                    0.997389       3.501811       9.640603       0.501181       1.221288      -0.723062      -0.012802      -0.014188      -0.028034       0.033928      -0.005216       0.004668       0.011972       0.011595       0.016941      -0.017696       0.004975       0.012721              1.822286       1.933127      -0.067055       0.346702       1.656789       0.201772       1.876941           0.000000
          291              H      12.411881      16.640994       5.898074       0.106533       1.128349 0.81286580E+01  0.78473874E+02                                 1.656343                            1.565315      -0.859235       2.464542                    0.999194       3.233756       8.388889       0.561286       1.130358      -0.746608       0.026755      -0.023003       0.007691       0.036113      -0.002177       0.001005      -0.006825       0.010845      -0.045746      -0.017603       0.003930       0.013673              1.711754       1.649631      -0.269890       0.072160       2.111339      -0.222164       1.374293          -0.000000
          292              H       3.289311       8.143879       5.139750       0.106933       1.115235 0.79012023E+01  0.77683679E+02                                 1.794798                            1.652811      -1.260841       2.276807                    0.993794       3.715650      10.567368       0.480490       1.296536      -0.703378       0.015277      -0.024987      -0.020015       0.035473      -0.005115      -0.000870       0.009618       0.006424       0.015805      -0.012648       0.000794       0.011854              1.924146       1.995353      -0.514001      -0.248826       2.094997       0.426106       1.682088           0.000000
          293              H       8.357765      16.034984       7.272131       0.115768       1.183643 0.88064479E+01  0.87340440E+02                                 1.764892                            1.673879      -0.846342       2.476759                    0.999301       3.316925       8.921308       0.517622       1.193104      -0.731500      -0.022071       0.026675       0.012173       0.036700      -0.003750      -0.013469      -0.000799      -0.001880      -0.032314      -0.018899       0.005433       0.013466              1.818331       1.635443      -0.291293      -0.114054       2.313987       0.050683       1.505562           0.000000
          294              H      11.047546      12.492899       6.095757       0.112100       1.169635 0.83495301E+01  0.81033284E+02                                 1.689752                            1.579644      -0.979753       2.411065                    0.998444       3.230921       8.364889       0.563141       1.120696      -0.749274       0.024147      -0.027459      -0.010660       0.038088      -0.007490      -0.012490       0.002337       0.006882      -0.023756      -0.015103      -0.002712       0.017815              1.768669       1.602619      -0.341104      -0.113659       2.281667       0.092125       1.421722          -0.000000
          295              H       8.623503      17.742832       5.706873       0.109360       1.119503 0.82541156E+01  0.80097890E+02                                 1.663845                            1.591155      -0.808863       2.492100                    0.999455       3.207242       8.378188       0.548744       1.150232      -0.742368      -0.035877      -0.003923       0.004136       0.036327      -0.002488       0.000489      -0.005222       0.009483      -0.048257      -0.017403       0.003897       0.013506              1.693270       2.003266       0.224015      -0.068964       1.684888      -0.172578       1.391656           0.000000
          296              H       7.800365      13.870196       7.874901       0.114929       1.145611 0.84524908E+01  0.82559994E+02                                 1.690221                            1.610662      -0.963824       2.422651                    0.998514       3.244206       8.518827       0.544836       1.150946      -0.741815      -0.033385      -0.003894       0.020089       0.039157      -0.005299      -0.013783       0.001179       0.010319      -0.024456      -0.015921      -0.002326       0.018247              1.724351       1.917241       0.236804      -0.318790       1.684187      -0.157313       1.571624           0.000000
          297              H      11.601706      14.586391       5.444376       0.108318       1.196289 0.88075386E+01  0.86686789E+02                                 1.719299                            1.627200      -0.949928       2.419598                    0.998473       3.293093       8.605229       0.552013       1.127350      -0.747651       0.028752       0.001012      -0.019944       0.035007      -0.005340      -0.014297      -0.000714      -0.001317      -0.030126      -0.019323       0.004235       0.015088              1.750020       1.858852       0.188371      -0.380965       1.773196      -0.145070       1.618010          -0.000000
          298              H       1.017580      11.277636       7.589719       0.113255       1.176173 0.84689406E+01  0.82637433E+02                                 1.709584                            1.603283      -0.891407       2.453694                    0.998887       3.244781       8.474625       0.551488       1.138211      -0.744993      -0.015851       0.022773       0.020786       0.034669      -0.005678       0.004691       0.014525       0.005713       0.009934      -0.018406       0.003957       0.014449              1.761144       1.946895      -0.375527      -0.133217       1.762053       0.319898       1.574483          -0.000000
          299              H      13.098909      18.728005       5.243453       0.126275       1.153227 0.84521031E+01  0.83078985E+02                                 1.742270                            1.643980      -1.008442       2.403685                    0.998594       3.294344       8.858949       0.519661       1.199112      -0.729622       0.037660       0.001127      -0.001242       0.037697      -0.005908       0.001148      -0.007767       0.017577      -0.045457      -0.018674       0.000147       0.018527              1.813480       2.267016       0.380812      -0.107823       1.783466      -0.127086       1.389959          -0.000000
          300              H       3.159683      10.681347       8.186008       0.115386       1.186338 0.84515716E+01  0.82377589E+02                                 1.714709                            1.596659      -0.984584       2.411913                    0.998333       3.244191       8.452327       0.555541       1.131145      -0.746589       0.015554       0.019926       0.031195       0.040151      -0.003186       0.003705       0.016214      -0.003944       0.016845      -0.016178      -0.002774       0.018953              1.785985       1.887992       0.120282       0.456489       1.534784       0.315775       1.935180          -0.000000
          301              H      29.992679      10.726717       3.101350       0.106568       1.203052 0.88931247E+01  0.88455160E+02                                 1.781071                            1.674112      -1.003761       2.391266                    0.998221       3.424239       9.236496       0.521064       1.181805      -0.732920      -0.002027      -0.001615      -0.033427       0.033528      -0.012557      -0.003199       0.003308       0.002953       0.039377      -0.019210       0.003819       0.015391              1.861935       1.908046      -0.106952       0.455819       1.385983       0.026746       2.291775           0.000000
          302              H      31.914414       9.861450       3.739768       0.104740       1.153292 0.83503305E+01  0.81368702E+02                                 1.703133                            1.603114      -0.817524       2.482632                    0.999344       3.266211       8.585076       0.544623       1.154135      -0.740809       0.013887      -0.022143      -0.020704       0.033344      -0.008588       0.002971       0.010479       0.008931       0.023708      -0.017954       0.004803       0.013150              1.764053       2.020876      -0.459534      -0.186621       1.610306       0.196554       1.660976           0.000000
          303              H      29.030191      11.530411       6.753619       0.120502       1.037327 0.74150360E+01  0.71114268E+02                                 1.668652                            1.572582      -0.874169       2.467684                    0.999044       3.338513       9.106582       0.510644       1.250675      -0.716138      -0.023318       0.004243       0.026439       0.035507      -0.004588      -0.001653       0.000775       0.022740       0.034838      -0.018074       0.005906       0.012168              1.751601       1.959918      -0.294530      -0.402531       1.516816       0.122127       1.778069           0.000000
          304              H      31.159331      10.989214       7.372592       0.102818       1.176788 0.88205985E+01  0.87032032E+02                                 1.714083                            1.639709      -0.882159       2.449668                    0.998818       3.324516       8.758694       0.543073       1.143055      -0.743490       0.005666      -0.001605       0.037312       0.037774      -0.005749      -0.000926       0.001507       0.024033       0.041040      -0.020208       0.006276       0.013932              1.738774       1.770937      -0.100996       0.247495       1.405964      -0.000461       2.039422           0.000000
          305              H      25.445976      28.787138      27.335304       0.125547       1.053148 0.74007820E+01  0.71371420E+02                                 1.725266                            1.600198      -1.007254       2.412849                    0.997384       3.419424       9.538705       0.489506       1.297482      -0.705335      -0.028791      -0.023097       0.001532       0.036943       0.001460       0.001274      -0.004745       0.012007      -0.045252      -0.016430       0.002691       0.013739              1.847500       1.834483       0.465264      -0.155897       2.154078      -0.317273       1.553937           0.000000
          306              H      17.434966       7.356389      27.915390       0.105589       1.174442 0.89186653E+01  0.89246920E+02                                 1.784157                            1.704290      -1.012625       2.392708                    0.997389       3.501811       9.640603       0.501181       1.221288      -0.723062      -0.012802       0.014188       0.028034       0.033928       0.005216      -0.004668       0.011972       0.011595       0.016941      -0.017696       0.004975       0.012721              1.822286       1.933127       0.067055      -0.346702       1.656789       0.201772       1.876942           0.000000
          307              H      28.615381      31.969506      26.508926       0.106533       1.128349 0.81286574E+01  0.78473864E+02                                 1.656343                            1.565315      -0.859235       2.464542                    0.999194       3.233756       8.388888       0.561286       1.130357      -0.746608       0.026755       0.023003      -0.007691       0.036113       0.002177      -0.001005      -0.006825       0.010845      -0.045746      -0.017603       0.003930       0.013673              1.711754       1.649631       0.269890      -0.072160       2.111339      -0.222164       1.374293          -0.000000
          308              H      19.492811       8.059621      27.267250       0.106933       1.115235 0.79012073E+01  0.77683738E+02                                 1.794798                            1.652812      -1.260841       2.276807                    0.993794       3.715650      10.567368       0.480490       1.296536      -0.703378       0.015277       0.024987       0.020015       0.035473       0.005115       0.000870       0.009618       0.006424       0.015805      -0.012648       0.000794       0.011854              1.924146       1.995353       0.514001       0.248826       2.094998       0.426107       1.682088           0.000000
          309              H      24.561265       0.168516      25.134869       0.115768       1.183643 0.88064474E+01  0.87340431E+02                                 1.764891                            1.673878      -0.846342       2.476759                    0.999301       3.316925       8.921307       0.517623       1.193104      -0.731500      -0.022071      -0.026675      -0.012173       0.036700       0.003750       0.013469      -0.000799      -0.001880      -0.032314      -0.018899       0.005433       0.013466              1.818330       1.635443       0.291293       0.114054       2.313986       0.050683       1.505562           0.000000
          310              H      27.251046       3.710602      26.311243       0.112100       1.169635 0.83495358E+01  0.81033351E+02                                 1.689753                            1.579645      -0.979753       2.411065                    0.998444       3.230921       8.364889       0.563141       1.120696      -0.749274       0.024147       0.027459       0.010660       0.038088       0.007490       0.012490       0.002337       0.006882      -0.023756      -0.015103      -0.002712       0.017815              1.768670       1.602619       0.341104       0.113659       2.281669       0.092126       1.421722          -0.000000
          311              H      24.827003      30.867668      26.700127       0.109360       1.119503 0.82541156E+01  0.80097890E+02                                 1.663845                            1.591155      -0.808863       2.492100                    0.999455       3.207242       8.378188       0.548744       1.150232      -0.742368      -0.035877       0.003923      -0.004136       0.036327       0.002488      -0.000489      -0.005222       0.009483      -0.048257      -0.017403       0.003897       0.013506              1.693270       2.003266      -0.224015       0.068964       1.684888      -0.172578       1.391655           0.000000
          312              H      24.003865       2.333304      24.532099       0.114929       1.145611 0.84524908E+01  0.82559993E+02                                 1.690222                            1.610661      -0.963824       2.422651                    0.998514       3.244206       8.518827       0.544836       1.150946      -0.741815      -0.033385       0.003894      -0.020089       0.039157       0.005299       0.013783       0.001179       0.010319      -0.024456      -0.015921      -0.002326       0.018247              1.724351       1.917241      -0.236804       0.318790       1.684187      -0.157313       1.571624           0.000000
          313              H      27.805206       1.617109      26.962624       0.108318       1.196289 0.88075408E+01  0.86686813E+02                                 1.719299                            1.627200      -0.949928       2.419598                    0.998473       3.293093       8.605228       0.552013       1.127350      -0.747651       0.028752      -0.001012       0.019944       0.035007       0.005340       0.014297      -0.000714      -0.001317      -0.030126      -0.019323       0.004235       0.015088              1.750020       1.858852      -0.188371       0.380965       1.773196      -0.145070       1.618011          -0.000000
          314              H      17.221080       4.925864      24.817281       0.113255       1.176173 0.84689406E+01  0.82637433E+02                                 1.709584                            1.603283      -0.891407       2.453694                    0.998887       3.244781       8.474625       0.551488       1.138211      -0.744993      -0.015851      -0.022773      -0.020786       0.034669       0.005678      -0.004691       0.014525       0.005713       0.009934      -0.018406       0.003957       0.014449              1.761144       1.946895       0.375527       0.133217       1.762053       0.319898       1.574483          -0.000000
          315              H      29.302409      29.882495      27.163547       0.126275       1.153227 0.84521034E+01  0.83078992E+02                                 1.742270                            1.643980      -1.008442       2.403685                    0.998594       3.294344       8.858950       0.519661       1.199112      -0.729622       0.037660      -0.001127       0.001242       0.037697       0.005908      -0.001148      -0.007767       0.017577      -0.045457      -0.018674       0.000147       0.018527              1.813481       2.267017      -0.380812       0.107823       1.783466      -0.127086       1.389959          -0.000000
          316              H      19.363183       5.522153      24.220992       0.115386       1.186338 0.84515716E+01  0.82377589E+02                                 1.714709                            1.596659      -0.984584       2.411913                    0.998333       3.244191       8.452327       0.555541       1.131145      -0.746589       0.015554      -0.019926      -0.031195       0.040151       0.003186      -0.003705       0.016214      -0.003944       0.016845      -0.016178      -0.002774       0.018953              1.785985       1.887992      -0.120282      -0.456489       1.534784       0.315775       1.935180          -0.000000
          317              H      13.789179       5.476783      29.305650       0.106568       1.203052 0.88931250E+01  0.88455164E+02                                 1.781071                            1.674112      -1.003761       2.391266                    0.998221       3.424239       9.236496       0.521064       1.181805      -0.732920      -0.002027       0.001615       0.033427       0.033528       0.012557       0.003199       0.003308       0.002953       0.039377      -0.019210       0.003819       0.015391              1.861935       1.908047       0.106952      -0.455820       1.385983       0.026746       2.291776           0.000000
          318              H      15.710914       6.342050      28.667232       0.104740       1.153292 0.83503345E+01  0.81368749E+02                                 1.703133                            1.603115      -0.817524       2.482632                    0.999344       3.266211       8.585076       0.544623       1.154135      -0.740809       0.013887       0.022143       0.020704       0.033344       0.008588      -0.002971       0.010479       0.008931       0.023708      -0.017954       0.004803       0.013150              1.764053       2.020878       0.459535       0.186621       1.610306       0.196554       1.660976           0.000000
          319              H      12.826691       4.673089      25.653381       0.120502       1.037327 0.74150360E+01  0.71114268E+02                                 1.668652                            1.572582      -0.874169       2.467684                    0.999044       3.338513       9.106582       0.510644       1.250675      -0.716138      -0.023318      -0.004243      -0.026439       0.035507       0.004588       0.001653       0.000775       0.022740       0.034838      -0.018074       0.005906       0.012168              1.751601       1.959918       0.294530       0.402531       1.516816       0.122127       1.778069           0.000000
          320              H      14.955831       5.214286      25.034408       0.102818       1.176788 0.88205985E+01  0.87032032E+02                                 1.714083                            1.639709      -0.882159       2.449668                    0.998818       3.324516       8.758694       0.543073       1.143055      -0.743490       0.005666       0.001605      -0.037312       0.037774       0.005749       0.000926       0.001507       0.024033       0.041040      -0.020208       0.006276       0.013932              1.738774       1.770937       0.100996      -0.247495       1.405964      -0.000461       2.039422           0.000000
          321              H       6.961024      12.583638      21.275195       0.125547       1.053148 0.74007828E+01  0.71371429E+02                                 1.725267                            1.600199      -1.007254       2.412849                    0.997384       3.419424       9.538705       0.489506       1.297482      -0.705335       0.028791      -0.023097      -0.001532       0.036943      -0.001460       0.001274       0.004745       0.012007      -0.045252      -0.016430       0.002691       0.013739              1.847500       1.834483      -0.465264      -0.155898       2.154078       0.317273       1.553938           0.000000
          322              H      14.972034      23.559889      20.695110       0.105589       1.174441 0.89186652E+01  0.89246919E+02                                 1.784157                            1.704290      -1.012625       2.392708                    0.997389       3.501811       9.640603       0.501181       1.221288      -0.723062       0.012802       0.014188      -0.028034       0.033928      -0.005216      -0.004668      -0.011972       0.011595       0.016941      -0.017696       0.004975       0.012721              1.822286       1.933127      -0.067055      -0.346702       1.656789      -0.201772       1.876941           0.000000
          323              H       3.791619      15.766005      22.101574       0.106533       1.128349 0.81286526E+01  0.78473807E+02                                 1.656342                            1.565314      -0.859235       2.464542                    0.999194       3.233756       8.388888       0.561286       1.130358      -0.746608      -0.026755       0.023003       0.007691       0.036113      -0.002177      -0.001005       0.006825       0.010845      -0.045746      -0.017603       0.003930       0.013673              1.711754       1.649631      -0.269890      -0.072160       2.111338       0.222164       1.374293          -0.000000
          324              H      12.914189      24.263121      21.343250       0.106933       1.115235 0.79012023E+01  0.77683679E+02                                 1.794798                            1.652811      -1.260841       2.276807                    0.993794       3.715650      10.567368       0.480490       1.296536      -0.703378      -0.015277       0.024987      -0.020015       0.035473      -0.005115       0.000870      -0.009618       0.006424       0.015805      -0.012648       0.000794       0.011854              1.924146       1.995353      -0.514001       0.248826       2.094997      -0.426106       1.682088           0.000000
          325              H       7.845735      16.372016      23.475631       0.115768       1.183643 0.88064474E+01  0.87340431E+02                                 1.764891                            1.673878      -0.846342       2.476759                    0.999301       3.316925       8.921307       0.517623       1.193104      -0.731500       0.022071      -0.026675       0.012173       0.036700      -0.003750       0.013469       0.000799      -0.001880      -0.032314      -0.018899       0.005433       0.013466              1.818330       1.635443      -0.291293       0.114054       2.313986      -0.050683       1.505562           0.000000
          326              H       5.155954      19.914102      22.299257       0.112100       1.169635 0.83495358E+01  0.81033351E+02                                 1.689753                            1.579645      -0.979753       2.411065                    0.998444       3.230921       8.364889       0.563141       1.120696      -0.749274      -0.024147       0.027459      -0.010660       0.038088      -0.007490       0.012490      -0.002337       0.006882      -0.023756      -0.015103      -0.002712       0.017815              1.768670       1.602619      -0.341104       0.113659       2.281669      -0.092126       1.421722          -0.000000
          327              H       7.579997      14.664168      21.910373       0.109360       1.119503 0.82541156E+01  0.80097890E+02                                 1.663845                            1.591155      -0.808863       2.492100                    0.999455       3.207242       8.378188       0.548744       1.150232      -0.742368       0.035877       0.003923       0.004136       0.036327      -0.002488      -0.000489       0.005222       0.009483      -0.048257      -0.017403       0.003897       0.013506              1.693270       2.003266       0.224015       0.068964       1.684888       0.172578       1.391655           0.000000
          328              H       8.403135      18.536804      24.078401       0.114929       1.145611 0.84524908E+01  0.82559993E+02                                 1.690222                            1.610661      -0.963824       2.422651                    0.998514       3.244206       8.518827       0.544836       1.150946      -0.741815       0.033385       0.003894       0.020089       0.039157      -0.005299       0.013783      -0.001179       0.010319      -0.024456      -0.015921      -0.002326       0.018247              1.724351       1.917241       0.236804       0.318790       1.684187       0.157313       1.571624           0.000000
          329              H       4.601794      17.820609      21.647876       0.108318       1.196289 0.88075420E+01  0.86686827E+02                                 1.719299                            1.627200      -0.949928       2.419598                    0.998473       3.293093       8.605228       0.552013       1.127350      -0.747651      -0.028752      -0.001012      -0.019944       0.035007      -0.005340       0.014297       0.000714      -0.001317      -0.030126      -0.019323       0.004235       0.015088              1.750020       1.858852       0.188371       0.380965       1.773196       0.145070       1.618011          -0.000000
          330              H      15.185920      21.129364      23.793219       0.113255       1.176173 0.84689431E+01  0.82637458E+02                                 1.709583                            1.603283      -0.891407       2.453694                    0.998887       3.244782       8.474626       0.551488       1.138210      -0.744993       0.015851      -0.022773       0.020786       0.034669      -0.005678      -0.004691      -0.014525       0.005713       0.009934      -0.018406       0.003957       0.014449              1.761143       1.946894      -0.375526       0.133216       1.762053      -0.319898       1.574483          -0.000000
          331              H       3.104591      13.678995      21.446953       0.126275       1.153227 0.84521032E+01  0.83078987E+02                                 1.742270                            1.643980      -1.008442       2.403685                    0.998594       3.294344       8.858949       0.519661       1.199112      -0.729622      -0.037660      -0.001127      -0.001242       0.037697      -0.005908      -0.001148       0.007767       0.017577      -0.045457      -0.018674       0.000147       0.018527              1.813480       2.267016       0.380812       0.107823       1.783466       0.127086       1.389959          -0.000000
          332              H      13.043818      21.725653      24.389508       0.115386       1.186338 0.84515685E+01  0.82377552E+02                                 1.714709                            1.596659      -0.984584       2.411913                    0.998333       3.244191       8.452327       0.555541       1.131145      -0.746589      -0.015554      -0.019926       0.031195       0.040151      -0.003186      -0.003705      -0.016214      -0.003944       0.016845      -0.016178      -0.002774       0.018953              1.785985       1.887991       0.120282      -0.456488       1.534784      -0.315775       1.935180          -0.000000
          333              H      18.617821      21.680283      19.304850       0.106568       1.203052 0.88931325E+01  0.88455257E+02                                 1.781072                            1.674113      -1.003761       2.391266                    0.998221       3.424239       9.236497       0.521064       1.181805      -0.732920       0.002027       0.001615      -0.033427       0.033528      -0.012557       0.003199      -0.003308       0.002953       0.039377      -0.019210       0.003819       0.015391              1.861935       1.908047      -0.106952      -0.455819       1.385983      -0.026746       2.291776           0.000000
          334              H      16.696086      22.545550      19.943268       0.104740       1.153292 0.83503312E+01  0.81368713E+02                                 1.703133                            1.603115      -0.817524       2.482632                    0.999344       3.266211       8.585077       0.544623       1.154135      -0.740809      -0.013887       0.022143      -0.020704       0.033344      -0.008588      -0.002971      -0.010479       0.008931       0.023708      -0.017954       0.004803       0.013150              1.764053       2.020877      -0.459535       0.186621       1.610306      -0.196554       1.660976           0.000000
          335              H      19.580309      20.876589      22.957119       0.120502       1.037327 0.74150359E+01  0.71114267E+02                                 1.668652                            1.572582      -0.874169       2.467684                    0.999044       3.338513       9.106582       0.510644       1.250675      -0.716138       0.023318      -0.004243       0.026439       0.035507      -0.004588       0.001653      -0.000775       0.022740       0.034838      -0.018074       0.005906       0.012168              1.751601       1.959918      -0.294530       0.402530       1.516816      -0.122127       1.778069           0.000000
          336              H      17.451169      21.417786      23.576092       0.102818       1.176788 0.88205985E+01  0.87032032E+02                                 1.714083                            1.639709      -0.882159       2.449668                    0.998818       3.324516       8.758694       0.543073       1.143055      -0.743490      -0.005666       0.001605       0.037312       0.037774      -0.005749       0.000926      -0.001507       0.024033       0.041040      -0.020208       0.006276       0.013932              1.738774       1.770937      -0.100996      -0.247495       1.405964       0.000461       2.039422           0.000000
          337              H      23.164524       3.619862      11.131804       0.125547       1.053148 0.74007820E+01  0.71371420E+02                                 1.725266                            1.600198      -1.007254       2.412849                    0.997384       3.419424       9.538705       0.489506       1.297482      -0.705335       0.028791       0.023097       0.001532       0.036943       0.001460      -0.001274       0.004745       0.012007      -0.045252      -0.016430       0.002691       0.013739              1.847500       1.834483       0.465264       0.155897       2.154078       0.317273       1.553937           0.000000
          338              H      31.175534      25.050611      11.711890       0.105589       1.174441 0.89186653E+01  0.89246920E+02                                 1.784157                            1.704290      -1.012625       2.392708                    0.997389       3.501811       9.640603       0.501181       1.221288      -0.723062       0.012802      -0.014188       0.028034       0.033928       0.005216       0.004668      -0.011972       0.011595       0.016941      -0.017696       0.004975       0.012721              1.822286       1.933127       0.067055       0.346702       1.656789      -0.201772       1.876941           0.000000
          339              H      19.995119       0.437495      10.305426       0.106533       1.128349 0.81286525E+01  0.78473806E+02                                 1.656342                            1.565314      -0.859235       2.464542                    0.999194       3.233756       8.388888       0.561286       1.130358      -0.746608      -0.026755      -0.023003      -0.007691       0.036113       0.002177       0.001005       0.006825       0.010845      -0.045746      -0.017603       0.003930       0.013673              1.711754       1.649631       0.269890       0.072160       2.111337       0.222164       1.374293          -0.000000
          340              H      29.117689      24.347379      11.063750       0.106933       1.115235 0.79012066E+01  0.77683732E+02                                 1.794798                            1.652812      -1.260841       2.276807                    0.993794       3.715650      10.567369       0.480490       1.296537      -0.703378      -0.015277      -0.024987       0.020015       0.035473       0.005115      -0.000870      -0.009618       0.006424       0.015805      -0.012648       0.000794       0.011854              1.924146       1.995353       0.514001      -0.248826       2.094998      -0.426107       1.682088           0.000000
          341              H      24.049235      32.238484       8.931369       0.115768       1.183643 0.88064474E+01  0.87340431E+02                                 1.764892                            1.673878      -0.846342       2.476759                    0.999301       3.316925       8.921307       0.517623       1.193104      -0.731500       0.022071       0.026675      -0.012173       0.036700       0.003750      -0.013469       0.000799      -0.001880      -0.032314      -0.018899       0.005433       0.013466              1.818330       1.635443       0.291293      -0.114054       2.313986      -0.050683       1.505562           0.000000
          342              H      21.359454      28.696398      10.107743       0.112100       1.169635 0.83495355E+01  0.81033348E+02                                 1.689753                            1.579645      -0.979753       2.411065                    0.998444       3.230921       8.364889       0.563141       1.120696      -0.749274      -0.024147      -0.027459       0.010660       0.038088       0.007490      -0.012490      -0.002337       0.006882      -0.023756      -0.015103      -0.002712       0.017815              1.768670       1.602619       0.341104      -0.113659       2.281669      -0.092126       1.421722          -0.000000
          343              H      23.783497       1.539333      10.496627       0.109360       1.119503 0.82541142E+01  0.80097873E+02                                 1.663844                            1.591154      -0.808863       2.492100                    0.999455       3.207242       8.378188       0.548744       1.150232      -0.742368       0.035877      -0.003923      -0.004136       0.036327       0.002488       0.000489       0.005222       0.009483      -0.048257      -0.017403       0.003897       0.013506              1.693270       2.003266      -0.224015      -0.068964       1.684887       0.172578       1.391655           0.000000
          344              H      24.606635      30.073696       8.328599       0.114929       1.145611 0.84524909E+01  0.82559995E+02                                 1.690221                            1.610662      -0.963824       2.422651                    0.998514       3.244206       8.518827       0.544836       1.150946      -0.741815       0.033385      -0.003894      -0.020089       0.039157       0.005299      -0.013783      -0.001179       0.010319      -0.024456      -0.015921      -0.002326       0.018247              1.724351       1.917241      -0.236804      -0.318790       1.684187       0.157313       1.571624           0.000000
          345              H      20.805294      30.789891      10.759124       0.108318       1.196289 0.88075408E+01  0.86686813E+02                                 1.719299                            1.627200      -0.949928       2.419598                    0.998473       3.293093       8.605228       0.552013       1.127350      -0.747651      -0.028752       0.001012       0.019944       0.035007       0.005340      -0.014297       0.000714      -0.001317      -0.030126      -0.019323       0.004235       0.015088              1.750020       1.858852      -0.188371      -0.380965       1.773196       0.145070       1.618011          -0.000000
          346              H      31.389420      27.481136       8.613781       0.113255       1.176173 0.84689406E+01  0.82637433E+02                                 1.709584                            1.603283      -0.891407       2.453694                    0.998887       3.244781       8.474625       0.551488       1.138211      -0.744993       0.015851       0.022773      -0.020786       0.034669       0.005678       0.004691      -0.014525       0.005713       0.009934      -0.018406       0.003957       0.014449              1.761144       1.946895       0.375527      -0.133217       1.762053      -0.319898       1.574483          -0.000000
          347              H      19.308091       2.524505      10.960047       0.126275       1.153227 0.84521023E+01  0.83078976E+02                                 1.742270                            1.643980      -1.008442       2.403685                    0.998594       3.294344       8.858949       0.519661       1.199112      -0.729622      -0.037660       0.001127       0.001242       0.037697       0.005908       0.001148       0.007767       0.017577      -0.045457      -0.018674       0.000147       0.018527              1.813480       2.267016      -0.380812      -0.107822       1.783465       0.127085       1.389958          -0.000000
          348              H      29.247317      26.884847       8.017492       0.115386       1.186338 0.84515716E+01  0.82377589E+02                                 1.714709                            1.596659      -0.984584       2.411913                    0.998333       3.244191       8.452327       0.555541       1.131145      -0.746589      -0.015554       0.019926      -0.031195       0.040151       0.003186       0.003705      -0.016214      -0.003944       0.016845      -0.016178      -0.002774       0.018953              1.785986       1.887992      -0.120282       0.456489       1.534784      -0.315775       1.935180          -0.000000
          349              H       2.414321      26.930217      13.102150       0.106568       1.203052 0.88931228E+01  0.88455135E+02                                 1.781071                            1.674112      -1.003761       2.391266                    0.998221       3.424239       9.236495       0.521065       1.181805      -0.732920       0.002027      -0.001615       0.033427       0.033528       0.012557      -0.003199      -0.003308       0.002953       0.039377      -0.019210       0.003819       0.015391              1.861934       1.908046       0.106952       0.455819       1.385983      -0.026746       2.291774           0.000000
          350              H       0.492586      26.064950      12.463732       0.104740       1.153292 0.83503355E+01  0.81368761E+02                                 1.703133                            1.603115      -0.817524       2.482632                    0.999344       3.266211       8.585076       0.544623       1.154135      -0.740809      -0.013887      -0.022143       0.020704       0.033344       0.008588       0.002971      -0.010479       0.008931       0.023708      -0.017954       0.004803       0.013150              1.764053       2.020876       0.459534      -0.186621       1.610306      -0.196554       1.660977           0.000000
          351              H       3.376809      27.733911       9.449881       0.120502       1.037327 0.74150359E+01  0.71114267E+02                                 1.668652                            1.572582      -0.874169       2.467684                    0.999044       3.338513       9.106582       0.510644       1.250675      -0.716138       0.023318       0.004243      -0.026439       0.035507       0.004588      -0.001653      -0.000775       0.022740       0.034838      -0.018074       0.005906       0.012168              1.751601       1.959918       0.294530      -0.402530       1.516816      -0.122127       1.778069           0.000000
          352              H       1.247669      27.192714       8.830908       0.102818       1.176788 0.88205985E+01  0.87032032E+02                                 1.714083                            1.639709      -0.882159       2.449668                    0.998818       3.324516       8.758694       0.543073       1.143055      -0.743490      -0.005666      -0.001605      -0.037312       0.037774       0.005749      -0.000926      -0.001507       0.024033       0.041040      -0.020208       0.006276       0.013932              1.738774       1.770937       0.100996       0.247495       1.405964       0.000461       2.039422           0.000000
          353              H       5.071695       9.242476      19.823362       0.125547       1.053148 0.74007831E+01  0.71371432E+02                                 1.725267                            1.600199      -1.007254       2.412849                    0.997384       3.419424       9.538705       0.489506       1.297482      -0.705335      -0.001532      -0.028791       0.023097       0.036943      -0.001274      -0.004745      -0.001460      -0.028630       0.004615      -0.016430       0.002691       0.013739              1.847500       1.553938       0.155898      -0.317273       1.834483      -0.465264       2.154078           0.000000
          354              H       4.491610       1.231466       8.847111       0.105589       1.174441 0.89186624E+01  0.89246892E+02                                 1.784157                            1.704290      -1.012625       2.392708                    0.997389       3.501810       9.640603       0.501180       1.221289      -0.723061      -0.028034      -0.012802      -0.014188       0.033928       0.004668       0.011972      -0.005216       0.002673      -0.025864      -0.017696       0.004975       0.012721              1.822286       1.876942       0.346702       0.201772       1.933127      -0.067055       1.656789           0.000000
          355              H       5.898074      12.411881      16.640994       0.106533       1.128349 0.81286574E+01  0.78473864E+02                                 1.656343                            1.565315      -0.859235       2.464542                    0.999194       3.233756       8.388888       0.561286       1.130357      -0.746608       0.007691       0.026755      -0.023003       0.036113       0.001005      -0.006825      -0.002177      -0.028296       0.006605      -0.017603       0.003930       0.013673              1.711754       1.374293       0.072160      -0.222164       1.649631      -0.269890       2.111339          -0.000000
          356              H       5.139750       3.289311       8.143879       0.106933       1.115235 0.79012023E+01  0.77683679E+02                                 1.794798                            1.652811      -1.260841       2.276807                    0.993794       3.715650      10.567368       0.480490       1.296536      -0.703378      -0.020015       0.015277      -0.024987       0.035473      -0.000870       0.009618      -0.005115       0.004690      -0.017539      -0.012648       0.000794       0.011854              1.924146       1.682088      -0.248826       0.426106       1.995353      -0.514001       2.094997           0.000000
          357              H       7.272131       8.357765      16.034984       0.115768       1.183643 0.88064474E+01  0.87340431E+02                                 1.764891                            1.673878      -0.846342       2.476759                    0.999301       3.316925       8.921307       0.517623       1.193104      -0.731500       0.012173      -0.022071       0.026675       0.036700      -0.013469      -0.000799      -0.003750      -0.015217       0.018978      -0.018899       0.005433       0.013466              1.818330       1.505562      -0.114054       0.050683       1.635443      -0.291293       2.313986           0.000000
          358              H       6.095757      11.047546      12.492899       0.112100       1.169635 0.83495301E+01  0.81033284E+02                                 1.689752                            1.579644      -0.979753       2.411065                    0.998444       3.230921       8.364889       0.563141       1.120696      -0.749274      -0.010660       0.024147      -0.027459       0.038088      -0.012490       0.002337      -0.007490      -0.015319       0.001556      -0.015103      -0.002712       0.017815              1.768669       1.421722      -0.113659       0.092125       1.602619      -0.341104       2.281667          -0.000000
          359              H       5.706873       8.623503      17.742832       0.109360       1.119503 0.82541149E+01  0.80097880E+02                                 1.663844                            1.591154      -0.808863       2.492100                    0.999455       3.207242       8.378187       0.548745       1.150232      -0.742368       0.004136      -0.035877      -0.003923       0.036327       0.000489      -0.005222      -0.002488      -0.028870       0.009904      -0.017403       0.003897       0.013506              1.693270       1.391655      -0.068964      -0.172578       2.003266       0.224015       1.684887           0.000000
          360              H       7.874901       7.800365      13.870196       0.114929       1.145611 0.84524908E+01  0.82559994E+02                                 1.690221                            1.610662      -0.963824       2.422651                    0.998514       3.244206       8.518827       0.544836       1.150946      -0.741815       0.020089      -0.033385      -0.003894       0.039157      -0.013783       0.001179      -0.005299      -0.017388      -0.003250      -0.015921      -0.002326       0.018247              1.724351       1.571624      -0.318790      -0.157313       1.917241       0.236804       1.684187           0.000000
          361              H       5.444376      11.601706      14.586391       0.108318       1.196289 0.88075386E+01  0.86686789E+02                                 1.719299                            1.627200      -0.949928       2.419598                    0.998473       3.293093       8.605229       0.552013       1.127350      -0.747651      -0.019944       0.028752       0.001012       0.035007      -0.014297      -0.000714      -0.005340      -0.014405       0.017038      -0.019323       0.004235       0.015088              1.750020       1.618010      -0.380965      -0.145070       1.858852       0.188371       1.773196          -0.000000
          362              H       7.589719       1.017580      11.277636       0.113255       1.176173 0.84689431E+01  0.82637458E+02                                 1.709583                            1.603283      -0.891407       2.453694                    0.998887       3.244782       8.474626       0.551488       1.138210      -0.744993       0.020786      -0.015851       0.022773       0.034669       0.004691       0.014525      -0.005678       0.002111      -0.013536      -0.018406       0.003957       0.014449              1.761143       1.574483      -0.133217       0.319898       1.946894      -0.375527       1.762053          -0.000000
          363              H       5.243453      13.098909      18.728005       0.126275       1.153227 0.84521034E+01  0.83078992E+02                                 1.742270                            1.643980      -1.008442       2.403685                    0.998594       3.294344       8.858950       0.519661       1.199112      -0.729622      -0.001242       0.037660       0.001127       0.037697       0.001148      -0.007767      -0.005908      -0.031517      -0.003637      -0.018674       0.000147       0.018527              1.813480       1.389959      -0.107823      -0.127086       2.267017       0.380812       1.783466          -0.000000
          364              H       8.186008       3.159683      10.681347       0.115386       1.186338 0.84515716E+01  0.82377589E+02                                 1.714709                            1.596659      -0.984584       2.411913                    0.998333       3.244191       8.452327       0.555541       1.131145      -0.746589       0.031195       0.015554       0.019926       0.040151       0.003705       0.016214      -0.003186       0.010395      -0.002506      -0.016178      -0.002774       0.018953              1.785985       1.935180       0.456489       0.315775       1.887992       0.120282       1.534784          -0.000000
          365              H       3.101350      29.992679      10.726717       0.106568       1.203052 0.88931247E+01  0.88455161E+02                                 1.781071                            1.674112      -1.003761       2.391266                    0.998221       3.424239       9.236496       0.521064       1.181805      -0.732920      -0.033427      -0.002027      -0.001615       0.033528      -0.003199       0.003308      -0.012557       0.018212      -0.024119      -0.019210       0.003819       0.015391              1.861935       2.291775       0.455819       0.026746       1.908046      -0.106952       1.385983           0.000000
          366              H       3.739768      31.914414       9.861450       0.104740       1.153292 0.83503306E+01  0.81368702E+02                                 1.703133                            1.603114      -0.817524       2.482632                    0.999344       3.266211       8.585076       0.544623       1.154135      -0.740809      -0.020704       0.013887      -0.022143       0.033344       0.002971       0.010479      -0.008588       0.007388      -0.025250      -0.017954       0.004803       0.013150              1.764053       1.660976      -0.186621       0.196554       2.020876      -0.459534       1.610306           0.000000
          367              H       6.753619      29.030191      11.530411       0.120502       1.037327 0.74150360E+01  0.71114268E+02                                 1.668652                            1.572582      -0.874169       2.467684                    0.999044       3.338513       9.106582       0.510644       1.250675      -0.716138       0.026439      -0.023318       0.004243       0.035507      -0.001653       0.000775      -0.004588       0.006049      -0.051529      -0.018074       0.005906       0.012168              1.751601       1.778069      -0.402531       0.122127       1.959918      -0.294530       1.516816           0.000000
          368              H       7.372592      31.159331      10.989214       0.102818       1.176788 0.88205985E+01  0.87032032E+02                                 1.714083                            1.639709      -0.882159       2.449668                    0.998818       3.324516       8.758694       0.543073       1.143055      -0.743490       0.037312       0.005666      -0.001605       0.037774      -0.000926       0.001507      -0.005749       0.008503      -0.056570      -0.020208       0.006276       0.013932              1.738774       2.039422       0.247495      -0.000461       1.770937      -0.100996       1.405964           0.000000
          369              H      27.335304      25.445976      28.787138       0.125547       1.053148 0.74007820E+01  0.71371420E+02                                 1.725266                            1.600198      -1.007254       2.412849                    0.997384       3.419424       9.538705       0.489506       1.297482      -0.705335       0.001532      -0.028791      -0.023097       0.036943       0.001274      -0.004745       0.001460      -0.028630       0.004615      -0.016430       0.002691       0.013739              1.847500       1.553937      -0.155897      -0.317273       1.834483       0.465264       2.154078           0.000000
          370              H      27.915390      17.434966       7.356389       0.105589       1.174442 0.89186653E+01  0.89246920E+02                                 1.784157                            1.704290      -1.012625       2.392708                    0.997389       3.501811       9.640603       0.501181       1.221288      -0.723062       0.028034      -0.012802       0.014188       0.033928      -0.004668       0.011972       0.005216       0.002673      -0.025864      -0.017696       0.004975       0.012721              1.822286       1.876942      -0.346702       0.201772       1.933127       0.067055       1.656789           0.000000
          371              H      26.508926      28.615381      31.969506       0.106533       1.128349 0.81286574E+01  0.78473864E+02                                 1.656343                            1.565315      -0.859235       2.464542                    0.999194       3.233756       8.388888       0.561286       1.130357      -0.746608      -0.007691       0.026755       0.023003       0.036113      -0.001005      -0.006825       0.002177      -0.028296       0.006605      -0.017603       0.003930       0.013673              1.711754       1.374293      -0.072160      -0.222164       1.649631       0.269890       2.111339          -0.000000
          372              H      27.267250      19.492811       8.059621       0.106933       1.115235 0.79012066E+01  0.77683732E+02                                 1.794798                            1.652812      -1.260841       2.276807                    0.993794       3.715650      10.567369       0.480490       1.296537      -0.703378       0.020015       0.015277       0.024987       0.035473       0.000870       0.009618       0.005115       0.004690      -0.017539      -0.012648       0.000794       0.011854              1.924147       1.682088       0.248826       0.426107       1.995353       0.514001       2.094998           0.000000
          373              H      25.134869      24.561265       0.168516       0.115768       1.183643 0.88064479E+01  0.87340440E+02                                 1.764892                            1.673879      -0.846342       2.476759                    0.999301       3.316925       8.921308       0.517622       1.193104      -0.731500      -0.012173      -0.022071      -0.026675       0.036700       0.013469      -0.000799       0.003750      -0.015217       0.018978      -0.018899       0.005433       0.013466              1.818331       1.505562       0.114054       0.050683       1.635443       0.291293       2.313987           0.000000
          374              H      26.311243      27.251046       3.710602       0.112100       1.169635 0.83495358E+01  0.81033351E+02                                 1.689753                            1.579645      -0.979753       2.411065                    0.998444       3.230921       8.364889       0.563141       1.120696      -0.749274       0.010660       0.024147       0.027459       0.038088       0.012490       0.002337       0.007490      -0.015319       0.001556      -0.015103      -0.002712       0.017815              1.768670       1.421722       0.113659       0.092126       1.602619       0.341104       2.281669          -0.000000
          375              H      26.700127      24.827003      30.867668       0.109360       1.119503 0.82541156E+01  0.80097890E+02                                 1.663845                            1.591155      -0.808863       2.492100                    0.999455       3.207242       8.378188       0.548744       1.150232      -0.742368      -0.004136      -0.035877       0.003923       0.036327      -0.000489      -0.005222       0.002488      -0.028870       0.009904      -0.017403       0.003897       0.013506              1.693270       1.391655       0.068964      -0.172578       2.003266      -0.224015       1.684888           0.000000
          376              H      24.532099      24.003865       2.333304       0.114929       1.145611 0.84524908E+01  0.82559993E+02                                 1.690222                            1.610661      -0.963824       2.422651                    0.998514       3.244206       8.518827       0.544836       1.150946      -0.741815      -0.020089      -0.033385       0.003894       0.039157       0.013783       0.001179       0.005299      -0.017388      -0.003250      -0.015921      -0.002326       0.018247              1.724351       1.571624       0.318790      -0.157313       1.917241      -0.236804       1.684187           0.000000
          377              H      26.962624      27.805206       1.617109       0.108318       1.196289 0.88075408E+01  0.86686812E+02                                 1.719299                            1.627200      -0.949928       2.419598                    0.998473       3.293093       8.605228       0.552013       1.127350      -0.747651       0.019944       0.028752      -0.001012       0.035007       0.014297      -0.000714       0.005340      -0.014405       0.017038      -0.019323       0.004235       0.015088              1.750020       1.618011       0.380965      -0.145070       1.858852      -0.188371       1.773196          -0.000000
          378              H      24.817281      17.221080       4.925864       0.113255       1.176173 0.84689406E+01  0.82637433E+02                                 1.709584                            1.603283      -0.891407       2.453694                    0.998887       3.244781       8.474625       0.551488       1.138211      -0.744993      -0.020786      -0.015851      -0.022773       0.034669      -0.004691       0.014525       0.005678       0.002111      -0.013536      -0.018406       0.003957       0.014449              1.761144       1.574483       0.133217       0.319898       1.946895       0.375527       1.762053          -0.000000
          379              H      27.163547      29.302409      29.882495       0.126275       1.153227 0.84521034E+01  0.83078992E+02                                 1.742270                            1.643980      -1.008442       2.403685                    0.998594       3.294344       8.858950       0.519661       1.199112      -0.729622       0.001242       0.037660      -0.001127       0.037697      -0.001148      -0.007767       0.005908      -0.031517      -0.003637      -0.018674       0.000147       0.018527              1.813481       1.389959       0.107823      -0.127086       2.267017      -0.380812       1.783466          -0.000000
          380              H      24.220992      19.363183       5.522153       0.115386       1.186338 0.84515704E+01  0.82377575E+02                                 1.714709                            1.596659      -0.984584       2.411913                    0.998333       3.244191       8.452327       0.555541       1.131145      -0.746589      -0.031195       0.015554      -0.019926       0.040151      -0.003705       0.016214       0.003186       0.010395      -0.002506      -0.016178      -0.002774       0.018953              1.785985       1.935180      -0.456489       0.315775       1.887992      -0.120282       1.534784          -0.000000
          381              H      29.305650      13.789179       5.476783       0.106568       1.203052 0.88931250E+01  0.88455164E+02                                 1.781071                            1.674112      -1.003761       2.391266                    0.998221       3.424239       9.236496       0.521064       1.181805      -0.732920       0.033427      -0.002027       0.001615       0.033528       0.003199       0.003308       0.012557       0.018212      -0.024119      -0.019210       0.003819       0.015391              1.861935       2.291776      -0.455820       0.026746       1.908047       0.106952       1.385983           0.000000
          382              H      28.667232      15.710914       6.342050       0.104740       1.153292 0.83503345E+01  0.81368749E+02                                 1.703133                            1.603115      -0.817524       2.482632                    0.999344       3.266211       8.585076       0.544623       1.154135      -0.740809       0.020704       0.013887       0.022143       0.033344      -0.002971       0.010479       0.008588       0.007388      -0.025250      -0.017954       0.004803       0.013150              1.764053       1.660976       0.186621       0.196554       2.020878       0.459535       1.610306           0.000000
          383              H      25.653381      12.826691       4.673089       0.120502       1.037327 0.74150360E+01  0.71114268E+02                                 1.668652                            1.572582      -0.874169       2.467684                    0.999044       3.338513       9.106582       0.510644       1.250675      -0.716138      -0.026439      -0.023318      -0.004243       0.035507       0.001653       0.000775       0.004588       0.006049      -0.051529      -0.018074       0.005906       0.012168              1.751601       1.778069       0.402531       0.122127       1.959918       0.294530       1.516816           0.000000
          384              H      25.034408      14.955831       5.214286       0.102818       1.176788 0.88205985E+01  0.87032032E+02                                 1.714083                            1.639709      -0.882159       2.449668                    0.998818       3.324516       8.758694       0.543073       1.143055      -0.743490      -0.037312       0.005666       0.001605       0.037774       0.000926       0.001507       0.005749       0.008503      -0.056570      -0.020208       0.006276       0.013932              1.738774       2.039422      -0.247495      -0.000461       1.770937       0.100996       1.405964           0.000000
          385              H      21.275195       6.961024      12.583638       0.125547       1.053148 0.74007828E+01  0.71371429E+02                                 1.725267                            1.600199      -1.007254       2.412849                    0.997384       3.419424       9.538705       0.489506       1.297482      -0.705335      -0.001532       0.028791      -0.023097       0.036943       0.001274       0.004745      -0.001460      -0.028630       0.004615      -0.016430       0.002691       0.013739              1.847500       1.553938      -0.155898       0.317273       1.834483      -0.465264       2.154078           0.000000
          386              H      20.695110      14.972034      23.559889       0.105589       1.174441 0.89186610E+01  0.89246873E+02                                 1.784157                            1.704290      -1.012625       2.392708                    0.997389       3.501810       9.640602       0.501181       1.221289      -0.723061      -0.028034       0.012802       0.014188       0.033928      -0.004668      -0.011972      -0.005216       0.002673      -0.025864      -0.017696       0.004975       0.012721              1.822286       1.876941      -0.346702      -0.201772       1.933127      -0.067055       1.656789           0.000000
          387              H      22.101574       3.791619      15.766005       0.106533       1.128349 0.81286532E+01  0.78473817E+02                                 1.656343                            1.565315      -0.859235       2.464542                    0.999194       3.233756       8.388889       0.561286       1.130358      -0.746608       0.007691      -0.026755       0.023003       0.036113      -0.001005       0.006825      -0.002177      -0.028296       0.006605      -0.017603       0.003930       0.013673              1.711754       1.374293      -0.072160       0.222164       1.649631      -0.269890       2.111338          -0.000000
          388              H      21.343250      12.914189      24.263121       0.106933       1.115235 0.79012023E+01  0.77683679E+02                                 1.794798                            1.652811      -1.260841       2.276807                    0.993794       3.715650      10.567368       0.480490       1.296536      -0.703378      -0.020015      -0.015277       0.024987       0.035473       0.000870      -0.009618      -0.005115       0.004690      -0.017539      -0.012648       0.000794       0.011854              1.924146       1.682088       0.248826      -0.426106       1.995353      -0.514001       2.094997           0.000000
          389              H      23.475631       7.845735      16.372016       0.115768       1.183643 0.88064479E+01  0.87340440E+02                                 1.764892                            1.673879      -0.846342       2.476759                    0.999301       3.316925       8.921308       0.517622       1.193104      -0.731500       0.012173       0.022071      -0.026675       0.036700       0.013469       0.000799      -0.003750      -0.015217       0.018978      -0.018899       0.005433       0.013466              1.818331       1.505562       0.114054      -0.050683       1.635443      -0.291293       2.313987           0.000000
          390              H      22.299257       5.155954      19.914102       0.112100       1.169635 0.83495347E+01  0.81033337E+02                                 1.689753                            1.579645      -0.979753       2.411065                    0.998444       3.230921       8.364889       0.563141       1.120696      -0.749274      -0.010660      -0.024147       0.027459       0.038088       0.012490      -0.002337      -0.007490      -0.015319       0.001556      -0.015103      -0.002712       0.017815              1.768670       1.421722       0.113659      -0.092126       1.602619      -0.341104       2.281669          -0.000000
          391              H      21.910373       7.579997      14.664168       0.109360       1.119503 0.82541156E+01  0.80097890E+02                                 1.663845                            1.591155      -0.808863       2.492100                    0.999455       3.207242       8.378188       0.548744       1.150232      -0.742368       0.004136       0.035877       0.003923       0.036327      -0.000489       0.005222      -0.002488      -0.028870       0.009904      -0.017403       0.003897       0.013506              1.693270       1.391655       0.068964       0.172578       2.003266       0.224015       1.684888           0.000000
          392              H      24.078401       8.403135      18.536804       0.114929       1.145611 0.84524908E+01  0.82559993E+02                                 1.690222                            1.610661      -0.963824       2.422651                    0.998514       3.244206       8.518827       0.544836       1.150946      -0.741815       0.020089       0.033385       0.003894       0.039157       0.013783      -0.001179      -0.005299      -0.017388      -0.003250      -0.015921      -0.002326       0.018247              1.724351       1.571624       0.318790       0.157313       1.917241       0.236804       1.684187           0.000000
          393              H      21.647876       4.601794      17.820609       0.108318       1.196289 0.88075420E+01  0.86686827E+02                                 1.719299                            1.627200      -0.949928       2.419598                    0.998473       3.293093       8.605228       0.552013       1.127350      -0.747651      -0.019944      -0.028752      -0.001012       0.035007       0.014297       0.000714      -0.005340      -0.014405       0.017038      -0.019323       0.004235       0.015088              1.750020       1.618011       0.380965       0.145070       1.858852       0.188371       1.773196          -0.000000
          394              H      23.793219      15.185920      21.129364       0.113255       1.176173 0.84689431E+01  0.82637458E+02                                 1.709583                            1.603283      -0.891407       2.453694                    0.998887       3.244782       8.474626       0.551488       1.138210      -0.744993       0.020786       0.015851      -0.022773       0.034669      -0.004691      -0.014525      -0.005678       0.002111      -0.013536      -0.018406       0.003957       0.014449              1.761143       1.574483       0.133216      -0.319898       1.946894      -0.375526       1.762053          -0.000000
          395              H      21.446953       3.104591      13.678995       0.126275       1.153227 0.84521032E+01  0.83078987E+02                                 1.742270                            1.643980      -1.008442       2.403685                    0.998594       3.294344       8.858949       0.519661       1.199112      -0.729622      -0.001242      -0.037660      -0.001127       0.037697      -0.001148       0.007767      -0.005908      -0.031517      -0.003637      -0.018674       0.000147       0.018527              1.813480       1.389959       0.107823       0.127086       2.267016       0.380812       1.783466          -0.000000
          396              H      24.389508      13.043818      21.725653       0.115386       1.186338 0.84515685E+01  0.82377552E+02                                 1.714709                            1.596659      -0.984584       2.411913                    0.998333       3.244191       8.452327       0.555541       1.131145      -0.746589       0.031195      -0.015554      -0.019926       0.040151      -0.003705      -0.016214      -0.003186       0.010395      -0.002506      -0.016178      -0.002774       0.018953              1.785985       1.935180      -0.456488      -0.315775       1.887991       0.120282       1.534784          -0.000000
          397              H      19.304850      18.617821      21.680283       0.106568       1.203052 0.88931322E+01  0.88455251E+02                                 1.781072                            1.674113      -1.003761       2.391266                    0.998221       3.424239       9.236496       0.521064       1.181805      -0.732920      -0.033427       0.002027       0.001615       0.033528       0.003199      -0.003308      -0.012557       0.018212      -0.024119      -0.019210       0.003819       0.015391              1.861935       2.291776      -0.455819      -0.026746       1.908047      -0.106952       1.385983           0.000000
          398              H      19.943268      16.696086      22.545550       0.104740       1.153292 0.83503307E+01  0.81368704E+02                                 1.703133                            1.603114      -0.817524       2.482632                    0.999344       3.266211       8.585076       0.544623       1.154135      -0.740809      -0.020704      -0.013887       0.022143       0.033344      -0.002971      -0.010479      -0.008588       0.007388      -0.025250      -0.017954       0.004803       0.013150              1.764053       1.660976       0.186621      -0.196554       2.020877      -0.459534       1.610306           0.000000
          399              H      22.957119      19.580309      20.876589       0.120502       1.037327 0.74150359E+01  0.71114267E+02                                 1.668652                            1.572582      -0.874169       2.467684                    0.999044       3.338513       9.106582       0.510644       1.250675      -0.716138       0.026439       0.023318      -0.004243       0.035507       0.001653      -0.000775      -0.004588       0.006049      -0.051529      -0.018074       0.005906       0.012168              1.751601       1.778069       0.402530      -0.122127       1.959918      -0.294530       1.516816           0.000000
          400              H      23.576092      17.451169      21.417786       0.102818       1.176788 0.88205985E+01  0.87032032E+02                                 1.714083                            1.639709      -0.882159       2.449668                    0.998818       3.324516       8.758694       0.543073       1.143055      -0.743490       0.037312      -0.005666       0.001605       0.037774       0.000926      -0.001507      -0.005749       0.008503      -0.056570      -0.020208       0.006276       0.013932              1.738774       2.039422      -0.247495       0.000461       1.770937      -0.100996       1.405964           0.000000
          401              H      11.131804      23.164524       3.619862       0.125547       1.053148 0.74007820E+01  0.71371420E+02                                 1.725266                            1.600198      -1.007254       2.412849                    0.997384       3.419424       9.538705       0.489506       1.297482      -0.705335       0.001532       0.028791       0.023097       0.036943      -0.001274       0.004745       0.001460      -0.028630       0.004615      -0.016430       0.002691       0.013739              1.847500       1.553937       0.155897       0.317273       1.834483       0.465264       2.154078           0.000000
          402              H      11.711890      31.175534      25.050611       0.105589       1.174441 0.89186653E+01  0.89246920E+02                                 1.784157                            1.704290      -1.012625       2.392708                    0.997389       3.501811       9.640603       0.501181       1.221288      -0.723062       0.028034       0.012802      -0.014188       0.033928       0.004668      -0.011972       0.005216       0.002673      -0.025864      -0.017696       0.004975       0.012721              1.822286       1.876941       0.346702      -0.201772       1.933127       0.067055       1.656789           0.000000
          403              H      10.305426      19.995119       0.437495       0.106533       1.128349 0.81286525E+01  0.78473806E+02                                 1.656342                            1.565314      -0.859235       2.464542                    0.999194       3.233756       8.388888       0.561286       1.130358      -0.746608      -0.007691      -0.026755      -0.023003       0.036113       0.001005       0.006825       0.002177      -0.028296       0.006605      -0.017603       0.003930       0.013673              1.711754       1.374293       0.072160       0.222164       1.649631       0.269890       2.111337          -0.000000
          404              H      11.063750      29.117689      24.347379       0.106933       1.115235 0.79012066E+01  0.77683732E+02                                 1.794798                            1.652812      -1.260841       2.276807                    0.993794       3.715650      10.567369       0.480490       1.296537      -0.703378       0.020015      -0.015277      -0.024987       0.035473      -0.000870      -0.009618       0.005115       0.004690      -0.017539      -0.012648       0.000794       0.011854              1.924146       1.682088      -0.248826      -0.426107       1.995353       0.514001       2.094998           0.000000
          405              H       8.931369      24.049235      32.238484       0.115768       1.183643 0.88064479E+01  0.87340440E+02                                 1.764892                            1.673879      -0.846342       2.476759                    0.999301       3.316925       8.921308       0.517622       1.193104      -0.731500      -0.012173       0.022071       0.026675       0.036700      -0.013469       0.000799       0.003750      -0.015217       0.018978      -0.018899       0.005433       0.013466              1.818331       1.505562      -0.114054      -0.050683       1.635443       0.291293       2.313987           0.000000
          406              H      10.107743      21.359454      28.696398       0.112100       1.169635 0.83495355E+01  0.81033348E+02                                 1.689753                            1.579645      -0.979753       2.411065                    0.998444       3.230921       8.364889       0.563141       1.120696      -0.749274       0.010660      -0.024147      -0.027459       0.038088      -0.012490      -0.002337       0.007490      -0.015319       0.001556      -0.015103      -0.002712       0.017815              1.768670       1.421722      -0.113659      -0.092126       1.602619       0.341104       2.281669          -0.000000
          407              H      10.496627      23.783497       1.539333       0.109360       1.119503 0.82541142E+01  0.80097873E+02                                 1.663844                            1.591154      -0.808863       2.492100                    0.999455       3.207242       8.378188       0.548744       1.150232      -0.742368      -0.004136       0.035877      -0.003923       0.036327       0.000489       0.005222       0.002488      -0.028870       0.009904      -0.017403       0.003897       0.013506              1.693270       1.391655      -0.068964       0.172578       2.003266      -0.224015       1.684887           0.000000
          408              H       8.328599      24.606635      30.073696       0.114929       1.145611 0.84524909E+01  0.82559995E+02                                 1.690221                            1.610662      -0.963824       2.422651                    0.998514       3.244206       8.518827       0.544836       1.150946      -0.741815      -0.020089       0.033385      -0.003894       0.039157      -0.013783      -0.001179       0.005299      -0.017388      -0.003250      -0.015921      -0.002326       0.018247              1.724351       1.571624      -0.318790       0.157313       1.917241      -0.236804       1.684187           0.000000
          409              H      10.759124      20.805294      30.789891       0.108318       1.196289 0.88075420E+01  0.86686827E+02                                 1.719299                            1.627200      -0.949928       2.419598                    0.998473       3.293093       8.605228       0.552013       1.127350      -0.747651       0.019944      -0.028752       0.001012       0.035007      -0.014297       0.000714       0.005340      -0.014405       0.017038      -0.019323       0.004235       0.015088              1.750020       1.618011      -0.380965       0.145070       1.858852      -0.188371       1.773196          -0.000000
          410              H       8.613781      31.389420      27.481136       0.113255       1.176173 0.84689406E+01  0.82637433E+02                                 1.709584                            1.603283      -0.891407       2.453694                    0.998887       3.244781       8.474625       0.551488       1.138211      -0.744993      -0.020786       0.015851       0.022773       0.034669       0.004691      -0.014525       0.005678       0.002111      -0.013536      -0.018406       0.003957       0.014449              1.761144       1.574483      -0.133217      -0.319898       1.946895       0.375527       1.762053          -0.000000
          411              H      10.960047      19.308091       2.524505       0.126275       1.153227 0.84521023E+01  0.83078976E+02                                 1.742270                            1.643980      -1.008442       2.403685                    0.998594       3.294344       8.858949       0.519661       1.199112      -0.729622       0.001242      -0.037660       0.001127       0.037697       0.001148       0.007767       0.005908      -0.031517      -0.003637      -0.018674       0.000147       0.018527              1.813480       1.389958      -0.107822       0.127085       2.267016      -0.380812       1.783465          -0.000000
          412              H       8.017492      29.247317      26.884847       0.115386       1.186338 0.84515716E+01  0.82377589E+02                                 1.714709                            1.596659      -0.984584       2.411913                    0.998333       3.244191       8.452327       0.555541       1.131145      -0.746589      -0.031195      -0.015554       0.019926       0.040151       0.003705      -0.016214       0.003186       0.010395      -0.002506      -0.016178      -0.002774       0.018953              1.785986       1.935180       0.456489      -0.315775       1.887992      -0.120282       1.534784          -0.000000
          413              H      13.102150       2.414321      26.930217       0.106568       1.203052 0.88931244E+01  0.88455157E+02                                 1.781071                            1.674112      -1.003761       2.391266                    0.998221       3.424239       9.236496       0.521064       1.181805      -0.732920       0.033427       0.002027      -0.001615       0.033528      -0.003199      -0.003308       0.012557       0.018212      -0.024119      -0.019210       0.003819       0.015391              1.861935       2.291775       0.455819      -0.026746       1.908046       0.106952       1.385983           0.000000
          414              H      12.463732       0.492586      26.064950       0.104740       1.153292 0.83503343E+01  0.81368747E+02                                 1.703133                            1.603115      -0.817524       2.482632                    0.999344       3.266211       8.585076       0.544623       1.154135      -0.740809       0.020704      -0.013887      -0.022143       0.033344       0.002971      -0.010479       0.008588       0.007388      -0.025250      -0.017954       0.004803       0.013150              1.764053       1.660977      -0.186621      -0.196554       2.020876       0.459534       1.610306           0.000000
          415              H       9.449881       3.376809      27.733911       0.120502       1.037327 0.74150359E+01  0.71114267E+02                                 1.668652                            1.572582      -0.874169       2.467684                    0.999044       3.338513       9.106582       0.510644       1.250675      -0.716138      -0.026439       0.023318       0.004243       0.035507      -0.001653      -0.000775       0.004588       0.006049      -0.051529      -0.018074       0.005906       0.012168              1.751601       1.778069      -0.402530      -0.122127       1.959918       0.294530       1.516816           0.000000
          416              H       8.830908       1.247669      27.192714       0.102818       1.176788 0.88205985E+01  0.87032032E+02                                 1.714083                            1.639709      -0.882159       2.449668                    0.998818       3.324516       8.758694       0.543073       1.143055      -0.743490      -0.037312      -0.005666      -0.001605       0.037774      -0.000926      -0.001507       0.005749       0.008503      -0.056570      -0.020208       0.006276       0.013932              1.738774       2.039422       0.247495       0.000461       1.770937       0.100996       1.405964           0.000000
          417              C      12.894745      27.332064      21.177975       0.194083      36.290715 0.39577930E+03  0.91086933E+04                                 9.891042                            6.824614      -0.177353       1.961281                    0.999584      26.112489      74.805595       0.603071       0.441300      -1.046586      -0.043257       0.011502      -0.010567       0.045990      -0.020841       0.026852       0.003102       0.030480      -0.062153      -0.037638      -0.006808       0.044446             14.564453      21.702496      -7.754226       4.852705       9.799846      -1.823862      12.191018          -0.000000
          418              C      13.225297      27.179751      22.513143      -0.175637      37.554994 0.44731945E+03  0.10633703E+05                                 9.895542                            7.124657      -0.035276       1.961526                    0.999040      30.064525      88.043158       0.605477       0.425541      -1.054267       0.030612      -0.013049       0.019029       0.038334      -0.000575      -0.030515      -0.004627      -0.007211       0.021409      -0.031711       0.000048       0.031663             13.626286      21.074575      -6.394816       2.964596       8.612920      -1.423504      11.191363          -0.000000
          419              C      23.073784      25.676066      28.949173      -0.037701      39.503794 0.41828089E+03  0.96606356E+04                                10.041832                            6.744718       0.032193       2.018360                    0.999303      26.948284      74.780135       0.650246       0.407841      -1.078462      -0.015810       0.017137       0.040772       0.046968       0.006411       0.001885       0.000660       0.014468       0.001627      -0.009938       0.000113       0.009824             14.736243       9.218125       1.241673      -5.043941       9.790446       5.876708      25.200158           0.000000
          420              C      15.471102      26.554296      21.971946       0.050949      41.483070 0.42300229E+03  0.98374509E+04                                10.620756                            6.903549      -0.175303       1.952343                    0.999245      26.909814      75.943860       0.623351       0.422506      -1.064598      -0.003835      -0.006184      -0.001452       0.007420      -0.004971       0.004758      -0.016531       0.034935       0.002927      -0.027623       0.006451       0.021172             17.307703      32.523668      -8.366849       4.642824       8.875686      -1.530151      10.523754          -0.000000
          421              C      23.193690      27.150585      30.793131      -0.145234      36.015514 0.42240347E+03  0.99254612E+04                                 9.703804                            6.966089      -0.064808       1.954480                    0.999149      29.835006      87.638912       0.605064       0.430806      -1.048181       0.003278      -0.019309      -0.020062       0.028037       0.004511       0.016296       0.013550      -0.033117      -0.041225      -0.029204      -0.001072       0.030276             13.535489      10.387877       0.849046      -7.160104       7.868275       2.659562      22.350316           0.000000
          422              C      20.844182      24.956631      23.397854       0.622593      24.275043 0.24042100E+03  0.49156527E+04                                 7.771338                            5.484683       0.027209       2.068486                    0.999363      21.757403      59.965302       0.638462       0.469204      -1.024217       0.059606      -0.017746       0.013335       0.063606       0.029943      -0.005391       0.058901      -0.139883       0.013311      -0.082693      -0.023251       0.105945             10.656578      17.925939      -2.350597       2.392986       5.905197      -2.131602       8.138599          -0.000000
          423              C      15.121106      26.687164      20.630296      -0.133930      35.853122 0.42895059E+03  0.10071588E+05                                 9.554856                            6.953810       0.050199       1.982281                    0.999691      29.692607      85.883910       0.617086       0.422736      -1.058015      -0.038642       0.002915      -0.001957       0.038801       0.002401      -0.029338       0.009233       0.012972       0.047923      -0.027733      -0.010799       0.038531             12.906476      21.005561      -5.440797       4.492173       7.300857      -1.692647      10.413009          -0.000000
          424              C      23.608500      26.774663      29.555184      -0.094458      35.657018 0.42003531E+03  0.98621752E+04                                 9.656955                            6.977734      -0.195839       1.913844                    0.999242      29.560811      86.979001       0.600129       0.434685      -1.045176      -0.016804      -0.013249       0.021024       0.029998       0.003081       0.003889      -0.026197       0.002906      -0.032445      -0.031294       0.007505       0.023789             13.001215       9.628011       1.633875      -4.657855       8.956898       3.872032      20.418734           0.000000
          425              C      17.081730      25.384403      23.501556      -0.151616      34.579548 0.43461067E+03  0.10242418E+05                                 9.335127                            6.999157       0.105286       2.004513                    0.999523      29.758112      86.355327       0.614868       0.422690      -1.057586       0.023889      -0.011852      -0.002085       0.026749       0.008688      -0.025331      -0.012012       0.021966       0.005796      -0.021749      -0.014227       0.035976             12.386173      21.142153      -3.916750       3.112065       7.580773      -2.475987       8.435592           0.000000
          426              C      16.854881      26.129764      22.357589       0.085320      40.478326 0.41423142E+03  0.95873900E+04                                10.484157                            6.854800      -0.105971       1.977001                    0.999381      26.574058      74.925065       0.622115       0.425381      -1.062325       0.004543      -0.004036      -0.000502       0.006098      -0.010871       0.005606       0.007641       0.029953       0.006352      -0.022838       0.004751       0.018087             16.903156      32.446645      -6.644495       4.378378       8.964697      -2.925590       9.298124          -0.000000
          427              C      22.257128      26.450593      31.496363       0.093034      40.170127 0.39262991E+03  0.89772747E+04                                10.433439                            6.679353      -0.118170       1.978105                    0.999477      26.237548      73.813991       0.628678       0.426105      -1.060605       0.003145       0.002274      -0.003148       0.004998      -0.008620      -0.005560       0.003292      -0.019262       0.034775      -0.019261       0.004033       0.015228             16.797420      10.435760       0.237011      -7.992165       9.636104       6.003768      30.320397          -0.000000
          428              C      19.453922      25.358478      23.025174      -0.039810      38.932138 0.42165976E+03  0.97679897E+04                                10.021290                            6.806100       0.016022       2.013411                    0.999377      27.059080      75.445153       0.641796       0.411970      -1.074680      -0.042893       0.011476      -0.014737       0.046783       0.003029      -0.004607      -0.002553       0.003760       0.002746      -0.004023      -0.003368       0.007391             14.914952      27.617502      -4.478527       4.011096       7.752860      -2.685252       9.374495           0.000000
          429              C      19.204388      26.074672      21.913613      -0.088804      33.260604 0.38438352E+03  0.87878752E+04                                 9.072523                            6.579097       0.005807       1.978090                    0.999653      28.626542      81.913253       0.634436       0.422279      -1.057476      -0.026370      -0.003756       0.011340       0.028950       0.017344      -0.025941       0.001686      -0.010229       0.010910      -0.034008       0.004952       0.029056             12.104677      20.819488      -3.676413       2.665674       7.158446      -2.414236       8.336099           0.000000
          430              C      14.476207      26.797348      22.879342      -0.120731      34.858717 0.40491727E+03  0.93830797E+04                                 9.399997                            6.755165       0.070204       1.995573                    0.999756      29.217881      84.304090       0.625446       0.422607      -1.056760      -0.032005      -0.000350      -0.014330       0.035068       0.003957       0.003671      -0.005391      -0.014195       0.098308      -0.024936      -0.008688       0.033624             13.113318      22.802451      -6.231106       1.491467       7.663474      -0.531820       8.874029          -0.000000
          431              C      18.384491      25.014963      23.832108      -0.098529      34.116042 0.42015582E+03  0.98190351E+04                                 9.271170                            6.906835       0.000281       1.970996                    0.999695      29.285263      84.645766       0.615557       0.425774      -1.055596      -0.015419       0.011244      -0.026958       0.033029       0.007446       0.003206      -0.018175      -0.028083       0.080895      -0.030527      -0.005704       0.036231             12.271635      21.821005      -2.949693       2.099440       6.835277      -1.876849       8.158623           0.000000
          432              C      23.495075      25.235331      27.594561       0.610585      26.574169 0.25343709E+03  0.52404634E+04                                 8.173624                            5.600639       0.036074       2.065190                    0.999377      22.016081      60.639424       0.638220       0.464126      -1.028981       0.015953      -0.021059      -0.058710       0.064381      -0.047203       0.043797      -0.048427      -0.024235      -0.171648      -0.083889      -0.019826       0.103715             11.360825       8.443469       1.841382      -2.745815       8.053413       4.322308      17.585592          -0.000000
          433              C      17.950237      26.460315      21.583062      -0.155629      36.466373 0.41668921E+03  0.97090693E+04                                 9.612652                            6.818298       0.099249       1.999197                    0.999712      29.561676      85.065430       0.628304       0.418380      -1.061190       0.020918      -0.012769       0.015746       0.029130       0.004233       0.005655      -0.026019      -0.016513       0.070952      -0.026320      -0.013203       0.039523             13.316392      24.697297      -3.728305       1.813798       7.296621      -2.092674       7.955256          -0.000000
          434              C      21.741856      25.335793      30.922759      -0.156123      35.563763 0.41551147E+03  0.96757048E+04                                 9.454952                            6.818584       0.105048       2.003261                    0.999687      29.492199      84.866065       0.626859       0.419601      -1.060316       0.010378      -0.003568      -0.024177       0.026551       0.022855      -0.010861      -0.018703       0.008757      -0.005952      -0.025864      -0.009663       0.035527             12.549385       7.909038       1.092133      -3.680187       9.042203       4.905666      20.696914          -0.000000
          435              C      13.870196      27.076048      20.212246      -0.192745      36.886185 0.44451824E+03  0.10525573E+05                                 9.666714                            7.031296       0.180980       2.021228                    0.999717      30.215836      87.631644       0.620208       0.417073      -1.062090       0.034417      -0.021558       0.001822       0.040652      -0.006170      -0.001753      -0.004824      -0.017135       0.093323      -0.026287      -0.005439       0.031727             13.066119      20.982124      -5.807026       3.601044       7.539745      -1.102143      10.676487          -0.000000
          436              C      22.121018      24.963112      29.642683      -0.097011      35.260906 0.40950824E+03  0.94943035E+04                                 9.395028                            6.773794      -0.009892       1.967157                    0.999620      29.052569      83.218480       0.628743       0.420177      -1.060731       0.000385       0.027266       0.016751       0.032003       0.016813       0.016857       0.008659      -0.020349      -0.057888      -0.029232      -0.004972       0.034204             12.406989       8.549449       1.384514      -4.372143       8.500521       3.783603      20.170998           0.000000
          437              C      21.852040      26.845959       0.469901       0.055488      41.088529 0.40138154E+03  0.92171744E+04                                10.573411                            6.726455      -0.087523       1.984048                    0.999484      26.538430      74.533342       0.630985       0.422714      -1.063985       0.000578      -0.005576      -0.000319       0.005615       0.009167      -0.010555       0.010081       0.004572       0.045687      -0.022602       0.001653       0.020950             17.397800       8.975257      -1.301498      -8.579058      10.648174       6.236109      32.569968           0.000000
          438              C      21.077513      27.607523       3.127276       0.203944      33.949656 0.33942843E+03  0.75031840E+04                                 9.352795                            6.258974       0.010497       2.032178                    0.999602      24.872123      69.396352       0.640205       0.432802      -1.053697      -0.026591       0.015144       0.044675       0.054151       0.004641      -0.005888       0.020403       0.020279       0.064249      -0.030515       0.000395       0.030120             13.701713       9.780855      -1.477003      -7.957729      11.359738       4.908570      19.964546          -0.000000
          439              C      21.612228      28.404736       2.197195      -0.187312      37.900685 0.40913047E+03  0.95187701E+04                                 9.913017                            6.778134       0.052949       1.984670                    0.999745      29.813855      86.596478       0.625169       0.421104      -1.056203       0.013301      -0.022070      -0.040144       0.047702      -0.003406       0.002872       0.017053      -0.035323      -0.115717      -0.042526       0.001717       0.040810             14.079348       8.662246      -0.814971      -7.527124      10.426002       4.362456      23.149797           0.000000
          440              C      22.062686      28.048259       0.988413      -0.119665      34.928540 0.38285868E+03  0.87647121E+04                                 9.435598                            6.581837       0.070472       1.999373                    0.999833      28.946995      83.518586       0.630551       0.424314      -1.053749      -0.000883      -0.001630       0.040848       0.040890       0.003394      -0.011910      -0.024691       0.008881      -0.029594      -0.031222       0.004450       0.026772             13.181104       7.931154      -1.066282      -6.406122      10.113430       5.329923      21.498729           0.000000
          441              C      21.100198      26.308003       2.757836      -0.190246      36.122446 0.44357413E+03  0.10494081E+05                                 9.534249                            7.027612       0.106694       2.000457                    0.999702      29.974709      86.798395       0.620079       0.417523      -1.062164       0.015322      -0.011800      -0.034142       0.039239      -0.003717      -0.012118      -0.035126      -0.013675      -0.010497      -0.037356      -0.001418       0.038774             12.634159       8.136964      -1.205259      -5.875355      11.025803       2.966916      18.739711           0.000000
          442              C      21.450193      25.938563       1.468037      -0.132785      36.213752 0.44175042E+03  0.10438493E+05                                 9.591873                            7.030898       0.092998       1.991658                    0.999763      29.871010      86.401067       0.617688       0.419639      -1.060994       0.010956       0.027357       0.037164       0.047430       0.001784       0.000977       0.011831      -0.077436      -0.055482      -0.029566      -0.020489       0.050055             13.055416       7.945641      -0.416719      -6.394678       9.124541       1.987941      22.096066          -0.000000
          443              C       3.308755       5.074936       4.974474       0.194083      36.290718 0.39577932E+03  0.91086937E+04                                 9.891043                            6.824614      -0.177353       1.961281                    0.999584      26.112489      74.805595       0.603071       0.441300      -1.046586       0.043257      -0.011502      -0.010567       0.045990      -0.020841      -0.026852      -0.003102       0.030480      -0.062153      -0.037638      -0.006808       0.044446             14.564455      21.702504      -7.754230      -4.852698       9.799849       1.823859      12.191010          -0.000000
          444              C       2.978203       5.227249       6.309643      -0.175637      37.555006 0.44731982E+03  0.10633714E+05                                 9.895545                            7.124660      -0.035276       1.961526                    0.999040      30.064525      88.043158       0.605477       0.425541      -1.054267      -0.030612       0.013049       0.019029       0.038334      -0.000575       0.030515       0.004627      -0.007211       0.021409      -0.031711       0.000048       0.031663             13.626289      21.074579      -6.394820      -2.964595       8.612924       1.423502      11.191363          -0.000000
          445              C      25.536716       6.730934      12.745673      -0.037701      39.503789 0.41828095E+03  0.96606374E+04                                10.041831                            6.744719       0.032193       2.018360                    0.999303      26.948284      74.780133       0.650246       0.407841      -1.078462       0.015810      -0.017137       0.040772       0.046968       0.006411      -0.001885      -0.000660       0.014468       0.001627      -0.009938       0.000113       0.009824             14.736240       9.218122       1.241673       5.043938       9.790446      -5.876707      25.200152           0.000000
          446              C       0.732398       5.852704       5.768446       0.050949      41.483068 0.42300227E+03  0.98374504E+04                                10.620757                            6.903549      -0.175303       1.952343                    0.999245      26.909813      75.943860       0.623351       0.422506      -1.064598       0.003835       0.006184      -0.001452       0.007420      -0.004971      -0.004758       0.016531       0.034935       0.002927      -0.027623       0.006451       0.021172             17.307702      32.523667      -8.366848      -4.642824       8.875686       1.530151      10.523754          -0.000000
          447              C      25.416810       5.256415      14.589631      -0.145234      36.015508 0.42240336E+03  0.99254582E+04                                 9.703802                            6.966088      -0.064808       1.954480                    0.999149      29.835006      87.638911       0.605064       0.430806      -1.048181      -0.003278       0.019309      -0.020062       0.028037       0.004511      -0.016296      -0.013550      -0.033117      -0.041225      -0.029204      -0.001072       0.030276             13.535486      10.387872       0.849047       7.160098       7.868275      -2.659563      22.350313           0.000000
          448              C      27.766318       7.450369       7.194354       0.622593      24.275043 0.24042100E+03  0.49156526E+04                                 7.771338                            5.484683       0.027209       2.068486                    0.999363      21.757403      59.965302       0.638462       0.469204      -1.024217      -0.059606       0.017746       0.013335       0.063606       0.029943       0.005391      -0.058901      -0.139883       0.013311      -0.082693      -0.023251       0.105945             10.656578      17.925938      -2.350595      -2.392989       5.905197       2.131602       8.138600          -0.000000
          449              C       1.082394       5.719836       4.426796      -0.133930      35.853130 0.42895060E+03  0.10071588E+05                                 9.554858                            6.953810       0.050199       1.982281                    0.999691      29.692607      85.883910       0.617086       0.422736      -1.058015       0.038642      -0.002915      -0.001957       0.038801       0.002401       0.029338      -0.009233       0.012972       0.047923      -0.027733      -0.010799       0.038531             12.906479      21.005567      -5.440799      -4.492175       7.300858       1.692648      10.413010          -0.000000
          450              C      25.002001       5.632337      13.351684      -0.094458      35.657029 0.42003534E+03  0.98621761E+04                                 9.656956                            6.977734      -0.195839       1.913844                    0.999242      29.560811      86.979000       0.600129       0.434685      -1.045176       0.016804       0.013249       0.021024       0.029998       0.003081      -0.003889       0.026197       0.002906      -0.032445      -0.031294       0.007505       0.023789             13.001217       9.628009       1.633874       4.657855       8.956901      -3.872036      20.418742           0.000000
          451              C      31.528770       7.022597       7.298056      -0.151616      34.579547 0.43461069E+03  0.10242418E+05                                 9.335126                            6.999157       0.105286       2.004513                    0.999523      29.758113      86.355328       0.614868       0.422690      -1.057586      -0.023889       0.011852      -0.002085       0.026749       0.008688       0.025331       0.012012       0.021966       0.005796      -0.021749      -0.014227       0.035976             12.386172      21.142150      -3.916750      -3.112065       7.580773       2.475987       8.435592           0.000000
          452              C      31.755619       6.277236       6.154089       0.085320      40.478324 0.41423149E+03  0.95873919E+04                                10.484157                            6.854800      -0.105971       1.977001                    0.999381      26.574058      74.925066       0.622115       0.425381      -1.062325      -0.004543       0.004036      -0.000502       0.006098      -0.010871      -0.005606      -0.007641       0.029953       0.006352      -0.022838       0.004751       0.018087             16.903154      32.446638      -6.644493      -4.378379       8.964698       2.925591       9.298125          -0.000000
          453              C      26.353372       5.956407      15.292863       0.093034      40.170124 0.39262991E+03  0.89772748E+04                                10.433439                            6.679353      -0.118170       1.978105                    0.999477      26.237548      73.813991       0.628678       0.426105      -1.060605      -0.003145      -0.002274      -0.003148       0.004998      -0.008620       0.005560      -0.003292      -0.019262       0.034775      -0.019261       0.004033       0.015228             16.797418      10.435758       0.237011       7.992164       9.636103      -6.003767      30.320394          -0.000000
          454              C      29.156578       7.048523       6.821673      -0.039810      38.932137 0.42165976E+03  0.97679896E+04                                10.021290                            6.806100       0.016022       2.013411                    0.999377      27.059080      75.445153       0.641796       0.411970      -1.074680       0.042893      -0.011476      -0.014737       0.046783       0.003029       0.004607       0.002553       0.003760       0.002746      -0.004023      -0.003368       0.007391             14.914951      27.617497      -4.478529      -4.011097       7.752862       2.685253       9.374495          -0.000000
          455              C      29.406112       6.332328       5.710113      -0.088804      33.260603 0.38438352E+03  0.87878752E+04                                 9.072523                            6.579097       0.005807       1.978090                    0.999653      28.626542      81.913254       0.634436       0.422279      -1.057476       0.026370       0.003756       0.011340       0.028950       0.017344       0.025941      -0.001686      -0.010229       0.010910      -0.034008       0.004952       0.029056             12.104677      20.819484      -3.676417      -2.665675       7.158450       2.414238       8.336098           0.000000
          456              C       1.727293       5.609652       6.675842      -0.120731      34.858701 0.40491718E+03  0.93830771E+04                                 9.399994                            6.755165       0.070204       1.995573                    0.999756      29.217881      84.304089       0.625446       0.422607      -1.056760       0.032005       0.000350      -0.014330       0.035068       0.003957      -0.003671       0.005390      -0.014195       0.098308      -0.024936      -0.008688       0.033624             13.113311      22.802434      -6.231102      -1.491459       7.663471       0.531819       8.874026          -0.000000
          457              C      30.226009       7.392037       7.628608      -0.098529      34.116045 0.42015592E+03  0.98190381E+04                                 9.271170                            6.906836       0.000281       1.970996                    0.999695      29.285263      84.645767       0.615557       0.425774      -1.055596       0.015419      -0.011244      -0.026958       0.033029       0.007446      -0.003206       0.018175      -0.028083       0.080895      -0.030527      -0.005704       0.036231             12.271636      21.821006      -2.949696      -2.099439       6.835277       1.876848       8.158624           0.000000
          458              C      25.115425       7.171669      11.391060       0.610585      26.574151 0.25343701E+03  0.52404614E+04                                 8.173621                            5.600638       0.036074       2.065190                    0.999377      22.016081      60.639424       0.638220       0.464126      -1.028981      -0.015953       0.021059      -0.058710       0.064381      -0.047203      -0.043797       0.048427      -0.024235      -0.171648      -0.083889      -0.019826       0.103715             11.360816       8.443469       1.841387       2.745809       8.053412      -4.322302      17.585567          -0.000000
          459              C      30.660263       5.946684       5.379562      -0.155629      36.466359 0.41668917E+03  0.97090682E+04                                 9.612650                            6.818298       0.099249       1.999197                    0.999712      29.561676      85.065430       0.628304       0.418380      -1.061190      -0.020918       0.012769       0.015746       0.029130       0.004233      -0.005655       0.026019      -0.016513       0.070952      -0.026320      -0.013203       0.039523             13.316387      24.697283      -3.728305      -1.813797       7.296621       2.092675       7.955256          -0.000000
          460              C      26.868644       7.071207      14.719259      -0.156123      35.563755 0.41551146E+03  0.96757043E+04                                 9.454950                            6.818583       0.105048       2.003261                    0.999687      29.492199      84.866061       0.626859       0.419601      -1.060316      -0.010378       0.003568      -0.024177       0.026551       0.022855       0.010861       0.018703       0.008757      -0.005952      -0.025864      -0.009663       0.035527             12.549381       7.909036       1.092133       3.680185       9.042201      -4.905664      20.696906          -0.000000
          461              C       2.333304       5.330952       4.008746      -0.192745      36.886183 0.44451803E+03  0.10525567E+05                                 9.666713                            7.031295       0.180980       2.021228                    0.999717      30.215836      87.631645       0.620208       0.417073      -1.062090      -0.034417       0.021558       0.001822       0.040652      -0.006170       0.001753       0.004824      -0.017135       0.093323      -0.026287      -0.005439       0.031727             13.066119      20.982128      -5.807028      -3.601042       7.539745       1.102143      10.676483          -0.000000
          462              C      26.489482       7.443888      13.439183      -0.097011      35.260883 0.40950806E+03  0.94942985E+04                                 9.395024                            6.773792      -0.009892       1.967157                    0.999620      29.052568      83.218476       0.628743       0.420177      -1.060731      -0.000385      -0.027266       0.016751       0.032003       0.016813      -0.016857      -0.008659      -0.020349      -0.057888      -0.029232      -0.004972       0.034204             12.406981       8.549445       1.384515       4.372139       8.500519      -3.783597      20.170978           0.000000
          463              C      26.758460       5.561041      16.673401       0.055488      41.088528 0.40138154E+03  0.92171744E+04                                10.573411                            6.726455      -0.087523       1.984048                    0.999484      26.538430      74.533342       0.630985       0.422714      -1.063985      -0.000578       0.005576      -0.000319       0.005615       0.009167       0.010555      -0.010081       0.004572       0.045687      -0.022602       0.001653       0.020950             17.397798       8.975256      -1.301498       8.579056      10.648173      -6.236108      32.569964           0.000000
          464              C      27.532987       4.799477      19.330776       0.203944      33.949653 0.33942843E+03  0.75031841E+04                                 9.352795                            6.258974       0.010497       2.032178                    0.999602      24.872123      69.396351       0.640206       0.432802      -1.053697       0.026591      -0.015144       0.044675       0.054151       0.004641       0.005888      -0.020403       0.020279       0.064249      -0.030515       0.000395       0.030120             13.701711       9.780852      -1.477003       7.957726      11.359738      -4.908571      19.964542          -0.000000
          465              C      26.998272       4.002264      18.400695      -0.187312      37.900680 0.40913047E+03  0.95187699E+04                                 9.913016                            6.778134       0.052949       1.984670                    0.999745      29.813855      86.596475       0.625169       0.421104      -1.056203      -0.013301       0.022070      -0.040144       0.047702      -0.003406      -0.002872      -0.017053      -0.035322      -0.115717      -0.042526       0.001717       0.040810             14.079346       8.662244      -0.814971       7.527122      10.426000      -4.362455      23.149793           0.000000
          466              C      26.547814       4.358741      17.191913      -0.119665      34.928538 0.38285868E+03  0.87647120E+04                                 9.435598                            6.581837       0.070472       1.999373                    0.999833      28.946995      83.518586       0.630551       0.424314      -1.053749       0.000883       0.001630       0.040848       0.040890       0.003394       0.011910       0.024691       0.008881      -0.029594      -0.031222       0.004450       0.026772             13.181103       7.931153      -1.066282       6.406121      10.113429      -5.329922      21.498726           0.000000
          467              C      27.510302       6.098997      18.961336      -0.190246      36.122446 0.44357414E+03  0.10494081E+05                                 9.534249                            7.027612       0.106694       2.000457                    0.999702      29.974709      86.798396       0.620079       0.417523      -1.062164      -0.015322       0.011800      -0.034142       0.039239      -0.003717       0.012118       0.035126      -0.013675      -0.010497      -0.037356      -0.001418       0.038774             12.634159       8.136963      -1.205259       5.875354      11.025804      -2.966916      18.739711           0.000000
          468              C      27.160307       6.468437      17.671537      -0.132785      36.213752 0.44175042E+03  0.10438493E+05                                 9.591872                            7.030897       0.092998       1.991658                    0.999763      29.871011      86.401069       0.617688       0.419639      -1.060994      -0.010956      -0.027357       0.037164       0.047430       0.001784      -0.000977      -0.011831      -0.077436      -0.055482      -0.029566      -0.020489       0.050055             13.055415       7.945640      -0.416719       6.394677       9.124541      -1.987940      22.096064          -0.000000
          469              C      19.512255      11.128564      27.432525       0.194083      36.290710 0.39577925E+03  0.91086919E+04                                 9.891041                            6.824614      -0.177353       1.961281                    0.999584      26.112489      74.805595       0.603071       0.441300      -1.046586       0.043257       0.011502       0.010567       0.045990       0.020841       0.026852      -0.003102       0.030480      -0.062153      -0.037638      -0.006808       0.044446             14.564451      21.702492       7.754222       4.852703       9.799843       1.823862      12.191017          -0.000000
          470              C      19.181703      10.976251      26.097357      -0.175637      37.554995 0.44731945E+03  0.10633703E+05                                 9.895543                            7.124657      -0.035276       1.961526                    0.999040      30.064525      88.043158       0.605477       0.425541      -1.054267      -0.030612      -0.013049      -0.019029       0.038334       0.000575      -0.030515       0.004627      -0.007211       0.021409      -0.031711       0.000048       0.031663             13.626286      21.074575       6.394815       2.964596       8.612920       1.423504      11.191364          -0.000000
          471              C       9.333216       9.472566      19.661327      -0.037701      39.503795 0.41828089E+03  0.96606356E+04                                10.041832                            6.744718       0.032193       2.018360                    0.999303      26.948284      74.780135       0.650246       0.407841      -1.078462       0.015810       0.017137      -0.040772       0.046968      -0.006411       0.001885      -0.000660       0.014468       0.001627      -0.009938       0.000113       0.009824             14.736244       9.218125      -1.241673      -5.043941       9.790447      -5.876708      25.200159          -0.000000
          472              C      16.935898      10.350796      26.638554       0.050949      41.483065 0.42300227E+03  0.98374504E+04                                10.620756                            6.903549      -0.175303       1.952343                    0.999245      26.909814      75.943861       0.623351       0.422506      -1.064598       0.003835      -0.006184       0.001452       0.007420       0.004971       0.004758       0.016531       0.034935       0.002927      -0.027623       0.006451       0.021172             17.307700      32.523663       8.366848       4.642822       8.875686       1.530151      10.523752          -0.000000
          473              C       9.213310      10.947085      17.817369      -0.145234      36.015514 0.42240345E+03  0.99254607E+04                                 9.703804                            6.966089      -0.064808       1.954480                    0.999149      29.835006      87.638912       0.605064       0.430806      -1.048181      -0.003278      -0.019309       0.020062       0.028037      -0.004511       0.016296      -0.013550      -0.033117      -0.041225      -0.029204      -0.001072       0.030276             13.535490      10.387877      -0.849046      -7.160105       7.868275      -2.659562      22.350318           0.000000
          474              C      11.562818       8.753131      25.212646       0.622593      24.275043 0.24042103E+03  0.49156533E+04                                 7.771338                            5.484684       0.027209       2.068486                    0.999363      21.757403      59.965302       0.638462       0.469204      -1.024217      -0.059606      -0.017746      -0.013335       0.063606      -0.029943      -0.005391      -0.058901      -0.139883       0.013311      -0.082693      -0.023251       0.105945             10.656578      17.925934       2.350597       2.392990       5.905198       2.131603       8.138601          -0.000000
          475              C      17.285894      10.483664      27.980204      -0.133930      35.853147 0.42895095E+03  0.10071598E+05                                 9.554861                            6.953813       0.050199       1.982281                    0.999691      29.692607      85.883913       0.617086       0.422736      -1.058015       0.038642       0.002915       0.001957       0.038801      -0.002401      -0.029338      -0.009233       0.012972       0.047923      -0.027733      -0.010799       0.038531             12.906483      21.005574       5.440803       4.492174       7.300862       1.692649      10.413011          -0.000000
          476              C       8.798500      10.571163      19.055316      -0.094458      35.657019 0.42003531E+03  0.98621752E+04                                 9.656955                            6.977733      -0.195839       1.913844                    0.999242      29.560811      86.979001       0.600129       0.434685      -1.045176       0.016804      -0.013249      -0.021024       0.029998      -0.003081       0.003889       0.026197       0.002906      -0.032445      -0.031294       0.007505       0.023789             13.001215       9.628011      -1.633875      -4.657855       8.956899      -3.872032      20.418735           0.000000
          477              C      15.325270       9.180903      25.108944      -0.151616      34.579541 0.43461067E+03  0.10242418E+05                                 9.335126                            6.999157       0.105286       2.004513                    0.999523      29.758112      86.355327       0.614868       0.422690      -1.057586      -0.023889      -0.011852       0.002085       0.026749      -0.008688      -0.025331       0.012012       0.021966       0.005796      -0.021749      -0.014227       0.035976             12.386170      21.142145       3.916749       3.112064       7.580773       2.475987       8.435592           0.000000
          478              C      15.552119       9.926264      26.252911       0.085320      40.478325 0.41423142E+03  0.95873900E+04                                10.484157                            6.854800      -0.105971       1.977001                    0.999381      26.574058      74.925066       0.622115       0.425381      -1.062325      -0.004543      -0.004036       0.000502       0.006098       0.010871       0.005606      -0.007641       0.029953       0.006352      -0.022838       0.004751       0.018087             16.903155      32.446643       6.644495       4.378378       8.964698       2.925590       9.298124          -0.000000
          479              C      10.149872      10.247093      17.114137       0.093034      40.170136 0.39262992E+03  0.89772749E+04                                10.433441                            6.679353      -0.118170       1.978105                    0.999477      26.237548      73.813991       0.628678       0.426105      -1.060605      -0.003145       0.002274       0.003148       0.004998       0.008620      -0.005560      -0.003292      -0.019262       0.034775      -0.019261       0.004033       0.015228             16.797425      10.435761      -0.237010      -7.992168       9.636105      -6.003771      30.320408          -0.000000
          480              C      12.953078       9.154978      25.585327      -0.039810      38.932131 0.42165974E+03  0.97679890E+04                                10.021289                            6.806100       0.016022       2.013411                    0.999377      27.059080      75.445154       0.641796       0.411970      -1.074680       0.042893       0.011476       0.014737       0.046783      -0.003029      -0.004607       0.002553       0.003760       0.002746      -0.004023      -0.003368       0.007391             14.914949      27.617487       4.478530       4.011101       7.752862       2.685255       9.374499           0.000000
          481              C      13.202612       9.871172      26.696887      -0.088804      33.260575 0.38438302E+03  0.87878613E+04                                 9.072518                            6.579093       0.005807       1.978090                    0.999653      28.626542      81.913254       0.634436       0.422279      -1.057476       0.026370      -0.003756      -0.011340       0.028950      -0.017344      -0.025941      -0.001686      -0.010229       0.010910      -0.034008       0.004952       0.029056             12.104670      20.819470       3.676412       2.665674       7.158444       2.414237       8.336096           0.000000
          482              C      17.930793      10.593848      25.731158      -0.120731      34.858717 0.40491727E+03  0.93830797E+04                                 9.399997                            6.755165       0.070204       1.995573                    0.999756      29.217881      84.304090       0.625446       0.422607      -1.056760       0.032005      -0.000350       0.014330       0.035068      -0.003957       0.003671       0.005391      -0.014195       0.098308      -0.024936      -0.008688       0.033624             13.113317      22.802449       6.231106       1.491467       7.663473       0.531820       8.874029          -0.000000
          483              C      14.022509       8.811463      24.778392      -0.098529      34.116042 0.42015599E+03  0.98190401E+04                                 9.271170                            6.906836       0.000281       1.970996                    0.999695      29.285263      84.645766       0.615557       0.425774      -1.055596       0.015419       0.011244       0.026958       0.033029      -0.007446       0.003206       0.018175      -0.028083       0.080895      -0.030527      -0.005704       0.036231             12.271633      21.820997       2.949693       2.099440       6.835278       1.876850       8.158625           0.000000
          484              C       8.911925       9.031831      21.015939       0.610585      26.574169 0.25343709E+03  0.52404635E+04                                 8.173624                            5.600639       0.036074       2.065190                    0.999377      22.016081      60.639425       0.638220       0.464126      -1.028981      -0.015953      -0.021059       0.058710       0.064381       0.047203       0.043797       0.048427      -0.024235      -0.171648      -0.083889      -0.019826       0.103715             11.360825       8.443470      -1.841382      -2.745816       8.053414      -4.322308      17.585593          -0.000000
          485              C      14.456763      10.256815      27.027438      -0.155629      36.466379 0.41668924E+03  0.97090701E+04                                 9.612653                            6.818298       0.099249       1.999197                    0.999712      29.561677      85.065430       0.628304       0.418380      -1.061190      -0.020918      -0.012769      -0.015746       0.029130      -0.004233       0.005655       0.026019      -0.016513       0.070952      -0.026320      -0.013203       0.039523             13.316394      24.697302       3.728308       1.813800       7.296622       2.092674       7.955257          -0.000000
          486              C      10.665144       9.132293      17.687741      -0.156123      35.563764 0.41551147E+03  0.96757047E+04                                 9.454952                            6.818583       0.105048       2.003261                    0.999687      29.492199      84.866064       0.626859       0.419601      -1.060316      -0.010378      -0.003568       0.024177       0.026551      -0.022855      -0.010861       0.018703       0.008757      -0.005952      -0.025864      -0.009663       0.035527             12.549386       7.909038      -1.092133      -3.680187       9.042203      -4.905667      20.696916          -0.000000
          487              C      18.536804      10.872549      28.398254      -0.192745      36.886180 0.44451822E+03  0.10525573E+05                                 9.666713                            7.031297       0.180980       2.021228                    0.999717      30.215836      87.631646       0.620208       0.417073      -1.062090      -0.034417      -0.021558      -0.001822       0.040652       0.006170      -0.001753       0.004824      -0.017135       0.093323      -0.026287      -0.005439       0.031727             13.066117      20.982120       5.807024       3.601040       7.539744       1.102142      10.676487          -0.000000
          488              C      10.285982       8.759612      18.967817      -0.097011      35.260907 0.40950824E+03  0.94943035E+04                                 9.395028                            6.773794      -0.009892       1.967157                    0.999620      29.052569      83.218480       0.628743       0.420177      -1.060731      -0.000385       0.027266      -0.016751       0.032003      -0.016813       0.016857      -0.008659      -0.020349      -0.057888      -0.029232      -0.004972       0.034204             12.406990       8.549449      -1.384514      -4.372143       8.500521      -3.783604      20.170999           0.000000
          489              C      10.554960      10.642459      15.733599       0.055488      41.088535 0.40138138E+03  0.92171698E+04                                10.573412                            6.726453      -0.087523       1.984048                    0.999484      26.538430      74.533341       0.630986       0.422714      -1.063985      -0.000578      -0.005576       0.000319       0.005615      -0.009167      -0.010555      -0.010081       0.004572       0.045687      -0.022602       0.001653       0.020950             17.397804       8.975258       1.301500      -8.579059      10.648174      -6.236116      32.569980           0.000000
          490              C      11.329487      11.404023      13.076225       0.203944      33.949634 0.33942840E+03  0.75031830E+04                                 9.352791                            6.258973       0.010497       2.032178                    0.999602      24.872124      69.396352       0.640206       0.432802      -1.053697       0.026591       0.015144      -0.044675       0.054151      -0.004641      -0.005888      -0.020403       0.020279       0.064249      -0.030515       0.000395       0.030120             13.701704       9.780848       1.476998      -7.957723      11.359732      -4.908560      19.964532          -0.000000
          491              C      10.794772      12.201236      14.006305      -0.187312      37.900664 0.40913005E+03  0.95187580E+04                                 9.913012                            6.778130       0.052949       1.984670                    0.999745      29.813855      86.596475       0.625169       0.421104      -1.056203      -0.013301      -0.022070       0.040144       0.047702       0.003406       0.002872      -0.017053      -0.035323      -0.115717      -0.042526       0.001717       0.040810             14.079341       8.662241       0.814972      -7.527117      10.426004      -4.362458      23.149779           0.000000
          492              C      10.344314      11.844758      15.215086      -0.119665      34.928572 0.38285874E+03  0.87647139E+04                                 9.435603                            6.581838       0.070472       1.999373                    0.999833      28.946994      83.518584       0.630551       0.424314      -1.053749       0.000883      -0.001630      -0.040848       0.040890      -0.003394      -0.011910       0.024691       0.008881      -0.029594      -0.031222       0.004450       0.026772             13.181116       7.931158       1.066286      -6.406129      10.113437      -5.329935      21.498754           0.000000
          493              C      11.306802      10.104503      13.445664      -0.190246      36.122429 0.44357403E+03  0.10494078E+05                                 9.534247                            7.027612       0.106694       2.000457                    0.999702      29.974708      86.798395       0.620079       0.417523      -1.062164      -0.015322      -0.011800       0.034142       0.039239       0.003717      -0.012118       0.035126      -0.013675      -0.010497      -0.037356      -0.001418       0.038774             12.634154       8.136961       1.205256      -5.875351      11.025801      -2.966908      18.739699           0.000000
          494              C      10.956807       9.735063      14.735463      -0.132785      36.213741 0.44175041E+03  0.10438492E+05                                 9.591871                            7.030898       0.092998       1.991658                    0.999763      29.871010      86.401068       0.617688       0.419639      -1.060994      -0.010956       0.027357      -0.037164       0.047430      -0.001784       0.000977      -0.011831      -0.077436      -0.055482      -0.029566      -0.020489       0.050055             13.055412       7.945638       0.416718      -6.394674       9.124541      -1.987939      22.096056          -0.000000
          495              C      29.098245      21.278436      11.229025       0.194083      36.290715 0.39577930E+03  0.91086932E+04                                 9.891042                            6.824614      -0.177353       1.961281                    0.999584      26.112489      74.805595       0.603071       0.441300      -1.046586      -0.043257      -0.011502       0.010567       0.045990       0.020841      -0.026852       0.003102       0.030480      -0.062153      -0.037638      -0.006808       0.044446             14.564453      21.702497       7.754225      -4.852705       9.799845      -1.823862      12.191018          -0.000000
          496              C      29.428797      21.430749       9.893857      -0.175637      37.555001 0.44731954E+03  0.10633706E+05                                 9.895543                            7.124657      -0.035276       1.961526                    0.999040      30.064526      88.043159       0.605478       0.425541      -1.054267       0.030612       0.013049      -0.019029       0.038334       0.000575       0.030515      -0.004627      -0.007211       0.021409      -0.031711       0.000048       0.031663             13.626287      21.074577       6.394818      -2.964596       8.612921      -1.423503      11.191363          -0.000000
          497              C       6.870284      22.934434       3.457827      -0.037701      39.503793 0.41828077E+03  0.96606324E+04                                10.041831                            6.744717       0.032193       2.018360                    0.999303      26.948284      74.780134       0.650246       0.407841      -1.078462      -0.015810      -0.017137      -0.040772       0.046968      -0.006411      -0.001885       0.000660       0.014468       0.001627      -0.009938       0.000113       0.009824             14.736244       9.218123      -1.241671       5.043941       9.790448       5.876711      25.200161           0.000000
          498              C      31.674602      22.056204      10.435054       0.050949      41.483067 0.42300228E+03  0.98374505E+04                                10.620756                            6.903549      -0.175303       1.952343                    0.999245      26.909814      75.943861       0.623351       0.422506      -1.064598      -0.003835       0.006184       0.001452       0.007420       0.004971      -0.004758      -0.016531       0.034935       0.002927      -0.027623       0.006451       0.021172             17.307702      32.523666       8.366849      -4.642823       8.875686      -1.530151      10.523753          -0.000000
          499              C       6.990190      21.459915       1.613869      -0.145234      36.015512 0.42240335E+03  0.99254580E+04                                 9.703804                            6.966089      -0.064808       1.954480                    0.999149      29.835006      87.638913       0.605064       0.430806      -1.048181       0.003278       0.019309       0.020062       0.028037      -0.004511      -0.016296       0.013550      -0.033117      -0.041225      -0.029204      -0.001072       0.030276             13.535490      10.387873      -0.849046       7.160100       7.868276       2.659564      22.350321           0.000000
          500              C       4.640682      23.653869       9.009146       0.622593      24.275043 0.24042103E+03  0.49156533E+04                                 7.771338                            5.484684       0.027209       2.068486                    0.999363      21.757403      59.965302       0.638462       0.469204      -1.024217       0.059606       0.017746      -0.013335       0.063606      -0.029943       0.005391       0.058901      -0.139883       0.013311      -0.082693      -0.023251       0.105945             10.656578      17.925934       2.350597      -2.392990       5.905198      -2.131603       8.138601          -0.000000
          501              C      31.324606      21.923336      11.776704      -0.133930      35.853145 0.42895086E+03  0.10071596E+05                                 9.554860                            6.953812       0.050199       1.982281                    0.999691      29.692607      85.883912       0.617086       0.422736      -1.058015      -0.038642      -0.002915       0.001957       0.038801      -0.002401       0.029338       0.009233       0.012972       0.047923      -0.027733      -0.010799       0.038531             12.906482      21.005575       5.440801      -4.492175       7.300860      -1.692648      10.413011          -0.000000
          502              C       7.404999      21.835837       2.851816      -0.094458      35.657035 0.42003535E+03  0.98621765E+04                                 9.656957                            6.977734      -0.195839       1.913844                    0.999242      29.560811      86.979001       0.600129       0.434685      -1.045176      -0.016804       0.013249      -0.021024       0.029998      -0.003081      -0.003889      -0.026197       0.002906      -0.032445      -0.031294       0.007505       0.023789             13.001220       9.628010      -1.633873       4.657856       8.956902       3.872038      20.418749           0.000000
          503              C       0.878230      23.226097       8.905444      -0.151616      34.579542 0.43461069E+03  0.10242418E+05                                 9.335126                            6.999157       0.105286       2.004513                    0.999523      29.758113      86.355328       0.614868       0.422690      -1.057586       0.023889       0.011852       0.002085       0.026749      -0.008688       0.025331      -0.012012       0.021966       0.005796      -0.021749      -0.014227       0.035976             12.386170      21.142145       3.916749      -3.112064       7.580772      -2.475987       8.435592           0.000000
          504              C       0.651381      22.480736      10.049411       0.085320      40.478327 0.41423142E+03  0.95873901E+04                                10.484158                            6.854800      -0.105971       1.977001                    0.999381      26.574058      74.925067       0.622115       0.425381      -1.062325       0.004543       0.004036       0.000502       0.006098       0.010871      -0.005606       0.007641       0.029953       0.006352      -0.022838       0.004751       0.018087             16.903157      32.446647       6.644496      -4.378379       8.964698      -2.925590       9.298125          -0.000000
          505              C       6.053628      22.159907       0.910637       0.093034      40.170127 0.39262991E+03  0.89772748E+04                                10.433439                            6.679352      -0.118170       1.978105                    0.999477      26.237548      73.813990       0.628678       0.426105      -1.060605       0.003145      -0.002274       0.003148       0.004998       0.008620       0.005560       0.003292      -0.019262       0.034775      -0.019261       0.004033       0.015228             16.797421      10.435759      -0.237010       7.992166       9.636103       6.003768      30.320402          -0.000000
          506              C       3.250422      23.252022       9.381827      -0.039810      38.932128 0.42165972E+03  0.97679885E+04                                10.021289                            6.806100       0.016022       2.013411                    0.999377      27.059080      75.445153       0.641796       0.411970      -1.074680      -0.042893      -0.011476       0.014737       0.046783      -0.003029       0.004607      -0.002553       0.003760       0.002746      -0.004023      -0.003368       0.007391             14.914948      27.617485       4.478529      -4.011100       7.752861      -2.685255       9.374498           0.000000
          507              C       3.000888      22.535828      10.493387      -0.088804      33.260597 0.38438328E+03  0.87878685E+04                                 9.072522                            6.579095       0.005807       1.978090                    0.999653      28.626542      81.913253       0.634436       0.422279      -1.057476      -0.026370       0.003756      -0.011340       0.028950      -0.017344       0.025941       0.001686      -0.010229       0.010910      -0.034008       0.004952       0.029056             12.104676      20.819485       3.676414      -2.665675       7.158446      -2.414237       8.336098           0.000000
          508              C      30.679707      21.813152       9.527658      -0.120731      34.858717 0.40491726E+03  0.93830796E+04                                 9.399997                            6.755165       0.070204       1.995573                    0.999756      29.217881      84.304091       0.625446       0.422607      -1.056760      -0.032005       0.000350       0.014330       0.035068      -0.003957      -0.003671      -0.005391      -0.014195       0.098308      -0.024936      -0.008688       0.033624             13.113317      22.802448       6.231106      -1.491467       7.663474      -0.531821       8.874029          -0.000000
          509              C       2.180991      23.595537       8.574892      -0.098529      34.116042 0.42015600E+03  0.98190402E+04                                 9.271170                            6.906837       0.000281       1.970996                    0.999695      29.285263      84.645767       0.615557       0.425774      -1.055596      -0.015419      -0.011244       0.026958       0.033029      -0.007446      -0.003206      -0.018175      -0.028083       0.080895      -0.030527      -0.005704       0.036231             12.271634      21.820998       2.949693      -2.099440       6.835278      -1.876850       8.158625           0.000000
          510              C       7.291575      23.375169       4.812439       0.610585      26.574172 0.25343709E+03  0.52404635E+04                                 8.173625                            5.600639       0.036074       2.065190                    0.999377      22.016081      60.639424       0.638220       0.464126      -1.028981       0.015953       0.021059       0.058710       0.064381       0.047203      -0.043797      -0.048427      -0.024235      -0.171648      -0.083889      -0.019826       0.103715             11.360827       8.443470      -1.841382       2.745816       8.053414       4.322309      17.585596          -0.000000
[truncated: 428,947 more chars]
