# Supplementary material for: A collection of forcefield precursors for metal–organic frameworks
Source: RSC Adv. 2019 Nov 13;9(63):36492–507. doi: 10.1039/c9ra07327b (PMC9075174; doi:10.1039/c9ra07327b)
Supplement: RA-009-C9RA07327B-s5837 [file RA-009-C9RA07327B-s5837.xyz]

 1160
jmolscript: load "" {1 1 1} spacegroup "x,y,z" unitcell [{     32.405300     0.000000     0.000000 }, {      0.000000    32.405300     0.000000 }, {      0.000000     0.000000    32.405300 }]
Zn     8.730312     9.022284    25.933962     0.968343
Zn     7.472338    23.383016     9.731312     0.968343
Zn    23.674988    25.224934    22.673988     0.968343
Zn    24.932962     7.180366     6.471338     0.968343
Zn    25.933962     8.730312     9.022284     0.968343
Zn     9.731312     7.472338    23.383016     0.968343
Zn    22.673988    23.674988    25.224934     0.968343
Zn     6.471338    24.932962     7.180366     0.968343
Zn     9.022284    25.933962     8.730312     0.968343
Zn    23.383016     9.731312     7.472338     0.968342
Zn    25.224934    22.673988    23.674988     0.968343
Zn     7.180366     6.471338    24.932962     0.968343
Zn     7.026117     9.176533    23.228767     0.974524
Zn     9.176533    23.228767     7.026117     0.974524
Zn    25.379183    25.379183    25.379183     0.974524
Zn    23.228767     7.026117     9.176533     0.974524
Zn    23.674988    23.383016     6.471338     0.968343
Zn    24.932962     9.022284    22.673988     0.968343
Zn     8.730312     7.180366     9.731312     0.968343
Zn     7.472338    25.224934    25.933962     0.968343
Zn     6.471338    23.674988    23.383016     0.968343
Zn    22.673988    24.932962     9.022284     0.968343
Zn     9.731312     8.730312     7.180366     0.968343
Zn    25.933962     7.472338    25.224934     0.968343
Zn    23.383016     6.471338    23.674988     0.968342
Zn     9.022284    22.673988    24.932962     0.968343
Zn     7.180366     9.731312     8.730312     0.968343
Zn    25.224934    25.933962     7.472338     0.968342
Zn    25.379183    23.228767     9.176533     0.974524
Zn    23.228767     9.176533    25.379183     0.974524
Zn     7.026117     7.026117     7.026117     0.974524
Zn     9.176533    25.379183    23.228767     0.974524
H      7.320357    17.417849    27.210730     0.101673
H      6.720859    19.601966    27.654683     0.123781
H      3.684483    16.708173    26.138115     0.104860
H      3.240530    18.749707    26.578827     0.098433
H     19.822322    11.137702    25.447882     0.124667
H      4.478412    14.945324    25.055778     0.105322
H     16.050345     8.982749    24.579420     0.115404
H     16.614197    10.343772    28.626842     0.108509
H     17.748383    10.486355    24.809498     0.112597
H     14.585626    10.729395    27.819950     0.107125
H     13.901874     8.321681    24.002606     0.114822
H     18.723782    10.962713    29.297632     0.124679
H     12.501965    10.113694    27.269060     0.117332
H      8.179098    13.013968    26.915842     0.117740
H      5.171886    12.897309    24.339621     0.104720
H      7.560156    15.149478    27.515340     0.110194
H      8.882293    14.987451    11.008080     0.101673
H      9.481791    12.803334    11.452033     0.123781
H     12.518167    15.697127     9.935465     0.104860
H     12.962120    13.655593    10.376177     0.098433
H     28.785628    21.267598     9.245232     0.124667
H     11.724238    17.459976     8.853128     0.105322
H      0.152305    23.422551     8.376770     0.115404
H     31.993753    22.061528    12.424192     0.108509
H     30.859567    21.918945     8.606848     0.112597
H      1.617024    21.675905    11.617300     0.107125
H      2.300776    24.083619     7.799956     0.114822
H     29.884168    21.442587    13.094982     0.124679
H      3.700685    22.291606    11.066410     0.117332
H      8.023552    19.391332    10.713192     0.117740
H     11.030764    19.507991     8.136971     0.104720
H      8.642494    17.255822    11.312690     0.110194
H     25.084943     1.215199    21.397220     0.101673
H     25.684441     3.399316    20.953267     0.123781
H     28.720817     0.505523    22.469835     0.104860
H     29.164770     2.547057    22.029123     0.098433
H     12.582978    27.340352    23.160068     0.124667
H     27.926888    31.147974    23.552172     0.105322
H     16.354955    25.185399    24.028530     0.115404
H     15.791103    26.546422    19.981108     0.108509
H     14.656917    26.689005    23.798452     0.112597
H     17.819674    26.932045    20.788000     0.107125
H     18.503426    24.524331    24.605344     0.114822
H     13.681518    27.165363    19.310318     0.124679
H     19.903335    26.316344    21.338890     0.117332
H     24.226202    29.216618    21.692108     0.117740
H     27.233414    29.099959    24.268329     0.104720
H     24.845144    31.352128    21.092610     0.110194
H     23.523007    31.190101     5.194570     0.101673
H     22.923509    29.005984     4.750617     0.123781
H     19.887133    31.899777     6.267185     0.104860
H     19.443180    29.858243     5.826473     0.098433
H      3.619672     5.064948     6.957418     0.124667
H     20.681062     1.257326     7.349522     0.105322
H     32.252995     7.219901     7.825880     0.115404
H      0.411547     5.858878     3.778458     0.108509
H      1.545733     5.716295     7.595802     0.112597
H     30.788276     5.473255     4.585350     0.107125
H     30.104524     7.880969     8.402694     0.114822
H      2.521132     5.239937     3.107668     0.124679
H     28.704615     6.088956     5.136240     0.117332
H     24.381748     3.188682     5.489458     0.117740
H     21.374536     3.305341     8.065679     0.104720
H     23.762806     1.053172     4.889960     0.110194
H     27.210730     7.320357    17.417849     0.101673
H     27.654683     6.720859    19.601966     0.123781
H     26.138115     3.684483    16.708173     0.104860
H     26.578827     3.240530    18.749707     0.098433
H     25.447882    19.822322    11.137702     0.124667
H     25.055778     4.478412    14.945324     0.105322
H     24.579420    16.050345     8.982749     0.115404
H     28.626842    16.614197    10.343772     0.108509
H     24.809498    17.748383    10.486355     0.112597
H     27.819950    14.585626    10.729395     0.107125
H     24.002606    13.901874     8.321681     0.114822
H     29.297632    18.723782    10.962713     0.124679
H     27.269060    12.501965    10.113694     0.117332
H     26.915842     8.179098    13.013968     0.117740
H     24.339621     5.171886    12.897309     0.104720
H     27.515340     7.560156    15.149478     0.110194
H     11.008080     8.882293    14.987451     0.101673
H     11.452033     9.481791    12.803334     0.123781
H      9.935465    12.518167    15.697127     0.104860
H     10.376177    12.962120    13.655593     0.098433
H      9.245232    28.785628    21.267598     0.124667
H      8.853128    11.724238    17.459976     0.105322
H      8.376770     0.152305    23.422551     0.115404
H     12.424192    31.993753    22.061528     0.108509
H      8.606848    30.859567    21.918945     0.112597
H     11.617300     1.617024    21.675905     0.107125
H      7.799956     2.300776    24.083619     0.114822
H     13.094982    29.884168    21.442587     0.124679
H     11.066410     3.700685    22.291606     0.117332
H     10.713192     8.023552    19.391332     0.117740
H      8.136971    11.030764    19.507991     0.104720
H     11.312690     8.642494    17.255822     0.110194
H     21.397220    25.084943     1.215199     0.101673
H     20.953267    25.684441     3.399316     0.123781
H     22.469835    28.720817     0.505523     0.104860
H     22.029123    29.164770     2.547057     0.098433
H     23.160068    12.582978    27.340352     0.124667
H     23.552172    27.926888    31.147974     0.105322
H     24.028530    16.354955    25.185399     0.115404
H     19.981108    15.791103    26.546422     0.108509
H     23.798452    14.656917    26.689005     0.112597
H     20.788000    17.819674    26.932045     0.107125
H     24.605344    18.503426    24.524331     0.114822
H     19.310318    13.681518    27.165363     0.124679
H     21.338890    19.903335    26.316344     0.117332
H     21.692108    24.226202    29.216618     0.117740
H     24.268329    27.233414    29.099959     0.104720
H     21.092610    24.845144    31.352128     0.110194
H      5.194570    23.523007    31.190101     0.101673
H      4.750617    22.923509    29.005984     0.123781
H      6.267185    19.887133    31.899777     0.104860
H      5.826473    19.443180    29.858243     0.098433
H      6.957418     3.619672     5.064948     0.124667
H      7.349522    20.681062     1.257326     0.105322
H      7.825880    32.252995     7.219901     0.115404
H      3.778458     0.411547     5.858878     0.108509
H      7.595802     1.545733     5.716295     0.112597
H      4.585350    30.788276     5.473255     0.107125
H      8.402694    30.104524     7.880969     0.114822
H      3.107668     2.521132     5.239937     0.124679
H      5.136240    28.704615     6.088956     0.117332
H      5.489458    24.381748     3.188682     0.117740
H      8.065679    21.374536     3.305341     0.104720
H      4.889960    23.762806     1.053172     0.110194
H     17.417849    27.210730     7.320357     0.101673
H     19.601966    27.654683     6.720859     0.123781
H     16.708173    26.138115     3.684483     0.104860
H     18.749707    26.578827     3.240530     0.098433
H     11.137702    25.447882    19.822322     0.124667
H     14.945324    25.055778     4.478412     0.105322
H      8.982749    24.579420    16.050345     0.115404
H     10.343772    28.626842    16.614197     0.108509
H     10.486355    24.809498    17.748383     0.112597
H     10.729395    27.819950    14.585626     0.107125
H      8.321681    24.002606    13.901874     0.114822
H     10.962713    29.297632    18.723782     0.124679
H     10.113694    27.269060    12.501965     0.117332
H     13.013968    26.915842     8.179098     0.117740
H     12.897309    24.339621     5.171886     0.104720
H     15.149478    27.515340     7.560156     0.110194
H     14.987451    11.008080     8.882293     0.101673
H     12.803334    11.452033     9.481791     0.123781
H     15.697127     9.935465    12.518167     0.104860
H     13.655593    10.376177    12.962120     0.098433
H     21.267598     9.245232    28.785628     0.124667
H     17.459976     8.853128    11.724238     0.105322
H     23.422551     8.376770     0.152305     0.115404
H     22.061528    12.424192    31.993753     0.108509
H     21.918945     8.606848    30.859567     0.112597
H     21.675905    11.617300     1.617024     0.107125
H     24.083619     7.799956     2.300776     0.114822
H     21.442587    13.094982    29.884168     0.124679
H     22.291606    11.066410     3.700685     0.117332
H     19.391332    10.713192     8.023552     0.117740
H     19.507991     8.136971    11.030764     0.104720
H     17.255822    11.312690     8.642494     0.110194
H      1.215199    21.397220    25.084943     0.101673
H      3.399316    20.953267    25.684441     0.123781
H      0.505523    22.469835    28.720817     0.104860
H      2.547057    22.029123    29.164770     0.098433
H     27.340352    23.160068    12.582978     0.124667
H     31.147974    23.552172    27.926888     0.105322
H     25.185399    24.028530    16.354955     0.115404
H     26.546422    19.981108    15.791103     0.108509
H     26.689005    23.798452    14.656917     0.112597
H     26.932045    20.788000    17.819674     0.107125
H     24.524331    24.605344    18.503426     0.114822
H     27.165363    19.310318    13.681518     0.124679
H     26.316344    21.338890    19.903335     0.117332
H     29.216618    21.692108    24.226202     0.117740
H     29.099959    24.268329    27.233414     0.104720
H     31.352128    21.092610    24.845144     0.110194
H     31.190101     5.194570    23.523007     0.101673
H     29.005984     4.750617    22.923509     0.123781
H     31.899777     6.267185    19.887133     0.104860
H     29.858243     5.826473    19.443180     0.098433
H      5.064948     6.957418     3.619672     0.124667
H      1.257326     7.349522    20.681062     0.105322
H      7.219901     7.825880    32.252995     0.115404
H      5.858878     3.778458     0.411547     0.108509
H      5.716295     7.595802     1.545733     0.112597
H      5.473255     4.585350    30.788276     0.107125
H      7.880969     8.402694    30.104524     0.114822
H      5.239937     3.107668     2.521132     0.124679
H      6.088956     5.136240    28.704615     0.117332
H      3.188682     5.489458    24.381748     0.117740
H      3.305341     8.065679    21.374536     0.104720
H      1.053172     4.889960    23.762806     0.110194
H     25.084943    14.987451     5.194570     0.101673
H     25.684441    12.803334     4.750617     0.123781
H     28.720817    15.697127     6.267185     0.104860
H     29.164770    13.655593     5.826473     0.098433
H     12.582978    21.267598     6.957418     0.124667
H     27.926888    17.459976     7.349522     0.105322
H     16.354955    23.422551     7.825880     0.115404
H     15.791103    22.061528     3.778458     0.108509
H     14.656917    21.918945     7.595802     0.112597
H     17.819674    21.675905     4.585350     0.107125
H     18.503426    24.083619     8.402694     0.114822
H     13.681518    21.442587     3.107668     0.124679
H     19.903335    22.291606     5.136240     0.117332
H     24.226202    19.391332     5.489458     0.117740
H     27.233414    19.507991     8.065679     0.104720
H     24.845144    17.255822     4.889960     0.110194
H     23.523007    17.417849    21.397220     0.101673
H     22.923509    19.601966    20.953267     0.123781
H     19.887133    16.708173    22.469835     0.104860
H     19.443180    18.749707    22.029123     0.098433
H      3.619672    11.137702    23.160068     0.124667
H     20.681062    14.945324    23.552172     0.105322
H     32.252995     8.982749    24.028530     0.115404
H      0.411547    10.343772    19.981108     0.108509
H      1.545733    10.486355    23.798452     0.112597
H     30.788276    10.729395    20.788000     0.107125
H     30.104524     8.321681    24.605344     0.114822
H      2.521132    10.962713    19.310318     0.124679
H     28.704615    10.113694    21.338890     0.117332
H     24.381748    13.013968    21.692108     0.117740
H     21.374536    12.897309    24.268329     0.104720
H     23.762806    15.149478    21.092610     0.110194
H      7.320357    31.190101    11.008080     0.101673
H      6.720859    29.005984    11.452033     0.123781
H      3.684483    31.899777     9.935465     0.104860
H      3.240530    29.858243    10.376177     0.098433
H     19.822322     5.064948     9.245232     0.124667
H      4.478412     1.257326     8.853128     0.105322
H     16.050345     7.219901     8.376770     0.115404
H     16.614197     5.858878    12.424192     0.108509
H     17.748383     5.716295     8.606848     0.112597
H     14.585626     5.473255    11.617300     0.107125
H     13.901874     7.880969     7.799956     0.114822
H     18.723782     5.239937    13.094982     0.124679
H     12.501965     6.088956    11.066410     0.117332
H      8.179098     3.188682    10.713192     0.117740
H      5.171886     3.305341     8.136971     0.104720
H      7.560156     1.053172    11.312690     0.110194
H      8.882293     1.215199    27.210730     0.101673
H      9.481791     3.399316    27.654683     0.123781
H     12.518167     0.505523    26.138115     0.104860
H     12.962120     2.547057    26.578827     0.098433
H     28.785628    27.340352    25.447882     0.124667
H     11.724238    31.147974    25.055778     0.105322
H      0.152305    25.185399    24.579420     0.115404
H     31.993753    26.546422    28.626842     0.108509
H     30.859567    26.689005    24.809498     0.112597
H      1.617024    26.932045    27.819950     0.107125
H      2.300776    24.524331    24.002606     0.114822
H     29.884168    27.165363    29.297632     0.124679
H      3.700685    26.316344    27.269060     0.117332
H      8.023552    29.216618    26.915842     0.117740
H     11.030764    29.099959    24.339621     0.104720
H      8.642494    31.352128    27.515340     0.110194
H      5.194570    25.084943    14.987451     0.101673
H      4.750617    25.684441    12.803334     0.123781
H      6.267185    28.720817    15.697127     0.104860
H      5.826473    29.164770    13.655593     0.098433
H      6.957418    12.582978    21.267598     0.124667
H      7.349522    27.926888    17.459976     0.105322
H      7.825880    16.354955    23.422551     0.115404
H      3.778458    15.791103    22.061528     0.108509
H      7.595802    14.656917    21.918945     0.112597
H      4.585350    17.819674    21.675905     0.107125
H      8.402694    18.503426    24.083619     0.114822
H      3.107668    13.681518    21.442587     0.124679
H      5.136240    19.903335    22.291606     0.117332
H      5.489458    24.226202    19.391332     0.117740
H      8.065679    27.233414    19.507991     0.104720
H      4.889960    24.845144    17.255822     0.110194
H     21.397220    23.523007    17.417849     0.101673
H     20.953267    22.923509    19.601966     0.123781
H     22.469835    19.887133    16.708173     0.104860
H     22.029123    19.443180    18.749707     0.098433
H     23.160068     3.619672    11.137702     0.124667
H     23.552172    20.681062    14.945324     0.105322
H     24.028530    32.252995     8.982749     0.115404
H     19.981108     0.411547    10.343772     0.108509
H     23.798452     1.545733    10.486355     0.112597
H     20.788000    30.788276    10.729395     0.107125
H     24.605344    30.104524     8.321681     0.114822
H     19.310318     2.521132    10.962713     0.124679
H     21.338890    28.704615    10.113694     0.117332
H     21.692108    24.381748    13.013968     0.117740
H     24.268329    21.374536    12.897309     0.104720
H     21.092610    23.762806    15.149478     0.110194
H     11.008080     7.320357    31.190101     0.101673
H     11.452033     6.720859    29.005984     0.123781
H      9.935465     3.684483    31.899777     0.104860
H     10.376177     3.240530    29.858243     0.098433
H      9.245232    19.822322     5.064948     0.124667
H      8.853128     4.478412     1.257326     0.105322
H      8.376770    16.050345     7.219901     0.115404
H     12.424192    16.614197     5.858878     0.108509
H      8.606848    17.748383     5.716295     0.112597
H     11.617300    14.585626     5.473255     0.107125
H      7.799956    13.901874     7.880969     0.114822
H     13.094982    18.723782     5.239937     0.124679
H     11.066410    12.501965     6.088956     0.117332
H     10.713192     8.179098     3.188682     0.117740
H      8.136971     5.171886     3.305341     0.104720
H     11.312690     7.560156     1.053172     0.110194
H     27.210730     8.882293     1.215199     0.101673
H     27.654683     9.481791     3.399316     0.123781
H     26.138115    12.518167     0.505523     0.104860
H     26.578827    12.962120     2.547057     0.098433
H     25.447882    28.785628    27.340352     0.124667
H     25.055778    11.724238    31.147974     0.105322
H     24.579420     0.152305    25.185399     0.115404
H     28.626842    31.993753    26.546422     0.108509
H     24.809498    30.859567    26.689005     0.112597
H     27.819950     1.617024    26.932045     0.107125
H     24.002606     2.300776    24.524331     0.114822
H     29.297632    29.884168    27.165363     0.124679
H     27.269060     3.700685    26.316344     0.117332
H     26.915842     8.023552    29.216618     0.117740
H     24.339621    11.030764    29.099959     0.104720
H     27.515340     8.642494    31.352128     0.110194
H     14.987451     5.194570    25.084943     0.101673
H     12.803334     4.750617    25.684441     0.123781
H     15.697127     6.267185    28.720817     0.104860
H     13.655593     5.826473    29.164770     0.098433
H     21.267598     6.957418    12.582978     0.124667
H     17.459976     7.349522    27.926888     0.105322
H     23.422551     7.825880    16.354955     0.115404
H     22.061528     3.778458    15.791103     0.108509
H     21.918945     7.595802    14.656917     0.112597
H     21.675905     4.585350    17.819674     0.107125
H     24.083619     8.402694    18.503426     0.114822
H     21.442587     3.107668    13.681518     0.124679
H     22.291606     5.136240    19.903335     0.117332
H     19.391332     5.489458    24.226202     0.117740
H     19.507991     8.065679    27.233414     0.104720
H     17.255822     4.889960    24.845144     0.110194
H     17.417849    21.397220    23.523007     0.101673
H     19.601966    20.953267    22.923509     0.123781
H     16.708173    22.469835    19.887133     0.104860
H     18.749707    22.029123    19.443180     0.098433
H     11.137702    23.160068     3.619672     0.124667
H     14.945324    23.552172    20.681062     0.105322
H      8.982749    24.028530    32.252995     0.115404
H     10.343772    19.981108     0.411547     0.108509
H     10.486355    23.798452     1.545733     0.112597
H     10.729395    20.788000    30.788276     0.107125
H      8.321681    24.605344    30.104524     0.114822
H     10.962713    19.310318     2.521132     0.124679
H     10.113694    21.338890    28.704615     0.117332
H     13.013968    21.692108    24.381748     0.117740
H     12.897309    24.268329    21.374536     0.104720
H     15.149478    21.092610    23.762806     0.110194
H     31.190101    11.008080     7.320357     0.101673
H     29.005984    11.452033     6.720859     0.123781
H     31.899777     9.935465     3.684483     0.104860
H     29.858243    10.376177     3.240530     0.098433
H      5.064948     9.245232    19.822322     0.124667
H      1.257326     8.853128     4.478412     0.105322
H      7.219901     8.376770    16.050345     0.115404
H      5.858878    12.424192    16.614197     0.108509
H      5.716295     8.606848    17.748383     0.112597
H      5.473255    11.617300    14.585626     0.107125
H      7.880969     7.799956    13.901874     0.114822
H      5.239937    13.094982    18.723782     0.124679
H      6.088956    11.066410    12.501965     0.117332
H      3.188682    10.713192     8.179098     0.117740
H      3.305341     8.136971     5.171886     0.104720
H      1.053172    11.312690     7.560156     0.110194
H      1.215199    27.210730     8.882293     0.101673
H      3.399316    27.654683     9.481791     0.123781
H      0.505523    26.138115    12.518167     0.104860
H      2.547057    26.578827    12.962120     0.098433
H     27.340352    25.447882    28.785628     0.124667
H     31.147974    25.055778    11.724238     0.105322
H     25.185399    24.579420     0.152305     0.115404
H     26.546422    28.626842    31.993753     0.108509
H     26.689005    24.809498    30.859567     0.112597
H     26.932045    27.819950     1.617024     0.107125
H     24.524331    24.002606     2.300776     0.114822
H     27.165363    29.297632    29.884168     0.124679
H     26.316344    27.269060     3.700685     0.117332
H     29.216618    26.915842     8.023552     0.117740
H     29.099959    24.339621    11.030764     0.104720
H     31.352128    27.515340     8.642494     0.110194
C     11.588135     8.759153    25.230767     0.616273
C      7.168052    11.371020    25.117348     0.618078
C      5.534825    16.714654    26.740854     0.060586
C      4.766820    19.281153    27.583391     0.212161
C      6.422730    17.654407    27.152401    -0.145582
C      6.066272    18.963582    27.492657    -0.186487
C      4.342310    17.229898    26.539941    -0.119611
C      4.060384    18.432135    26.876956    -0.174058
C     12.971842     9.154497    25.571022    -0.037749
C     19.174216    10.975675    26.095988    -0.169086
C     19.498269    11.137702    27.440808     0.194815
C      5.256140    14.582385    25.418717    -0.149594
C     15.330947     9.209586    25.123829    -0.149527
C     16.918807    10.337291    26.630676     0.050851
C     17.262303    10.499317    27.981977    -0.137851
C     17.929852    10.590052    25.713606    -0.125084
C     14.452764    10.243315    27.038982    -0.147408
C     15.538341     9.932224    26.267736     0.090440
C     14.041216     8.817482    24.777092    -0.093315
C      6.730581    12.725561    25.525655    -0.037950
C      5.952854    15.305023    26.348749     0.088476
C     18.529351    10.881700    28.393524    -0.192283
C     13.211641     9.877135    26.718170    -0.097499
C      7.443497    13.412554    26.507535    -0.102354
C      5.657965    13.331540    25.003929    -0.095290
C      7.054634    14.692563    26.880196    -0.157080
C      4.614515    23.646147     9.028117     0.616273
C      9.034598    21.034280     8.914698     0.618078
C     10.667825    15.690646    10.538204     0.060586
C     11.435830    13.124147    11.380741     0.212161
C      9.779920    14.750893    10.949751    -0.145582
C     10.136378    13.441718    11.290007    -0.186487
C     11.860340    15.175402    10.337291    -0.119611
C     12.142266    13.973165    10.674306    -0.174058
C      3.230808    23.250803     9.368372    -0.037749
C     29.433734    21.429625     9.893338    -0.169086
C     29.109681    21.267598    11.238158     0.194815
C     10.946510    17.822915     9.216067    -0.149594
C      0.871703    23.195714     8.921179    -0.149527
C     31.689143    22.068009    10.428026     0.050851
C     31.345647    21.905983    11.779327    -0.137851
C     30.678098    21.815248     9.510956    -0.125084
C      1.749886    22.161985    10.836332    -0.147408
C      0.664309    22.473076    10.065086     0.090440
C      2.161434    23.587818     8.574442    -0.093315
C      9.472069    19.679739     9.323005    -0.037950
C     10.249796    17.100277    10.146099     0.088476
C     30.078599    21.523600    12.190874    -0.192283
C      2.991009    22.528165    10.515520    -0.097499
C      8.759153    18.992746    10.304885    -0.102354
C     10.544685    19.073760     8.801279    -0.095290
C      9.148016    17.712737    10.677546    -0.157080
C     20.817165    24.961803    23.377183     0.616273
C     25.237248    27.573670    23.490602     0.618078
C     26.870475     0.512004    21.867096     0.060586
C     27.638480     3.078503    21.024559     0.212161
C     25.982570     1.451757    21.455549    -0.145582
C     26.339028     2.760932    21.115293    -0.186487
C     28.062990     1.027248    22.068009    -0.119611
C     28.344916     2.229485    21.730994    -0.174058
C     19.433458    25.357147    23.036928    -0.037749
C     13.231084    27.178325    22.511962    -0.169086
C     12.907031    27.340352    21.167142     0.194815
C     27.149160    30.785035    23.189233    -0.149594
C     17.074353    25.412236    23.484121    -0.149527
C     15.486493    26.539941    21.977274     0.050851
C     15.142997    26.701967    20.625973    -0.137851
C     14.475448    26.792702    22.894344    -0.125084
C     17.952536    26.445965    21.568968    -0.147408
C     16.866959    26.134874    22.340214     0.090440
C     18.364084    25.020132    23.830858    -0.093315
C     25.674719    28.928211    23.082295    -0.037950
C     26.452446    31.507673    22.259201     0.088476
C     13.875949    27.084350    20.214426    -0.192283
C     19.193659    26.079785    21.889780    -0.097499
C     24.961803    29.615204    22.100415    -0.102354
C     26.747335    29.534190    23.604021    -0.095290
C     25.350666    30.895213    21.727754    -0.157080
C     27.790785     7.443497     7.174533     0.616273
C     23.370702     4.831630     7.287952     0.618078
C     21.737475    31.893296     5.664446     0.060586
C     20.969470    29.326797     4.821909     0.212161
C     22.625380    30.953543     5.252899    -0.145582
C     22.268922    29.644368     4.912643    -0.186487
C     20.544960    31.378052     5.865359    -0.119611
C     20.263034    30.175815     5.528344    -0.174058
C     29.174492     7.048153     6.834278    -0.037749
C      2.971566     5.226975     6.309312    -0.169086
C      3.295619     5.064948     4.964492     0.194815
C     21.458790     1.620265     6.986583    -0.149594
C     31.533597     6.993064     7.281471    -0.149527
C      0.716157     5.865359     5.774624     0.050851
C      1.059653     5.703333     4.423323    -0.137851
C      1.727202     5.612598     6.691694    -0.125084
C     30.655414     5.959335     5.366318    -0.147408
C     31.740991     6.270426     6.137564     0.090440
C     30.243866     7.385168     7.628208    -0.093315
C     22.933231     3.477089     6.879645    -0.037950
C     22.155504     0.897627     6.056551     0.088476
C      2.326701     5.320950     4.011776    -0.192283
C     29.414291     6.325515     5.687130    -0.097499
C     23.646147     2.790096     5.897765    -0.102354
C     21.860615     2.871110     7.401371    -0.095290
C     23.257284     1.510087     5.525104    -0.157080
C     25.230767    11.588135     8.759153     0.616273
C     25.117348     7.168052    11.371020     0.618078
C     26.740854     5.534825    16.714654     0.060586
C     27.583391     4.766820    19.281153     0.212161
C     27.152401     6.422730    17.654407    -0.145582
C     27.492657     6.066272    18.963582    -0.186487
C     26.539941     4.342310    17.229898    -0.119611
C     26.876956     4.060384    18.432135    -0.174058
C     25.571022    12.971842     9.154497    -0.037749
C     26.095988    19.174216    10.975675    -0.169086
C     27.440808    19.498269    11.137702     0.194815
C     25.418717     5.256140    14.582385    -0.149594
C     25.123829    15.330947     9.209586    -0.149527
C     26.630676    16.918807    10.337291     0.050851
C     27.981977    17.262303    10.499317    -0.137851
C     25.713606    17.929852    10.590052    -0.125084
C     27.038982    14.452764    10.243315    -0.147408
C     26.267736    15.538341     9.932224     0.090440
C     24.777092    14.041216     8.817482    -0.093315
C     25.525655     6.730581    12.725561    -0.037950
C     26.348749     5.952854    15.305023     0.088476
C     28.393524    18.529351    10.881700    -0.192283
C     26.718170    13.211641     9.877135    -0.097499
C     26.507535     7.443497    13.412554    -0.102354
C     25.003929     5.657965    13.331540    -0.095290
C     26.880196     7.054634    14.692563    -0.157080
C      9.028117     4.614515    23.646147     0.616273
C      8.914698     9.034598    21.034280     0.618078
C     10.538204    10.667825    15.690646     0.060586
C     11.380741    11.435830    13.124147     0.212161
C     10.949751     9.779920    14.750893    -0.145582
C     11.290007    10.136378    13.441718    -0.186487
C     10.337291    11.860340    15.175402    -0.119611
C     10.674306    12.142266    13.973165    -0.174058
C      9.368372     3.230808    23.250803    -0.037749
C      9.893338    29.433734    21.429625    -0.169086
C     11.238158    29.109681    21.267598     0.194815
C      9.216067    10.946510    17.822915    -0.149594
C      8.921179     0.871703    23.195714    -0.149527
C     10.428026    31.689143    22.068009     0.050851
C     11.779327    31.345647    21.905983    -0.137851
C      9.510956    30.678098    21.815248    -0.125084
C     10.836332     1.749886    22.161985    -0.147408
C     10.065086     0.664309    22.473076     0.090440
C      8.574442     2.161434    23.587818    -0.093315
C      9.323005     9.472069    19.679739    -0.037950
C     10.146099    10.249796    17.100277     0.088476
C     12.190874    30.078599    21.523600    -0.192283
C     10.515520     2.991009    22.528165    -0.097499
C     10.304885     8.759153    18.992746    -0.102354
C      8.801279    10.544685    19.073760    -0.095290
C     10.677546     9.148016    17.712737    -0.157080
C     23.377183    20.817165    24.961803     0.616273
C     23.490602    25.237248    27.573670     0.618078
C     21.867096    26.870475     0.512004     0.060586
C     21.024559    27.638480     3.078503     0.212161
C     21.455549    25.982570     1.451757    -0.145582
C     21.115293    26.339028     2.760932    -0.186487
C     22.068009    28.062990     1.027248    -0.119611
C     21.730994    28.344916     2.229485    -0.174058
C     23.036928    19.433458    25.357147    -0.037749
C     22.511962    13.231084    27.178325    -0.169086
C     21.167142    12.907031    27.340352     0.194815
C     23.189233    27.149160    30.785035    -0.149594
C     23.484121    17.074353    25.412236    -0.149527
C     21.977274    15.486493    26.539941     0.050851
C     20.625973    15.142997    26.701967    -0.137851
C     22.894344    14.475448    26.792702    -0.125084
C     21.568968    17.952536    26.445965    -0.147408
C     22.340214    16.866959    26.134874     0.090440
C     23.830858    18.364084    25.020132    -0.093315
C     23.082295    25.674719    28.928211    -0.037950
C     22.259201    26.452446    31.507673     0.088476
C     20.214426    13.875949    27.084350    -0.192283
C     21.889780    19.193659    26.079785    -0.097499
C     22.100415    24.961803    29.615204    -0.102354
C     23.604021    26.747335    29.534190    -0.095290
C     21.727754    25.350666    30.895213    -0.157080
C      7.174533    27.790785     7.443497     0.616273
C      7.287952    23.370702     4.831630     0.618078
C      5.664446    21.737475    31.893296     0.060586
C      4.821909    20.969470    29.326797     0.212161
C      5.252899    22.625380    30.953543    -0.145582
C      4.912643    22.268922    29.644368    -0.186487
C      5.865359    20.544960    31.378052    -0.119611
C      5.528344    20.263034    30.175815    -0.174058
C      6.834278    29.174492     7.048153    -0.037749
C      6.309312     2.971566     5.226975    -0.169086
C      4.964492     3.295619     5.064948     0.194815
C      6.986583    21.458790     1.620265    -0.149594
C      7.281471    31.533597     6.993064    -0.149527
C      5.774624     0.716157     5.865359     0.050851
C      4.423323     1.059653     5.703333    -0.137851
C      6.691694     1.727202     5.612598    -0.125084
C      5.366318    30.655414     5.959335    -0.147408
C      6.137564    31.740991     6.270426     0.090440
C      7.628208    30.243866     7.385168    -0.093315
C      6.879645    22.933231     3.477089    -0.037950
C      6.056551    22.155504     0.897627     0.088476
C      4.011776     2.326701     5.320950    -0.192283
C      5.687130    29.414291     6.325515    -0.097499
C      5.897765    23.646147     2.790096    -0.102354
C      7.401371    21.860615     2.871110    -0.095290
C      5.525104    23.257284     1.510087    -0.157080
C      8.759153    25.230767    11.588135     0.616273
C     11.371020    25.117348     7.168052     0.618078
C     16.714654    26.740854     5.534825     0.060586
C     19.281153    27.583391     4.766820     0.212161
C     17.654407    27.152401     6.422730    -0.145582
C     18.963582    27.492657     6.066272    -0.186487
C     17.229898    26.539941     4.342310    -0.119611
C     18.432135    26.876956     4.060384    -0.174058
C      9.154497    25.571022    12.971842    -0.037749
C     10.975675    26.095988    19.174216    -0.169086
C     11.137702    27.440808    19.498269     0.194815
C     14.582385    25.418717     5.256140    -0.149594
C      9.209586    25.123829    15.330947    -0.149527
C     10.337291    26.630676    16.918807     0.050851
C     10.499317    27.981977    17.262303    -0.137851
C     10.590052    25.713606    17.929852    -0.125084
C     10.243315    27.038982    14.452764    -0.147408
C      9.932224    26.267736    15.538341     0.090440
C      8.817482    24.777092    14.041216    -0.093315
C     12.725561    25.525655     6.730581    -0.037950
C     15.305023    26.348749     5.952854     0.088476
C     10.881700    28.393524    18.529351    -0.192283
C      9.877135    26.718170    13.211641    -0.097499
C     13.412554    26.507535     7.443497    -0.102354
C     13.331540    25.003929     5.657965    -0.095290
C     14.692563    26.880196     7.054634    -0.157080
C     23.646147     9.028117     4.614515     0.616273
C     21.034280     8.914698     9.034598     0.618078
C     15.690646    10.538204    10.667825     0.060586
C     13.124147    11.380741    11.435830     0.212161
C     14.750893    10.949751     9.779920    -0.145582
C     13.441718    11.290007    10.136378    -0.186487
C     15.175402    10.337291    11.860340    -0.119611
C     13.973165    10.674306    12.142266    -0.174058
C     23.250803     9.368372     3.230808    -0.037749
C     21.429625     9.893338    29.433734    -0.169086
C     21.267598    11.238158    29.109681     0.194815
C     17.822915     9.216067    10.946510    -0.149594
C     23.195714     8.921179     0.871703    -0.149527
C     22.068009    10.428026    31.689143     0.050851
C     21.905983    11.779327    31.345647    -0.137851
C     21.815248     9.510956    30.678098    -0.125084
C     22.161985    10.836332     1.749886    -0.147408
C     22.473076    10.065086     0.664309     0.090440
C     23.587818     8.574442     2.161434    -0.093315
C     19.679739     9.323005     9.472069    -0.037950
C     17.100277    10.146099    10.249796     0.088476
C     21.523600    12.190874    30.078599    -0.192283
C     22.528165    10.515520     2.991009    -0.097499
C     18.992746    10.304885     8.759153    -0.102354
C     19.073760     8.801279    10.544685    -0.095290
C     17.712737    10.677546     9.148016    -0.157080
C     24.961803    23.377183    20.817165     0.616273
C     27.573670    23.490602    25.237248     0.618078
C      0.512004    21.867096    26.870475     0.060586
C      3.078503    21.024559    27.638480     0.212161
C      1.451757    21.455549    25.982570    -0.145582
C      2.760932    21.115293    26.339028    -0.186487
C      1.027248    22.068009    28.062990    -0.119611
C      2.229485    21.730994    28.344916    -0.174058
C     25.357147    23.036928    19.433458    -0.037749
C     27.178325    22.511962    13.231084    -0.169086
C     27.340352    21.167142    12.907031     0.194815
C     30.785035    23.189233    27.149160    -0.149594
C     25.412236    23.484121    17.074353    -0.149527
C     26.539941    21.977274    15.486493     0.050851
C     26.701967    20.625973    15.142997    -0.137851
C     26.792702    22.894344    14.475448    -0.125084
C     26.445965    21.568968    17.952536    -0.147408
C     26.134874    22.340214    16.866959     0.090440
C     25.020132    23.830858    18.364084    -0.093315
C     28.928211    23.082295    25.674719    -0.037950
C     31.507673    22.259201    26.452446     0.088476
C     27.084350    20.214426    13.875949    -0.192283
C     26.079785    21.889780    19.193659    -0.097499
C     29.615204    22.100415    24.961803    -0.102354
C     29.534190    23.604021    26.747335    -0.095290
C     30.895213    21.727754    25.350666    -0.157080
C      7.443497     7.174533    27.790785     0.616273
C      4.831630     7.287952    23.370702     0.618078
C     31.893296     5.664446    21.737475     0.060586
C     29.326797     4.821909    20.969470     0.212161
C     30.953543     5.252899    22.625380    -0.145582
C     29.644368     4.912643    22.268922    -0.186487
C     31.378052     5.865359    20.544960    -0.119611
C     30.175815     5.528344    20.263034    -0.174058
C      7.048153     6.834278    29.174492    -0.037749
C      5.226975     6.309312     2.971566    -0.169086
C      5.064948     4.964492     3.295619     0.194815
C      1.620265     6.986583    21.458790    -0.149594
C      6.993064     7.281471    31.533597    -0.149527
C      5.865359     5.774624     0.716157     0.050851
C      5.703333     4.423323     1.059653    -0.137851
C      5.612598     6.691694     1.727202    -0.125084
C      5.959335     5.366318    30.655414    -0.147408
C      6.270426     6.137564    31.740991     0.090440
C      7.385168     7.628208    30.243866    -0.093315
C      3.477089     6.879645    22.933231    -0.037950
C      0.897627     6.056551    22.155504     0.088476
C      5.320950     4.011776     2.326701    -0.192283
C      6.325515     5.687130    29.414291    -0.097499
C      2.790096     5.897765    23.646147    -0.102354
C      2.871110     7.401371    21.860615    -0.095290
C      1.510087     5.525104    23.257284    -0.157080
C     20.817165    23.646147     7.174533     0.616273
C     25.237248    21.034280     7.287952     0.618078
C     26.870475    15.690646     5.664446     0.060586
C     27.638480    13.124147     4.821909     0.212161
C     25.982570    14.750893     5.252899    -0.145582
C     26.339028    13.441718     4.912643    -0.186487
C     28.062990    15.175402     5.865359    -0.119611
C     28.344916    13.973165     5.528344    -0.174058
C     19.433458    23.250803     6.834278    -0.037749
C     13.231084    21.429625     6.309312    -0.169086
C     12.907031    21.267598     4.964492     0.194815
C     27.149160    17.822915     6.986583    -0.149594
C     17.074353    23.195714     7.281471    -0.149527
C     15.486493    22.068009     5.774624     0.050851
C     15.142997    21.905983     4.423323    -0.137851
C     14.475448    21.815248     6.691694    -0.125084
C     17.952536    22.161985     5.366318    -0.147408
C     16.866959    22.473076     6.137564     0.090440
C     18.364084    23.587818     7.628208    -0.093315
C     25.674719    19.679739     6.879645    -0.037950
C     26.452446    17.100277     6.056551     0.088476
C     13.875949    21.523600     4.011776    -0.192283
C     19.193659    22.528165     5.687130    -0.097499
C     24.961803    18.992746     5.897765    -0.102354
C     26.747335    19.073760     7.401371    -0.095290
C     25.350666    17.712737     5.525104    -0.157080
C     27.790785     8.759153    23.377183     0.616273
C     23.370702    11.371020    23.490602     0.618078
C     21.737475    16.714654    21.867096     0.060586
C     20.969470    19.281153    21.024559     0.212161
C     22.625380    17.654407    21.455549    -0.145582
C     22.268922    18.963582    21.115293    -0.186487
C     20.544960    17.229898    22.068009    -0.119611
C     20.263034    18.432135    21.730994    -0.174058
C     29.174492     9.154497    23.036928    -0.037749
C      2.971566    10.975675    22.511962    -0.169086
C      3.295619    11.137702    21.167142     0.194815
C     21.458790    14.582385    23.189233    -0.149594
C     31.533597     9.209586    23.484121    -0.149527
C      0.716157    10.337291    21.977274     0.050851
C      1.059653    10.499317    20.625973    -0.137851
C      1.727202    10.590052    22.894344    -0.125084
C     30.655414    10.243315    21.568968    -0.147408
C     31.740991     9.932224    22.340214     0.090440
C     30.243866     8.817482    23.830858    -0.093315
C     22.933231    12.725561    23.082295    -0.037950
C     22.155504    15.305023    22.259201     0.088476
C      2.326701    10.881700    20.214426    -0.192283
C     29.414291     9.877135    21.889780    -0.097499
C     23.646147    13.412554    22.100415    -0.102354
C     21.860615    13.331540    23.604021    -0.095290
C     23.257284    14.692563    21.727754    -0.157080
C     11.588135     7.443497     9.028117     0.616273
C      7.168052     4.831630     8.914698     0.618078
C      5.534825    31.893296    10.538204     0.060586
C      4.766820    29.326797    11.380741     0.212161
C      6.422730    30.953543    10.949751    -0.145582
C      6.066272    29.644368    11.290007    -0.186487
C      4.342310    31.378052    10.337291    -0.119611
C      4.060384    30.175815    10.674306    -0.174058
C     12.971842     7.048153     9.368372    -0.037749
C     19.174216     5.226975     9.893338    -0.169086
C     19.498269     5.064948    11.238158     0.194815
C      5.256140     1.620265     9.216067    -0.149594
C     15.330947     6.993064     8.921179    -0.149527
C     16.918807     5.865359    10.428026     0.050851
C     17.262303     5.703333    11.779327    -0.137851
C     17.929852     5.612598     9.510956    -0.125084
C     14.452764     5.959335    10.836332    -0.147408
C     15.538341     6.270426    10.065086     0.090440
C     14.041216     7.385168     8.574442    -0.093315
C      6.730581     3.477089     9.323005    -0.037950
C      5.952854     0.897627    10.146099     0.088476
C     18.529351     5.320950    12.190874    -0.192283
C     13.211641     6.325515    10.515520    -0.097499
C      7.443497     2.790096    10.304885    -0.102354
C      5.657965     2.871110     8.801279    -0.095290
C      7.054634     1.510087    10.677546    -0.157080
C      4.614515    24.961803    25.230767     0.616273
C      9.034598    27.573670    25.117348     0.618078
C     10.667825     0.512004    26.740854     0.060586
C     11.435830     3.078503    27.583391     0.212161
C      9.779920     1.451757    27.152401    -0.145582
C     10.136378     2.760932    27.492657    -0.186487
C     11.860340     1.027248    26.539941    -0.119611
C     12.142266     2.229485    26.876956    -0.174058
C      3.230808    25.357147    25.571022    -0.037749
C     29.433734    27.178325    26.095988    -0.169086
C     29.109681    27.340352    27.440808     0.194815
C     10.946510    30.785035    25.418717    -0.149594
C      0.871703    25.412236    25.123829    -0.149527
C     31.689143    26.539941    26.630676     0.050851
C     31.345647    26.701967    27.981977    -0.137851
C     30.678098    26.792702    25.713606    -0.125084
C      1.749886    26.445965    27.038982    -0.147408
C      0.664309    26.134874    26.267736     0.090440
C      2.161434    25.020132    24.777092    -0.093315
C      9.472069    28.928211    25.525655    -0.037950
C     10.249796    31.507673    26.348749     0.088476
C     30.078599    27.084350    28.393524    -0.192283
C      2.991009    26.079785    26.718170    -0.097499
C      8.759153    29.615204    26.507535    -0.102354
C     10.544685    29.534190    25.003929    -0.095290
C      9.148016    30.895213    26.880196    -0.157080
C      7.174533    20.817165    23.646147     0.616273
C      7.287952    25.237248    21.034280     0.618078
C      5.664446    26.870475    15.690646     0.060586
C      4.821909    27.638480    13.124147     0.212161
C      5.252899    25.982570    14.750893    -0.145582
C      4.912643    26.339028    13.441718    -0.186487
C      5.865359    28.062990    15.175402    -0.119611
C      5.528344    28.344916    13.973165    -0.174058
C      6.834278    19.433458    23.250803    -0.037749
C      6.309312    13.231084    21.429625    -0.169086
C      4.964492    12.907031    21.267598     0.194815
C      6.986583    27.149160    17.822915    -0.149594
C      7.281471    17.074353    23.195714    -0.149527
C      5.774624    15.486493    22.068009     0.050851
C      4.423323    15.142997    21.905983    -0.137851
C      6.691694    14.475448    21.815248    -0.125084
C      5.366318    17.952536    22.161985    -0.147408
C      6.137564    16.866959    22.473076     0.090440
C      7.628208    18.364084    23.587818    -0.093315
C      6.879645    25.674719    19.679739    -0.037950
C      6.056551    26.452446    17.100277     0.088476
C      4.011776    13.875949    21.523600    -0.192283
C      5.687130    19.193659    22.528165    -0.097499
C      5.897765    24.961803    18.992746    -0.102354
C      7.401371    26.747335    19.073760    -0.095290
C      5.525104    25.350666    17.712737    -0.157080
C     23.377183    27.790785     8.759153     0.616273
C     23.490602    23.370702    11.371020     0.618078
C     21.867096    21.737475    16.714654     0.060586
C     21.024559    20.969470    19.281153     0.212161
C     21.455549    22.625380    17.654407    -0.145582
C     21.115293    22.268922    18.963582    -0.186487
C     22.068009    20.544960    17.229898    -0.119611
C     21.730994    20.263034    18.432135    -0.174058
C     23.036928    29.174492     9.154497    -0.037749
C     22.511962     2.971566    10.975675    -0.169086
C     21.167142     3.295619    11.137702     0.194815
C     23.189233    21.458790    14.582385    -0.149594
C     23.484121    31.533597     9.209586    -0.149527
C     21.977274     0.716157    10.337291     0.050851
C     20.625973     1.059653    10.499317    -0.137851
C     22.894344     1.727202    10.590052    -0.125084
C     21.568968    30.655414    10.243315    -0.147408
C     22.340214    31.740991     9.932224     0.090440
C     23.830858    30.243866     8.817482    -0.093315
C     23.082295    22.933231    12.725561    -0.037950
C     22.259201    22.155504    15.305023     0.088476
C     20.214426     2.326701    10.881700    -0.192283
C     21.889780    29.414291     9.877135    -0.097499
C     22.100415    23.646147    13.412554    -0.102354
C     23.604021    21.860615    13.331540    -0.095290
C     21.727754    23.257284    14.692563    -0.157080
C      9.028117    11.588135     7.443497     0.616273
C      8.914698     7.168052     4.831630     0.618078
C     10.538204     5.534825    31.893296     0.060586
C     11.380741     4.766820    29.326797     0.212161
C     10.949751     6.422730    30.953543    -0.145582
C     11.290007     6.066272    29.644368    -0.186487
C     10.337291     4.342310    31.378052    -0.119611
C     10.674306     4.060384    30.175815    -0.174058
C      9.368372    12.971842     7.048153    -0.037749
C      9.893338    19.174216     5.226975    -0.169086
C     11.238158    19.498269     5.064948     0.194815
C      9.216067     5.256140     1.620265    -0.149594
C      8.921179    15.330947     6.993064    -0.149527
C     10.428026    16.918807     5.865359     0.050851
C     11.779327    17.262303     5.703333    -0.137851
C      9.510956    17.929852     5.612598    -0.125084
C     10.836332    14.452764     5.959335    -0.147408
C     10.065086    15.538341     6.270426     0.090440
C      8.574442    14.041216     7.385168    -0.093315
C      9.323005     6.730581     3.477089    -0.037950
C     10.146099     5.952854     0.897627     0.088476
C     12.190874    18.529351     5.320950    -0.192283
C     10.515520    13.211641     6.325515    -0.097499
C     10.304885     7.443497     2.790096    -0.102354
C      8.801279     5.657965     2.871110    -0.095290
C     10.677546     7.054634     1.510087    -0.157080
C     25.230767     4.614515    24.961803     0.616273
C     25.117348     9.034598    27.573670     0.618078
C     26.740854    10.667825     0.512004     0.060586
C     27.583391    11.435830     3.078503     0.212161
C     27.152401     9.779920     1.451757    -0.145582
C     27.492657    10.136378     2.760932    -0.186487
C     26.539941    11.860340     1.027248    -0.119611
C     26.876956    12.142266     2.229485    -0.174058
C     25.571022     3.230808    25.357147    -0.037749
C     26.095988    29.433734    27.178325    -0.169086
C     27.440808    29.109681    27.340352     0.194815
C     25.418717    10.946510    30.785035    -0.149594
C     25.123829     0.871703    25.412236    -0.149527
C     26.630676    31.689143    26.539941     0.050851
C     27.981977    31.345647    26.701967    -0.137851
C     25.713606    30.678098    26.792702    -0.125084
C     27.038982     1.749886    26.445965    -0.147408
C     26.267736     0.664309    26.134874     0.090440
C     24.777092     2.161434    25.020132    -0.093315
C     25.525655     9.472069    28.928211    -0.037950
C     26.348749    10.249796    31.507673     0.088476
C     28.393524    30.078599    27.084350    -0.192283
C     26.718170     2.991009    26.079785    -0.097499
C     26.507535     8.759153    29.615204    -0.102354
C     25.003929    10.544685    29.534190    -0.095290
C     26.880196     9.148016    30.895213    -0.157080
C     23.646147     7.174533    20.817165     0.616273
C     21.034280     7.287952    25.237248     0.618078
C     15.690646     5.664446    26.870475     0.060586
C     13.124147     4.821909    27.638480     0.212161
C     14.750893     5.252899    25.982570    -0.145582
C     13.441718     4.912643    26.339028    -0.186487
C     15.175402     5.865359    28.062990    -0.119611
C     13.973165     5.528344    28.344916    -0.174058
C     23.250803     6.834278    19.433458    -0.037749
C     21.429625     6.309312    13.231084    -0.169086
C     21.267598     4.964492    12.907031     0.194815
C     17.822915     6.986583    27.149160    -0.149594
C     23.195714     7.281471    17.074353    -0.149527
C     22.068009     5.774624    15.486493     0.050851
C     21.905983     4.423323    15.142997    -0.137851
C     21.815248     6.691694    14.475448    -0.125084
C     22.161985     5.366318    17.952536    -0.147408
C     22.473076     6.137564    16.866959     0.090440
C     23.587818     7.628208    18.364084    -0.093315
C     19.679739     6.879645    25.674719    -0.037950
C     17.100277     6.056551    26.452446     0.088476
C     21.523600     4.011776    13.875949    -0.192283
C     22.528165     5.687130    19.193659    -0.097499
C     18.992746     5.897765    24.961803    -0.102354
C     19.073760     7.401371    26.747335    -0.095290
C     17.712737     5.525104    25.350666    -0.157080
C      8.759153    23.377183    27.790785     0.616273
C     11.371020    23.490602    23.370702     0.618078
C     16.714654    21.867096    21.737475     0.060586
C     19.281153    21.024559    20.969470     0.212161
C     17.654407    21.455549    22.625380    -0.145582
C     18.963582    21.115293    22.268922    -0.186487
C     17.229898    22.068009    20.544960    -0.119611
C     18.432135    21.730994    20.263034    -0.174058
C      9.154497    23.036928    29.174492    -0.037749
C     10.975675    22.511962     2.971566    -0.169086
C     11.137702    21.167142     3.295619     0.194815
C     14.582385    23.189233    21.458790    -0.149594
C      9.209586    23.484121    31.533597    -0.149527
C     10.337291    21.977274     0.716157     0.050851
C     10.499317    20.625973     1.059653    -0.137851
C     10.590052    22.894344     1.727202    -0.125084
C     10.243315    21.568968    30.655414    -0.147408
C      9.932224    22.340214    31.740991     0.090440
C      8.817482    23.830858    30.243866    -0.093315
C     12.725561    23.082295    22.933231    -0.037950
C     15.305023    22.259201    22.155504     0.088476
C     10.881700    20.214426     2.326701    -0.192283
C      9.877135    21.889780    29.414291    -0.097499
C     13.412554    22.100415    23.646147    -0.102354
C     13.331540    23.604021    21.860615    -0.095290
C     14.692563    21.727754    23.257284    -0.157080
C      7.443497     9.028117    11.588135     0.616273
C      4.831630     8.914698     7.168052     0.618078
C     31.893296    10.538204     5.534825     0.060586
C     29.326797    11.380741     4.766820     0.212161
C     30.953543    10.949751     6.422730    -0.145582
C     29.644368    11.290007     6.066272    -0.186487
C     31.378052    10.337291     4.342310    -0.119611
C     30.175815    10.674306     4.060384    -0.174058
C      7.048153     9.368372    12.971842    -0.037749
C      5.226975     9.893338    19.174216    -0.169086
C      5.064948    11.238158    19.498269     0.194815
C      1.620265     9.216067     5.256140    -0.149594
C      6.993064     8.921179    15.330947    -0.149527
C      5.865359    10.428026    16.918807     0.050851
C      5.703333    11.779327    17.262303    -0.137851
C      5.612598     9.510956    17.929852    -0.125084
C      5.959335    10.836332    14.452764    -0.147408
C      6.270426    10.065086    15.538341     0.090440
C      7.385168     8.574442    14.041216    -0.093315
C      3.477089     9.323005     6.730581    -0.037950
C      0.897627    10.146099     5.952854     0.088476
C      5.320950    12.190874    18.529351    -0.192283
C      6.325515    10.515520    13.211641    -0.097499
C      2.790096    10.304885     7.443497    -0.102354
C      2.871110     8.801279     5.657965    -0.095290
C      1.510087    10.677546     7.054634    -0.157080
C     24.961803    25.230767     4.614515     0.616273
C     27.573670    25.117348     9.034598     0.618078
C      0.512004    26.740854    10.667825     0.060586
C      3.078503    27.583391    11.435830     0.212161
C      1.451757    27.152401     9.779920    -0.145582
C      2.760932    27.492657    10.136378    -0.186487
C      1.027248    26.539941    11.860340    -0.119611
C      2.229485    26.876956    12.142266    -0.174058
C     25.357147    25.571022     3.230808    -0.037749
C     27.178325    26.095988    29.433734    -0.169086
C     27.340352    27.440808    29.109681     0.194815
C     30.785035    25.418717    10.946510    -0.149594
C     25.412236    25.123829     0.871703    -0.149527
C     26.539941    26.630676    31.689143     0.050851
C     26.701967    27.981977    31.345647    -0.137851
C     26.792702    25.713606    30.678098    -0.125084
C     26.445965    27.038982     1.749886    -0.147408
C     26.134874    26.267736     0.664309     0.090440
C     25.020132    24.777092     2.161434    -0.093315
C     28.928211    25.525655     9.472069    -0.037950
C     31.507673    26.348749    10.249796     0.088476
C     27.084350    28.393524    30.078599    -0.192283
C     26.079785    26.718170     2.991009    -0.097499
C     29.615204    26.507535     8.759153    -0.102354
C     29.534190    25.003929    10.544685    -0.095290
C     30.895213    26.880196     9.148016    -0.157080
N     20.807443    11.597857    27.800507    -0.198777
N     27.800507    20.807443    11.597857    -0.198777
N     11.597857    27.800507    20.807443    -0.198777
N      4.604793     4.604793     4.604793    -0.198777
N      4.267778    20.470428    28.137522    -0.143660
N     11.934872    11.934872    11.934872    -0.143660
N     28.137522     4.267778    20.470428    -0.143660
N     20.470428    28.137522     4.267778    -0.143660
N     11.597857    20.807443     4.604793    -0.198777
N      4.604793    11.597857    20.807443    -0.198777
N     20.807443     4.604793    11.597857    -0.198777
N     27.800507    27.800507    27.800507    -0.198777
N     28.137522    11.934872     4.267778    -0.143660
N     20.470428    20.470428    20.470428    -0.143660
N      4.267778    28.137522    11.934872    -0.143660
N     11.934872     4.267778    28.137522    -0.143660
O      8.101325    10.836008    25.801748    -0.570924
O      6.579572    10.832768    24.170141    -0.542182
O     10.673982     9.078021    26.029557    -0.564978
O     11.397916     8.120768    24.166577    -0.559460
O      8.101325    21.569292     9.599098    -0.570924
O      9.623078    21.572532     7.967491    -0.542182
O      5.528668    23.327279     9.826907    -0.564978
O      4.804734    24.284532     7.963927    -0.559460
O     24.303975    27.038658    22.806202    -0.570924
O     25.825728    27.035418    24.437809    -0.542182
O     21.731318    25.280671    22.578393    -0.564978
O     21.007384    24.323418    24.441373    -0.559460
O     24.303975     5.366642     6.603552    -0.570924
O     22.782222     5.369882     8.235159    -0.542182
O     26.876632     7.124629     6.375743    -0.564978
O     27.600566     8.081882     8.238723    -0.559460
O     25.801748     8.101325    10.836008    -0.570924
O     24.170141     6.579572    10.832768    -0.542182
O     26.029557    10.673982     9.078021    -0.564978
O     24.166577    11.397916     8.120768    -0.559460
O      9.599098     8.101325    21.569292    -0.570924
O      7.967491     9.623078    21.572532    -0.542182
O      9.826907     5.528668    23.327279    -0.564978
O      7.963927     4.804734    24.284532    -0.559460
O     22.806202    24.303975    27.038658    -0.570924
O     24.437809    25.825728    27.035418    -0.542182
O     22.578393    21.731318    25.280671    -0.564978
O     24.441373    21.007384    24.323418    -0.559460
O      6.603552    24.303975     5.366642    -0.570924
O      8.235159    22.782222     5.369882    -0.542182
O      6.375743    26.876632     7.124629    -0.564978
O      8.238723    27.600566     8.081882    -0.559460
O     10.836008    25.801748     8.101325    -0.570924
O     10.832768    24.170141     6.579572    -0.542182
O      9.078021    26.029557    10.673982    -0.564978
O      8.120768    24.166577    11.397916    -0.559460
O     21.569292     9.599098     8.101325    -0.570924
O     21.572532     7.967491     9.623078    -0.542182
O     23.327279     9.826907     5.528668    -0.564978
O     24.284532     7.963927     4.804734    -0.559460
O     27.038658    22.806202    24.303975    -0.570924
O     27.035418    24.437809    25.825728    -0.542182
O     25.280671    22.578393    21.731318    -0.564978
O     24.323418    24.441373    21.007384    -0.559460
O      5.366642     6.603552    24.303975    -0.570924
O      5.369882     8.235159    22.782222    -0.542182
O      7.124629     6.375743    26.876632    -0.564978
O      8.081882     8.238723    27.600566    -0.559460
O      8.146044     8.056606    24.348694    -1.041671
O      8.056606    24.348694     8.146044    -1.041671
O     24.259256    24.259256    24.259256    -1.041671
O     24.348694     8.146044     8.056606    -1.041671
O     24.303975    21.569292     6.603552    -0.570924
O     25.825728    21.572532     8.235159    -0.542182
O     21.731318    23.327279     6.375743    -0.564978
O     21.007384    24.284532     8.238723    -0.559460
O     24.303975    10.836008    22.806202    -0.570924
O     22.782222    10.832768    24.437809    -0.542182
O     26.876632     9.078021    22.578393    -0.564978
O     27.600566     8.120768    24.441373    -0.559460
O      8.101325     5.366642     9.599098    -0.570924
O      6.579572     5.369882     7.967491    -0.542182
O     10.673982     7.124629     9.826907    -0.564978
O     11.397916     8.081882     7.963927    -0.559460
O      8.101325    27.038658    25.801748    -0.570924
O      9.623078    27.035418    24.170141    -0.542182
O      5.528668    25.280671    26.029557    -0.564978
O      4.804734    24.323418    24.166577    -0.559460
O      6.603552    24.303975    21.569292    -0.570924
O      8.235159    25.825728    21.572532    -0.542182
O      6.375743    21.731318    23.327279    -0.564978
O      8.238723    21.007384    24.284532    -0.559460
O     22.806202    24.303975    10.836008    -0.570924
O     24.437809    22.782222    10.832768    -0.542182
O     22.578393    26.876632     9.078021    -0.564978
O     24.441373    27.600566     8.120768    -0.559460
O      9.599098     8.101325     5.366642    -0.570924
O      7.967491     6.579572     5.369882    -0.542182
O      9.826907    10.673982     7.124629    -0.564978
O      7.963927    11.397916     8.081882    -0.559460
O     25.801748     8.101325    27.038658    -0.570924
O     24.170141     9.623078    27.035418    -0.542182
O     26.029557     5.528668    25.280671    -0.564978
O     24.166577     4.804734    24.323418    -0.559460
O     21.569292     6.603552    24.303975    -0.570924
O     21.572532     8.235159    25.825728    -0.542182
O     23.327279     6.375743    21.731318    -0.564978
O     24.284532     8.238723    21.007384    -0.559460
O     10.836008    22.806202    24.303975    -0.570924
O     10.832768    24.437809    22.782222    -0.542182
O      9.078021    22.578393    26.876632    -0.564978
O      8.120768    24.441373    27.600566    -0.559460
O      5.366642     9.599098     8.101325    -0.570924
O      5.369882     7.967491     6.579572    -0.542182
O      7.124629     9.826907    10.673982    -0.564978
O      8.081882     7.963927    11.397916    -0.559460
O     27.038658    25.801748     8.101325    -0.570924
O     27.035418    24.170141     9.623078    -0.542182
O     25.280671    26.029557     5.528668    -0.564978
O     24.323418    24.166577     4.804734    -0.559460
O     24.259256    24.348694     8.056606    -1.041671
O     24.348694     8.056606    24.259256    -1.041671
O      8.146044     8.146044     8.146044    -1.041671
O      8.056606    24.259256    24.348694    -1.041671

The following XYZ coordinates are in angstroms. Other properties are in atomic units.
The sperically averaged electron density of each atom fit to a function of the form exp(a - br)
eigen_1, eigen_2 and eigen_3 are the three eigenvalues of traceless quadrupole moment tensor
  atom number  atomic symbol              X              Y              Z     net charge C6 coefficient C8 coefficient C10 coefficient fluctuating dipole atomic polarizability isotropic forcefield polarizability              a              b squared Pearson coefficient          <r^3>          <r^4>         wp_QDO          m_QDO          q_QDO       dipole_x       dipole_y       dipole_z         dipole            Qxy            Qxz            Qyz     Q(x^2-y^2)  Q(3z^2 - R^2)        eigen_1        eigen_2        eigen_3 static polarizability      alpha(xx)      alpha(xy)      alpha(xz)      alpha(yy)      alpha(yz)      alpha(zz) atomic spin moment
            1             Zn       8.730312       9.022284      25.933962       0.968343      88.727257 0.17125256E+04  0.53535214E+05                                16.603350                           13.808330       0.039503       1.888079                    0.998599      45.242103     124.179003       0.469275       0.417519      -1.126772       0.017432       0.034724       0.038342       0.054587       0.031517       0.042659       0.071145      -0.021646       0.142673      -0.060926      -0.052628       0.113554             21.521876      23.064348      -3.128740       0.437723      21.626897      -4.198298      19.874383          -0.000000
            2             Zn       7.472338      23.383016       9.731312       0.968343      88.727257 0.17125256E+04  0.53535214E+05                                16.603350                           13.808329       0.039503       1.888079                    0.998599      45.242103     124.179003       0.469275       0.417519      -1.126772      -0.017432      -0.034724       0.038342       0.054587       0.031517      -0.042659      -0.071145      -0.021646       0.142673      -0.060926      -0.052628       0.113554             21.521876      23.064348      -3.128740      -0.437723      21.626897       4.198298      19.874383          -0.000000
            3             Zn      23.674988      25.224934      22.673988       0.968343      88.727257 0.17125256E+04  0.53535214E+05                                16.603350                           13.808330       0.039503       1.888079                    0.998599      45.242103     124.179003       0.469275       0.417519      -1.126772      -0.017432       0.034724      -0.038342       0.054587      -0.031517       0.042659      -0.071145      -0.021646       0.142673      -0.060926      -0.052628       0.113554             21.521876      23.064348       3.128740       0.437723      21.626897       4.198298      19.874383          -0.000000
            4             Zn      24.932962       7.180366       6.471338       0.968343      88.727257 0.17125256E+04  0.53535214E+05                                16.603350                           13.808330       0.039503       1.888079                    0.998599      45.242103     124.179003       0.469275       0.417519      -1.126772       0.017432      -0.034724      -0.038342       0.054587      -0.031517      -0.042659       0.071145      -0.021646       0.142673      -0.060926      -0.052628       0.113554             21.521876      23.064348       3.128740      -0.437723      21.626897      -4.198298      19.874383          -0.000000
            5             Zn      25.933962       8.730312       9.022284       0.968343      88.727257 0.17125256E+04  0.53535214E+05                                16.603350                           13.808329       0.039503       1.888079                    0.998599      45.242103     124.179003       0.469275       0.417519      -1.126772       0.038342       0.017432       0.034724       0.054587       0.042659       0.071145       0.031517       0.082159      -0.038868      -0.060926      -0.052628       0.113554             21.521876      19.874383       0.437723      -4.198298      23.064348      -3.128740      21.626897          -0.000000
            6             Zn       9.731312       7.472338      23.383016       0.968343      88.727257 0.17125256E+04  0.53535214E+05                                16.603350                           13.808329       0.039503       1.888079                    0.998599      45.242103     124.179003       0.469275       0.417519      -1.126772       0.038342      -0.017432      -0.034724       0.054587      -0.042659      -0.071145       0.031517       0.082159      -0.038868      -0.060926      -0.052628       0.113554             21.521876      19.874383      -0.437723       4.198298      23.064348      -3.128740      21.626897          -0.000000
            7             Zn      22.673988      23.674988      25.224934       0.968343      88.727257 0.17125256E+04  0.53535214E+05                                16.603350                           13.808329       0.039503       1.888079                    0.998599      45.242103     124.179003       0.469275       0.417519      -1.126772      -0.038342      -0.017432       0.034724       0.054587       0.042659      -0.071145      -0.031517       0.082159      -0.038868      -0.060926      -0.052628       0.113554             21.521876      19.874383       0.437723       4.198298      23.064348       3.128740      21.626897          -0.000000
            8             Zn       6.471338      24.932962       7.180366       0.968343      88.727257 0.17125256E+04  0.53535214E+05                                16.603350                           13.808329       0.039503       1.888079                    0.998599      45.242103     124.179003       0.469275       0.417519      -1.126772      -0.038342       0.017432      -0.034724       0.054587      -0.042659       0.071145      -0.031517       0.082159      -0.038868      -0.060926      -0.052628       0.113554             21.521876      19.874383      -0.437723      -4.198298      23.064348       3.128740      21.626897          -0.000000
            9             Zn       9.022284      25.933962       8.730312       0.968343      88.727258 0.17125256E+04  0.53535214E+05                                16.603350                           13.808330       0.039503       1.888079                    0.998599      45.242103     124.179004       0.469275       0.417519      -1.126772       0.034724       0.038342       0.017432       0.054587       0.071145       0.031517       0.042659      -0.060514      -0.103805      -0.060926      -0.052628       0.113554             21.521877      21.626898      -4.198298      -3.128740      19.874384       0.437723      23.064349          -0.000000
           10             Zn      23.383016       9.731312       7.472338       0.968342      88.727258 0.17125256E+04  0.53535215E+05                                16.603351                           13.808330       0.039503       1.888079                    0.998599      45.242103     124.179004       0.469275       0.417519      -1.126772      -0.034724       0.038342      -0.017432       0.054587      -0.071145       0.031517      -0.042659      -0.060514      -0.103805      -0.060926      -0.052628       0.113554             21.521877      21.626897       4.198298      -3.128740      19.874384      -0.437723      23.064349          -0.000000
           11             Zn      25.224934      22.673988      23.674988       0.968343      88.727257 0.17125256E+04  0.53535214E+05                                16.603350                           13.808329       0.039503       1.888079                    0.998599      45.242103     124.179003       0.469275       0.417519      -1.126772       0.034724      -0.038342      -0.017432       0.054587      -0.071145      -0.031517       0.042659      -0.060514      -0.103805      -0.060926      -0.052628       0.113554             21.521876      21.626897       4.198298       3.128740      19.874383       0.437723      23.064348          -0.000000
           12             Zn       7.180366       6.471338      24.932962       0.968343      88.727257 0.17125256E+04  0.53535214E+05                                16.603350                           13.808329       0.039503       1.888079                    0.998599      45.242103     124.179003       0.469275       0.417519      -1.126772      -0.034724      -0.038342       0.017432       0.054587       0.071145      -0.031517      -0.042659      -0.060514      -0.103805      -0.060926      -0.052628       0.113554             21.521876      21.626897      -4.198298       3.128740      19.874383      -0.437723      23.064348          -0.000000
           13             Zn       7.026117       9.176533      23.228767       0.974524      85.332146 0.17051155E+04  0.53197649E+05                                16.184068                           13.763147       0.046130       1.897308                    0.998159      44.753873     122.354580       0.471253       0.416594      -1.128418      -0.021614       0.021614      -0.021614       0.037437      -0.048380       0.048380      -0.048380       0.000000       0.000000      -0.048380      -0.048380       0.096759             20.370543      20.370543      -0.386607       0.386607      20.370543      -0.386607      20.370543          -0.000000
           14             Zn       9.176533      23.228767       7.026117       0.974524      85.332146 0.17051155E+04  0.53197649E+05                                16.184068                           13.763147       0.046130       1.897308                    0.998159      44.753873     122.354580       0.471253       0.416594      -1.128418       0.021614      -0.021614      -0.021614       0.037437      -0.048380      -0.048380       0.048380       0.000000      -0.000000      -0.048380      -0.048380       0.096759             20.370543      20.370543      -0.386607      -0.386607      20.370543       0.386607      20.370543          -0.000000
           15             Zn      25.379183      25.379183      25.379183       0.974524      85.332147 0.17051156E+04  0.53197650E+05                                16.184068                           13.763147       0.046130       1.897308                    0.998159      44.753873     122.354581       0.471253       0.416594      -1.128418       0.021614       0.021614       0.021614       0.037437       0.048380       0.048380       0.048380      -0.000000      -0.000000      -0.048380      -0.048380       0.096759             20.370544      20.370544       0.386607       0.386607      20.370544       0.386607      20.370544          -0.000000
           16             Zn      23.228767       7.026117       9.176533       0.974524      85.332146 0.17051155E+04  0.53197649E+05                                16.184068                           13.763147       0.046130       1.897308                    0.998159      44.753873     122.354580       0.471253       0.416594      -1.128418      -0.021614      -0.021614       0.021614       0.037437       0.048380      -0.048380      -0.048380       0.000000      -0.000000      -0.048380      -0.048380       0.096759             20.370543      20.370543       0.386607      -0.386607      20.370543      -0.386607      20.370543          -0.000000
           17             Zn      23.674988      23.383016       6.471338       0.968343      88.727257 0.17125256E+04  0.53535214E+05                                16.603350                           13.808329       0.039503       1.888079                    0.998599      45.242103     124.179003       0.469275       0.417519      -1.126772      -0.017432      -0.034724      -0.038342       0.054587       0.031517       0.042659       0.071145      -0.021646       0.142673      -0.060926      -0.052628       0.113554             21.521876      23.064348      -3.128740       0.437723      21.626897      -4.198298      19.874383          -0.000000
           18             Zn      24.932962       9.022284      22.673988       0.968343      88.727257 0.17125256E+04  0.53535214E+05                                16.603350                           13.808330       0.039503       1.888079                    0.998599      45.242103     124.179003       0.469275       0.417519      -1.126772       0.017432       0.034724      -0.038342       0.054587       0.031517      -0.042659      -0.071145      -0.021646       0.142673      -0.060926      -0.052628       0.113554             21.521876      23.064348      -3.128740      -0.437724      21.626897       4.198298      19.874383          -0.000000
           19             Zn       8.730312       7.180366       9.731312       0.968343      88.727257 0.17125256E+04  0.53535214E+05                                16.603350                           13.808330       0.039503       1.888079                    0.998599      45.242103     124.179003       0.469275       0.417519      -1.126772       0.017432      -0.034724       0.038342       0.054587      -0.031517       0.042659      -0.071145      -0.021646       0.142673      -0.060926      -0.052628       0.113554             21.521876      23.064348       3.128740       0.437723      21.626897       4.198298      19.874383          -0.000000
           20             Zn       7.472338      25.224934      25.933962       0.968343      88.727257 0.17125256E+04  0.53535214E+05                                16.603350                           13.808329       0.039503       1.888079                    0.998599      45.242103     124.179003       0.469275       0.417519      -1.126772      -0.017432       0.034724       0.038342       0.054587      -0.031517      -0.042659       0.071145      -0.021646       0.142673      -0.060926      -0.052628       0.113554             21.521876      23.064348       3.128740      -0.437723      21.626897      -4.198298      19.874383          -0.000000
           21             Zn       6.471338      23.674988      23.383016       0.968343      88.727258 0.17125256E+04  0.53535214E+05                                16.603350                           13.808330       0.039503       1.888079                    0.998599      45.242103     124.179004       0.469275       0.417519      -1.126772      -0.038342      -0.017432      -0.034724       0.054587       0.042659       0.071145       0.031517       0.082159      -0.038868      -0.060926      -0.052628       0.113554             21.521877      19.874384       0.437723      -4.198298      23.064349      -3.128740      21.626897          -0.000000
           22             Zn      22.673988      24.932962       9.022284       0.968343      88.727258 0.17125256E+04  0.53535214E+05                                16.603350                           13.808330       0.039503       1.888079                    0.998599      45.242103     124.179004       0.469275       0.417519      -1.126772      -0.038342       0.017432       0.034724       0.054587      -0.042659      -0.071145       0.031517       0.082159      -0.038868      -0.060926      -0.052628       0.113554             21.521877      19.874384      -0.437723       4.198298      23.064349      -3.128740      21.626897          -0.000000
           23             Zn       9.731312       8.730312       7.180366       0.968343      88.727258 0.17125256E+04  0.53535214E+05                                16.603350                           13.808330       0.039503       1.888079                    0.998599      45.242103     124.179004       0.469275       0.417519      -1.126772       0.038342       0.017432      -0.034724       0.054587       0.042659      -0.071145      -0.031517       0.082159      -0.038868      -0.060926      -0.052628       0.113554             21.521877      19.874384       0.437724       4.198298      23.064349       3.128740      21.626897          -0.000000
           24             Zn      25.933962       7.472338      25.224934       0.968343      88.727257 0.17125256E+04  0.53535214E+05                                16.603350                           13.808329       0.039503       1.888079                    0.998599      45.242103     124.179003       0.469275       0.417519      -1.126772       0.038342      -0.017432       0.034724       0.054587      -0.042659       0.071145      -0.031517       0.082159      -0.038868      -0.060926      -0.052628       0.113554             21.521876      19.874383      -0.437723      -4.198298      23.064348       3.128740      21.626897          -0.000000
           25             Zn      23.383016       6.471338      23.674988       0.968342      88.727258 0.17125256E+04  0.53535215E+05                                16.603351                           13.808330       0.039503       1.888079                    0.998599      45.242103     124.179004       0.469275       0.417519      -1.126772      -0.034724      -0.038342      -0.017432       0.054587       0.071145       0.031517       0.042659      -0.060514      -0.103805      -0.060926      -0.052628       0.113554             21.521877      21.626897      -4.198298      -3.128740      19.874384       0.437723      23.064349          -0.000000
           26             Zn       9.022284      22.673988      24.932962       0.968343      88.727257 0.17125256E+04  0.53535214E+05                                16.603350                           13.808329       0.039503       1.888079                    0.998599      45.242103     124.179003       0.469275       0.417519      -1.126772       0.034724      -0.038342       0.017432       0.054587      -0.071145       0.031517      -0.042659      -0.060514      -0.103805      -0.060926      -0.052628       0.113554             21.521876      21.626897       4.198298      -3.128740      19.874383      -0.437723      23.064348          -0.000000
           27             Zn       7.180366       9.731312       8.730312       0.968343      88.727258 0.17125256E+04  0.53535214E+05                                16.603350                           13.808330       0.039503       1.888079                    0.998599      45.242103     124.179004       0.469275       0.417519      -1.126772      -0.034724       0.038342       0.017432       0.054587      -0.071145      -0.031517       0.042659      -0.060514      -0.103805      -0.060926      -0.052628       0.113554             21.521877      21.626897       4.198298       3.128740      19.874384       0.437723      23.064349          -0.000000
           28             Zn      25.224934      25.933962       7.472338       0.968342      88.727258 0.17125256E+04  0.53535214E+05                                16.603351                           13.808330       0.039503       1.888079                    0.998599      45.242103     124.179004       0.469275       0.417519      -1.126772       0.034724       0.038342      -0.017432       0.054587       0.071145      -0.031517      -0.042659      -0.060514      -0.103805      -0.060926      -0.052628       0.113554             21.521877      21.626898      -4.198298       3.128740      19.874384      -0.437723      23.064349          -0.000000
           29             Zn      25.379183      23.228767       9.176533       0.974524      85.332146 0.17051156E+04  0.53197649E+05                                16.184068                           13.763147       0.046130       1.897308                    0.998159      44.753873     122.354580       0.471253       0.416594      -1.128418       0.021614      -0.021614       0.021614       0.037437      -0.048380       0.048380      -0.048380      -0.000000      -0.000000      -0.048380      -0.048380       0.096759             20.370543      20.370543      -0.386607       0.386607      20.370543      -0.386607      20.370543          -0.000000
           30             Zn      23.228767       9.176533      25.379183       0.974524      85.332147 0.17051156E+04  0.53197650E+05                                16.184068                           13.763147       0.046130       1.897308                    0.998159      44.753873     122.354581       0.471253       0.416594      -1.128418      -0.021614       0.021614       0.021614       0.037437      -0.048380      -0.048380       0.048380       0.000000      -0.000000      -0.048380      -0.048380       0.096759             20.370544      20.370544      -0.386607      -0.386607      20.370544       0.386607      20.370544          -0.000000
           31             Zn       7.026117       7.026117       7.026117       0.974524      85.332146 0.17051155E+04  0.53197649E+05                                16.184068                           13.763147       0.046130       1.897308                    0.998159      44.753873     122.354580       0.471253       0.416594      -1.128418      -0.021614      -0.021614      -0.021614       0.037437       0.048380       0.048380       0.048380      -0.000000      -0.000000      -0.048380      -0.048380       0.096759             20.370543      20.370543       0.386607       0.386607      20.370543       0.386607      20.370543          -0.000000
           32             Zn       9.176533      25.379183      23.228767       0.974524      85.332146 0.17051156E+04  0.53197649E+05                                16.184068                           13.763147       0.046130       1.897308                    0.998159      44.753873     122.354580       0.471253       0.416594      -1.128418       0.021614       0.021614      -0.021614       0.037437       0.048380      -0.048380      -0.048380      -0.000000      -0.000000      -0.048380      -0.048380       0.096759             20.370543      20.370543       0.386607      -0.386607      20.370543      -0.386607      20.370543          -0.000000
           33              H       7.320357      17.417849      27.210730       0.101673       1.197505 0.89806085E+01  0.89026474E+02                                 1.733860                            1.654229      -0.939126       2.420290                    0.998560       3.357406       8.871430       0.540725       1.142659      -0.743416       0.034447      -0.008009       0.000933       0.035378       0.000647       0.003200       0.004854       0.008336      -0.058452      -0.020657       0.006294       0.014364              1.759265       2.068964      -0.263603       0.023537       1.793880       0.096225       1.414951           0.000000
           34              H       6.720859      19.601966      27.654683       0.123781       1.010428 0.71628579E+01  0.68089843E+02                                 1.640104                            1.546537      -0.816231       2.497603                    0.999499       3.280192       8.901873       0.514570       1.252177      -0.716073       0.025787       0.025873      -0.001454       0.036558       0.002117      -0.002256       0.004584       0.002277      -0.046222      -0.016598       0.006482       0.010116              1.719044       1.744330       0.409738       0.086345       1.929642       0.253728       1.483161           0.000000
           35              H       3.684483      16.708173      26.138115       0.104860       1.173886 0.84186507E+01  0.82077104E+02                                 1.715536                            1.603873      -0.819587       2.482332                    0.999347       3.244147       8.487134       0.548274       1.145853      -0.743271      -0.023565      -0.016807      -0.011620       0.031190      -0.000026       0.010285       0.004308       0.003373      -0.043450      -0.019026       0.005904       0.013122              1.778659       1.711936       0.264198       0.195188       2.084116       0.427419       1.539925           0.000000
           36              H       3.240530      18.749707      26.578827       0.098433       1.207329 0.88169956E+01  0.87625362E+02                                 1.784663                            1.663079      -1.035766       2.364858                    0.997978       3.531362       9.562690       0.523914       1.176350      -0.732799      -0.022449       0.004766      -0.018417       0.029426       0.003014       0.012245       0.008647       0.007844      -0.006645      -0.014176      -0.003018       0.017194              1.882201       2.170481      -0.563609       0.200522       2.047059       0.013935       1.429064           0.000000
           37              H      19.822322      11.137702      25.447882       0.124667       1.062239 0.74828785E+01  0.72363369E+02                                 1.734849                            1.608535      -1.021046       2.405732                    0.997173       3.437050       9.601570       0.488464       1.296653      -0.705439       0.023629       0.002291      -0.029030       0.037501       0.004946      -0.001670       0.001219       0.016324       0.040518      -0.016385       0.002642       0.013743              1.860081       2.178564       0.326058      -0.465786       1.565224      -0.157001       1.836456           0.000000
           38              H       4.478412      14.945324      25.055778       0.105322       1.200149 0.91809883E+01  0.92462690E+02                                 1.803393                            1.724253      -1.040928       2.376967                    0.997062       3.524553       9.707770       0.500824       1.214349      -0.724699      -0.028774       0.011096      -0.013226       0.033556      -0.004461       0.011250       0.006067       0.004619      -0.026378      -0.017536       0.004772       0.012764              1.839282       1.916011      -0.336744       0.209377       1.932118       0.066506       1.669716           0.000000
           39              H      16.050345       8.982749      24.579420       0.115404       1.185074 0.87860866E+01  0.87120682E+02                                 1.769108                            1.673789      -0.854833       2.472988                    0.999231       3.320025       8.939653       0.516586       1.195742      -0.730823       0.026977      -0.010758      -0.021310       0.036022       0.000947      -0.004221       0.013008       0.017383       0.014960      -0.018752       0.005088       0.013664              1.828754       2.350459      -0.023424      -0.293656       1.498527       0.107484       1.637275           0.000000
           40              H      16.614197      10.343772      28.626842       0.108509       1.136230 0.82166347E+01  0.79533009E+02                                 1.664016                            1.573708      -0.883043       2.454132                    0.999023       3.239186       8.412715       0.559844       1.130279      -0.746658      -0.023100      -0.006128       0.027622       0.036526       0.006479      -0.002480      -0.000256       0.018631       0.041638      -0.018295       0.003815       0.014479              1.718695       2.124808       0.208844      -0.268049       1.370633      -0.060113       1.660643          -0.000000
           41              H      17.748383      10.486355      24.809498       0.112597       1.108236 0.81594586E+01  0.78972120E+02                                 1.654785                            1.583765      -0.828389       2.486403                    0.999363       3.190040       8.329493       0.548962       1.152793      -0.741760      -0.003612      -0.003385      -0.036385       0.036720       0.005066      -0.002915       0.000077       0.019296       0.038447      -0.017325       0.003632       0.013694              1.683962       1.677996       0.173847       0.216289       1.388406       0.072264       1.985483           0.000000
           42              H      14.585626      10.729395      27.819950       0.107125       1.164469 0.84914602E+01  0.82778491E+02                                 1.684564                            1.594082      -0.883168       2.451131                    0.998870       3.261879       8.470462       0.559888       1.122199      -0.748844       0.000410       0.017825       0.028564       0.033672       0.000280      -0.005225       0.013717       0.015302       0.012967      -0.018549       0.003794       0.014755              1.715690       1.743866       0.143956       0.190970       1.570878       0.367106       1.832326          -0.000001
           43              H      13.901874       8.321681      24.002606       0.114822       1.159939 0.85769069E+01  0.84020994E+02                                 1.700111                            1.619303      -0.954293       2.426494                    0.998542       3.247313       8.519319       0.545371       1.146454      -0.743078      -0.003420      -0.021563      -0.033923       0.040341      -0.001280      -0.005628       0.013944       0.006932       0.025438      -0.015938      -0.002188       0.018126              1.732988       1.676342       0.156155       0.228220       1.592349       0.330065       1.930273           0.000000
           44              H      18.723782      10.962713      29.297632       0.124679       1.162584 0.85487631E+01  0.84294323E+02                                 1.753529                            1.654633      -1.013610       2.399873                    0.998510       3.314559       8.936369       0.517225       1.200968      -0.729115       0.001288       0.000533       0.037605       0.037631       0.007475      -0.005856      -0.001494       0.013808       0.048923      -0.018359      -0.000135       0.018493              1.826287       1.800129       0.125992       0.384487       1.396112       0.101359       2.282620          -0.000000
           45              H      12.501965      10.113694      27.269060       0.117332       1.144791 0.81098690E+01  0.78145445E+02                                 1.667335                            1.558181      -0.951001       2.429227                    0.998558       3.189116       8.230254       0.566191       1.122672      -0.748857      -0.026672       0.011324       0.023975       0.037609      -0.002733      -0.007548       0.012844       0.008228       0.022769      -0.015291      -0.003039       0.018331              1.746898       2.263922      -0.091424      -0.333803       1.403618       0.106808       1.573153          -0.000000
           46              H       8.179098      13.013968      26.915842       0.117740       1.184452 0.84440988E+01  0.82306167E+02                                 1.714617                            1.597579      -0.977882       2.415342                    0.998486       3.239534       8.446840       0.554402       1.133450      -0.746031       0.031423      -0.016231       0.020738       0.040999      -0.004322       0.016432       0.003300       0.010202      -0.001013      -0.016623      -0.002572       0.019195              1.785199       1.922785      -0.452788       0.318756       1.886904      -0.125985       1.545910          -0.000000
           47              H       5.171886      12.897309      24.339621       0.104720       1.120606 0.79819791E+01  0.78731236E+02                                 1.805020                            1.664413      -1.271250       2.270787                    0.993614       3.747299      10.698322       0.477119       1.301497      -0.702229      -0.019306      -0.015799      -0.025386       0.035591       0.000087       0.009631       0.005056       0.004917      -0.014903      -0.012355       0.000850       0.011505              1.932742       1.692852       0.235176       0.430533       1.992604       0.504823       2.112770           0.000000
           48              H       7.560156      15.149478      27.515340       0.110194       1.207928 0.87925842E+01  0.86615305E+02                                 1.741174                            1.634163      -0.939419       2.427901                    0.998587       3.290854       8.639727       0.545912       1.138952      -0.744771       0.020018       0.015543       0.024302       0.035113      -0.005451       0.014822       0.006053       0.000666      -0.010745      -0.019052       0.004676       0.014376              1.792486       1.586832       0.120226       0.324431       1.971693       0.384872       1.818934          -0.000000
           49              H       8.882293      14.987451      11.008080       0.101673       1.197505 0.89806085E+01  0.89026474E+02                                 1.733860                            1.654229      -0.939126       2.420290                    0.998560       3.357406       8.871430       0.540725       1.142659      -0.743416      -0.034447       0.008009       0.000933       0.035378       0.000647      -0.003200      -0.004854       0.008336      -0.058452      -0.020657       0.006294       0.014364              1.759265       2.068964      -0.263603      -0.023537       1.793880      -0.096225       1.414951           0.000000
           50              H       9.481791      12.803334      11.452033       0.123781       1.010428 0.71628579E+01  0.68089843E+02                                 1.640104                            1.546537      -0.816231       2.497603                    0.999499       3.280192       8.901873       0.514570       1.252177      -0.716073      -0.025787      -0.025873      -0.001454       0.036558       0.002117       0.002256      -0.004584       0.002277      -0.046222      -0.016598       0.006482       0.010116              1.719044       1.744330       0.409738      -0.086345       1.929642      -0.253728       1.483161           0.000000
           51              H      12.518167      15.697127       9.935465       0.104860       1.173886 0.84186507E+01  0.82077103E+02                                 1.715536                            1.603873      -0.819587       2.482332                    0.999347       3.244147       8.487134       0.548274       1.145853      -0.743271       0.023565       0.016807      -0.011620       0.031190      -0.000026      -0.010285      -0.004308       0.003373      -0.043450      -0.019026       0.005904       0.013122              1.778659       1.711936       0.264198      -0.195188       2.084116      -0.427419       1.539925           0.000000
           52              H      12.962120      13.655593      10.376177       0.098433       1.207329 0.88169944E+01  0.87625345E+02                                 1.784663                            1.663079      -1.035766       2.364858                    0.997978       3.531362       9.562689       0.523915       1.176350      -0.732799       0.022449      -0.004766      -0.018417       0.029426       0.003014      -0.012245      -0.008647       0.007844      -0.006645      -0.014176      -0.003018       0.017194              1.882201       2.170481      -0.563609      -0.200522       2.047059      -0.013935       1.429064           0.000000
           53              H      28.785628      21.267598       9.245232       0.124667       1.062239 0.74828785E+01  0.72363369E+02                                 1.734849                            1.608535      -1.021046       2.405732                    0.997173       3.437050       9.601570       0.488464       1.296653      -0.705439      -0.023629      -0.002291      -0.029030       0.037501       0.004946       0.001670      -0.001219       0.016324       0.040518      -0.016385       0.002642       0.013743              1.860081       2.178564       0.326058       0.465786       1.565224       0.157001       1.836456           0.000000
           54              H      11.724238      17.459976       8.853128       0.105322       1.200149 0.91809883E+01  0.92462691E+02                                 1.803393                            1.724253      -1.040928       2.376967                    0.997062       3.524553       9.707770       0.500824       1.214349      -0.724699       0.028774      -0.011096      -0.013226       0.033556      -0.004461      -0.011250      -0.006067       0.004619      -0.026378      -0.017536       0.004772       0.012764              1.839282       1.916011      -0.336744      -0.209377       1.932118      -0.066506       1.669716           0.000000
           55              H       0.152305      23.422551       8.376770       0.115404       1.185074 0.87860866E+01  0.87120682E+02                                 1.769108                            1.673789      -0.854833       2.472988                    0.999231       3.320025       8.939653       0.516586       1.195742      -0.730823      -0.026977       0.010758      -0.021310       0.036022       0.000947       0.004221      -0.013008       0.017383       0.014960      -0.018752       0.005088       0.013664              1.828754       2.350459      -0.023424       0.293656       1.498527      -0.107484       1.637275           0.000000
           56              H      31.993753      22.061528      12.424192       0.108509       1.136230 0.82166347E+01  0.79533009E+02                                 1.664016                            1.573708      -0.883043       2.454132                    0.999023       3.239186       8.412715       0.559844       1.130279      -0.746658       0.023100       0.006128       0.027622       0.036526       0.006479       0.002480       0.000256       0.018631       0.041638      -0.018295       0.003815       0.014479              1.718695       2.124808       0.208844       0.268049       1.370633       0.060113       1.660643          -0.000000
           57              H      30.859567      21.918945       8.606848       0.112597       1.108236 0.81594568E+01  0.78972096E+02                                 1.654785                            1.583765      -0.828389       2.486403                    0.999363       3.190040       8.329492       0.548962       1.152793      -0.741760       0.003612       0.003385      -0.036385       0.036720       0.005066       0.002915      -0.000077       0.019296       0.038447      -0.017325       0.003632       0.013694              1.683961       1.677996       0.173847      -0.216289       1.388406      -0.072264       1.985483           0.000000
           58              H       1.617024      21.675905      11.617300       0.107125       1.164469 0.84914582E+01  0.82778466E+02                                 1.684564                            1.594081      -0.883169       2.451131                    0.998870       3.261879       8.470461       0.559888       1.122199      -0.748844      -0.000410      -0.017825       0.028564       0.033672       0.000280       0.005225      -0.013717       0.015302       0.012967      -0.018549       0.003794       0.014755              1.715690       1.743866       0.143956      -0.190970       1.570878      -0.367106       1.832326          -0.000001
           59              H       2.300776      24.083619       7.799956       0.114822       1.159939 0.85769069E+01  0.84020994E+02                                 1.700111                            1.619303      -0.954293       2.426494                    0.998542       3.247313       8.519319       0.545371       1.146454      -0.743078       0.003420       0.021563      -0.033923       0.040341      -0.001280       0.005628      -0.013944       0.006932       0.025438      -0.015938      -0.002188       0.018126              1.732988       1.676342       0.156155      -0.228220       1.592349      -0.330065       1.930273           0.000000
           60              H      29.884168      21.442587      13.094982       0.124679       1.162584 0.85487618E+01  0.84294307E+02                                 1.753529                            1.654633      -1.013610       2.399873                    0.998510       3.314559       8.936369       0.517225       1.200968      -0.729115      -0.001288      -0.000533       0.037605       0.037631       0.007475       0.005856       0.001494       0.013808       0.048923      -0.018359      -0.000135       0.018493              1.826287       1.800129       0.125992      -0.384487       1.396112      -0.101359       2.282620          -0.000000
           61              H       3.700685      22.291606      11.066410       0.117332       1.144791 0.81098690E+01  0.78145445E+02                                 1.667335                            1.558181      -0.951001       2.429227                    0.998558       3.189116       8.230254       0.566191       1.122672      -0.748857       0.026672      -0.011324       0.023975       0.037609      -0.002733       0.007548      -0.012844       0.008228       0.022769      -0.015291      -0.003039       0.018331              1.746898       2.263922      -0.091424       0.333803       1.403618      -0.106808       1.573153          -0.000000
           62              H       8.023552      19.391332      10.713192       0.117740       1.184452 0.84440988E+01  0.82306167E+02                                 1.714617                            1.597579      -0.977882       2.415342                    0.998486       3.239534       8.446840       0.554402       1.133450      -0.746031      -0.031423       0.016231       0.020738       0.040999      -0.004322      -0.016432      -0.003300       0.010202      -0.001013      -0.016623      -0.002572       0.019195              1.785199       1.922785      -0.452788      -0.318756       1.886904       0.125985       1.545910          -0.000000
           63              H      11.030764      19.507991       8.136971       0.104720       1.120606 0.79819791E+01  0.78731236E+02                                 1.805020                            1.664413      -1.271250       2.270787                    0.993614       3.747299      10.698322       0.477119       1.301497      -0.702229       0.019306       0.015799      -0.025386       0.035591       0.000087      -0.009631      -0.005056       0.004917      -0.014903      -0.012355       0.000850       0.011505              1.932742       1.692852       0.235176      -0.430533       1.992604      -0.504823       2.112770           0.000000
           64              H       8.642494      17.255822      11.312690       0.110194       1.207928 0.87925834E+01  0.86615293E+02                                 1.741174                            1.634163      -0.939419       2.427901                    0.998587       3.290854       8.639726       0.545912       1.138952      -0.744771      -0.020018      -0.015543       0.024302       0.035113      -0.005451      -0.014822      -0.006053       0.000666      -0.010745      -0.019052       0.004676       0.014376              1.792486       1.586832       0.120226      -0.324431       1.971693      -0.384872       1.818934          -0.000000
           65              H      25.084943       1.215199      21.397220       0.101673       1.197505 0.89806073E+01  0.89026459E+02                                 1.733860                            1.654229      -0.939126       2.420290                    0.998560       3.357406       8.871430       0.540725       1.142659      -0.743416      -0.034447      -0.008009      -0.000933       0.035378      -0.000647       0.003200      -0.004854       0.008336      -0.058452      -0.020657       0.006294       0.014364              1.759265       2.068964       0.263603       0.023537       1.793880      -0.096225       1.414951           0.000000
           66              H      25.684441       3.399316      20.953267       0.123781       1.010428 0.71628579E+01  0.68089843E+02                                 1.640104                            1.546537      -0.816231       2.497603                    0.999499       3.280192       8.901873       0.514570       1.252177      -0.716073      -0.025787       0.025873       0.001454       0.036558      -0.002117      -0.002256      -0.004584       0.002277      -0.046222      -0.016598       0.006482       0.010116              1.719044       1.744330      -0.409738       0.086345       1.929642      -0.253728       1.483161           0.000000
           67              H      28.720817       0.505523      22.469835       0.104860       1.173886 0.84186507E+01  0.82077104E+02                                 1.715536                            1.603873      -0.819587       2.482332                    0.999347       3.244147       8.487134       0.548274       1.145853      -0.743271       0.023565      -0.016807       0.011620       0.031190       0.000026       0.010285      -0.004308       0.003373      -0.043450      -0.019026       0.005904       0.013122              1.778659       1.711936      -0.264198       0.195188       2.084116      -0.427419       1.539925           0.000000
           68              H      29.164770       2.547057      22.029123       0.098433       1.207329 0.88169956E+01  0.87625365E+02                                 1.784663                            1.663080      -1.035766       2.364858                    0.997978       3.531362       9.562691       0.523914       1.176350      -0.732799       0.022449       0.004766       0.018417       0.029426      -0.003014       0.012245      -0.008647       0.007844      -0.006645      -0.014176      -0.003018       0.017194              1.882202       2.170481       0.563609       0.200522       2.047060      -0.013935       1.429064           0.000000
           69              H      12.582978      27.340352      23.160068       0.124667       1.062239 0.74828785E+01  0.72363369E+02                                 1.734849                            1.608535      -1.021046       2.405732                    0.997173       3.437050       9.601570       0.488464       1.296653      -0.705439      -0.023629       0.002291       0.029030       0.037501      -0.004946      -0.001670      -0.001219       0.016324       0.040518      -0.016385       0.002642       0.013743              1.860081       2.178564      -0.326058      -0.465786       1.565224       0.157001       1.836456           0.000000
           70              H      27.926888      31.147974      23.552172       0.105322       1.200149 0.91809883E+01  0.92462691E+02                                 1.803393                            1.724253      -1.040928       2.376967                    0.997062       3.524553       9.707770       0.500824       1.214349      -0.724699       0.028774       0.011096       0.013226       0.033556       0.004461       0.011250      -0.006067       0.004619      -0.026378      -0.017536       0.004772       0.012764              1.839282       1.916011       0.336744       0.209377       1.932118      -0.066506       1.669716           0.000000
           71              H      16.354955      25.185399      24.028530       0.115404       1.185074 0.87860866E+01  0.87120682E+02                                 1.769108                            1.673789      -0.854833       2.472988                    0.999231       3.320025       8.939653       0.516586       1.195742      -0.730823      -0.026977      -0.010758       0.021310       0.036022      -0.000947      -0.004221      -0.013008       0.017383       0.014960      -0.018752       0.005088       0.013664              1.828754       2.350459       0.023424      -0.293656       1.498527      -0.107484       1.637275           0.000000
           72              H      15.791103      26.546422      19.981108       0.108509       1.136230 0.82166329E+01  0.79532985E+02                                 1.664015                            1.573708      -0.883043       2.454132                    0.999023       3.239186       8.412714       0.559844       1.130279      -0.746658       0.023100      -0.006128      -0.027622       0.036526      -0.006479      -0.002480       0.000256       0.018631       0.041638      -0.018295       0.003815       0.014479              1.718694       2.124807      -0.208844      -0.268049       1.370632       0.060113       1.660643          -0.000000
           73              H      14.656917      26.689005      23.798452       0.112597       1.108236 0.81594568E+01  0.78972096E+02                                 1.654785                            1.583765      -0.828389       2.486403                    0.999363       3.190040       8.329492       0.548962       1.152793      -0.741760       0.003612      -0.003385       0.036385       0.036720      -0.005066      -0.002915      -0.000077       0.019296       0.038447      -0.017325       0.003632       0.013694              1.683961       1.677996      -0.173847       0.216289       1.388406      -0.072264       1.985483           0.000000
           74              H      17.819674      26.932045      20.788000       0.107125       1.164469 0.84914582E+01  0.82778466E+02                                 1.684564                            1.594081      -0.883168       2.451131                    0.998870       3.261879       8.470461       0.559888       1.122199      -0.748844      -0.000410       0.017825      -0.028564       0.033672      -0.000280      -0.005225      -0.013717       0.015302       0.012967      -0.018549       0.003794       0.014755              1.715690       1.743866      -0.143956       0.190970       1.570878      -0.367106       1.832326          -0.000001
           75              H      18.503426      24.524331      24.605344       0.114822       1.159939 0.85769069E+01  0.84020994E+02                                 1.700111                            1.619303      -0.954293       2.426494                    0.998542       3.247313       8.519319       0.545371       1.146454      -0.743078       0.003420      -0.021563       0.033923       0.040341       0.001280      -0.005628      -0.013944       0.006932       0.025438      -0.015938      -0.002188       0.018126              1.732988       1.676342      -0.156155       0.228220       1.592349      -0.330065       1.930273           0.000000
           76              H      13.681518      27.165363      19.310318       0.124679       1.162584 0.85487631E+01  0.84294323E+02                                 1.753529                            1.654633      -1.013611       2.399873                    0.998510       3.314559       8.936369       0.517225       1.200968      -0.729115      -0.001288       0.000533      -0.037605       0.037631      -0.007475      -0.005856       0.001494       0.013808       0.048923      -0.018359      -0.000135       0.018493              1.826287       1.800129      -0.125992       0.384487       1.396112      -0.101359       2.282620          -0.000000
           77              H      19.903335      26.316344      21.338890       0.117332       1.144791 0.81098690E+01  0.78145445E+02                                 1.667335                            1.558181      -0.951001       2.429227                    0.998558       3.189116       8.230254       0.566191       1.122672      -0.748857       0.026672       0.011324      -0.023975       0.037609       0.002733      -0.007548      -0.012844       0.008228       0.022769      -0.015291      -0.003039       0.018331              1.746898       2.263922       0.091424      -0.333803       1.403618      -0.106808       1.573153          -0.000000
           78              H      24.226202      29.216618      21.692108       0.117740       1.184452 0.84440988E+01  0.82306167E+02                                 1.714617                            1.597579      -0.977882       2.415342                    0.998486       3.239534       8.446840       0.554402       1.133450      -0.746031      -0.031423      -0.016231      -0.020738       0.040999       0.004322       0.016432      -0.003300       0.010202      -0.001013      -0.016623      -0.002572       0.019195              1.785199       1.922785       0.452788       0.318756       1.886904       0.125985       1.545910          -0.000000
           79              H      27.233414      29.099959      24.268329       0.104720       1.120606 0.79819791E+01  0.78731236E+02                                 1.805020                            1.664413      -1.271250       2.270787                    0.993614       3.747299      10.698322       0.477119       1.301497      -0.702229       0.019306      -0.015799       0.025386       0.035591      -0.000087       0.009631      -0.005056       0.004917      -0.014903      -0.012355       0.000850       0.011505              1.932742       1.692852      -0.235176       0.430533       1.992604      -0.504823       2.112770           0.000000
           80              H      24.845144      31.352128      21.092610       0.110194       1.207928 0.87925842E+01  0.86615305E+02                                 1.741174                            1.634163      -0.939419       2.427901                    0.998587       3.290854       8.639727       0.545912       1.138952      -0.744771      -0.020018       0.015543      -0.024302       0.035113       0.005451       0.014822      -0.006053       0.000666      -0.010745      -0.019052       0.004676       0.014376              1.792486       1.586832      -0.120226       0.324431       1.971693      -0.384872       1.818934          -0.000000
           81              H      23.523007      31.190101       5.194570       0.101673       1.197505 0.89806091E+01  0.89026484E+02                                 1.733860                            1.654229      -0.939126       2.420290                    0.998560       3.357406       8.871431       0.540724       1.142659      -0.743416       0.034447       0.008009      -0.000933       0.035378      -0.000647      -0.003200       0.004854       0.008336      -0.058452      -0.020657       0.006294       0.014364              1.759266       2.068965       0.263603      -0.023537       1.793880       0.096225       1.414952           0.000000
           82              H      22.923509      29.005984       4.750617       0.123781       1.010428 0.71628579E+01  0.68089843E+02                                 1.640104                            1.546537      -0.816231       2.497603                    0.999499       3.280192       8.901873       0.514570       1.252177      -0.716073       0.025787      -0.025873       0.001454       0.036558      -0.002117       0.002256       0.004584       0.002277      -0.046222      -0.016598       0.006482       0.010116              1.719044       1.744330      -0.409738      -0.086345       1.929642       0.253728       1.483161           0.000000
           83              H      19.887133      31.899777       6.267185       0.104860       1.173886 0.84186507E+01  0.82077104E+02                                 1.715536                            1.603873      -0.819586       2.482332                    0.999347       3.244147       8.487134       0.548274       1.145853      -0.743271      -0.023565       0.016807       0.011620       0.031190       0.000026      -0.010285       0.004308       0.003373      -0.043450      -0.019026       0.005904       0.013122              1.778659       1.711936      -0.264198      -0.195188       2.084116       0.427419       1.539925           0.000000
           84              H      19.443180      29.858243       5.826473       0.098433       1.207329 0.88169956E+01  0.87625362E+02                                 1.784663                            1.663079      -1.035766       2.364858                    0.997978       3.531362       9.562690       0.523914       1.176350      -0.732799      -0.022449      -0.004766       0.018417       0.029426      -0.003014      -0.012245       0.008647       0.007844      -0.006645      -0.014176      -0.003018       0.017194              1.882201       2.170481       0.563609      -0.200522       2.047059       0.013935       1.429064           0.000000
           85              H       3.619672       5.064948       6.957418       0.124667       1.062239 0.74828785E+01  0.72363369E+02                                 1.734849                            1.608535      -1.021046       2.405732                    0.997173       3.437050       9.601570       0.488464       1.296653      -0.705439       0.023629      -0.002291       0.029030       0.037501      -0.004946       0.001670       0.001219       0.016324       0.040518      -0.016385       0.002642       0.013743              1.860081       2.178564      -0.326058       0.465786       1.565224      -0.157001       1.836456           0.000000
           86              H      20.681062       1.257326       7.349522       0.105322       1.200149 0.91809883E+01  0.92462691E+02                                 1.803393                            1.724253      -1.040928       2.376967                    0.997062       3.524553       9.707770       0.500824       1.214349      -0.724699      -0.028774      -0.011096       0.013226       0.033556       0.004461      -0.011250       0.006067       0.004619      -0.026378      -0.017536       0.004772       0.012764              1.839282       1.916011       0.336744      -0.209377       1.932118       0.066506       1.669716           0.000000
           87              H      32.252995       7.219901       7.825880       0.115404       1.185074 0.87860866E+01  0.87120682E+02                                 1.769108                            1.673789      -0.854833       2.472988                    0.999231       3.320025       8.939653       0.516586       1.195742      -0.730823       0.026977       0.010758       0.021310       0.036022      -0.000947       0.004221       0.013008       0.017383       0.014960      -0.018752       0.005088       0.013664              1.828754       2.350459       0.023424       0.293656       1.498527       0.107484       1.637275           0.000000
           88              H       0.411547       5.858878       3.778458       0.108509       1.136230 0.82166347E+01  0.79533009E+02                                 1.664016                            1.573708      -0.883043       2.454132                    0.999023       3.239186       8.412715       0.559844       1.130279      -0.746658      -0.023100       0.006128      -0.027622       0.036526      -0.006479       0.002480      -0.000256       0.018631       0.041638      -0.018295       0.003815       0.014479              1.718695       2.124808      -0.208844       0.268049       1.370633      -0.060113       1.660643          -0.000000
           89              H       1.545733       5.716295       7.595802       0.112597       1.108236 0.81594568E+01  0.78972096E+02                                 1.654785                            1.583765      -0.828389       2.486403                    0.999363       3.190040       8.329492       0.548962       1.152793      -0.741760      -0.003612       0.003385       0.036385       0.036720      -0.005066       0.002915       0.000077       0.019296       0.038447      -0.017325       0.003632       0.013694              1.683961       1.677996      -0.173847      -0.216289       1.388406       0.072264       1.985483           0.000000
           90              H      30.788276       5.473255       4.585350       0.107125       1.164469 0.84914607E+01  0.82778491E+02                                 1.684563                            1.594081      -0.883169       2.451131                    0.998870       3.261880       8.470462       0.559888       1.122198      -0.748844       0.000410      -0.017825      -0.028564       0.033672      -0.000280       0.005225       0.013717       0.015302       0.012967      -0.018549       0.003794       0.014755              1.715690       1.743866      -0.143956      -0.190970       1.570877       0.367106       1.832326          -0.000001
           91              H      30.104524       7.880969       8.402694       0.114822       1.159939 0.85769069E+01  0.84020994E+02                                 1.700111                            1.619303      -0.954293       2.426494                    0.998542       3.247313       8.519319       0.545371       1.146454      -0.743078      -0.003420       0.021563       0.033923       0.040341       0.001280       0.005628       0.013944       0.006932       0.025438      -0.015938      -0.002188       0.018126              1.732988       1.676342      -0.156155      -0.228220       1.592349       0.330065       1.930273           0.000000
           92              H       2.521132       5.239937       3.107668       0.124679       1.162584 0.85487635E+01  0.84294329E+02                                 1.753529                            1.654633      -1.013610       2.399873                    0.998510       3.314559       8.936370       0.517225       1.200968      -0.729115       0.001288      -0.000533      -0.037605       0.037631      -0.007475       0.005856      -0.001494       0.013808       0.048923      -0.018359      -0.000135       0.018493              1.826288       1.800130      -0.125992      -0.384488       1.396113       0.101359       2.282620          -0.000000
           93              H      28.704615       6.088956       5.136240       0.117332       1.144791 0.81098690E+01  0.78145445E+02                                 1.667335                            1.558181      -0.951001       2.429227                    0.998558       3.189116       8.230254       0.566191       1.122672      -0.748857      -0.026672      -0.011324      -0.023975       0.037609       0.002733       0.007548       0.012844       0.008228       0.022769      -0.015291      -0.003039       0.018331              1.746898       2.263922       0.091424       0.333803       1.403618       0.106808       1.573153          -0.000000
           94              H      24.381748       3.188682       5.489458       0.117740       1.184452 0.84440988E+01  0.82306167E+02                                 1.714617                            1.597579      -0.977882       2.415342                    0.998486       3.239534       8.446840       0.554402       1.133450      -0.746031       0.031423       0.016231      -0.020738       0.040999       0.004322      -0.016432       0.003300       0.010202      -0.001013      -0.016623      -0.002572       0.019195              1.785199       1.922785       0.452788      -0.318756       1.886904      -0.125985       1.545910          -0.000000
           95              H      21.374536       3.305341       8.065679       0.104720       1.120606 0.79819791E+01  0.78731236E+02                                 1.805020                            1.664413      -1.271250       2.270787                    0.993614       3.747299      10.698322       0.477119       1.301497      -0.702229      -0.019306       0.015799       0.025386       0.035591      -0.000087      -0.009631       0.005056       0.004917      -0.014903      -0.012355       0.000850       0.011505              1.932742       1.692852      -0.235176      -0.430533       1.992604       0.504823       2.112770           0.000000
           96              H      23.762806       1.053172       4.889960       0.110194       1.207928 0.87925834E+01  0.86615293E+02                                 1.741174                            1.634163      -0.939419       2.427901                    0.998587       3.290854       8.639726       0.545912       1.138952      -0.744771       0.020018      -0.015543      -0.024302       0.035113       0.005451      -0.014822       0.006053       0.000666      -0.010745      -0.019052       0.004676       0.014376              1.792486       1.586832      -0.120226      -0.324431       1.971693       0.384872       1.818934          -0.000000
           97              H      27.210730       7.320357      17.417849       0.101673       1.197505 0.89806091E+01  0.89026484E+02                                 1.733860                            1.654229      -0.939126       2.420290                    0.998560       3.357406       8.871431       0.540724       1.142659      -0.743416       0.000933       0.034447      -0.008009       0.035378       0.003200       0.004854       0.000647      -0.033394       0.016722      -0.020657       0.006294       0.014364              1.759266       1.414951       0.023537       0.096225       2.068965      -0.263603       1.793880           0.000000
           98              H      27.654683       6.720859      19.601966       0.123781       1.010428 0.71628579E+01  0.68089843E+02                                 1.640104                            1.546537      -0.816231       2.497603                    0.999499       3.280192       8.901873       0.514570       1.252177      -0.716073      -0.001454       0.025787       0.025873       0.036558      -0.002256       0.004584       0.002117      -0.024249       0.019696      -0.016598       0.006482       0.010116              1.719044       1.483161       0.086345       0.253728       1.744330       0.409738       1.929642           0.000000
           99              H      26.138115       3.684483      16.708173       0.104860       1.173886 0.84186514E+01  0.82077114E+02                                 1.715536                            1.603873      -0.819587       2.482332                    0.999347       3.244147       8.487135       0.548274       1.145853      -0.743271      -0.011620      -0.023565      -0.016807       0.031190       0.010285       0.004308      -0.000026      -0.023412       0.016665      -0.019026       0.005904       0.013122              1.778659       1.539925       0.195188       0.427419       1.711936       0.264198       2.084117           0.000000
          100              H      26.578827       3.240530      18.749707       0.098433       1.207329 0.88169944E+01  0.87625347E+02                                 1.784663                            1.663079      -1.035766       2.364858                    0.997978       3.531362       9.562690       0.523914       1.176350      -0.732799      -0.018417      -0.022449       0.004766       0.029426       0.012245       0.008647       0.003014      -0.007244      -0.008444      -0.014176      -0.003018       0.017194              1.882201       1.429064       0.200522       0.013935       2.170481      -0.563609       2.047059           0.000000
          101              H      25.447882      19.822322      11.137702       0.124667       1.062239 0.74828785E+01  0.72363369E+02                                 1.734849                            1.608535      -1.021046       2.405732                    0.997173       3.437050       9.601570       0.488464       1.296653      -0.705439      -0.029030       0.023629       0.002291       0.037501      -0.001670       0.001219       0.004946       0.012097      -0.044745      -0.016385       0.002642       0.013743              1.860081       1.836456      -0.465786      -0.157001       2.178564       0.326058       1.565224           0.000000
          102              H      25.055778       4.478412      14.945324       0.105322       1.200149 0.91809883E+01  0.92462690E+02                                 1.803393                            1.724253      -1.040928       2.376967                    0.997062       3.524553       9.707770       0.500824       1.214349      -0.724699      -0.013226      -0.028774       0.011096       0.033556       0.011250       0.006067      -0.004461      -0.015498       0.006260      -0.017536       0.004772       0.012764              1.839282       1.669716       0.209377       0.066506       1.916011      -0.336744       1.932118           0.000000
          103              H      24.579420      16.050345       8.982749       0.115404       1.185074 0.87860866E+01  0.87120682E+02                                 1.769108                            1.673789      -0.854833       2.472988                    0.999231       3.320025       8.939653       0.516586       1.195742      -0.730823      -0.021310       0.026977      -0.010758       0.036022      -0.004221       0.013008       0.000947      -0.001211      -0.033554      -0.018752       0.005088       0.013664              1.828754       1.637275      -0.293656       0.107484       2.350459      -0.023424       1.498527           0.000000
          104              H      28.626842      16.614197      10.343772       0.108509       1.136230 0.82166340E+01  0.79532999E+02                                 1.664015                            1.573708      -0.883043       2.454132                    0.999023       3.239186       8.412714       0.559844       1.130279      -0.746658       0.027622      -0.023100      -0.006128       0.036526      -0.002480      -0.000256       0.006479       0.011503      -0.048766      -0.018295       0.003815       0.014479              1.718694       1.660643      -0.268049      -0.060113       2.124807       0.208844       1.370632          -0.000000
          105              H      24.809498      17.748383      10.486355       0.112597       1.108236 0.81594568E+01  0.78972096E+02                                 1.654785                            1.583765      -0.828389       2.486403                    0.999363       3.190040       8.329492       0.548962       1.152793      -0.741760      -0.036385      -0.003612      -0.003385       0.036720      -0.002915       0.000077       0.005066       0.009576      -0.048168      -0.017325       0.003632       0.013694              1.683961       1.985483       0.216289       0.072264       1.677996       0.173847       1.388406           0.000000
          106              H      27.819950      14.585626      10.729395       0.107125       1.164469 0.84914590E+01  0.82778478E+02                                 1.684564                            1.594082      -0.883168       2.451131                    0.998870       3.261879       8.470462       0.559888       1.122199      -0.748844       0.028564       0.000410       0.017825       0.033672      -0.005225       0.013717       0.000280      -0.001168      -0.029436      -0.018549       0.003794       0.014755              1.715690       1.832326       0.190970       0.367106       1.743866       0.143956       1.570878          -0.000001
          107              H      24.002606      13.901874       8.321681       0.114822       1.159939 0.85769069E+01  0.84020994E+02                                 1.700111                            1.619303      -0.954293       2.426494                    0.998542       3.247313       8.519319       0.545371       1.146454      -0.743078      -0.033923      -0.003420      -0.021563       0.040341      -0.005628       0.013944      -0.001280       0.009253      -0.023117      -0.015938      -0.002188       0.018126              1.732988       1.930273       0.228220       0.330065       1.676342       0.156155       1.592349           0.000000
          108              H      29.297632      18.723782      10.962713       0.124679       1.162584 0.85487618E+01  0.84294307E+02                                 1.753529                            1.654633      -1.013610       2.399873                    0.998510       3.314559       8.936369       0.517225       1.200968      -0.729115       0.037605       0.001288       0.000533       0.037631      -0.005856      -0.001494       0.007475       0.017557      -0.045174      -0.018359      -0.000135       0.018493              1.826287       2.282620       0.384487       0.101359       1.800129       0.125992       1.396112          -0.000000
          109              H      27.269060      12.501965      10.113694       0.117332       1.144791 0.81098690E+01  0.78145445E+02                                 1.667335                            1.558181      -0.951001       2.429227                    0.998558       3.189116       8.230254       0.566191       1.122672      -0.748857       0.023975      -0.026672       0.011324       0.037609      -0.007548       0.012844      -0.002733       0.007270      -0.023726      -0.015291      -0.003039       0.018331              1.746898       1.573153      -0.333803       0.106808       2.263922      -0.091424       1.403618          -0.000000
          110              H      26.915842       8.179098      13.013968       0.117740       1.184452 0.84440976E+01  0.82306153E+02                                 1.714617                            1.597579      -0.977882       2.415342                    0.998486       3.239534       8.446840       0.554402       1.133450      -0.746031       0.020738       0.031423      -0.016231       0.040999       0.016432       0.003300      -0.004322      -0.005608      -0.014796      -0.016623      -0.002572       0.019195              1.785199       1.545910       0.318755      -0.125985       1.922785      -0.452788       1.886904          -0.000000
          111              H      24.339621       5.171886      12.897309       0.104720       1.120606 0.79819791E+01  0.78731236E+02                                 1.805020                            1.664413      -1.271250       2.270787                    0.993614       3.747299      10.698322       0.477119       1.301497      -0.702229      -0.025386      -0.019306      -0.015799       0.035591       0.009631       0.005056       0.000087      -0.009910       0.000076      -0.012355       0.000850       0.011505              1.932742       2.112770       0.430533       0.504823       1.692852       0.235176       1.992604           0.000000
          112              H      27.515340       7.560156      15.149478       0.110194       1.207928 0.87925842E+01  0.86615305E+02                                 1.741174                            1.634163      -0.939419       2.427901                    0.998587       3.290854       8.639727       0.545912       1.138952      -0.744771       0.024302       0.020018       0.015543       0.035113       0.014822       0.006053      -0.005451      -0.005705       0.004373      -0.019052       0.004676       0.014376              1.792486       1.818934       0.324431       0.384872       1.586832       0.120226       1.971693          -0.000000
          113              H      11.008080       8.882293      14.987451       0.101673       1.197505 0.89806085E+01  0.89026474E+02                                 1.733860                            1.654229      -0.939126       2.420290                    0.998560       3.357406       8.871430       0.540725       1.142659      -0.743416       0.000933      -0.034447       0.008009       0.035378      -0.003200      -0.004854       0.000647      -0.033394       0.016722      -0.020657       0.006294       0.014364              1.759265       1.414951      -0.023537      -0.096225       2.068964      -0.263603       1.793880           0.000000
          114              H      11.452033       9.481791      12.803334       0.123781       1.010428 0.71628579E+01  0.68089843E+02                                 1.640104                            1.546537      -0.816231       2.497603                    0.999499       3.280192       8.901873       0.514570       1.252177      -0.716073      -0.001454      -0.025787      -0.025873       0.036558       0.002256      -0.004584       0.002117      -0.024249       0.019696      -0.016598       0.006482       0.010116              1.719044       1.483161      -0.086345      -0.253728       1.744330       0.409738       1.929642           0.000000
          115              H       9.935465      12.518167      15.697127       0.104860       1.173886 0.84186507E+01  0.82077104E+02                                 1.715536                            1.603873      -0.819587       2.482332                    0.999347       3.244147       8.487134       0.548274       1.145853      -0.743271      -0.011620       0.023565       0.016807       0.031190      -0.010285      -0.004308      -0.000026      -0.023412       0.016665      -0.019026       0.005904       0.013122              1.778659       1.539925      -0.195188      -0.427419       1.711936       0.264198       2.084116           0.000000
          116              H      10.376177      12.962120      13.655593       0.098433       1.207329 0.88169956E+01  0.87625362E+02                                 1.784663                            1.663079      -1.035766       2.364858                    0.997978       3.531362       9.562690       0.523914       1.176350      -0.732799      -0.018417       0.022449      -0.004766       0.029426      -0.012245      -0.008647       0.003014      -0.007244      -0.008444      -0.014176      -0.003018       0.017194              1.882201       1.429064      -0.200522      -0.013935       2.170481      -0.563609       2.047059           0.000000
          117              H       9.245232      28.785628      21.267598       0.124667       1.062239 0.74828785E+01  0.72363369E+02                                 1.734849                            1.608535      -1.021046       2.405732                    0.997173       3.437050       9.601570       0.488464       1.296653      -0.705439      -0.029030      -0.023629      -0.002291       0.037501       0.001670      -0.001219       0.004946       0.012097      -0.044745      -0.016385       0.002642       0.013743              1.860081       1.836456       0.465786       0.157001       2.178564       0.326058       1.565224           0.000000
          118              H       8.853128      11.724238      17.459976       0.105322       1.200149 0.91809883E+01  0.92462691E+02                                 1.803393                            1.724253      -1.040928       2.376967                    0.997062       3.524553       9.707770       0.500824       1.214349      -0.724699      -0.013226       0.028774      -0.011096       0.033556      -0.011250      -0.006067      -0.004461      -0.015498       0.006260      -0.017536       0.004772       0.012764              1.839282       1.669716      -0.209377      -0.066506       1.916011      -0.336744       1.932118           0.000000
          119              H       8.376770       0.152305      23.422551       0.115404       1.185074 0.87860866E+01  0.87120682E+02                                 1.769108                            1.673789      -0.854833       2.472988                    0.999231       3.320025       8.939653       0.516586       1.195742      -0.730823      -0.021310      -0.026977       0.010758       0.036022       0.004221      -0.013008       0.000947      -0.001211      -0.033554      -0.018752       0.005088       0.013664              1.828754       1.637275       0.293656      -0.107484       2.350459      -0.023424       1.498527           0.000000
          120              H      12.424192      31.993753      22.061528       0.108509       1.136230 0.82166340E+01  0.79532999E+02                                 1.664015                            1.573708      -0.883043       2.454132                    0.999023       3.239186       8.412714       0.559844       1.130279      -0.746658       0.027622       0.023100       0.006128       0.036526       0.002480       0.000256       0.006479       0.011503      -0.048766      -0.018295       0.003815       0.014479              1.718694       1.660643       0.268049       0.060113       2.124807       0.208844       1.370632          -0.000000
          121              H       8.606848      30.859567      21.918945       0.112597       1.108236 0.81594568E+01  0.78972096E+02                                 1.654785                            1.583765      -0.828389       2.486403                    0.999363       3.190040       8.329492       0.548962       1.152793      -0.741760      -0.036385       0.003612       0.003385       0.036720       0.002915      -0.000077       0.005066       0.009576      -0.048168      -0.017325       0.003632       0.013694              1.683961       1.985483      -0.216289      -0.072264       1.677996       0.173847       1.388406           0.000000
          122              H      11.617300       1.617024      21.675905       0.107125       1.164469 0.84914602E+01  0.82778491E+02                                 1.684564                            1.594082      -0.883169       2.451131                    0.998870       3.261879       8.470462       0.559888       1.122199      -0.748844       0.028564      -0.000410      -0.017825       0.033672       0.005225      -0.013717       0.000280      -0.001168      -0.029436      -0.018549       0.003794       0.014755              1.715690       1.832326      -0.190970      -0.367106       1.743866       0.143956       1.570878          -0.000001
          123              H       7.799956       2.300776      24.083619       0.114822       1.159939 0.85769069E+01  0.84020994E+02                                 1.700111                            1.619303      -0.954293       2.426494                    0.998542       3.247313       8.519319       0.545371       1.146454      -0.743078      -0.033923       0.003420       0.021563       0.040341       0.005628      -0.013944      -0.001280       0.009253      -0.023117      -0.015938      -0.002188       0.018126              1.732988       1.930273      -0.228220      -0.330065       1.676342       0.156155       1.592349           0.000000
          124              H      13.094982      29.884168      21.442587       0.124679       1.162584 0.85487635E+01  0.84294329E+02                                 1.753529                            1.654633      -1.013610       2.399873                    0.998510       3.314559       8.936370       0.517225       1.200968      -0.729115       0.037605      -0.001288      -0.000533       0.037631       0.005856       0.001494       0.007475       0.017557      -0.045174      -0.018359      -0.000135       0.018493              1.826288       2.282620      -0.384488      -0.101359       1.800130       0.125992       1.396113          -0.000000
          125              H      11.066410       3.700685      22.291606       0.117332       1.144791 0.81098690E+01  0.78145445E+02                                 1.667335                            1.558181      -0.951001       2.429227                    0.998558       3.189116       8.230254       0.566191       1.122672      -0.748857       0.023975       0.026672      -0.011324       0.037609       0.007548      -0.012844      -0.002733       0.007270      -0.023726      -0.015291      -0.003039       0.018331              1.746898       1.573153       0.333803      -0.106808       2.263922      -0.091424       1.403618          -0.000000
          126              H      10.713192       8.023552      19.391332       0.117740       1.184452 0.84440976E+01  0.82306153E+02                                 1.714617                            1.597579      -0.977882       2.415342                    0.998486       3.239534       8.446840       0.554402       1.133450      -0.746031       0.020738      -0.031423       0.016231       0.040999      -0.016432      -0.003300      -0.004322      -0.005608      -0.014796      -0.016623      -0.002572       0.019195              1.785199       1.545910      -0.318756       0.125985       1.922785      -0.452788       1.886904          -0.000000
          127              H       8.136971      11.030764      19.507991       0.104720       1.120606 0.79819791E+01  0.78731236E+02                                 1.805020                            1.664413      -1.271250       2.270787                    0.993614       3.747299      10.698322       0.477119       1.301497      -0.702229      -0.025386       0.019306       0.015799       0.035591      -0.009631      -0.005056       0.000087      -0.009910       0.000076      -0.012355       0.000850       0.011505              1.932742       2.112770      -0.430533      -0.504823       1.692852       0.235176       1.992604           0.000000
          128              H      11.312690       8.642494      17.255822       0.110194       1.207928 0.87925822E+01  0.86615278E+02                                 1.741174                            1.634162      -0.939419       2.427901                    0.998587       3.290854       8.639726       0.545912       1.138952      -0.744771       0.024302      -0.020018      -0.015543       0.035113      -0.014822      -0.006053      -0.005451      -0.005705       0.004373      -0.019052       0.004676       0.014376              1.792486       1.818934      -0.324431      -0.384872       1.586832       0.120226       1.971692          -0.000000
          129              H      21.397220      25.084943       1.215199       0.101673       1.197505 0.89806085E+01  0.89026474E+02                                 1.733860                            1.654229      -0.939126       2.420290                    0.998560       3.357406       8.871430       0.540725       1.142659      -0.743416      -0.000933      -0.034447      -0.008009       0.035378       0.003200      -0.004854      -0.000647      -0.033394       0.016722      -0.020657       0.006294       0.014364              1.759265       1.414951       0.023537      -0.096225       2.068964       0.263603       1.793880           0.000000
          130              H      20.953267      25.684441       3.399316       0.123781       1.010428 0.71628579E+01  0.68089843E+02                                 1.640104                            1.546537      -0.816231       2.497603                    0.999499       3.280192       8.901873       0.514570       1.252177      -0.716073       0.001454      -0.025787       0.025873       0.036558      -0.002256      -0.004584      -0.002117      -0.024249       0.019696      -0.016598       0.006482       0.010116              1.719044       1.483161       0.086345      -0.253728       1.744330      -0.409738       1.929642           0.000000
          131              H      22.469835      28.720817       0.505523       0.104860       1.173886 0.84186507E+01  0.82077103E+02                                 1.715536                            1.603873      -0.819587       2.482332                    0.999347       3.244147       8.487134       0.548274       1.145853      -0.743271       0.011620       0.023565      -0.016807       0.031190       0.010285      -0.004308       0.000026      -0.023412       0.016665      -0.019026       0.005904       0.013122              1.778659       1.539925       0.195188      -0.427419       1.711936      -0.264198       2.084116           0.000000
          132              H      22.029123      29.164770       2.547057       0.098433       1.207329 0.88169956E+01  0.87625362E+02                                 1.784663                            1.663079      -1.035766       2.364858                    0.997978       3.531362       9.562690       0.523914       1.176350      -0.732799       0.018417       0.022449       0.004766       0.029426       0.012245      -0.008647      -0.003014      -0.007244      -0.008444      -0.014176      -0.003018       0.017194              1.882201       1.429064       0.200522      -0.013935       2.170481       0.563609       2.047059           0.000000
          133              H      23.160068      12.582978      27.340352       0.124667       1.062239 0.74828785E+01  0.72363369E+02                                 1.734849                            1.608535      -1.021046       2.405732                    0.997173       3.437050       9.601570       0.488464       1.296653      -0.705439       0.029030      -0.023629       0.002291       0.037501      -0.001670      -0.001219      -0.004946       0.012097      -0.044745      -0.016385       0.002642       0.013743              1.860081       1.836456      -0.465786       0.157001       2.178564      -0.326058       1.565224           0.000000
          134              H      23.552172      27.926888      31.147974       0.105322       1.200149 0.91809883E+01  0.92462691E+02                                 1.803393                            1.724253      -1.040928       2.376967                    0.997062       3.524553       9.707770       0.500824       1.214349      -0.724699       0.013226       0.028774       0.011096       0.033556       0.011250      -0.006067       0.004461      -0.015498       0.006260      -0.017536       0.004772       0.012764              1.839282       1.669716       0.209377      -0.066506       1.916011       0.336744       1.932118           0.000000
          135              H      24.028530      16.354955      25.185399       0.115404       1.185074 0.87860866E+01  0.87120682E+02                                 1.769108                            1.673789      -0.854833       2.472988                    0.999231       3.320025       8.939653       0.516586       1.195742      -0.730823       0.021310      -0.026977      -0.010758       0.036022      -0.004221      -0.013008      -0.000947      -0.001211      -0.033554      -0.018752       0.005088       0.013664              1.828754       1.637275      -0.293656      -0.107484       2.350459       0.023424       1.498527           0.000000
          136              H      19.981108      15.791103      26.546422       0.108509       1.136230 0.82166347E+01  0.79533009E+02                                 1.664016                            1.573708      -0.883043       2.454132                    0.999023       3.239186       8.412715       0.559844       1.130279      -0.746658      -0.027622       0.023100      -0.006128       0.036526      -0.002480       0.000256      -0.006479       0.011503      -0.048766      -0.018295       0.003815       0.014479              1.718695       1.660643      -0.268049       0.060113       2.124808      -0.208844       1.370633          -0.000000
          137              H      23.798452      14.656917      26.689005       0.112597       1.108236 0.81594568E+01  0.78972096E+02                                 1.654785                            1.583765      -0.828389       2.486403                    0.999363       3.190040       8.329492       0.548962       1.152793      -0.741760       0.036385       0.003612      -0.003385       0.036720      -0.002915      -0.000077      -0.005066       0.009576      -0.048168      -0.017325       0.003632       0.013694              1.683961       1.985483       0.216289      -0.072264       1.677996      -0.173847       1.388406           0.000000
          138              H      20.788000      17.819674      26.932045       0.107125       1.164469 0.84914590E+01  0.82778478E+02                                 1.684564                            1.594082      -0.883168       2.451131                    0.998870       3.261879       8.470462       0.559888       1.122199      -0.748844      -0.028564      -0.000410       0.017825       0.033672      -0.005225      -0.013717      -0.000280      -0.001168      -0.029436      -0.018549       0.003794       0.014755              1.715690       1.832326       0.190970      -0.367106       1.743866      -0.143956       1.570878          -0.000001
          139              H      24.605344      18.503426      24.524331       0.114822       1.159939 0.85769069E+01  0.84020993E+02                                 1.700111                            1.619303      -0.954293       2.426494                    0.998542       3.247313       8.519319       0.545371       1.146454      -0.743078       0.033923       0.003420      -0.021563       0.040341      -0.005628      -0.013944       0.001280       0.009253      -0.023117      -0.015938      -0.002188       0.018126              1.732988       1.930273       0.228220      -0.330065       1.676342      -0.156155       1.592349           0.000000
          140              H      19.310318      13.681518      27.165363       0.124679       1.162584 0.85487635E+01  0.84294329E+02                                 1.753529                            1.654633      -1.013610       2.399873                    0.998510       3.314559       8.936370       0.517225       1.200968      -0.729115      -0.037605      -0.001288       0.000533       0.037631      -0.005856       0.001494      -0.007475       0.017557      -0.045174      -0.018359      -0.000135       0.018493              1.826288       2.282620       0.384488      -0.101360       1.800130      -0.125992       1.396113          -0.000000
          141              H      21.338890      19.903335      26.316344       0.117332       1.144791 0.81098690E+01  0.78145445E+02                                 1.667335                            1.558181      -0.951001       2.429227                    0.998558       3.189116       8.230254       0.566191       1.122672      -0.748857      -0.023975       0.026672       0.011324       0.037609      -0.007548      -0.012844       0.002733       0.007270      -0.023726      -0.015291      -0.003039       0.018331              1.746898       1.573153      -0.333803      -0.106808       2.263922       0.091424       1.403618          -0.000000
          142              H      21.692108      24.226202      29.216618       0.117740       1.184452 0.84440988E+01  0.82306167E+02                                 1.714617                            1.597579      -0.977882       2.415342                    0.998486       3.239534       8.446840       0.554402       1.133450      -0.746031      -0.020738      -0.031423      -0.016231       0.040999       0.016432      -0.003300       0.004322      -0.005608      -0.014796      -0.016623      -0.002572       0.019195              1.785199       1.545910       0.318756       0.125985       1.922785       0.452788       1.886904          -0.000000
          143              H      24.268329      27.233414      29.099959       0.104720       1.120606 0.79819791E+01  0.78731236E+02                                 1.805020                            1.664413      -1.271250       2.270787                    0.993614       3.747299      10.698322       0.477119       1.301497      -0.702229       0.025386       0.019306      -0.015799       0.035591       0.009631      -0.005056      -0.000087      -0.009910       0.000076      -0.012355       0.000850       0.011505              1.932742       2.112770       0.430533      -0.504823       1.692852      -0.235176       1.992604           0.000000
          144              H      21.092610      24.845144      31.352128       0.110194       1.207928 0.87925834E+01  0.86615293E+02                                 1.741174                            1.634163      -0.939419       2.427901                    0.998587       3.290854       8.639726       0.545912       1.138952      -0.744771      -0.024302      -0.020018       0.015543       0.035113       0.014822      -0.006053       0.005451      -0.005705       0.004373      -0.019052       0.004676       0.014376              1.792486       1.818934       0.324431      -0.384872       1.586832      -0.120226       1.971693          -0.000000
          145              H       5.194570      23.523007      31.190101       0.101673       1.197505 0.89806091E+01  0.89026484E+02                                 1.733860                            1.654229      -0.939126       2.420290                    0.998560       3.357406       8.871431       0.540724       1.142659      -0.743416      -0.000933       0.034447       0.008009       0.035378      -0.003200       0.004854      -0.000647      -0.033394       0.016722      -0.020657       0.006294       0.014364              1.759266       1.414952      -0.023537       0.096225       2.068965       0.263603       1.793880           0.000000
          146              H       4.750617      22.923509      29.005984       0.123781       1.010428 0.71628579E+01  0.68089843E+02                                 1.640104                            1.546537      -0.816231       2.497603                    0.999499       3.280192       8.901873       0.514570       1.252177      -0.716073       0.001454       0.025787      -0.025873       0.036558       0.002256       0.004584      -0.002117      -0.024249       0.019696      -0.016598       0.006482       0.010116              1.719044       1.483161      -0.086345       0.253728       1.744330      -0.409738       1.929642           0.000000
          147              H       6.267185      19.887133      31.899777       0.104860       1.173886 0.84186507E+01  0.82077104E+02                                 1.715536                            1.603873      -0.819587       2.482332                    0.999347       3.244147       8.487134       0.548274       1.145853      -0.743271       0.011620      -0.023565       0.016807       0.031190      -0.010285       0.004308       0.000026      -0.023412       0.016665      -0.019026       0.005904       0.013122              1.778659       1.539925      -0.195188       0.427419       1.711936      -0.264198       2.084116           0.000000
          148              H       5.826473      19.443180      29.858243       0.098433       1.207329 0.88169956E+01  0.87625365E+02                                 1.784663                            1.663080      -1.035766       2.364858                    0.997978       3.531362       9.562691       0.523914       1.176350      -0.732799       0.018417      -0.022449      -0.004766       0.029426      -0.012245       0.008647      -0.003014      -0.007244      -0.008444      -0.014176      -0.003018       0.017194              1.882202       1.429064      -0.200522       0.013935       2.170481       0.563609       2.047060           0.000000
          149              H       6.957418       3.619672       5.064948       0.124667       1.062239 0.74828785E+01  0.72363369E+02                                 1.734849                            1.608535      -1.021046       2.405732                    0.997173       3.437050       9.601570       0.488464       1.296653      -0.705439       0.029030       0.023629      -0.002291       0.037501       0.001670       0.001219      -0.004946       0.012097      -0.044745      -0.016385       0.002642       0.013743              1.860081       1.836456       0.465786      -0.157001       2.178564      -0.326058       1.565224           0.000000
          150              H       7.349522      20.681062       1.257326       0.105322       1.200149 0.91809883E+01  0.92462690E+02                                 1.803393                            1.724253      -1.040928       2.376967                    0.997062       3.524553       9.707770       0.500824       1.214349      -0.724699       0.013226      -0.028774      -0.011096       0.033556      -0.011250       0.006067       0.004461      -0.015498       0.006260      -0.017536       0.004772       0.012764              1.839282       1.669716      -0.209377       0.066506       1.916011       0.336744       1.932118           0.000000
          151              H       7.825880      32.252995       7.219901       0.115404       1.185074 0.87860879E+01  0.87120698E+02                                 1.769108                            1.673790      -0.854833       2.472988                    0.999231       3.320025       8.939653       0.516586       1.195742      -0.730823       0.021310       0.026977       0.010758       0.036022       0.004221       0.013008      -0.000947      -0.001211      -0.033554      -0.018752       0.005088       0.013664              1.828754       1.637276       0.293656       0.107484       2.350459       0.023424       1.498527           0.000000
          152              H       3.778458       0.411547       5.858878       0.108509       1.136230 0.82166347E+01  0.79533009E+02                                 1.664016                            1.573708      -0.883043       2.454132                    0.999023       3.239186       8.412715       0.559844       1.130279      -0.746658      -0.027622      -0.023100       0.006128       0.036526       0.002480      -0.000256      -0.006479       0.011503      -0.048766      -0.018295       0.003815       0.014479              1.718695       1.660643       0.268049      -0.060113       2.124808      -0.208844       1.370633          -0.000000
          153              H       7.595802       1.545733       5.716295       0.112597       1.108236 0.81594568E+01  0.78972096E+02                                 1.654785                            1.583765      -0.828389       2.486403                    0.999363       3.190040       8.329492       0.548962       1.152793      -0.741760       0.036385      -0.003612       0.003385       0.036720       0.002914       0.000077      -0.005066       0.009576      -0.048168      -0.017325       0.003632       0.013694              1.683961       1.985483      -0.216289       0.072264       1.677996      -0.173847       1.388406           0.000000
          154              H       4.585350      30.788276       5.473255       0.107125       1.164469 0.84914602E+01  0.82778491E+02                                 1.684564                            1.594082      -0.883168       2.451131                    0.998870       3.261879       8.470462       0.559888       1.122199      -0.748844      -0.028564       0.000410      -0.017825       0.033672       0.005225       0.013717      -0.000280      -0.001168      -0.029436      -0.018549       0.003794       0.014755              1.715690       1.832326      -0.190970       0.367106       1.743866      -0.143956       1.570878          -0.000001
          155              H       8.402694      30.104524       7.880969       0.114822       1.159939 0.85769069E+01  0.84020994E+02                                 1.700111                            1.619303      -0.954293       2.426494                    0.998542       3.247313       8.519319       0.545371       1.146454      -0.743078       0.033923      -0.003420       0.021563       0.040341       0.005628       0.013944       0.001280       0.009253      -0.023117      -0.015938      -0.002188       0.018126              1.732988       1.930273      -0.228220       0.330065       1.676342      -0.156155       1.592349           0.000000
          156              H       3.107668       2.521132       5.239937       0.124679       1.162584 0.85487635E+01  0.84294329E+02                                 1.753529                            1.654633      -1.013610       2.399873                    0.998510       3.314559       8.936370       0.517225       1.200968      -0.729115      -0.037605       0.001288      -0.000533       0.037631       0.005856      -0.001494      -0.007475       0.017557      -0.045174      -0.018359      -0.000135       0.018493              1.826288       2.282620      -0.384488       0.101359       1.800130      -0.125992       1.396113          -0.000000
          157              H       5.136240      28.704615       6.088956       0.117332       1.144791 0.81098709E+01  0.78145469E+02                                 1.667335                            1.558181      -0.951002       2.429227                    0.998558       3.189116       8.230255       0.566191       1.122673      -0.748857      -0.023975      -0.026672      -0.011324       0.037609       0.007548       0.012844       0.002733       0.007270      -0.023726      -0.015291      -0.003039       0.018331              1.746898       1.573154       0.333803       0.106808       2.263923       0.091424       1.403618          -0.000000
          158              H       5.489458      24.381748       3.188682       0.117740       1.184452 0.84440988E+01  0.82306167E+02                                 1.714617                            1.597579      -0.977882       2.415342                    0.998486       3.239534       8.446840       0.554402       1.133450      -0.746031      -0.020738       0.031423       0.016231       0.040999      -0.016432       0.003300       0.004322      -0.005608      -0.014796      -0.016623      -0.002572       0.019195              1.785199       1.545910      -0.318756      -0.125985       1.922785       0.452788       1.886904          -0.000000
          159              H       8.065679      21.374536       3.305341       0.104720       1.120606 0.79819791E+01  0.78731236E+02                                 1.805020                            1.664413      -1.271250       2.270787                    0.993614       3.747299      10.698322       0.477119       1.301497      -0.702229       0.025386      -0.019306       0.015799       0.035591      -0.009631       0.005056      -0.000087      -0.009910       0.000076      -0.012355       0.000850       0.011505              1.932742       2.112770      -0.430533       0.504823       1.692852      -0.235176       1.992604           0.000000
          160              H       4.889960      23.762806       1.053172       0.110194       1.207928 0.87925842E+01  0.86615305E+02                                 1.741174                            1.634163      -0.939419       2.427901                    0.998587       3.290854       8.639727       0.545912       1.138952      -0.744771      -0.024302       0.020018      -0.015543       0.035113      -0.014822       0.006053       0.005451      -0.005705       0.004373      -0.019052       0.004676       0.014376              1.792486       1.818934      -0.324431       0.384872       1.586832      -0.120226       1.971693          -0.000000
          161              H      17.417849      27.210730       7.320357       0.101673       1.197505 0.89806085E+01  0.89026474E+02                                 1.733860                            1.654229      -0.939126       2.420290                    0.998560       3.357406       8.871430       0.540725       1.142659      -0.743416      -0.008009       0.000933       0.034447       0.035378       0.004854       0.000647       0.003200       0.025058       0.041730      -0.020657       0.006294       0.014364              1.759265       1.793880       0.096225      -0.263603       1.414951       0.023537       2.068964           0.000000
          162              H      19.601966      27.654683       6.720859       0.123781       1.010428 0.71628579E+01  0.68089843E+02                                 1.640104                            1.546537      -0.816231       2.497603                    0.999499       3.280192       8.901873       0.514570       1.252177      -0.716073       0.025873      -0.001454       0.025787       0.036558       0.004584       0.002117      -0.002256       0.021973       0.026526      -0.016598       0.006482       0.010116              1.719044       1.929642       0.253728       0.409738       1.483161       0.086345       1.744330           0.000000
          163              H      16.708173      26.138115       3.684483       0.104860       1.173886 0.84186507E+01  0.82077104E+02                                 1.715536                            1.603873      -0.819587       2.482332                    0.999347       3.244147       8.487134       0.548274       1.145853      -0.743271      -0.016807      -0.011620      -0.023565       0.031190       0.004308      -0.000026       0.010285       0.020038       0.026785      -0.019026       0.005904       0.013122              1.778659       2.084116       0.427419       0.264198       1.539925       0.195188       1.711936           0.000000
          164              H      18.749707      26.578827       3.240530       0.098433       1.207329 0.88169956E+01  0.87625362E+02                                 1.784663                            1.663079      -1.035766       2.364858                    0.997978       3.531362       9.562690       0.523914       1.176350      -0.732799       0.004766      -0.018417      -0.022449       0.029426       0.008647       0.003014       0.012245      -0.000600       0.015089      -0.014176      -0.003018       0.017194              1.882201       2.047059       0.013935      -0.563609       1.429064       0.200522       2.170481           0.000000
          165              H      11.137702      25.447882      19.822322       0.124667       1.062239 0.74828785E+01  0.72363369E+02                                 1.734849                            1.608535      -1.021046       2.405732                    0.997173       3.437050       9.601570       0.488464       1.296653      -0.705439       0.002291      -0.029030       0.023629       0.037501       0.001219       0.004946      -0.001670      -0.028421       0.004227      -0.016385       0.002642       0.013743              1.860081       1.565224      -0.157001       0.326058       1.836456      -0.465786       2.178564           0.000000
          166              H      14.945324      25.055778       4.478412       0.105322       1.200149 0.91809883E+01  0.92462691E+02                                 1.803393                            1.724253      -1.040928       2.376967                    0.997062       3.524553       9.707770       0.500824       1.214349      -0.724699       0.011096      -0.013226      -0.028774       0.033556       0.006067      -0.004461       0.011250       0.010879       0.020117      -0.017536       0.004772       0.012764              1.839282       1.932118       0.066506      -0.336744       1.669716       0.209377       1.916011           0.000000
          167              H       8.982749      24.579420      16.050345       0.115404       1.185074 0.87860866E+01  0.87120682E+02                                 1.769108                            1.673789      -0.854833       2.472988                    0.999231       3.320025       8.939653       0.516586       1.195742      -0.730823      -0.010758      -0.021310       0.026977       0.036022       0.013008       0.000947      -0.004221      -0.016171       0.018594      -0.018752       0.005088       0.013664              1.828754       1.498527       0.107484      -0.023424       1.637275      -0.293656       2.350459           0.000000
          168              H      10.343772      28.626842      16.614197       0.108509       1.136230 0.82166347E+01  0.79533009E+02                                 1.664016                            1.573708      -0.883043       2.454132                    0.999023       3.239186       8.412715       0.559844       1.130279      -0.746658      -0.006128       0.027622      -0.023100       0.036526      -0.000256       0.006479      -0.002480      -0.030135       0.007128      -0.018295       0.003815       0.014479              1.718695       1.370633      -0.060113       0.208844       1.660643      -0.268049       2.124808          -0.000000
          169              H      10.486355      24.809498      17.748383       0.112597       1.108236 0.81594568E+01  0.78972096E+02                                 1.654785                            1.583765      -0.828389       2.486403                    0.999363       3.190040       8.329492       0.548962       1.152793      -0.741760      -0.003385      -0.036385      -0.003612       0.036720       0.000077       0.005066      -0.002915      -0.028872       0.009721      -0.017325       0.003632       0.013694              1.683961       1.388406       0.072264       0.173847       1.985483       0.216289       1.677996           0.000000
          170              H      10.729395      27.819950      14.585626       0.107125       1.164469 0.84914602E+01  0.82778491E+02                                 1.684564                            1.594082      -0.883168       2.451131                    0.998870       3.261879       8.470462       0.559888       1.122199      -0.748844       0.017825       0.028564       0.000410       0.033672       0.013717       0.000280      -0.005225      -0.014134       0.016470      -0.018549       0.003794       0.014755              1.715690       1.570878       0.367106       0.143956       1.832326       0.190970       1.743866          -0.000001
          171              H       8.321681      24.002606      13.901874       0.114822       1.159939 0.85769069E+01  0.84020994E+02                                 1.700111                            1.619303      -0.954293       2.426494                    0.998542       3.247313       8.519319       0.545371       1.146454      -0.743078      -0.021563      -0.033923      -0.003420       0.040341       0.013944      -0.001280      -0.005628      -0.016185      -0.002321      -0.015938      -0.002188       0.018126              1.732988       1.592349       0.330065       0.156155       1.930273       0.228220       1.676342           0.000000
          172              H      10.962713      29.297632      18.723782       0.124679       1.162584 0.85487635E+01  0.84294329E+02                                 1.753529                            1.654633      -1.013610       2.399873                    0.998510       3.314559       8.936370       0.517225       1.200968      -0.729115       0.000533       0.037605       0.001288       0.037631      -0.001494       0.007475      -0.005856      -0.031366      -0.003749      -0.018359      -0.000135       0.018493              1.826288       1.396113       0.101359       0.125992       2.282620       0.384488       1.800130          -0.000000
          173              H      10.113694      27.269060      12.501965       0.117332       1.144791 0.81098690E+01  0.78145445E+02                                 1.667335                            1.558181      -0.951001       2.429227                    0.998558       3.189116       8.230254       0.566191       1.122672      -0.748857       0.011324       0.023975      -0.026672       0.037609       0.012844      -0.002733      -0.007548      -0.015498       0.000957      -0.015291      -0.003039       0.018331              1.746898       1.403618       0.106808      -0.091424       1.573153      -0.333803       2.263922          -0.000000
          174              H      13.013968      26.915842       8.179098       0.117740       1.184452 0.84440976E+01  0.82306153E+02                                 1.714617                            1.597579      -0.977882       2.415342                    0.998486       3.239534       8.446840       0.554402       1.133450      -0.746031      -0.016231       0.020738       0.031423       0.040999       0.003300      -0.004322       0.016432      -0.004594       0.015809      -0.016623      -0.002572       0.019195              1.785199       1.886904      -0.125985      -0.452788       1.545910       0.318755       1.922785          -0.000000
          175              H      12.897309      24.339621       5.171886       0.104720       1.120606 0.79819791E+01  0.78731236E+02                                 1.805020                            1.664413      -1.271250       2.270787                    0.993614       3.747299      10.698322       0.477119       1.301497      -0.702229      -0.015799      -0.025386      -0.019306       0.035591       0.005056       0.000087       0.009631       0.004993       0.014827      -0.012355       0.000850       0.011505              1.932742       1.992604       0.504823       0.235176       2.112770       0.430533       1.692852           0.000000
          176              H      15.149478      27.515340       7.560156       0.110194       1.207928 0.87925842E+01  0.86615305E+02                                 1.741174                            1.634163      -0.939419       2.427901                    0.998587       3.290854       8.639727       0.545912       1.138952      -0.744771       0.015543       0.024302       0.020018       0.035113       0.006053      -0.005451       0.014822       0.005039       0.006372      -0.019052       0.004676       0.014376              1.792486       1.971693       0.384872       0.120226       1.818934       0.324431       1.586832          -0.000000
          177              H      14.987451      11.008080       8.882293       0.101673       1.197505 0.89806091E+01  0.89026484E+02                                 1.733860                            1.654229      -0.939126       2.420290                    0.998560       3.357406       8.871431       0.540724       1.142659      -0.743416       0.008009       0.000933      -0.034447       0.035378      -0.004854       0.000647      -0.003200       0.025058       0.041730      -0.020657       0.006294       0.014364              1.759266       1.793880      -0.096225      -0.263603       1.414951      -0.023537       2.068965           0.000000
          178              H      12.803334      11.452033       9.481791       0.123781       1.010428 0.71628579E+01  0.68089843E+02                                 1.640104                            1.546537      -0.816231       2.497603                    0.999499       3.280192       8.901873       0.514570       1.252177      -0.716073      -0.025873      -0.001454      -0.025787       0.036558      -0.004584       0.002117       0.002256       0.021973       0.026526      -0.016598       0.006482       0.010116              1.719044       1.929642      -0.253728       0.409738       1.483161      -0.086345       1.744330           0.000000
          179              H      15.697127       9.935465      12.518167       0.104860       1.173886 0.84186526E+01  0.82077128E+02                                 1.715536                            1.603874      -0.819587       2.482332                    0.999347       3.244147       8.487135       0.548274       1.145853      -0.743271       0.016807      -0.011620       0.023565       0.031190      -0.004308      -0.000026      -0.010285       0.020038       0.026785      -0.019026       0.005904       0.013122              1.778659       2.084117      -0.427419       0.264198       1.539925      -0.195188       1.711936           0.000000
          180              H      13.655593      10.376177      12.962120       0.098433       1.207329 0.88169956E+01  0.87625362E+02                                 1.784663                            1.663079      -1.035766       2.364858                    0.997978       3.531362       9.562690       0.523914       1.176350      -0.732799      -0.004766      -0.018417       0.022449       0.029426      -0.008647       0.003014      -0.012245      -0.000600       0.015089      -0.014176      -0.003018       0.017194              1.882201       2.047059      -0.013935      -0.563609       1.429064      -0.200522       2.170481           0.000000
          181              H      21.267598       9.245232      28.785628       0.124667       1.062239 0.74828785E+01  0.72363369E+02                                 1.734849                            1.608535      -1.021046       2.405732                    0.997173       3.437050       9.601570       0.488464       1.296653      -0.705439      -0.002291      -0.029030      -0.023629       0.037501      -0.001219       0.004946       0.001670      -0.028421       0.004227      -0.016385       0.002642       0.013743              1.860081       1.565224       0.157001       0.326058       1.836456       0.465786       2.178564           0.000000
          182              H      17.459976       8.853128      11.724238       0.105322       1.200149 0.91809883E+01  0.92462690E+02                                 1.803393                            1.724253      -1.040928       2.376967                    0.997062       3.524553       9.707770       0.500824       1.214349      -0.724699      -0.011096      -0.013226       0.028774       0.033556      -0.006067      -0.004461      -0.011250       0.010879       0.020117      -0.017536       0.004772       0.012764              1.839282       1.932118      -0.066506      -0.336744       1.669716      -0.209377       1.916011           0.000000
          183              H      23.422551       8.376770       0.152305       0.115404       1.185074 0.87860866E+01  0.87120682E+02                                 1.769108                            1.673789      -0.854833       2.472988                    0.999231       3.320025       8.939653       0.516586       1.195742      -0.730823       0.010758      -0.021310      -0.026977       0.036022      -0.013008       0.000947       0.004221      -0.016171       0.018594      -0.018752       0.005088       0.013664              1.828754       1.498527      -0.107484      -0.023424       1.637275       0.293656       2.350459           0.000000
          184              H      22.061528      12.424192      31.993753       0.108509       1.136230 0.82166347E+01  0.79533009E+02                                 1.664016                            1.573708      -0.883043       2.454132                    0.999023       3.239186       8.412715       0.559844       1.130279      -0.746658       0.006128       0.027622       0.023100       0.036526       0.000256       0.006479       0.002480      -0.030135       0.007128      -0.018295       0.003815       0.014479              1.718695       1.370633       0.060113       0.208844       1.660643       0.268049       2.124808          -0.000000
          185              H      21.918945       8.606848      30.859567       0.112597       1.108236 0.81594580E+01  0.78972110E+02                                 1.654785                            1.583765      -0.828389       2.486403                    0.999363       3.190040       8.329492       0.548962       1.152793      -0.741760       0.003385      -0.036385       0.003612       0.036720      -0.000077       0.005066       0.002915      -0.028872       0.009721      -0.017325       0.003632       0.013694              1.683961       1.388406      -0.072264       0.173847       1.985483      -0.216289       1.677996           0.000000
          186              H      21.675905      11.617300       1.617024       0.107125       1.164469 0.84914602E+01  0.82778491E+02                                 1.684564                            1.594082      -0.883169       2.451131                    0.998870       3.261879       8.470462       0.559888       1.122199      -0.748844      -0.017825       0.028564      -0.000410       0.033672      -0.013717       0.000280       0.005225      -0.014134       0.016470      -0.018549       0.003794       0.014755              1.715690       1.570878      -0.367106       0.143956       1.832326      -0.190970       1.743866          -0.000001
          187              H      24.083619       7.799956       2.300776       0.114822       1.159939 0.85769069E+01  0.84020994E+02                                 1.700111                            1.619303      -0.954293       2.426494                    0.998542       3.247313       8.519319       0.545371       1.146454      -0.743078       0.021563      -0.033923       0.003420       0.040341      -0.013944      -0.001280       0.005628      -0.016185      -0.002321      -0.015938      -0.002188       0.018126              1.732988       1.592349      -0.330065       0.156155       1.930273      -0.228220       1.676342           0.000000
          188              H      21.442587      13.094982      29.884168       0.124679       1.162584 0.85487619E+01  0.84294307E+02                                 1.753529                            1.654633      -1.013610       2.399873                    0.998510       3.314559       8.936369       0.517225       1.200968      -0.729115      -0.000533       0.037605      -0.001288       0.037631       0.001494       0.007475       0.005856      -0.031366      -0.003749      -0.018359      -0.000135       0.018493              1.826287       1.396112      -0.101359       0.125992       2.282620      -0.384487       1.800129          -0.000000
          189              H      22.291606      11.066410       3.700685       0.117332       1.144791 0.81098690E+01  0.78145445E+02                                 1.667335                            1.558181      -0.951001       2.429227                    0.998558       3.189116       8.230254       0.566191       1.122672      -0.748857      -0.011324       0.023975       0.026672       0.037609      -0.012844      -0.002733       0.007548      -0.015498       0.000957      -0.015291      -0.003039       0.018331              1.746898       1.403618      -0.106808      -0.091424       1.573153       0.333803       2.263922          -0.000000
          190              H      19.391332      10.713192       8.023552       0.117740       1.184452 0.84440976E+01  0.82306153E+02                                 1.714617                            1.597579      -0.977882       2.415342                    0.998486       3.239534       8.446840       0.554402       1.133450      -0.746031       0.016231       0.020738      -0.031423       0.040999      -0.003300      -0.004322      -0.016432      -0.004594       0.015809      -0.016623      -0.002572       0.019195              1.785199       1.886904       0.125985      -0.452788       1.545910      -0.318756       1.922785          -0.000000
          191              H      19.507991       8.136971      11.030764       0.104720       1.120606 0.79819791E+01  0.78731236E+02                                 1.805020                            1.664413      -1.271250       2.270787                    0.993614       3.747299      10.698322       0.477119       1.301497      -0.702229       0.015799      -0.025386       0.019306       0.035591      -0.005056       0.000087      -0.009631       0.004993       0.014827      -0.012355       0.000850       0.011505              1.932742       1.992604      -0.504823       0.235176       2.112770      -0.430533       1.692852           0.000000
          192              H      17.255822      11.312690       8.642494       0.110194       1.207928 0.87925842E+01  0.86615305E+02                                 1.741174                            1.634163      -0.939419       2.427901                    0.998587       3.290854       8.639727       0.545912       1.138952      -0.744771      -0.015543       0.024302      -0.020018       0.035113      -0.006053      -0.005451      -0.014822       0.005039       0.006372      -0.019052       0.004676       0.014376              1.792486       1.971693      -0.384872       0.120226       1.818934      -0.324431       1.586832          -0.000000
          193              H       1.215199      21.397220      25.084943       0.101673       1.197505 0.89806085E+01  0.89026474E+02                                 1.733860                            1.654229      -0.939126       2.420290                    0.998560       3.357406       8.871430       0.540725       1.142659      -0.743416      -0.008009      -0.000933      -0.034447       0.035378      -0.004854      -0.000647       0.003200       0.025058       0.041730      -0.020657       0.006294       0.014364              1.759265       1.793880      -0.096225       0.263603       1.414951       0.023537       2.068965           0.000000
          194              H       3.399316      20.953267      25.684441       0.123781       1.010428 0.71628579E+01  0.68089843E+02                                 1.640104                            1.546537      -0.816231       2.497603                    0.999499       3.280192       8.901873       0.514570       1.252177      -0.716073       0.025873       0.001454      -0.025787       0.036558      -0.004584      -0.002117      -0.002256       0.021973       0.026526      -0.016598       0.006482       0.010116              1.719044       1.929642      -0.253728      -0.409738       1.483161       0.086345       1.744330           0.000000
          195              H       0.505523      22.469835      28.720817       0.104860       1.173886 0.84186526E+01  0.82077128E+02                                 1.715536                            1.603874      -0.819587       2.482332                    0.999347       3.244147       8.487135       0.548274       1.145853      -0.743271      -0.016807       0.011620       0.023565       0.031190      -0.004308       0.000026       0.010285       0.020038       0.026785      -0.019026       0.005904       0.013122              1.778659       2.084117      -0.427419      -0.264198       1.539925       0.195188       1.711936           0.000000
          196              H       2.547057      22.029123      29.164770       0.098433       1.207329 0.88169956E+01  0.87625365E+02                                 1.784663                            1.663080      -1.035766       2.364858                    0.997978       3.531362       9.562691       0.523914       1.176350      -0.732799       0.004766       0.018417       0.022449       0.029426      -0.008647      -0.003014       0.012245      -0.000600       0.015089      -0.014176      -0.003018       0.017194              1.882202       2.047060      -0.013935       0.563609       1.429064       0.200522       2.170481           0.000000
          197              H      27.340352      23.160068      12.582978       0.124667       1.062239 0.74828785E+01  0.72363369E+02                                 1.734849                            1.608535      -1.021046       2.405732                    0.997173       3.437050       9.601570       0.488464       1.296653      -0.705439       0.002291       0.029030      -0.023629       0.037501      -0.001219      -0.004946      -0.001670      -0.028421       0.004227      -0.016385       0.002642       0.013743              1.860081       1.565224       0.157001      -0.326058       1.836456      -0.465786       2.178564           0.000000
          198              H      31.147974      23.552172      27.926888       0.105322       1.200149 0.91809884E+01  0.92462694E+02                                 1.803394                            1.724253      -1.040928       2.376967                    0.997062       3.524553       9.707771       0.500824       1.214350      -0.724699       0.011096       0.013226       0.028774       0.033556      -0.006067       0.004461       0.011250       0.010879       0.020117      -0.017536       0.004772       0.012764              1.839282       1.932118      -0.066506       0.336744       1.669717       0.209378       1.916011           0.000000
          199              H      25.185399      24.028530      16.354955       0.115404       1.185074 0.87860866E+01  0.87120682E+02                                 1.769108                            1.673789      -0.854833       2.472988                    0.999231       3.320025       8.939653       0.516586       1.195742      -0.730823      -0.010758       0.021310      -0.026977       0.036022      -0.013008      -0.000947      -0.004221      -0.016171       0.018594      -0.018752       0.005088       0.013664              1.828754       1.498527      -0.107484       0.023424       1.637275      -0.293656       2.350459           0.000000
          200              H      26.546422      19.981108      15.791103       0.108509       1.136230 0.82166347E+01  0.79533009E+02                                 1.664016                            1.573708      -0.883043       2.454132                    0.999023       3.239186       8.412715       0.559844       1.130279      -0.746658      -0.006128      -0.027622       0.023100       0.036526       0.000256      -0.006479      -0.002480      -0.030135       0.007128      -0.018295       0.003815       0.014479              1.718695       1.370633       0.060113      -0.208844       1.660643      -0.268049       2.124808          -0.000000
          201              H      26.689005      23.798452      14.656917       0.112597       1.108236 0.81594568E+01  0.78972096E+02                                 1.654785                            1.583765      -0.828389       2.486403                    0.999363       3.190040       8.329492       0.548962       1.152793      -0.741760      -0.003385       0.036385       0.003612       0.036720      -0.000077      -0.005066      -0.002915      -0.028872       0.009721      -0.017325       0.003632       0.013694              1.683961       1.388406      -0.072264      -0.173847       1.985483       0.216289       1.677996           0.000000
          202              H      26.932045      20.788000      17.819674       0.107125       1.164469 0.84914602E+01  0.82778491E+02                                 1.684564                            1.594082      -0.883169       2.451131                    0.998870       3.261879       8.470462       0.559888       1.122199      -0.748844       0.017825      -0.028564      -0.000410       0.033672      -0.013717      -0.000280      -0.005225      -0.014134       0.016470      -0.018549       0.003794       0.014755              1.715690       1.570878      -0.367106      -0.143956       1.832326       0.190970       1.743866          -0.000001
          203              H      24.524331      24.605344      18.503426       0.114822       1.159939 0.85769069E+01  0.84020994E+02                                 1.700111                            1.619303      -0.954293       2.426494                    0.998542       3.247313       8.519319       0.545371       1.146454      -0.743078      -0.021563       0.033923       0.003420       0.040341      -0.013944       0.001280      -0.005628      -0.016185      -0.002321      -0.015938      -0.002188       0.018126              1.732988       1.592349      -0.330065      -0.156155       1.930273       0.228220       1.676342           0.000000
          204              H      27.165363      19.310318      13.681518       0.124679       1.162584 0.85487631E+01  0.84294323E+02                                 1.753529                            1.654633      -1.013610       2.399873                    0.998510       3.314559       8.936369       0.517225       1.200968      -0.729115       0.000533      -0.037605      -0.001288       0.037631       0.001494      -0.007475      -0.005856      -0.031366      -0.003749      -0.018359      -0.000135       0.018493              1.826287       1.396112      -0.101359      -0.125992       2.282620       0.384487       1.800129          -0.000000
          205              H      26.316344      21.338890      19.903335       0.117332       1.144791 0.81098690E+01  0.78145445E+02                                 1.667335                            1.558181      -0.951001       2.429227                    0.998558       3.189116       8.230254       0.566191       1.122672      -0.748857       0.011324      -0.023975       0.026672       0.037609      -0.012844       0.002733      -0.007548      -0.015498       0.000957      -0.015291      -0.003039       0.018331              1.746898       1.403618      -0.106808       0.091424       1.573153      -0.333803       2.263922          -0.000000
          206              H      29.216618      21.692108      24.226202       0.117740       1.184452 0.84440988E+01  0.82306167E+02                                 1.714617                            1.597579      -0.977882       2.415342                    0.998486       3.239534       8.446840       0.554402       1.133450      -0.746031      -0.016231      -0.020738      -0.031423       0.040999      -0.003300       0.004322       0.016432      -0.004594       0.015809      -0.016623      -0.002572       0.019195              1.785199       1.886904       0.125985       0.452788       1.545910       0.318756       1.922785          -0.000000
          207              H      29.099959      24.268329      27.233414       0.104720       1.120606 0.79819791E+01  0.78731236E+02                                 1.805020                            1.664413      -1.271250       2.270787                    0.993614       3.747299      10.698322       0.477119       1.301497      -0.702229      -0.015799       0.025386       0.019306       0.035591      -0.005056      -0.000087       0.009631       0.004993       0.014827      -0.012355       0.000850       0.011505              1.932742       1.992604      -0.504823      -0.235176       2.112770       0.430533       1.692852           0.000000
          208              H      31.352128      21.092610      24.845144       0.110194       1.207928 0.87925834E+01  0.86615293E+02                                 1.741174                            1.634163      -0.939419       2.427901                    0.998587       3.290854       8.639726       0.545912       1.138952      -0.744771       0.015543      -0.024302      -0.020018       0.035113      -0.006053       0.005451       0.014822       0.005039       0.006372      -0.019052       0.004676       0.014376              1.792486       1.971693      -0.384872      -0.120226       1.818934       0.324431       1.586832          -0.000000
          209              H      31.190101       5.194570      23.523007       0.101673       1.197505 0.89806085E+01  0.89026474E+02                                 1.733860                            1.654229      -0.939126       2.420290                    0.998560       3.357406       8.871430       0.540725       1.142659      -0.743416       0.008009      -0.000933       0.034447       0.035378       0.004854      -0.000647      -0.003200       0.025058       0.041730      -0.020657       0.006294       0.014364              1.759265       1.793880       0.096225       0.263603       1.414951      -0.023537       2.068964           0.000000
          210              H      29.005984       4.750617      22.923509       0.123781       1.010428 0.71628579E+01  0.68089843E+02                                 1.640104                            1.546537      -0.816231       2.497603                    0.999499       3.280192       8.901873       0.514570       1.252177      -0.716073      -0.025873       0.001454       0.025787       0.036558       0.004584      -0.002117       0.002256       0.021973       0.026526      -0.016598       0.006482       0.010116              1.719044       1.929642       0.253728      -0.409738       1.483161      -0.086345       1.744330           0.000000
          211              H      31.899777       6.267185      19.887133       0.104860       1.173886 0.84186514E+01  0.82077114E+02                                 1.715536                            1.603873      -0.819587       2.482332                    0.999347       3.244147       8.487135       0.548274       1.145853      -0.743271       0.016807       0.011620      -0.023565       0.031190       0.004308       0.000026      -0.010285       0.020038       0.026785      -0.019026       0.005904       0.013122              1.778659       2.084117       0.427419      -0.264198       1.539925      -0.195188       1.711936           0.000000
          212              H      29.858243       5.826473      19.443180       0.098433       1.207329 0.88169944E+01  0.87625347E+02                                 1.784663                            1.663079      -1.035766       2.364858                    0.997978       3.531362       9.562690       0.523914       1.176350      -0.732799      -0.004766       0.018417      -0.022449       0.029426       0.008647      -0.003014      -0.012245      -0.000600       0.015089      -0.014176      -0.003018       0.017194              1.882201       2.047059       0.013935       0.563609       1.429064      -0.200522       2.170481           0.000000
          213              H       5.064948       6.957418       3.619672       0.124667       1.062239 0.74828785E+01  0.72363369E+02                                 1.734849                            1.608535      -1.021046       2.405732                    0.997173       3.437050       9.601570       0.488464       1.296653      -0.705439      -0.002291       0.029030       0.023629       0.037501       0.001219      -0.004946       0.001670      -0.028421       0.004227      -0.016385       0.002642       0.013743              1.860081       1.565224      -0.157001      -0.326058       1.836456       0.465786       2.178564           0.000000
          214              H       1.257326       7.349522      20.681062       0.105322       1.200149 0.91809883E+01  0.92462691E+02                                 1.803393                            1.724253      -1.040928       2.376967                    0.997062       3.524553       9.707770       0.500824       1.214349      -0.724699      -0.011096       0.013226      -0.028774       0.033556       0.006067       0.004461      -0.011250       0.010879       0.020117      -0.017536       0.004772       0.012764              1.839282       1.932118       0.066506       0.336744       1.669716      -0.209377       1.916011           0.000000
          215              H       7.219901       7.825880      32.252995       0.115404       1.185074 0.87860866E+01  0.87120682E+02                                 1.769108                            1.673789      -0.854833       2.472988                    0.999231       3.320025       8.939653       0.516586       1.195742      -0.730823       0.010758       0.021310       0.026977       0.036022       0.013008      -0.000947       0.004221      -0.016171       0.018594      -0.018752       0.005088       0.013664              1.828754       1.498527       0.107484       0.023424       1.637275       0.293656       2.350459           0.000000
          216              H       5.858878       3.778458       0.411547       0.108509       1.136230 0.82166340E+01  0.79532998E+02                                 1.664015                            1.573708      -0.883043       2.454132                    0.999023       3.239186       8.412714       0.559844       1.130279      -0.746658       0.006128      -0.027622      -0.023100       0.036526      -0.000256      -0.006479       0.002480      -0.030135       0.007128      -0.018295       0.003815       0.014479              1.718694       1.370632      -0.060113      -0.208844       1.660643       0.268049       2.124807          -0.000000
          217              H       5.716295       7.595802       1.545733       0.112597       1.108236 0.81594568E+01  0.78972096E+02                                 1.654785                            1.583765      -0.828389       2.486403                    0.999363       3.190040       8.329492       0.548962       1.152793      -0.741760       0.003385       0.036385      -0.003612       0.036720       0.000077      -0.005066       0.002915      -0.028872       0.009721      -0.017325       0.003632       0.013694              1.683961       1.388406       0.072264      -0.173847       1.985483      -0.216289       1.677996           0.000000
          218              H       5.473255       4.585350      30.788276       0.107125       1.164469 0.84914602E+01  0.82778491E+02                                 1.684564                            1.594082      -0.883169       2.451131                    0.998870       3.261879       8.470462       0.559888       1.122199      -0.748844      -0.017825      -0.028564       0.000410       0.033672       0.013717      -0.000280       0.005225      -0.014134       0.016470      -0.018549       0.003794       0.014755              1.715690       1.570878       0.367106      -0.143956       1.832326      -0.190970       1.743866          -0.000001
          219              H       7.880969       8.402694      30.104524       0.114822       1.159939 0.85769069E+01  0.84020994E+02                                 1.700111                            1.619303      -0.954293       2.426494                    0.998542       3.247313       8.519319       0.545371       1.146454      -0.743078       0.021563       0.033923      -0.003420       0.040341       0.013944       0.001280       0.005628      -0.016185      -0.002321      -0.015938      -0.002188       0.018126              1.732988       1.592349       0.330065      -0.156155       1.930273      -0.228220       1.676342           0.000000
          220              H       5.239937       3.107668       2.521132       0.124679       1.162584 0.85487619E+01  0.84294307E+02                                 1.753529                            1.654633      -1.013610       2.399873                    0.998510       3.314559       8.936369       0.517225       1.200968      -0.729115      -0.000533      -0.037605       0.001288       0.037631      -0.001494      -0.007475       0.005856      -0.031366      -0.003749      -0.018359      -0.000135       0.018493              1.826287       1.396112       0.101359      -0.125992       2.282620      -0.384487       1.800129          -0.000000
          221              H       6.088956       5.136240      28.704615       0.117332       1.144791 0.81098690E+01  0.78145445E+02                                 1.667335                            1.558181      -0.951001       2.429227                    0.998558       3.189116       8.230254       0.566191       1.122672      -0.748857      -0.011324      -0.023975      -0.026672       0.037609       0.012844       0.002733       0.007548      -0.015498       0.000957      -0.015291      -0.003039       0.018331              1.746898       1.403618       0.106808       0.091424       1.573153       0.333803       2.263922          -0.000000
          222              H       3.188682       5.489458      24.381748       0.117740       1.184452 0.84440988E+01  0.82306167E+02                                 1.714617                            1.597579      -0.977882       2.415342                    0.998486       3.239534       8.446840       0.554402       1.133450      -0.746031       0.016231      -0.020738       0.031423       0.040999       0.003300       0.004322      -0.016432      -0.004594       0.015809      -0.016623      -0.002572       0.019195              1.785199       1.886904      -0.125985       0.452788       1.545910      -0.318756       1.922785          -0.000000
          223              H       3.305341       8.065679      21.374536       0.104720       1.120606 0.79819791E+01  0.78731236E+02                                 1.805020                            1.664413      -1.271250       2.270787                    0.993614       3.747299      10.698322       0.477119       1.301497      -0.702229       0.015799       0.025386      -0.019306       0.035591       0.005056      -0.000087      -0.009631       0.004993       0.014827      -0.012355       0.000850       0.011505              1.932742       1.992604       0.504823      -0.235176       2.112770      -0.430533       1.692852           0.000000
          224              H       1.053172       4.889960      23.762806       0.110194       1.207928 0.87925834E+01  0.86615293E+02                                 1.741174                            1.634163      -0.939419       2.427901                    0.998587       3.290854       8.639726       0.545912       1.138952      -0.744771      -0.015543      -0.024302       0.020018       0.035113       0.006053       0.005451      -0.014822       0.005039       0.006372      -0.019052       0.004676       0.014376              1.792486       1.971693       0.384872      -0.120226       1.818934      -0.324431       1.586832          -0.000000
          225              H      25.084943      14.987451       5.194570       0.101673       1.197505 0.89806085E+01  0.89026474E+02                                 1.733860                            1.654229      -0.939126       2.420290                    0.998560       3.357406       8.871430       0.540725       1.142659      -0.743416      -0.034447       0.008009      -0.000933       0.035378       0.000647       0.003200       0.004854       0.008336      -0.058452      -0.020657       0.006294       0.014364              1.759265       2.068964      -0.263603       0.023537       1.793880       0.096225       1.414951           0.000000
          226              H      25.684441      12.803334       4.750617       0.123781       1.010428 0.71628579E+01  0.68089843E+02                                 1.640104                            1.546537      -0.816231       2.497603                    0.999499       3.280192       8.901873       0.514570       1.252177      -0.716073      -0.025787      -0.025873       0.001454       0.036558       0.002117      -0.002256       0.004584       0.002277      -0.046222      -0.016598       0.006482       0.010116              1.719044       1.744330       0.409738       0.086345       1.929642       0.253728       1.483161           0.000000
          227              H      28.720817      15.697127       6.267185       0.104860       1.173886 0.84186514E+01  0.82077114E+02                                 1.715536                            1.603873      -0.819587       2.482332                    0.999347       3.244147       8.487135       0.548274       1.145853      -0.743271       0.023565       0.016807       0.011620       0.031190      -0.000026       0.010285       0.004308       0.003373      -0.043450      -0.019026       0.005904       0.013122              1.778659       1.711936       0.264198       0.195188       2.084117       0.427419       1.539925           0.000000
          228              H      29.164770      13.655593       5.826473       0.098433       1.207329 0.88169956E+01  0.87625362E+02                                 1.784663                            1.663079      -1.035766       2.364858                    0.997978       3.531362       9.562690       0.523914       1.176350      -0.732799       0.022449      -0.004766       0.018417       0.029426       0.003014       0.012245       0.008647       0.007844      -0.006645      -0.014176      -0.003018       0.017194              1.882201       2.170481      -0.563609       0.200522       2.047059       0.013935       1.429064           0.000000
          229              H      12.582978      21.267598       6.957418       0.124667       1.062239 0.74828785E+01  0.72363369E+02                                 1.734849                            1.608535      -1.021046       2.405732                    0.997173       3.437050       9.601570       0.488464       1.296653      -0.705439      -0.023629      -0.002291       0.029030       0.037501       0.004946      -0.001670       0.001219       0.016324       0.040518      -0.016385       0.002642       0.013743              1.860081       2.178564       0.326058      -0.465786       1.565224      -0.157001       1.836456           0.000000
          230              H      27.926888      17.459976       7.349522       0.105322       1.200149 0.91809883E+01  0.92462691E+02                                 1.803393                            1.724253      -1.040928       2.376967                    0.997062       3.524553       9.707770       0.500824       1.214349      -0.724699       0.028774      -0.011096       0.013226       0.033556      -0.004461       0.011250       0.006067       0.004619      -0.026378      -0.017536       0.004772       0.012764              1.839282       1.916011      -0.336744       0.209377       1.932118       0.066506       1.669716           0.000000
          231              H      16.354955      23.422551       7.825880       0.115404       1.185074 0.87860866E+01  0.87120682E+02                                 1.769108                            1.673789      -0.854833       2.472988                    0.999231       3.320025       8.939653       0.516586       1.195742      -0.730823      -0.026977       0.010758       0.021310       0.036022       0.000947      -0.004221       0.013008       0.017383       0.014960      -0.018752       0.005088       0.013664              1.828754       2.350459      -0.023424      -0.293656       1.498527       0.107484       1.637275           0.000000
          232              H      15.791103      22.061528       3.778458       0.108509       1.136230 0.82166347E+01  0.79533009E+02                                 1.664016                            1.573708      -0.883043       2.454132                    0.999023       3.239186       8.412715       0.559844       1.130279      -0.746658       0.023100       0.006128      -0.027622       0.036526       0.006479      -0.002480      -0.000256       0.018631       0.041638      -0.018295       0.003815       0.014479              1.718695       2.124808       0.208844      -0.268049       1.370633      -0.060113       1.660643          -0.000000
          233              H      14.656917      21.918945       7.595802       0.112597       1.108236 0.81594586E+01  0.78972120E+02                                 1.654785                            1.583765      -0.828389       2.486403                    0.999363       3.190040       8.329493       0.548962       1.152793      -0.741760       0.003612       0.003385       0.036385       0.036720       0.005066      -0.002915       0.000077       0.019296       0.038447      -0.017325       0.003632       0.013694              1.683962       1.677996       0.173847       0.216289       1.388406       0.072264       1.985483           0.000000
          234              H      17.819674      21.675905       4.585350       0.107125       1.164469 0.84914602E+01  0.82778491E+02                                 1.684564                            1.594082      -0.883168       2.451131                    0.998870       3.261879       8.470462       0.559888       1.122199      -0.748844      -0.000410      -0.017825      -0.028564       0.033672       0.000280      -0.005225       0.013717       0.015302       0.012967      -0.018549       0.003794       0.014755              1.715690       1.743866       0.143956       0.190970       1.570878       0.367106       1.832326          -0.000001
          235              H      18.503426      24.083619       8.402694       0.114822       1.159939 0.85769069E+01  0.84020994E+02                                 1.700111                            1.619303      -0.954293       2.426494                    0.998542       3.247313       8.519319       0.545371       1.146454      -0.743078       0.003420       0.021563       0.033923       0.040341      -0.001280      -0.005628       0.013944       0.006932       0.025438      -0.015938      -0.002188       0.018126              1.732988       1.676342       0.156155       0.228220       1.592349       0.330065       1.930273           0.000000
          236              H      13.681518      21.442587       3.107668       0.124679       1.162584 0.85487619E+01  0.84294307E+02                                 1.753529                            1.654633      -1.013610       2.399873                    0.998510       3.314559       8.936369       0.517225       1.200968      -0.729115      -0.001288      -0.000533      -0.037605       0.037631       0.007475      -0.005856      -0.001494       0.013808       0.048923      -0.018359      -0.000135       0.018493              1.826287       1.800129       0.125992       0.384487       1.396112       0.101359       2.282620          -0.000000
          237              H      19.903335      22.291606       5.136240       0.117332       1.144791 0.81098690E+01  0.78145445E+02                                 1.667335                            1.558181      -0.951001       2.429227                    0.998558       3.189116       8.230254       0.566191       1.122672      -0.748857       0.026672      -0.011324      -0.023975       0.037609      -0.002733      -0.007548       0.012844       0.008228       0.022769      -0.015291      -0.003039       0.018331              1.746898       2.263922      -0.091424      -0.333803       1.403618       0.106808       1.573153          -0.000000
          238              H      24.226202      19.391332       5.489458       0.117740       1.184452 0.84440976E+01  0.82306153E+02                                 1.714617                            1.597579      -0.977882       2.415342                    0.998486       3.239534       8.446840       0.554402       1.133450      -0.746031      -0.031423       0.016231      -0.020738       0.040999      -0.004322       0.016432       0.003300       0.010202      -0.001013      -0.016623      -0.002572       0.019195              1.785199       1.922785      -0.452788       0.318756       1.886904      -0.125985       1.545910          -0.000000
          239              H      27.233414      19.507991       8.065679       0.104720       1.120606 0.79819791E+01  0.78731236E+02                                 1.805020                            1.664413      -1.271250       2.270787                    0.993614       3.747299      10.698322       0.477119       1.301497      -0.702229       0.019306       0.015799       0.025386       0.035591       0.000087       0.009631       0.005056       0.004917      -0.014903      -0.012355       0.000850       0.011505              1.932742       1.692852       0.235176       0.430533       1.992604       0.504823       2.112770           0.000000
          240              H      24.845144      17.255822       4.889960       0.110194       1.207928 0.87925834E+01  0.86615293E+02                                 1.741174                            1.634163      -0.939419       2.427901                    0.998587       3.290854       8.639726       0.545912       1.138952      -0.744771      -0.020018      -0.015543      -0.024302       0.035113      -0.005451       0.014822       0.006053       0.000666      -0.010745      -0.019052       0.004676       0.014376              1.792486       1.586832       0.120226       0.324431       1.971693       0.384872       1.818934          -0.000000
          241              H      23.523007      17.417849      21.397220       0.101673       1.197505 0.89806085E+01  0.89026474E+02                                 1.733860                            1.654229      -0.939126       2.420290                    0.998560       3.357406       8.871430       0.540725       1.142659      -0.743416       0.034447      -0.008009      -0.000933       0.035378       0.000647      -0.003200      -0.004854       0.008336      -0.058452      -0.020657       0.006294       0.014364              1.759265       2.068964      -0.263603      -0.023537       1.793880      -0.096225       1.414951           0.000000
          242              H      22.923509      19.601966      20.953267       0.123781       1.010428 0.71628579E+01  0.68089843E+02                                 1.640104                            1.546537      -0.816231       2.497603                    0.999499       3.280192       8.901873       0.514570       1.252177      -0.716073       0.025787       0.025873       0.001454       0.036558       0.002117       0.002256      -0.004584       0.002277      -0.046222      -0.016598       0.006482       0.010116              1.719044       1.744330       0.409738      -0.086345       1.929642      -0.253728       1.483161           0.000000
          243              H      19.887133      16.708173      22.469835       0.104860       1.173886 0.84186507E+01  0.82077104E+02                                 1.715536                            1.603873      -0.819587       2.482332                    0.999347       3.244147       8.487134       0.548274       1.145853      -0.743271      -0.023565      -0.016807       0.011620       0.031190      -0.000026      -0.010285      -0.004308       0.003373      -0.043450      -0.019026       0.005904       0.013122              1.778659       1.711936       0.264198      -0.195188       2.084116      -0.427419       1.539925           0.000000
          244              H      19.443180      18.749707      22.029123       0.098433       1.207329 0.88169944E+01  0.87625345E+02                                 1.784663                            1.663079      -1.035766       2.364858                    0.997978       3.531362       9.562689       0.523915       1.176350      -0.732799      -0.022449       0.004766       0.018417       0.029426       0.003014      -0.012245      -0.008647       0.007844      -0.006645      -0.014176      -0.003018       0.017194              1.882201       2.170481      -0.563609      -0.200522       2.047059      -0.013935       1.429064           0.000000
          245              H       3.619672      11.137702      23.160068       0.124667       1.062239 0.74828785E+01  0.72363369E+02                                 1.734849                            1.608535      -1.021046       2.405732                    0.997173       3.437050       9.601570       0.488464       1.296653      -0.705439       0.023629       0.002291       0.029030       0.037501       0.004946       0.001670      -0.001219       0.016324       0.040518      -0.016385       0.002642       0.013743              1.860081       2.178564       0.326058       0.465786       1.565224       0.157001       1.836456           0.000000
          246              H      20.681062      14.945324      23.552172       0.105322       1.200149 0.91809883E+01  0.92462691E+02                                 1.803393                            1.724253      -1.040928       2.376967                    0.997062       3.524553       9.707770       0.500824       1.214349      -0.724699      -0.028774       0.011096       0.013226       0.033556      -0.004461      -0.011250      -0.006067       0.004619      -0.026378      -0.017536       0.004772       0.012764              1.839282       1.916011      -0.336744      -0.209377       1.932118      -0.066506       1.669716           0.000000
          247              H      32.252995       8.982749      24.028530       0.115404       1.185074 0.87860866E+01  0.87120682E+02                                 1.769108                            1.673789      -0.854833       2.472988                    0.999231       3.320025       8.939653       0.516586       1.195742      -0.730823       0.026977      -0.010758       0.021310       0.036022       0.000947       0.004221      -0.013008       0.017383       0.014960      -0.018752       0.005088       0.013664              1.828754       2.350459      -0.023424       0.293656       1.498527      -0.107484       1.637275           0.000000
          248              H       0.411547      10.343772      19.981108       0.108509       1.136230 0.82166347E+01  0.79533009E+02                                 1.664016                            1.573708      -0.883043       2.454132                    0.999023       3.239186       8.412715       0.559844       1.130279      -0.746658      -0.023100      -0.006128      -0.027622       0.036526       0.006479       0.002480       0.000256       0.018631       0.041638      -0.018295       0.003815       0.014479              1.718695       2.124808       0.208844       0.268049       1.370633       0.060113       1.660643          -0.000000
          249              H       1.545733      10.486355      23.798452       0.112597       1.108236 0.81594568E+01  0.78972096E+02                                 1.654785                            1.583765      -0.828389       2.486403                    0.999363       3.190040       8.329492       0.548962       1.152793      -0.741760      -0.003612      -0.003385       0.036385       0.036720       0.005066       0.002915      -0.000077       0.019296       0.038447      -0.017325       0.003632       0.013694              1.683961       1.677996       0.173847      -0.216289       1.388406      -0.072264       1.985483           0.000000
          250              H      30.788276      10.729395      20.788000       0.107125       1.164469 0.84914601E+01  0.82778491E+02                                 1.684564                            1.594082      -0.883169       2.451131                    0.998870       3.261879       8.470462       0.559888       1.122199      -0.748844       0.000410       0.017825      -0.028564       0.033672       0.000280       0.005225      -0.013717       0.015302       0.012967      -0.018549       0.003794       0.014755              1.715690       1.743866       0.143956      -0.190970       1.570878      -0.367106       1.832326          -0.000001
          251              H      30.104524       8.321681      24.605344       0.114822       1.159939 0.85769069E+01  0.84020994E+02                                 1.700111                            1.619303      -0.954293       2.426494                    0.998542       3.247313       8.519319       0.545371       1.146454      -0.743078      -0.003420      -0.021563       0.033923       0.040341      -0.001280       0.005628      -0.013944       0.006932       0.025438      -0.015938      -0.002188       0.018126              1.732988       1.676342       0.156155      -0.228220       1.592349      -0.330065       1.930273           0.000000
          252              H       2.521132      10.962713      19.310318       0.124679       1.162584 0.85487635E+01  0.84294329E+02                                 1.753529                            1.654633      -1.013610       2.399873                    0.998510       3.314559       8.936370       0.517225       1.200968      -0.729115       0.001288       0.000533      -0.037605       0.037631       0.007475       0.005856       0.001494       0.013808       0.048923      -0.018359      -0.000135       0.018493              1.826288       1.800130       0.125992      -0.384488       1.396113      -0.101359       2.282620          -0.000000
          253              H      28.704615      10.113694      21.338890       0.117332       1.144791 0.81098709E+01  0.78145469E+02                                 1.667335                            1.558181      -0.951002       2.429227                    0.998558       3.189116       8.230255       0.566191       1.122673      -0.748857      -0.026672       0.011324      -0.023975       0.037609      -0.002733       0.007548      -0.012844       0.008228       0.022769      -0.015291      -0.003039       0.018331              1.746898       2.263923      -0.091424       0.333803       1.403618      -0.106808       1.573154          -0.000000
          254              H      24.381748      13.013968      21.692108       0.117740       1.184452 0.84440988E+01  0.82306167E+02                                 1.714617                            1.597579      -0.977882       2.415342                    0.998486       3.239534       8.446840       0.554402       1.133450      -0.746031       0.031423      -0.016231      -0.020738       0.040999      -0.004322      -0.016432      -0.003300       0.010202      -0.001013      -0.016623      -0.002572       0.019195              1.785199       1.922785      -0.452788      -0.318756       1.886904       0.125985       1.545910          -0.000000
          255              H      21.374536      12.897309      24.268329       0.104720       1.120606 0.79819791E+01  0.78731236E+02                                 1.805020                            1.664413      -1.271250       2.270787                    0.993614       3.747299      10.698322       0.477119       1.301497      -0.702229      -0.019306      -0.015799       0.025386       0.035591       0.000087      -0.009631      -0.005056       0.004917      -0.014903      -0.012355       0.000850       0.011505              1.932742       1.692852       0.235176      -0.430533       1.992604      -0.504823       2.112770           0.000000
          256              H      23.762806      15.149478      21.092610       0.110194       1.207928 0.87925834E+01  0.86615293E+02                                 1.741174                            1.634163      -0.939419       2.427901                    0.998587       3.290854       8.639726       0.545912       1.138952      -0.744771       0.020018       0.015543      -0.024302       0.035113      -0.005451      -0.014822      -0.006053       0.000666      -0.010745      -0.019052       0.004676       0.014376              1.792486       1.586832       0.120226      -0.324431       1.971693      -0.384872       1.818934          -0.000000
          257              H       7.320357      31.190101      11.008080       0.101673       1.197505 0.89806085E+01  0.89026474E+02                                 1.733860                            1.654229      -0.939126       2.420290                    0.998560       3.357406       8.871430       0.540725       1.142659      -0.743416       0.034447       0.008009       0.000933       0.035378      -0.000647       0.003200      -0.004854       0.008336      -0.058452      -0.020657       0.006294       0.014364              1.759265       2.068964       0.263603       0.023537       1.793880      -0.096225       1.414951           0.000000
          258              H       6.720859      29.005984      11.452033       0.123781       1.010428 0.71628579E+01  0.68089843E+02                                 1.640104                            1.546537      -0.816231       2.497603                    0.999499       3.280192       8.901873       0.514570       1.252177      -0.716073       0.025787      -0.025873      -0.001454       0.036558      -0.002117      -0.002256      -0.004584       0.002277      -0.046222      -0.016598       0.006482       0.010116              1.719044       1.744330      -0.409738       0.086345       1.929642      -0.253728       1.483161           0.000000
          259              H       3.684483      31.899777       9.935465       0.104860       1.173886 0.84186507E+01  0.82077104E+02                                 1.715536                            1.603873      -0.819587       2.482332                    0.999347       3.244147       8.487134       0.548274       1.145853      -0.743271      -0.023565       0.016807      -0.011620       0.031190       0.000026       0.010285      -0.004308       0.003373      -0.043450      -0.019026       0.005904       0.013122              1.778659       1.711936      -0.264198       0.195188       2.084116      -0.427419       1.539925           0.000000
          260              H       3.240530      29.858243      10.376177       0.098433       1.207329 0.88169956E+01  0.87625362E+02                                 1.784663                            1.663079      -1.035766       2.364858                    0.997978       3.531362       9.562690       0.523914       1.176350      -0.732799      -0.022449      -0.004766      -0.018417       0.029426      -0.003014       0.012245      -0.008647       0.007844      -0.006645      -0.014176      -0.003018       0.017194              1.882201       2.170481       0.563609       0.200522       2.047059      -0.013935       1.429064           0.000000
          261              H      19.822322       5.064948       9.245232       0.124667       1.062239 0.74828785E+01  0.72363369E+02                                 1.734849                            1.608535      -1.021046       2.405732                    0.997173       3.437050       9.601570       0.488464       1.296653      -0.705439       0.023629      -0.002291      -0.029030       0.037501      -0.004946      -0.001670      -0.001219       0.016324       0.040518      -0.016385       0.002642       0.013743              1.860081       2.178564      -0.326058      -0.465786       1.565224       0.157001       1.836456           0.000000
          262              H       4.478412       1.257326       8.853128       0.105322       1.200149 0.91809883E+01  0.92462691E+02                                 1.803393                            1.724253      -1.040928       2.376967                    0.997062       3.524553       9.707770       0.500824       1.214349      -0.724699      -0.028774      -0.011096      -0.013226       0.033556       0.004461       0.011250      -0.006067       0.004619      -0.026378      -0.017536       0.004772       0.012764              1.839282       1.916011       0.336744       0.209377       1.932118      -0.066506       1.669716           0.000000
          263              H      16.050345       7.219901       8.376770       0.115404       1.185074 0.87860866E+01  0.87120682E+02                                 1.769108                            1.673789      -0.854833       2.472988                    0.999231       3.320025       8.939653       0.516586       1.195742      -0.730823       0.026977       0.010758      -0.021310       0.036022      -0.000947      -0.004221      -0.013008       0.017383       0.014960      -0.018752       0.005088       0.013664              1.828754       2.350459       0.023424      -0.293656       1.498527      -0.107484       1.637275           0.000000
          264              H      16.614197       5.858878      12.424192       0.108509       1.136230 0.82166347E+01  0.79533009E+02                                 1.664016                            1.573708      -0.883043       2.454132                    0.999023       3.239186       8.412715       0.559844       1.130279      -0.746658      -0.023100       0.006128       0.027622       0.036526      -0.006479      -0.002480       0.000256       0.018631       0.041638      -0.018295       0.003815       0.014479              1.718695       2.124808      -0.208844      -0.268049       1.370633       0.060113       1.660643          -0.000000
          265              H      17.748383       5.716295       8.606848       0.112597       1.108236 0.81594580E+01  0.78972110E+02                                 1.654785                            1.583765      -0.828389       2.486403                    0.999363       3.190040       8.329492       0.548962       1.152793      -0.741760      -0.003612       0.003385      -0.036385       0.036720      -0.005066      -0.002915      -0.000077       0.019296       0.038447      -0.017325       0.003632       0.013694              1.683961       1.677996      -0.173847       0.216289       1.388406      -0.072264       1.985483           0.000000
          266              H      14.585626       5.473255      11.617300       0.107125       1.164469 0.84914582E+01  0.82778466E+02                                 1.684564                            1.594081      -0.883168       2.451131                    0.998870       3.261879       8.470461       0.559888       1.122199      -0.748844       0.000410      -0.017825       0.028564       0.033672      -0.000280      -0.005225      -0.013717       0.015302       0.012967      -0.018549       0.003794       0.014755              1.715690       1.743866      -0.143956       0.190970       1.570878      -0.367106       1.832326          -0.000001
          267              H      13.901874       7.880969       7.799956       0.114822       1.159939 0.85769069E+01  0.84020994E+02                                 1.700111                            1.619303      -0.954293       2.426494                    0.998542       3.247313       8.519319       0.545371       1.146454      -0.743078      -0.003420       0.021563      -0.033923       0.040341       0.001280      -0.005628      -0.013944       0.006932       0.025438      -0.015938      -0.002188       0.018126              1.732988       1.676342      -0.156155       0.228220       1.592349      -0.330065       1.930273           0.000000
          268              H      18.723782       5.239937      13.094982       0.124679       1.162584 0.85487631E+01  0.84294323E+02                                 1.753529                            1.654633      -1.013610       2.399873                    0.998510       3.314559       8.936369       0.517225       1.200968      -0.729115       0.001288      -0.000533       0.037605       0.037631      -0.007475      -0.005856       0.001494       0.013808       0.048923      -0.018359      -0.000135       0.018493              1.826287       1.800129      -0.125992       0.384487       1.396112      -0.101359       2.282620          -0.000000
          269              H      12.501965       6.088956      11.066410       0.117332       1.144791 0.81098690E+01  0.78145445E+02                                 1.667335                            1.558181      -0.951001       2.429227                    0.998558       3.189116       8.230254       0.566191       1.122672      -0.748857      -0.026672      -0.011324       0.023975       0.037609       0.002733      -0.007548      -0.012844       0.008228       0.022769      -0.015291      -0.003039       0.018331              1.746898       2.263922       0.091424      -0.333803       1.403618      -0.106808       1.573153          -0.000000
          270              H       8.179098       3.188682      10.713192       0.117740       1.184452 0.84440988E+01  0.82306167E+02                                 1.714617                            1.597579      -0.977882       2.415342                    0.998486       3.239534       8.446840       0.554402       1.133450      -0.746031       0.031423       0.016231       0.020738       0.040999       0.004322       0.016432      -0.003300       0.010202      -0.001013      -0.016623      -0.002572       0.019195              1.785199       1.922785       0.452788       0.318756       1.886904       0.125985       1.545910          -0.000000
          271              H       5.171886       3.305341       8.136971       0.104720       1.120606 0.79819791E+01  0.78731236E+02                                 1.805020                            1.664413      -1.271250       2.270787                    0.993614       3.747299      10.698322       0.477119       1.301497      -0.702229      -0.019306       0.015799      -0.025386       0.035591      -0.000087       0.009631      -0.005056       0.004917      -0.014903      -0.012355       0.000850       0.011505              1.932742       1.692852      -0.235176       0.430533       1.992604      -0.504823       2.112770           0.000000
          272              H       7.560156       1.053172      11.312690       0.110194       1.207928 0.87925842E+01  0.86615305E+02                                 1.741174                            1.634163      -0.939419       2.427901                    0.998587       3.290854       8.639727       0.545912       1.138952      -0.744771       0.020018      -0.015543       0.024302       0.035113       0.005451       0.014822      -0.006053       0.000666      -0.010745      -0.019052       0.004676       0.014376              1.792486       1.586832      -0.120226       0.324431       1.971693      -0.384872       1.818934          -0.000000
          273              H       8.882293       1.215199      27.210730       0.101673       1.197505 0.89806085E+01  0.89026474E+02                                 1.733860                            1.654229      -0.939126       2.420290                    0.998560       3.357406       8.871430       0.540725       1.142659      -0.743416      -0.034447      -0.008009       0.000933       0.035378      -0.000647      -0.003200       0.004854       0.008336      -0.058452      -0.020657       0.006294       0.014364              1.759265       2.068964       0.263603      -0.023537       1.793880       0.096225       1.414951           0.000000
          274              H       9.481791       3.399316      27.654683       0.123781       1.010428 0.71628579E+01  0.68089843E+02                                 1.640104                            1.546537      -0.816231       2.497603                    0.999499       3.280192       8.901873       0.514570       1.252177      -0.716073      -0.025787       0.025873      -0.001454       0.036558      -0.002117       0.002256       0.004584       0.002277      -0.046222      -0.016598       0.006482       0.010116              1.719044       1.744330      -0.409738      -0.086345       1.929642       0.253728       1.483161           0.000000
          275              H      12.518167       0.505523      26.138115       0.104860       1.173886 0.84186507E+01  0.82077104E+02                                 1.715536                            1.603873      -0.819587       2.482332                    0.999347       3.244147       8.487134       0.548274       1.145853      -0.743271       0.023565      -0.016807      -0.011620       0.031190       0.000026      -0.010285       0.004308       0.003373      -0.043450      -0.019026       0.005904       0.013122              1.778659       1.711936      -0.264198      -0.195188       2.084116       0.427419       1.539925           0.000000
          276              H      12.962120       2.547057      26.578827       0.098433       1.207329 0.88169956E+01  0.87625362E+02                                 1.784663                            1.663079      -1.035766       2.364858                    0.997978       3.531362       9.562690       0.523914       1.176350      -0.732799       0.022449       0.004766      -0.018417       0.029426      -0.003014      -0.012245       0.008647       0.007844      -0.006645      -0.014176      -0.003018       0.017194              1.882201       2.170481       0.563609      -0.200522       2.047059       0.013935       1.429064           0.000000
          277              H      28.785628      27.340352      25.447882       0.124667       1.062239 0.74828785E+01  0.72363369E+02                                 1.734849                            1.608535      -1.021046       2.405732                    0.997173       3.437050       9.601570       0.488464       1.296653      -0.705439      -0.023629       0.002291      -0.029030       0.037501      -0.004946       0.001670       0.001219       0.016324       0.040518      -0.016385       0.002642       0.013743              1.860081       2.178564      -0.326058       0.465786       1.565224      -0.157001       1.836456           0.000000
          278              H      11.724238      31.147974      25.055778       0.105322       1.200149 0.91809883E+01  0.92462690E+02                                 1.803393                            1.724253      -1.040928       2.376967                    0.997062       3.524553       9.707770       0.500824       1.214349      -0.724699       0.028774       0.011096      -0.013226       0.033556       0.004461      -0.011250       0.006067       0.004619      -0.026378      -0.017536       0.004772       0.012764              1.839282       1.916011       0.336744      -0.209377       1.932118       0.066506       1.669716           0.000000
          279              H       0.152305      25.185399      24.579420       0.115404       1.185074 0.87860866E+01  0.87120682E+02                                 1.769108                            1.673789      -0.854833       2.472988                    0.999231       3.320025       8.939653       0.516586       1.195742      -0.730823      -0.026977      -0.010758      -0.021310       0.036022      -0.000947       0.004221       0.013008       0.017383       0.014960      -0.018752       0.005088       0.013664              1.828754       2.350459       0.023424       0.293656       1.498527       0.107484       1.637275           0.000000
          280              H      31.993753      26.546422      28.626842       0.108509       1.136230 0.82166347E+01  0.79533009E+02                                 1.664016                            1.573708      -0.883043       2.454132                    0.999023       3.239186       8.412715       0.559844       1.130279      -0.746658       0.023100      -0.006128       0.027622       0.036526      -0.006479       0.002480      -0.000256       0.018631       0.041638      -0.018295       0.003815       0.014479              1.718695       2.124808      -0.208844       0.268049       1.370633      -0.060113       1.660643          -0.000000
          281              H      30.859567      26.689005      24.809498       0.112597       1.108236 0.81594568E+01  0.78972096E+02                                 1.654785                            1.583765      -0.828389       2.486403                    0.999363       3.190040       8.329492       0.548962       1.152793      -0.741760       0.003612      -0.003385      -0.036385       0.036720      -0.005066       0.002915       0.000077       0.019296       0.038447      -0.017325       0.003632       0.013694              1.683961       1.677996      -0.173847      -0.216289       1.388406       0.072264       1.985483           0.000000
          282              H       1.617024      26.932045      27.819950       0.107125       1.164469 0.84914582E+01  0.82778466E+02                                 1.684564                            1.594081      -0.883169       2.451131                    0.998870       3.261879       8.470461       0.559888       1.122199      -0.748844      -0.000410       0.017825       0.028564       0.033672      -0.000280       0.005225       0.013717       0.015302       0.012967      -0.018549       0.003794       0.014755              1.715690       1.743866      -0.143956      -0.190970       1.570878       0.367106       1.832326          -0.000001
          283              H       2.300776      24.524331      24.002606       0.114822       1.159939 0.85769069E+01  0.84020994E+02                                 1.700111                            1.619303      -0.954293       2.426494                    0.998542       3.247313       8.519319       0.545371       1.146454      -0.743078       0.003420      -0.021563      -0.033923       0.040341       0.001280       0.005628       0.013944       0.006932       0.025438      -0.015938      -0.002188       0.018126              1.732988       1.676342      -0.156155      -0.228220       1.592349       0.330065       1.930273           0.000000
          284              H      29.884168      27.165363      29.297632       0.124679       1.162584 0.85487615E+01  0.84294300E+02                                 1.753529                            1.654633      -1.013610       2.399873                    0.998510       3.314559       8.936368       0.517225       1.200968      -0.729115      -0.001288       0.000533       0.037605       0.037631      -0.007475       0.005856      -0.001494       0.013808       0.048923      -0.018359      -0.000135       0.018493              1.826287       1.800129      -0.125992      -0.384487       1.396112       0.101359       2.282619          -0.000000
          285              H       3.700685      26.316344      27.269060       0.117332       1.144791 0.81098690E+01  0.78145445E+02                                 1.667335                            1.558181      -0.951001       2.429227                    0.998558       3.189116       8.230254       0.566191       1.122672      -0.748857       0.026672       0.011324       0.023975       0.037609       0.002733       0.007548       0.012844       0.008228       0.022769      -0.015291      -0.003039       0.018331              1.746898       2.263922       0.091424       0.333803       1.403618       0.106808       1.573153          -0.000000
          286              H       8.023552      29.216618      26.915842       0.117740       1.184452 0.84440988E+01  0.82306167E+02                                 1.714617                            1.597579      -0.977882       2.415342                    0.998486       3.239534       8.446840       0.554402       1.133450      -0.746031      -0.031423      -0.016231       0.020738       0.040999       0.004322      -0.016432       0.003300       0.010202      -0.001013      -0.016623      -0.002572       0.019195              1.785199       1.922785       0.452788      -0.318756       1.886904      -0.125985       1.545910          -0.000000
          287              H      11.030764      29.099959      24.339621       0.104720       1.120606 0.79819791E+01  0.78731236E+02                                 1.805020                            1.664413      -1.271250       2.270787                    0.993614       3.747299      10.698322       0.477119       1.301497      -0.702229       0.019306      -0.015799      -0.025386       0.035591      -0.000087      -0.009631       0.005056       0.004917      -0.014903      -0.012355       0.000850       0.011505              1.932742       1.692852      -0.235176      -0.430533       1.992604       0.504823       2.112770           0.000000
          288              H       8.642494      31.352128      27.515340       0.110194       1.207928 0.87925834E+01  0.86615293E+02                                 1.741174                            1.634163      -0.939419       2.427901                    0.998587       3.290854       8.639726       0.545912       1.138952      -0.744771      -0.020018       0.015543       0.024302       0.035113       0.005451      -0.014822       0.006053       0.000666      -0.010745      -0.019052       0.004676       0.014376              1.792486       1.586832      -0.120226      -0.324431       1.971693       0.384872       1.818934          -0.000000
          289              H       5.194570      25.084943      14.987451       0.101673       1.197505 0.89806085E+01  0.89026474E+02                                 1.733860                            1.654229      -0.939126       2.420290                    0.998560       3.357406       8.871430       0.540725       1.142659      -0.743416      -0.000933      -0.034447       0.008009       0.035378       0.003200       0.004854       0.000647      -0.033394       0.016722      -0.020657       0.006294       0.014364              1.759265       1.414951       0.023537       0.096225       2.068964      -0.263603       1.793880           0.000000
          290              H       4.750617      25.684441      12.803334       0.123781       1.010428 0.71628579E+01  0.68089843E+02                                 1.640104                            1.546537      -0.816231       2.497603                    0.999499       3.280192       8.901873       0.514570       1.252177      -0.716073       0.001454      -0.025787      -0.025873       0.036558      -0.002256       0.004584       0.002117      -0.024249       0.019696      -0.016598       0.006482       0.010116              1.719044       1.483161       0.086345       0.253728       1.744330       0.409738       1.929642           0.000000
          291              H       6.267185      28.720817      15.697127       0.104860       1.173886 0.84186507E+01  0.82077104E+02                                 1.715536                            1.603873      -0.819587       2.482332                    0.999347       3.244147       8.487134       0.548274       1.145853      -0.743271       0.011620       0.023565       0.016807       0.031190       0.010285       0.004308      -0.000026      -0.023412       0.016665      -0.019026       0.005904       0.013122              1.778659       1.539925       0.195188       0.427419       1.711936       0.264198       2.084116           0.000000
          292              H       5.826473      29.164770      13.655593       0.098433       1.207329 0.88169944E+01  0.87625344E+02                                 1.784663                            1.663079      -1.035766       2.364858                    0.997978       3.531362       9.562689       0.523915       1.176350      -0.732799       0.018417       0.022449      -0.004766       0.029426       0.012245       0.008647       0.003014      -0.007244      -0.008444      -0.014176      -0.003018       0.017194              1.882201       1.429064       0.200522       0.013935       2.170481      -0.563609       2.047059           0.000000
          293              H       6.957418      12.582978      21.267598       0.124667       1.062239 0.74828785E+01  0.72363369E+02                                 1.734849                            1.608535      -1.021046       2.405732                    0.997173       3.437050       9.601570       0.488464       1.296653      -0.705439       0.029030      -0.023629      -0.002291       0.037501      -0.001670       0.001219       0.004946       0.012097      -0.044745      -0.016385       0.002642       0.013743              1.860081       1.836456      -0.465786      -0.157001       2.178564       0.326058       1.565224           0.000000
          294              H       7.349522      27.926888      17.459976       0.105322       1.200149 0.91809883E+01  0.92462691E+02                                 1.803393                            1.724253      -1.040928       2.376967                    0.997062       3.524553       9.707770       0.500824       1.214349      -0.724699       0.013226       0.028774      -0.011096       0.033556       0.011250       0.006067      -0.004461      -0.015498       0.006260      -0.017536       0.004772       0.012764              1.839282       1.669716       0.209377       0.066506       1.916011      -0.336744       1.932118           0.000000
          295              H       7.825880      16.354955      23.422551       0.115404       1.185074 0.87860866E+01  0.87120682E+02                                 1.769108                            1.673789      -0.854833       2.472988                    0.999231       3.320025       8.939653       0.516586       1.195742      -0.730823       0.021310      -0.026977       0.010758       0.036022      -0.004221       0.013008       0.000947      -0.001211      -0.033554      -0.018752       0.005088       0.013664              1.828754       1.637275      -0.293656       0.107484       2.350459      -0.023424       1.498527           0.000000
          296              H       3.778458      15.791103      22.061528       0.108509       1.136230 0.82166347E+01  0.79533009E+02                                 1.664016                            1.573708      -0.883043       2.454132                    0.999023       3.239186       8.412715       0.559844       1.130279      -0.746658      -0.027622       0.023100       0.006128       0.036526      -0.002480      -0.000256       0.006479       0.011503      -0.048766      -0.018295       0.003815       0.014479              1.718695       1.660643      -0.268049      -0.060113       2.124808       0.208844       1.370633          -0.000000
          297              H       7.595802      14.656917      21.918945       0.112597       1.108236 0.81594586E+01  0.78972120E+02                                 1.654785                            1.583765      -0.828389       2.486403                    0.999363       3.190040       8.329493       0.548962       1.152793      -0.741760       0.036385       0.003612       0.003385       0.036720      -0.002915       0.000077       0.005066       0.009576      -0.048168      -0.017325       0.003632       0.013694              1.683962       1.985483       0.216289       0.072264       1.677996       0.173847       1.388406           0.000000
          298              H       4.585350      17.819674      21.675905       0.107125       1.164469 0.84914590E+01  0.82778478E+02                                 1.684564                            1.594082      -0.883169       2.451131                    0.998870       3.261879       8.470462       0.559888       1.122199      -0.748844      -0.028564      -0.000410      -0.017825       0.033672      -0.005225       0.013717       0.000280      -0.001168      -0.029436      -0.018549       0.003794       0.014755              1.715690       1.832326       0.190970       0.367106       1.743866       0.143956       1.570878          -0.000001
          299              H       8.402694      18.503426      24.083619       0.114822       1.159939 0.85769069E+01  0.84020994E+02                                 1.700111                            1.619303      -0.954293       2.426494                    0.998542       3.247313       8.519319       0.545371       1.146454      -0.743078       0.033923       0.003420       0.021563       0.040341      -0.005628       0.013944      -0.001280       0.009253      -0.023117      -0.015938      -0.002188       0.018126              1.732988       1.930273       0.228220       0.330065       1.676342       0.156155       1.592349           0.000000
          300              H       3.107668      13.681518      21.442587       0.124679       1.162584 0.85487635E+01  0.84294329E+02                                 1.753529                            1.654633      -1.013611       2.399873                    0.998510       3.314559       8.936370       0.517225       1.200968      -0.729115      -0.037605      -0.001288      -0.000533       0.037631      -0.005856      -0.001494       0.007475       0.017557      -0.045174      -0.018359      -0.000135       0.018493              1.826288       2.282620       0.384488       0.101359       1.800130       0.125992       1.396113          -0.000000
          301              H       5.136240      19.903335      22.291606       0.117332       1.144791 0.81098690E+01  0.78145445E+02                                 1.667335                            1.558181      -0.951001       2.429227                    0.998558       3.189116       8.230254       0.566191       1.122672      -0.748857      -0.023975       0.026672      -0.011324       0.037609      -0.007548       0.012844      -0.002733       0.007270      -0.023726      -0.015291      -0.003039       0.018331              1.746898       1.573153      -0.333803       0.106808       2.263922      -0.091424       1.403618          -0.000000
          302              H       5.489458      24.226202      19.391332       0.117740       1.184452 0.84440988E+01  0.82306167E+02                                 1.714617                            1.597579      -0.977882       2.415342                    0.998486       3.239534       8.446840       0.554402       1.133450      -0.746031      -0.020738      -0.031423       0.016231       0.040999       0.016432       0.003300      -0.004322      -0.005608      -0.014796      -0.016623      -0.002572       0.019195              1.785199       1.545910       0.318756      -0.125985       1.922785      -0.452788       1.886904          -0.000000
          303              H       8.065679      27.233414      19.507991       0.104720       1.120606 0.79819791E+01  0.78731236E+02                                 1.805020                            1.664413      -1.271250       2.270787                    0.993614       3.747299      10.698322       0.477119       1.301497      -0.702229       0.025386       0.019306       0.015799       0.035591       0.009631       0.005056       0.000087      -0.009910       0.000076      -0.012355       0.000850       0.011505              1.932742       2.112770       0.430533       0.504823       1.692852       0.235176       1.992604           0.000000
          304              H       4.889960      24.845144      17.255822       0.110194       1.207928 0.87925842E+01  0.86615305E+02                                 1.741174                            1.634163      -0.939419       2.427901                    0.998587       3.290854       8.639727       0.545912       1.138952      -0.744771      -0.024302      -0.020018      -0.015543       0.035113       0.014822       0.006053      -0.005451      -0.005705       0.004373      -0.019052       0.004676       0.014376              1.792486       1.818934       0.324431       0.384872       1.586832       0.120226       1.971693          -0.000000
          305              H      21.397220      23.523007      17.417849       0.101673       1.197505 0.89806085E+01  0.89026474E+02                                 1.733860                            1.654229      -0.939126       2.420290                    0.998560       3.357406       8.871430       0.540725       1.142659      -0.743416      -0.000933       0.034447      -0.008009       0.035378      -0.003200      -0.004854       0.000647      -0.033394       0.016722      -0.020657       0.006294       0.014364              1.759265       1.414951      -0.023537      -0.096225       2.068964      -0.263603       1.793880           0.000000
          306              H      20.953267      22.923509      19.601966       0.123781       1.010428 0.71628579E+01  0.68089843E+02                                 1.640104                            1.546537      -0.816231       2.497603                    0.999499       3.280192       8.901873       0.514570       1.252177      -0.716073       0.001454       0.025787       0.025873       0.036558       0.002256      -0.004584       0.002117      -0.024249       0.019696      -0.016598       0.006482       0.010116              1.719044       1.483161      -0.086345      -0.253728       1.744330       0.409738       1.929642           0.000000
          307              H      22.469835      19.887133      16.708173       0.104860       1.173886 0.84186514E+01  0.82077114E+02                                 1.715536                            1.603873      -0.819587       2.482332                    0.999347       3.244147       8.487135       0.548274       1.145853      -0.743271       0.011620      -0.023565      -0.016807       0.031190      -0.010285      -0.004308      -0.000026      -0.023412       0.016665      -0.019026       0.005904       0.013122              1.778659       1.539925      -0.195188      -0.427419       1.711936       0.264198       2.084117           0.000000
          308              H      22.029123      19.443180      18.749707       0.098433       1.207329 0.88169956E+01  0.87625362E+02                                 1.784663                            1.663079      -1.035766       2.364858                    0.997978       3.531362       9.562690       0.523914       1.176350      -0.732799       0.018417      -0.022449       0.004766       0.029426      -0.012245      -0.008647       0.003014      -0.007244      -0.008444      -0.014176      -0.003018       0.017194              1.882201       1.429064      -0.200522      -0.013935       2.170481      -0.563609       2.047059           0.000000
          309              H      23.160068       3.619672      11.137702       0.124667       1.062239 0.74828785E+01  0.72363369E+02                                 1.734849                            1.608535      -1.021046       2.405732                    0.997173       3.437050       9.601570       0.488464       1.296653      -0.705439       0.029030       0.023629       0.002291       0.037501       0.001670      -0.001219       0.004946       0.012097      -0.044745      -0.016385       0.002642       0.013743              1.860081       1.836456       0.465786       0.157001       2.178564       0.326058       1.565224           0.000000
          310              H      23.552172      20.681062      14.945324       0.105322       1.200149 0.91809883E+01  0.92462691E+02                                 1.803393                            1.724253      -1.040928       2.376967                    0.997062       3.524553       9.707770       0.500824       1.214349      -0.724699       0.013226      -0.028774       0.011096       0.033556      -0.011250      -0.006067      -0.004461      -0.015498       0.006260      -0.017536       0.004772       0.012764              1.839282       1.669716      -0.209377      -0.066506       1.916011      -0.336744       1.932118           0.000000
          311              H      24.028530      32.252995       8.982749       0.115404       1.185074 0.87860866E+01  0.87120682E+02                                 1.769108                            1.673789      -0.854833       2.472988                    0.999231       3.320025       8.939653       0.516586       1.195742      -0.730823       0.021310       0.026977      -0.010758       0.036022       0.004221      -0.013008       0.000947      -0.001211      -0.033554      -0.018752       0.005088       0.013664              1.828754       1.637275       0.293656      -0.107484       2.350459      -0.023424       1.498527           0.000000
          312              H      19.981108       0.411547      10.343772       0.108509       1.136230 0.82166347E+01  0.79533009E+02                                 1.664016                            1.573708      -0.883043       2.454132                    0.999023       3.239186       8.412715       0.559844       1.130279      -0.746658      -0.027622      -0.023100      -0.006128       0.036526       0.002480       0.000256       0.006479       0.011503      -0.048766      -0.018295       0.003815       0.014479              1.718695       1.660643       0.268049       0.060113       2.124808       0.208844       1.370633          -0.000000
          313              H      23.798452       1.545733      10.486355       0.112597       1.108236 0.81594568E+01  0.78972096E+02                                 1.654785                            1.583765      -0.828389       2.486403                    0.999363       3.190040       8.329492       0.548962       1.152793      -0.741760       0.036385      -0.003612      -0.003385       0.036720       0.002915      -0.000077       0.005066       0.009576      -0.048168      -0.017325       0.003632       0.013694              1.683961       1.985483      -0.216289      -0.072264       1.677996       0.173847       1.388406           0.000000
          314              H      20.788000      30.788276      10.729395       0.107125       1.164469 0.84914582E+01  0.82778466E+02                                 1.684564                            1.594081      -0.883168       2.451131                    0.998870       3.261879       8.470461       0.559888       1.122199      -0.748844      -0.028564       0.000410       0.017825       0.033672       0.005225      -0.013717       0.000280      -0.001168      -0.029436      -0.018549       0.003794       0.014755              1.715690       1.832326      -0.190970      -0.367106       1.743866       0.143956       1.570878          -0.000001
          315              H      24.605344      30.104524       8.321681       0.114822       1.159939 0.85769069E+01  0.84020994E+02                                 1.700111                            1.619303      -0.954293       2.426494                    0.998542       3.247313       8.519319       0.545371       1.146454      -0.743078       0.033923      -0.003420      -0.021563       0.040341       0.005628      -0.013944      -0.001280       0.009253      -0.023117      -0.015938      -0.002188       0.018126              1.732988       1.930273      -0.228220      -0.330065       1.676342       0.156155       1.592349           0.000000
          316              H      19.310318       2.521132      10.962713       0.124679       1.162584 0.85487631E+01  0.84294323E+02                                 1.753529                            1.654633      -1.013610       2.399873                    0.998510       3.314559       8.936369       0.517225       1.200968      -0.729115      -0.037605       0.001288       0.000533       0.037631       0.005856       0.001494       0.007475       0.017557      -0.045174      -0.018359      -0.000135       0.018493              1.826287       2.282620      -0.384487      -0.101359       1.800129       0.125992       1.396112          -0.000000
          317              H      21.338890      28.704615      10.113694       0.117332       1.144791 0.81098690E+01  0.78145445E+02                                 1.667335                            1.558181      -0.951001       2.429227                    0.998558       3.189116       8.230254       0.566191       1.122672      -0.748857      -0.023975      -0.026672       0.011324       0.037609       0.007548      -0.012844      -0.002733       0.007270      -0.023726      -0.015291      -0.003039       0.018331              1.746898       1.573153       0.333803      -0.106808       2.263922      -0.091424       1.403618          -0.000000
          318              H      21.692108      24.381748      13.013968       0.117740       1.184452 0.84440988E+01  0.82306167E+02                                 1.714617                            1.597579      -0.977882       2.415342                    0.998486       3.239534       8.446840       0.554402       1.133450      -0.746031      -0.020738       0.031423      -0.016231       0.040999      -0.016432      -0.003300      -0.004322      -0.005608      -0.014796      -0.016623      -0.002572       0.019195              1.785199       1.545910      -0.318756       0.125985       1.922785      -0.452788       1.886904          -0.000000
          319              H      24.268329      21.374536      12.897309       0.104720       1.120606 0.79819791E+01  0.78731236E+02                                 1.805020                            1.664413      -1.271250       2.270787                    0.993614       3.747299      10.698322       0.477119       1.301497      -0.702229       0.025386      -0.019306      -0.015799       0.035591      -0.009631      -0.005056       0.000087      -0.009910       0.000076      -0.012355       0.000850       0.011505              1.932742       2.112770      -0.430533      -0.504823       1.692852       0.235176       1.992604           0.000000
          320              H      21.092610      23.762806      15.149478       0.110194       1.207928 0.87925834E+01  0.86615293E+02                                 1.741174                            1.634163      -0.939419       2.427901                    0.998587       3.290854       8.639726       0.545912       1.138952      -0.744771      -0.024302       0.020018       0.015543       0.035113      -0.014822      -0.006053      -0.005451      -0.005705       0.004373      -0.019052       0.004676       0.014376              1.792486       1.818934      -0.324431      -0.384872       1.586832       0.120226       1.971693          -0.000000
          321              H      11.008080       7.320357      31.190101       0.101673       1.197505 0.89806085E+01  0.89026474E+02                                 1.733860                            1.654229      -0.939126       2.420290                    0.998560       3.357406       8.871430       0.540725       1.142659      -0.743416       0.000933       0.034447       0.008009       0.035378       0.003200      -0.004854      -0.000647      -0.033394       0.016722      -0.020657       0.006294       0.014364              1.759265       1.414951       0.023537      -0.096225       2.068964       0.263603       1.793880           0.000000
          322              H      11.452033       6.720859      29.005984       0.123781       1.010428 0.71628579E+01  0.68089843E+02                                 1.640104                            1.546537      -0.816231       2.497603                    0.999499       3.280192       8.901873       0.514570       1.252177      -0.716073      -0.001454       0.025787      -0.025873       0.036558      -0.002256      -0.004584      -0.002117      -0.024249       0.019696      -0.016598       0.006482       0.010116              1.719044       1.483161       0.086345      -0.253728       1.744330      -0.409738       1.929642           0.000000
          323              H       9.935465       3.684483      31.899777       0.104860       1.173886 0.84186514E+01  0.82077114E+02                                 1.715536                            1.603873      -0.819587       2.482332                    0.999347       3.244147       8.487135       0.548274       1.145853      -0.743271      -0.011620      -0.023565       0.016807       0.031190       0.010285      -0.004308       0.000026      -0.023412       0.016665      -0.019026       0.005904       0.013122              1.778659       1.539925       0.195188      -0.427419       1.711936      -0.264198       2.084117           0.000000
          324              H      10.376177       3.240530      29.858243       0.098433       1.207329 0.88169956E+01  0.87625365E+02                                 1.784663                            1.663080      -1.035766       2.364858                    0.997978       3.531362       9.562691       0.523914       1.176350      -0.732799      -0.018417      -0.022449      -0.004766       0.029426       0.012245      -0.008647      -0.003014      -0.007244      -0.008444      -0.014176      -0.003018       0.017194              1.882202       1.429064       0.200522      -0.013935       2.170481       0.563609       2.047060           0.000000
          325              H       9.245232      19.822322       5.064948       0.124667       1.062239 0.74828785E+01  0.72363369E+02                                 1.734849                            1.608535      -1.021046       2.405732                    0.997173       3.437050       9.601570       0.488464       1.296653      -0.705439      -0.029030       0.023629      -0.002291       0.037501      -0.001670      -0.001219      -0.004946       0.012097      -0.044745      -0.016385       0.002642       0.013743              1.860081       1.836456      -0.465786       0.157001       2.178564      -0.326058       1.565224           0.000000
          326              H       8.853128       4.478412       1.257326       0.105322       1.200149 0.91809884E+01  0.92462694E+02                                 1.803394                            1.724253      -1.040928       2.376967                    0.997062       3.524553       9.707771       0.500824       1.214350      -0.724699      -0.013226      -0.028774      -0.011096       0.033556       0.011250      -0.006067       0.004461      -0.015498       0.006260      -0.017536       0.004772       0.012764              1.839282       1.669717       0.209378      -0.066506       1.916011       0.336744       1.932118           0.000000
          327              H       8.376770      16.050345       7.219901       0.115404       1.185074 0.87860866E+01  0.87120682E+02                                 1.769108                            1.673789      -0.854833       2.472988                    0.999231       3.320025       8.939653       0.516586       1.195742      -0.730823      -0.021310       0.026977       0.010758       0.036022      -0.004221      -0.013008      -0.000947      -0.001211      -0.033554      -0.018752       0.005088       0.013664              1.828754       1.637275      -0.293656      -0.107484       2.350459       0.023424       1.498527           0.000000
          328              H      12.424192      16.614197       5.858878       0.108509       1.136230 0.82166347E+01  0.79533009E+02                                 1.664016                            1.573708      -0.883043       2.454132                    0.999023       3.239186       8.412715       0.559844       1.130279      -0.746658       0.027622      -0.023100       0.006128       0.036526      -0.002480       0.000256      -0.006479       0.011503      -0.048766      -0.018295       0.003815       0.014479              1.718695       1.660643      -0.268049       0.060113       2.124808      -0.208844       1.370633          -0.000000
          329              H       8.606848      17.748383       5.716295       0.112597       1.108236 0.81594568E+01  0.78972096E+02                                 1.654785                            1.583765      -0.828389       2.486403                    0.999363       3.190040       8.329492       0.548962       1.152793      -0.741760      -0.036385      -0.003612       0.003385       0.036720      -0.002915      -0.000077      -0.005066       0.009576      -0.048168      -0.017325       0.003632       0.013694              1.683961       1.985483       0.216289      -0.072264       1.677996      -0.173847       1.388406           0.000000
          330              H      11.617300      14.585626       5.473255       0.107125       1.164469 0.84914607E+01  0.82778491E+02                                 1.684563                            1.594081      -0.883169       2.451131                    0.998870       3.261880       8.470462       0.559888       1.122198      -0.748844       0.028564       0.000410      -0.017825       0.033672      -0.005225      -0.013717      -0.000280      -0.001168      -0.029436      -0.018549       0.003794       0.014755              1.715690       1.832326       0.190970      -0.367106       1.743866      -0.143956       1.570877          -0.000001
          331              H       7.799956      13.901874       7.880969       0.114822       1.159939 0.85769069E+01  0.84020994E+02                                 1.700111                            1.619303      -0.954293       2.426494                    0.998542       3.247313       8.519319       0.545371       1.146454      -0.743078      -0.033923      -0.003420       0.021563       0.040341      -0.005628      -0.013944       0.001280       0.009253      -0.023117      -0.015938      -0.002188       0.018126              1.732988       1.930273       0.228220      -0.330065       1.676342      -0.156155       1.592349           0.000000
          332              H      13.094982      18.723782       5.239937       0.124679       1.162584 0.85487618E+01  0.84294307E+02                                 1.753529                            1.654633      -1.013610       2.399873                    0.998510       3.314559       8.936369       0.517225       1.200968      -0.729115       0.037605       0.001288      -0.000533       0.037631      -0.005856       0.001494      -0.007475       0.017557      -0.045174      -0.018359      -0.000135       0.018493              1.826287       2.282620       0.384487      -0.101359       1.800129      -0.125992       1.396112          -0.000000
          333              H      11.066410      12.501965       6.088956       0.117332       1.144791 0.81098690E+01  0.78145445E+02                                 1.667335                            1.558181      -0.951001       2.429227                    0.998558       3.189116       8.230254       0.566191       1.122672      -0.748857       0.023975      -0.026672      -0.011324       0.037609      -0.007548      -0.012844       0.002733       0.007270      -0.023726      -0.015291      -0.003039       0.018331              1.746898       1.573153      -0.333803      -0.106808       2.263922       0.091424       1.403618          -0.000000
          334              H      10.713192       8.179098       3.188682       0.117740       1.184452 0.84440976E+01  0.82306153E+02                                 1.714617                            1.597579      -0.977882       2.415342                    0.998486       3.239534       8.446840       0.554402       1.133450      -0.746031       0.020738       0.031423       0.016231       0.040999       0.016432      -0.003300       0.004322      -0.005608      -0.014796      -0.016623      -0.002572       0.019195              1.785199       1.545910       0.318756       0.125985       1.922785       0.452788       1.886904          -0.000000
          335              H       8.136971       5.171886       3.305341       0.104720       1.120606 0.79819791E+01  0.78731236E+02                                 1.805020                            1.664413      -1.271250       2.270787                    0.993614       3.747299      10.698322       0.477119       1.301497      -0.702229      -0.025386      -0.019306       0.015799       0.035591       0.009631      -0.005056      -0.000087      -0.009910       0.000076      -0.012355       0.000850       0.011505              1.932742       2.112770       0.430533      -0.504823       1.692852      -0.235176       1.992604           0.000000
          336              H      11.312690       7.560156       1.053172       0.110194       1.207928 0.87925842E+01  0.86615305E+02                                 1.741174                            1.634163      -0.939419       2.427901                    0.998587       3.290854       8.639727       0.545912       1.138952      -0.744771       0.024302       0.020018      -0.015543       0.035113       0.014822      -0.006053       0.005451      -0.005705       0.004373      -0.019052       0.004676       0.014376              1.792486       1.818934       0.324431      -0.384872       1.586832      -0.120226       1.971693          -0.000000
          337              H      27.210730       8.882293       1.215199       0.101673       1.197505 0.89806085E+01  0.89026474E+02                                 1.733860                            1.654229      -0.939126       2.420290                    0.998560       3.357406       8.871430       0.540725       1.142659      -0.743416       0.000933      -0.034447      -0.008009       0.035378      -0.003200       0.004854      -0.000647      -0.033394       0.016722      -0.020657       0.006294       0.014364              1.759265       1.414951      -0.023537       0.096225       2.068964       0.263603       1.793880           0.000000
          338              H      27.654683       9.481791       3.399316       0.123781       1.010428 0.71628579E+01  0.68089843E+02                                 1.640104                            1.546537      -0.816231       2.497603                    0.999499       3.280192       8.901873       0.514570       1.252177      -0.716073      -0.001454      -0.025787       0.025873       0.036558       0.002256       0.004584      -0.002117      -0.024249       0.019696      -0.016598       0.006482       0.010116              1.719044       1.483161      -0.086345       0.253728       1.744330      -0.409738       1.929642           0.000000
          339              H      26.138115      12.518167       0.505523       0.104860       1.173886 0.84186507E+01  0.82077103E+02                                 1.715536                            1.603873      -0.819587       2.482332                    0.999347       3.244147       8.487134       0.548274       1.145853      -0.743271      -0.011620       0.023565      -0.016807       0.031190      -0.010285       0.004308       0.000026      -0.023412       0.016665      -0.019026       0.005904       0.013122              1.778659       1.539925      -0.195188       0.427419       1.711936      -0.264198       2.084116           0.000000
          340              H      26.578827      12.962120       2.547057       0.098433       1.207329 0.88169956E+01  0.87625362E+02                                 1.784663                            1.663079      -1.035766       2.364858                    0.997978       3.531362       9.562690       0.523914       1.176350      -0.732799      -0.018417       0.022449       0.004766       0.029426      -0.012245       0.008647      -0.003014      -0.007244      -0.008444      -0.014176      -0.003018       0.017194              1.882201       1.429064      -0.200522       0.013935       2.170481       0.563609       2.047059           0.000000
          341              H      25.447882      28.785628      27.340352       0.124667       1.062239 0.74828785E+01  0.72363369E+02                                 1.734849                            1.608535      -1.021046       2.405732                    0.997173       3.437050       9.601570       0.488464       1.296653      -0.705439      -0.029030      -0.023629       0.002291       0.037501       0.001670       0.001219      -0.004946       0.012097      -0.044745      -0.016385       0.002642       0.013743              1.860081       1.836456       0.465786      -0.157001       2.178564      -0.326058       1.565224           0.000000
          342              H      25.055778      11.724238      31.147974       0.105322       1.200149 0.91809883E+01  0.92462691E+02                                 1.803393                            1.724253      -1.040928       2.376967                    0.997062       3.524553       9.707770       0.500824       1.214349      -0.724699      -0.013226       0.028774       0.011096       0.033556      -0.011250       0.006067       0.004461      -0.015498       0.006260      -0.017536       0.004772       0.012764              1.839282       1.669716      -0.209377       0.066506       1.916011       0.336744       1.932118           0.000000
          343              H      24.579420       0.152305      25.185399       0.115404       1.185074 0.87860866E+01  0.87120682E+02                                 1.769108                            1.673789      -0.854833       2.472988                    0.999231       3.320025       8.939653       0.516586       1.195742      -0.730823      -0.021310      -0.026977      -0.010758       0.036022       0.004221       0.013008      -0.000947      -0.001211      -0.033554      -0.018752       0.005088       0.013664              1.828754       1.637275       0.293656       0.107484       2.350459       0.023424       1.498527           0.000000
          344              H      28.626842      31.993753      26.546422       0.108509       1.136230 0.82166347E+01  0.79533009E+02                                 1.664016                            1.573708      -0.883043       2.454132                    0.999023       3.239186       8.412715       0.559844       1.130279      -0.746658       0.027622       0.023100      -0.006128       0.036526       0.002480      -0.000256      -0.006479       0.011503      -0.048766      -0.018295       0.003815       0.014479              1.718695       1.660643       0.268049      -0.060113       2.124808      -0.208844       1.370633          -0.000000
          345              H      24.809498      30.859567      26.689005       0.112597       1.108236 0.81594568E+01  0.78972096E+02                                 1.654785                            1.583765      -0.828389       2.486403                    0.999363       3.190040       8.329492       0.548962       1.152793      -0.741760      -0.036385       0.003612      -0.003385       0.036720       0.002915       0.000077      -0.005066       0.009576      -0.048168      -0.017325       0.003632       0.013694              1.683961       1.985483      -0.216289       0.072264       1.677996      -0.173847       1.388406           0.000000
          346              H      27.819950       1.617024      26.932045       0.107125       1.164469 0.84914582E+01  0.82778466E+02                                 1.684564                            1.594081      -0.883168       2.451131                    0.998870       3.261879       8.470461       0.559888       1.122199      -0.748844       0.028564      -0.000410       0.017825       0.033672       0.005225       0.013717      -0.000280      -0.001168      -0.029436      -0.018549       0.003794       0.014755              1.715690       1.832326      -0.190970       0.367106       1.743866      -0.143956       1.570878          -0.000001
          347              H      24.002606       2.300776      24.524331       0.114822       1.159939 0.85769069E+01  0.84020994E+02                                 1.700111                            1.619303      -0.954293       2.426494                    0.998542       3.247313       8.519319       0.545371       1.146454      -0.743078      -0.033923       0.003420      -0.021563       0.040341       0.005628       0.013944       0.001280       0.009253      -0.023117      -0.015938      -0.002188       0.018126              1.732988       1.930273      -0.228220       0.330065       1.676342      -0.156155       1.592349           0.000000
          348              H      29.297632      29.884168      27.165363       0.124679       1.162584 0.85487635E+01  0.84294329E+02                                 1.753529                            1.654633      -1.013610       2.399873                    0.998510       3.314559       8.936370       0.517225       1.200968      -0.729115       0.037605      -0.001288       0.000533       0.037631       0.005856      -0.001494      -0.007475       0.017557      -0.045174      -0.018359      -0.000135       0.018493              1.826288       2.282620      -0.384488       0.101359       1.800130      -0.125992       1.396113          -0.000000
          349              H      27.269060       3.700685      26.316344       0.117332       1.144791 0.81098690E+01  0.78145445E+02                                 1.667335                            1.558181      -0.951001       2.429227                    0.998558       3.189116       8.230254       0.566191       1.122672      -0.748857       0.023975       0.026672       0.011324       0.037609       0.007548       0.012844       0.002733       0.007270      -0.023726      -0.015291      -0.003039       0.018331              1.746898       1.573153       0.333803       0.106808       2.263922       0.091424       1.403618          -0.000000
          350              H      26.915842       8.023552      29.216618       0.117740       1.184452 0.84440988E+01  0.82306167E+02                                 1.714617                            1.597579      -0.977882       2.415342                    0.998486       3.239534       8.446840       0.554402       1.133450      -0.746031       0.020738      -0.031423      -0.016231       0.040999      -0.016432       0.003300       0.004322      -0.005608      -0.014796      -0.016623      -0.002572       0.019195              1.785199       1.545910      -0.318756      -0.125985       1.922785       0.452788       1.886904          -0.000000
          351              H      24.339621      11.030764      29.099959       0.104720       1.120606 0.79819791E+01  0.78731236E+02                                 1.805020                            1.664413      -1.271250       2.270787                    0.993614       3.747299      10.698322       0.477119       1.301497      -0.702229      -0.025386       0.019306      -0.015799       0.035591      -0.009631       0.005056      -0.000087      -0.009910       0.000076      -0.012355       0.000850       0.011505              1.932742       2.112770      -0.430533       0.504823       1.692852      -0.235176       1.992604           0.000000
          352              H      27.515340       8.642494      31.352128       0.110194       1.207928 0.87925842E+01  0.86615305E+02                                 1.741174                            1.634163      -0.939419       2.427901                    0.998587       3.290854       8.639727       0.545912       1.138952      -0.744771       0.024302      -0.020018       0.015543       0.035113      -0.014822       0.006053       0.005451      -0.005705       0.004373      -0.019052       0.004676       0.014376              1.792486       1.818934      -0.324431       0.384872       1.586832      -0.120226       1.971693          -0.000000
          353              H      14.987451       5.194570      25.084943       0.101673       1.197505 0.89806085E+01  0.89026474E+02                                 1.733860                            1.654229      -0.939126       2.420290                    0.998560       3.357406       8.871430       0.540725       1.142659      -0.743416       0.008009      -0.000933      -0.034447       0.035378       0.004854       0.000647       0.003200       0.025058       0.041730      -0.020657       0.006294       0.014364              1.759265       1.793880       0.096225      -0.263603       1.414951       0.023537       2.068964           0.000000
          354              H      12.803334       4.750617      25.684441       0.123781       1.010428 0.71628579E+01  0.68089843E+02                                 1.640104                            1.546537      -0.816231       2.497603                    0.999499       3.280192       8.901873       0.514570       1.252177      -0.716073      -0.025873       0.001454      -0.025787       0.036558       0.004584       0.002117      -0.002256       0.021973       0.026526      -0.016598       0.006482       0.010116              1.719044       1.929642       0.253728       0.409738       1.483161       0.086345       1.744330           0.000000
          355              H      15.697127       6.267185      28.720817       0.104860       1.173886 0.84186514E+01  0.82077114E+02                                 1.715536                            1.603873      -0.819587       2.482332                    0.999347       3.244147       8.487135       0.548274       1.145853      -0.743271       0.016807       0.011620       0.023565       0.031190       0.004308      -0.000026       0.010285       0.020038       0.026785      -0.019026       0.005904       0.013122              1.778659       2.084117       0.427419       0.264198       1.539925       0.195188       1.711936           0.000000
          356              H      13.655593       5.826473      29.164770       0.098433       1.207329 0.88169944E+01  0.87625344E+02                                 1.784663                            1.663079      -1.035766       2.364858                    0.997978       3.531362       9.562689       0.523915       1.176350      -0.732799      -0.004766       0.018417       0.022449       0.029426       0.008647       0.003014       0.012245      -0.000600       0.015089      -0.014176      -0.003018       0.017194              1.882201       2.047059       0.013935      -0.563609       1.429064       0.200522       2.170481           0.000000
          357              H      21.267598       6.957418      12.582978       0.124667       1.062239 0.74828785E+01  0.72363369E+02                                 1.734849                            1.608535      -1.021046       2.405732                    0.997173       3.437050       9.601570       0.488464       1.296653      -0.705439      -0.002291       0.029030      -0.023629       0.037501       0.001219       0.004946      -0.001670      -0.028421       0.004227      -0.016385       0.002642       0.013743              1.860081       1.565224      -0.157001       0.326058       1.836456      -0.465786       2.178564           0.000000
          358              H      17.459976       7.349522      27.926888       0.105322       1.200149 0.91809884E+01  0.92462694E+02                                 1.803394                            1.724253      -1.040928       2.376967                    0.997062       3.524553       9.707771       0.500824       1.214350      -0.724699      -0.011096       0.013226       0.028774       0.033556       0.006067      -0.004461       0.011250       0.010879       0.020117      -0.017536       0.004772       0.012764              1.839282       1.932118       0.066506      -0.336744       1.669717       0.209378       1.916011           0.000000
          359              H      23.422551       7.825880      16.354955       0.115404       1.185074 0.87860866E+01  0.87120682E+02                                 1.769108                            1.673789      -0.854833       2.472988                    0.999231       3.320025       8.939653       0.516586       1.195742      -0.730823       0.010758       0.021310      -0.026977       0.036022       0.013008       0.000947      -0.004221      -0.016171       0.018594      -0.018752       0.005088       0.013664              1.828754       1.498527       0.107484      -0.023424       1.637275      -0.293656       2.350459           0.000000
          360              H      22.061528       3.778458      15.791103       0.108509       1.136230 0.82166347E+01  0.79533009E+02                                 1.664016                            1.573708      -0.883043       2.454132                    0.999023       3.239186       8.412715       0.559844       1.130279      -0.746658       0.006128      -0.027622       0.023100       0.036526      -0.000256       0.006479      -0.002480      -0.030135       0.007128      -0.018295       0.003815       0.014479              1.718695       1.370633      -0.060113       0.208844       1.660643      -0.268049       2.124808          -0.000000
          361              H      21.918945       7.595802      14.656917       0.112597       1.108236 0.81594568E+01  0.78972096E+02                                 1.654785                            1.583765      -0.828389       2.486403                    0.999363       3.190040       8.329492       0.548962       1.152793      -0.741760       0.003385       0.036385       0.003612       0.036720       0.000077       0.005066      -0.002915      -0.028872       0.009721      -0.017325       0.003632       0.013694              1.683961       1.388406       0.072264       0.173847       1.985483       0.216289       1.677996           0.000000
          362              H      21.675905       4.585350      17.819674       0.107125       1.164469 0.84914607E+01  0.82778491E+02                                 1.684563                            1.594081      -0.883169       2.451131                    0.998870       3.261880       8.470462       0.559888       1.122198      -0.748844      -0.017825      -0.028564      -0.000410       0.033672       0.013717       0.000280      -0.005225      -0.014134       0.016470      -0.018549       0.003794       0.014755              1.715690       1.570877       0.367106       0.143956       1.832326       0.190970       1.743866          -0.000001
          363              H      24.083619       8.402694      18.503426       0.114822       1.159939 0.85769069E+01  0.84020993E+02                                 1.700111                            1.619303      -0.954293       2.426494                    0.998542       3.247313       8.519319       0.545371       1.146454      -0.743078       0.021563       0.033923       0.003420       0.040341       0.013944      -0.001280      -0.005628      -0.016185      -0.002321      -0.015938      -0.002188       0.018126              1.732988       1.592349       0.330065       0.156155       1.930273       0.228220       1.676342           0.000000
          364              H      21.442587       3.107668      13.681518       0.124679       1.162584 0.85487618E+01  0.84294307E+02                                 1.753529                            1.654633      -1.013610       2.399873                    0.998510       3.314559       8.936369       0.517225       1.200968      -0.729115      -0.000533      -0.037605      -0.001288       0.037631      -0.001494       0.007475      -0.005856      -0.031366      -0.003749      -0.018359      -0.000135       0.018493              1.826287       1.396112       0.101359       0.125992       2.282620       0.384487       1.800129          -0.000000
          365              H      22.291606       5.136240      19.903335       0.117332       1.144791 0.81098690E+01  0.78145445E+02                                 1.667335                            1.558181      -0.951001       2.429227                    0.998558       3.189116       8.230254       0.566191       1.122672      -0.748857      -0.011324      -0.023975       0.026672       0.037609       0.012844      -0.002733      -0.007548      -0.015498       0.000957      -0.015291      -0.003039       0.018331              1.746898       1.403618       0.106808      -0.091424       1.573153      -0.333803       2.263922          -0.000000
          366              H      19.391332       5.489458      24.226202       0.117740       1.184452 0.84440988E+01  0.82306167E+02                                 1.714617                            1.597579      -0.977882       2.415342                    0.998486       3.239534       8.446840       0.554402       1.133450      -0.746031       0.016231      -0.020738      -0.031423       0.040999       0.003300      -0.004322       0.016432      -0.004594       0.015809      -0.016623      -0.002572       0.019195              1.785199       1.886904      -0.125985      -0.452788       1.545910       0.318756       1.922785          -0.000000
          367              H      19.507991       8.065679      27.233414       0.104720       1.120606 0.79819791E+01  0.78731236E+02                                 1.805020                            1.664413      -1.271250       2.270787                    0.993614       3.747299      10.698322       0.477119       1.301497      -0.702229       0.015799       0.025386       0.019306       0.035591       0.005056       0.000087       0.009631       0.004993       0.014827      -0.012355       0.000850       0.011505              1.932742       1.992604       0.504823       0.235176       2.112770       0.430533       1.692852           0.000000
          368              H      17.255822       4.889960      24.845144       0.110194       1.207928 0.87925834E+01  0.86615293E+02                                 1.741174                            1.634163      -0.939419       2.427901                    0.998587       3.290854       8.639726       0.545912       1.138952      -0.744771      -0.015543      -0.024302      -0.020018       0.035113       0.006053      -0.005451       0.014822       0.005039       0.006372      -0.019052       0.004676       0.014376              1.792486       1.971693       0.384872       0.120226       1.818934       0.324431       1.586832          -0.000000
          369              H      17.417849      21.397220      23.523007       0.101673       1.197505 0.89806072E+01  0.89026459E+02                                 1.733860                            1.654229      -0.939126       2.420290                    0.998560       3.357406       8.871430       0.540725       1.142659      -0.743416      -0.008009      -0.000933       0.034447       0.035378      -0.004854       0.000647      -0.003200       0.025058       0.041730      -0.020657       0.006294       0.014364              1.759265       1.793880      -0.096225      -0.263603       1.414951      -0.023537       2.068964           0.000000
          370              H      19.601966      20.953267      22.923509       0.123781       1.010428 0.71628579E+01  0.68089843E+02                                 1.640104                            1.546537      -0.816231       2.497603                    0.999499       3.280192       8.901873       0.514570       1.252177      -0.716073       0.025873       0.001454       0.025787       0.036558      -0.004584       0.002117       0.002256       0.021973       0.026526      -0.016598       0.006482       0.010116              1.719044       1.929642      -0.253728       0.409738       1.483161      -0.086345       1.744330           0.000000
          371              H      16.708173      22.469835      19.887133       0.104860       1.173886 0.84186507E+01  0.82077104E+02                                 1.715536                            1.603873      -0.819587       2.482332                    0.999347       3.244147       8.487134       0.548274       1.145853      -0.743271      -0.016807       0.011620      -0.023565       0.031190      -0.004308      -0.000026      -0.010285       0.020038       0.026785      -0.019026       0.005904       0.013122              1.778659       2.084116      -0.427419       0.264198       1.539925      -0.195188       1.711936           0.000000
          372              H      18.749707      22.029123      19.443180       0.098433       1.207329 0.88169956E+01  0.87625362E+02                                 1.784663                            1.663079      -1.035766       2.364858                    0.997978       3.531362       9.562690       0.523914       1.176350      -0.732799       0.004766       0.018417      -0.022449       0.029426      -0.008647       0.003014      -0.012245      -0.000600       0.015089      -0.014176      -0.003018       0.017194              1.882201       2.047059      -0.013935      -0.563609       1.429064      -0.200522       2.170481           0.000000
          373              H      11.137702      23.160068       3.619672       0.124667       1.062239 0.74828785E+01  0.72363369E+02                                 1.734849                            1.608535      -1.021046       2.405732                    0.997173       3.437050       9.601570       0.488464       1.296653      -0.705439       0.002291       0.029030       0.023629       0.037501      -0.001219       0.004946       0.001670      -0.028421       0.004227      -0.016385       0.002642       0.013743              1.860081       1.565224       0.157001       0.326058       1.836456       0.465786       2.178564           0.000000
          374              H      14.945324      23.552172      20.681062       0.105322       1.200149 0.91809883E+01  0.92462691E+02                                 1.803393                            1.724253      -1.040928       2.376967                    0.997062       3.524553       9.707770       0.500824       1.214349      -0.724699       0.011096       0.013226      -0.028774       0.033556      -0.006067      -0.004461      -0.011250       0.010879       0.020117      -0.017536       0.004772       0.012764              1.839282       1.932118      -0.066506      -0.336744       1.669716      -0.209377       1.916011           0.000000
          375              H       8.982749      24.028530      32.252995       0.115404       1.185074 0.87860866E+01  0.87120682E+02                                 1.769108                            1.673789      -0.854833       2.472988                    0.999231       3.320025       8.939653       0.516586       1.195742      -0.730823      -0.010758       0.021310       0.026977       0.036022      -0.013008       0.000947       0.004221      -0.016171       0.018594      -0.018752       0.005088       0.013664              1.828754       1.498527      -0.107484      -0.023424       1.637275       0.293656       2.350459           0.000000
          376              H      10.343772      19.981108       0.411547       0.108509       1.136230 0.82166347E+01  0.79533009E+02                                 1.664016                            1.573708      -0.883043       2.454132                    0.999023       3.239186       8.412715       0.559844       1.130279      -0.746658      -0.006128      -0.027622      -0.023100       0.036526       0.000256       0.006479       0.002480      -0.030135       0.007128      -0.018295       0.003815       0.014479              1.718695       1.370633       0.060113       0.208844       1.660643       0.268049       2.124808          -0.000000
          377              H      10.486355      23.798452       1.545733       0.112597       1.108236 0.81594568E+01  0.78972096E+02                                 1.654785                            1.583765      -0.828389       2.486403                    0.999363       3.190040       8.329492       0.548962       1.152793      -0.741760      -0.003385       0.036385      -0.003612       0.036720      -0.000077       0.005066       0.002915      -0.028872       0.009721      -0.017325       0.003632       0.013694              1.683961       1.388406      -0.072264       0.173847       1.985483      -0.216289       1.677996           0.000000
          378              H      10.729395      20.788000      30.788276       0.107125       1.164469 0.84914607E+01  0.82778491E+02                                 1.684563                            1.594081      -0.883169       2.451131                    0.998870       3.261880       8.470462       0.559888       1.122198      -0.748844       0.017825      -0.028564       0.000410       0.033672      -0.013717       0.000280       0.005225      -0.014134       0.016470      -0.018549       0.003794       0.014755              1.715690       1.570877      -0.367106       0.143956       1.832326      -0.190970       1.743866          -0.000001
          379              H       8.321681      24.605344      30.104524       0.114822       1.159939 0.85769069E+01  0.84020994E+02                                 1.700111                            1.619303      -0.954293       2.426494                    0.998542       3.247313       8.519319       0.545371       1.146454      -0.743078      -0.021563       0.033923      -0.003420       0.040341      -0.013944      -0.001280       0.005628      -0.016185      -0.002321      -0.015938      -0.002188       0.018126              1.732988       1.592349      -0.330065       0.156155       1.930273      -0.228220       1.676342           0.000000
          380              H      10.962713      19.310318       2.521132       0.124679       1.162584 0.85487618E+01  0.84294307E+02                                 1.753529                            1.654633      -1.013610       2.399873                    0.998510       3.314559       8.936369       0.517225       1.200968      -0.729115       0.000533      -0.037605       0.001288       0.037631       0.001494       0.007475       0.005856      -0.031366      -0.003749      -0.018359      -0.000135       0.018493              1.826287       1.396112      -0.101359       0.125992       2.282620      -0.384487       1.800129          -0.000000
          381              H      10.113694      21.338890      28.704615       0.117332       1.144791 0.81098690E+01  0.78145445E+02                                 1.667335                            1.558181      -0.951001       2.429227                    0.998558       3.189116       8.230254       0.566191       1.122672      -0.748857       0.011324      -0.023975      -0.026672       0.037609      -0.012844      -0.002733       0.007548      -0.015498       0.000957      -0.015291      -0.003039       0.018331              1.746898       1.403618      -0.106808      -0.091424       1.573153       0.333803       2.263922          -0.000000
          382              H      13.013968      21.692108      24.381748       0.117740       1.184452 0.84440988E+01  0.82306167E+02                                 1.714617                            1.597579      -0.977882       2.415342                    0.998486       3.239534       8.446840       0.554402       1.133450      -0.746031      -0.016231      -0.020738       0.031423       0.040999      -0.003300      -0.004322      -0.016432      -0.004594       0.015809      -0.016623      -0.002572       0.019195              1.785199       1.886904       0.125985      -0.452788       1.545910      -0.318756       1.922785          -0.000000
          383              H      12.897309      24.268329      21.374536       0.104720       1.120606 0.79819791E+01  0.78731236E+02                                 1.805020                            1.664413      -1.271250       2.270787                    0.993614       3.747299      10.698322       0.477119       1.301497      -0.702229      -0.015799       0.025386      -0.019306       0.035591      -0.005056       0.000087      -0.009631       0.004993       0.014827      -0.012355       0.000850       0.011505              1.932742       1.992604      -0.504823       0.235176       2.112770      -0.430533       1.692852           0.000000
          384              H      15.149478      21.092610      23.762806       0.110194       1.207928 0.87925834E+01  0.86615293E+02                                 1.741174                            1.634163      -0.939419       2.427901                    0.998587       3.290854       8.639726       0.545912       1.138952      -0.744771       0.015543      -0.024302       0.020018       0.035113      -0.006053      -0.005451      -0.014822       0.005039       0.006372      -0.019052       0.004676       0.014376              1.792486       1.971693      -0.384872       0.120226       1.818934      -0.324431       1.586832          -0.000000
          385              H      31.190101      11.008080       7.320357       0.101673       1.197505 0.89806091E+01  0.89026484E+02                                 1.733860                            1.654229      -0.939126       2.420290                    0.998560       3.357406       8.871431       0.540724       1.142659      -0.743416       0.008009       0.000933       0.034447       0.035378      -0.004854      -0.000647       0.003200       0.025058       0.041730      -0.020657       0.006294       0.014364              1.759266       1.793880      -0.096225       0.263603       1.414951       0.023537       2.068965           0.000000
          386              H      29.005984      11.452033       6.720859       0.123781       1.010428 0.71628579E+01  0.68089843E+02                                 1.640104                            1.546537      -0.816231       2.497603                    0.999499       3.280192       8.901873       0.514570       1.252177      -0.716073      -0.025873      -0.001454       0.025787       0.036558      -0.004584      -0.002117      -0.002256       0.021973       0.026526      -0.016598       0.006482       0.010116              1.719044       1.929642      -0.253728      -0.409738       1.483161       0.086345       1.744330           0.000000
          387              H      31.899777       9.935465       3.684483       0.104860       1.173886 0.84186507E+01  0.82077104E+02                                 1.715536                            1.603873      -0.819586       2.482332                    0.999347       3.244147       8.487134       0.548274       1.145853      -0.743271       0.016807      -0.011620      -0.023565       0.031190      -0.004308       0.000026       0.010285       0.020038       0.026785      -0.019026       0.005904       0.013122              1.778659       2.084116      -0.427419      -0.264198       1.539925       0.195188       1.711936           0.000000
          388              H      29.858243      10.376177       3.240530       0.098433       1.207329 0.88169956E+01  0.87625362E+02                                 1.784663                            1.663079      -1.035766       2.364858                    0.997978       3.531362       9.562690       0.523914       1.176350      -0.732799      -0.004766      -0.018417      -0.022449       0.029426      -0.008647      -0.003014       0.012245      -0.000600       0.015089      -0.014176      -0.003018       0.017194              1.882201       2.047059      -0.013935       0.563609       1.429064       0.200522       2.170481           0.000000
          389              H       5.064948       9.245232      19.822322       0.124667       1.062239 0.74828785E+01  0.72363369E+02                                 1.734849                            1.608535      -1.021046       2.405732                    0.997173       3.437050       9.601570       0.488464       1.296653      -0.705439      -0.002291      -0.029030       0.023629       0.037501      -0.001219      -0.004946      -0.001670      -0.028421       0.004227      -0.016385       0.002642       0.013743              1.860081       1.565224       0.157001      -0.326058       1.836456      -0.465786       2.178564           0.000000
          390              H       1.257326       8.853128       4.478412       0.105322       1.200149 0.91809883E+01  0.92462690E+02                                 1.803393                            1.724253      -1.040928       2.376967                    0.997062       3.524553       9.707770       0.500824       1.214349      -0.724699      -0.011096      -0.013226      -0.028774       0.033556      -0.006067       0.004461       0.011250       0.010879       0.020117      -0.017536       0.004772       0.012764              1.839282       1.932118      -0.066506       0.336744       1.669716       0.209377       1.916011           0.000000
          391              H       7.219901       8.376770      16.050345       0.115404       1.185074 0.87860866E+01  0.87120682E+02                                 1.769108                            1.673789      -0.854833       2.472988                    0.999231       3.320025       8.939653       0.516586       1.195742      -0.730823       0.010758      -0.021310       0.026977       0.036022      -0.013008      -0.000947      -0.004221      -0.016171       0.018594      -0.018752       0.005088       0.013664              1.828754       1.498527      -0.107484       0.023424       1.637275      -0.293656       2.350459           0.000000
          392              H       5.858878      12.424192      16.614197       0.108509       1.136230 0.82166340E+01  0.79532999E+02                                 1.664015                            1.573708      -0.883043       2.454132                    0.999023       3.239186       8.412714       0.559844       1.130279      -0.746658       0.006128       0.027622      -0.023100       0.036526       0.000256      -0.006479      -0.002480      -0.030135       0.007128      -0.018295       0.003815       0.014479              1.718694       1.370632       0.060113      -0.208844       1.660643      -0.268049       2.124807          -0.000000
          393              H       5.716295       8.606848      17.748383       0.112597       1.108236 0.81594568E+01  0.78972096E+02                                 1.654785                            1.583765      -0.828389       2.486403                    0.999363       3.190040       8.329492       0.548962       1.152793      -0.741760       0.003385      -0.036385      -0.003612       0.036720      -0.000077      -0.005066      -0.002915      -0.028872       0.009721      -0.017325       0.003632       0.013694              1.683961       1.388406      -0.072264      -0.173847       1.985483       0.216289       1.677996           0.000000
          394              H       5.473255      11.617300      14.585626       0.107125       1.164469 0.84914582E+01  0.82778466E+02                                 1.684564                            1.594081      -0.883168       2.451131                    0.998870       3.261879       8.470461       0.559888       1.122199      -0.748844      -0.017825       0.028564       0.000410       0.033672      -0.013717      -0.000280      -0.005225      -0.014134       0.016470      -0.018549       0.003794       0.014755              1.715690       1.570878      -0.367106      -0.143956       1.832326       0.190970       1.743866          -0.000001
          395              H       7.880969       7.799956      13.901874       0.114822       1.159939 0.85769069E+01  0.84020994E+02                                 1.700111                            1.619303      -0.954293       2.426494                    0.998542       3.247313       8.519319       0.545371       1.146454      -0.743078       0.021563      -0.033923      -0.003420       0.040341      -0.013944       0.001280      -0.005628      -0.016185      -0.002321      -0.015938      -0.002188       0.018126              1.732988       1.592349      -0.330065      -0.156155       1.930273       0.228220       1.676342           0.000000
          396              H       5.239937      13.094982      18.723782       0.124679       1.162584 0.85487632E+01  0.84294323E+02                                 1.753529                            1.654633      -1.013610       2.399873                    0.998510       3.314559       8.936369       0.517225       1.200968      -0.729115      -0.000533       0.037605       0.001288       0.037631       0.001494      -0.007475      -0.005856      -0.031366      -0.003749      -0.018359      -0.000135       0.018493              1.826287       1.396112      -0.101359      -0.125992       2.282620       0.384487       1.800129          -0.000000
          397              H       6.088956      11.066410      12.501965       0.117332       1.144791 0.81098690E+01  0.78145445E+02                                 1.667335                            1.558181      -0.951001       2.429227                    0.998558       3.189116       8.230254       0.566191       1.122672      -0.748857      -0.011324       0.023975      -0.026672       0.037609      -0.012844       0.002733      -0.007548      -0.015498       0.000957      -0.015291      -0.003039       0.018331              1.746898       1.403618      -0.106808       0.091424       1.573153      -0.333803       2.263922          -0.000000
          398              H       3.188682      10.713192       8.179098       0.117740       1.184452 0.84440968E+01  0.82306141E+02                                 1.714616                            1.597578      -0.977882       2.415342                    0.998486       3.239534       8.446839       0.554402       1.133450      -0.746031       0.016231       0.020738       0.031423       0.040999      -0.003300       0.004322       0.016432      -0.004594       0.015809      -0.016623      -0.002572       0.019195              1.785199       1.886903       0.125985       0.452788       1.545909       0.318755       1.922784          -0.000000
          399              H       3.305341       8.136971       5.171886       0.104720       1.120606 0.79819791E+01  0.78731236E+02                                 1.805020                            1.664413      -1.271250       2.270787                    0.993614       3.747299      10.698322       0.477119       1.301497      -0.702229       0.015799      -0.025386      -0.019306       0.035591      -0.005056      -0.000087       0.009631       0.004993       0.014827      -0.012355       0.000850       0.011505              1.932742       1.992604      -0.504823      -0.235176       2.112770       0.430533       1.692852           0.000000
          400              H       1.053172      11.312690       7.560156       0.110194       1.207928 0.87925842E+01  0.86615305E+02                                 1.741174                            1.634163      -0.939419       2.427901                    0.998587       3.290854       8.639727       0.545912       1.138952      -0.744771      -0.015543       0.024302       0.020018       0.035113      -0.006053       0.005451       0.014822       0.005039       0.006372      -0.019052       0.004676       0.014376              1.792486       1.971693      -0.384872      -0.120226       1.818934       0.324431       1.586832          -0.000000
          401              H       1.215199      27.210730       8.882293       0.101673       1.197505 0.89806072E+01  0.89026459E+02                                 1.733860                            1.654229      -0.939126       2.420290                    0.998560       3.357406       8.871430       0.540725       1.142659      -0.743416      -0.008009       0.000933      -0.034447       0.035378       0.004854      -0.000647      -0.003200       0.025058       0.041730      -0.020657       0.006294       0.014364              1.759265       1.793880       0.096225       0.263603       1.414951      -0.023537       2.068964           0.000000
          402              H       3.399316      27.654683       9.481791       0.123781       1.010428 0.71628579E+01  0.68089843E+02                                 1.640104                            1.546537      -0.816231       2.497603                    0.999499       3.280192       8.901873       0.514570       1.252177      -0.716073       0.025873      -0.001454      -0.025787       0.036558       0.004584      -0.002117       0.002256       0.021973       0.026526      -0.016598       0.006482       0.010116              1.719044       1.929642       0.253728      -0.409738       1.483161      -0.086345       1.744330           0.000000
          403              H       0.505523      26.138115      12.518167       0.104860       1.173886 0.84186507E+01  0.82077104E+02                                 1.715536                            1.603873      -0.819587       2.482332                    0.999347       3.244147       8.487134       0.548274       1.145853      -0.743271      -0.016807      -0.011620       0.023565       0.031190       0.004308       0.000026      -0.010285       0.020038       0.026785      -0.019026       0.005904       0.013122              1.778659       2.084116       0.427419      -0.264198       1.539925      -0.195188       1.711936           0.000000
          404              H       2.547057      26.578827      12.962120       0.098433       1.207329 0.88169956E+01  0.87625362E+02                                 1.784663                            1.663079      -1.035766       2.364858                    0.997978       3.531362       9.562690       0.523914       1.176350      -0.732799       0.004766      -0.018417       0.022449       0.029426       0.008647      -0.003014      -0.012245      -0.000600       0.015089      -0.014176      -0.003018       0.017194              1.882201       2.047059       0.013935       0.563609       1.429064      -0.200522       2.170481           0.000000
          405              H      27.340352      25.447882      28.785628       0.124667       1.062239 0.74828785E+01  0.72363369E+02                                 1.734849                            1.608535      -1.021046       2.405732                    0.997173       3.437050       9.601570       0.488464       1.296653      -0.705439       0.002291      -0.029030      -0.023629       0.037501       0.001219      -0.004946       0.001670      -0.028421       0.004227      -0.016385       0.002642       0.013743              1.860081       1.565224      -0.157001      -0.326058       1.836456       0.465786       2.178564           0.000000
          406              H      31.147974      25.055778      11.724238       0.105322       1.200149 0.91809883E+01  0.92462691E+02                                 1.803393                            1.724253      -1.040928       2.376967                    0.997062       3.524553       9.707770       0.500824       1.214349      -0.724699       0.011096      -0.013226       0.028774       0.033556       0.006067       0.004461      -0.011250       0.010879       0.020117      -0.017536       0.004772       0.012764              1.839282       1.932118       0.066506       0.336744       1.669716      -0.209377       1.916011           0.000000
          407              H      25.185399      24.579420       0.152305       0.115404       1.185074 0.87860866E+01  0.87120682E+02                                 1.769108                            1.673789      -0.854833       2.472988                    0.999231       3.320025       8.939653       0.516586       1.195742      -0.730823      -0.010758      -0.021310      -0.026977       0.036022       0.013008      -0.000947       0.004221      -0.016171       0.018594      -0.018752       0.005088       0.013664              1.828754       1.498527       0.107484       0.023424       1.637275       0.293656       2.350459           0.000000
          408              H      26.546422      28.626842      31.993753       0.108509       1.136230 0.82166347E+01  0.79533009E+02                                 1.664016                            1.573708      -0.883043       2.454132                    0.999023       3.239186       8.412715       0.559844       1.130279      -0.746658      -0.006128       0.027622       0.023100       0.036526      -0.000256      -0.006479       0.002480      -0.030135       0.007128      -0.018295       0.003815       0.014479              1.718695       1.370633      -0.060113      -0.208844       1.660643       0.268049       2.124808          -0.000000
          409              H      26.689005      24.809498      30.859567       0.112597       1.108236 0.81594568E+01  0.78972096E+02                                 1.654785                            1.583765      -0.828389       2.486403                    0.999363       3.190040       8.329492       0.548962       1.152793      -0.741760      -0.003385      -0.036385       0.003612       0.036720       0.000077      -0.005066       0.002914      -0.028872       0.009721      -0.017325       0.003632       0.013694              1.683961       1.388406       0.072264      -0.173847       1.985483      -0.216289       1.677996           0.000000
          410              H      26.932045      27.819950       1.617024       0.107125       1.164469 0.84914607E+01  0.82778491E+02                                 1.684563                            1.594081      -0.883169       2.451131                    0.998870       3.261880       8.470462       0.559888       1.122198      -0.748844       0.017825       0.028564      -0.000410       0.033672       0.013717      -0.000280       0.005225      -0.014134       0.016470      -0.018549       0.003794       0.014755              1.715690       1.570877       0.367106      -0.143956       1.832326      -0.190970       1.743866          -0.000001
          411              H      24.524331      24.002606       2.300776       0.114822       1.159939 0.85769069E+01  0.84020994E+02                                 1.700111                            1.619303      -0.954293       2.426494                    0.998542       3.247313       8.519319       0.545371       1.146454      -0.743078      -0.021563      -0.033923       0.003420       0.040341       0.013944       0.001280       0.005628      -0.016185      -0.002321      -0.015938      -0.002188       0.018126              1.732988       1.592349       0.330065      -0.156155       1.930273      -0.228220       1.676342           0.000000
          412              H      27.165363      29.297632      29.884168       0.124679       1.162584 0.85487635E+01  0.84294329E+02                                 1.753529                            1.654633      -1.013610       2.399873                    0.998510       3.314559       8.936370       0.517225       1.200968      -0.729115       0.000533       0.037605      -0.001288       0.037631      -0.001494      -0.007475       0.005856      -0.031366      -0.003749      -0.018359      -0.000135       0.018493              1.826288       1.396113       0.101359      -0.125992       2.282620      -0.384488       1.800130          -0.000000
          413              H      26.316344      27.269060       3.700685       0.117332       1.144791 0.81098690E+01  0.78145445E+02                                 1.667335                            1.558181      -0.951001       2.429227                    0.998558       3.189116       8.230254       0.566191       1.122672      -0.748857       0.011324       0.023975       0.026672       0.037609       0.012844       0.002733       0.007548      -0.015498       0.000957      -0.015291      -0.003039       0.018331              1.746898       1.403618       0.106808       0.091424       1.573153       0.333803       2.263922          -0.000000
          414              H      29.216618      26.915842       8.023552       0.117740       1.184452 0.84440988E+01  0.82306167E+02                                 1.714617                            1.597579      -0.977882       2.415342                    0.998486       3.239534       8.446840       0.554402       1.133450      -0.746031      -0.016231       0.020738      -0.031423       0.040999       0.003300       0.004322      -0.016432      -0.004594       0.015809      -0.016623      -0.002572       0.019195              1.785199       1.886904      -0.125985       0.452788       1.545910      -0.318756       1.922785          -0.000000
          415              H      29.099959      24.339621      11.030764       0.104720       1.120606 0.79819791E+01  0.78731236E+02                                 1.805020                            1.664413      -1.271250       2.270787                    0.993614       3.747299      10.698322       0.477119       1.301497      -0.702229      -0.015799      -0.025386       0.019306       0.035591       0.005056      -0.000087      -0.009631       0.004993       0.014827      -0.012355       0.000850       0.011505              1.932742       1.992604       0.504823      -0.235176       2.112770      -0.430533       1.692852           0.000000
          416              H      31.352128      27.515340       8.642494       0.110194       1.207928 0.87925834E+01  0.86615293E+02                                 1.741174                            1.634163      -0.939419       2.427901                    0.998587       3.290854       8.639726       0.545912       1.138952      -0.744771       0.015543       0.024302      -0.020018       0.035113       0.006053       0.005451      -0.014822       0.005039       0.006372      -0.019052       0.004676       0.014376              1.792486       1.971693       0.384872      -0.120226       1.818934      -0.324431       1.586832          -0.000000
          417              C      11.588135       8.759153      25.230767       0.616273      25.213975 0.24813842E+03  0.51110780E+04                                 7.959332                            5.563253       0.015818       2.060011                    0.999333      21.962245      60.653198       0.635759       0.467730      -1.025545      -0.060830      -0.016439      -0.013940       0.064536      -0.028323      -0.005552      -0.055134      -0.138000       0.018496      -0.081423      -0.020034       0.101457             11.045518      18.990925       2.464127       2.470358       6.008464       2.081048       8.137166          -0.000000
          418              C       7.168052      11.371020      25.117348       0.618078      25.853771 0.24495023E+03  0.50253206E+04                                 8.035632                            5.513181       0.043718       2.071822                    0.999363      21.791358      59.913102       0.641597       0.465327      -1.027643       0.020466      -0.057837      -0.015096       0.063182       0.048631      -0.049787      -0.045799       0.093662       0.047732      -0.082788      -0.023288       0.106076             11.126458       8.024705      -4.291776       1.870471      17.039505       2.597703       8.315164          -0.000000
          419              C       5.534825      16.714654      26.740854       0.060586      39.603029 0.38586515E+03  0.87787065E+04                                10.334914                            6.597445      -0.073890       1.992141                    0.999533      26.277669      73.588027       0.636449       0.423007      -1.063226      -0.000791      -0.002238      -0.006056       0.006505      -0.013899       0.005673       0.009489      -0.027178      -0.009794      -0.022223      -0.000621       0.022844             16.956330      10.548126      -6.117468      -1.177742      31.653475       8.173112       8.667389           0.000000
          420              C       4.766820      19.281153      27.583391       0.212161      33.727515 0.32594410E+03  0.71379772E+04                                 9.336630                            6.147585       0.031221       2.041244                    0.999534      24.579673      68.432824       0.643246       0.434808      -1.051666      -0.021740       0.042399       0.024378       0.053522      -0.020383       0.000974       0.001850      -0.061152       0.029263      -0.041666       0.009696       0.031970             13.885940      10.787971      -4.699213      -1.394384      20.278351       8.763072      10.591497           0.000000
          421              C       6.422730      17.654407      27.152401      -0.145582      35.302304 0.42989301E+03  0.10099157E+05                                 9.431675                            6.932034       0.094825       1.992048                    0.999792      29.856877      86.379595       0.621998       0.419172      -1.060268      -0.027937       0.043712      -0.003860       0.052021      -0.016717       0.000153      -0.006118       0.056974      -0.104816      -0.036608      -0.013928       0.050535             12.783582       9.078878      -1.955471      -0.267439      21.495764       6.185050       7.776103          -0.000000
          422              C       6.066272      18.963582      27.492657      -0.186487      35.032542 0.43673937E+03  0.10280814E+05                                 9.330658                            6.955732       0.174369       2.027143                    0.999685      29.596188      85.175565       0.626335       0.415427      -1.064695       0.016240      -0.032439      -0.027971       0.045808       0.030401       0.004337       0.010294      -0.001405       0.001889      -0.031279      -0.002136       0.033416             12.319150      10.659654      -2.473592      -1.140677      18.267904       5.738485       8.029892           0.000000
          423              C       4.342310      17.229898      26.539941      -0.119611      33.340848 0.35203480E+03  0.78997050E+04                                 9.120919                            6.298367       0.139565       2.028585                    0.999849      28.361990      81.285770       0.645921       0.422573      -1.053766       0.004825       0.031808       0.007245       0.032978       0.030098       0.009844      -0.001363       0.000229       0.028088      -0.036173       0.008649       0.027524             12.674110       9.702392      -4.719169      -0.698409      21.190672       5.663959       7.129267           0.000000
          424              C       4.060384      18.432135      26.876956      -0.174058      36.879874 0.37544812E+03  0.85776346E+04                                 9.778877                            6.532617      -0.010133       1.971692                    0.999771      29.333881      85.341593       0.628974       0.426242      -1.049553       0.038273      -0.029188      -0.023962       0.053767      -0.005044      -0.003868      -0.021090       0.065057       0.026075      -0.045643       0.016698       0.028945             14.002056       9.737536      -4.463172      -0.113247      23.542085       7.192510       8.726547           0.000000
          425              C      12.971842       9.154497      25.571022      -0.037749      39.155276 0.42174075E+03  0.97621001E+04                                10.040615                            6.792160       0.031379       2.018871                    0.999275      26.966473      74.950347       0.645070       0.410205      -1.076742       0.046643       0.013442       0.013634       0.050420      -0.001082       0.000291       0.007995       0.000160       0.010007      -0.007772      -0.001426       0.009199             15.061679      28.230061       4.494155       3.924683       7.700592       2.563540       9.254384           0.000000
          426              C      19.174216      10.975675      26.095988      -0.169086      37.649272 0.44933047E+03  0.10690989E+05                                 9.911079                            7.140598      -0.035225       1.961967                    0.999075      30.026042      87.902168       0.604950       0.425534      -1.054518      -0.027523      -0.015468      -0.014757       0.034851       0.000157      -0.031467       0.004322      -0.009463       0.025048      -0.033132       0.000433       0.032699             13.657022      21.075470       6.421840       3.040242       8.654726       1.484771      11.240869          -0.000000
          427              C      19.498269      11.137702      27.440808       0.194815      36.227373 0.39639223E+03  0.91276687E+04                                 9.882785                            6.832608      -0.193154       1.955996                    0.999570      26.140759      74.942475       0.602271       0.441651      -1.046225       0.046086       0.010174       0.011235       0.048515       0.021729       0.027074      -0.004167       0.031609      -0.064477      -0.039084      -0.006400       0.045485             14.533674      21.681741       7.720315       4.691563       9.768703       1.771754      12.150576          -0.000000
          428              C       5.256140      14.582385      25.418717      -0.149594      36.404969 0.43319962E+03  0.10235683E+05                                 9.750312                            7.040307      -0.046285       1.956500                    0.999211      30.051507      88.297201       0.604159       0.429068      -1.050050       0.019660      -0.026675      -0.004770       0.033478      -0.015457       0.003783      -0.016148       0.035462      -0.039129      -0.029586      -0.002513       0.032099             13.558997       7.990801      -2.758055       0.833771      22.379318       7.035144      10.306873           0.000000
          429              C      15.330947       9.209586      25.123829      -0.149527      34.368649 0.42592798E+03  0.99908670E+04                                 9.310440                            6.931981       0.102520       2.006452                    0.999548      29.573132      85.718190       0.617205       0.423068      -1.056970      -0.025613      -0.013467      -0.000995       0.028955      -0.007254      -0.026318       0.006613       0.016575       0.002592      -0.022192      -0.011014       0.033206             12.462259      21.306788       4.128968       3.199992       7.577413       2.503148       8.502577           0.000000
          430              C      16.918807      10.337291      26.630676       0.050851      42.472667 0.43131148E+03  0.10074059E+05                                10.778287                            6.967210      -0.168803       1.952548                    0.999248      27.001965      76.231645       0.621347       0.422044      -1.065474       0.008896      -0.007553      -0.002597       0.011955       0.007357       0.004649       0.017150       0.036843       0.011553      -0.029667       0.007071       0.022596             17.720171      33.510571       8.641209       4.768959       9.074404       1.627883      10.575538          -0.000000
          431              C      17.262303      10.499317      27.981977      -0.137851      36.483463 0.43909028E+03  0.10360771E+05                                 9.652873                            7.023487       0.067057       1.985755                    0.999705      29.819422      86.211588       0.616148       0.421292      -1.059870       0.039891       0.003897       0.004977       0.040388      -0.000081      -0.028693      -0.007763       0.020744       0.044902      -0.024461      -0.014423       0.038884             13.098532      21.473892       5.498130       4.538538       7.359539       1.773543      10.462165          -0.000000
          432              C      17.929852      10.590052      25.713606      -0.125084      35.218912 0.41177006E+03  0.95741547E+04                                 9.447597                            6.801662       0.080186       1.997465                    0.999726      29.310960      84.489327       0.625250       0.421315      -1.058436       0.029601      -0.001627       0.015252       0.033339      -0.002875       0.001763       0.006310      -0.011117       0.096486      -0.022536      -0.010572       0.033108             13.193288      22.941673       6.285742       1.565686       7.736267       0.589221       8.901923          -0.000000
          433              C      14.452764      10.243315      27.038982      -0.147408      35.563804 0.39816926E+03  0.91816016E+04                                 9.472762                            6.679707       0.086920       2.000846                    0.999743      29.189746      83.825054       0.632087       0.420222      -1.058997      -0.016445      -0.012272      -0.017575       0.027017      -0.005028       0.002388       0.019801      -0.023196       0.066311      -0.024900      -0.008975       0.033874             13.152623      24.525699       3.622953       1.662611       7.081232       1.986454       7.850939          -0.000000
          434              C      15.538341       9.932224      26.267736       0.090440      39.670267 0.39924222E+03  0.91656674E+04                                10.355238                            6.737267      -0.124387       1.974063                    0.999452      26.369237      74.309346       0.625772       0.426346      -1.060570      -0.007551      -0.002827       0.005149       0.009567       0.010373       0.006339      -0.010034       0.022730       0.005573      -0.022029       0.006983       0.015047             16.703525      32.140173       6.479417       4.111767       8.753883       2.833399       9.216518          -0.000000
          435              C      14.041216       8.817482      24.777092      -0.093315      33.925114 0.41415746E+03  0.96423101E+04                                 9.230000                            6.851666       0.009109       1.975836                    0.999680      29.108134      83.923290       0.618917       0.425068      -1.056232       0.016081       0.009337       0.023283       0.029797      -0.006607       0.001677       0.016225      -0.030293       0.078982      -0.030186      -0.004287       0.034473             12.261317      21.746388       3.095015       2.160824       6.892348       1.923791       8.145216           0.000000
          436              C       6.730581      12.725561      25.525655      -0.037950      39.312274 0.41389068E+03  0.95403205E+04                                10.018320                            6.717094       0.021753       2.015696                    0.999323      26.916449      74.778093       0.650010       0.408798      -1.077123      -0.012793       0.041377       0.015460       0.045986       0.003137       0.003537       0.000503      -0.007124       0.026671      -0.009727       0.000004       0.009723             14.669621       9.838780      -6.020760       1.270898      24.967480       4.868566       9.202603          -0.000000
          437              C       5.952854      15.305023      26.348749       0.088476      41.025406 0.40529253E+03  0.93273942E+04                                10.562376                            6.774927      -0.092368       1.984412                    0.999459      26.365433      74.072064       0.626675       0.424690      -1.062994       0.003998       0.000090      -0.001877       0.004418      -0.002508      -0.004261       0.005662      -0.010317      -0.057904      -0.020796       0.004219       0.016576             17.087966       9.630878      -6.151860       0.231594      31.179134       7.930100      10.453885          -0.000000
          438              C      18.529351      10.881700      28.393524      -0.192283      36.975659 0.44417255E+03  0.10520014E+05                                 9.693672                            7.035204       0.163909       2.015879                    0.999678      30.254052      87.880848       0.618883       0.417862      -1.061117      -0.038032      -0.023840       0.000030       0.044886       0.005003      -0.000231       0.005528      -0.017185       0.090788      -0.025126      -0.005954       0.031080             13.139920      21.217520       5.813435       3.537287       7.536865       1.050531      10.665375          -0.000000
          439              C      13.211641       9.877135      26.718170      -0.097499      33.579253 0.38963966E+03  0.89304323E+04                                 9.113643                            6.613578       0.030957       1.984322                    0.999694      28.700517      81.990679       0.634827       0.420960      -1.059240       0.022202      -0.005150      -0.014592       0.027062      -0.017789      -0.024864      -0.000835      -0.020902       0.023086      -0.036185       0.007748       0.028437             12.194783      21.184500       3.619027       2.605305       7.110087       2.327660       8.289763          -0.000000
          440              C       7.443497      13.412554      26.507535      -0.102354      35.766227 0.42079839E+03  0.98197286E+04                                 9.483043                            6.868820      -0.014336       1.963316                    0.999615      29.272256      84.040013       0.624251       0.420457      -1.060867      -0.027380       0.012846      -0.003896       0.030494      -0.008779       0.020145      -0.013162       0.038159       0.002782      -0.026012      -0.009650       0.035663             12.457615       8.553740      -3.834008       1.442844      20.109543       4.315328       8.709563           0.000000
          441              C       5.657965      13.331540      25.003929      -0.095290      35.782353 0.41961946E+03  0.98548097E+04                                 9.684018                            6.977883      -0.204105       1.910285                    0.999295      29.634319      87.345886       0.599364       0.435134      -1.044393       0.010674       0.027175       0.017508       0.034044       0.027409       0.001849      -0.001167       0.013193       0.024815      -0.032431       0.008342       0.024089             13.058085       9.080702      -4.160685       1.621441      20.517659       4.473638       9.575896           0.000000
          442              C       7.054634      14.692563      26.880196      -0.157080      36.151341 0.42624933E+03  0.99901858E+04                                 9.551745                            6.904864       0.084889       1.992361                    0.999656      29.796047      86.044205       0.623044       0.419448      -1.060315      -0.002533      -0.025057      -0.013713       0.028676       0.017884       0.027406       0.012476      -0.005074       0.029217      -0.029955      -0.010147       0.040101             12.645140       9.026397      -5.025136       1.116338      20.845887       3.617554       8.063135          -0.000000
          443              C       4.614515      23.646147       9.028117       0.616273      25.213975 0.24813842E+03  0.51110780E+04                                 7.959332                            5.563253       0.015818       2.060011                    0.999333      21.962245      60.653198       0.635759       0.467730      -1.025545       0.060830       0.016439      -0.013940       0.064536      -0.028323       0.005552       0.055134      -0.138000       0.018496      -0.081423      -0.020034       0.101457             11.045518      18.990925       2.464127      -2.470358       6.008464      -2.081048       8.137166          -0.000000
          444              C       9.034598      21.034280       8.914698       0.618078      25.853771 0.24495023E+03  0.50253207E+04                                 8.035632                            5.513181       0.043718       2.071822                    0.999363      21.791358      59.913102       0.641597       0.465327      -1.027643      -0.020466       0.057837      -0.015096       0.063182       0.048631       0.049787       0.045799       0.093662       0.047732      -0.082788      -0.023288       0.106076             11.126458       8.024705      -4.291776      -1.870471      17.039505      -2.597703       8.315164          -0.000000
          445              C      10.667825      15.690646      10.538204       0.060586      39.603028 0.38586513E+03  0.87787061E+04                                10.334914                            6.597445      -0.073890       1.992141                    0.999533      26.277668      73.588027       0.636449       0.423007      -1.063225       0.000791       0.002238      -0.006056       0.006505      -0.013899      -0.005673      -0.009489      -0.027178      -0.009794      -0.022223      -0.000621       0.022844             16.956331      10.548126      -6.117469       1.177742      31.653477      -8.173113       8.667389           0.000000
          446              C      11.435830      13.124147      11.380741       0.212161      33.727513 0.32594408E+03  0.71379766E+04                                 9.336630                            6.147585       0.031221       2.041244                    0.999534      24.579672      68.432822       0.643246       0.434808      -1.051666       0.021740      -0.042399       0.024378       0.053522      -0.020383      -0.000974      -0.001850      -0.061152       0.029263      -0.041666       0.009696       0.031970             13.885939      10.787970      -4.699214       1.394384      20.278351      -8.763072      10.591497           0.000000
          447              C       9.779920      14.750893      10.949751      -0.145582      35.302304 0.42989300E+03  0.10099157E+05                                 9.431675                            6.932034       0.094825       1.992048                    0.999792      29.856877      86.379594       0.621998       0.419172      -1.060268       0.027937      -0.043712      -0.003860       0.052021      -0.016717      -0.000153       0.006118       0.056974      -0.104816      -0.036608      -0.013928       0.050535             12.783582       9.078878      -1.955471       0.267439      21.495764      -6.185050       7.776103          -0.000000
          448              C      10.136378      13.441718      11.290007      -0.186487      35.032542 0.43673937E+03  0.10280814E+05                                 9.330658                            6.955732       0.174370       2.027143                    0.999685      29.596188      85.175564       0.626335       0.415427      -1.064695      -0.016240       0.032439      -0.027971       0.045808       0.030401      -0.004337      -0.010294      -0.001405       0.001889      -0.031279      -0.002136       0.033416             12.319150      10.659654      -2.473592       1.140677      18.267904      -5.738485       8.029891           0.000000
          449              C      11.860340      15.175402      10.337291      -0.119611      33.340847 0.35203480E+03  0.78997048E+04                                 9.120918                            6.298366       0.139565       2.028585                    0.999849      28.361990      81.285767       0.645921       0.422573      -1.053766      -0.004825      -0.031808       0.007245       0.032978       0.030098      -0.009844       0.001363       0.000229       0.028088      -0.036173       0.008649       0.027524             12.674109       9.702391      -4.719168       0.698409      21.190670      -5.663959       7.129266           0.000000
          450              C      12.142266      13.973165      10.674306      -0.174058      36.879873 0.37544811E+03  0.85776342E+04                                 9.778877                            6.532617      -0.010133       1.971692                    0.999771      29.333880      85.341588       0.628974       0.426242      -1.049553      -0.038273       0.029188      -0.023962       0.053767      -0.005044       0.003868       0.021090       0.065057       0.026075      -0.045643       0.016698       0.028945             14.002056       9.737536      -4.463172       0.113247      23.542084      -7.192510       8.726547           0.000000
          451              C       3.230808      23.250803       9.368372      -0.037749      39.155275 0.42174074E+03  0.97621000E+04                                10.040615                            6.792159       0.031379       2.018871                    0.999275      26.966473      74.950346       0.645070       0.410205      -1.076742      -0.046643      -0.013442       0.013634       0.050420      -0.001082      -0.000291      -0.007995       0.000160       0.010007      -0.007772      -0.001426       0.009199             15.061679      28.230061       4.494155      -3.924682       7.700592      -2.563540       9.254384           0.000000
          452              C      29.433734      21.429625       9.893338      -0.169086      37.649272 0.44933047E+03  0.10690989E+05                                 9.911079                            7.140598      -0.035225       1.961967                    0.999075      30.026042      87.902168       0.604950       0.425534      -1.054518       0.027523       0.015468      -0.014757       0.034851       0.000157       0.031467      -0.004322      -0.009463       0.025048      -0.033132       0.000433       0.032699             13.657021      21.075470       6.421840      -3.040241       8.654726      -1.484771      11.240869          -0.000000
          453              C      29.109681      21.267598      11.238158       0.194815      36.227373 0.39639223E+03  0.91276687E+04                                 9.882785                            6.832608      -0.193154       1.955996                    0.999570      26.140759      74.942475       0.602271       0.441651      -1.046225      -0.046086      -0.010174       0.011235       0.048515       0.021729      -0.027074       0.004167       0.031609      -0.064477      -0.039084      -0.006400       0.045485             14.533674      21.681741       7.720315      -4.691563       9.768703      -1.771754      12.150576          -0.000000
          454              C      10.946510      17.822915       9.216067      -0.149594      36.404969 0.43319962E+03  0.10235683E+05                                 9.750312                            7.040307      -0.046285       1.956500                    0.999211      30.051507      88.297202       0.604159       0.429068      -1.050050      -0.019660       0.026675      -0.004770       0.033478      -0.015457      -0.003783       0.016148       0.035462      -0.039129      -0.029586      -0.002513       0.032099             13.558997       7.990801      -2.758055      -0.833771      22.379319      -7.035144      10.306873           0.000000
          455              C       0.871703      23.195714       8.921179      -0.149527      34.368649 0.42592798E+03  0.99908670E+04                                 9.310440                            6.931981       0.102520       2.006452                    0.999548      29.573132      85.718191       0.617205       0.423068      -1.056970       0.025613       0.013467      -0.000995       0.028955      -0.007254       0.026318      -0.006613       0.016575       0.002592      -0.022192      -0.011014       0.033206             12.462260      21.306788       4.128968      -3.199993       7.577414      -2.503148       8.502578           0.000000
          456              C      31.689143      22.068009      10.428026       0.050851      42.472668 0.43131148E+03  0.10074059E+05                                10.778287                            6.967210      -0.168803       1.952548                    0.999248      27.001965      76.231645       0.621347       0.422044      -1.065474      -0.008896       0.007553      -0.002597       0.011955       0.007357      -0.004649      -0.017150       0.036843       0.011553      -0.029667       0.007071       0.022596             17.720171      33.510572       8.641209      -4.768959       9.074404      -1.627883      10.575538          -0.000000
          457              C      31.345647      21.905983      11.779327      -0.137851      36.483462 0.43909027E+03  0.10360771E+05                                 9.652873                            7.023487       0.067057       1.985755                    0.999705      29.819422      86.211586       0.616148       0.421292      -1.059870      -0.039891      -0.003897       0.004977       0.040388      -0.000081       0.028693       0.007763       0.020744       0.044902      -0.024461      -0.014423       0.038884             13.098532      21.473891       5.498129      -4.538538       7.359539      -1.773542      10.462164          -0.000000
          458              C      30.678098      21.815248       9.510956      -0.125084      35.218912 0.41177007E+03  0.95741550E+04                                 9.447597                            6.801662       0.080186       1.997465                    0.999726      29.310960      84.489326       0.625250       0.421315      -1.058436      -0.029601       0.001627       0.015252       0.033339      -0.002875      -0.001763      -0.006310      -0.011117       0.096486      -0.022536      -0.010572       0.033108             13.193288      22.941673       6.285742      -1.565686       7.736268      -0.589221       8.901922          -0.000000
          459              C       1.749886      22.161985      10.836332      -0.147408      35.563805 0.39816928E+03  0.91816020E+04                                 9.472762                            6.679707       0.086920       2.000846                    0.999743      29.189746      83.825054       0.632087       0.420222      -1.058997       0.016445       0.012272      -0.017575       0.027017      -0.005028      -0.002388      -0.019801      -0.023196       0.066311      -0.024900      -0.008975       0.033874             13.152624      24.525700       3.622953      -1.662611       7.081232      -1.986454       7.850939          -0.000000
          460              C       0.664309      22.473076      10.065086       0.090440      39.670267 0.39924222E+03  0.91656674E+04                                10.355238                            6.737267      -0.124387       1.974063                    0.999452      26.369237      74.309346       0.625772       0.426346      -1.060570       0.007551       0.002827       0.005149       0.009567       0.010373      -0.006339       0.010034       0.022730       0.005573      -0.022029       0.006983       0.015047             16.703525      32.140173       6.479417      -4.111767       8.753883      -2.833399       9.216518          -0.000000
          461              C       2.161434      23.587818       8.574442      -0.093315      33.925114 0.41415747E+03  0.96423103E+04                                 9.230000                            6.851666       0.009109       1.975836                    0.999680      29.108134      83.923291       0.618917       0.425068      -1.056232      -0.016081      -0.009337       0.023283       0.029797      -0.006607      -0.001677      -0.016225      -0.030293       0.078982      -0.030186      -0.004287       0.034473             12.261318      21.746388       3.095015      -2.160824       6.892348      -1.923791       8.145216           0.000000
          462              C       9.472069      19.679739       9.323005      -0.037950      39.312274 0.41389068E+03  0.95403205E+04                                10.018320                            6.717094       0.021753       2.015696                    0.999323      26.916449      74.778093       0.650010       0.408798      -1.077123       0.012793      -0.041377       0.015460       0.045986       0.003137      -0.003537      -0.000503      -0.007124       0.026671      -0.009727       0.000004       0.009723             14.669621       9.838780      -6.020760      -1.270898      24.967480      -4.868566       9.202603          -0.000000
          463              C      10.249796      17.100277      10.146099       0.088476      41.025405 0.40529251E+03  0.93273936E+04                                10.562377                            6.774927      -0.092367       1.984412                    0.999459      26.365432      74.072064       0.626675       0.424690      -1.062994      -0.003998      -0.000090      -0.001877       0.004418      -0.002508       0.004261      -0.005662      -0.010317      -0.057904      -0.020796       0.004219       0.016576             17.087966       9.630878      -6.151860      -0.231594      31.179135      -7.930101      10.453886          -0.000000
          464              C      30.078599      21.523600      12.190874      -0.192283      36.975660 0.44417256E+03  0.10520015E+05                                 9.693672                            7.035204       0.163909       2.015879                    0.999678      30.254052      87.880849       0.618883       0.417862      -1.061117       0.038032       0.023840       0.000030       0.044886       0.005003       0.000231      -0.005528      -0.017185       0.090788      -0.025126      -0.005954       0.031080             13.139920      21.217521       5.813435      -3.537287       7.536865      -1.050531      10.665375          -0.000000
          465              C       2.991009      22.528165      10.515520      -0.097499      33.579253 0.38963966E+03  0.89304323E+04                                 9.113643                            6.613578       0.030957       1.984322                    0.999694      28.700517      81.990679       0.634827       0.420960      -1.059240      -0.022202       0.005150      -0.014592       0.027062      -0.017789       0.024864       0.000835      -0.020902       0.023086      -0.036185       0.007748       0.028437             12.194783      21.184500       3.619027      -2.605305       7.110087      -2.327660       8.289763          -0.000000
          466              C       8.759153      18.992746      10.304885      -0.102354      35.766226 0.42079838E+03  0.98197285E+04                                 9.483043                            6.868820      -0.014336       1.963316                    0.999615      29.272256      84.040012       0.624251       0.420457      -1.060867       0.027380      -0.012846      -0.003896       0.030494      -0.008779      -0.020145       0.013162       0.038159       0.002782      -0.026012      -0.009650       0.035663             12.457615       8.553739      -3.834008      -1.442844      20.109542      -4.315328       8.709562           0.000000
          467              C      10.544685      19.073760       8.801279      -0.095290      35.782353 0.41961946E+03  0.98548098E+04                                 9.684018                            6.977883      -0.204105       1.910285                    0.999295      29.634319      87.345887       0.599364       0.435134      -1.044393      -0.010674      -0.027175       0.017508       0.034044       0.027409      -0.001849       0.001167       0.013193       0.024815      -0.032431       0.008342       0.024089             13.058086       9.080702      -4.160685      -1.621441      20.517659      -4.473638       9.575896           0.000000
          468              C       9.148016      17.712737      10.677546      -0.157080      36.151340 0.42624933E+03  0.99901857E+04                                 9.551745                            6.904863       0.084889       1.992361                    0.999656      29.796047      86.044203       0.623044       0.419448      -1.060315       0.002533       0.025057      -0.013713       0.028676       0.017884      -0.027406      -0.012476      -0.005074       0.029217      -0.029955      -0.010147       0.040101             12.645139       9.026397      -5.025136      -1.116338      20.845886      -3.617554       8.063135          -0.000000
          469              C      20.817165      24.961803      23.377183       0.616273      25.213975 0.24813842E+03  0.51110780E+04                                 7.959332                            5.563253       0.015818       2.060011                    0.999333      21.962245      60.653198       0.635759       0.467730      -1.025545       0.060830      -0.016439       0.013940       0.064536       0.028323      -0.005552       0.055134      -0.138000       0.018496      -0.081423      -0.020034       0.101457             11.045518      18.990925      -2.464127       2.470358       6.008464      -2.081048       8.137166          -0.000000
          470              C      25.237248      27.573670      23.490602       0.618078      25.853771 0.24495023E+03  0.50253207E+04                                 8.035632                            5.513181       0.043718       2.071822                    0.999363      21.791358      59.913102       0.641597       0.465327      -1.027643      -0.020466      -0.057837       0.015096       0.063182      -0.048631      -0.049787       0.045799       0.093662       0.047732      -0.082788      -0.023288       0.106076             11.126458       8.024705       4.291776       1.870471      17.039505      -2.597703       8.315164          -0.000000
          471              C      26.870475       0.512004      21.867096       0.060586      39.603028 0.38586513E+03  0.87787060E+04                                10.334914                            6.597445      -0.073890       1.992141                    0.999533      26.277668      73.588026       0.636449       0.423007      -1.063225       0.000791      -0.002238       0.006056       0.006505       0.013899       0.005673      -0.009489      -0.027178      -0.009793      -0.022223      -0.000621       0.022844             16.956330      10.548126       6.117469      -1.177742      31.653476      -8.173112       8.667389           0.000000
          472              C      27.638480       3.078503      21.024559       0.212161      33.727513 0.32594408E+03  0.71379766E+04                                 9.336630                            6.147585       0.031221       2.041244                    0.999534      24.579672      68.432822       0.643246       0.434808      -1.051666       0.021740       0.042399      -0.024378       0.053522       0.020383       0.000974      -0.001850      -0.061152       0.029263      -0.041666       0.009696       0.031970             13.885939      10.787970       4.699213      -1.394384      20.278351      -8.763072      10.591497           0.000000
          473              C      25.982570       1.451757      21.455549      -0.145582      35.302302 0.42989299E+03  0.10099157E+05                                 9.431675                            6.932034       0.094825       1.992048                    0.999792      29.856876      86.379592       0.621998       0.419172      -1.060268       0.027937       0.043712       0.003860       0.052021       0.016717       0.000153       0.006118       0.056974      -0.104816      -0.036608      -0.013928       0.050535             12.783582       9.078878       1.955471      -0.267439      21.495764      -6.185050       7.776103          -0.000000
          474              C      26.339028       2.760932      21.115293      -0.186487      35.032541 0.43673937E+03  0.10280814E+05                                 9.330658                            6.955732       0.174370       2.027143                    0.999685      29.596188      85.175564       0.626335       0.415427      -1.064695      -0.016240      -0.032439       0.027971       0.045808      -0.030401       0.004337      -0.010294      -0.001405       0.001889      -0.031279      -0.002136       0.033416             12.319150      10.659654       2.473592      -1.140677      18.267904      -5.738485       8.029891           0.000000
          475              C      28.062990       1.027248      22.068009      -0.119611      33.340848 0.35203480E+03  0.78997051E+04                                 9.120919                            6.298367       0.139564       2.028585                    0.999849      28.361990      81.285770       0.645921       0.422573      -1.053766      -0.004825       0.031808      -0.007245       0.032978      -0.030098       0.009844       0.001363       0.000229       0.028088      -0.036173       0.008649       0.027524             12.674110       9.702392       4.719169      -0.698409      21.190672      -5.663959       7.129267           0.000000
          476              C      28.344916       2.229485      21.730994      -0.174058      36.879874 0.37544812E+03  0.85776345E+04                                 9.778877                            6.532617      -0.010133       1.971692                    0.999771      29.333881      85.341592       0.628974       0.426242      -1.049553      -0.038273      -0.029188       0.023962       0.053767       0.005044      -0.003868       0.021090       0.065057       0.026075      -0.045643       0.016698       0.028945             14.002056       9.737536       4.463172      -0.113247      23.542084      -7.192509       8.726546           0.000000
          477              C      19.433458      25.357147      23.036928      -0.037749      39.155275 0.42174074E+03  0.97621000E+04                                10.040615                            6.792159       0.031379       2.018871                    0.999275      26.966473      74.950346       0.645070       0.410205      -1.076742      -0.046643       0.013442      -0.013634       0.050420       0.001082       0.000291      -0.007995       0.000160       0.010007      -0.007772      -0.001426       0.009199             15.061679      28.230061      -4.494155       3.924682       7.700592      -2.563540       9.254384           0.000000
          478              C      13.231084      27.178325      22.511962      -0.169086      37.649272 0.44933047E+03  0.10690989E+05                                 9.911079                            7.140598      -0.035225       1.961967                    0.999075      30.026042      87.902168       0.604950       0.425534      -1.054518       0.027523      -0.015468       0.014757       0.034851      -0.000157      -0.031467      -0.004322      -0.009463       0.025048      -0.033132       0.000433       0.032699             13.657022      21.075470      -6.421840       3.040241       8.654726      -1.484771      11.240869          -0.000000
          479              C      12.907031      27.340352      21.167142       0.194815      36.227376 0.39639226E+03  0.91276697E+04                                 9.882784                            6.832608      -0.193154       1.955996                    0.999570      26.140760      74.942476       0.602271       0.441651      -1.046225      -0.046086       0.010174      -0.011235       0.048515      -0.021729       0.027074       0.004167       0.031609      -0.064477      -0.039084      -0.006400       0.045485             14.533674      21.681741      -7.720315       4.691563       9.768703      -1.771754      12.150576          -0.000000
          480              C      27.149160      30.785035      23.189233      -0.149594      36.404969 0.43319962E+03  0.10235683E+05                                 9.750312                            7.040307      -0.046285       1.956500                    0.999211      30.051507      88.297201       0.604159       0.429068      -1.050050      -0.019660      -0.026675       0.004770       0.033478       0.015457       0.003783       0.016148       0.035462      -0.039129      -0.029586      -0.002513       0.032099             13.558997       7.990801       2.758055       0.833771      22.379318      -7.035144      10.306873           0.000000
          481              C      17.074353      25.412236      23.484121      -0.149527      34.368650 0.42592798E+03  0.99908672E+04                                 9.310441                            6.931981       0.102520       2.006452                    0.999548      29.573132      85.718192       0.617205       0.423068      -1.056970       0.025613      -0.013467       0.000995       0.028955       0.007254      -0.026318      -0.006613       0.016575       0.002592      -0.022192      -0.011014       0.033206             12.462260      21.306789      -4.128968       3.199993       7.577414      -2.503148       8.502578           0.000000
          482              C      15.486493      26.539941      21.977274       0.050851      42.472668 0.43131148E+03  0.10074059E+05                                10.778287                            6.967210      -0.168803       1.952548                    0.999248      27.001965      76.231645       0.621347       0.422044      -1.065474      -0.008896      -0.007553       0.002597       0.011955      -0.007357       0.004649      -0.017150       0.036843       0.011553      -0.029667       0.007071       0.022596             17.720172      33.510572      -8.641209       4.768959       9.074404      -1.627883      10.575538          -0.000000
          483              C      15.142997      26.701967      20.625973      -0.137851      36.483463 0.43909028E+03  0.10360771E+05                                 9.652873                            7.023487       0.067057       1.985755                    0.999705      29.819422      86.211586       0.616148       0.421292      -1.059870      -0.039891       0.003897      -0.004977       0.040388       0.000081      -0.028693       0.007763       0.020744       0.044902      -0.024461      -0.014423       0.038884             13.098532      21.473892      -5.498130       4.538538       7.359539      -1.773543      10.462165          -0.000000
          484              C      14.475448      26.792702      22.894344      -0.125084      35.218912 0.41177006E+03  0.95741547E+04                                 9.447597                            6.801662       0.080186       1.997465                    0.999726      29.310959      84.489326       0.625250       0.421315      -1.058436      -0.029601      -0.001627      -0.015252       0.033339       0.002875       0.001763      -0.006310      -0.011117       0.096486      -0.022536      -0.010572       0.033108             13.193288      22.941675      -6.285742       1.565686       7.736268      -0.589221       8.901923          -0.000000
          485              C      17.952536      26.445965      21.568968      -0.147408      35.563805 0.39816928E+03  0.91816020E+04                                 9.472762                            6.679707       0.086920       2.000846                    0.999743      29.189746      83.825054       0.632087       0.420222      -1.058997       0.016445      -0.012272       0.017575       0.027017       0.005028       0.002388      -0.019801      -0.023196       0.066311      -0.024900      -0.008975       0.033874             13.152624      24.525700      -3.622953       1.662611       7.081232      -1.986454       7.850939          -0.000000
          486              C      16.866959      26.134874      22.340214       0.090440      39.670267 0.39924222E+03  0.91656674E+04                                10.355238                            6.737267      -0.124387       1.974063                    0.999452      26.369237      74.309346       0.625772       0.426346      -1.060570       0.007551      -0.002827      -0.005149       0.009567      -0.010373       0.006339       0.010034       0.022730       0.005573      -0.022029       0.006983       0.015047             16.703525      32.140174      -6.479417       4.111767       8.753883      -2.833399       9.216518          -0.000000
          487              C      18.364084      25.020132      23.830858      -0.093315      33.925114 0.41415747E+03  0.96423103E+04                                 9.230000                            6.851666       0.009109       1.975836                    0.999680      29.108134      83.923291       0.618917       0.425068      -1.056232      -0.016081       0.009337      -0.023283       0.029797       0.006607       0.001677      -0.016225      -0.030293       0.078982      -0.030186      -0.004287       0.034473             12.261318      21.746389      -3.095015       2.160824       6.892348      -1.923791       8.145216           0.000000
          488              C      25.674719      28.928211      23.082295      -0.037950      39.312274 0.41389068E+03  0.95403205E+04                                10.018320                            6.717094       0.021753       2.015696                    0.999323      26.916449      74.778093       0.650010       0.408798      -1.077123       0.012793       0.041377      -0.015460       0.045986      -0.003137       0.003537      -0.000503      -0.007124       0.026671      -0.009727       0.000004       0.009723             14.669621       9.838780       6.020760       1.270898      24.967480      -4.868566       9.202603           0.000000
          489              C      26.452446      31.507673      22.259201       0.088476      41.025406 0.40529253E+03  0.93273942E+04                                10.562376                            6.774927      -0.092367       1.984412                    0.999459      26.365433      74.072064       0.626675       0.424690      -1.062994      -0.003998       0.000090       0.001877       0.004418       0.002508      -0.004261      -0.005662      -0.010317      -0.057904      -0.020796       0.004219       0.016576             17.087966       9.630878       6.151860       0.231594      31.179134      -7.930100      10.453885          -0.000000
          490              C      13.875949      27.084350      20.214426      -0.192283      36.975659 0.44417255E+03  0.10520014E+05                                 9.693672                            7.035204       0.163909       2.015879                    0.999678      30.254052      87.880848       0.618883       0.417862      -1.061117       0.038032      -0.023840      -0.000030       0.044886      -0.005003      -0.000231      -0.005528      -0.017185       0.090788      -0.025126      -0.005954       0.031080             13.139920      21.217520      -5.813435       3.537287       7.536864      -1.050531      10.665375          -0.000000
          491              C      19.193659      26.079785      21.889780      -0.097499      33.579253 0.38963966E+03  0.89304322E+04                                 9.113643                            6.613578       0.030957       1.984322                    0.999694      28.700517      81.990679       0.634827       0.420960      -1.059240      -0.022202      -0.005150       0.014592       0.027062       0.017789      -0.024864       0.000835      -0.020902       0.023086      -0.036185       0.007748       0.028437             12.194783      21.184500      -3.619027       2.605305       7.110087      -2.327660       8.289763          -0.000000
          492              C      24.961803      29.615204      22.100415      -0.102354      35.766227 0.42079839E+03  0.98197288E+04                                 9.483043                            6.868820      -0.014336       1.963316                    0.999615      29.272256      84.040014       0.624251       0.420457      -1.060867       0.027380       0.012846       0.003896       0.030494       0.008779       0.020145       0.013162       0.038159       0.002782      -0.026012      -0.009650       0.035663             12.457615       8.553740       3.834009       1.442844      20.109543      -4.315328       8.709563           0.000000
          493              C      26.747335      29.534190      23.604021      -0.095290      35.782353 0.41961946E+03  0.98548097E+04                                 9.684018                            6.977883      -0.204105       1.910285                    0.999295      29.634319      87.345886       0.599364       0.435134      -1.044393      -0.010674       0.027175      -0.017508       0.034044      -0.027409       0.001849       0.001167       0.013193       0.024815      -0.032431       0.008342       0.024089             13.058085       9.080702       4.160685       1.621441      20.517659      -4.473638       9.575896           0.000000
          494              C      25.350666      30.895213      21.727754      -0.157080      36.151340 0.42624933E+03  0.99901858E+04                                 9.551745                            6.904864       0.084889       1.992361                    0.999656      29.796047      86.044205       0.623044       0.419448      -1.060315       0.002533      -0.025057       0.013713       0.028676      -0.017884       0.027406      -0.012476      -0.005074       0.029217      -0.029955      -0.010147       0.040101             12.645140       9.026397       5.025136       1.116338      20.845887      -3.617554       8.063135          -0.000000
          495              C      27.790785       7.443497       7.174533       0.616273      25.213975 0.24813842E+03  0.51110780E+04                                 7.959332                            5.563253       0.015818       2.060011                    0.999333      21.962245      60.653198       0.635759       0.467730      -1.025545      -0.060830       0.016439       0.013940       0.064536       0.028323       0.005552      -0.055134      -0.138000       0.018496      -0.081423      -0.020034       0.101457             11.045518      18.990925      -2.464127      -2.470358       6.008464       2.081048       8.137166          -0.000000
          496              C      23.370702       4.831630       7.287952       0.618078      25.853771 0.24495023E+03  0.50253207E+04                                 8.035632                            5.513181       0.043718       2.071822                    0.999363      21.791358      59.913102       0.641597       0.465327      -1.027643       0.020466       0.057837       0.015096       0.063182      -0.048631       0.049787      -0.045799       0.093662       0.047732      -0.082788      -0.023288       0.106076             11.126458       8.024705       4.291776      -1.870471      17.039505       2.597703       8.315164          -0.000000
          497              C      21.737475      31.893296       5.664446       0.060586      39.603028 0.38586513E+03  0.87787061E+04                                10.334914                            6.597445      -0.073890       1.992141                    0.999533      26.277668      73.588027       0.636449       0.423007      -1.063225      -0.000791       0.002238       0.006056       0.006505       0.013899      -0.005673       0.009489      -0.027178      -0.009794      -0.022223      -0.000621       0.022844             16.956331      10.548126       6.117469       1.177742      31.653477       8.173112       8.667389           0.000000
          498              C      20.969470      29.326797       4.821909       0.212161      33.727513 0.32594408E+03  0.71379766E+04                                 9.336631                            6.147586       0.031221       2.041244                    0.999534      24.579672      68.432823       0.643245       0.434808      -1.051666      -0.021740      -0.042399      -0.024378       0.053522       0.020383      -0.000974       0.001850      -0.061152       0.029263      -0.041666       0.009696       0.031970             13.885940      10.787971       4.699214       1.394384      20.278351       8.763072      10.591497           0.000000
          499              C      22.625380      30.953543       5.252899      -0.145582      35.302303 0.42989300E+03  0.10099157E+05                                 9.431675                            6.932034       0.094825       1.992048                    0.999792      29.856877      86.379595       0.621998       0.419172      -1.060268      -0.027937      -0.043712       0.003860       0.052021       0.016717      -0.000153      -0.006118       0.056974      -0.104816      -0.036608      -0.013928       0.050535             12.783582       9.078878       1.955471       0.267439      21.495764       6.185050       7.776103          -0.000000
          500              C      22.268922      29.644368       4.912643      -0.186487      35.032542 0.43673937E+03  0.10280814E+05                                 9.330658                            6.955732       0.174370       2.027143                    0.999685      29.596188      85.175565       0.626335       0.415427      -1.064695       0.016240       0.032439       0.027971       0.045808      -0.030401      -0.004337       0.010294      -0.001405       0.001889      -0.031279      -0.002136       0.033416             12.319150      10.659654       2.473592       1.140677      18.267905       5.738485       8.029892           0.000000
          501              C      20.544960      31.378052       5.865359      -0.119611      33.340848 0.35203480E+03  0.78997050E+04                                 9.120919                            6.298366       0.139565       2.028585                    0.999849      28.361990      81.285769       0.645921       0.422573      -1.053766       0.004825      -0.031808      -0.007245       0.032978      -0.030098      -0.009844      -0.001363       0.000229       0.028088      -0.036173       0.008649       0.027524             12.674110       9.702392       4.719169       0.698409      21.190671       5.663959       7.129267           0.000000
          502              C      20.263034      30.175815       5.528344      -0.174058      36.879872 0.37544810E+03  0.85776340E+04                                 9.778877                            6.532617      -0.010133       1.971692                    0.999771      29.333880      85.341589       0.628974       0.426242      -1.049553       0.038273       0.029188       0.023962       0.053767       0.005044       0.003868      -0.021090       0.065057       0.026075      -0.045643       0.016698       0.028945             14.002055       9.737536       4.463172       0.113247      23.542084       7.192509       8.726546           0.000000
          503              C      29.174492       7.048153       6.834278      -0.037749      39.155275 0.42174074E+03  0.97621000E+04                                10.040615                            6.792160       0.031379       2.018871                    0.999275      26.966473      74.950347       0.645070       0.410205      -1.076742       0.046643      -0.013442      -0.013634       0.050420       0.001082      -0.000291       0.007995       0.000160       0.010007      -0.007772      -0.001426       0.009199             15.061679      28.230062      -4.494155      -3.924682       7.700592       2.563540       9.254384          -0.000000
          504              C       2.971566       5.226975       6.309312      -0.169086      37.649272 0.44933047E+03  0.10690989E+05                                 9.911079                            7.140598      -0.035225       1.961967                    0.999075      30.026042      87.902167       0.604950       0.425534      -1.054518      -0.027523       0.015468       0.014757       0.034851      -0.000157       0.031467       0.004322      -0.009463       0.025048      -0.033132       0.000433       0.032699             13.657021      21.075469      -6.421840      -3.040241       8.654725       1.484771      11.240869          -0.000000
          505              C       3.295619       5.064948       4.964492       0.194815      36.227373 0.39639223E+03  0.91276687E+04                                 9.882785                            6.832608      -0.193154       1.955996                    0.999570      26.140759      74.942475       0.602271       0.441651      -1.046225       0.046086      -0.010174      -0.011235       0.048515      -0.021729      -0.027074      -0.004167       0.031609      -0.064477      -0.039084      -0.006400       0.045485             14.533674      21.681741      -7.720315      -4.691562       9.768703       1.771754      12.150576          -0.000000
          506              C      21.458790       1.620265       6.986583      -0.149594      36.404969 0.43319962E+03  0.10235683E+05                                 9.750312                            7.040307      -0.046285       1.956500                    0.999211      30.051507      88.297201       0.604159       0.429068      -1.050050       0.019660       0.026675       0.004770       0.033478       0.015457      -0.003783      -0.016148       0.035462      -0.039129      -0.029586      -0.002513       0.032099             13.558997       7.990801       2.758055      -0.833771      22.379318       7.035144      10.306873           0.000000
          507              C      31.533597       6.993064       7.281471      -0.149527      34.368650 0.42592798E+03  0.99908672E+04                                 9.310441                            6.931981       0.102520       2.006452                    0.999548      29.573132      85.718192       0.617205       0.423068      -1.056970      -0.025613       0.013467       0.000995       0.028955       0.007254       0.026318       0.006613       0.016575       0.002592      -0.022192      -0.011014       0.033206             12.462260      21.306789      -4.128968      -3.199993       7.577414       2.503148       8.502578           0.000000
          508              C       0.716157       5.865359       5.774624       0.050851      42.472668 0.43131148E+03  0.10074059E+05                                10.778287                            6.967210      -0.168803       1.952548                    0.999248      27.001965      76.231645       0.621347       0.422044      -1.065474       0.008896       0.007553       0.002597       0.011955      -0.007357      -0.004649       0.017150       0.036843       0.011553      -0.029667       0.007071       0.022596             17.720172      33.510572      -8.641209      -4.768959       9.074404       1.627883      10.575538          -0.000000
          509              C       1.059653       5.703333       4.423323      -0.137851      36.483463 0.43909028E+03  0.10360771E+05                                 9.652873                            7.023487       0.067057       1.985755                    0.999705      29.819422      86.211588       0.616148       0.421292      -1.059870       0.039891      -0.003897      -0.004977       0.040388       0.000081       0.028693      -0.007763       0.020744       0.044902      -0.024461      -0.014423       0.038884             13.098532      21.473893      -5.498130      -4.538538       7.359540       1.773543      10.462165          -0.000000
          510              C       1.727202       5.612598       6.691694      -0.125084      35.218911 0.41177006E+03  0.95741546E+04                                 9.447597                            6.801662       0.080186       1.997465                    0.999726      29.310959      84.489325       0.625250       0.421315      -1.058436       0.029601       0.001627      -0.015252       0.033339       0.002875      -0.001763       0.006310      -0.011117       0.096486      -0.022536      -0.010572       0.033108             13.193288      22.941674      -6.285742      -1.565686       7.736268       0.589221       8.901923          -0.000000
[truncated: 428,947 more chars]
