# Supplementary material for: A collection of forcefield precursors for metal–organic frameworks
Source: RSC Adv. 2019 Nov 13;9(63):36492–507. doi: 10.1039/c9ra07327b (PMC9075174; doi:10.1039/c9ra07327b)
Supplement: RA-009-C9RA07327B-s5838 [file RA-009-C9RA07327B-s5838.xyz]

 1160
jmolscript: load "" {1 1 1} spacegroup "x,y,z" unitcell [{     32.387000     0.000000     0.000000 }, {      0.000000    32.387000     0.000000 }, {      0.000000     0.000000    32.387000 }]
Zn    22.660860    23.661942    25.210689     0.965671
Zn    25.919640     8.725058     9.017189     0.965671
Zn     9.726140     7.468442    23.369811     0.965671
Zn     6.467360    24.918558     7.176311     0.965671
Zn    25.210689    22.660860    23.661942     0.965671
Zn     9.017189    25.919640     8.725058     0.965671
Zn    23.369811     9.726140     7.468442     0.965671
Zn     7.176311     6.467360    24.918558     0.965671
Zn    23.661942    25.210689    22.660860     0.965671
Zn     8.725058     9.017189    25.919640     0.965671
Zn     7.468442    23.369811     9.726140     0.965671
Zn    24.918558     7.176311     6.467360     0.965671
Zn    25.365175    25.365175    25.365175     0.973331
Zn    23.215325     7.021825     9.171675     0.973331
Zn     7.021825     9.171675    23.215325     0.973331
Zn     9.171675    23.215325     7.021825     0.973331
Zn     9.726140     8.725058     7.176311     0.965671
Zn     6.467360    23.661942    23.369811     0.965671
Zn    22.660860    24.918558     9.017189     0.965671
Zn    25.919640     7.468442    25.210689     0.965671
Zn     7.176311     9.726140     8.725058     0.965671
Zn    23.369811     6.467360    23.661942     0.965671
Zn     9.017189    22.660860    24.918558     0.965671
Zn    25.210689    25.919640     7.468442     0.965671
Zn     8.725058     7.176311     9.726140     0.965671
Zn    23.661942    23.369811     6.467360     0.965671
Zn    24.918558     9.017189    22.660860     0.965671
Zn     7.468442    25.210689    25.919640     0.965671
Zn     7.021825     7.021825     7.021825     0.973331
Zn     9.171675    25.365175    23.215325     0.973331
Zn    25.365175    23.215325     9.171675     0.973331
Zn    23.215325     9.171675    25.365175     0.973331
H     22.677377    28.481128     0.667172     0.094674
H     22.029637    29.083526     2.590960     0.109656
H     21.287975    25.631072     3.591718     0.137249
H     21.896851    24.902364     1.392641     0.116709
H     24.588210    18.512409    24.504004     0.115826
H     24.270818    27.218035    29.102958     0.105830
H     23.542110    27.917594    31.153055     0.109927
H     21.083937    24.801965    31.350616     0.114906
H     21.702529    24.196328    29.226029     0.114300
H     21.313885    19.898573    26.317676     0.116559
H     20.779499    17.767508    26.913597     0.105490
H     24.044109    16.378106    25.180893     0.112698
H     19.950392    15.759514    26.482850     0.107825
H     19.299413    13.670553    27.137067     0.125091
H     23.153466    12.549963    27.305480     0.128444
H     23.781774    14.668072    26.677172     0.112661
H     25.903123     3.905872    16.860672     0.094674
H     26.550863     3.303474    18.784460     0.109656
H     27.292525     6.755928    19.785218     0.137249
H     26.683649     7.484636    17.586141     0.116709
H     23.992290    13.874591     8.310504     0.115826
H     24.309682     5.168965    12.909458     0.105830
H     25.038390     4.469406    14.959555     0.109927
H     27.496563     7.585035    15.157116     0.114906
H     26.877971     8.190672    13.032529     0.114300
H     27.266615    12.488427    10.124176     0.116559
H     27.801001    14.619492    10.720097     0.105490
H     24.536391    16.008894     8.987393     0.112698
H     28.630108    16.627486    10.289350     0.107825
H     29.281087    18.716447    10.943567     0.125091
H     25.427034    19.837038    11.111980     0.128444
H     24.798726    17.718928    10.483672     0.112661
H      9.709623    12.287628    15.526328     0.094674
H     10.357363    12.890026    13.602540     0.109656
H     11.099025     9.437572    12.601782     0.137249
H     10.490149     8.708864    14.800859     0.116709
H      7.798790     2.318909    24.076496     0.115826
H      8.116182    11.024535    19.477542     0.105830
H      8.844890    11.724094    17.427445     0.109927
H     11.303063     8.608465    17.229884     0.114906
H     10.684471     8.002828    19.354471     0.114300
H     11.073115     3.705073    22.262824     0.116559
H     11.607501     1.574008    21.666903     0.105490
H      8.342891     0.184606    23.399608     0.112698
H     12.436608    31.953014    22.097650     0.107825
H     13.087587    29.864053    21.443433     0.125091
H      9.233534    28.743463    21.275020     0.128444
H      8.605226    30.861572    21.903328     0.112661
H      6.483877    20.099372    31.719828     0.094674
H      5.836137    19.496974    29.796040     0.109656
H      5.094475    22.949428    28.795282     0.137249
H      5.703351    23.678136    30.994359     0.116709
H      8.394710    30.068091     7.882996     0.115826
H      8.077318    21.362465     3.284042     0.105830
H      7.348610    20.662906     1.233945     0.109927
H      4.890437    23.778535     1.036384     0.114906
H      5.509029    24.384172     3.160971     0.114300
H      5.120385    28.681927     6.069324     0.116559
H      4.585999    30.812992     5.473403     0.105490
H      7.850609    32.202394     7.206108     0.112698
H      3.756892     0.433986     5.904150     0.107825
H      3.105913     2.522947     5.249933     0.125091
H      6.959966     3.643538     5.081520     0.128444
H      7.588274     1.525428     5.709828     0.112661
H      0.667172    22.677377    28.481128     0.094674
H      2.590960    22.029637    29.083526     0.109656
H      3.591718    21.287975    25.631072     0.137249
H      1.392641    21.896851    24.902364     0.116709
H     24.504004    24.588210    18.512409     0.115826
H     29.102958    24.270818    27.218035     0.105830
H     31.153055    23.542110    27.917594     0.109927
H     31.350616    21.083937    24.801965     0.114906
H     29.226029    21.702529    24.196328     0.114300
H     26.317676    21.313885    19.898573     0.116559
H     26.913597    20.779499    17.767508     0.105490
H     25.180893    24.044109    16.378106     0.112698
H     26.482850    19.950392    15.759514     0.107825
H     27.137067    19.299413    13.670553     0.125091
H     27.305480    23.153466    12.549963     0.128444
H     26.677172    23.781774    14.668072     0.112661
H     16.860672    25.903123     3.905872     0.094674
H     18.784460    26.550863     3.303474     0.109656
H     19.785218    27.292525     6.755928     0.137249
H     17.586141    26.683649     7.484636     0.116709
H      8.310504    23.992290    13.874591     0.115826
H     12.909458    24.309682     5.168965     0.105830
H     14.959555    25.038390     4.469406     0.109927
H     15.157116    27.496563     7.585035     0.114906
H     13.032529    26.877971     8.190672     0.114300
H     10.124176    27.266615    12.488427     0.116559
H     10.720097    27.801001    14.619492     0.105490
H      8.987393    24.536391    16.008894     0.112698
H     10.289350    28.630108    16.627486     0.107825
H     10.943567    29.281087    18.716447     0.125091
H     11.111980    25.427034    19.837038     0.128444
H     10.483672    24.798726    17.718928     0.112661
H     15.526328     9.709623    12.287628     0.094674
H     13.602540    10.357363    12.890026     0.109656
H     12.601782    11.099025     9.437572     0.137249
H     14.800859    10.490149     8.708864     0.116709
H     24.076496     7.798790     2.318909     0.115826
H     19.477542     8.116182    11.024535     0.105830
H     17.427445     8.844890    11.724094     0.109927
H     17.229884    11.303063     8.608465     0.114906
H     19.354471    10.684471     8.002828     0.114300
H     22.262824    11.073115     3.705073     0.116559
H     21.666903    11.607501     1.574008     0.105490
H     23.399608     8.342891     0.184606     0.112698
H     22.097650    12.436608    31.953014     0.107825
H     21.443433    13.087587    29.864053     0.125091
H     21.275020     9.233534    28.743463     0.128444
H     21.903328     8.605226    30.861572     0.112661
H     31.719828     6.483877    20.099372     0.094674
H     29.796040     5.836137    19.496974     0.109656
H     28.795282     5.094475    22.949428     0.137249
H     30.994359     5.703351    23.678136     0.116709
H      7.882996     8.394710    30.068091     0.115826
H      3.284042     8.077318    21.362465     0.105830
H      1.233945     7.348610    20.662906     0.109927
H      1.036384     4.890437    23.778535     0.114906
H      3.160971     5.509029    24.384172     0.114300
H      6.069324     5.120385    28.681927     0.116559
H      5.473403     4.585999    30.812992     0.105490
H      7.206108     7.850609    32.202394     0.112698
H      5.904150     3.756892     0.433986     0.107825
H      5.249933     3.105913     2.522947     0.125091
H      5.081520     6.959966     3.643538     0.128444
H      5.709828     7.588274     1.525428     0.112661
H     28.481128     0.667172    22.677377     0.094674
H     29.083526     2.590960    22.029637     0.109656
H     25.631072     3.591718    21.287975     0.137249
H     24.902364     1.392641    21.896851     0.116709
H     18.512409    24.504004    24.588210     0.115826
H     27.218035    29.102958    24.270818     0.105830
H     27.917594    31.153055    23.542110     0.109927
H     24.801965    31.350616    21.083937     0.114906
H     24.196328    29.226029    21.702529     0.114300
H     19.898573    26.317676    21.313885     0.116559
H     17.767508    26.913597    20.779499     0.105490
H     16.378106    25.180893    24.044109     0.112698
H     15.759514    26.482850    19.950392     0.107825
H     13.670553    27.137067    19.299413     0.125091
H     12.549963    27.305480    23.153466     0.128444
H     14.668072    26.677172    23.781774     0.112661
H      3.905872    16.860672    25.903123     0.094674
H      3.303474    18.784460    26.550863     0.109656
H      6.755928    19.785218    27.292525     0.137249
H      7.484636    17.586141    26.683649     0.116709
H     13.874591     8.310504    23.992290     0.115826
H      5.168965    12.909458    24.309682     0.105830
H      4.469406    14.959555    25.038390     0.109927
H      7.585035    15.157116    27.496563     0.114906
H      8.190672    13.032529    26.877971     0.114300
H     12.488427    10.124176    27.266615     0.116559
H     14.619492    10.720097    27.801001     0.105490
H     16.008894     8.987393    24.536391     0.112698
H     16.627486    10.289350    28.630108     0.107825
H     18.716447    10.943567    29.281087     0.125091
H     19.837038    11.111980    25.427034     0.128444
H     17.718928    10.483672    24.798726     0.112661
H     12.287628    15.526328     9.709623     0.094674
H     12.890026    13.602540    10.357363     0.109656
H      9.437572    12.601782    11.099025     0.137249
H      8.708864    14.800859    10.490149     0.116709
H      2.318909    24.076496     7.798790     0.115826
H     11.024535    19.477542     8.116182     0.105830
H     11.724094    17.427445     8.844890     0.109927
H      8.608465    17.229884    11.303063     0.114906
H      8.002828    19.354471    10.684471     0.114300
H      3.705073    22.262824    11.073115     0.116559
H      1.574008    21.666903    11.607501     0.105490
H      0.184606    23.399608     8.342891     0.112698
H     31.953014    22.097650    12.436608     0.107825
H     29.864053    21.443433    13.087587     0.125091
H     28.743463    21.275020     9.233534     0.128444
H     30.861572    21.903328     8.605226     0.112661
H     20.099372    31.719828     6.483877     0.094674
H     19.496974    29.796040     5.836137     0.109656
H     22.949428    28.795282     5.094475     0.137249
H     23.678136    30.994359     5.703351     0.116709
H     30.068091     7.882996     8.394710     0.115826
H     21.362465     3.284042     8.077318     0.105830
H     20.662906     1.233945     7.348610     0.109927
H     23.778535     1.036384     4.890437     0.114906
H     24.384172     3.160971     5.509029     0.114300
H     28.681927     6.069324     5.120385     0.116559
H     30.812992     5.473403     4.585999     0.105490
H     32.202394     7.206108     7.850609     0.112698
H      0.433986     5.904150     3.756892     0.107825
H      2.522947     5.249933     3.105913     0.125091
H      3.643538     5.081520     6.959966     0.128444
H      1.525428     5.709828     7.588274     0.112661
H      9.709623     3.905872    31.719828     0.094674
H     10.357363     3.303474    29.796040     0.109656
H     11.099025     6.755928    28.795282     0.137249
H     10.490149     7.484636    30.994359     0.116709
H      7.798790    13.874591     7.882996     0.115826
H      8.116182     5.168965     3.284042     0.105830
H      8.844890     4.469406     1.233945     0.109927
H     11.303063     7.585035     1.036384     0.114906
H     10.684471     8.190672     3.160971     0.114300
H     11.073115    12.488427     6.069324     0.116559
H     11.607501    14.619492     5.473403     0.105490
H      8.342891    16.008894     7.206108     0.112698
H     12.436608    16.627486     5.904150     0.107825
H     13.087587    18.716447     5.249933     0.125091
H      9.233534    19.837038     5.081520     0.128444
H      8.605226    17.718928     5.709828     0.112661
H      6.483877    28.481128    15.526328     0.094674
H      5.836137    29.083526    13.602540     0.109656
H      5.094475    25.631072    12.601782     0.137249
H      5.703351    24.902364    14.800859     0.116709
H      8.394710    18.512409    24.076496     0.115826
H      8.077318    27.218035    19.477542     0.105830
H      7.348610    27.917594    17.427445     0.109927
H      4.890437    24.801965    17.229884     0.114906
H      5.509029    24.196328    19.354471     0.114300
H      5.120385    19.898573    22.262824     0.116559
H      4.585999    17.767508    21.666903     0.105490
H      7.850609    16.378106    23.399608     0.112698
H      3.756892    15.759514    22.097650     0.107825
H      3.105913    13.670553    21.443433     0.125091
H      6.959966    12.549963    21.275020     0.128444
H      7.588274    14.668072    21.903328     0.112661
H     22.677377    20.099372    16.860672     0.094674
H     22.029637    19.496974    18.784460     0.109656
H     21.287975    22.949428    19.785218     0.137249
H     21.896851    23.678136    17.586141     0.116709
H     24.588210    30.068091     8.310504     0.115826
H     24.270818    21.362465    12.909458     0.105830
H     23.542110    20.662906    14.959555     0.109927
H     21.083937    23.778535    15.157116     0.114906
H     21.702529    24.384172    13.032529     0.114300
H     21.313885    28.681927    10.124176     0.116559
H     20.779499    30.812992    10.720097     0.105490
H     24.044109    32.202394     8.987393     0.112698
H     19.950392     0.433986    10.289350     0.107825
H     19.299413     2.522947    10.943567     0.125091
H     23.153466     3.643538    11.111980     0.128444
H     23.781774     1.525428    10.483672     0.112661
H     25.903123    12.287628     0.667172     0.094674
H     26.550863    12.890026     2.590960     0.109656
H     27.292525     9.437572     3.591718     0.137249
H     26.683649     8.708864     1.392641     0.116709
H     23.992290     2.318909    24.504004     0.115826
H     24.309682    11.024535    29.102958     0.105830
H     25.038390    11.724094    31.153055     0.109927
H     27.496563     8.608465    31.350616     0.114906
H     26.877971     8.002828    29.226029     0.114300
H     27.266615     3.705073    26.317676     0.116559
H     27.801001     1.574008    26.913597     0.105490
H     24.536391     0.184606    25.180893     0.112698
H     28.630108    31.953014    26.482850     0.107825
H     29.281087    29.864053    27.137067     0.125091
H     25.427034    28.743463    27.305480     0.128444
H     24.798726    30.861572    26.677172     0.112661
H     31.719828     9.709623     3.905872     0.094674
H     29.796040    10.357363     3.303474     0.109656
H     28.795282    11.099025     6.755928     0.137249
H     30.994359    10.490149     7.484636     0.116709
H      7.882996     7.798790    13.874591     0.115826
H      3.284042     8.116182     5.168965     0.105830
H      1.233945     8.844890     4.469406     0.109927
H      1.036384    11.303063     7.585035     0.114906
H      3.160971    10.684471     8.190672     0.114300
H      6.069324    11.073115    12.488427     0.116559
H      5.473403    11.607501    14.619492     0.105490
H      7.206108     8.342891    16.008894     0.112698
H      5.904150    12.436608    16.627486     0.107825
H      5.249933    13.087587    18.716447     0.125091
H      5.081520     9.233534    19.837038     0.128444
H      5.709828     8.605226    17.718928     0.112661
H     15.526328     6.483877    28.481128     0.094674
H     13.602540     5.836137    29.083526     0.109656
H     12.601782     5.094475    25.631072     0.137249
H     14.800859     5.703351    24.902364     0.116709
H     24.076496     8.394710    18.512409     0.115826
H     19.477542     8.077318    27.218035     0.105830
H     17.427445     7.348610    27.917594     0.109927
H     17.229884     4.890437    24.801965     0.114906
H     19.354471     5.509029    24.196328     0.114300
H     22.262824     5.120385    19.898573     0.116559
H     21.666903     4.585999    17.767508     0.105490
H     23.399608     7.850609    16.378106     0.112698
H     22.097650     3.756892    15.759514     0.107825
H     21.443433     3.105913    13.670553     0.125091
H     21.275020     6.959966    12.549963     0.128444
H     21.903328     7.588274    14.668072     0.112661
H     16.860672    22.677377    20.099372     0.094674
H     18.784460    22.029637    19.496974     0.109656
H     19.785218    21.287975    22.949428     0.137249
H     17.586141    21.896851    23.678136     0.116709
H      8.310504    24.588210    30.068091     0.115826
H     12.909458    24.270818    21.362465     0.105830
H     14.959555    23.542110    20.662906     0.109927
H     15.157116    21.083937    23.778535     0.114906
H     13.032529    21.702529    24.384172     0.114300
H     10.124176    21.313885    28.681927     0.116559
H     10.720097    20.779499    30.812992     0.105490
H      8.987393    24.044109    32.202394     0.112698
H     10.289350    19.950392     0.433986     0.107825
H     10.943567    19.299413     2.522947     0.125091
H     11.111980    23.153466     3.643538     0.128444
H     10.483672    23.781774     1.525428     0.112661
H      0.667172    25.903123    12.287628     0.094674
H      2.590960    26.550863    12.890026     0.109656
H      3.591718    27.292525     9.437572     0.137249
H      1.392641    26.683649     8.708864     0.116709
H     24.504004    23.992290     2.318909     0.115826
H     29.102958    24.309682    11.024535     0.105830
H     31.153055    25.038390    11.724094     0.109927
H     31.350616    27.496563     8.608465     0.114906
H     29.226029    26.877971     8.002828     0.114300
H     26.317676    27.266615     3.705073     0.116559
H     26.913597    27.801001     1.574008     0.105490
H     25.180893    24.536391     0.184606     0.112698
H     26.482850    28.630108    31.953014     0.107825
H     27.137067    29.281087    29.864053     0.125091
H     27.305480    25.427034    28.743463     0.128444
H     26.677172    24.798726    30.861572     0.112661
H      3.905872    31.719828     9.709623     0.094674
H      3.303474    29.796040    10.357363     0.109656
H      6.755928    28.795282    11.099025     0.137249
H      7.484636    30.994359    10.490149     0.116709
H     13.874591     7.882996     7.798790     0.115826
H      5.168965     3.284042     8.116182     0.105830
H      4.469406     1.233945     8.844890     0.109927
H      7.585035     1.036384    11.303063     0.114906
H      8.190672     3.160971    10.684471     0.114300
H     12.488427     6.069324    11.073115     0.116559
H     14.619492     5.473403    11.607501     0.105490
H     16.008894     7.206108     8.342891     0.112698
H     16.627486     5.904150    12.436608     0.107825
H     18.716447     5.249933    13.087587     0.125091
H     19.837038     5.081520     9.233534     0.128444
H     17.718928     5.709828     8.605226     0.112661
H     28.481128    15.526328     6.483877     0.094674
H     29.083526    13.602540     5.836137     0.109656
H     25.631072    12.601782     5.094475     0.137249
H     24.902364    14.800859     5.703351     0.116709
H     18.512409    24.076496     8.394710     0.115826
H     27.218035    19.477542     8.077318     0.105830
H     27.917594    17.427445     7.348610     0.109927
H     24.801965    17.229884     4.890437     0.114906
H     24.196328    19.354471     5.509029     0.114300
H     19.898573    22.262824     5.120385     0.116559
H     17.767508    21.666903     4.585999     0.105490
H     16.378106    23.399608     7.850609     0.112698
H     15.759514    22.097650     3.756892     0.107825
H     13.670553    21.443433     3.105913     0.125091
H     12.549963    21.275020     6.959966     0.128444
H     14.668072    21.903328     7.588274     0.112661
H     20.099372    16.860672    22.677377     0.094674
H     19.496974    18.784460    22.029637     0.109656
H     22.949428    19.785218    21.287975     0.137249
H     23.678136    17.586141    21.896851     0.116709
H     30.068091     8.310504    24.588210     0.115826
H     21.362465    12.909458    24.270818     0.105830
H     20.662906    14.959555    23.542110     0.109927
H     23.778535    15.157116    21.083937     0.114906
H     24.384172    13.032529    21.702529     0.114300
H     28.681927    10.124176    21.313885     0.116559
H     30.812992    10.720097    20.779499     0.105490
H     32.202394     8.987393    24.044109     0.112698
H      0.433986    10.289350    19.950392     0.107825
H      2.522947    10.943567    19.299413     0.125091
H      3.643538    11.111980    23.153466     0.128444
H      1.525428    10.483672    23.781774     0.112661
H     12.287628     0.667172    25.903123     0.094674
H     12.890026     2.590960    26.550863     0.109656
H      9.437572     3.591718    27.292525     0.137249
H      8.708864     1.392641    26.683649     0.116709
H      2.318909    24.504004    23.992290     0.115826
H     11.024535    29.102958    24.309682     0.105830
H     11.724094    31.153055    25.038390     0.109927
H      8.608465    31.350616    27.496563     0.114906
H      8.002828    29.226029    26.877971     0.114300
H      3.705073    26.317676    27.266615     0.116559
H      1.574008    26.913597    27.801001     0.105490
H      0.184606    25.180893    24.536391     0.112698
H     31.953014    26.482850    28.630108     0.107825
H     29.864053    27.137067    29.281087     0.125091
H     28.743463    27.305480    25.427034     0.128444
H     30.861572    26.677172    24.798726     0.112661
C     22.084695    27.901401     1.088203    -0.099482
C     21.679858    28.283567     2.267090    -0.181866
C     21.300930    26.210799     2.863011    -0.204289
C     21.696051    25.793007     1.564292    -0.176579
C     23.816104    18.371850    25.004383    -0.092497
C     23.453046    25.228178    27.566519     0.617702
C     23.055010    25.652123    28.924506    -0.041404
C     23.601702    26.740003    29.535325    -0.092817
C     23.181643    27.145812    30.782224    -0.149906
C     22.242420    26.432326    31.487937     0.097718
C     21.709006    25.313679    30.890721    -0.152381
C     22.094411    24.940581    29.620826    -0.096562
C     21.786411    26.859511     0.431395     0.046516
C     20.896092    27.707079     2.976365     0.202777
C     23.370783    20.835853    24.949002     0.626934
C     23.019384    19.442240    25.336998    -0.046202
C     21.870617    19.196099    26.071535    -0.096595
C     21.563265    17.914869    26.434269    -0.151486
C     22.350269    16.840268    26.127888     0.092367
C     23.483166    17.085762    25.406630    -0.149415
C     21.945431    15.477100    26.534021     0.050092
C     20.602990    15.120195    26.665189    -0.131603
C     20.204954    13.868113    27.050918    -0.191866
C     21.162314    12.890350    27.315844     0.194136
C     22.505402    13.199646    27.156500    -0.175901
C     22.877529    14.473103    26.776276    -0.126513
C     26.495805     4.485600    17.281703    -0.099482
C     26.900642     4.103433    18.460590    -0.181866
C     27.279570     6.176201    19.056511    -0.204289
C     26.884449     6.593993    17.757792    -0.176579
C     24.764396    14.015150     8.810883    -0.092497
C     25.127454     7.158822    11.373019     0.617702
C     25.525490     6.734877    12.731006    -0.041404
C     24.978798     5.646997    13.341825    -0.092817
C     25.398857     5.241188    14.588724    -0.149906
C     26.338080     5.954674    15.294437     0.097718
C     26.871494     7.073321    14.697221    -0.152381
C     26.486089     7.446419    13.427326    -0.096562
C     26.794089     5.527489    16.624895     0.046516
C     27.684408     4.679921    19.169865     0.202777
C     25.209717    11.551147     8.755502     0.626934
C     25.561116    12.944760     9.143498    -0.046202
C     26.709883    13.190901     9.878035    -0.096595
C     27.017235    14.472131    10.240769    -0.151486
C     26.230231    15.546732     9.934388     0.092367
C     25.097334    15.301238     9.213130    -0.149415
C     26.635069    16.909900    10.340521     0.050092
C     27.977510    17.266805    10.471689    -0.131603
C     28.375546    18.518887    10.857418    -0.191866
C     27.418186    19.496650    11.122344     0.194136
C     26.075098    19.187354    10.963000    -0.175901
C     25.702971    17.913897    10.582776    -0.126513
C     10.302305    11.707901    15.105297    -0.099482
C     10.707142    12.090067    13.926410    -0.181866
C     11.086070    10.017299    13.330489    -0.204289
C     10.690949     9.599507    14.629208    -0.176579
C      8.570896     2.178350    23.576117    -0.092497
C      8.933954     9.034678    21.013981     0.617702
C      9.331990     9.458623    19.655994    -0.041404
C      8.785298    10.546503    19.045175    -0.092817
C      9.205357    10.952312    17.798276    -0.149906
C     10.144580    10.238826    17.092563     0.097718
C     10.677994     9.120179    17.689779    -0.152381
C     10.292589     8.747081    18.959674    -0.096562
C     10.600589    10.666011    15.762105     0.046516
C     11.490908    11.513579    13.217135     0.202777
C      9.016217     4.642353    23.631498     0.626934
C      9.367616     3.248740    23.243502    -0.046202
C     10.516383     3.002599    22.508965    -0.096595
C     10.823735     1.721369    22.146231    -0.151486
C     10.036731     0.646768    22.452612     0.092367
C      8.903834     0.892262    23.173870    -0.149415
C     10.441569    31.670600    22.046479     0.050092
C     11.784010    31.313695    21.915311    -0.131603
C     12.182046    30.061613    21.529582    -0.191866
C     11.224686    29.083850    21.264656     0.194136
C      9.881598    29.393146    21.424001    -0.175901
C      9.509471    30.666603    21.804224    -0.126513
C      5.891195    20.679100    31.298797    -0.099482
C      5.486358    20.296933    30.119910    -0.181866
C      5.107430    22.369701    29.523989    -0.204289
C      5.502551    22.787493    30.822708    -0.176579
C      7.622604    30.208650     7.382617    -0.092497
C      7.259546    23.352322     4.820481     0.617702
C      6.861510    22.928377     3.462494    -0.041404
C      7.408202    21.840497     2.851675    -0.092817
C      6.988143    21.434688     1.604776    -0.149906
C      6.048920    22.148174     0.899063     0.097718
C      5.515506    23.266821     1.496279    -0.152381
C      5.900911    23.639919     2.766174    -0.096562
C      5.592911    21.720989    31.955605     0.046516
C      4.702592    20.873422    29.410635     0.202777
C      7.177283    27.744647     7.437998     0.626934
C      6.825884    29.138260     7.050002    -0.046202
C      5.677117    29.384401     6.315465    -0.096595
C      5.369765    30.665631     5.952731    -0.151486
C      6.156769    31.740232     6.259112     0.092367
C      7.289666    31.494738     6.980370    -0.149415
C      5.751931     0.716400     5.852979     0.050092
C      4.409490     1.073305     5.721811    -0.131603
C      4.011454     2.325387     5.336082    -0.191866
C      4.968814     3.303150     5.071156     0.194136
C      6.311902     2.993854     5.230501    -0.175901
C      6.684029     1.720397     5.610724    -0.126513
C      1.088203    22.084695    27.901401    -0.099482
C      2.267090    21.679858    28.283567    -0.181866
C      2.863011    21.300930    26.210799    -0.204289
C      1.564292    21.696051    25.793007    -0.176579
C     25.004383    23.816104    18.371850    -0.092497
C     27.566519    23.453046    25.228178     0.617702
C     28.924506    23.055010    25.652123    -0.041404
C     29.535325    23.601702    26.740003    -0.092817
C     30.782224    23.181643    27.145812    -0.149906
C     31.487937    22.242420    26.432326     0.097718
C     30.890721    21.709006    25.313679    -0.152381
C     29.620826    22.094411    24.940581    -0.096562
C      0.431395    21.786411    26.859511     0.046516
C      2.976365    20.896092    27.707079     0.202777
C     24.949002    23.370783    20.835853     0.626934
C     25.336998    23.019384    19.442240    -0.046202
C     26.071535    21.870617    19.196099    -0.096595
C     26.434269    21.563265    17.914869    -0.151486
C     26.127888    22.350269    16.840268     0.092367
C     25.406630    23.483166    17.085762    -0.149415
C     26.534021    21.945431    15.477100     0.050092
C     26.665189    20.602990    15.120195    -0.131603
C     27.050918    20.204954    13.868113    -0.191866
C     27.315844    21.162314    12.890350     0.194136
C     27.156500    22.505402    13.199646    -0.175901
C     26.776276    22.877529    14.473103    -0.126513
C     17.281703    26.495805     4.485600    -0.099482
C     18.460590    26.900642     4.103433    -0.181866
C     19.056511    27.279570     6.176201    -0.204289
C     17.757792    26.884449     6.593993    -0.176579
C      8.810883    24.764396    14.015150    -0.092497
C     11.373019    25.127454     7.158822     0.617702
C     12.731006    25.525490     6.734877    -0.041404
C     13.341825    24.978798     5.646997    -0.092817
C     14.588724    25.398857     5.241188    -0.149906
C     15.294437    26.338080     5.954674     0.097718
C     14.697221    26.871494     7.073321    -0.152381
C     13.427326    26.486089     7.446419    -0.096562
C     16.624895    26.794089     5.527489     0.046516
C     19.169865    27.684408     4.679921     0.202777
C      8.755502    25.209717    11.551147     0.626934
C      9.143498    25.561116    12.944760    -0.046202
C      9.878035    26.709883    13.190901    -0.096595
C     10.240769    27.017235    14.472131    -0.151486
C      9.934388    26.230231    15.546732     0.092367
C      9.213130    25.097334    15.301238    -0.149415
C     10.340521    26.635069    16.909900     0.050092
C     10.471689    27.977510    17.266805    -0.131603
C     10.857418    28.375546    18.518887    -0.191866
C     11.122344    27.418186    19.496650     0.194136
C     10.963000    26.075098    19.187354    -0.175901
C     10.582776    25.702971    17.913897    -0.126513
C     15.105297    10.302305    11.707901    -0.099482
C     13.926410    10.707142    12.090067    -0.181866
C     13.330489    11.086070    10.017299    -0.204289
C     14.629208    10.690949     9.599507    -0.176579
C     23.576117     8.570896     2.178350    -0.092497
C     21.013981     8.933954     9.034678     0.617702
C     19.655994     9.331990     9.458623    -0.041404
C     19.045175     8.785298    10.546503    -0.092817
C     17.798276     9.205357    10.952312    -0.149906
C     17.092563    10.144580    10.238826     0.097718
C     17.689779    10.677994     9.120179    -0.152381
C     18.959674    10.292589     8.747081    -0.096562
C     15.762105    10.600589    10.666011     0.046516
C     13.217135    11.490908    11.513579     0.202777
C     23.631498     9.016217     4.642353     0.626934
C     23.243502     9.367616     3.248740    -0.046202
C     22.508965    10.516383     3.002599    -0.096595
C     22.146231    10.823735     1.721369    -0.151486
C     22.452612    10.036731     0.646768     0.092367
C     23.173870     8.903834     0.892262    -0.149415
C     22.046479    10.441569    31.670600     0.050092
C     21.915311    11.784010    31.313695    -0.131603
C     21.529582    12.182046    30.061613    -0.191866
C     21.264656    11.224686    29.083850     0.194136
C     21.424001     9.881598    29.393146    -0.175901
C     21.804224     9.509471    30.666603    -0.126513
C     31.298797     5.891195    20.679100    -0.099482
C     30.119910     5.486358    20.296933    -0.181866
C     29.523989     5.107430    22.369701    -0.204289
C     30.822708     5.502551    22.787493    -0.176579
C      7.382617     7.622604    30.208650    -0.092497
C      4.820481     7.259546    23.352322     0.617702
C      3.462494     6.861510    22.928377    -0.041404
C      2.851675     7.408202    21.840497    -0.092817
C      1.604776     6.988143    21.434688    -0.149906
C      0.899063     6.048920    22.148174     0.097718
C      1.496279     5.515506    23.266821    -0.152381
C      2.766174     5.900911    23.639919    -0.096562
C     31.955605     5.592911    21.720989     0.046516
C     29.410635     4.702592    20.873422     0.202777
C      7.437998     7.177283    27.744647     0.626934
C      7.050002     6.825884    29.138260    -0.046202
C      6.315465     5.677117    29.384401    -0.096595
C      5.952731     5.369765    30.665631    -0.151486
C      6.259112     6.156769    31.740232     0.092367
C      6.980370     7.289666    31.494738    -0.149415
C      5.852979     5.751931     0.716400     0.050092
C      5.721811     4.409490     1.073305    -0.131603
C      5.336082     4.011454     2.325387    -0.191866
C      5.071156     4.968814     3.303150     0.194136
C      5.230501     6.311902     2.993854    -0.175901
C      5.610724     6.684029     1.720397    -0.126513
C     27.901401     1.088203    22.084695    -0.099482
C     28.283567     2.267090    21.679858    -0.181866
C     26.210799     2.863011    21.300930    -0.204289
C     25.793007     1.564292    21.696051    -0.176579
C     18.371850    25.004383    23.816104    -0.092497
C     25.228178    27.566519    23.453046     0.617702
C     25.652123    28.924506    23.055010    -0.041404
C     26.740003    29.535325    23.601702    -0.092817
C     27.145812    30.782224    23.181643    -0.149906
C     26.432326    31.487937    22.242420     0.097718
C     25.313679    30.890721    21.709006    -0.152381
C     24.940581    29.620826    22.094411    -0.096562
C     26.859511     0.431395    21.786411     0.046516
C     27.707079     2.976365    20.896092     0.202777
C     20.835853    24.949002    23.370783     0.626934
C     19.442240    25.336998    23.019384    -0.046202
C     19.196099    26.071535    21.870617    -0.096595
C     17.914869    26.434269    21.563265    -0.151486
C     16.840268    26.127888    22.350269     0.092367
C     17.085762    25.406630    23.483166    -0.149415
C     15.477100    26.534021    21.945431     0.050092
C     15.120195    26.665189    20.602990    -0.131603
C     13.868113    27.050918    20.204954    -0.191866
C     12.890350    27.315844    21.162314     0.194136
C     13.199646    27.156500    22.505402    -0.175901
C     14.473103    26.776276    22.877529    -0.126513
C      4.485600    17.281703    26.495805    -0.099482
C      4.103433    18.460590    26.900642    -0.181866
C      6.176201    19.056511    27.279570    -0.204289
C      6.593993    17.757792    26.884449    -0.176579
C     14.015150     8.810883    24.764396    -0.092497
C      7.158822    11.373019    25.127454     0.617702
C      6.734877    12.731006    25.525490    -0.041404
C      5.646997    13.341825    24.978798    -0.092817
C      5.241188    14.588724    25.398857    -0.149906
C      5.954674    15.294437    26.338080     0.097718
C      7.073321    14.697221    26.871494    -0.152381
C      7.446419    13.427326    26.486089    -0.096562
C      5.527489    16.624895    26.794089     0.046516
C      4.679921    19.169865    27.684408     0.202777
C     11.551147     8.755502    25.209717     0.626934
C     12.944760     9.143498    25.561116    -0.046202
C     13.190901     9.878035    26.709883    -0.096595
C     14.472131    10.240769    27.017235    -0.151486
C     15.546732     9.934388    26.230231     0.092367
C     15.301238     9.213130    25.097334    -0.149415
C     16.909900    10.340521    26.635069     0.050092
C     17.266805    10.471689    27.977510    -0.131603
C     18.518887    10.857418    28.375546    -0.191866
C     19.496650    11.122344    27.418186     0.194136
C     19.187354    10.963000    26.075098    -0.175901
C     17.913897    10.582776    25.702971    -0.126513
C     11.707901    15.105297    10.302305    -0.099482
C     12.090067    13.926410    10.707142    -0.181866
C     10.017299    13.330489    11.086070    -0.204289
C      9.599507    14.629208    10.690949    -0.176579
C      2.178350    23.576117     8.570896    -0.092497
C      9.034678    21.013981     8.933954     0.617702
C      9.458623    19.655994     9.331990    -0.041404
C     10.546503    19.045175     8.785298    -0.092817
C     10.952312    17.798276     9.205357    -0.149906
C     10.238826    17.092563    10.144580     0.097718
C      9.120179    17.689779    10.677994    -0.152381
C      8.747081    18.959674    10.292589    -0.096562
C     10.666011    15.762105    10.600589     0.046516
C     11.513579    13.217135    11.490908     0.202777
C      4.642353    23.631498     9.016217     0.626934
C      3.248740    23.243502     9.367616    -0.046202
C      3.002599    22.508965    10.516383    -0.096595
C      1.721369    22.146231    10.823735    -0.151486
C      0.646768    22.452612    10.036731     0.092367
C      0.892262    23.173870     8.903834    -0.149415
C     31.670600    22.046479    10.441569     0.050092
C     31.313695    21.915311    11.784010    -0.131603
C     30.061613    21.529582    12.182046    -0.191866
C     29.083850    21.264656    11.224686     0.194136
C     29.393146    21.424001     9.881598    -0.175901
C     30.666603    21.804224     9.509471    -0.126513
C     20.679100    31.298797     5.891195    -0.099482
C     20.296933    30.119910     5.486358    -0.181866
C     22.369701    29.523989     5.107430    -0.204289
C     22.787493    30.822708     5.502551    -0.176579
C     30.208650     7.382617     7.622604    -0.092497
C     23.352322     4.820481     7.259546     0.617702
C     22.928377     3.462494     6.861510    -0.041404
C     21.840497     2.851675     7.408202    -0.092817
C     21.434688     1.604776     6.988143    -0.149906
C     22.148174     0.899063     6.048920     0.097718
C     23.266821     1.496279     5.515506    -0.152381
C     23.639919     2.766174     5.900911    -0.096562
C     21.720989    31.955605     5.592911     0.046516
C     20.873422    29.410635     4.702592     0.202777
C     27.744647     7.437998     7.177283     0.626934
C     29.138260     7.050002     6.825884    -0.046202
C     29.384401     6.315465     5.677117    -0.096595
C     30.665631     5.952731     5.369765    -0.151486
C     31.740232     6.259112     6.156769     0.092367
C     31.494738     6.980370     7.289666    -0.149415
C      0.716400     5.852979     5.751931     0.050092
C      1.073305     5.721811     4.409490    -0.131603
C      2.325387     5.336082     4.011454    -0.191866
C      3.303150     5.071156     4.968814     0.194136
C      2.993854     5.230501     6.311902    -0.175901
C      1.720397     5.610724     6.684029    -0.126513
C     10.302305     4.485600    31.298797    -0.099482
C     10.707142     4.103433    30.119910    -0.181866
C     11.086070     6.176201    29.523989    -0.204289
C     10.690949     6.593993    30.822708    -0.176579
C      8.570896    14.015150     7.382617    -0.092497
C      8.933954     7.158822     4.820481     0.617702
C      9.331990     6.734877     3.462494    -0.041404
C      8.785298     5.646997     2.851675    -0.092817
C      9.205357     5.241188     1.604776    -0.149906
C     10.144580     5.954674     0.899063     0.097718
C     10.677994     7.073321     1.496279    -0.152381
C     10.292589     7.446419     2.766174    -0.096562
C     10.600589     5.527489    31.955605     0.046516
C     11.490908     4.679921    29.410635     0.202777
C      9.016217    11.551147     7.437998     0.626934
C      9.367616    12.944760     7.050002    -0.046202
C     10.516383    13.190901     6.315465    -0.096595
C     10.823735    14.472131     5.952731    -0.151486
C     10.036731    15.546732     6.259112     0.092367
C      8.903834    15.301238     6.980370    -0.149415
C     10.441569    16.909900     5.852979     0.050092
C     11.784010    17.266805     5.721811    -0.131603
C     12.182046    18.518887     5.336082    -0.191866
C     11.224686    19.496650     5.071156     0.194136
C      9.881598    19.187354     5.230501    -0.175901
C      9.509471    17.913897     5.610724    -0.126513
C      5.891195    27.901401    15.105297    -0.099482
C      5.486358    28.283567    13.926410    -0.181866
C      5.107430    26.210799    13.330489    -0.204289
C      5.502551    25.793007    14.629208    -0.176579
C      7.622604    18.371850    23.576117    -0.092497
C      7.259546    25.228178    21.013981     0.617702
C      6.861510    25.652123    19.655994    -0.041404
C      7.408202    26.740003    19.045175    -0.092817
C      6.988143    27.145812    17.798276    -0.149906
C      6.048920    26.432326    17.092563     0.097718
C      5.515506    25.313679    17.689779    -0.152381
C      5.900911    24.940581    18.959674    -0.096562
C      5.592911    26.859511    15.762105     0.046516
C      4.702592    27.707079    13.217135     0.202777
C      7.177283    20.835853    23.631498     0.626934
C      6.825884    19.442240    23.243502    -0.046202
C      5.677117    19.196099    22.508965    -0.096595
C      5.369765    17.914869    22.146231    -0.151486
C      6.156769    16.840268    22.452612     0.092367
C      7.289666    17.085762    23.173870    -0.149415
C      5.751931    15.477100    22.046479     0.050092
C      4.409490    15.120195    21.915311    -0.131603
C      4.011454    13.868113    21.529582    -0.191866
C      4.968814    12.890350    21.264656     0.194136
C      6.311902    13.199646    21.424001    -0.175901
C      6.684029    14.473103    21.804224    -0.126513
C     22.084695    20.679100    17.281703    -0.099482
C     21.679858    20.296933    18.460590    -0.181866
C     21.300930    22.369701    19.056511    -0.204289
C     21.696051    22.787493    17.757792    -0.176579
C     23.816104    30.208650     8.810883    -0.092497
C     23.453046    23.352322    11.373019     0.617702
C     23.055010    22.928377    12.731006    -0.041404
C     23.601702    21.840497    13.341825    -0.092817
C     23.181643    21.434688    14.588724    -0.149906
C     22.242420    22.148174    15.294437     0.097718
C     21.709006    23.266821    14.697221    -0.152381
C     22.094411    23.639919    13.427326    -0.096562
C     21.786411    21.720989    16.624895     0.046516
C     20.896092    20.873422    19.169865     0.202777
C     23.370783    27.744647     8.755502     0.626934
C     23.019384    29.138260     9.143498    -0.046202
C     21.870617    29.384401     9.878035    -0.096595
C     21.563265    30.665631    10.240769    -0.151486
C     22.350269    31.740232     9.934388     0.092367
C     23.483166    31.494738     9.213130    -0.149415
C     21.945431     0.716400    10.340521     0.050092
C     20.602990     1.073305    10.471689    -0.131603
C     20.204954     2.325387    10.857418    -0.191866
C     21.162314     3.303150    11.122344     0.194136
C     22.505402     2.993854    10.963000    -0.175901
C     22.877529     1.720397    10.582776    -0.126513
C     26.495805    11.707901     1.088203    -0.099482
C     26.900642    12.090067     2.267090    -0.181866
C     27.279570    10.017299     2.863011    -0.204289
C     26.884449     9.599507     1.564292    -0.176579
C     24.764396     2.178350    25.004383    -0.092497
C     25.127454     9.034678    27.566519     0.617702
C     25.525490     9.458623    28.924506    -0.041404
C     24.978798    10.546503    29.535325    -0.092817
C     25.398857    10.952312    30.782224    -0.149906
C     26.338080    10.238826    31.487937     0.097718
C     26.871494     9.120179    30.890721    -0.152381
C     26.486089     8.747081    29.620826    -0.096562
C     26.794089    10.666011     0.431395     0.046516
C     27.684408    11.513579     2.976365     0.202777
C     25.209717     4.642353    24.949002     0.626934
C     25.561116     3.248740    25.336998    -0.046202
C     26.709883     3.002599    26.071535    -0.096595
C     27.017235     1.721369    26.434269    -0.151486
C     26.230231     0.646768    26.127888     0.092367
C     25.097334     0.892262    25.406630    -0.149415
C     26.635069    31.670600    26.534021     0.050092
C     27.977510    31.313695    26.665189    -0.131603
C     28.375546    30.061613    27.050918    -0.191866
C     27.418186    29.083850    27.315844     0.194136
C     26.075098    29.393146    27.156500    -0.175901
C     25.702971    30.666603    26.776276    -0.126513
C     31.298797    10.302305     4.485600    -0.099482
C     30.119910    10.707142     4.103433    -0.181866
C     29.523989    11.086070     6.176201    -0.204289
C     30.822708    10.690949     6.593993    -0.176579
C      7.382617     8.570896    14.015150    -0.092497
C      4.820481     8.933954     7.158822     0.617702
C      3.462494     9.331990     6.734877    -0.041404
C      2.851675     8.785298     5.646997    -0.092817
C      1.604776     9.205357     5.241188    -0.149906
C      0.899063    10.144580     5.954674     0.097718
C      1.496279    10.677994     7.073321    -0.152381
C      2.766174    10.292589     7.446419    -0.096562
C     31.955605    10.600589     5.527489     0.046516
C     29.410635    11.490908     4.679921     0.202777
C      7.437998     9.016217    11.551147     0.626934
C      7.050002     9.367616    12.944760    -0.046202
C      6.315465    10.516383    13.190901    -0.096595
C      5.952731    10.823735    14.472131    -0.151486
C      6.259112    10.036731    15.546732     0.092367
C      6.980370     8.903834    15.301238    -0.149415
C      5.852979    10.441569    16.909900     0.050092
C      5.721811    11.784010    17.266805    -0.131603
C      5.336082    12.182046    18.518887    -0.191866
C      5.071156    11.224686    19.496650     0.194136
C      5.230501     9.881598    19.187354    -0.175901
C      5.610724     9.509471    17.913897    -0.126513
C     15.105297     5.891195    27.901401    -0.099482
C     13.926410     5.486358    28.283567    -0.181866
C     13.330489     5.107430    26.210799    -0.204289
C     14.629208     5.502551    25.793007    -0.176579
C     23.576117     7.622604    18.371850    -0.092497
C     21.013981     7.259546    25.228178     0.617702
C     19.655994     6.861510    25.652123    -0.041404
C     19.045175     7.408202    26.740003    -0.092817
C     17.798276     6.988143    27.145812    -0.149906
C     17.092563     6.048920    26.432326     0.097718
C     17.689779     5.515506    25.313679    -0.152381
C     18.959674     5.900911    24.940581    -0.096562
C     15.762105     5.592911    26.859511     0.046516
C     13.217135     4.702592    27.707079     0.202777
C     23.631498     7.177283    20.835853     0.626934
C     23.243502     6.825884    19.442240    -0.046202
C     22.508965     5.677117    19.196099    -0.096595
C     22.146231     5.369765    17.914869    -0.151486
C     22.452612     6.156769    16.840268     0.092367
C     23.173870     7.289666    17.085762    -0.149415
C     22.046479     5.751931    15.477100     0.050092
C     21.915311     4.409490    15.120195    -0.131603
C     21.529582     4.011454    13.868113    -0.191866
C     21.264656     4.968814    12.890350     0.194136
C     21.424001     6.311902    13.199646    -0.175901
C     21.804224     6.684029    14.473103    -0.126513
C     17.281703    22.084695    20.679100    -0.099482
C     18.460590    21.679858    20.296933    -0.181866
C     19.056511    21.300930    22.369701    -0.204289
C     17.757792    21.696051    22.787493    -0.176579
C      8.810883    23.816104    30.208650    -0.092497
C     11.373019    23.453046    23.352322     0.617702
C     12.731006    23.055010    22.928377    -0.041404
C     13.341825    23.601702    21.840497    -0.092817
C     14.588724    23.181643    21.434688    -0.149906
C     15.294437    22.242420    22.148174     0.097718
C     14.697221    21.709006    23.266821    -0.152381
C     13.427326    22.094411    23.639919    -0.096562
C     16.624895    21.786411    21.720989     0.046516
C     19.169865    20.896092    20.873422     0.202777
C      8.755502    23.370783    27.744647     0.626934
C      9.143498    23.019384    29.138260    -0.046202
C      9.878035    21.870617    29.384401    -0.096595
C     10.240769    21.563265    30.665631    -0.151486
C      9.934388    22.350269    31.740232     0.092367
C      9.213130    23.483166    31.494738    -0.149415
C     10.340521    21.945431     0.716400     0.050092
C     10.471689    20.602990     1.073305    -0.131603
C     10.857418    20.204954     2.325387    -0.191866
C     11.122344    21.162314     3.303150     0.194136
C     10.963000    22.505402     2.993854    -0.175901
C     10.582776    22.877529     1.720397    -0.126513
C      1.088203    26.495805    11.707901    -0.099482
C      2.267090    26.900642    12.090067    -0.181866
C      2.863011    27.279570    10.017299    -0.204289
C      1.564292    26.884449     9.599507    -0.176579
C     25.004383    24.764396     2.178350    -0.092497
C     27.566519    25.127454     9.034678     0.617702
C     28.924506    25.525490     9.458623    -0.041404
C     29.535325    24.978798    10.546503    -0.092817
C     30.782224    25.398857    10.952312    -0.149906
C     31.487937    26.338080    10.238826     0.097718
C     30.890721    26.871494     9.120179    -0.152381
C     29.620826    26.486089     8.747081    -0.096562
C      0.431395    26.794089    10.666011     0.046516
C      2.976365    27.684408    11.513579     0.202777
C     24.949002    25.209717     4.642353     0.626934
C     25.336998    25.561116     3.248740    -0.046202
C     26.071535    26.709883     3.002599    -0.096595
C     26.434269    27.017235     1.721369    -0.151486
C     26.127888    26.230231     0.646768     0.092367
C     25.406630    25.097334     0.892262    -0.149415
C     26.534021    26.635069    31.670600     0.050092
C     26.665189    27.977510    31.313695    -0.131603
C     27.050918    28.375546    30.061613    -0.191866
C     27.315844    27.418186    29.083850     0.194136
C     27.156500    26.075098    29.393146    -0.175901
C     26.776276    25.702971    30.666603    -0.126513
C      4.485600    31.298797    10.302305    -0.099482
C      4.103433    30.119910    10.707142    -0.181866
C      6.176201    29.523989    11.086070    -0.204289
C      6.593993    30.822708    10.690949    -0.176579
C     14.015150     7.382617     8.570896    -0.092497
C      7.158822     4.820481     8.933954     0.617702
C      6.734877     3.462494     9.331990    -0.041404
C      5.646997     2.851675     8.785298    -0.092817
C      5.241188     1.604776     9.205357    -0.149906
C      5.954674     0.899063    10.144580     0.097718
C      7.073321     1.496279    10.677994    -0.152381
C      7.446419     2.766174    10.292589    -0.096562
C      5.527489    31.955605    10.600589     0.046516
C      4.679921    29.410635    11.490908     0.202777
C     11.551147     7.437998     9.016217     0.626934
C     12.944760     7.050002     9.367616    -0.046202
C     13.190901     6.315465    10.516383    -0.096595
C     14.472131     5.952731    10.823735    -0.151486
C     15.546732     6.259112    10.036731     0.092367
C     15.301238     6.980370     8.903834    -0.149415
C     16.909900     5.852979    10.441569     0.050092
C     17.266805     5.721811    11.784010    -0.131603
C     18.518887     5.336082    12.182046    -0.191866
C     19.496650     5.071156    11.224686     0.194136
C     19.187354     5.230501     9.881598    -0.175901
C     17.913897     5.610724     9.509471    -0.126513
C     27.901401    15.105297     5.891195    -0.099482
C     28.283567    13.926410     5.486358    -0.181866
C     26.210799    13.330489     5.107430    -0.204289
C     25.793007    14.629208     5.502551    -0.176579
C     18.371850    23.576117     7.622604    -0.092497
C     25.228178    21.013981     7.259546     0.617702
C     25.652123    19.655994     6.861510    -0.041404
C     26.740003    19.045175     7.408202    -0.092817
C     27.145812    17.798276     6.988143    -0.149906
C     26.432326    17.092563     6.048920     0.097718
C     25.313679    17.689779     5.515506    -0.152381
C     24.940581    18.959674     5.900911    -0.096562
C     26.859511    15.762105     5.592911     0.046516
C     27.707079    13.217135     4.702592     0.202777
C     20.835853    23.631498     7.177283     0.626934
C     19.442240    23.243502     6.825884    -0.046202
C     19.196099    22.508965     5.677117    -0.096595
C     17.914869    22.146231     5.369765    -0.151486
C     16.840268    22.452612     6.156769     0.092367
C     17.085762    23.173870     7.289666    -0.149415
C     15.477100    22.046479     5.751931     0.050092
C     15.120195    21.915311     4.409490    -0.131603
C     13.868113    21.529582     4.011454    -0.191866
C     12.890350    21.264656     4.968814     0.194136
C     13.199646    21.424001     6.311902    -0.175901
C     14.473103    21.804224     6.684029    -0.126513
C     20.679100    17.281703    22.084695    -0.099482
C     20.296933    18.460590    21.679858    -0.181866
C     22.369701    19.056511    21.300930    -0.204289
C     22.787493    17.757792    21.696051    -0.176579
C     30.208650     8.810883    23.816104    -0.092497
C     23.352322    11.373019    23.453046     0.617702
C     22.928377    12.731006    23.055010    -0.041404
C     21.840497    13.341825    23.601702    -0.092817
C     21.434688    14.588724    23.181643    -0.149906
C     22.148174    15.294437    22.242420     0.097718
C     23.266821    14.697221    21.709006    -0.152381
C     23.639919    13.427326    22.094411    -0.096562
C     21.720989    16.624895    21.786411     0.046516
C     20.873422    19.169865    20.896092     0.202777
C     27.744647     8.755502    23.370783     0.626934
C     29.138260     9.143498    23.019384    -0.046202
C     29.384401     9.878035    21.870617    -0.096595
C     30.665631    10.240769    21.563265    -0.151486
C     31.740232     9.934388    22.350269     0.092367
C     31.494738     9.213130    23.483166    -0.149415
C      0.716400    10.340521    21.945431     0.050092
C      1.073305    10.471689    20.602990    -0.131603
C      2.325387    10.857418    20.204954    -0.191866
C      3.303150    11.122344    21.162314     0.194136
C      2.993854    10.963000    22.505402    -0.175901
C      1.720397    10.582776    22.877529    -0.126513
C     11.707901     1.088203    26.495805    -0.099482
C     12.090067     2.267090    26.900642    -0.181866
C     10.017299     2.863011    27.279570    -0.204289
C      9.599507     1.564292    26.884449    -0.176579
C      2.178350    25.004383    24.764396    -0.092497
C      9.034678    27.566519    25.127454     0.617702
C      9.458623    28.924506    25.525490    -0.041404
C     10.546503    29.535325    24.978798    -0.092817
C     10.952312    30.782224    25.398857    -0.149906
C     10.238826    31.487937    26.338080     0.097718
C      9.120179    30.890721    26.871494    -0.152381
C      8.747081    29.620826    26.486089    -0.096562
C     10.666011     0.431395    26.794089     0.046516
C     11.513579     2.976365    27.684408     0.202777
C      4.642353    24.949002    25.209717     0.626934
C      3.248740    25.336998    25.561116    -0.046202
C      3.002599    26.071535    26.709883    -0.096595
C      1.721369    26.434269    27.017235    -0.151486
C      0.646768    26.127888    26.230231     0.092367
C      0.892262    25.406630    25.097334    -0.149415
C     31.670600    26.534021    26.635069     0.050092
C     31.313695    26.665189    27.977510    -0.131603
C     30.061613    27.050918    28.375546    -0.191866
C     29.083850    27.315844    27.418186     0.194136
C     29.393146    27.156500    26.075098    -0.175901
C     30.666603    26.776276    25.702971    -0.126513
N     20.410287    28.170213     4.216787    -0.136730
N     28.170213     4.216787    20.410287    -0.136730
N     11.976713    11.976713    11.976713    -0.136730
N      4.216787    20.410287    28.170213    -0.136730
N     20.790835    11.596165    27.789665    -0.189036
N     27.789665    20.790835    11.596165    -0.189036
N     11.596165    27.789665    20.790835    -0.189036
N      4.597335     4.597335     4.597335    -0.189036
N     11.976713     4.216787    28.170213    -0.136730
N      4.216787    28.170213    11.976713    -0.136730
N     20.410287    20.410287    20.410287    -0.136730
N     28.170213    11.976713     4.216787    -0.136730
N     11.596165    20.790835     4.597335    -0.189036
N      4.597335    11.596165    20.790835    -0.189036
N     20.790835     4.597335    11.596165    -0.189036
N     27.789665    27.789665    27.789665    -0.189036
O     24.420446    25.815678    27.022093    -0.553890
O     22.785226    24.298994    27.034401    -0.562849
O     22.574711    21.726819    25.268337    -0.558119
O     24.435991    21.009447    24.324904    -0.557881
O     24.160054     6.571322    10.828593    -0.553890
O     25.795274     8.088006    10.840901    -0.562849
O     26.005789    10.660181     9.074837    -0.558119
O     24.144509    11.377553     8.131404    -0.557881
O      7.966554     9.622178    21.558407    -0.553890
O      9.601774     8.105494    21.546099    -0.562849
O      9.812289     5.533319    23.312163    -0.558119
O      7.951009     4.815947    24.255596    -0.557881
O      8.226946    22.764822     5.364907    -0.553890
O      6.591726    24.281506     5.352599    -0.562849
O      6.381211    26.853681     7.118663    -0.558119
O      8.242492    27.571053     8.062096    -0.557881
O     27.022093    24.420446    25.815678    -0.553890
O     27.034401    22.785226    24.298994    -0.562849
O     25.268337    22.574711    21.726819    -0.558119
O     24.324904    24.435991    21.009447    -0.557881
O     10.828593    24.160054     6.571322    -0.553890
O     10.840901    25.795274     8.088006    -0.562849
O      9.074837    26.005789    10.660181    -0.558119
O      8.131404    24.144509    11.377553    -0.557881
O     21.558407     7.966554     9.622178    -0.553890
O     21.546099     9.601774     8.105494    -0.562849
O     23.312163     9.812289     5.533319    -0.558119
O     24.255596     7.951009     4.815947    -0.557881
O      5.364907     8.226946    22.764822    -0.553890
O      5.352599     6.591726    24.281506    -0.562849
O      7.118663     6.381211    26.853681    -0.558119
O      8.062096     8.242492    27.571053    -0.557881
O     25.815678    27.022093    24.420446    -0.553890
O     24.298994    27.034401    22.785226    -0.562849
O     21.726819    25.268337    22.574711    -0.558119
O     21.009447    24.324904    24.435991    -0.557881
O      6.571322    10.828593    24.160054    -0.553890
O      8.088006    10.840901    25.795274    -0.562849
O     10.660181     9.074837    26.005789    -0.558119
O     11.377553     8.131404    24.144509    -0.557881
O      9.622178    21.558407     7.966554    -0.553890
O      8.105494    21.546099     9.601774    -0.562849
O      5.533319    23.312163     9.812289    -0.558119
O      4.815947    24.255596     7.951009    -0.557881
O     22.764822     5.364907     8.226946    -0.553890
O     24.281506     5.352599     6.591726    -0.562849
O     26.853681     7.118663     6.381211    -0.558119
O     27.571053     8.062096     8.242492    -0.557881
O     24.238755    24.238755    24.238755    -1.042526
O     24.341745     8.148245     8.045255    -1.042526
O      8.148245     8.045255    24.341745    -1.042526
O      8.045255    24.341745     8.148245    -1.042526
O      7.966554     6.571322     5.364907    -0.553890
O      9.601774     8.088006     5.352599    -0.562849
O      9.812289    10.660181     7.118663    -0.558119
O      7.951009    11.377553     8.062096    -0.557881
O      8.226946    25.815678    21.558407    -0.553890
O      6.591726    24.298994    21.546099    -0.562849
O      6.381211    21.726819    23.312163    -0.558119
O      8.242492    21.009447    24.255596    -0.557881
O     24.420446    22.764822    10.828593    -0.553890
O     22.785226    24.281506    10.840901    -0.562849
O     22.574711    26.853681     9.074837    -0.558119
O     24.435991    27.571053     8.131404    -0.557881
O     24.160054     9.622178    27.022093    -0.553890
O     25.795274     8.105494    27.034401    -0.562849
O     26.005789     5.533319    25.268337    -0.558119
O     24.144509     4.815947    24.324904    -0.557881
O      5.364907     7.966554     6.571322    -0.553890
O      5.352599     9.601774     8.088006    -0.562849
O      7.118663     9.812289    10.660181    -0.558119
O      8.062096     7.951009    11.377553    -0.557881
O     21.558407     8.226946    25.815678    -0.553890
O     21.546099     6.591726    24.298994    -0.562849
O     23.312163     6.381211    21.726819    -0.558119
O     24.255596     8.242492    21.009447    -0.557881
O     10.828593    24.420446    22.764822    -0.553890
O     10.840901    22.785226    24.281506    -0.562849
O      9.074837    22.574711    26.853681    -0.558119
O      8.131404    24.435991    27.571053    -0.557881
O     27.022093    24.160054     9.622178    -0.553890
O     27.034401    25.795274     8.105494    -0.562849
O     25.268337    26.005789     5.533319    -0.558119
O     24.324904    24.144509     4.815947    -0.557881
O      6.571322     5.364907     7.966554    -0.553890
O      8.088006     5.352599     9.601774    -0.562849
O     10.660181     7.118663     9.812289    -0.558119
O     11.377553     8.062096     7.951009    -0.557881
O     25.815678    21.558407     8.226946    -0.553890
O     24.298994    21.546099     6.591726    -0.562849
O     21.726819    23.312163     6.381211    -0.558119
O     21.009447    24.255596     8.242492    -0.557881
O     22.764822    10.828593    24.420446    -0.553890
O     24.281506    10.840901    22.785226    -0.562849
O     26.853681     9.074837    22.574711    -0.558119
O     27.571053     8.131404    24.435991    -0.557881
O      9.622178    27.022093    24.160054    -0.553890
O      8.105494    27.034401    25.795274    -0.562849
O      5.533319    25.268337    26.005789    -0.558119
O      4.815947    24.324904    24.144509    -0.557881
O      8.148245     8.148245     8.148245    -1.042526
O      8.045255    24.238755    24.341745    -1.042526
O     24.238755    24.341745     8.045255    -1.042526
O     24.341745     8.045255    24.238755    -1.042526

The following XYZ coordinates are in angstroms. Other properties are in atomic units.
The sperically averaged electron density of each atom fit to a function of the form exp(a - br)
eigen_1, eigen_2 and eigen_3 are the three eigenvalues of traceless quadrupole moment tensor
  atom number  atomic symbol              X              Y              Z     net charge C6 coefficient C8 coefficient C10 coefficient fluctuating dipole atomic polarizability isotropic forcefield polarizability              a              b squared Pearson coefficient          <r^3>          <r^4>         wp_QDO          m_QDO          q_QDO       dipole_x       dipole_y       dipole_z         dipole            Qxy            Qxz            Qyz     Q(x^2-y^2)  Q(3z^2 - R^2)        eigen_1        eigen_2        eigen_3 static polarizability      alpha(xx)      alpha(xy)      alpha(xz)      alpha(yy)      alpha(yz)      alpha(zz) atomic spin moment
            1             Zn      22.660860      23.661942      25.210689       0.965671      88.042871 0.16960435E+04  0.52868075E+05                                16.485614                           13.714076       0.060156       1.895229                    0.998586      45.119779     123.483597       0.472522       0.415841      -1.128416      -0.036432      -0.015839       0.036081       0.053666       0.042815      -0.069556      -0.032150       0.082484      -0.041618      -0.060711      -0.052019       0.112731             21.379281      19.695112       0.364104       4.172066      22.940994       3.145164      21.501737          -0.000000
            2             Zn      25.919640       8.725058       9.017189       0.965671      88.042865 0.16960434E+04  0.52868070E+05                                16.485613                           13.714076       0.060156       1.895229                    0.998586      45.119779     123.483597       0.472522       0.415841      -1.128416       0.036432       0.015839       0.036081       0.053666       0.042815       0.069556       0.032150       0.082484      -0.041618      -0.060711      -0.052019       0.112731             21.379280      19.695115       0.364102      -4.172065      22.940993      -3.145164      21.501733          -0.000000
            3             Zn       9.726140       7.468442      23.369811       0.965671      88.042872 0.16960435E+04  0.52868075E+05                                16.485614                           13.714076       0.060156       1.895229                    0.998586      45.119779     123.483597       0.472522       0.415841      -1.128416       0.036432      -0.015839      -0.036081       0.053666      -0.042815      -0.069556       0.032150       0.082484      -0.041618      -0.060711      -0.052019       0.112731             21.379281      19.695112      -0.364104       4.172066      22.940994      -3.145164      21.501738          -0.000000
            4             Zn       6.467360      24.918558       7.176311       0.965671      88.042873 0.16960435E+04  0.52868075E+05                                16.485614                           13.714076       0.060156       1.895229                    0.998586      45.119779     123.483597       0.472522       0.415841      -1.128416      -0.036432       0.015839      -0.036081       0.053666      -0.042815       0.069556      -0.032150       0.082484      -0.041618      -0.060711      -0.052019       0.112731             21.379281      19.695112      -0.364104      -4.172066      22.940994       3.145164      21.501738          -0.000000
            5             Zn      25.210689      22.660860      23.661942       0.965671      88.042871 0.16960435E+04  0.52868075E+05                                16.485614                           13.714076       0.060156       1.895229                    0.998586      45.119779     123.483597       0.472522       0.415841      -1.128416       0.036081      -0.036432      -0.015839       0.053666      -0.069556      -0.032150       0.042815      -0.062051      -0.102916      -0.060711      -0.052019       0.112731             21.379281      21.501738       4.172066       3.145165      19.695112       0.364104      22.940994          -0.000000
            6             Zn       9.017189      25.919640       8.725058       0.965671      88.042865 0.16960434E+04  0.52868070E+05                                16.485613                           13.714076       0.060156       1.895229                    0.998586      45.119779     123.483597       0.472522       0.415841      -1.128416       0.036081       0.036432       0.015839       0.053666       0.069556       0.032150       0.042815      -0.062051      -0.102916      -0.060711      -0.052019       0.112731             21.379280      21.501733      -4.172065      -3.145164      19.695115       0.364102      22.940993          -0.000000
            7             Zn      23.369811       9.726140       7.468442       0.965671      88.042872 0.16960435E+04  0.52868075E+05                                16.485614                           13.714076       0.060156       1.895229                    0.998586      45.119779     123.483597       0.472522       0.415841      -1.128416      -0.036081       0.036432      -0.015839       0.053666      -0.069556       0.032150      -0.042815      -0.062051      -0.102916      -0.060711      -0.052019       0.112731             21.379281      21.501738       4.172066      -3.145165      19.695112      -0.364104      22.940994          -0.000000
            8             Zn       7.176311       6.467360      24.918558       0.965671      88.042872 0.16960435E+04  0.52868075E+05                                16.485614                           13.714076       0.060156       1.895229                    0.998586      45.119779     123.483597       0.472522       0.415841      -1.128416      -0.036081      -0.036432       0.015839       0.053666       0.069556      -0.032150      -0.042815      -0.062051      -0.102916      -0.060711      -0.052019       0.112731             21.379281      21.501738      -4.172066       3.145165      19.695112      -0.364104      22.940994          -0.000000
            9             Zn      23.661942      25.210689      22.660860       0.965671      88.042872 0.16960435E+04  0.52868076E+05                                16.485614                           13.714077       0.060156       1.895229                    0.998586      45.119779     123.483598       0.472522       0.415841      -1.128416      -0.015839       0.036081      -0.036432       0.053666      -0.032150       0.042815      -0.069556      -0.020433       0.144534      -0.060711      -0.052019       0.112731             21.379281      22.940994       3.145165       0.364104      21.501738       4.172066      19.695112          -0.000000
           10             Zn       8.725058       9.017189      25.919640       0.965671      88.042865 0.16960434E+04  0.52868070E+05                                16.485613                           13.714076       0.060156       1.895229                    0.998586      45.119779     123.483597       0.472522       0.415841      -1.128416       0.015839       0.036081       0.036432       0.053666       0.032150       0.042815       0.069556      -0.020433       0.144534      -0.060711      -0.052019       0.112731             21.379280      22.940993      -3.145164       0.364102      21.501733      -4.172066      19.695115          -0.000000
           11             Zn       7.468442      23.369811       9.726140       0.965671      88.042873 0.16960435E+04  0.52868076E+05                                16.485614                           13.714077       0.060156       1.895229                    0.998586      45.119779     123.483598       0.472522       0.415841      -1.128416      -0.015839      -0.036081       0.036432       0.053666       0.032150      -0.042815      -0.069556      -0.020433       0.144534      -0.060711      -0.052019       0.112731             21.379281      22.940994      -3.145165      -0.364104      21.501738       4.172066      19.695112          -0.000000
           12             Zn      24.918558       7.176311       6.467360       0.965671      88.042873 0.16960435E+04  0.52868076E+05                                16.485614                           13.714077       0.060156       1.895229                    0.998586      45.119779     123.483598       0.472522       0.415841      -1.128416       0.015839      -0.036081      -0.036432       0.053666      -0.032150      -0.042815       0.069556      -0.020433       0.144534      -0.060711      -0.052019       0.112731             21.379282      22.940995       3.145165      -0.364104      21.501738      -4.172066      19.695112          -0.000000
           13             Zn      25.365175      25.365175      25.365175       0.973331      86.009245 0.17274628E+04  0.54087144E+05                                16.294670                           13.871067       0.041055       1.892973                    0.998312      44.962507     123.267295       0.468359       0.417679      -1.127339       0.023254       0.023254       0.023254       0.040277       0.052335       0.052335       0.052335      -0.000000       0.000000      -0.052335      -0.052335       0.104670             20.516475      20.516475       0.463643       0.463643      20.516475       0.463643      20.516475          -0.000000
           14             Zn      23.215325       7.021825       9.171675       0.973331      86.009244 0.17274628E+04  0.54087142E+05                                16.294670                           13.871068       0.041055       1.892973                    0.998312      44.962506     123.267294       0.468359       0.417679      -1.127339      -0.023254      -0.023254       0.023254       0.040277       0.052335      -0.052335      -0.052335       0.000000      -0.000000      -0.052335      -0.052335       0.104670             20.516476      20.516476       0.463643      -0.463643      20.516475      -0.463643      20.516476          -0.000000
           15             Zn       7.021825       9.171675      23.215325       0.973331      86.009244 0.17274628E+04  0.54087142E+05                                16.294670                           13.871068       0.041055       1.892973                    0.998312      44.962506     123.267294       0.468359       0.417679      -1.127339      -0.023254       0.023254      -0.023254       0.040277      -0.052335       0.052335      -0.052335       0.000000      -0.000000      -0.052335      -0.052335       0.104670             20.516476      20.516475      -0.463643       0.463643      20.516476      -0.463643      20.516476          -0.000000
           16             Zn       9.171675      23.215325       7.021825       0.973331      86.009246 0.17274628E+04  0.54087144E+05                                16.294670                           13.871067       0.041055       1.892973                    0.998312      44.962507     123.267295       0.468359       0.417679      -1.127339       0.023254      -0.023254      -0.023254       0.040277      -0.052335      -0.052335       0.052335      -0.000000       0.000000      -0.052335      -0.052335       0.104670             20.516476      20.516476      -0.463643      -0.463643      20.516476       0.463643      20.516475          -0.000000
           17             Zn       9.726140       8.725058       7.176311       0.965671      88.042872 0.16960435E+04  0.52868075E+05                                16.485614                           13.714076       0.060156       1.895229                    0.998586      45.119779     123.483597       0.472522       0.415841      -1.128416       0.036432       0.015839      -0.036081       0.053666       0.042815      -0.069556      -0.032150       0.082484      -0.041618      -0.060711      -0.052019       0.112731             21.379281      19.695112       0.364104       4.172066      22.940994       3.145165      21.501738          -0.000000
           18             Zn       6.467360      23.661942      23.369811       0.965671      88.042872 0.16960435E+04  0.52868075E+05                                16.485614                           13.714076       0.060156       1.895229                    0.998586      45.119779     123.483597       0.472522       0.415841      -1.128416      -0.036432      -0.015839      -0.036081       0.053666       0.042815       0.069556       0.032150       0.082484      -0.041618      -0.060711      -0.052019       0.112731             21.379281      19.695112       0.364104      -4.172066      22.940994      -3.145164      21.501737          -0.000000
           19             Zn      22.660860      24.918558       9.017189       0.965671      88.042865 0.16960434E+04  0.52868070E+05                                16.485613                           13.714076       0.060156       1.895229                    0.998586      45.119779     123.483597       0.472522       0.415841      -1.128416      -0.036432       0.015839       0.036081       0.053666      -0.042815      -0.069556       0.032150       0.082484      -0.041618      -0.060711      -0.052019       0.112731             21.379280      19.695115      -0.364102       4.172065      22.940993      -3.145164      21.501732          -0.000000
           20             Zn      25.919640       7.468442      25.210689       0.965671      88.042872 0.16960435E+04  0.52868075E+05                                16.485614                           13.714076       0.060156       1.895229                    0.998586      45.119779     123.483597       0.472522       0.415841      -1.128416       0.036432      -0.015839       0.036081       0.053666      -0.042815       0.069556      -0.032150       0.082484      -0.041618      -0.060711      -0.052019       0.112731             21.379281      19.695112      -0.364104      -4.172066      22.940994       3.145165      21.501738          -0.000000
           21             Zn       7.176311       9.726140       8.725058       0.965671      88.042872 0.16960435E+04  0.52868075E+05                                16.485614                           13.714076       0.060156       1.895229                    0.998586      45.119779     123.483597       0.472522       0.415841      -1.128416      -0.036081       0.036432       0.015839       0.053666      -0.069556      -0.032150       0.042815      -0.062051      -0.102916      -0.060711      -0.052019       0.112731             21.379281      21.501738       4.172066       3.145165      19.695112       0.364104      22.940994          -0.000000
           22             Zn      23.369811       6.467360      23.661942       0.965671      88.042872 0.16960435E+04  0.52868075E+05                                16.485614                           13.714076       0.060156       1.895229                    0.998586      45.119779     123.483597       0.472522       0.415841      -1.128416      -0.036081      -0.036432      -0.015839       0.053666       0.069556       0.032150       0.042815      -0.062051      -0.102916      -0.060711      -0.052019       0.112731             21.379281      21.501738      -4.172066      -3.145164      19.695112       0.364104      22.940994          -0.000000
           23             Zn       9.017189      22.660860      24.918558       0.965671      88.042865 0.16960434E+04  0.52868070E+05                                16.485613                           13.714076       0.060156       1.895229                    0.998586      45.119779     123.483597       0.472522       0.415841      -1.128416       0.036081      -0.036432       0.015839       0.053666      -0.069556       0.032150      -0.042815      -0.062051      -0.102916      -0.060711      -0.052019       0.112731             21.379280      21.501733       4.172065      -3.145164      19.695114      -0.364102      22.940993          -0.000000
           24             Zn      25.210689      25.919640       7.468442       0.965671      88.042872 0.16960435E+04  0.52868075E+05                                16.485614                           13.714076       0.060156       1.895229                    0.998586      45.119779     123.483597       0.472522       0.415841      -1.128416       0.036081       0.036432      -0.015839       0.053666       0.069556      -0.032150      -0.042815      -0.062051      -0.102916      -0.060711      -0.052019       0.112731             21.379281      21.501738      -4.172066       3.145165      19.695112      -0.364104      22.940994          -0.000000
           25             Zn       8.725058       7.176311       9.726140       0.965671      88.042872 0.16960435E+04  0.52868076E+05                                16.485614                           13.714077       0.060156       1.895229                    0.998586      45.119779     123.483598       0.472522       0.415841      -1.128416       0.015839      -0.036081       0.036432       0.053666      -0.032150       0.042815      -0.069556      -0.020433       0.144534      -0.060711      -0.052019       0.112731             21.379282      22.940994       3.145165       0.364104      21.501738       4.172066      19.695112          -0.000000
           26             Zn      23.661942      23.369811       6.467360       0.965671      88.042872 0.16960435E+04  0.52868075E+05                                16.485614                           13.714076       0.060156       1.895229                    0.998586      45.119779     123.483597       0.472522       0.415841      -1.128416      -0.015839      -0.036081      -0.036432       0.053666       0.032150       0.042815       0.069556      -0.020433       0.144534      -0.060711      -0.052019       0.112731             21.379281      22.940994      -3.145164       0.364104      21.501737      -4.172066      19.695112          -0.000000
           27             Zn      24.918558       9.017189      22.660860       0.965671      88.042865 0.16960434E+04  0.52868070E+05                                16.485613                           13.714076       0.060156       1.895229                    0.998586      45.119779     123.483597       0.472522       0.415841      -1.128416       0.015839       0.036081      -0.036432       0.053666       0.032150      -0.042815      -0.069556      -0.020433       0.144534      -0.060711      -0.052019       0.112731             21.379280      22.940993      -3.145164      -0.364102      21.501732       4.172065      19.695115          -0.000000
           28             Zn       7.468442      25.210689      25.919640       0.965671      88.042872 0.16960435E+04  0.52868075E+05                                16.485614                           13.714076       0.060156       1.895229                    0.998586      45.119779     123.483597       0.472522       0.415841      -1.128416      -0.015839       0.036081       0.036432       0.053666      -0.032150      -0.042815       0.069556      -0.020433       0.144534      -0.060711      -0.052019       0.112731             21.379281      22.940994       3.145165      -0.364104      21.501738      -4.172066      19.695112          -0.000000
           29             Zn       7.021825       7.021825       7.021825       0.973331      86.009246 0.17274628E+04  0.54087144E+05                                16.294670                           13.871067       0.041055       1.892973                    0.998312      44.962507     123.267295       0.468359       0.417679      -1.127339      -0.023254      -0.023254      -0.023254       0.040277       0.052335       0.052335       0.052335      -0.000000      -0.000000      -0.052335      -0.052335       0.104670             20.516476      20.516476       0.463643       0.463643      20.516476       0.463643      20.516476          -0.000000
           30             Zn       9.171675      25.365175      23.215325       0.973331      86.009245 0.17274628E+04  0.54087144E+05                                16.294670                           13.871067       0.041055       1.892973                    0.998312      44.962507     123.267295       0.468359       0.417679      -1.127339       0.023254       0.023254      -0.023254       0.040277       0.052335      -0.052335      -0.052335       0.000000       0.000000      -0.052335      -0.052335       0.104670             20.516475      20.516475       0.463643      -0.463643      20.516476      -0.463643      20.516475          -0.000000
           31             Zn      25.365175      23.215325       9.171675       0.973331      86.009244 0.17274628E+04  0.54087143E+05                                16.294670                           13.871068       0.041055       1.892973                    0.998312      44.962506     123.267295       0.468359       0.417679      -1.127339       0.023254      -0.023254       0.023254       0.040277      -0.052335       0.052335      -0.052335      -0.000000      -0.000000      -0.052335      -0.052335       0.104670             20.516476      20.516476      -0.463643       0.463643      20.516476      -0.463643      20.516476          -0.000000
           32             Zn      23.215325       9.171675      25.365175       0.973331      86.009244 0.17274628E+04  0.54087143E+05                                16.294670                           13.871068       0.041055       1.892973                    0.998312      44.962506     123.267295       0.468359       0.417679      -1.127339      -0.023254       0.023254       0.023254       0.040277      -0.052335      -0.052335       0.052335       0.000000       0.000000      -0.052335      -0.052335       0.104670             20.516476      20.516476      -0.463643      -0.463643      20.516476       0.463643      20.516476          -0.000000
           33              H      22.677377      28.481128       0.667172       0.094674       1.214296 0.89716892E+01  0.89470890E+02                                 1.804266                            1.691715      -0.775911       2.494371                    0.999471       3.397357       9.188700       0.513437       1.196221      -0.730393       0.027775       0.013006      -0.008034       0.031704       0.015016      -0.004686       0.005309      -0.001399       0.015940      -0.019681       0.007239       0.012443              1.893189       1.817591       0.243037      -0.553796       1.694341      -0.136127       2.167635           0.000000
           34              H      22.029637      29.083526       2.590960       0.109656       1.282732 0.95451791E+01  0.97368971E+02                                 1.910811                            1.771542      -1.061918       2.356923                    0.997988       3.628567      10.159994       0.486989       1.232963      -0.719731       0.020982       0.014862       0.007736       0.026851       0.008859      -0.009972      -0.000974      -0.000026      -0.022652      -0.014219      -0.001257       0.015476              2.025495       1.574480       0.248938      -0.037276       2.326220       0.607094       2.175784           0.000000
           35              H      21.287975      25.631072       3.591718       0.137249       0.955561 0.68655283E+01  0.65048184E+02                                 1.622285                            1.548525      -0.885399       2.473716                    0.999159       3.321100       9.215012       0.493573       1.309766      -0.702922       0.006291      -0.027057       0.032781       0.042968      -0.010641      -0.008411      -0.004434      -0.018688       0.022514      -0.021068       0.009979       0.011089              1.689205       1.441053      -0.003317      -0.145502       1.623641      -0.383017       2.002921           0.000000
           36              H      21.896851      24.902364       1.392641       0.116709       1.231614 0.96237300E+01  0.97843708E+02                                 1.826744                            1.763020      -1.017557       2.396885                    0.997677       3.452233       9.482036       0.497409       1.211163      -0.726849       0.013104      -0.041846      -0.004348       0.044064      -0.008433      -0.000548      -0.001072      -0.037962       0.021968      -0.024450       0.007252       0.017198              1.840622       1.586103      -0.196718      -0.118420       2.134335       0.200926       1.801429           0.000000
           37              H      24.588210      18.512409      24.504004       0.115826       1.151268 0.85163557E+01  0.83361257E+02                                 1.698766                            1.619108      -0.961786       2.425025                    0.998416       3.244885       8.536641       0.542084       1.154327      -0.741087       0.032824       0.003607      -0.021726       0.039528      -0.005610      -0.014372       0.000046       0.009673      -0.019953      -0.016014      -0.002105       0.018119              1.732986       1.915270       0.229976      -0.322225       1.673745      -0.155847       1.609943           0.000000
           38              H      24.270818      27.218035      29.102958       0.105830       1.116540 0.79502827E+01  0.78370542E+02                                 1.802120                            1.662177      -1.280824       2.265822                    0.993602       3.755272      10.731173       0.476796       1.303176      -0.701735       0.025973       0.019081      -0.015203       0.035635       0.009529      -0.005246      -0.000326      -0.009328       0.000077      -0.012174       0.000700       0.011474              1.930253       2.118285       0.422333      -0.507646       1.677375      -0.230926       1.995098           0.000000
           39              H      23.542110      27.917594      31.153055       0.109927       1.165819 0.88834538E+01  0.88792624E+02                                 1.776568                            1.702598      -0.996512       2.402994                    0.997723       3.467826       9.536627       0.500769       1.223697      -0.722820       0.013428       0.028946       0.012024       0.034099       0.011291      -0.005267       0.003886      -0.014161       0.006897      -0.016697       0.004433       0.012265              1.812391       1.637154       0.200703      -0.067908       1.874846       0.325836       1.925175           0.000000
           40              H      21.083937      24.801965      31.350616       0.114906       1.237977 0.90694093E+01  0.90232058E+02                                 1.790386                            1.676915      -0.909475       2.446132                    0.998697       3.298163       8.763545       0.529481       1.162717      -0.739337      -0.024140      -0.021753       0.015785       0.036126       0.015291      -0.005057       0.003690      -0.007127       0.001527      -0.018061       0.002611       0.015451              1.840748       1.872889       0.354212      -0.388538       1.647497      -0.146124       2.001858          -0.000000
           41              H      21.702529      24.196328      29.226029       0.114300       1.176300 0.83666145E+01  0.81299953E+02                                 1.700888                            1.585214      -0.970623       2.417622                    0.998494       3.234829       8.400224       0.559639       1.126309      -0.747792      -0.019552      -0.032119      -0.015230       0.040569       0.015756      -0.003987       0.003565      -0.006658      -0.014769      -0.016178      -0.002390       0.018568              1.772509       1.521011       0.310816       0.117863       1.919820       0.453703       1.876694          -0.000000
           42              H      21.313885      19.898573      26.317676       0.116559       1.158716 0.82752385E+01  0.80181009E+02                                 1.683811                            1.577010      -0.932929       2.435807                    0.998738       3.210872       8.322443       0.560913       1.126988      -0.747778      -0.025094       0.028298       0.012206       0.039743      -0.007400      -0.013400       0.002701       0.005930      -0.024443      -0.016083      -0.002263       0.018346              1.758708       1.595527      -0.339161      -0.116389       2.256153       0.102615       1.424443          -0.000000
           43              H      20.779499      17.767508      26.913597       0.105490       1.195836 0.88333615E+01  0.87106257E+02                                 1.726734                            1.635531      -0.978546       2.407072                    0.998196       3.313115       8.698892       0.546966       1.135593      -0.745420      -0.029429      -0.002282       0.017685       0.034410      -0.005206      -0.014032      -0.000150      -0.001045      -0.029251      -0.018751       0.003726       0.015025              1.758555       1.872323       0.200801      -0.372312       1.802584      -0.147869       1.600757          -0.000001
           44              H      24.044109      16.378106      25.180893       0.112698       1.182681 0.87932043E+01  0.87110859E+02                                 1.758058                            1.667601      -0.837106       2.478710                    0.999335       3.319180       8.900489       0.521330       1.185956      -0.733150       0.021745      -0.025944      -0.010437       0.035424      -0.004302      -0.013046      -0.001567      -0.000672      -0.032105      -0.018579       0.005012       0.013567              1.812769       1.643394      -0.297617      -0.105929       2.303942       0.011965       1.490970           0.000000
           45              H      19.950392      15.759514      26.482850       0.107825       1.143730 0.82818288E+01  0.80286061E+02                                 1.669788                            1.578725      -0.874965       2.457420                    0.999012       3.235524       8.397107       0.559853       1.128543      -0.747285      -0.028442       0.022014      -0.007908       0.036825      -0.002053       0.000944      -0.006995       0.010915      -0.047077      -0.018084       0.004223       0.013862              1.724005       1.670522      -0.273360       0.074889       2.117313      -0.223759       1.384179          -0.000000
           46              H      19.299413      13.670553      27.137067       0.125091       1.168581 0.85966755E+01  0.84884395E+02                                 1.760329                            1.659715      -1.023561       2.396084                    0.998447       3.315633       8.945161       0.516228       1.201621      -0.729024      -0.037549      -0.001182       0.001142       0.037585      -0.005760       0.001301      -0.007798       0.017805      -0.044014      -0.018352       0.000024       0.018329              1.835342       2.289163       0.395163      -0.109385       1.815004      -0.132658       1.401859          -0.000000
           47              H      23.153466      12.549963      27.305480       0.128444       1.051077 0.74004231E+01  0.71370466E+02                                 1.722534                            1.599918      -1.011496       2.410904                    0.997438       3.418542       9.537884       0.489637       1.297090      -0.705355       0.028701      -0.024109       0.001853       0.037529      -0.001536      -0.001419      -0.004649       0.011644      -0.045683      -0.016518       0.002858       0.013660              1.842959       1.827514      -0.462676       0.147813       2.149668      -0.306485       1.551694           0.000000
           48              H      23.781774      14.668072      26.677172       0.112661       1.114218 0.82346339E+01  0.79885584E+02                                 1.660225                            1.590644      -0.833313       2.483113                    0.999319       3.203562       8.375552       0.547960       1.152213      -0.741826       0.037166       0.005076      -0.003223       0.037649      -0.002919      -0.000076      -0.004827       0.009293      -0.050005      -0.017772       0.003894       0.013877              1.689044       1.980992       0.220786      -0.066530       1.693075      -0.174992       1.393065           0.000000
           49              H      25.903123       3.905872      16.860672       0.094674       1.214296 0.89716942E+01  0.89470952E+02                                 1.804266                            1.691715      -0.775911       2.494371                    0.999471       3.397357       9.188700       0.513437       1.196221      -0.730393      -0.027775      -0.013006      -0.008034       0.031704       0.015016       0.004686      -0.005309      -0.001399       0.015940      -0.019681       0.007239       0.012443              1.893189       1.817591       0.243038       0.553796       1.694342       0.136127       2.167634           0.000000
           50              H      26.550863       3.303474      18.784460       0.109656       1.282732 0.95451791E+01  0.97368969E+02                                 1.910811                            1.771542      -1.061918       2.356923                    0.997988       3.628567      10.159993       0.486989       1.232963      -0.719731      -0.020982      -0.014862       0.007736       0.026851       0.008859       0.009972       0.000974      -0.000026      -0.022652      -0.014219      -0.001258       0.015476              2.025495       1.574480       0.248938       0.037276       2.326220      -0.607094       2.175784           0.000000
           51              H      27.292525       6.755928      19.785218       0.137249       0.955561 0.68655283E+01  0.65048184E+02                                 1.622285                            1.548525      -0.885399       2.473716                    0.999159       3.321100       9.215012       0.493573       1.309766      -0.702922      -0.006291       0.027057       0.032781       0.042968      -0.010641       0.008411       0.004434      -0.018688       0.022514      -0.021068       0.009979       0.011089              1.689205       1.441053      -0.003317       0.145502       1.623641       0.383017       2.002921           0.000000
           52              H      26.683649       7.484636      17.586141       0.116709       1.231615 0.96237295E+01  0.97843700E+02                                 1.826744                            1.763020      -1.017557       2.396885                    0.997677       3.452233       9.482035       0.497410       1.211163      -0.726849      -0.013104       0.041846      -0.004348       0.044064      -0.008433       0.000548       0.001072      -0.037962       0.021968      -0.024450       0.007252       0.017198              1.840622       1.586103      -0.196718       0.118420       2.134335      -0.200926       1.801428           0.000000
           53              H      23.992290      13.874591       8.310504       0.115826       1.151268 0.85163557E+01  0.83361257E+02                                 1.698766                            1.619108      -0.961786       2.425025                    0.998416       3.244885       8.536641       0.542084       1.154327      -0.741087      -0.032824      -0.003607      -0.021726       0.039528      -0.005610       0.014372      -0.000046       0.009673      -0.019953      -0.016014      -0.002105       0.018119              1.732986       1.915269       0.229976       0.322225       1.673745       0.155847       1.609943           0.000000
           54              H      24.309682       5.168965      12.909458       0.105830       1.116540 0.79502820E+01  0.78370536E+02                                 1.802121                            1.662177      -1.280824       2.265822                    0.993602       3.755272      10.731174       0.476796       1.303176      -0.701735      -0.025973      -0.019081      -0.015203       0.035635       0.009529       0.005246       0.000326      -0.009328       0.000077      -0.012174       0.000700       0.011474              1.930253       2.118285       0.422333       0.507646       1.677375       0.230926       1.995098           0.000000
           55              H      25.038390       4.469406      14.959555       0.109927       1.165819 0.88834539E+01  0.88792627E+02                                 1.776568                            1.702599      -0.996512       2.402994                    0.997723       3.467826       9.536628       0.500769       1.223697      -0.722820      -0.013428      -0.028946       0.012024       0.034099       0.011291       0.005267      -0.003886      -0.014161       0.006897      -0.016697       0.004433       0.012265              1.812392       1.637154       0.200703       0.067908       1.874847      -0.325836       1.925175           0.000000
           56              H      27.496563       7.585035      15.157116       0.114906       1.237977 0.90694093E+01  0.90232058E+02                                 1.790386                            1.676915      -0.909475       2.446132                    0.998697       3.298163       8.763545       0.529481       1.162717      -0.739337       0.024140       0.021753       0.015785       0.036126       0.015291       0.005057      -0.003690      -0.007127       0.001527      -0.018061       0.002611       0.015451              1.840748       1.872889       0.354212       0.388538       1.647497       0.146124       2.001858          -0.000000
           57              H      26.877971       8.190672      13.032529       0.114300       1.176300 0.83666153E+01  0.81299965E+02                                 1.700888                            1.585215      -0.970623       2.417622                    0.998494       3.234829       8.400225       0.559639       1.126309      -0.747792       0.019552       0.032119      -0.015230       0.040569       0.015756       0.003987      -0.003565      -0.006658      -0.014769      -0.016178      -0.002390       0.018568              1.772509       1.521012       0.310816      -0.117863       1.919821      -0.453703       1.876695          -0.000000
           58              H      27.266615      12.488427      10.124176       0.116559       1.158716 0.82752385E+01  0.80181009E+02                                 1.683811                            1.577010      -0.932929       2.435807                    0.998738       3.210872       8.322443       0.560913       1.126988      -0.747778       0.025094      -0.028298       0.012206       0.039743      -0.007400       0.013400      -0.002701       0.005930      -0.024443      -0.016083      -0.002263       0.018346              1.758708       1.595527      -0.339161       0.116389       2.256153      -0.102615       1.424443          -0.000000
           59              H      27.801001      14.619492      10.720097       0.105490       1.195836 0.88333608E+01  0.87106245E+02                                 1.726734                            1.635530      -0.978546       2.407072                    0.998196       3.313115       8.698891       0.546966       1.135592      -0.745420       0.029429       0.002282       0.017685       0.034410      -0.005206       0.014032       0.000150      -0.001045      -0.029251      -0.018751       0.003726       0.015025              1.758554       1.872323       0.200801       0.372312       1.802583       0.147869       1.600756          -0.000001
           60              H      24.536391      16.008894       8.987393       0.112698       1.182681 0.87932048E+01  0.87110868E+02                                 1.758059                            1.667602      -0.837106       2.478710                    0.999335       3.319180       8.900490       0.521329       1.185956      -0.733150      -0.021745       0.025944      -0.010437       0.035424      -0.004302       0.013046       0.001567      -0.000672      -0.032105      -0.018579       0.005012       0.013567              1.812769       1.643395      -0.297617       0.105929       2.303943      -0.011965       1.490970           0.000000
           61              H      28.630108      16.627486      10.289350       0.107825       1.143730 0.82818289E+01  0.80286061E+02                                 1.669788                            1.578725      -0.874965       2.457420                    0.999012       3.235524       8.397107       0.559853       1.128543      -0.747285       0.028442      -0.022014      -0.007908       0.036825      -0.002053      -0.000944       0.006995       0.010915      -0.047077      -0.018084       0.004223       0.013862              1.724005       1.670522      -0.273360      -0.074889       2.117313       0.223759       1.384179          -0.000000
           62              H      29.281087      18.716447      10.943567       0.125091       1.168581 0.85966775E+01  0.84884425E+02                                 1.760329                            1.659715      -1.023561       2.396084                    0.998447       3.315633       8.945163       0.516227       1.201622      -0.729024       0.037549       0.001182       0.001142       0.037585      -0.005760      -0.001301       0.007798       0.017805      -0.044014      -0.018352       0.000024       0.018329              1.835343       2.289164       0.395164       0.109385       1.815005       0.132658       1.401859          -0.000000
           63              H      25.427034      19.837038      11.111980       0.128444       1.051078 0.74004274E+01  0.71370516E+02                                 1.722534                            1.599918      -1.011496       2.410904                    0.997438       3.418542       9.537884       0.489637       1.297090      -0.705355      -0.028701       0.024109       0.001853       0.037529      -0.001536       0.001419       0.004649       0.011644      -0.045683      -0.016518       0.002858       0.013660              1.842959       1.827514      -0.462677      -0.147813       2.149670       0.306485       1.551694           0.000000
           64              H      24.798726      17.718928      10.483672       0.112661       1.114218 0.82346339E+01  0.79885584E+02                                 1.660225                            1.590644      -0.833313       2.483113                    0.999319       3.203562       8.375552       0.547960       1.152213      -0.741826      -0.037166      -0.005076      -0.003223       0.037649      -0.002919       0.000076       0.004827       0.009293      -0.050005      -0.017772       0.003894       0.013877              1.689044       1.980992       0.220786       0.066530       1.693075       0.174992       1.393065           0.000000
           65              H       9.709623      12.287628      15.526328       0.094674       1.214296 0.89716895E+01  0.89470897E+02                                 1.804266                            1.691715      -0.775911       2.494371                    0.999471       3.397357       9.188701       0.513437       1.196221      -0.730393      -0.027775       0.013006       0.008034       0.031704      -0.015016      -0.004686      -0.005309      -0.001399       0.015940      -0.019681       0.007239       0.012443              1.893189       1.817591      -0.243037      -0.553796       1.694342       0.136127       2.167635           0.000000
           66              H      10.357363      12.890026      13.602540       0.109656       1.282732 0.95451791E+01  0.97368971E+02                                 1.910811                            1.771542      -1.061918       2.356923                    0.997988       3.628567      10.159994       0.486989       1.232963      -0.719731      -0.020982       0.014862      -0.007736       0.026851      -0.008859      -0.009972       0.000974      -0.000026      -0.022652      -0.014219      -0.001257       0.015476              2.025495       1.574480      -0.248938      -0.037276       2.326220      -0.607094       2.175784           0.000000
           67              H      11.099025       9.437572      12.601782       0.137249       0.955561 0.68655283E+01  0.65048184E+02                                 1.622285                            1.548525      -0.885399       2.473716                    0.999159       3.321100       9.215012       0.493573       1.309766      -0.702922      -0.006291      -0.027057      -0.032781       0.042968       0.010641      -0.008411       0.004434      -0.018688       0.022514      -0.021068       0.009979       0.011089              1.689205       1.441053       0.003317      -0.145502       1.623641       0.383017       2.002921           0.000000
           68              H      10.490149       8.708864      14.800859       0.116709       1.231614 0.96237295E+01  0.97843699E+02                                 1.826744                            1.763020      -1.017557       2.396885                    0.997677       3.452233       9.482035       0.497410       1.211163      -0.726849      -0.013104      -0.041846       0.004348       0.044064       0.008433      -0.000548       0.001072      -0.037962       0.021968      -0.024450       0.007252       0.017198              1.840622       1.586103       0.196718      -0.118420       2.134334      -0.200926       1.801428           0.000000
           69              H       7.798790       2.318909      24.076496       0.115826       1.151268 0.85163557E+01  0.83361257E+02                                 1.698766                            1.619108      -0.961786       2.425025                    0.998416       3.244885       8.536641       0.542084       1.154327      -0.741087      -0.032824       0.003607       0.021726       0.039528       0.005610      -0.014372      -0.000046       0.009673      -0.019953      -0.016014      -0.002105       0.018119              1.732986       1.915270      -0.229976      -0.322225       1.673745       0.155847       1.609943           0.000000
           70              H       8.116182      11.024535      19.477542       0.105830       1.116540 0.79502827E+01  0.78370542E+02                                 1.802120                            1.662177      -1.280824       2.265822                    0.993602       3.755272      10.731173       0.476796       1.303176      -0.701735      -0.025973       0.019081       0.015203       0.035635      -0.009529      -0.005246       0.000326      -0.009328       0.000077      -0.012174       0.000700       0.011474              1.930253       2.118285      -0.422333      -0.507646       1.677375       0.230926       1.995098           0.000000
           71              H       8.844890      11.724094      17.427445       0.109927       1.165819 0.88834539E+01  0.88792627E+02                                 1.776568                            1.702599      -0.996512       2.402994                    0.997723       3.467826       9.536628       0.500769       1.223697      -0.722820      -0.013428       0.028946      -0.012024       0.034099      -0.011291      -0.005267      -0.003886      -0.014161       0.006897      -0.016697       0.004433       0.012265              1.812392       1.637154      -0.200703      -0.067908       1.874847      -0.325837       1.925175           0.000000
           72              H      11.303063       8.608465      17.229884       0.114906       1.237977 0.90694080E+01  0.90232043E+02                                 1.790386                            1.676914      -0.909475       2.446132                    0.998697       3.298163       8.763545       0.529481       1.162717      -0.739337       0.024140      -0.021753      -0.015785       0.036126      -0.015291      -0.005057      -0.003690      -0.007127       0.001527      -0.018061       0.002611       0.015451              1.840748       1.872889      -0.354212      -0.388538       1.647497       0.146124       2.001858          -0.000000
           73              H      10.684471       8.002828      19.354471       0.114300       1.176300 0.83666153E+01  0.81299965E+02                                 1.700888                            1.585215      -0.970623       2.417622                    0.998494       3.234829       8.400225       0.559639       1.126309      -0.747792       0.019552      -0.032119       0.015230       0.040569      -0.015756      -0.003987      -0.003565      -0.006658      -0.014769      -0.016178      -0.002390       0.018568              1.772509       1.521012      -0.310816       0.117863       1.919821      -0.453703       1.876695          -0.000000
           74              H      11.073115       3.705073      22.262824       0.116559       1.158716 0.82752385E+01  0.80181009E+02                                 1.683811                            1.577010      -0.932929       2.435807                    0.998738       3.210872       8.322443       0.560913       1.126988      -0.747778       0.025094       0.028298      -0.012206       0.039743       0.007400      -0.013400      -0.002701       0.005930      -0.024443      -0.016083      -0.002263       0.018346              1.758708       1.595527       0.339161      -0.116389       2.256153      -0.102615       1.424443          -0.000000
           75              H      11.607501       1.574008      21.666903       0.105490       1.195836 0.88333615E+01  0.87106257E+02                                 1.726734                            1.635531      -0.978546       2.407072                    0.998196       3.313115       8.698892       0.546966       1.135593      -0.745420       0.029429      -0.002282      -0.017685       0.034410       0.005206      -0.014032       0.000150      -0.001045      -0.029251      -0.018751       0.003726       0.015025              1.758555       1.872323      -0.200801      -0.372312       1.802584       0.147869       1.600757          -0.000001
           76              H       8.342891       0.184606      23.399608       0.112698       1.182682 0.87932066E+01  0.87110890E+02                                 1.758059                            1.667602      -0.837106       2.478710                    0.999335       3.319180       8.900490       0.521329       1.185956      -0.733150      -0.021745      -0.025944       0.010437       0.035424       0.004302      -0.013046       0.001567      -0.000672      -0.032105      -0.018579       0.005012       0.013567              1.812769       1.643394       0.297617      -0.105930       2.303943      -0.011966       1.490971           0.000000
           77              H      12.436608      31.953014      22.097650       0.107825       1.143730 0.82818288E+01  0.80286061E+02                                 1.669788                            1.578725      -0.874965       2.457420                    0.999012       3.235524       8.397107       0.559853       1.128543      -0.747285       0.028442       0.022014       0.007908       0.036825       0.002053       0.000944       0.006995       0.010915      -0.047077      -0.018084       0.004223       0.013862              1.724005       1.670522       0.273360       0.074889       2.117313       0.223759       1.384179          -0.000000
           78              H      13.087587      29.864053      21.443433       0.125091       1.168581 0.85966755E+01  0.84884395E+02                                 1.760329                            1.659715      -1.023561       2.396084                    0.998447       3.315633       8.945161       0.516228       1.201621      -0.729024       0.037549      -0.001182      -0.001142       0.037585       0.005760       0.001301       0.007798       0.017805      -0.044014      -0.018352       0.000024       0.018329              1.835342       2.289163      -0.395163      -0.109385       1.815004       0.132658       1.401859          -0.000000
           79              H       9.233534      28.743463      21.275020       0.128444       1.051078 0.74004242E+01  0.71370478E+02                                 1.722534                            1.599918      -1.011496       2.410904                    0.997438       3.418542       9.537884       0.489637       1.297090      -0.705355      -0.028701      -0.024109      -0.001853       0.037529       0.001536      -0.001419       0.004649       0.011644      -0.045683      -0.016518       0.002858       0.013660              1.842959       1.827514       0.462676       0.147814       2.149669       0.306485       1.551694           0.000000
           80              H       8.605226      30.861572      21.903328       0.112661       1.114218 0.82346339E+01  0.79885585E+02                                 1.660225                            1.590644      -0.833313       2.483113                    0.999319       3.203562       8.375552       0.547960       1.152213      -0.741826      -0.037166       0.005076       0.003223       0.037649       0.002919      -0.000076       0.004827       0.009293      -0.050005      -0.017772       0.003894       0.013877              1.689044       1.980992      -0.220786      -0.066530       1.693075       0.174992       1.393065           0.000000
           81              H       6.483877      20.099372      31.719828       0.094674       1.214296 0.89716942E+01  0.89470952E+02                                 1.804266                            1.691715      -0.775911       2.494371                    0.999471       3.397357       9.188700       0.513437       1.196221      -0.730393       0.027775      -0.013006       0.008034       0.031704      -0.015016       0.004686       0.005309      -0.001399       0.015940      -0.019681       0.007239       0.012443              1.893189       1.817591      -0.243038       0.553796       1.694342      -0.136127       2.167634           0.000000
           82              H       5.836137      19.496974      29.796040       0.109656       1.282732 0.95451789E+01  0.97368969E+02                                 1.910811                            1.771542      -1.061918       2.356923                    0.997988       3.628567      10.159994       0.486989       1.232963      -0.719731       0.020982      -0.014862      -0.007736       0.026851      -0.008859       0.009972      -0.000974      -0.000026      -0.022652      -0.014219      -0.001258       0.015476              2.025495       1.574480      -0.248938       0.037276       2.326220       0.607094       2.175784           0.000000
           83              H       5.094475      22.949428      28.795282       0.137249       0.955561 0.68655284E+01  0.65048186E+02                                 1.622285                            1.548525      -0.885399       2.473716                    0.999159       3.321100       9.215012       0.493573       1.309766      -0.702922       0.006291       0.027057      -0.032781       0.042968       0.010641       0.008411      -0.004434      -0.018688       0.022514      -0.021068       0.009979       0.011089              1.689205       1.441053       0.003317       0.145502       1.623641      -0.383017       2.002921           0.000000
           84              H       5.703351      23.678136      30.994359       0.116709       1.231614 0.96237281E+01  0.97843682E+02                                 1.826744                            1.763020      -1.017557       2.396885                    0.997677       3.452233       9.482035       0.497410       1.211163      -0.726849       0.013104       0.041846       0.004348       0.044064       0.008433       0.000548      -0.001072      -0.037962       0.021968      -0.024450       0.007252       0.017198              1.840622       1.586103       0.196718       0.118420       2.134334       0.200926       1.801428           0.000000
           85              H       8.394710      30.068091       7.882996       0.115826       1.151268 0.85163557E+01  0.83361257E+02                                 1.698766                            1.619108      -0.961786       2.425025                    0.998416       3.244885       8.536641       0.542084       1.154327      -0.741087       0.032824      -0.003607       0.021726       0.039528       0.005610       0.014372       0.000046       0.009673      -0.019953      -0.016014      -0.002105       0.018119              1.732986       1.915270      -0.229976       0.322225       1.673745      -0.155847       1.609943           0.000000
           86              H       8.077318      21.362465       3.284042       0.105830       1.116540 0.79502827E+01  0.78370542E+02                                 1.802120                            1.662177      -1.280824       2.265822                    0.993602       3.755272      10.731173       0.476796       1.303176      -0.701735       0.025973      -0.019081       0.015203       0.035635      -0.009529       0.005246      -0.000326      -0.009328       0.000077      -0.012174       0.000700       0.011474              1.930253       2.118285      -0.422333       0.507646       1.677375      -0.230926       1.995098           0.000000
           87              H       7.348610      20.662906       1.233945       0.109927       1.165819 0.88834538E+01  0.88792624E+02                                 1.776567                            1.702598      -0.996512       2.402994                    0.997723       3.467826       9.536627       0.500769       1.223697      -0.722820       0.013428      -0.028946      -0.012024       0.034099      -0.011291       0.005267       0.003886      -0.014161       0.006897      -0.016697       0.004433       0.012265              1.812391       1.637153      -0.200703       0.067908       1.874846       0.325836       1.925174           0.000000
           88              H       4.890437      23.778535       1.036384       0.114906       1.237977 0.90694093E+01  0.90232058E+02                                 1.790386                            1.676915      -0.909475       2.446132                    0.998697       3.298163       8.763545       0.529481       1.162717      -0.739337      -0.024140       0.021753      -0.015785       0.036126      -0.015291       0.005057       0.003690      -0.007127       0.001527      -0.018061       0.002611       0.015451              1.840748       1.872889      -0.354212       0.388538       1.647497      -0.146124       2.001858          -0.000000
           89              H       5.509029      24.384172       3.160971       0.114300       1.176300 0.83666153E+01  0.81299965E+02                                 1.700888                            1.585215      -0.970623       2.417622                    0.998494       3.234829       8.400225       0.559639       1.126309      -0.747792      -0.019552       0.032119       0.015230       0.040569      -0.015756       0.003987       0.003565      -0.006658      -0.014769      -0.016178      -0.002390       0.018568              1.772509       1.521012      -0.310816      -0.117863       1.919821       0.453703       1.876695          -0.000000
           90              H       5.120385      28.681927       6.069324       0.116559       1.158716 0.82752385E+01  0.80181009E+02                                 1.683811                            1.577010      -0.932929       2.435807                    0.998738       3.210872       8.322443       0.560913       1.126988      -0.747778      -0.025094      -0.028298      -0.012206       0.039743       0.007400       0.013400       0.002701       0.005930      -0.024443      -0.016083      -0.002263       0.018346              1.758708       1.595527       0.339161       0.116389       2.256153       0.102615       1.424443          -0.000000
           91              H       4.585999      30.812992       5.473403       0.105490       1.195836 0.88333615E+01  0.87106257E+02                                 1.726734                            1.635531      -0.978546       2.407072                    0.998196       3.313115       8.698892       0.546966       1.135593      -0.745420      -0.029429       0.002282      -0.017685       0.034410       0.005206       0.014032      -0.000150      -0.001045      -0.029251      -0.018751       0.003726       0.015025              1.758555       1.872323      -0.200801       0.372312       1.802584      -0.147869       1.600757          -0.000001
           92              H       7.850609      32.202394       7.206108       0.112698       1.182682 0.87932061E+01  0.87110881E+02                                 1.758059                            1.667602      -0.837106       2.478710                    0.999335       3.319180       8.900489       0.521330       1.185956      -0.733150       0.021745       0.025944       0.010437       0.035424       0.004302       0.013046      -0.001567      -0.000672      -0.032105      -0.018579       0.005012       0.013567              1.812769       1.643394       0.297617       0.105930       2.303942       0.011966       1.490970           0.000000
           93              H       3.756892       0.433986       5.904150       0.107825       1.143730 0.82818289E+01  0.80286061E+02                                 1.669788                            1.578725      -0.874965       2.457419                    0.999012       3.235524       8.397107       0.559853       1.128543      -0.747285      -0.028442      -0.022014       0.007908       0.036825       0.002053      -0.000944      -0.006995       0.010915      -0.047077      -0.018084       0.004223       0.013862              1.724005       1.670522       0.273360      -0.074889       2.117313      -0.223759       1.384179          -0.000000
           94              H       3.105913       2.522947       5.249933       0.125091       1.168581 0.85966755E+01  0.84884396E+02                                 1.760329                            1.659715      -1.023561       2.396083                    0.998447       3.315633       8.945161       0.516228       1.201621      -0.729024      -0.037549       0.001182      -0.001142       0.037585       0.005760      -0.001301      -0.007798       0.017805      -0.044014      -0.018352       0.000024       0.018329              1.835342       2.289163      -0.395163       0.109385       1.815004      -0.132658       1.401859          -0.000000
           95              H       6.959966       3.643538       5.081520       0.128444       1.051078 0.74004285E+01  0.71370528E+02                                 1.722535                            1.599918      -1.011496       2.410904                    0.997438       3.418542       9.537884       0.489637       1.297090      -0.705355       0.028701       0.024109      -0.001853       0.037529       0.001536       0.001419      -0.004649       0.011644      -0.045683      -0.016518       0.002858       0.013660              1.842959       1.827514       0.462677      -0.147814       2.149670      -0.306486       1.551695           0.000000
           96              H       7.588274       1.525428       5.709828       0.112661       1.114218 0.82346339E+01  0.79885585E+02                                 1.660225                            1.590644      -0.833313       2.483113                    0.999319       3.203562       8.375552       0.547960       1.152213      -0.741826       0.037166      -0.005076       0.003223       0.037649       0.002919       0.000076      -0.004827       0.009293      -0.050005      -0.017772       0.003894       0.013877              1.689044       1.980992      -0.220786       0.066530       1.693075      -0.174992       1.393065           0.000000
           97              H       0.667172      22.677377      28.481128       0.094674       1.214296 0.89716892E+01  0.89470890E+02                                 1.804266                            1.691715      -0.775911       2.494371                    0.999471       3.397357       9.188700       0.513437       1.196221      -0.730393      -0.008034       0.027775       0.013006       0.031704      -0.004686       0.005309       0.015016       0.008669      -0.005872      -0.019681       0.007239       0.012443              1.893189       2.167635      -0.553796      -0.136127       1.817591       0.243037       1.694341           0.000000
           98              H       2.590960      22.029637      29.083526       0.109656       1.282732 0.95451792E+01  0.97368969E+02                                 1.910811                            1.771542      -1.061918       2.356923                    0.997988       3.628567      10.159993       0.486989       1.232963      -0.719731       0.007736       0.020982       0.014862       0.026851      -0.009972      -0.000974       0.008859      -0.011313       0.011365      -0.014219      -0.001257       0.015476              2.025495       2.175784      -0.037276       0.607094       1.574480       0.248938       2.326220           0.000000
           99              H       3.591718      21.287975      25.631072       0.137249       0.955561 0.68655283E+01  0.65048184E+02                                 1.622285                            1.548525      -0.885399       2.473716                    0.999159       3.321100       9.215012       0.493573       1.309766      -0.702922       0.032781       0.006291      -0.027057       0.042968      -0.008411      -0.004434      -0.010641       0.020601       0.016775      -0.021068       0.009979       0.011089              1.689205       2.002921      -0.145502      -0.383017       1.441053      -0.003317       1.623641           0.000000
          100              H       1.392641      21.896851      24.902364       0.116709       1.231614 0.96237295E+01  0.97843699E+02                                 1.826744                            1.763020      -1.017557       2.396885                    0.997677       3.452233       9.482035       0.497410       1.211163      -0.726849      -0.004348       0.013104      -0.041846       0.044064      -0.000548      -0.001072      -0.008433       0.029965       0.045959      -0.024450       0.007252       0.017198              1.840622       1.801428      -0.118420       0.200926       1.586103      -0.196718       2.134334           0.000000
          101              H      24.504004      24.588210      18.512409       0.115826       1.151268 0.85163557E+01  0.83361257E+02                                 1.698766                            1.619108      -0.961786       2.425025                    0.998416       3.244885       8.536641       0.542084       1.154327      -0.741087      -0.021726       0.032824       0.003607       0.039528      -0.014372       0.000046      -0.005610      -0.014813      -0.004532      -0.016014      -0.002105       0.018119              1.732986       1.609943      -0.322225      -0.155847       1.915269       0.229976       1.673745           0.000000
          102              H      29.102958      24.270818      27.218035       0.105830       1.116540 0.79502827E+01  0.78370542E+02                                 1.802120                            1.662177      -1.280824       2.265822                    0.993602       3.755272      10.731173       0.476796       1.303176      -0.701735      -0.015203       0.025973       0.019081       0.035635      -0.005246      -0.000326       0.009529       0.004703       0.013954      -0.012174       0.000700       0.011474              1.930253       1.995098      -0.507646      -0.230926       2.118285       0.422333       1.677375           0.000000
          103              H      31.153055      23.542110      27.917594       0.109927       1.165819 0.88834539E+01  0.88792627E+02                                 1.776568                            1.702599      -0.996512       2.402994                    0.997723       3.467826       9.536628       0.500769       1.223697      -0.722820       0.012024       0.013428       0.028946       0.034099      -0.005267       0.003886       0.011291       0.010529       0.017794      -0.016697       0.004433       0.012265              1.812392       1.925175      -0.067908       0.325837       1.637154       0.200703       1.874847           0.000000
          104              H      31.350616      21.083937      24.801965       0.114906       1.237977 0.90694093E+01  0.90232058E+02                                 1.790386                            1.676915      -0.909475       2.446132                    0.998697       3.298163       8.763545       0.529481       1.162717      -0.739337       0.015785      -0.024140      -0.021753       0.036126      -0.005057       0.003690       0.015291       0.004327       0.009927      -0.018061       0.002611       0.015451              1.840748       2.001858      -0.388538      -0.146124       1.872889       0.354212       1.647497          -0.000000
          105              H      29.226029      21.702529      24.196328       0.114300       1.176300 0.83666145E+01  0.81299953E+02                                 1.700888                            1.585214      -0.970623       2.417622                    0.998494       3.234829       8.400224       0.559639       1.126309      -0.747792      -0.015230      -0.019552      -0.032119       0.040569      -0.003987       0.003565       0.015756      -0.004056       0.017371      -0.016178      -0.002390       0.018568              1.772509       1.876694       0.117863       0.453703       1.521011       0.310816       1.919820          -0.000000
          106              H      26.317676      21.313885      19.898573       0.116559       1.158716 0.82752385E+01  0.80181009E+02                                 1.683811                            1.577010      -0.932929       2.435807                    0.998738       3.210872       8.322443       0.560913       1.126988      -0.747778       0.012206      -0.025094       0.028298       0.039743      -0.013400       0.002701      -0.007400      -0.015186       0.003327      -0.016083      -0.002263       0.018346              1.758708       1.424443      -0.116389       0.102615       1.595527      -0.339161       2.256153          -0.000000
          107              H      26.913597      20.779499      17.767508       0.105490       1.195836 0.88333608E+01  0.87106245E+02                                 1.726734                            1.635530      -0.978546       2.407072                    0.998196       3.313115       8.698891       0.546966       1.135592      -0.745420       0.017685      -0.029429      -0.002282       0.034410      -0.014032      -0.000150      -0.005206      -0.014103       0.016194      -0.018751       0.003726       0.015025              1.758554       1.600756      -0.372312      -0.147869       1.872323       0.200801       1.802583          -0.000001
          108              H      25.180893      24.044109      16.378106       0.112698       1.182681 0.87932048E+01  0.87110868E+02                                 1.758059                            1.667602      -0.837106       2.478710                    0.999335       3.319180       8.900490       0.521329       1.185956      -0.733150      -0.010437       0.021745      -0.025944       0.035424      -0.013046      -0.001567      -0.004302      -0.015717       0.017060      -0.018579       0.005012       0.013567              1.812769       1.490970      -0.105929       0.011965       1.643395      -0.297617       2.303943           0.000000
          109              H      26.482850      19.950392      15.759514       0.107825       1.143730 0.82818288E+01  0.80286061E+02                                 1.669788                            1.578725      -0.874965       2.457419                    0.999012       3.235524       8.397107       0.559853       1.128543      -0.747285      -0.007908      -0.028442       0.022014       0.036825       0.000944      -0.006995      -0.002053      -0.028996       0.007166      -0.018084       0.004223       0.013862              1.724005       1.384179       0.074889      -0.223759       1.670522      -0.273360       2.117313          -0.000000
          110              H      27.137067      19.299413      13.670553       0.125091       1.168581 0.85966771E+01  0.84884418E+02                                 1.760329                            1.659715      -1.023561       2.396084                    0.998447       3.315633       8.945162       0.516227       1.201621      -0.729024       0.001142      -0.037549      -0.001182       0.037585       0.001301      -0.007798      -0.005760      -0.030909      -0.004701      -0.018352       0.000024       0.018329              1.835342       1.401859      -0.109385      -0.132658       2.289164       0.395163       1.815004          -0.000000
          111              H      27.305480      23.153466      12.549963       0.128444       1.051077 0.74004231E+01  0.71370465E+02                                 1.722534                            1.599918      -1.011496       2.410904                    0.997438       3.418542       9.537884       0.489637       1.297090      -0.705355       0.001853       0.028701      -0.024109       0.037529      -0.001419      -0.004649      -0.001536      -0.028664       0.005375      -0.016518       0.002858       0.013660              1.842959       1.551694       0.147813      -0.306485       1.827514      -0.462676       2.149668           0.000000
          112              H      26.677172      23.781774      14.668072       0.112661       1.114218 0.82346339E+01  0.79885584E+02                                 1.660225                            1.590644      -0.833313       2.483113                    0.999319       3.203562       8.375552       0.547960       1.152213      -0.741826      -0.003223       0.037166       0.005076       0.037649      -0.000076      -0.004827      -0.002919      -0.029649       0.011063      -0.017772       0.003894       0.013877              1.689044       1.393065      -0.066530      -0.174992       1.980992       0.220786       1.693075           0.000000
          113              H      16.860672      25.903123       3.905872       0.094674       1.214296 0.89716939E+01  0.89470945E+02                                 1.804266                            1.691715      -0.775911       2.494371                    0.999471       3.397357       9.188699       0.513437       1.196220      -0.730393      -0.008034      -0.027775      -0.013006       0.031704       0.004686      -0.005309       0.015016       0.008669      -0.005872      -0.019681       0.007239       0.012443              1.893189       2.167634       0.553796       0.136127       1.817590       0.243037       1.694342           0.000000
          114              H      18.784460      26.550863       3.303474       0.109656       1.282732 0.95451791E+01  0.97368969E+02                                 1.910811                            1.771542      -1.061918       2.356923                    0.997988       3.628567      10.159993       0.486989       1.232963      -0.719731       0.007736      -0.020982      -0.014862       0.026851       0.009972       0.000974       0.008859      -0.011313       0.011365      -0.014219      -0.001258       0.015476              2.025495       2.175784       0.037276      -0.607094       1.574480       0.248938       2.326220           0.000000
          115              H      19.785218      27.292525       6.755928       0.137249       0.955561 0.68655283E+01  0.65048184E+02                                 1.622285                            1.548525      -0.885399       2.473716                    0.999159       3.321100       9.215012       0.493573       1.309766      -0.702922       0.032781      -0.006291       0.027057       0.042968       0.008411       0.004434      -0.010641       0.020601       0.016775      -0.021068       0.009979       0.011089              1.689205       2.002921       0.145502       0.383017       1.441053      -0.003317       1.623641           0.000000
          116              H      17.586141      26.683649       7.484636       0.116709       1.231615 0.96237295E+01  0.97843700E+02                                 1.826744                            1.763020      -1.017557       2.396885                    0.997677       3.452233       9.482035       0.497410       1.211163      -0.726849      -0.004348      -0.013104       0.041846       0.044064       0.000548       0.001072      -0.008433       0.029965       0.045959      -0.024450       0.007252       0.017198              1.840622       1.801428       0.118420      -0.200926       1.586103      -0.196718       2.134335           0.000000
          117              H       8.310504      23.992290      13.874591       0.115826       1.151268 0.85163557E+01  0.83361256E+02                                 1.698766                            1.619108      -0.961786       2.425025                    0.998416       3.244885       8.536641       0.542084       1.154327      -0.741087      -0.021726      -0.032824      -0.003607       0.039528       0.014372      -0.000046      -0.005610      -0.014813      -0.004532      -0.016014      -0.002105       0.018119              1.732986       1.609943       0.322225       0.155847       1.915269       0.229976       1.673745           0.000000
          118              H      12.909458      24.309682       5.168965       0.105830       1.116540 0.79502820E+01  0.78370536E+02                                 1.802121                            1.662177      -1.280824       2.265822                    0.993602       3.755272      10.731174       0.476796       1.303176      -0.701735      -0.015203      -0.025973      -0.019081       0.035635       0.005246       0.000326       0.009529       0.004703       0.013954      -0.012174       0.000700       0.011474              1.930253       1.995098       0.507646       0.230926       2.118285       0.422333       1.677375           0.000000
          119              H      14.959555      25.038390       4.469406       0.109927       1.165819 0.88834539E+01  0.88792627E+02                                 1.776568                            1.702599      -0.996512       2.402994                    0.997723       3.467826       9.536628       0.500769       1.223697      -0.722820       0.012024      -0.013428      -0.028946       0.034099       0.005267      -0.003886       0.011291       0.010529       0.017794      -0.016697       0.004433       0.012265              1.812392       1.925175       0.067908      -0.325836       1.637154       0.200703       1.874847           0.000000
          120              H      15.157116      27.496563       7.585035       0.114906       1.237977 0.90694093E+01  0.90232058E+02                                 1.790386                            1.676915      -0.909475       2.446132                    0.998697       3.298163       8.763545       0.529481       1.162717      -0.739337       0.015785       0.024140       0.021753       0.036126       0.005057      -0.003690       0.015291       0.004327       0.009927      -0.018061       0.002611       0.015451              1.840748       2.001858       0.388538       0.146124       1.872889       0.354212       1.647497          -0.000000
          121              H      13.032529      26.877971       8.190672       0.114300       1.176300 0.83666153E+01  0.81299965E+02                                 1.700888                            1.585215      -0.970623       2.417622                    0.998494       3.234829       8.400225       0.559639       1.126309      -0.747792      -0.015230       0.019552       0.032119       0.040569       0.003987      -0.003565       0.015756      -0.004056       0.017371      -0.016178      -0.002390       0.018568              1.772509       1.876695      -0.117863      -0.453703       1.521012       0.310816       1.919821          -0.000000
          122              H      10.124176      27.266615      12.488427       0.116559       1.158716 0.82752385E+01  0.80181009E+02                                 1.683811                            1.577010      -0.932929       2.435807                    0.998738       3.210872       8.322443       0.560913       1.126988      -0.747778       0.012206       0.025094      -0.028298       0.039743       0.013400      -0.002701      -0.007400      -0.015186       0.003327      -0.016083      -0.002263       0.018346              1.758708       1.424443       0.116389      -0.102615       1.595527      -0.339161       2.256153          -0.000000
          123              H      10.720097      27.801001      14.619492       0.105490       1.195836 0.88333608E+01  0.87106245E+02                                 1.726734                            1.635530      -0.978546       2.407072                    0.998196       3.313115       8.698891       0.546966       1.135592      -0.745420       0.017685       0.029429       0.002282       0.034410       0.014032       0.000150      -0.005206      -0.014103       0.016194      -0.018751       0.003726       0.015025              1.758554       1.600756       0.372312       0.147869       1.872323       0.200801       1.802583          -0.000001
          124              H       8.987393      24.536391      16.008894       0.112698       1.182681 0.87932048E+01  0.87110868E+02                                 1.758059                            1.667602      -0.837106       2.478710                    0.999335       3.319180       8.900490       0.521329       1.185956      -0.733150      -0.010437      -0.021745       0.025944       0.035424       0.013046       0.001567      -0.004302      -0.015717       0.017060      -0.018579       0.005012       0.013567              1.812769       1.490970       0.105929      -0.011965       1.643395      -0.297617       2.303943           0.000000
          125              H      10.289350      28.630108      16.627486       0.107825       1.143730 0.82818288E+01  0.80286061E+02                                 1.669788                            1.578725      -0.874965       2.457420                    0.999012       3.235524       8.397107       0.559853       1.128543      -0.747285      -0.007908       0.028442      -0.022014       0.036825      -0.000944       0.006995      -0.002053      -0.028996       0.007166      -0.018084       0.004223       0.013862              1.724005       1.384179      -0.074889       0.223759       1.670522      -0.273360       2.117313          -0.000000
          126              H      10.943567      29.281087      18.716447       0.125091       1.168581 0.85966758E+01  0.84884402E+02                                 1.760329                            1.659715      -1.023561       2.396084                    0.998447       3.315633       8.945162       0.516227       1.201621      -0.729024       0.001142       0.037549       0.001182       0.037585      -0.001301       0.007798      -0.005760      -0.030909      -0.004701      -0.018352       0.000024       0.018329              1.835342       1.401859       0.109385       0.132658       2.289164       0.395163       1.815004          -0.000000
          127              H      11.111980      25.427034      19.837038       0.128444       1.051078 0.74004274E+01  0.71370516E+02                                 1.722534                            1.599918      -1.011496       2.410904                    0.997438       3.418542       9.537884       0.489637       1.297090      -0.705355       0.001853      -0.028701       0.024109       0.037529       0.001419       0.004649      -0.001536      -0.028664       0.005375      -0.016518       0.002858       0.013660              1.842959       1.551694      -0.147813       0.306485       1.827514      -0.462677       2.149670           0.000000
          128              H      10.483672      24.798726      17.718928       0.112661       1.114218 0.82346339E+01  0.79885584E+02                                 1.660225                            1.590644      -0.833313       2.483113                    0.999319       3.203562       8.375552       0.547960       1.152213      -0.741826      -0.003223      -0.037166      -0.005076       0.037649       0.000076       0.004827      -0.002919      -0.029649       0.011063      -0.017772       0.003894       0.013877              1.689044       1.393065       0.066530       0.174992       1.980992       0.220786       1.693075           0.000000
          129              H      15.526328       9.709623      12.287628       0.094674       1.214295 0.89716875E+01  0.89470868E+02                                 1.804266                            1.691714      -0.775911       2.494371                    0.999471       3.397357       9.188699       0.513437       1.196220      -0.730393       0.008034      -0.027775       0.013006       0.031704      -0.004686      -0.005309      -0.015016       0.008669      -0.005872      -0.019681       0.007239       0.012443              1.893189       2.167634      -0.553796       0.136127       1.817590      -0.243037       1.694341           0.000000
          130              H      13.602540      10.357363      12.890026       0.109656       1.282732 0.95451792E+01  0.97368969E+02                                 1.910811                            1.771542      -1.061918       2.356923                    0.997988       3.628567      10.159993       0.486989       1.232963      -0.719731      -0.007736      -0.020982       0.014862       0.026851      -0.009972       0.000974      -0.008859      -0.011313       0.011365      -0.014219      -0.001257       0.015476              2.025495       2.175784      -0.037276      -0.607094       1.574480      -0.248938       2.326219           0.000000
          131              H      12.601782      11.099025       9.437572       0.137249       0.955561 0.68655283E+01  0.65048184E+02                                 1.622285                            1.548525      -0.885399       2.473716                    0.999159       3.321100       9.215012       0.493573       1.309766      -0.702922      -0.032781      -0.006291      -0.027057       0.042968      -0.008411       0.004434       0.010641       0.020601       0.016775      -0.021068       0.009979       0.011089              1.689205       2.002921      -0.145502       0.383017       1.441053       0.003317       1.623641           0.000000
          132              H      14.800859      10.490149       8.708864       0.116709       1.231614 0.96237295E+01  0.97843699E+02                                 1.826744                            1.763020      -1.017557       2.396885                    0.997677       3.452233       9.482035       0.497410       1.211163      -0.726849       0.004348      -0.013104      -0.041846       0.044064      -0.000548       0.001072       0.008433       0.029965       0.045959      -0.024450       0.007252       0.017198              1.840622       1.801428      -0.118420      -0.200926       1.586103       0.196718       2.134334           0.000000
          133              H      24.076496       7.798790       2.318909       0.115826       1.151268 0.85163557E+01  0.83361257E+02                                 1.698766                            1.619108      -0.961786       2.425025                    0.998416       3.244885       8.536641       0.542084       1.154327      -0.741087       0.021726      -0.032824       0.003607       0.039528      -0.014372      -0.000046       0.005610      -0.014813      -0.004532      -0.016014      -0.002105       0.018119              1.732986       1.609943      -0.322225       0.155847       1.915270      -0.229976       1.673745           0.000000
          134              H      19.477542       8.116182      11.024535       0.105830       1.116540 0.79502827E+01  0.78370542E+02                                 1.802120                            1.662177      -1.280824       2.265822                    0.993602       3.755272      10.731173       0.476796       1.303176      -0.701735       0.015203      -0.025973       0.019081       0.035635      -0.005246       0.000326      -0.009529       0.004703       0.013954      -0.012174       0.000700       0.011474              1.930253       1.995098      -0.507646       0.230926       2.118285      -0.422333       1.677375           0.000000
          135              H      17.427445       8.844890      11.724094       0.109927       1.165819 0.88834538E+01  0.88792624E+02                                 1.776568                            1.702598      -0.996512       2.402994                    0.997723       3.467826       9.536627       0.500769       1.223697      -0.722820      -0.012024      -0.013428       0.028946       0.034099      -0.005267      -0.003886      -0.011291       0.010529       0.017794      -0.016697       0.004433       0.012265              1.812391       1.925175      -0.067908      -0.325836       1.637154      -0.200703       1.874846           0.000000
          136              H      17.229884      11.303063       8.608465       0.114906       1.237977 0.90694072E+01  0.90232030E+02                                 1.790386                            1.676914      -0.909475       2.446132                    0.998697       3.298163       8.763544       0.529481       1.162717      -0.739337      -0.015785       0.024140      -0.021753       0.036126      -0.005057      -0.003690      -0.015291       0.004327       0.009927      -0.018061       0.002611       0.015451              1.840748       2.001857      -0.388538       0.146124       1.872889      -0.354212       1.647497          -0.000000
          137              H      19.354471      10.684471       8.002828       0.114300       1.176300 0.83666145E+01  0.81299953E+02                                 1.700888                            1.585214      -0.970623       2.417622                    0.998494       3.234829       8.400224       0.559639       1.126309      -0.747792       0.015230       0.019552      -0.032119       0.040569      -0.003987      -0.003565      -0.015756      -0.004056       0.017371      -0.016178      -0.002390       0.018568              1.772509       1.876694       0.117863      -0.453703       1.521011      -0.310816       1.919820          -0.000000
          138              H      22.262824      11.073115       3.705073       0.116559       1.158716 0.82752385E+01  0.80181009E+02                                 1.683811                            1.577010      -0.932929       2.435807                    0.998738       3.210872       8.322443       0.560913       1.126988      -0.747778      -0.012206       0.025094       0.028298       0.039743      -0.013400      -0.002701       0.007400      -0.015186       0.003327      -0.016083      -0.002263       0.018346              1.758708       1.424443      -0.116389      -0.102615       1.595527       0.339161       2.256153          -0.000000
          139              H      21.666903      11.607501       1.574008       0.105490       1.195836 0.88333608E+01  0.87106245E+02                                 1.726734                            1.635530      -0.978546       2.407072                    0.998196       3.313115       8.698891       0.546966       1.135592      -0.745420      -0.017685       0.029429      -0.002282       0.034410      -0.014032       0.000150       0.005206      -0.014103       0.016194      -0.018751       0.003726       0.015025              1.758554       1.600756      -0.372312       0.147869       1.872323      -0.200801       1.802583          -0.000001
          140              H      23.399608       8.342891       0.184606       0.112698       1.182682 0.87932061E+01  0.87110881E+02                                 1.758059                            1.667602      -0.837106       2.478710                    0.999335       3.319180       8.900489       0.521330       1.185956      -0.733150       0.010437      -0.021745      -0.025944       0.035424      -0.013046       0.001567       0.004302      -0.015717       0.017060      -0.018579       0.005012       0.013567              1.812769       1.490970      -0.105930      -0.011966       1.643394       0.297617       2.303942           0.000000
          141              H      22.097650      12.436608      31.953014       0.107825       1.143730 0.82818289E+01  0.80286061E+02                                 1.669788                            1.578725      -0.874965       2.457420                    0.999012       3.235524       8.397107       0.559853       1.128543      -0.747285       0.007908       0.028442       0.022014       0.036825       0.000944       0.006995       0.002053      -0.028996       0.007166      -0.018084       0.004223       0.013862              1.724005       1.384179       0.074889       0.223759       1.670522       0.273360       2.117313          -0.000000
          142              H      21.443433      13.087587      29.864053       0.125091       1.168581 0.85966775E+01  0.84884425E+02                                 1.760329                            1.659715      -1.023561       2.396084                    0.998447       3.315633       8.945163       0.516227       1.201622      -0.729024      -0.001142       0.037549      -0.001182       0.037585       0.001301       0.007798       0.005760      -0.030909      -0.004701      -0.018352       0.000024       0.018329              1.835343       1.401859      -0.109385       0.132658       2.289164      -0.395164       1.815005          -0.000000
          143              H      21.275020       9.233534      28.743463       0.128444       1.051078 0.74004242E+01  0.71370478E+02                                 1.722534                            1.599918      -1.011496       2.410904                    0.997438       3.418542       9.537884       0.489637       1.297090      -0.705355      -0.001853      -0.028701      -0.024109       0.037529      -0.001419       0.004649       0.001536      -0.028664       0.005375      -0.016518       0.002858       0.013660              1.842959       1.551694       0.147814       0.306485       1.827514       0.462676       2.149669           0.000000
          144              H      21.903328       8.605226      30.861572       0.112661       1.114218 0.82346328E+01  0.79885571E+02                                 1.660225                            1.590644      -0.833313       2.483113                    0.999319       3.203562       8.375552       0.547960       1.152213      -0.741826       0.003223      -0.037166       0.005076       0.037649      -0.000076       0.004827       0.002919      -0.029649       0.011063      -0.017772       0.003894       0.013877              1.689044       1.393064      -0.066530       0.174992       1.980992      -0.220786       1.693074           0.000000
          145              H      31.719828       6.483877      20.099372       0.094674       1.214296 0.89716939E+01  0.89470945E+02                                 1.804266                            1.691715      -0.775911       2.494371                    0.999471       3.397357       9.188699       0.513437       1.196220      -0.730393       0.008034       0.027775      -0.013006       0.031704       0.004686       0.005309      -0.015016       0.008669      -0.005872      -0.019681       0.007239       0.012443              1.893189       2.167634       0.553795      -0.136127       1.817590      -0.243038       1.694342           0.000000
          146              H      29.796040       5.836137      19.496974       0.109656       1.282732 0.95451789E+01  0.97368969E+02                                 1.910811                            1.771542      -1.061918       2.356923                    0.997988       3.628567      10.159994       0.486989       1.232963      -0.719731      -0.007736       0.020982      -0.014862       0.026851       0.009972      -0.000974      -0.008859      -0.011313       0.011365      -0.014219      -0.001258       0.015476              2.025495       2.175784       0.037276       0.607094       1.574480      -0.248938       2.326220           0.000000
          147              H      28.795282       5.094475      22.949428       0.137249       0.955561 0.68655284E+01  0.65048186E+02                                 1.622285                            1.548525      -0.885399       2.473716                    0.999159       3.321100       9.215012       0.493573       1.309766      -0.702922      -0.032781       0.006291       0.027057       0.042968       0.008411      -0.004434       0.010641       0.020601       0.016775      -0.021068       0.009979       0.011089              1.689205       2.002921       0.145502      -0.383017       1.441053       0.003317       1.623641           0.000000
          148              H      30.994359       5.703351      23.678136       0.116709       1.231615 0.96237295E+01  0.97843700E+02                                 1.826744                            1.763020      -1.017557       2.396885                    0.997677       3.452233       9.482035       0.497410       1.211163      -0.726849       0.004348       0.013104       0.041846       0.044064       0.000548      -0.001072       0.008433       0.029965       0.045959      -0.024450       0.007252       0.017198              1.840622       1.801428       0.118420       0.200926       1.586103       0.196718       2.134335           0.000000
          149              H       7.882996       8.394710      30.068091       0.115826       1.151268 0.85163557E+01  0.83361257E+02                                 1.698766                            1.619108      -0.961786       2.425025                    0.998416       3.244885       8.536641       0.542084       1.154327      -0.741087       0.021726       0.032824      -0.003607       0.039528       0.014372       0.000046       0.005610      -0.014813      -0.004532      -0.016014      -0.002105       0.018119              1.732986       1.609943       0.322225      -0.155847       1.915270      -0.229976       1.673745           0.000000
          150              H       3.284042       8.077318      21.362465       0.105830       1.116540 0.79502827E+01  0.78370542E+02                                 1.802120                            1.662177      -1.280824       2.265822                    0.993602       3.755272      10.731173       0.476796       1.303176      -0.701735       0.015203       0.025973      -0.019081       0.035635       0.005246      -0.000326      -0.009529       0.004703       0.013954      -0.012174       0.000700       0.011474              1.930253       1.995098       0.507646      -0.230926       2.118285      -0.422333       1.677375           0.000000
          151              H       1.233945       7.348610      20.662906       0.109927       1.165819 0.88834538E+01  0.88792624E+02                                 1.776567                            1.702598      -0.996512       2.402994                    0.997723       3.467826       9.536627       0.500769       1.223697      -0.722820      -0.012024       0.013428      -0.028946       0.034099       0.005267       0.003886      -0.011291       0.010529       0.017794      -0.016697       0.004433       0.012265              1.812391       1.925174       0.067908       0.325836       1.637153      -0.200703       1.874846           0.000000
          152              H       1.036384       4.890437      23.778535       0.114906       1.237977 0.90694080E+01  0.90232042E+02                                 1.790386                            1.676914      -0.909475       2.446132                    0.998697       3.298163       8.763545       0.529481       1.162717      -0.739337      -0.015785      -0.024140       0.021753       0.036126       0.005057       0.003690      -0.015291       0.004327       0.009927      -0.018061       0.002611       0.015451              1.840748       2.001858       0.388538      -0.146124       1.872889      -0.354212       1.647497          -0.000000
          153              H       3.160971       5.509029      24.384172       0.114300       1.176300 0.83666153E+01  0.81299965E+02                                 1.700888                            1.585215      -0.970623       2.417622                    0.998494       3.234829       8.400225       0.559639       1.126309      -0.747792       0.015230      -0.019552       0.032119       0.040569       0.003987       0.003565      -0.015756      -0.004056       0.017371      -0.016178      -0.002390       0.018568              1.772509       1.876695      -0.117863       0.453703       1.521012      -0.310816       1.919821          -0.000000
          154              H       6.069324       5.120385      28.681927       0.116559       1.158716 0.82752385E+01  0.80181009E+02                                 1.683811                            1.577010      -0.932929       2.435807                    0.998738       3.210872       8.322443       0.560913       1.126988      -0.747778      -0.012206      -0.025094      -0.028298       0.039743       0.013400       0.002701       0.007400      -0.015186       0.003327      -0.016083      -0.002263       0.018346              1.758708       1.424443       0.116389       0.102615       1.595527       0.339161       2.256153          -0.000000
          155              H       5.473403       4.585999      30.812992       0.105490       1.195836 0.88333615E+01  0.87106257E+02                                 1.726734                            1.635531      -0.978546       2.407072                    0.998196       3.313115       8.698892       0.546966       1.135593      -0.745420      -0.017685      -0.029429       0.002282       0.034410       0.014032      -0.000150       0.005206      -0.014103       0.016194      -0.018751       0.003726       0.015025              1.758555       1.600757       0.372312      -0.147869       1.872323      -0.200801       1.802584          -0.000001
          156              H       7.206108       7.850609      32.202394       0.112698       1.182682 0.87932061E+01  0.87110881E+02                                 1.758059                            1.667602      -0.837106       2.478710                    0.999335       3.319180       8.900489       0.521330       1.185956      -0.733150       0.010437       0.021745       0.025944       0.035424       0.013046      -0.001567       0.004302      -0.015717       0.017060      -0.018579       0.005012       0.013567              1.812769       1.490970       0.105930       0.011966       1.643394       0.297617       2.303942           0.000000
          157              H       5.904150       3.756892       0.433986       0.107825       1.143730 0.82818289E+01  0.80286061E+02                                 1.669788                            1.578725      -0.874965       2.457420                    0.999012       3.235524       8.397107       0.559853       1.128543      -0.747285       0.007908      -0.028442      -0.022014       0.036825      -0.000944      -0.006995       0.002053      -0.028996       0.007166      -0.018084       0.004223       0.013862              1.724005       1.384179      -0.074889      -0.223759       1.670522       0.273360       2.117313          -0.000000
          158              H       5.249933       3.105913       2.522947       0.125091       1.168581 0.85966755E+01  0.84884396E+02                                 1.760329                            1.659715      -1.023561       2.396084                    0.998447       3.315633       8.945161       0.516228       1.201621      -0.729024      -0.001142      -0.037549       0.001182       0.037585      -0.001301      -0.007798       0.005760      -0.030909      -0.004701      -0.018352       0.000024       0.018329              1.835342       1.401859       0.109385      -0.132658       2.289163      -0.395163       1.815004          -0.000000
          159              H       5.081520       6.959966       3.643538       0.128444       1.051078 0.74004285E+01  0.71370528E+02                                 1.722535                            1.599918      -1.011496       2.410904                    0.997438       3.418542       9.537884       0.489637       1.297090      -0.705355      -0.001853       0.028701       0.024109       0.037529       0.001419      -0.004649       0.001536      -0.028664       0.005375      -0.016518       0.002858       0.013660              1.842959       1.551695      -0.147814      -0.306486       1.827514       0.462677       2.149670           0.000000
          160              H       5.709828       7.588274       1.525428       0.112661       1.114218 0.82346328E+01  0.79885571E+02                                 1.660225                            1.590644      -0.833313       2.483113                    0.999319       3.203562       8.375552       0.547960       1.152213      -0.741826       0.003223       0.037166      -0.005076       0.037649       0.000076      -0.004827       0.002919      -0.029649       0.011063      -0.017772       0.003894       0.013877              1.689044       1.393064       0.066530      -0.174992       1.980992      -0.220786       1.693074           0.000000
          161              H      28.481128       0.667172      22.677377       0.094674       1.214295 0.89716875E+01  0.89470868E+02                                 1.804266                            1.691714      -0.775911       2.494371                    0.999471       3.397357       9.188699       0.513437       1.196220      -0.730393       0.013006      -0.008034       0.027775       0.031704       0.005309       0.015016      -0.004686      -0.007271      -0.010068      -0.019681       0.007239       0.012443              1.893189       1.694341      -0.136127       0.243037       2.167634      -0.553796       1.817590           0.000000
          162              H      29.083526       2.590960      22.029637       0.109656       1.282732 0.95451791E+01  0.97368971E+02                                 1.910811                            1.771542      -1.061918       2.356923                    0.997988       3.628567      10.159994       0.486989       1.232963      -0.719731       0.014862       0.007736       0.020982       0.026851      -0.000974       0.008859      -0.009972       0.011339       0.011288      -0.014219      -0.001258       0.015476              2.025495       2.326220       0.607094       0.248938       2.175784      -0.037276       1.574480           0.000000
          163              H      25.631072       3.591718      21.287975       0.137249       0.955561 0.68655283E+01  0.65048184E+02                                 1.622285                            1.548525      -0.885399       2.473716                    0.999159       3.321100       9.215012       0.493573       1.309766      -0.702922      -0.027057       0.032781       0.006291       0.042968      -0.004434      -0.010641      -0.008411      -0.001913      -0.039289      -0.021068       0.009979       0.011089              1.689205       1.623641      -0.383017      -0.003317       2.002921      -0.145502       1.441053           0.000000
          164              H      24.902364       1.392641      21.896851       0.116709       1.231614 0.96237295E+01  0.97843699E+02                                 1.826744                            1.763020      -1.017557       2.396885                    0.997677       3.452233       9.482035       0.497410       1.211163      -0.726849      -0.041846      -0.004348       0.013104       0.044064      -0.001072      -0.008433      -0.000548       0.007997      -0.067927      -0.024450       0.007252       0.017198              1.840622       2.134334       0.200926      -0.196718       1.801428      -0.118420       1.586103           0.000000
          165              H      18.512409      24.504004      24.588210       0.115826       1.151268 0.85163557E+01  0.83361257E+02                                 1.698766                            1.619108      -0.961786       2.425025                    0.998416       3.244885       8.536641       0.542084       1.154327      -0.741087       0.003607      -0.021726       0.032824       0.039528       0.000046      -0.005610      -0.014372       0.005140       0.024486      -0.016014      -0.002105       0.018119              1.732986       1.673745      -0.155847       0.229976       1.609943      -0.322225       1.915269           0.000000
          166              H      27.218035      29.102958      24.270818       0.105830       1.116540 0.79502827E+01  0.78370542E+02                                 1.802120                            1.662177      -1.280824       2.265822                    0.993602       3.755272      10.731173       0.476796       1.303176      -0.701735       0.019081      -0.015203       0.025973       0.035635      -0.000326       0.009529      -0.005246       0.004626      -0.014031      -0.012174       0.000700       0.011474              1.930253       1.677375      -0.230926       0.422333       1.995098      -0.507646       2.118285           0.000000
          167              H      27.917594      31.153055      23.542110       0.109927       1.165819 0.88834538E+01  0.88792624E+02                                 1.776568                            1.702598      -0.996512       2.402994                    0.997723       3.467826       9.536627       0.500769       1.223697      -0.722820       0.028946       0.012024       0.013428       0.034099       0.003886       0.011291      -0.005267       0.003632      -0.024690      -0.016697       0.004433       0.012265              1.812391       1.874846       0.325836       0.200703       1.925175      -0.067908       1.637154           0.000000
          168              H      24.801965      31.350616      21.083937       0.114906       1.237977 0.90694072E+01  0.90232030E+02                                 1.790386                            1.676914      -0.909475       2.446132                    0.998697       3.298163       8.763544       0.529481       1.162717      -0.739337      -0.021753       0.015785      -0.024140       0.036126       0.003690       0.015291      -0.005057       0.002800      -0.011454      -0.018061       0.002611       0.015451              1.840748       1.647497      -0.146124       0.354212       2.001857      -0.388538       1.872889          -0.000000
          169              H      24.196328      29.226029      21.702529       0.114300       1.176300 0.83666145E+01  0.81299953E+02                                 1.700888                            1.585214      -0.970623       2.417622                    0.998494       3.234829       8.400224       0.559639       1.126309      -0.747792      -0.032119      -0.015230      -0.019552       0.040569       0.003565       0.015756      -0.003987       0.010714      -0.002602      -0.016178      -0.002390       0.018568              1.772509       1.919820       0.453703       0.310816       1.876694       0.117863       1.521011          -0.000000
          170              H      19.898573      26.317676      21.313885       0.116559       1.158716 0.82752385E+01  0.80181009E+02                                 1.683811                            1.577010      -0.932929       2.435807                    0.998738       3.210872       8.322443       0.560913       1.126988      -0.747778       0.028298       0.012206      -0.025094       0.039743       0.002701      -0.007400      -0.013400       0.009257       0.021116      -0.016083      -0.002263       0.018346              1.758708       2.256153       0.102615      -0.339161       1.424443      -0.116389       1.595527          -0.000000
          171              H      17.767508      26.913597      20.779499       0.105490       1.195836 0.88333615E+01  0.87106256E+02                                 1.726734                            1.635531      -0.978546       2.407072                    0.998196       3.313115       8.698892       0.546966       1.135593      -0.745420      -0.002282       0.017685      -0.029429       0.034410      -0.000150      -0.005206      -0.014032       0.015148       0.013058      -0.018751       0.003726       0.015025              1.758555       1.802584      -0.147869       0.200801       1.600757      -0.372312       1.872323          -0.000001
          172              H      16.378106      25.180893      24.044109       0.112698       1.182681 0.87932048E+01  0.87110868E+02                                 1.758059                            1.667602      -0.837106       2.478710                    0.999335       3.319180       8.900490       0.521329       1.185956      -0.733150      -0.025944      -0.010437       0.021745       0.035424      -0.001567      -0.004302      -0.013046       0.016388       0.015045      -0.018579       0.005012       0.013567              1.812769       2.303943       0.011965      -0.297617       1.490970      -0.105929       1.643395           0.000000
          173              H      15.759514      26.482850      19.950392       0.107825       1.143730 0.82818289E+01  0.80286061E+02                                 1.669788                            1.578725      -0.874965       2.457420                    0.999012       3.235524       8.397107       0.559853       1.128543      -0.747285       0.022014      -0.007908      -0.028442       0.036825      -0.006995      -0.002053       0.000944       0.018081       0.039911      -0.018084       0.004223       0.013862              1.724005       2.117313      -0.223759      -0.273360       1.384179       0.074889       1.670522          -0.000000
          174              H      13.670553      27.137067      19.299413       0.125091       1.168581 0.85966755E+01  0.84884395E+02                                 1.760329                            1.659715      -1.023561       2.396083                    0.998447       3.315633       8.945161       0.516228       1.201621      -0.729024      -0.001182       0.001142      -0.037549       0.037585      -0.007798      -0.005760       0.001301       0.013104       0.048714      -0.018352       0.000024       0.018329              1.835342       1.815004      -0.132658       0.395163       1.401859      -0.109385       2.289163          -0.000000
          175              H      12.549963      27.305480      23.153466       0.128444       1.051077 0.74004231E+01  0.71370465E+02                                 1.722534                            1.599918      -1.011496       2.410904                    0.997438       3.418542       9.537884       0.489637       1.297090      -0.705355      -0.024109       0.001853       0.028701       0.037529      -0.004649      -0.001536      -0.001419       0.017020       0.040308      -0.016518       0.002858       0.013660              1.842959       2.149668      -0.306485      -0.462676       1.551694       0.147813       1.827514           0.000000
          176              H      14.668072      26.677172      23.781774       0.112661       1.114218 0.82346339E+01  0.79885584E+02                                 1.660225                            1.590644      -0.833313       2.483113                    0.999319       3.203562       8.375552       0.547960       1.152213      -0.741826       0.005076      -0.003223       0.037166       0.037649      -0.004827      -0.002919      -0.000076       0.020356       0.038942      -0.017772       0.003894       0.013877              1.689044       1.693075      -0.174992       0.220786       1.393065      -0.066530       1.980992           0.000000
          177              H       3.905872      16.860672      25.903123       0.094674       1.214296 0.89716926E+01  0.89470929E+02                                 1.804266                            1.691715      -0.775911       2.494371                    0.999471       3.397357       9.188699       0.513437       1.196220      -0.730393      -0.013006      -0.008034      -0.027775       0.031704      -0.005309       0.015016       0.004686      -0.007271      -0.010068      -0.019681       0.007239       0.012443              1.893189       1.694342       0.136127       0.243037       2.167634       0.553795       1.817590           0.000000
          178              H       3.303474      18.784460      26.550863       0.109656       1.282732 0.95451791E+01  0.97368969E+02                                 1.910811                            1.771542      -1.061918       2.356923                    0.997988       3.628567      10.159993       0.486989       1.232963      -0.719731      -0.014862       0.007736      -0.020982       0.026851       0.000974       0.008859       0.009972       0.011339       0.011288      -0.014219      -0.001258       0.015476              2.025495       2.326220      -0.607094       0.248938       2.175784       0.037276       1.574480           0.000000
          179              H       6.755928      19.785218      27.292525       0.137249       0.955561 0.68655283E+01  0.65048184E+02                                 1.622285                            1.548525      -0.885399       2.473716                    0.999159       3.321100       9.215012       0.493573       1.309766      -0.702922       0.027057       0.032781      -0.006291       0.042968       0.004434      -0.010641       0.008411      -0.001913      -0.039289      -0.021068       0.009979       0.011089              1.689205       1.623641       0.383017      -0.003317       2.002921       0.145502       1.441053           0.000000
          180              H       7.484636      17.586141      26.683649       0.116709       1.231615 0.96237300E+01  0.97843708E+02                                 1.826744                            1.763021      -1.017557       2.396885                    0.997677       3.452233       9.482036       0.497409       1.211163      -0.726849       0.041846      -0.004348      -0.013104       0.044064       0.001072      -0.008433       0.000548       0.007997      -0.067927      -0.024450       0.007252       0.017198              1.840622       2.134335      -0.200926      -0.196718       1.801429       0.118420       1.586103           0.000000
          181              H      13.874591       8.310504      23.992290       0.115826       1.151268 0.85163557E+01  0.83361257E+02                                 1.698766                            1.619108      -0.961786       2.425025                    0.998416       3.244885       8.536641       0.542084       1.154327      -0.741087      -0.003607      -0.021726      -0.032824       0.039528      -0.000046      -0.005610       0.014372       0.005140       0.024486      -0.016014      -0.002105       0.018119              1.732986       1.673745       0.155847       0.229976       1.609943       0.322225       1.915269           0.000000
          182              H       5.168965      12.909458      24.309682       0.105830       1.116540 0.79502820E+01  0.78370536E+02                                 1.802121                            1.662177      -1.280824       2.265822                    0.993602       3.755272      10.731174       0.476796       1.303176      -0.701735      -0.019081      -0.015203      -0.025973       0.035635       0.000326       0.009529       0.005246       0.004626      -0.014031      -0.012174       0.000700       0.011474              1.930253       1.677375       0.230927       0.422333       1.995098       0.507646       2.118285           0.000000
          183              H       4.469406      14.959555      25.038390       0.109927       1.165819 0.88834538E+01  0.88792624E+02                                 1.776567                            1.702598      -0.996512       2.402994                    0.997723       3.467826       9.536627       0.500769       1.223697      -0.722820      -0.028946       0.012024      -0.013428       0.034099      -0.003886       0.011291       0.005267       0.003632      -0.024690      -0.016697       0.004433       0.012265              1.812391       1.874846      -0.325836       0.200703       1.925174       0.067908       1.637153           0.000000
          184              H       7.585035      15.157116      27.496563       0.114906       1.237977 0.90694093E+01  0.90232058E+02                                 1.790386                            1.676915      -0.909475       2.446132                    0.998697       3.298163       8.763545       0.529481       1.162717      -0.739337       0.021753       0.015785       0.024140       0.036126      -0.003690       0.015291       0.005057       0.002800      -0.011454      -0.018061       0.002611       0.015451              1.840748       1.647497       0.146124       0.354212       2.001858       0.388538       1.872889          -0.000000
          185              H       8.190672      13.032529      26.877971       0.114300       1.176300 0.83666153E+01  0.81299965E+02                                 1.700888                            1.585215      -0.970623       2.417622                    0.998494       3.234829       8.400225       0.559639       1.126309      -0.747792       0.032119      -0.015230       0.019552       0.040569      -0.003565       0.015756       0.003987       0.010714      -0.002602      -0.016178      -0.002390       0.018568              1.772509       1.919821      -0.453703       0.310816       1.876695      -0.117863       1.521012          -0.000000
          186              H      12.488427      10.124176      27.266615       0.116559       1.158716 0.82752385E+01  0.80181009E+02                                 1.683811                            1.577010      -0.932929       2.435807                    0.998738       3.210872       8.322443       0.560913       1.126988      -0.747778      -0.028298       0.012206       0.025094       0.039743      -0.002701      -0.007400       0.013400       0.009257       0.021116      -0.016083      -0.002263       0.018346              1.758708       2.256153      -0.102615      -0.339161       1.424443       0.116389       1.595527          -0.000000
          187              H      14.619492      10.720097      27.801001       0.105490       1.195836 0.88333615E+01  0.87106257E+02                                 1.726734                            1.635531      -0.978546       2.407072                    0.998196       3.313115       8.698892       0.546966       1.135593      -0.745420       0.002282       0.017685       0.029429       0.034410       0.000150      -0.005206       0.014032       0.015148       0.013058      -0.018751       0.003726       0.015025              1.758555       1.802584       0.147869       0.200801       1.600757       0.372312       1.872323          -0.000001
          188              H      16.008894       8.987393      24.536391       0.112698       1.182681 0.87932048E+01  0.87110868E+02                                 1.758059                            1.667602      -0.837106       2.478710                    0.999335       3.319180       8.900490       0.521329       1.185956      -0.733150       0.025944      -0.010437      -0.021745       0.035424       0.001567      -0.004302       0.013046       0.016388       0.015045      -0.018579       0.005012       0.013567              1.812769       2.303943      -0.011965      -0.297617       1.490970       0.105929       1.643395           0.000000
          189              H      16.627486      10.289350      28.630108       0.107825       1.143730 0.82818288E+01  0.80286061E+02                                 1.669788                            1.578725      -0.874965       2.457419                    0.999012       3.235524       8.397107       0.559853       1.128543      -0.747285      -0.022014      -0.007908       0.028442       0.036825       0.006995      -0.002053      -0.000944       0.018081       0.039911      -0.018084       0.004223       0.013862              1.724005       2.117313       0.223759      -0.273360       1.384179      -0.074889       1.670522          -0.000000
          190              H      18.716447      10.943567      29.281087       0.125091       1.168581 0.85966771E+01  0.84884418E+02                                 1.760329                            1.659715      -1.023561       2.396084                    0.998447       3.315633       8.945162       0.516227       1.201621      -0.729024       0.001182       0.001142       0.037549       0.037585       0.007798      -0.005760      -0.001301       0.013104       0.048714      -0.018352       0.000024       0.018329              1.835342       1.815004       0.132658       0.395163       1.401859       0.109385       2.289164          -0.000000
          191              H      19.837038      11.111980      25.427034       0.128444       1.051078 0.74004274E+01  0.71370516E+02                                 1.722534                            1.599918      -1.011496       2.410904                    0.997438       3.418542       9.537884       0.489637       1.297090      -0.705355       0.024109       0.001853      -0.028701       0.037529       0.004649      -0.001536       0.001419       0.017020       0.040308      -0.016518       0.002858       0.013660              1.842959       2.149670       0.306485      -0.462677       1.551694      -0.147813       1.827514           0.000000
          192              H      17.718928      10.483672      24.798726       0.112661       1.114218 0.82346339E+01  0.79885584E+02                                 1.660225                            1.590644      -0.833313       2.483113                    0.999319       3.203562       8.375552       0.547960       1.152213      -0.741826      -0.005076      -0.003223      -0.037166       0.037649       0.004827      -0.002919       0.000076       0.020356       0.038942      -0.017772       0.003894       0.013877              1.689044       1.693075       0.174992       0.220786       1.393065       0.066530       1.980992           0.000000
          193              H      12.287628      15.526328       9.709623       0.094674       1.214296 0.89716892E+01  0.89470890E+02                                 1.804266                            1.691715      -0.775911       2.494371                    0.999471       3.397357       9.188700       0.513437       1.196221      -0.730393       0.013006       0.008034      -0.027775       0.031704      -0.005309      -0.015016      -0.004686      -0.007271      -0.010068      -0.019681       0.007239       0.012443              1.893189       1.694341       0.136127      -0.243037       2.167635      -0.553796       1.817591           0.000000
          194              H      12.890026      13.602540      10.357363       0.109656       1.282732 0.95451791E+01  0.97368971E+02                                 1.910811                            1.771542      -1.061918       2.356923                    0.997988       3.628567      10.159994       0.486989       1.232963      -0.719731       0.014862      -0.007736      -0.020982       0.026851       0.000974      -0.008859      -0.009972       0.011339       0.011288      -0.014219      -0.001258       0.015476              2.025495       2.326220      -0.607094      -0.248938       2.175784      -0.037276       1.574480           0.000000
          195              H       9.437572      12.601782      11.099025       0.137249       0.955561 0.68655283E+01  0.65048184E+02                                 1.622285                            1.548525      -0.885399       2.473716                    0.999159       3.321100       9.215012       0.493573       1.309766      -0.702922      -0.027057      -0.032781      -0.006291       0.042968       0.004434       0.010641      -0.008411      -0.001913      -0.039289      -0.021068       0.009979       0.011089              1.689205       1.623641       0.383017       0.003317       2.002921      -0.145502       1.441053           0.000000
          196              H       8.708864      14.800859      10.490149       0.116709       1.231614 0.96237295E+01  0.97843699E+02                                 1.826744                            1.763020      -1.017557       2.396885                    0.997677       3.452233       9.482035       0.497410       1.211163      -0.726849      -0.041846       0.004348      -0.013104       0.044064       0.001072       0.008433      -0.000548       0.007997      -0.067927      -0.024450       0.007252       0.017198              1.840622       2.134334      -0.200926       0.196718       1.801428      -0.118420       1.586103           0.000000
          197              H       2.318909      24.076496       7.798790       0.115826       1.151268 0.85163557E+01  0.83361257E+02                                 1.698766                            1.619108      -0.961786       2.425025                    0.998416       3.244885       8.536641       0.542084       1.154327      -0.741087       0.003607       0.021726      -0.032824       0.039528      -0.000046       0.005610      -0.014372       0.005140       0.024486      -0.016014      -0.002105       0.018119              1.732986       1.673745       0.155847      -0.229976       1.609943      -0.322225       1.915270           0.000000
          198              H      11.024535      19.477542       8.116182       0.105830       1.116540 0.79502827E+01  0.78370542E+02                                 1.802120                            1.662177      -1.280824       2.265822                    0.993602       3.755272      10.731173       0.476796       1.303176      -0.701735       0.019081       0.015203      -0.025973       0.035635       0.000326      -0.009529      -0.005246       0.004626      -0.014031      -0.012174       0.000700       0.011474              1.930253       1.677375       0.230926      -0.422333       1.995098      -0.507646       2.118285           0.000000
          199              H      11.724094      17.427445       8.844890       0.109927       1.165819 0.88834538E+01  0.88792624E+02                                 1.776568                            1.702598      -0.996512       2.402994                    0.997723       3.467826       9.536627       0.500769       1.223697      -0.722820       0.028946      -0.012024      -0.013428       0.034099      -0.003886      -0.011291      -0.005267       0.003632      -0.024690      -0.016697       0.004433       0.012265              1.812391       1.874846      -0.325836      -0.200703       1.925175      -0.067908       1.637154           0.000000
          200              H       8.608465      17.229884      11.303063       0.114906       1.237977 0.90694080E+01  0.90232042E+02                                 1.790386                            1.676914      -0.909475       2.446132                    0.998697       3.298163       8.763545       0.529481       1.162717      -0.739337      -0.021753      -0.015785       0.024140       0.036126      -0.003690      -0.015291      -0.005057       0.002800      -0.011454      -0.018061       0.002611       0.015451              1.840748       1.647497       0.146124      -0.354212       2.001858      -0.388538       1.872889          -0.000000
          201              H       8.002828      19.354471      10.684471       0.114300       1.176300 0.83666145E+01  0.81299953E+02                                 1.700888                            1.585214      -0.970623       2.417622                    0.998494       3.234829       8.400224       0.559639       1.126309      -0.747792      -0.032119       0.015230       0.019552       0.040569      -0.003565      -0.015756      -0.003987       0.010714      -0.002602      -0.016178      -0.002390       0.018568              1.772509       1.919820      -0.453703      -0.310816       1.876694       0.117863       1.521011          -0.000000
          202              H       3.705073      22.262824      11.073115       0.116559       1.158716 0.82752385E+01  0.80181009E+02                                 1.683811                            1.577010      -0.932929       2.435807                    0.998738       3.210872       8.322443       0.560913       1.126988      -0.747778       0.028298      -0.012206       0.025094       0.039743      -0.002701       0.007400      -0.013400       0.009257       0.021116      -0.016083      -0.002263       0.018346              1.758708       2.256153      -0.102615       0.339161       1.424443      -0.116389       1.595527          -0.000000
          203              H       1.574008      21.666903      11.607501       0.105490       1.195836 0.88333615E+01  0.87106257E+02                                 1.726734                            1.635531      -0.978546       2.407072                    0.998196       3.313115       8.698892       0.546966       1.135593      -0.745420      -0.002282      -0.017685       0.029429       0.034410       0.000150       0.005206      -0.014032       0.015148       0.013058      -0.018751       0.003726       0.015025              1.758555       1.802584       0.147869      -0.200801       1.600757      -0.372312       1.872323          -0.000001
          204              H       0.184606      23.399608       8.342891       0.112698       1.182682 0.87932061E+01  0.87110881E+02                                 1.758059                            1.667602      -0.837106       2.478710                    0.999335       3.319180       8.900489       0.521330       1.185956      -0.733150      -0.025944       0.010437      -0.021745       0.035424       0.001567       0.004302      -0.013046       0.016388       0.015045      -0.018579       0.005012       0.013567              1.812769       2.303942      -0.011966       0.297617       1.490970      -0.105930       1.643394           0.000000
          205              H      31.953014      22.097650      12.436608       0.107825       1.143730 0.82818289E+01  0.80286061E+02                                 1.669788                            1.578725      -0.874965       2.457420                    0.999012       3.235524       8.397107       0.559853       1.128543      -0.747285       0.022014       0.007908       0.028442       0.036825       0.006995       0.002053       0.000944       0.018081       0.039911      -0.018084       0.004223       0.013862              1.724005       2.117313       0.223759       0.273360       1.384179       0.074889       1.670522          -0.000000
          206              H      29.864053      21.443433      13.087587       0.125091       1.168581 0.85966758E+01  0.84884402E+02                                 1.760329                            1.659715      -1.023561       2.396084                    0.998447       3.315633       8.945162       0.516227       1.201621      -0.729024      -0.001182      -0.001142       0.037549       0.037585       0.007798       0.005760       0.001301       0.013104       0.048714      -0.018352       0.000024       0.018329              1.835342       1.815004       0.132658      -0.395163       1.401859      -0.109385       2.289164          -0.000000
          207              H      28.743463      21.275020       9.233534       0.128444       1.051078 0.74004241E+01  0.71370477E+02                                 1.722534                            1.599918      -1.011496       2.410904                    0.997438       3.418542       9.537884       0.489637       1.297090      -0.705355      -0.024109      -0.001853      -0.028701       0.037529       0.004649       0.001536      -0.001419       0.017020       0.040308      -0.016518       0.002858       0.013660              1.842959       2.149669       0.306485       0.462676       1.551694       0.147814       1.827514           0.000000
          208              H      30.861572      21.903328       8.605226       0.112661       1.114218 0.82346340E+01  0.79885585E+02                                 1.660225                            1.590644      -0.833313       2.483113                    0.999319       3.203562       8.375552       0.547960       1.152213      -0.741826       0.005076       0.003223      -0.037166       0.037649       0.004827       0.002919      -0.000076       0.020356       0.038942      -0.017772       0.003894       0.013877              1.689044       1.693075       0.174992      -0.220786       1.393065      -0.066530       1.980992           0.000000
          209              H      20.099372      31.719828       6.483877       0.094674       1.214296 0.89716946E+01  0.89470958E+02                                 1.804266                            1.691715      -0.775911       2.494371                    0.999471       3.397357       9.188701       0.513437       1.196221      -0.730393      -0.013006       0.008034       0.027775       0.031704       0.005309      -0.015016       0.004686      -0.007271      -0.010068      -0.019681       0.007239       0.012443              1.893189       1.694342      -0.136127      -0.243038       2.167635       0.553796       1.817591           0.000000
          210              H      19.496974      29.796040       5.836137       0.109656       1.282732 0.95451789E+01  0.97368969E+02                                 1.910811                            1.771542      -1.061918       2.356923                    0.997988       3.628567      10.159994       0.486989       1.232963      -0.719731      -0.014862      -0.007736       0.020982       0.026851      -0.000974      -0.008859       0.009972       0.011339       0.011288      -0.014219      -0.001257       0.015476              2.025495       2.326220       0.607094      -0.248938       2.175784       0.037276       1.574480           0.000000
          211              H      22.949428      28.795282       5.094475       0.137249       0.955561 0.68655284E+01  0.65048186E+02                                 1.622285                            1.548525      -0.885399       2.473716                    0.999159       3.321100       9.215012       0.493573       1.309766      -0.702922       0.027057      -0.032781       0.006291       0.042968      -0.004434       0.010641       0.008411      -0.001913      -0.039289      -0.021068       0.009979       0.011089              1.689205       1.623641      -0.383017       0.003317       2.002921       0.145502       1.441053           0.000000
          212              H      23.678136      30.994359       5.703351       0.116709       1.231615 0.96237295E+01  0.97843700E+02                                 1.826744                            1.763020      -1.017557       2.396885                    0.997677       3.452233       9.482035       0.497410       1.211163      -0.726849       0.041846       0.004348       0.013104       0.044064      -0.001072       0.008433       0.000548       0.007997      -0.067927      -0.024450       0.007252       0.017198              1.840622       2.134335       0.200926       0.196718       1.801428       0.118420       1.586103           0.000000
          213              H      30.068091       7.882996       8.394710       0.115826       1.151268 0.85163557E+01  0.83361257E+02                                 1.698766                            1.619108      -0.961786       2.425025                    0.998416       3.244885       8.536641       0.542084       1.154327      -0.741087      -0.003607       0.021726       0.032824       0.039528       0.000046       0.005610       0.014372       0.005140       0.024486      -0.016014      -0.002105       0.018119              1.732986       1.673745      -0.155847      -0.229976       1.609943       0.322225       1.915270           0.000000
          214              H      21.362465       3.284042       8.077318       0.105830       1.116540 0.79502827E+01  0.78370542E+02                                 1.802120                            1.662177      -1.280824       2.265822                    0.993602       3.755272      10.731173       0.476796       1.303176      -0.701735      -0.019081       0.015203       0.025973       0.035635      -0.000326      -0.009529       0.005246       0.004626      -0.014031      -0.012174       0.000700       0.011474              1.930253       1.677375      -0.230926      -0.422333       1.995098       0.507646       2.118285           0.000000
          215              H      20.662906       1.233945       7.348610       0.109927       1.165819 0.88834539E+01  0.88792627E+02                                 1.776568                            1.702599      -0.996512       2.402994                    0.997723       3.467826       9.536628       0.500769       1.223697      -0.722820      -0.028946      -0.012024       0.013428       0.034099       0.003886      -0.011291       0.005267       0.003632      -0.024690      -0.016697       0.004433       0.012265              1.812392       1.874847       0.325836      -0.200703       1.925175       0.067908       1.637154           0.000000
          216              H      23.778535       1.036384       4.890437       0.114906       1.237977 0.90694072E+01  0.90232030E+02                                 1.790386                            1.676914      -0.909475       2.446132                    0.998697       3.298163       8.763544       0.529481       1.162717      -0.739337       0.021753      -0.015785      -0.024140       0.036126       0.003690      -0.015291       0.005057       0.002800      -0.011454      -0.018061       0.002611       0.015451              1.840748       1.647497      -0.146124      -0.354212       2.001857       0.388538       1.872889          -0.000000
          217              H      24.384172       3.160971       5.509029       0.114300       1.176300 0.83666145E+01  0.81299953E+02                                 1.700888                            1.585214      -0.970623       2.417622                    0.998494       3.234829       8.400224       0.559639       1.126309      -0.747792       0.032119       0.015230      -0.019552       0.040569       0.003565      -0.015756       0.003987       0.010714      -0.002602      -0.016178      -0.002390       0.018568              1.772509       1.919820       0.453703      -0.310816       1.876694      -0.117863       1.521011          -0.000000
          218              H      28.681927       6.069324       5.120385       0.116559       1.158716 0.82752385E+01  0.80181009E+02                                 1.683811                            1.577010      -0.932929       2.435807                    0.998738       3.210872       8.322443       0.560913       1.126988      -0.747778      -0.028298      -0.012206      -0.025094       0.039743       0.002701       0.007400       0.013400       0.009257       0.021116      -0.016083      -0.002263       0.018346              1.758708       2.256153       0.102615       0.339161       1.424443       0.116389       1.595527          -0.000000
          219              H      30.812992       5.473403       4.585999       0.105490       1.195836 0.88333608E+01  0.87106245E+02                                 1.726734                            1.635530      -0.978546       2.407072                    0.998196       3.313115       8.698891       0.546966       1.135592      -0.745420       0.002282      -0.017685      -0.029429       0.034410      -0.000150       0.005206       0.014032       0.015148       0.013058      -0.018751       0.003726       0.015025              1.758554       1.802583      -0.147869      -0.200801       1.600756       0.372312       1.872323          -0.000001
          220              H      32.202394       7.206108       7.850609       0.112698       1.182682 0.87932061E+01  0.87110881E+02                                 1.758059                            1.667602      -0.837106       2.478710                    0.999335       3.319180       8.900489       0.521330       1.185956      -0.733150       0.025944       0.010437       0.021745       0.035424      -0.001567       0.004302       0.013046       0.016388       0.015045      -0.018579       0.005012       0.013567              1.812769       2.303942       0.011966       0.297617       1.490970       0.105930       1.643394           0.000000
          221              H       0.433986       5.904150       3.756892       0.107825       1.143730 0.82818289E+01  0.80286061E+02                                 1.669788                            1.578725      -0.874965       2.457420                    0.999012       3.235524       8.397107       0.559853       1.128543      -0.747285      -0.022014       0.007908      -0.028442       0.036825      -0.006995       0.002053      -0.000944       0.018081       0.039911      -0.018084       0.004223       0.013862              1.724005       2.117313      -0.223759       0.273360       1.384179      -0.074889       1.670522          -0.000000
          222              H       2.522947       5.249933       3.105913       0.125091       1.168581 0.85966758E+01  0.84884402E+02                                 1.760329                            1.659715      -1.023561       2.396084                    0.998447       3.315633       8.945162       0.516227       1.201621      -0.729024       0.001182      -0.001142      -0.037549       0.037585      -0.007798       0.005760      -0.001301       0.013104       0.048714      -0.018352       0.000024       0.018329              1.835342       1.815004      -0.132658      -0.395163       1.401859       0.109385       2.289164          -0.000000
          223              H       3.643538       5.081520       6.959966       0.128444       1.051078 0.74004285E+01  0.71370528E+02                                 1.722535                            1.599918      -1.011496       2.410904                    0.997438       3.418542       9.537884       0.489637       1.297090      -0.705355       0.024109      -0.001853       0.028701       0.037529      -0.004649       0.001536       0.001419       0.017020       0.040308      -0.016518       0.002858       0.013660              1.842959       2.149670      -0.306486       0.462677       1.551695      -0.147814       1.827514           0.000000
          224              H       1.525428       5.709828       7.588274       0.112661       1.114218 0.82346339E+01  0.79885585E+02                                 1.660225                            1.590644      -0.833313       2.483113                    0.999319       3.203562       8.375552       0.547960       1.152213      -0.741826      -0.005076       0.003223       0.037166       0.037649      -0.004827       0.002919       0.000076       0.020356       0.038942      -0.017772       0.003894       0.013877              1.689044       1.693075      -0.174992      -0.220786       1.393065       0.066530       1.980992           0.000000
          225              H       9.709623       3.905872      31.719828       0.094674       1.214296 0.89716946E+01  0.89470958E+02                                 1.804266                            1.691715      -0.775911       2.494371                    0.999471       3.397357       9.188701       0.513437       1.196221      -0.730393      -0.027775      -0.013006       0.008034       0.031704       0.015016      -0.004686       0.005309      -0.001399       0.015940      -0.019681       0.007239       0.012443              1.893189       1.817591       0.243038      -0.553796       1.694342      -0.136127       2.167635           0.000000
          226              H      10.357363       3.303474      29.796040       0.109656       1.282732 0.95451791E+01  0.97368969E+02                                 1.910811                            1.771542      -1.061918       2.356923                    0.997988       3.628567      10.159993       0.486989       1.232963      -0.719731      -0.020982      -0.014862      -0.007736       0.026851       0.008859      -0.009972      -0.000974      -0.000026      -0.022652      -0.014219      -0.001257       0.015476              2.025495       1.574480       0.248938      -0.037276       2.326220       0.607094       2.175784           0.000000
          227              H      11.099025       6.755928      28.795282       0.137249       0.955561 0.68655283E+01  0.65048184E+02                                 1.622285                            1.548525      -0.885399       2.473716                    0.999159       3.321100       9.215012       0.493573       1.309766      -0.702922      -0.006291       0.027057      -0.032781       0.042968      -0.010641      -0.008411      -0.004434      -0.018688       0.022514      -0.021068       0.009979       0.011089              1.689205       1.441053      -0.003317      -0.145502       1.623641      -0.383017       2.002921           0.000000
          228              H      10.490149       7.484636      30.994359       0.116709       1.231614 0.96237281E+01  0.97843682E+02                                 1.826744                            1.763020      -1.017557       2.396885                    0.997677       3.452233       9.482035       0.497410       1.211163      -0.726849      -0.013104       0.041846       0.004348       0.044064      -0.008433      -0.000548      -0.001072      -0.037962       0.021968      -0.024450       0.007252       0.017198              1.840622       1.586103      -0.196718      -0.118420       2.134334       0.200926       1.801428           0.000000
          229              H       7.798790      13.874591       7.882996       0.115826       1.151268 0.85163557E+01  0.83361257E+02                                 1.698766                            1.619108      -0.961786       2.425025                    0.998416       3.244885       8.536641       0.542084       1.154327      -0.741087      -0.032824      -0.003607       0.021726       0.039528      -0.005610      -0.014372       0.000046       0.009673      -0.019953      -0.016014      -0.002105       0.018119              1.732986       1.915270       0.229976      -0.322225       1.673745      -0.155847       1.609943           0.000000
          230              H       8.116182       5.168965       3.284042       0.105830       1.116540 0.79502827E+01  0.78370542E+02                                 1.802120                            1.662177      -1.280824       2.265822                    0.993602       3.755272      10.731173       0.476796       1.303176      -0.701735      -0.025973      -0.019081       0.015203       0.035635       0.009529      -0.005246      -0.000326      -0.009328       0.000077      -0.012174       0.000700       0.011474              1.930253       2.118285       0.422333      -0.507646       1.677375      -0.230926       1.995098           0.000000
          231              H       8.844890       4.469406       1.233945       0.109927       1.165819 0.88834539E+01  0.88792627E+02                                 1.776568                            1.702599      -0.996512       2.402994                    0.997723       3.467826       9.536628       0.500769       1.223697      -0.722820      -0.013428      -0.028946      -0.012024       0.034099       0.011291      -0.005267       0.003886      -0.014161       0.006897      -0.016697       0.004433       0.012265              1.812392       1.637154       0.200703      -0.067908       1.874847       0.325836       1.925175           0.000000
          232              H      11.303063       7.585035       1.036384       0.114906       1.237977 0.90694100E+01  0.90232071E+02                                 1.790386                            1.676915      -0.909475       2.446132                    0.998697       3.298163       8.763546       0.529480       1.162718      -0.739337       0.024140       0.021753      -0.015785       0.036126       0.015291      -0.005057       0.003690      -0.007127       0.001527      -0.018061       0.002611       0.015451              1.840749       1.872890       0.354213      -0.388538       1.647498      -0.146124       2.001858          -0.000000
          233              H      10.684471       8.190672       3.160971       0.114300       1.176300 0.83666153E+01  0.81299965E+02                                 1.700888                            1.585215      -0.970623       2.417622                    0.998494       3.234829       8.400225       0.559639       1.126309      -0.747792       0.019552       0.032119       0.015230       0.040569       0.015756      -0.003987       0.003565      -0.006658      -0.014769      -0.016178      -0.002390       0.018568              1.772509       1.521012       0.310816       0.117863       1.919821       0.453703       1.876695          -0.000000
          234              H      11.073115      12.488427       6.069324       0.116559       1.158716 0.82752385E+01  0.80181009E+02                                 1.683811                            1.577010      -0.932929       2.435807                    0.998738       3.210872       8.322443       0.560913       1.126988      -0.747778       0.025094      -0.028298      -0.012206       0.039743      -0.007400      -0.013400       0.002701       0.005930      -0.024443      -0.016083      -0.002263       0.018346              1.758708       1.595527      -0.339161      -0.116389       2.256153       0.102615       1.424443          -0.000000
          235              H      11.607501      14.619492       5.473403       0.105490       1.195836 0.88333615E+01  0.87106257E+02                                 1.726734                            1.635531      -0.978546       2.407072                    0.998196       3.313115       8.698892       0.546966       1.135593      -0.745420       0.029429       0.002282      -0.017685       0.034410      -0.005206      -0.014032      -0.000150      -0.001045      -0.029251      -0.018751       0.003726       0.015025              1.758555       1.872323       0.200801      -0.372312       1.802584      -0.147869       1.600757          -0.000001
          236              H       8.342891      16.008894       7.206108       0.112698       1.182682 0.87932061E+01  0.87110881E+02                                 1.758059                            1.667602      -0.837106       2.478710                    0.999335       3.319180       8.900489       0.521330       1.185956      -0.733150      -0.021745       0.025944       0.010437       0.035424      -0.004302      -0.013046      -0.001567      -0.000672      -0.032105      -0.018579       0.005012       0.013567              1.812769       1.643394      -0.297617      -0.105930       2.303942       0.011966       1.490970           0.000000
          237              H      12.436608      16.627486       5.904150       0.107825       1.143730 0.82818296E+01  0.80286072E+02                                 1.669789                            1.578726      -0.874965       2.457419                    0.999012       3.235524       8.397108       0.559853       1.128544      -0.747285       0.028442      -0.022014       0.007908       0.036825      -0.002053       0.000944      -0.006995       0.010915      -0.047077      -0.018084       0.004223       0.013862              1.724005       1.670522      -0.273360       0.074889       2.117314      -0.223759       1.384179          -0.000000
          238              H      13.087587      18.716447       5.249933       0.125091       1.168581 0.85966758E+01  0.84884402E+02                                 1.760329                            1.659715      -1.023561       2.396084                    0.998447       3.315633       8.945162       0.516227       1.201621      -0.729024       0.037549       0.001182      -0.001142       0.037585      -0.005760       0.001301      -0.007798       0.017805      -0.044014      -0.018352       0.000024       0.018329              1.835342       2.289164       0.395163      -0.109385       1.815004      -0.132658       1.401859          -0.000000
          239              H       9.233534      19.837038       5.081520       0.128444       1.051078 0.74004285E+01  0.71370528E+02                                 1.722535                            1.599918      -1.011496       2.410904                    0.997438       3.418542       9.537884       0.489637       1.297090      -0.705355      -0.028701       0.024109      -0.001853       0.037529      -0.001536      -0.001419      -0.004649       0.011644      -0.045683      -0.016518       0.002858       0.013660              1.842959       1.827514      -0.462677       0.147814       2.149670      -0.306486       1.551695           0.000000
          240              H       8.605226      17.718928       5.709828       0.112661       1.114218 0.82346328E+01  0.79885571E+02                                 1.660225                            1.590644      -0.833313       2.483113                    0.999319       3.203562       8.375552       0.547960       1.152213      -0.741826      -0.037166      -0.005076       0.003223       0.037649      -0.002919      -0.000076      -0.004827       0.009293      -0.050005      -0.017772       0.003894       0.013877              1.689044       1.980992       0.220786      -0.066530       1.693074      -0.174992       1.393064           0.000000
          241              H       6.483877      28.481128      15.526328       0.094674       1.214296 0.89716892E+01  0.89470890E+02                                 1.804266                            1.691715      -0.775911       2.494371                    0.999471       3.397357       9.188700       0.513437       1.196221      -0.730393       0.027775       0.013006       0.008034       0.031704       0.015016       0.004686      -0.005309      -0.001399       0.015940      -0.019681       0.007239       0.012443              1.893189       1.817591       0.243037       0.553796       1.694341       0.136127       2.167635           0.000000
          242              H       5.836137      29.083526      13.602540       0.109656       1.282732 0.95451791E+01  0.97368971E+02                                 1.910811                            1.771542      -1.061918       2.356923                    0.997988       3.628567      10.159994       0.486989       1.232963      -0.719731       0.020982       0.014862      -0.007736       0.026851       0.008859       0.009972       0.000974      -0.000026      -0.022652      -0.014219      -0.001257       0.015476              2.025495       1.574480       0.248938       0.037276       2.326220      -0.607094       2.175784           0.000000
          243              H       5.094475      25.631072      12.601782       0.137249       0.955561 0.68655283E+01  0.65048184E+02                                 1.622285                            1.548525      -0.885399       2.473716                    0.999159       3.321100       9.215012       0.493573       1.309766      -0.702922       0.006291      -0.027057      -0.032781       0.042968      -0.010641       0.008411       0.004434      -0.018688       0.022514      -0.021068       0.009979       0.011089              1.689205       1.441053      -0.003317       0.145502       1.623641       0.383017       2.002921           0.000000
          244              H       5.703351      24.902364      14.800859       0.116709       1.231614 0.96237295E+01  0.97843699E+02                                 1.826744                            1.763020      -1.017557       2.396885                    0.997677       3.452233       9.482035       0.497410       1.211163      -0.726849       0.013104      -0.041846       0.004348       0.044064      -0.008433       0.000548       0.001072      -0.037962       0.021968      -0.024450       0.007252       0.017198              1.840622       1.586103      -0.196718       0.118420       2.134334      -0.200926       1.801428           0.000000
          245              H       8.394710      18.512409      24.076496       0.115826       1.151268 0.85163557E+01  0.83361257E+02                                 1.698766                            1.619108      -0.961786       2.425025                    0.998416       3.244885       8.536641       0.542084       1.154327      -0.741087       0.032824       0.003607       0.021726       0.039528      -0.005610       0.014372      -0.000046       0.009673      -0.019953      -0.016014      -0.002105       0.018119              1.732986       1.915270       0.229976       0.322225       1.673745       0.155847       1.609943           0.000000
          246              H       8.077318      27.218035      19.477542       0.105830       1.116540 0.79502827E+01  0.78370542E+02                                 1.802120                            1.662177      -1.280824       2.265822                    0.993602       3.755272      10.731173       0.476796       1.303176      -0.701735       0.025973       0.019081       0.015203       0.035635       0.009529       0.005246       0.000326      -0.009328       0.000077      -0.012174       0.000700       0.011474              1.930253       2.118285       0.422333       0.507646       1.677375       0.230926       1.995098           0.000000
          247              H       7.348610      27.917594      17.427445       0.109927       1.165819 0.88834538E+01  0.88792624E+02                                 1.776568                            1.702598      -0.996512       2.402994                    0.997723       3.467826       9.536627       0.500769       1.223697      -0.722820       0.013428       0.028946      -0.012024       0.034099       0.011291       0.005267      -0.003886      -0.014161       0.006897      -0.016697       0.004433       0.012265              1.812391       1.637154       0.200703       0.067908       1.874846      -0.325836       1.925175           0.000000
          248              H       4.890437      24.801965      17.229884       0.114906       1.237977 0.90694093E+01  0.90232058E+02                                 1.790386                            1.676915      -0.909475       2.446132                    0.998697       3.298163       8.763545       0.529481       1.162717      -0.739337      -0.024140      -0.021753      -0.015785       0.036126       0.015291       0.005057      -0.003690      -0.007127       0.001527      -0.018061       0.002611       0.015451              1.840748       1.872889       0.354212       0.388538       1.647497       0.146124       2.001858          -0.000000
          249              H       5.509029      24.196328      19.354471       0.114300       1.176300 0.83666153E+01  0.81299965E+02                                 1.700888                            1.585215      -0.970623       2.417622                    0.998494       3.234829       8.400225       0.559639       1.126309      -0.747792      -0.019552      -0.032119       0.015230       0.040569       0.015756       0.003987      -0.003565      -0.006658      -0.014769      -0.016178      -0.002390       0.018568              1.772509       1.521012       0.310816      -0.117863       1.919821      -0.453703       1.876695          -0.000000
          250              H       5.120385      19.898573      22.262824       0.116559       1.158716 0.82752385E+01  0.80181009E+02                                 1.683811                            1.577010      -0.932929       2.435807                    0.998738       3.210872       8.322443       0.560913       1.126988      -0.747778      -0.025094       0.028298      -0.012206       0.039743      -0.007400       0.013400      -0.002701       0.005930      -0.024443      -0.016083      -0.002263       0.018346              1.758708       1.595527      -0.339161       0.116389       2.256153      -0.102615       1.424443          -0.000000
          251              H       4.585999      17.767508      21.666903       0.105490       1.195836 0.88333608E+01  0.87106245E+02                                 1.726734                            1.635530      -0.978546       2.407072                    0.998196       3.313115       8.698891       0.546966       1.135592      -0.745420      -0.029429      -0.002282      -0.017685       0.034410      -0.005206       0.014032       0.000150      -0.001045      -0.029251      -0.018751       0.003726       0.015025              1.758554       1.872323       0.200801       0.372312       1.802583       0.147869       1.600756          -0.000001
          252              H       7.850609      16.378106      23.399608       0.112698       1.182682 0.87932061E+01  0.87110881E+02                                 1.758059                            1.667602      -0.837106       2.478710                    0.999335       3.319180       8.900489       0.521330       1.185956      -0.733150       0.021745      -0.025944       0.010437       0.035424      -0.004302       0.013046       0.001567      -0.000672      -0.032105      -0.018579       0.005012       0.013567              1.812769       1.643394      -0.297617       0.105930       2.303942      -0.011966       1.490970           0.000000
          253              H       3.756892      15.759514      22.097650       0.107825       1.143730 0.82818281E+01  0.80286050E+02                                 1.669788                            1.578725      -0.874965       2.457420                    0.999012       3.235524       8.397106       0.559853       1.128543      -0.747285      -0.028442       0.022014       0.007908       0.036825      -0.002053      -0.000944       0.006995       0.010915      -0.047077      -0.018084       0.004223       0.013862              1.724004       1.670522      -0.273360      -0.074889       2.117313       0.223759       1.384179          -0.000000
          254              H       3.105913      13.670553      21.443433       0.125091       1.168581 0.85966755E+01  0.84884396E+02                                 1.760329                            1.659715      -1.023561       2.396084                    0.998447       3.315633       8.945161       0.516228       1.201621      -0.729024      -0.037549      -0.001182      -0.001142       0.037585      -0.005760      -0.001301       0.007798       0.017805      -0.044014      -0.018352       0.000024       0.018329              1.835342       2.289163       0.395163       0.109385       1.815004       0.132658       1.401859          -0.000000
          255              H       6.959966      12.549963      21.275020       0.128444       1.051078 0.74004242E+01  0.71370478E+02                                 1.722534                            1.599918      -1.011496       2.410904                    0.997438       3.418542       9.537884       0.489637       1.297090      -0.705355       0.028701      -0.024109      -0.001853       0.037529      -0.001536       0.001419       0.004649       0.011644      -0.045683      -0.016518       0.002858       0.013660              1.842959       1.827514      -0.462676      -0.147814       2.149669       0.306485       1.551694           0.000000
          256              H       7.588274      14.668072      21.903328       0.112661       1.114218 0.82346328E+01  0.79885571E+02                                 1.660225                            1.590644      -0.833313       2.483113                    0.999319       3.203562       8.375552       0.547960       1.152213      -0.741826       0.037166       0.005076       0.003223       0.037649      -0.002919       0.000076       0.004827       0.009293      -0.050005      -0.017772       0.003894       0.013877              1.689044       1.980992       0.220786       0.066530       1.693074       0.174992       1.393064           0.000000
          257              H      22.677377      20.099372      16.860672       0.094674       1.214296 0.89716943E+01  0.89470952E+02                                 1.804266                            1.691715      -0.775911       2.494371                    0.999471       3.397357       9.188700       0.513437       1.196221      -0.730393       0.027775      -0.013006      -0.008034       0.031704      -0.015016      -0.004686      -0.005309      -0.001399       0.015940      -0.019681       0.007239       0.012443              1.893189       1.817591      -0.243038      -0.553796       1.694342       0.136127       2.167634           0.000000
          258              H      22.029637      19.496974      18.784460       0.109656       1.282732 0.95451790E+01  0.97368967E+02                                 1.910811                            1.771542      -1.061918       2.356923                    0.997988       3.628567      10.159993       0.486989       1.232963      -0.719731       0.020982      -0.014862       0.007736       0.026851      -0.008859      -0.009972       0.000974      -0.000026      -0.022652      -0.014219      -0.001257       0.015476              2.025495       1.574480      -0.248938      -0.037276       2.326220      -0.607094       2.175784           0.000000
          259              H      21.287975      22.949428      19.785218       0.137249       0.955561 0.68655284E+01  0.65048186E+02                                 1.622285                            1.548525      -0.885399       2.473716                    0.999159       3.321100       9.215012       0.493573       1.309766      -0.702922       0.006291       0.027057       0.032781       0.042968       0.010641      -0.008411       0.004434      -0.018688       0.022514      -0.021068       0.009979       0.011089              1.689205       1.441053       0.003317      -0.145502       1.623641       0.383017       2.002921           0.000000
          260              H      21.896851      23.678136      17.586141       0.116709       1.231615 0.96237295E+01  0.97843700E+02                                 1.826744                            1.763020      -1.017557       2.396885                    0.997677       3.452233       9.482035       0.497410       1.211163      -0.726849       0.013104       0.041846      -0.004348       0.044064       0.008433      -0.000548       0.001072      -0.037962       0.021968      -0.024450       0.007252       0.017198              1.840622       1.586103       0.196718      -0.118420       2.134335      -0.200926       1.801428           0.000000
          261              H      24.588210      30.068091       8.310504       0.115826       1.151268 0.85163550E+01  0.83361246E+02                                 1.698766                            1.619107      -0.961786       2.425025                    0.998416       3.244885       8.536640       0.542084       1.154327      -0.741087       0.032824      -0.003607      -0.021726       0.039528       0.005610      -0.014372      -0.000046       0.009673      -0.019953      -0.016014      -0.002105       0.018119              1.732985       1.915269      -0.229976      -0.322225       1.673745       0.155847       1.609942           0.000000
          262              H      24.270818      21.362465      12.909458       0.105830       1.116540 0.79502827E+01  0.78370542E+02                                 1.802120                            1.662177      -1.280824       2.265822                    0.993602       3.755272      10.731173       0.476796       1.303176      -0.701735       0.025973      -0.019081      -0.015203       0.035635      -0.009529      -0.005246       0.000326      -0.009328       0.000077      -0.012174       0.000700       0.011474              1.930253       2.118285      -0.422333      -0.507646       1.677375       0.230926       1.995098           0.000000
          263              H      23.542110      20.662906      14.959555       0.109927       1.165819 0.88834538E+01  0.88792624E+02                                 1.776567                            1.702598      -0.996512       2.402994                    0.997723       3.467826       9.536627       0.500769       1.223697      -0.722820       0.013428      -0.028946       0.012024       0.034099      -0.011291      -0.005267      -0.003886      -0.014161       0.006897      -0.016697       0.004433       0.012265              1.812391       1.637153      -0.200703      -0.067908       1.874846      -0.325836       1.925174           0.000000
          264              H      21.083937      23.778535      15.157116       0.114906       1.237977 0.90694093E+01  0.90232058E+02                                 1.790386                            1.676915      -0.909475       2.446132                    0.998697       3.298163       8.763545       0.529481       1.162717      -0.739337      -0.024140       0.021753       0.015785       0.036126      -0.015291      -0.005057      -0.003690      -0.007127       0.001527      -0.018061       0.002611       0.015451              1.840748       1.872889      -0.354212      -0.388538       1.647497       0.146124       2.001858          -0.000000
          265              H      21.702529      24.384172      13.032529       0.114300       1.176300 0.83666153E+01  0.81299965E+02                                 1.700888                            1.585215      -0.970623       2.417622                    0.998494       3.234829       8.400225       0.559639       1.126309      -0.747792      -0.019552       0.032119      -0.015230       0.040569      -0.015756      -0.003987      -0.003565      -0.006658      -0.014769      -0.016178      -0.002390       0.018568              1.772509       1.521012      -0.310816       0.117863       1.919821      -0.453703       1.876695          -0.000000
          266              H      21.313885      28.681927      10.124176       0.116559       1.158716 0.82752385E+01  0.80181009E+02                                 1.683811                            1.577010      -0.932929       2.435807                    0.998738       3.210872       8.322443       0.560913       1.126988      -0.747778      -0.025094      -0.028298       0.012206       0.039743       0.007400      -0.013400      -0.002701       0.005930      -0.024443      -0.016083      -0.002263       0.018346              1.758708       1.595527       0.339161      -0.116389       2.256153      -0.102615       1.424443          -0.000000
          267              H      20.779499      30.812992      10.720097       0.105490       1.195836 0.88333615E+01  0.87106257E+02                                 1.726734                            1.635531      -0.978546       2.407072                    0.998196       3.313115       8.698892       0.546966       1.135593      -0.745420      -0.029429       0.002282       0.017685       0.034410       0.005206      -0.014032       0.000150      -0.001045      -0.029251      -0.018751       0.003726       0.015025              1.758555       1.872323      -0.200801      -0.372312       1.802584       0.147869       1.600757          -0.000001
          268              H      24.044109      32.202394       8.987393       0.112698       1.182681 0.87932048E+01  0.87110868E+02                                 1.758059                            1.667602      -0.837106       2.478710                    0.999335       3.319180       8.900490       0.521329       1.185956      -0.733150       0.021745       0.025944      -0.010437       0.035424       0.004302      -0.013046       0.001567      -0.000672      -0.032105      -0.018579       0.005012       0.013567              1.812769       1.643395       0.297617      -0.105929       2.303943      -0.011965       1.490970           0.000000
          269              H      19.950392       0.433986      10.289350       0.107825       1.143730 0.82818289E+01  0.80286061E+02                                 1.669788                            1.578725      -0.874965       2.457419                    0.999012       3.235524       8.397107       0.559853       1.128543      -0.747285      -0.028442      -0.022014      -0.007908       0.036825       0.002053       0.000944       0.006995       0.010915      -0.047077      -0.018084       0.004223       0.013862              1.724005       1.670522       0.273360       0.074889       2.117313       0.223759       1.384179          -0.000000
          270              H      19.299413       2.522947      10.943567       0.125091       1.168581 0.85966771E+01  0.84884418E+02                                 1.760329                            1.659715      -1.023561       2.396083                    0.998447       3.315633       8.945162       0.516227       1.201621      -0.729024      -0.037549       0.001182       0.001142       0.037585       0.005760       0.001301       0.007798       0.017805      -0.044014      -0.018352       0.000024       0.018329              1.835342       2.289164      -0.395163      -0.109385       1.815004       0.132658       1.401859          -0.000000
          271              H      23.153466       3.643538      11.111980       0.128444       1.051078 0.74004274E+01  0.71370516E+02                                 1.722534                            1.599918      -1.011496       2.410904                    0.997438       3.418542       9.537884       0.489637       1.297090      -0.705355       0.028701       0.024109       0.001853       0.037529       0.001536      -0.001419       0.004649       0.011644      -0.045683      -0.016518       0.002858       0.013660              1.842959       1.827514       0.462677       0.147813       2.149670       0.306485       1.551694           0.000000
          272              H      23.781774       1.525428      10.483672       0.112661       1.114218 0.82346339E+01  0.79885584E+02                                 1.660225                            1.590644      -0.833313       2.483113                    0.999319       3.203562       8.375552       0.547960       1.152213      -0.741826       0.037166      -0.005076      -0.003223       0.037649       0.002919      -0.000076       0.004827       0.009293      -0.050005      -0.017772       0.003894       0.013877              1.689044       1.980992      -0.220786      -0.066530       1.693075       0.174992       1.393065           0.000000
          273              H      25.903123      12.287628       0.667172       0.094674       1.214296 0.89716892E+01  0.89470890E+02                                 1.804266                            1.691715      -0.775911       2.494371                    0.999471       3.397357       9.188700       0.513437       1.196221      -0.730393      -0.027775       0.013006      -0.008034       0.031704      -0.015016       0.004686       0.005309      -0.001399       0.015940      -0.019681       0.007239       0.012443              1.893189       1.817591      -0.243037       0.553796       1.694341      -0.136127       2.167635           0.000000
          274              H      26.550863      12.890026       2.590960       0.109656       1.282732 0.95451791E+01  0.97368971E+02                                 1.910811                            1.771542      -1.061918       2.356923                    0.997988       3.628567      10.159994       0.486989       1.232963      -0.719731      -0.020982       0.014862       0.007736       0.026851      -0.008859       0.009972      -0.000974      -0.000026      -0.022652      -0.014219      -0.001258       0.015476              2.025495       1.574480      -0.248938       0.037276       2.326220       0.607094       2.175784           0.000000
          275              H      27.292525       9.437572       3.591718       0.137249       0.955561 0.68655283E+01  0.65048184E+02                                 1.622285                            1.548525      -0.885399       2.473716                    0.999159       3.321100       9.215012       0.493573       1.309766      -0.702922      -0.006291      -0.027057       0.032781       0.042968       0.010641       0.008411      -0.004434      -0.018688       0.022514      -0.021068       0.009979       0.011089              1.689205       1.441053       0.003317       0.145502       1.623641      -0.383017       2.002921           0.000000
          276              H      26.683649       8.708864       1.392641       0.116709       1.231614 0.96237295E+01  0.97843699E+02                                 1.826744                            1.763020      -1.017557       2.396885                    0.997677       3.452233       9.482035       0.497410       1.211163      -0.726849      -0.013104      -0.041846      -0.004348       0.044064       0.008433       0.000548      -0.001072      -0.037962       0.021968      -0.024450       0.007252       0.017198              1.840622       1.586103       0.196718       0.118420       2.134334       0.200926       1.801428           0.000000
          277              H      23.992290       2.318909      24.504004       0.115826       1.151268 0.85163557E+01  0.83361256E+02                                 1.698766                            1.619108      -0.961786       2.425025                    0.998416       3.244885       8.536641       0.542084       1.154327      -0.741087      -0.032824       0.003607      -0.021726       0.039528       0.005610       0.014372       0.000046       0.009673      -0.019953      -0.016014      -0.002105       0.018119              1.732986       1.915270      -0.229976       0.322225       1.673745      -0.155847       1.609943           0.000000
          278              H      24.309682      11.024535      29.102958       0.105830       1.116540 0.79502827E+01  0.78370542E+02                                 1.802120                            1.662177      -1.280824       2.265822                    0.993602       3.755272      10.731173       0.476796       1.303176      -0.701735      -0.025973       0.019081      -0.015203       0.035635      -0.009529       0.005246      -0.000326      -0.009328       0.000077      -0.012174       0.000700       0.011474              1.930253       2.118285      -0.422333       0.507646       1.677375      -0.230926       1.995098           0.000000
          279              H      25.038390      11.724094      31.153055       0.109927       1.165819 0.88834539E+01  0.88792627E+02                                 1.776568                            1.702599      -0.996512       2.402994                    0.997723       3.467826       9.536628       0.500769       1.223697      -0.722820      -0.013428       0.028946       0.012024       0.034099      -0.011291       0.005267       0.003886      -0.014161       0.006897      -0.016697       0.004433       0.012265              1.812392       1.637154      -0.200703       0.067908       1.874847       0.325837       1.925175           0.000000
          280              H      27.496563       8.608465      31.350616       0.114906       1.237977 0.90694093E+01  0.90232058E+02                                 1.790386                            1.676915      -0.909475       2.446132                    0.998697       3.298163       8.763545       0.529481       1.162717      -0.739337       0.024140      -0.021753       0.015785       0.036126      -0.015291       0.005057       0.003690      -0.007127       0.001527      -0.018061       0.002611       0.015451              1.840748       1.872889      -0.354212       0.388538       1.647497      -0.146124       2.001858          -0.000000
          281              H      26.877971       8.002828      29.226029       0.114300       1.176300 0.83666145E+01  0.81299953E+02                                 1.700888                            1.585214      -0.970623       2.417622                    0.998494       3.234829       8.400224       0.559639       1.126309      -0.747792       0.019552      -0.032119      -0.015230       0.040569      -0.015756       0.003987       0.003565      -0.006658      -0.014769      -0.016178      -0.002390       0.018568              1.772509       1.521011      -0.310816      -0.117863       1.919820       0.453703       1.876694          -0.000000
          282              H      27.266615       3.705073      26.317676       0.116559       1.158716 0.82752385E+01  0.80181009E+02                                 1.683811                            1.577010      -0.932929       2.435807                    0.998738       3.210872       8.322443       0.560913       1.126988      -0.747778       0.025094       0.028298       0.012206       0.039743       0.007400       0.013400       0.002701       0.005930      -0.024443      -0.016083      -0.002263       0.018346              1.758708       1.595527       0.339161       0.116389       2.256153       0.102615       1.424443          -0.000000
          283              H      27.801001       1.574008      26.913597       0.105490       1.195836 0.88333615E+01  0.87106257E+02                                 1.726734                            1.635531      -0.978546       2.407072                    0.998196       3.313115       8.698892       0.546966       1.135593      -0.745420       0.029429      -0.002282       0.017685       0.034410       0.005206       0.014032      -0.000150      -0.001045      -0.029251      -0.018751       0.003726       0.015025              1.758555       1.872323      -0.200801       0.372312       1.802584      -0.147869       1.600757          -0.000001
          284              H      24.536391       0.184606      25.180893       0.112698       1.182681 0.87932043E+01  0.87110859E+02                                 1.758058                            1.667601      -0.837106       2.478710                    0.999335       3.319180       8.900489       0.521330       1.185956      -0.733150      -0.021745      -0.025944      -0.010437       0.035424       0.004302       0.013046      -0.001567      -0.000672      -0.032105      -0.018579       0.005012       0.013567              1.812769       1.643394       0.297617       0.105929       2.303942       0.011965       1.490970           0.000000
          285              H      28.630108      31.953014      26.482850       0.107825       1.143730 0.82818289E+01  0.80286061E+02                                 1.669788                            1.578725      -0.874965       2.457419                    0.999012       3.235524       8.397107       0.559853       1.128543      -0.747285       0.028442       0.022014      -0.007908       0.036825       0.002053      -0.000944      -0.006995       0.010915      -0.047077      -0.018084       0.004223       0.013862              1.724005       1.670522       0.273360      -0.074889       2.117313      -0.223759       1.384179          -0.000000
          286              H      29.281087      29.864053      27.137067       0.125091       1.168581 0.85966771E+01  0.84884418E+02                                 1.760329                            1.659715      -1.023561       2.396083                    0.998447       3.315633       8.945162       0.516227       1.201621      -0.729024       0.037549      -0.001182       0.001142       0.037585       0.005760      -0.001301      -0.007798       0.017805      -0.044014      -0.018352       0.000024       0.018329              1.835342       2.289164      -0.395163       0.109385       1.815005      -0.132658       1.401859          -0.000000
          287              H      25.427034      28.743463      27.305480       0.128444       1.051077 0.74004231E+01  0.71370465E+02                                 1.722534                            1.599918      -1.011496       2.410904                    0.997438       3.418542       9.537884       0.489637       1.297090      -0.705355      -0.028701      -0.024109       0.001853       0.037529       0.001536       0.001419      -0.004649       0.011644      -0.045683      -0.016518       0.002858       0.013660              1.842959       1.827514       0.462676      -0.147813       2.149668      -0.306485       1.551694           0.000000
          288              H      24.798726      30.861572      26.677172       0.112661       1.114218 0.82346339E+01  0.79885584E+02                                 1.660225                            1.590644      -0.833313       2.483113                    0.999319       3.203562       8.375552       0.547960       1.152213      -0.741826      -0.037166       0.005076      -0.003223       0.037649       0.002919       0.000076      -0.004827       0.009293      -0.050005      -0.017772       0.003894       0.013877              1.689044       1.980992      -0.220786       0.066530       1.693075      -0.174992       1.393065           0.000000
          289              H      31.719828       9.709623       3.905872       0.094674       1.214296 0.89716942E+01  0.89470952E+02                                 1.804266                            1.691715      -0.775911       2.494371                    0.999471       3.397357       9.188700       0.513437       1.196221      -0.730393       0.008034      -0.027775      -0.013006       0.031704      -0.004686       0.005309       0.015016       0.008669      -0.005872      -0.019681       0.007239       0.012443              1.893189       2.167634      -0.553796      -0.136127       1.817591       0.243038       1.694342           0.000000
          290              H      29.796040      10.357363       3.303474       0.109656       1.282732 0.95451791E+01  0.97368969E+02                                 1.910811                            1.771542      -1.061918       2.356923                    0.997988       3.628567      10.159993       0.486989       1.232963      -0.719731      -0.007736      -0.020982      -0.014862       0.026851      -0.009972      -0.000974       0.008859      -0.011313       0.011365      -0.014219      -0.001257       0.015476              2.025495       2.175784      -0.037276       0.607094       1.574480       0.248938       2.326220           0.000000
          291              H      28.795282      11.099025       6.755928       0.137249       0.955561 0.68655283E+01  0.65048184E+02                                 1.622285                            1.548525      -0.885399       2.473716                    0.999159       3.321100       9.215012       0.493573       1.309766      -0.702922      -0.032781      -0.006291       0.027057       0.042968      -0.008411      -0.004434      -0.010641       0.020601       0.016775      -0.021068       0.009979       0.011089              1.689205       2.002921      -0.145502      -0.383017       1.441053      -0.003317       1.623641           0.000000
          292              H      30.994359      10.490149       7.484636       0.116709       1.231614 0.96237281E+01  0.97843682E+02                                 1.826744                            1.763020      -1.017557       2.396885                    0.997677       3.452233       9.482035       0.497410       1.211163      -0.726849       0.004348      -0.013104       0.041846       0.044064      -0.000548      -0.001072      -0.008433       0.029965       0.045959      -0.024450       0.007252       0.017198              1.840622       1.801428      -0.118420       0.200926       1.586103      -0.196718       2.134334           0.000000
          293              H       7.882996       7.798790      13.874591       0.115826       1.151268 0.85163551E+01  0.83361246E+02                                 1.698766                            1.619107      -0.961786       2.425025                    0.998416       3.244885       8.536640       0.542084       1.154327      -0.741087       0.021726      -0.032824      -0.003607       0.039528      -0.014372       0.000046      -0.005610      -0.014813      -0.004532      -0.016014      -0.002105       0.018119              1.732985       1.609942      -0.322225      -0.155847       1.915269       0.229976       1.673745           0.000000
          294              H       3.284042       8.116182       5.168965       0.105830       1.116540 0.79502827E+01  0.78370542E+02                                 1.802120                            1.662177      -1.280824       2.265822                    0.993602       3.755272      10.731173       0.476796       1.303176      -0.701735       0.015203      -0.025973      -0.019081       0.035635      -0.005246      -0.000326       0.009529       0.004703       0.013954      -0.012174       0.000700       0.011474              1.930253       1.995098      -0.507646      -0.230926       2.118285       0.422333       1.677375           0.000000
          295              H       1.233945       8.844890       4.469406       0.109927       1.165819 0.88834539E+01  0.88792627E+02                                 1.776568                            1.702599      -0.996512       2.402994                    0.997723       3.467826       9.536628       0.500769       1.223697      -0.722820      -0.012024      -0.013428      -0.028946       0.034099      -0.005267       0.003886       0.011291       0.010529       0.017794      -0.016697       0.004433       0.012265              1.812392       1.925175      -0.067908       0.325836       1.637154       0.200703       1.874847           0.000000
          296              H       1.036384      11.303063       7.585035       0.114906       1.237977 0.90694093E+01  0.90232058E+02                                 1.790386                            1.676915      -0.909475       2.446132                    0.998697       3.298163       8.763545       0.529481       1.162717      -0.739337      -0.015785       0.024140       0.021753       0.036126      -0.005057       0.003690       0.015291       0.004327       0.009927      -0.018061       0.002611       0.015451              1.840748       2.001858      -0.388538      -0.146124       1.872889       0.354212       1.647497          -0.000000
          297              H       3.160971      10.684471       8.190672       0.114300       1.176300 0.83666145E+01  0.81299953E+02                                 1.700888                            1.585214      -0.970623       2.417622                    0.998494       3.234829       8.400224       0.559639       1.126309      -0.747792       0.015230       0.019552       0.032119       0.040569      -0.003987       0.003565       0.015756      -0.004056       0.017371      -0.016178      -0.002390       0.018568              1.772509       1.876694       0.117863       0.453703       1.521011       0.310816       1.919820          -0.000000
          298              H       6.069324      11.073115      12.488427       0.116559       1.158716 0.82752393E+01  0.80181021E+02                                 1.683811                            1.577010      -0.932929       2.435807                    0.998738       3.210872       8.322444       0.560913       1.126989      -0.747778      -0.012206       0.025094      -0.028298       0.039743      -0.013400       0.002701      -0.007400      -0.015186       0.003327      -0.016083      -0.002263       0.018346              1.758708       1.424444      -0.116389       0.102615       1.595527      -0.339161       2.256154          -0.000000
          299              H       5.473403      11.607501      14.619492       0.105490       1.195836 0.88333608E+01  0.87106245E+02                                 1.726734                            1.635530      -0.978546       2.407072                    0.998196       3.313115       8.698891       0.546966       1.135592      -0.745420      -0.017685       0.029429       0.002282       0.034410      -0.014032      -0.000150      -0.005206      -0.014103       0.016194      -0.018751       0.003726       0.015025              1.758554       1.600756      -0.372312      -0.147869       1.872323       0.200801       1.802583          -0.000001
          300              H       7.206108       8.342891      16.008894       0.112698       1.182682 0.87932061E+01  0.87110881E+02                                 1.758059                            1.667602      -0.837106       2.478710                    0.999335       3.319180       8.900489       0.521330       1.185956      -0.733150       0.010437      -0.021745       0.025944       0.035424      -0.013046      -0.001567      -0.004302      -0.015717       0.017060      -0.018579       0.005012       0.013567              1.812769       1.490970      -0.105930       0.011966       1.643394      -0.297617       2.303942           0.000000
          301              H       5.904150      12.436608      16.627486       0.107825       1.143730 0.82818289E+01  0.80286061E+02                                 1.669788                            1.578725      -0.874965       2.457420                    0.999012       3.235524       8.397107       0.559853       1.128543      -0.747285       0.007908       0.028442      -0.022014       0.036825       0.000944      -0.006995      -0.002053      -0.028996       0.007166      -0.018084       0.004223       0.013862              1.724005       1.384179       0.074889      -0.223759       1.670522      -0.273360       2.117313          -0.000000
          302              H       5.249933      13.087587      18.716447       0.125091       1.168581 0.85966771E+01  0.84884418E+02                                 1.760329                            1.659715      -1.023561       2.396083                    0.998447       3.315633       8.945162       0.516227       1.201621      -0.729024      -0.001142       0.037549       0.001182       0.037585       0.001301      -0.007798      -0.005760      -0.030909      -0.004700      -0.018352       0.000024       0.018329              1.835342       1.401859      -0.109385      -0.132658       2.289164       0.395163       1.815004          -0.000000
          303              H       5.081520       9.233534      19.837038       0.128444       1.051078 0.74004285E+01  0.71370528E+02                                 1.722535                            1.599918      -1.011496       2.410904                    0.997438       3.418542       9.537884       0.489637       1.297090      -0.705355      -0.001853      -0.028701       0.024109       0.037529      -0.001419      -0.004649      -0.001536      -0.028664       0.005375      -0.016518       0.002858       0.013660              1.842959       1.551695       0.147814      -0.306486       1.827514      -0.462677       2.149670           0.000000
          304              H       5.709828       8.605226      17.718928       0.112661       1.114218 0.82346339E+01  0.79885585E+02                                 1.660225                            1.590644      -0.833313       2.483113                    0.999319       3.203562       8.375552       0.547960       1.152213      -0.741826       0.003223      -0.037166      -0.005076       0.037649      -0.000076      -0.004827      -0.002919      -0.029649       0.011063      -0.017772       0.003894       0.013877              1.689044       1.393065      -0.066530      -0.174992       1.980992       0.220786       1.693075           0.000000
          305              H      15.526328       6.483877      28.481128       0.094674       1.214296 0.89716892E+01  0.89470890E+02                                 1.804266                            1.691715      -0.775911       2.494371                    0.999471       3.397357       9.188700       0.513437       1.196221      -0.730393       0.008034       0.027775       0.013006       0.031704       0.004686      -0.005309       0.015016       0.008669      -0.005872      -0.019681       0.007239       0.012443              1.893189       2.167635       0.553796       0.136127       1.817591       0.243037       1.694341           0.000000
          306              H      13.602540       5.836137      29.083526       0.109656       1.282732 0.95451791E+01  0.97368971E+02                                 1.910811                            1.771542      -1.061918       2.356923                    0.997988       3.628567      10.159994       0.486989       1.232963      -0.719731      -0.007736       0.020982       0.014862       0.026851       0.009972       0.000974       0.008859      -0.011313       0.011365      -0.014219      -0.001258       0.015476              2.025495       2.175784       0.037276      -0.607094       1.574480       0.248938       2.326220           0.000000
          307              H      12.601782       5.094475      25.631072       0.137249       0.955561 0.68655283E+01  0.65048184E+02                                 1.622285                            1.548525      -0.885399       2.473716                    0.999159       3.321100       9.215012       0.493573       1.309766      -0.702922      -0.032781       0.006291      -0.027057       0.042968       0.008411       0.004434      -0.010641       0.020601       0.016775      -0.021068       0.009979       0.011089              1.689205       2.002921       0.145502       0.383017       1.441053      -0.003317       1.623641           0.000000
          308              H      14.800859       5.703351      24.902364       0.116709       1.231614 0.96237276E+01  0.97843673E+02                                 1.826744                            1.763020      -1.017557       2.396885                    0.997677       3.452233       9.482034       0.497410       1.211162      -0.726849       0.004348       0.013104      -0.041846       0.044064       0.000548       0.001072      -0.008433       0.029965       0.045959      -0.024450       0.007252       0.017198              1.840622       1.801428       0.118420      -0.200925       1.586103      -0.196718       2.134334           0.000000
          309              H      24.076496       8.394710      18.512409       0.115826       1.151268 0.85163550E+01  0.83361246E+02                                 1.698766                            1.619107      -0.961786       2.425025                    0.998416       3.244885       8.536640       0.542084       1.154327      -0.741087       0.021726       0.032824       0.003607       0.039528       0.014372      -0.000046      -0.005610      -0.014813      -0.004532      -0.016014      -0.002105       0.018119              1.732985       1.609942       0.322225       0.155847       1.915269       0.229976       1.673745           0.000000
          310              H      19.477542       8.077318      27.218035       0.105830       1.116540 0.79502827E+01  0.78370542E+02                                 1.802120                            1.662177      -1.280824       2.265822                    0.993602       3.755272      10.731173       0.476796       1.303176      -0.701735       0.015203       0.025973       0.019081       0.035635       0.005246       0.000326       0.009529       0.004703       0.013954      -0.012174       0.000700       0.011474              1.930253       1.995098       0.507646       0.230926       2.118285       0.422333       1.677375           0.000000
          311              H      17.427445       7.348610      27.917594       0.109927       1.165819 0.88834539E+01  0.88792627E+02                                 1.776568                            1.702599      -0.996512       2.402994                    0.997723       3.467826       9.536628       0.500769       1.223697      -0.722820      -0.012024       0.013428       0.028946       0.034099       0.005267      -0.003886       0.011291       0.010529       0.017794      -0.016697       0.004433       0.012265              1.812392       1.925175       0.067908      -0.325837       1.637154       0.200703       1.874847           0.000000
          312              H      17.229884       4.890437      24.801965       0.114906       1.237977 0.90694080E+01  0.90232043E+02                                 1.790386                            1.676914      -0.909475       2.446132                    0.998697       3.298163       8.763545       0.529481       1.162717      -0.739337      -0.015785      -0.024140      -0.021753       0.036126       0.005057      -0.003690       0.015291       0.004327       0.009927      -0.018061       0.002611       0.015451              1.840748       2.001858       0.388538       0.146124       1.872889       0.354212       1.647497          -0.000000
          313              H      19.354471       5.509029      24.196328       0.114300       1.176300 0.83666153E+01  0.81299965E+02                                 1.700888                            1.585215      -0.970623       2.417622                    0.998494       3.234829       8.400225       0.559639       1.126309      -0.747792       0.015230      -0.019552      -0.032119       0.040569       0.003987      -0.003565       0.015756      -0.004056       0.017371      -0.016178      -0.002390       0.018568              1.772509       1.876695      -0.117863      -0.453703       1.521012       0.310816       1.919821          -0.000000
          314              H      22.262824       5.120385      19.898573       0.116559       1.158716 0.82752385E+01  0.80181009E+02                                 1.683811                            1.577010      -0.932929       2.435807                    0.998738       3.210872       8.322443       0.560913       1.126988      -0.747778      -0.012206      -0.025094       0.028298       0.039743       0.013400      -0.002701      -0.007400      -0.015186       0.003327      -0.016083      -0.002263       0.018346              1.758708       1.424443       0.116389      -0.102615       1.595527      -0.339161       2.256153          -0.000000
          315              H      21.666903       4.585999      17.767508       0.105490       1.195836 0.88333615E+01  0.87106257E+02                                 1.726734                            1.635531      -0.978546       2.407072                    0.998196       3.313115       8.698892       0.546966       1.135593      -0.745420      -0.017685      -0.029429      -0.002282       0.034410       0.014032       0.000150      -0.005206      -0.014103       0.016194      -0.018751       0.003726       0.015025              1.758555       1.600757       0.372312       0.147869       1.872323       0.200801       1.802584          -0.000001
          316              H      23.399608       7.850609      16.378106       0.112698       1.182682 0.87932061E+01  0.87110881E+02                                 1.758059                            1.667602      -0.837106       2.478710                    0.999335       3.319180       8.900489       0.521330       1.185956      -0.733150       0.010437       0.021745      -0.025944       0.035424       0.013046       0.001567      -0.004302      -0.015717       0.017060      -0.018579       0.005012       0.013567              1.812769       1.490970       0.105930      -0.011966       1.643394      -0.297617       2.303942           0.000000
          317              H      22.097650       3.756892      15.759514       0.107825       1.143730 0.82818289E+01  0.80286061E+02                                 1.669788                            1.578725      -0.874965       2.457419                    0.999012       3.235524       8.397107       0.559853       1.128543      -0.747285       0.007908      -0.028442       0.022014       0.036825      -0.000944       0.006995      -0.002053      -0.028996       0.007166      -0.018084       0.004223       0.013862              1.724005       1.384179      -0.074889       0.223759       1.670522      -0.273360       2.117313          -0.000000
          318              H      21.443433       3.105913      13.670553       0.125091       1.168581 0.85966771E+01  0.84884418E+02                                 1.760329                            1.659715      -1.023561       2.396084                    0.998447       3.315633       8.945162       0.516227       1.201621      -0.729024      -0.001142      -0.037549      -0.001182       0.037585      -0.001301       0.007798      -0.005760      -0.030909      -0.004701      -0.018352       0.000024       0.018329              1.835342       1.401859       0.109385       0.132658       2.289164       0.395163       1.815004          -0.000000
          319              H      21.275020       6.959966      12.549963       0.128444       1.051078 0.74004242E+01  0.71370478E+02                                 1.722534                            1.599918      -1.011496       2.410904                    0.997438       3.418542       9.537884       0.489637       1.297090      -0.705355      -0.001853       0.028701      -0.024109       0.037529       0.001419       0.004649      -0.001536      -0.028664       0.005375      -0.016518       0.002858       0.013660              1.842959       1.551694      -0.147814       0.306485       1.827514      -0.462676       2.149669           0.000000
          320              H      21.903328       7.588274      14.668072       0.112661       1.114218 0.82346339E+01  0.79885585E+02                                 1.660225                            1.590644      -0.833313       2.483113                    0.999319       3.203562       8.375552       0.547960       1.152213      -0.741826       0.003223       0.037166       0.005076       0.037649       0.000076       0.004827      -0.002919      -0.029649       0.011063      -0.017772       0.003894       0.013877              1.689044       1.393065       0.066530       0.174992       1.980992       0.220786       1.693075           0.000000
          321              H      16.860672      22.677377      20.099372       0.094674       1.214296 0.89716942E+01  0.89470952E+02                                 1.804266                            1.691715      -0.775911       2.494371                    0.999471       3.397357       9.188700       0.513437       1.196221      -0.730393      -0.008034       0.027775      -0.013006       0.031704      -0.004686      -0.005309      -0.015016       0.008669      -0.005872      -0.019681       0.007239       0.012443              1.893189       2.167634      -0.553796       0.136127       1.817591      -0.243038       1.694342           0.000000
          322              H      18.784460      22.029637      19.496974       0.109656       1.282732 0.95451820E+01  0.97369003E+02                                 1.910811                            1.771542      -1.061918       2.356923                    0.997988       3.628568      10.159995       0.486990       1.232963      -0.719731       0.007736       0.020982      -0.014862       0.026851      -0.009972       0.000974      -0.008859      -0.011313       0.011365      -0.014219      -0.001258       0.015476              2.025495       2.175784      -0.037276      -0.607094       1.574480      -0.248938       2.326220           0.000000
          323              H      19.785218      21.287975      22.949428       0.137249       0.955561 0.68655284E+01  0.65048186E+02                                 1.622285                            1.548525      -0.885399       2.473716                    0.999159       3.321100       9.215012       0.493573       1.309766      -0.702922       0.032781       0.006291       0.027057       0.042968      -0.008411       0.004434       0.010641       0.020601       0.016775      -0.021068       0.009979       0.011089              1.689205       2.002921      -0.145502       0.383017       1.441053       0.003317       1.623641           0.000000
          324              H      17.586141      21.896851      23.678136       0.116709       1.231614 0.96237277E+01  0.97843674E+02                                 1.826744                            1.763020      -1.017557       2.396885                    0.997677       3.452233       9.482034       0.497410       1.211162      -0.726849      -0.004348       0.013104       0.041846       0.044064      -0.000548       0.001072       0.008433       0.029965       0.045959      -0.024450       0.007252       0.017198              1.840622       1.801428      -0.118420      -0.200926       1.586103       0.196718       2.134334           0.000000
          325              H       8.310504      24.588210      30.068091       0.115826       1.151268 0.85163557E+01  0.83361256E+02                                 1.698766                            1.619108      -0.961786       2.425025                    0.998416       3.244885       8.536641       0.542084       1.154327      -0.741087      -0.021726       0.032824      -0.003607       0.039528      -0.014372      -0.000046       0.005610      -0.014813      -0.004532      -0.016014      -0.002105       0.018119              1.732986       1.609943      -0.322225       0.155847       1.915270      -0.229976       1.673745           0.000000
          326              H      12.909458      24.270818      21.362465       0.105830       1.116540 0.79502820E+01  0.78370536E+02                                 1.802121                            1.662177      -1.280824       2.265822                    0.993602       3.755272      10.731174       0.476796       1.303176      -0.701735      -0.015203       0.025973      -0.019081       0.035635      -0.005246       0.000326      -0.009529       0.004703       0.013954      -0.012174       0.000700       0.011474              1.930253       1.995098      -0.507646       0.230927       2.118285      -0.422333       1.677375           0.000000
          327              H      14.959555      23.542110      20.662906       0.109927       1.165819 0.88834538E+01  0.88792624E+02                                 1.776567                            1.702598      -0.996512       2.402994                    0.997723       3.467826       9.536627       0.500769       1.223697      -0.722820       0.012024       0.013428      -0.028946       0.034099      -0.005267      -0.003886      -0.011291       0.010529       0.017794      -0.016697       0.004433       0.012265              1.812391       1.925174      -0.067908      -0.325836       1.637153      -0.200703       1.874846           0.000000
          328              H      15.157116      21.083937      23.778535       0.114906       1.237977 0.90694080E+01  0.90232043E+02                                 1.790386                            1.676914      -0.909475       2.446132                    0.998697       3.298163       8.763545       0.529481       1.162717      -0.739337       0.015785      -0.024140       0.021753       0.036126      -0.005057      -0.003690      -0.015291       0.004327       0.009927      -0.018061       0.002611       0.015451              1.840748       2.001858      -0.388538       0.146124       1.872889      -0.354212       1.647497          -0.000000
          329              H      13.032529      21.702529      24.384172       0.114300       1.176300 0.83666153E+01  0.81299965E+02                                 1.700888                            1.585215      -0.970623       2.417622                    0.998494       3.234829       8.400225       0.559639       1.126309      -0.747792      -0.015230      -0.019552       0.032119       0.040569      -0.003987      -0.003565      -0.015756      -0.004056       0.017371      -0.016178      -0.002390       0.018568              1.772509       1.876695       0.117863      -0.453703       1.521012      -0.310816       1.919821          -0.000000
          330              H      10.124176      21.313885      28.681927       0.116559       1.158716 0.82752385E+01  0.80181009E+02                                 1.683811                            1.577010      -0.932929       2.435807                    0.998738       3.210872       8.322443       0.560913       1.126988      -0.747778       0.012206      -0.025094      -0.028298       0.039743      -0.013400      -0.002701       0.007400      -0.015186       0.003327      -0.016083      -0.002263       0.018346              1.758708       1.424443      -0.116389      -0.102615       1.595527       0.339161       2.256153          -0.000000
          331              H      10.720097      20.779499      30.812992       0.105490       1.195836 0.88333608E+01  0.87106245E+02                                 1.726734                            1.635530      -0.978546       2.407072                    0.998196       3.313115       8.698891       0.546966       1.135592      -0.745420       0.017685      -0.029429       0.002282       0.034410      -0.014032       0.000150       0.005206      -0.014103       0.016194      -0.018751       0.003726       0.015025              1.758554       1.600756      -0.372312       0.147869       1.872323      -0.200801       1.802583          -0.000001
          332              H       8.987393      24.044109      32.202394       0.112698       1.182681 0.87932043E+01  0.87110859E+02                                 1.758058                            1.667601      -0.837106       2.478710                    0.999335       3.319180       8.900489       0.521330       1.185956      -0.733150      -0.010437       0.021745       0.025944       0.035424      -0.013046       0.001567       0.004302      -0.015717       0.017060      -0.018579       0.005012       0.013567              1.812769       1.490970      -0.105929      -0.011965       1.643394       0.297617       2.303942           0.000000
          333              H      10.289350      19.950392       0.433986       0.107825       1.143730 0.82818288E+01  0.80286061E+02                                 1.669788                            1.578725      -0.874965       2.457419                    0.999012       3.235524       8.397107       0.559853       1.128543      -0.747285      -0.007908      -0.028442      -0.022014       0.036825       0.000944       0.006995       0.002053      -0.028996       0.007166      -0.018084       0.004223       0.013862              1.724005       1.384179       0.074889       0.223759       1.670522       0.273360       2.117313          -0.000000
          334              H      10.943567      19.299413       2.522947       0.125091       1.168581 0.85966755E+01  0.84884396E+02                                 1.760329                            1.659715      -1.023561       2.396084                    0.998447       3.315633       8.945161       0.516228       1.201621      -0.729024       0.001142      -0.037549       0.001182       0.037585       0.001301       0.007798       0.005760      -0.030909      -0.004701      -0.018352       0.000024       0.018329              1.835342       1.401859      -0.109385       0.132658       2.289163      -0.395163       1.815004          -0.000000
          335              H      11.111980      23.153466       3.643538       0.128444       1.051078 0.74004274E+01  0.71370516E+02                                 1.722534                            1.599918      -1.011496       2.410904                    0.997438       3.418542       9.537884       0.489637       1.297090      -0.705355       0.001853       0.028701       0.024109       0.037529      -0.001419       0.004649       0.001536      -0.028664       0.005375      -0.016518       0.002858       0.013660              1.842959       1.551694       0.147813       0.306485       1.827514       0.462677       2.149670           0.000000
          336              H      10.483672      23.781774       1.525428       0.112661       1.114218 0.82346339E+01  0.79885584E+02                                 1.660225                            1.590644      -0.833313       2.483113                    0.999319       3.203562       8.375552       0.547960       1.152213      -0.741826      -0.003223       0.037166      -0.005076       0.037649      -0.000076       0.004827       0.002919      -0.029649       0.011063      -0.017772       0.003894       0.013877              1.689044       1.393065      -0.066530       0.174992       1.980992      -0.220786       1.693075           0.000000
          337              H       0.667172      25.903123      12.287628       0.094674       1.214296 0.89716892E+01  0.89470890E+02                                 1.804266                            1.691715      -0.775911       2.494371                    0.999471       3.397357       9.188700       0.513437       1.196221      -0.730393      -0.008034      -0.027775       0.013006       0.031704       0.004686       0.005309      -0.015016       0.008669      -0.005872      -0.019681       0.007239       0.012443              1.893189       2.167635       0.553796      -0.136127       1.817591      -0.243037       1.694341           0.000000
          338              H       2.590960      26.550863      12.890026       0.109656       1.282732 0.95451791E+01  0.97368971E+02                                 1.910811                            1.771542      -1.061918       2.356923                    0.997988       3.628567      10.159994       0.486989       1.232963      -0.719731       0.007736      -0.020982       0.014862       0.026851       0.009972      -0.000974      -0.008859      -0.011313       0.011365      -0.014219      -0.001257       0.015476              2.025495       2.175784       0.037276       0.607094       1.574480      -0.248938       2.326220           0.000000
          339              H       3.591718      27.292525       9.437572       0.137249       0.955561 0.68655283E+01  0.65048184E+02                                 1.622285                            1.548525      -0.885399       2.473716                    0.999159       3.321100       9.215012       0.493573       1.309766      -0.702922       0.032781      -0.006291      -0.027057       0.042968       0.008411      -0.004434       0.010641       0.020601       0.016775      -0.021068       0.009979       0.011089              1.689205       2.002921       0.145502      -0.383017       1.441053       0.003317       1.623641           0.000000
          340              H       1.392641      26.683649       8.708864       0.116709       1.231614 0.96237295E+01  0.97843699E+02                                 1.826744                            1.763020      -1.017557       2.396885                    0.997677       3.452233       9.482035       0.497410       1.211163      -0.726849      -0.004348      -0.013104      -0.041846       0.044064       0.000548      -0.001072       0.008433       0.029965       0.045959      -0.024450       0.007252       0.017198              1.840622       1.801428       0.118420       0.200926       1.586103       0.196718       2.134334           0.000000
          341              H      24.504004      23.992290       2.318909       0.115826       1.151268 0.85163557E+01  0.83361257E+02                                 1.698766                            1.619108      -0.961786       2.425025                    0.998416       3.244885       8.536641       0.542084       1.154327      -0.741087      -0.021726      -0.032824       0.003607       0.039528       0.014372       0.000046       0.005610      -0.014813      -0.004532      -0.016014      -0.002105       0.018119              1.732986       1.609943       0.322225      -0.155847       1.915269      -0.229976       1.673745           0.000000
          342              H      29.102958      24.309682      11.024535       0.105830       1.116540 0.79502820E+01  0.78370536E+02                                 1.802121                            1.662177      -1.280824       2.265822                    0.993602       3.755272      10.731174       0.476796       1.303176      -0.701735      -0.015203      -0.025973       0.019081       0.035635       0.005246      -0.000326      -0.009529       0.004703       0.013954      -0.012174       0.000700       0.011474              1.930253       1.995098       0.507646      -0.230926       2.118285      -0.422333       1.677375           0.000000
          343              H      31.153055      25.038390      11.724094       0.109927       1.165819 0.88834539E+01  0.88792627E+02                                 1.776568                            1.702599      -0.996512       2.402994                    0.997723       3.467826       9.536628       0.500769       1.223697      -0.722820       0.012024      -0.013428       0.028946       0.034099       0.005267       0.003886      -0.011291       0.010529       0.017794      -0.016697       0.004433       0.012265              1.812392       1.925175       0.067908       0.325837       1.637154      -0.200703       1.874847           0.000000
          344              H      31.350616      27.496563       8.608465       0.114906       1.237977 0.90694093E+01  0.90232058E+02                                 1.790386                            1.676915      -0.909475       2.446132                    0.998697       3.298163       8.763545       0.529481       1.162717      -0.739337       0.015785       0.024140      -0.021753       0.036126       0.005057       0.003690      -0.015291       0.004327       0.009927      -0.018061       0.002611       0.015451              1.840748       2.001858       0.388538      -0.146124       1.872889      -0.354212       1.647497          -0.000000
          345              H      29.226029      26.877971       8.002828       0.114300       1.176300 0.83666145E+01  0.81299953E+02                                 1.700888                            1.585214      -0.970623       2.417622                    0.998494       3.234829       8.400224       0.559639       1.126309      -0.747792      -0.015230       0.019552      -0.032119       0.040569       0.003987       0.003565      -0.015756      -0.004056       0.017371      -0.016178      -0.002390       0.018568              1.772509       1.876694      -0.117863       0.453703       1.521011      -0.310816       1.919820          -0.000000
          346              H      26.317676      27.266615       3.705073       0.116559       1.158716 0.82752385E+01  0.80181009E+02                                 1.683811                            1.577010      -0.932929       2.435807                    0.998738       3.210872       8.322443       0.560913       1.126988      -0.747778       0.012206       0.025094       0.028298       0.039743       0.013400       0.002701       0.007400      -0.015186       0.003327      -0.016083      -0.002263       0.018346              1.758708       1.424443       0.116389       0.102615       1.595527       0.339161       2.256153          -0.000000
          347              H      26.913597      27.801001       1.574008       0.105490       1.195836 0.88333608E+01  0.87106245E+02                                 1.726734                            1.635530      -0.978546       2.407072                    0.998196       3.313115       8.698891       0.546966       1.135592      -0.745420       0.017685       0.029429      -0.002282       0.034410       0.014032      -0.000150       0.005206      -0.014103       0.016194      -0.018751       0.003726       0.015025              1.758554       1.600756       0.372312      -0.147869       1.872323      -0.200801       1.802583          -0.000001
          348              H      25.180893      24.536391       0.184606       0.112698       1.182681 0.87932043E+01  0.87110859E+02                                 1.758058                            1.667601      -0.837106       2.478710                    0.999335       3.319180       8.900489       0.521330       1.185956      -0.733150      -0.010437      -0.021745      -0.025944       0.035424       0.013046      -0.001567       0.004302      -0.015717       0.017060      -0.018579       0.005012       0.013567              1.812769       1.490970       0.105929       0.011965       1.643394       0.297617       2.303943           0.000000
          349              H      26.482850      28.630108      31.953014       0.107825       1.143730 0.82818288E+01  0.80286061E+02                                 1.669788                            1.578725      -0.874965       2.457420                    0.999012       3.235524       8.397107       0.559853       1.128543      -0.747285      -0.007908       0.028442       0.022014       0.036825      -0.000944      -0.006995       0.002053      -0.028996       0.007166      -0.018084       0.004223       0.013862              1.724005       1.384179      -0.074889      -0.223759       1.670522       0.273360       2.117313          -0.000000
          350              H      27.137067      29.281087      29.864053       0.125091       1.168581 0.85966771E+01  0.84884418E+02                                 1.760329                            1.659715      -1.023561       2.396084                    0.998447       3.315633       8.945162       0.516227       1.201621      -0.729024       0.001142       0.037549      -0.001182       0.037585      -0.001301      -0.007798       0.005760      -0.030909      -0.004701      -0.018352       0.000024       0.018329              1.835342       1.401859       0.109385      -0.132658       2.289164      -0.395163       1.815004          -0.000000
          351              H      27.305480      25.427034      28.743463       0.128444       1.051077 0.74004231E+01  0.71370466E+02                                 1.722534                            1.599918      -1.011496       2.410904                    0.997438       3.418542       9.537884       0.489637       1.297090      -0.705355       0.001853      -0.028701      -0.024109       0.037529       0.001419      -0.004649       0.001536      -0.028664       0.005375      -0.016518       0.002858       0.013660              1.842959       1.551694      -0.147813      -0.306485       1.827514       0.462676       2.149668           0.000000
          352              H      26.677172      24.798726      30.861572       0.112661       1.114218 0.82346339E+01  0.79885584E+02                                 1.660225                            1.590644      -0.833313       2.483113                    0.999319       3.203562       8.375552       0.547960       1.152213      -0.741826      -0.003223      -0.037166       0.005076       0.037649       0.000076      -0.004827       0.002919      -0.029649       0.011063      -0.017772       0.003894       0.013877              1.689044       1.393065       0.066530      -0.174992       1.980992      -0.220786       1.693075           0.000000
          353              H       3.905872      31.719828       9.709623       0.094674       1.214296 0.89716942E+01  0.89470952E+02                                 1.804266                            1.691715      -0.775911       2.494371                    0.999471       3.397357       9.188700       0.513437       1.196221      -0.730393      -0.013006       0.008034      -0.027775       0.031704       0.005309       0.015016      -0.004686      -0.007271      -0.010068      -0.019681       0.007239       0.012443              1.893189       1.694342      -0.136127       0.243038       2.167634      -0.553796       1.817591           0.000000
          354              H       3.303474      29.796040      10.357363       0.109656       1.282732 0.95451791E+01  0.97368969E+02                                 1.910811                            1.771542      -1.061918       2.356923                    0.997988       3.628567      10.159993       0.486989       1.232963      -0.719731      -0.014862      -0.007736      -0.020982       0.026851      -0.000974       0.008859      -0.009972       0.011339       0.011288      -0.014219      -0.001258       0.015476              2.025495       2.326220       0.607094       0.248938       2.175784      -0.037276       1.574480           0.000000
          355              H       6.755928      28.795282      11.099025       0.137249       0.955561 0.68655283E+01  0.65048184E+02                                 1.622285                            1.548525      -0.885399       2.473716                    0.999159       3.321100       9.215012       0.493573       1.309766      -0.702922       0.027057      -0.032781      -0.006291       0.042968      -0.004434      -0.010641      -0.008411      -0.001913      -0.039289      -0.021068       0.009979       0.011089              1.689205       1.623641      -0.383017      -0.003317       2.002921      -0.145502       1.441053           0.000000
          356              H       7.484636      30.994359      10.490149       0.116709       1.231614 0.96237281E+01  0.97843682E+02                                 1.826744                            1.763020      -1.017557       2.396885                    0.997677       3.452233       9.482035       0.497410       1.211163      -0.726849       0.041846       0.004348      -0.013104       0.044064      -0.001072      -0.008433      -0.000548       0.007997      -0.067927      -0.024450       0.007252       0.017198              1.840622       2.134334       0.200926      -0.196718       1.801428      -0.118420       1.586103           0.000000
          357              H      13.874591       7.882996       7.798790       0.115826       1.151268 0.85163557E+01  0.83361257E+02                                 1.698766                            1.619108      -0.961786       2.425025                    0.998416       3.244885       8.536641       0.542084       1.154327      -0.741087      -0.003607       0.021726      -0.032824       0.039528       0.000046      -0.005610      -0.014372       0.005140       0.024486      -0.016014      -0.002105       0.018119              1.732986       1.673745      -0.155847       0.229976       1.609943      -0.322225       1.915270           0.000000
          358              H       5.168965       3.284042       8.116182       0.105830       1.116540 0.79502820E+01  0.78370536E+02                                 1.802121                            1.662177      -1.280824       2.265822                    0.993602       3.755272      10.731174       0.476796       1.303176      -0.701735      -0.019081       0.015203      -0.025973       0.035635      -0.000326       0.009529      -0.005246       0.004626      -0.014031      -0.012174       0.000700       0.011474              1.930253       1.677375      -0.230926       0.422333       1.995098      -0.507646       2.118285           0.000000
          359              H       4.469406       1.233945       8.844890       0.109927       1.165819 0.88834539E+01  0.88792627E+02                                 1.776568                            1.702599      -0.996512       2.402994                    0.997723       3.467826       9.536628       0.500769       1.223697      -0.722820      -0.028946      -0.012024      -0.013428       0.034099       0.003886       0.011291      -0.005267       0.003632      -0.024690      -0.016697       0.004433       0.012265              1.812392       1.874847       0.325836       0.200703       1.925175      -0.067908       1.637154           0.000000
          360              H       7.585035       1.036384      11.303063       0.114906       1.237977 0.90694093E+01  0.90232058E+02                                 1.790386                            1.676915      -0.909475       2.446132                    0.998697       3.298163       8.763545       0.529481       1.162717      -0.739337       0.021753      -0.015785       0.024140       0.036126       0.003690       0.015291      -0.005057       0.002800      -0.011454      -0.018061       0.002611       0.015451              1.840748       1.647497      -0.146124       0.354212       2.001858      -0.388538       1.872889          -0.000000
          361              H       8.190672       3.160971      10.684471       0.114300       1.176300 0.83666145E+01  0.81299953E+02                                 1.700888                            1.585214      -0.970623       2.417622                    0.998494       3.234829       8.400224       0.559639       1.126309      -0.747792       0.032119       0.015230       0.019552       0.040569       0.003565       0.015756      -0.003987       0.010714      -0.002602      -0.016178      -0.002390       0.018568              1.772509       1.919820       0.453703       0.310816       1.876694       0.117863       1.521011          -0.000000
          362              H      12.488427       6.069324      11.073115       0.116559       1.158716 0.82752385E+01  0.80181009E+02                                 1.683811                            1.577010      -0.932929       2.435807                    0.998738       3.210872       8.322443       0.560913       1.126988      -0.747778      -0.028298      -0.012206       0.025094       0.039743       0.002701      -0.007400      -0.013400       0.009257       0.021116      -0.016083      -0.002263       0.018346              1.758708       2.256153       0.102615      -0.339161       1.424443      -0.116389       1.595527          -0.000000
          363              H      14.619492       5.473403      11.607501       0.105490       1.195836 0.88333608E+01  0.87106245E+02                                 1.726734                            1.635530      -0.978546       2.407072                    0.998196       3.313115       8.698891       0.546966       1.135592      -0.745420       0.002282      -0.017685       0.029429       0.034410      -0.000150      -0.005206      -0.014032       0.015148       0.013058      -0.018751       0.003726       0.015025              1.758554       1.802583      -0.147869       0.200801       1.600756      -0.372312       1.872323          -0.000001
          364              H      16.008894       7.206108       8.342891       0.112698       1.182682 0.87932061E+01  0.87110881E+02                                 1.758059                            1.667602      -0.837106       2.478710                    0.999335       3.319180       8.900489       0.521330       1.185956      -0.733150       0.025944       0.010437      -0.021745       0.035424      -0.001567      -0.004302      -0.013046       0.016388       0.015045      -0.018579       0.005012       0.013567              1.812769       2.303942       0.011966      -0.297617       1.490970      -0.105930       1.643394           0.000000
          365              H      16.627486       5.904150      12.436608       0.107825       1.143730 0.82818289E+01  0.80286061E+02                                 1.669788                            1.578725      -0.874965       2.457420                    0.999012       3.235524       8.397107       0.559853       1.128543      -0.747285      -0.022014       0.007908       0.028442       0.036825      -0.006995      -0.002053       0.000944       0.018081       0.039911      -0.018084       0.004223       0.013862              1.724005       2.117313      -0.223759      -0.273360       1.384179       0.074889       1.670522          -0.000000
          366              H      18.716447       5.249933      13.087587       0.125091       1.168581 0.85966771E+01  0.84884418E+02                                 1.760329                            1.659715      -1.023561       2.396084                    0.998447       3.315633       8.945162       0.516227       1.201621      -0.729024       0.001182      -0.001142       0.037549       0.037585      -0.007798      -0.005760       0.001301       0.013104       0.048714      -0.018352       0.000024       0.018329              1.835342       1.815004      -0.132658       0.395163       1.401859      -0.109385       2.289164          -0.000000
          367              H      19.837038       5.081520       9.233534       0.128444       1.051078 0.74004285E+01  0.71370528E+02                                 1.722535                            1.599918      -1.011496       2.410904                    0.997438       3.418542       9.537884       0.489637       1.297090      -0.705355       0.024109      -0.001853      -0.028701       0.037529      -0.004649      -0.001536      -0.001419       0.017020       0.040308      -0.016518       0.002858       0.013660              1.842959       2.149670      -0.306486      -0.462677       1.551695       0.147814       1.827514           0.000000
          368              H      17.718928       5.709828       8.605226       0.112661       1.114218 0.82346339E+01  0.79885585E+02                                 1.660225                            1.590644      -0.833313       2.483113                    0.999319       3.203562       8.375552       0.547960       1.152213      -0.741826      -0.005076       0.003223      -0.037166       0.037649      -0.004827      -0.002919      -0.000076       0.020356       0.038942      -0.017772       0.003894       0.013877              1.689044       1.693075      -0.174992       0.220786       1.393065      -0.066530       1.980992           0.000000
          369              H      28.481128      15.526328       6.483877       0.094674       1.214296 0.89716892E+01  0.89470890E+02                                 1.804266                            1.691715      -0.775911       2.494371                    0.999471       3.397357       9.188700       0.513437       1.196221      -0.730393       0.013006       0.008034       0.027775       0.031704      -0.005309       0.015016       0.004686      -0.007271      -0.010068      -0.019681       0.007239       0.012443              1.893189       1.694341       0.136127       0.243037       2.167635       0.553796       1.817591           0.000000
          370              H      29.083526      13.602540       5.836137       0.109656       1.282732 0.95451791E+01  0.97368971E+02                                 1.910811                            1.771542      -1.061918       2.356923                    0.997988       3.628567      10.159994       0.486989       1.232963      -0.719731       0.014862      -0.007736       0.020982       0.026851       0.000974       0.008859       0.009972       0.011339       0.011288      -0.014219      -0.001258       0.015476              2.025495       2.326220      -0.607094       0.248938       2.175784       0.037276       1.574480           0.000000
          371              H      25.631072      12.601782       5.094475       0.137249       0.955561 0.68655283E+01  0.65048184E+02                                 1.622285                            1.548525      -0.885399       2.473716                    0.999159       3.321100       9.215012       0.493573       1.309766      -0.702922      -0.027057      -0.032781       0.006291       0.042968       0.004434      -0.010641       0.008411      -0.001913      -0.039289      -0.021068       0.009979       0.011089              1.689205       1.623641       0.383017      -0.003317       2.002921       0.145502       1.441053           0.000000
          372              H      24.902364      14.800859       5.703351       0.116709       1.231614 0.96237295E+01  0.97843699E+02                                 1.826744                            1.763020      -1.017557       2.396885                    0.997677       3.452233       9.482035       0.497410       1.211163      -0.726849      -0.041846       0.004348       0.013104       0.044064       0.001072      -0.008433       0.000548       0.007997      -0.067927      -0.024450       0.007252       0.017198              1.840622       2.134334      -0.200926      -0.196718       1.801428       0.118420       1.586103           0.000000
          373              H      18.512409      24.076496       8.394710       0.115826       1.151268 0.85163557E+01  0.83361257E+02                                 1.698766                            1.619108      -0.961786       2.425025                    0.998416       3.244885       8.536641       0.542084       1.154327      -0.741087       0.003607       0.021726       0.032824       0.039528      -0.000046      -0.005610       0.014372       0.005140       0.024486      -0.016014      -0.002105       0.018119              1.732986       1.673745       0.155847       0.229976       1.609943       0.322225       1.915270           0.000000
          374              H      27.218035      19.477542       8.077318       0.105830       1.116540 0.79502820E+01  0.78370536E+02                                 1.802121                            1.662177      -1.280824       2.265822                    0.993602       3.755272      10.731174       0.476796       1.303176      -0.701735       0.019081       0.015203       0.025973       0.035635       0.000326       0.009529       0.005246       0.004626      -0.014031      -0.012174       0.000700       0.011474              1.930253       1.677375       0.230926       0.422333       1.995098       0.507646       2.118285           0.000000
          375              H      27.917594      17.427445       7.348610       0.109927       1.165819 0.88834538E+01  0.88792624E+02                                 1.776568                            1.702598      -0.996512       2.402994                    0.997723       3.467826       9.536627       0.500769       1.223697      -0.722820       0.028946      -0.012024       0.013428       0.034099      -0.003886       0.011291       0.005267       0.003632      -0.024690      -0.016697       0.004433       0.012265              1.812391       1.874846      -0.325836       0.200703       1.925175       0.067908       1.637154           0.000000
          376              H      24.801965      17.229884       4.890437       0.114906       1.237977 0.90694093E+01  0.90232058E+02                                 1.790386                            1.676915      -0.909475       2.446132                    0.998697       3.298163       8.763545       0.529481       1.162717      -0.739337      -0.021753      -0.015785      -0.024140       0.036126      -0.003690       0.015291       0.005057       0.002800      -0.011454      -0.018061       0.002611       0.015451              1.840748       1.647497       0.146124       0.354212       2.001858       0.388538       1.872889          -0.000000
          377              H      24.196328      19.354471       5.509029       0.114300       1.176300 0.83666145E+01  0.81299953E+02                                 1.700888                            1.585214      -0.970623       2.417622                    0.998494       3.234829       8.400224       0.559639       1.126309      -0.747792      -0.032119       0.015230      -0.019552       0.040569      -0.003565       0.015756       0.003987       0.010714      -0.002602      -0.016178      -0.002390       0.018568              1.772509       1.919820      -0.453703       0.310816       1.876694      -0.117863       1.521011          -0.000000
          378              H      19.898573      22.262824       5.120385       0.116559       1.158716 0.82752385E+01  0.80181009E+02                                 1.683811                            1.577010      -0.932929       2.435807                    0.998738       3.210872       8.322443       0.560913       1.126988      -0.747778       0.028298      -0.012206      -0.025094       0.039743      -0.002701      -0.007400       0.013400       0.009257       0.021116      -0.016083      -0.002263       0.018346              1.758708       2.256153      -0.102615      -0.339161       1.424443       0.116389       1.595527          -0.000000
          379              H      17.767508      21.666903       4.585999       0.105490       1.195836 0.88333615E+01  0.87106256E+02                                 1.726734                            1.635531      -0.978546       2.407072                    0.998196       3.313115       8.698892       0.546966       1.135593      -0.745420      -0.002282      -0.017685      -0.029429       0.034410       0.000150      -0.005206       0.014032       0.015148       0.013058      -0.018751       0.003726       0.015025              1.758555       1.802584       0.147869       0.200801       1.600757       0.372312       1.872323          -0.000001
          380              H      16.378106      23.399608       7.850609       0.112698       1.182682 0.87932066E+01  0.87110890E+02                                 1.758059                            1.667602      -0.837106       2.478710                    0.999335       3.319180       8.900490       0.521329       1.185956      -0.733150      -0.025944       0.010437       0.021745       0.035424       0.001567      -0.004302       0.013046       0.016388       0.015045      -0.018579       0.005012       0.013567              1.812769       2.303943      -0.011966      -0.297617       1.490971       0.105930       1.643394           0.000000
          381              H      15.759514      22.097650       3.756892       0.107825       1.143730 0.82818289E+01  0.80286061E+02                                 1.669788                            1.578725      -0.874965       2.457419                    0.999012       3.235524       8.397107       0.559853       1.128543      -0.747285       0.022014       0.007908      -0.028442       0.036825       0.006995      -0.002053      -0.000944       0.018081       0.039911      -0.018084       0.004223       0.013862              1.724005       2.117313       0.223759      -0.273360       1.384179      -0.074889       1.670522          -0.000000
          382              H      13.670553      21.443433       3.105913       0.125091       1.168581 0.85966755E+01  0.84884396E+02                                 1.760329                            1.659715      -1.023561       2.396084                    0.998447       3.315633       8.945161       0.516228       1.201621      -0.729024      -0.001182      -0.001142      -0.037549       0.037585       0.007798      -0.005760      -0.001301       0.013104       0.048714      -0.018352       0.000024       0.018329              1.835342       1.815004       0.132658       0.395163       1.401859       0.109385       2.289163          -0.000000
          383              H      12.549963      21.275020       6.959966       0.128444       1.051078 0.74004242E+01  0.71370478E+02                                 1.722534                            1.599918      -1.011496       2.410904                    0.997438       3.418542       9.537884       0.489637       1.297090      -0.705355      -0.024109      -0.001853       0.028701       0.037529       0.004649      -0.001536       0.001419       0.017020       0.040308      -0.016518       0.002858       0.013660              1.842959       2.149669       0.306485      -0.462676       1.551694      -0.147814       1.827514           0.000000
          384              H      14.668072      21.903328       7.588274       0.112661       1.114218 0.82346339E+01  0.79885585E+02                                 1.660225                            1.590644      -0.833313       2.483113                    0.999319       3.203562       8.375552       0.547960       1.152213      -0.741826       0.005076       0.003223       0.037166       0.037649       0.004827      -0.002919       0.000076       0.020356       0.038942      -0.017772       0.003894       0.013877              1.689044       1.693075       0.174992       0.220786       1.393065       0.066530       1.980992           0.000000
          385              H      20.099372      16.860672      22.677377       0.094674       1.214296 0.89716942E+01  0.89470952E+02                                 1.804266                            1.691715      -0.775911       2.494371                    0.999471       3.397357       9.188700       0.513437       1.196221      -0.730393      -0.013006      -0.008034       0.027775       0.031704      -0.005309      -0.015016      -0.004686      -0.007271      -0.010068      -0.019681       0.007239       0.012443              1.893189       1.694342       0.136127      -0.243038       2.167634      -0.553796       1.817591           0.000000
          386              H      19.496974      18.784460      22.029637       0.109656       1.282732 0.95451790E+01  0.97368967E+02                                 1.910811                            1.771542      -1.061918       2.356923                    0.997988       3.628567      10.159993       0.486989       1.232963      -0.719731      -0.014862       0.007736       0.020982       0.026851       0.000974      -0.008859      -0.009972       0.011339       0.011288      -0.014219      -0.001258       0.015476              2.025495       2.326220      -0.607094      -0.248938       2.175784      -0.037276       1.574480           0.000000
          387              H      22.949428      19.785218      21.287975       0.137249       0.955561 0.68655284E+01  0.65048186E+02                                 1.622285                            1.548525      -0.885399       2.473716                    0.999159       3.321100       9.215012       0.493573       1.309766      -0.702922       0.027057       0.032781       0.006291       0.042968       0.004434       0.010641      -0.008411      -0.001913      -0.039289      -0.021068       0.009979       0.011089              1.689205       1.623641       0.383017       0.003317       2.002921      -0.145502       1.441053           0.000000
          388              H      23.678136      17.586141      21.896851       0.116709       1.231614 0.96237277E+01  0.97843674E+02                                 1.826744                            1.763020      -1.017557       2.396885                    0.997677       3.452233       9.482034       0.497410       1.211162      -0.726849       0.041846      -0.004348       0.013104       0.044064       0.001072       0.008433      -0.000548       0.007997      -0.067927      -0.024450       0.007252       0.017198              1.840622       2.134334      -0.200926       0.196718       1.801428      -0.118420       1.586103           0.000000
          389              H      30.068091       8.310504      24.588210       0.115826       1.151268 0.85163550E+01  0.83361246E+02                                 1.698766                            1.619107      -0.961786       2.425025                    0.998416       3.244885       8.536640       0.542084       1.154327      -0.741087      -0.003607      -0.021726       0.032824       0.039528      -0.000046       0.005610      -0.014372       0.005140       0.024486      -0.016014      -0.002105       0.018119              1.732985       1.673745       0.155847      -0.229976       1.609942      -0.322225       1.915269           0.000000
          390              H      21.362465      12.909458      24.270818       0.105830       1.116540 0.79502827E+01  0.78370542E+02                                 1.802120                            1.662177      -1.280824       2.265822                    0.993602       3.755272      10.731173       0.476796       1.303176      -0.701735      -0.019081      -0.015203       0.025973       0.035635       0.000326      -0.009529      -0.005246       0.004626      -0.014031      -0.012174       0.000700       0.011474              1.930253       1.677375       0.230926      -0.422333       1.995098      -0.507646       2.118285           0.000000
          391              H      20.662906      14.959555      23.542110       0.109927       1.165819 0.88834539E+01  0.88792627E+02                                 1.776568                            1.702599      -0.996512       2.402994                    0.997723       3.467826       9.536628       0.500769       1.223697      -0.722820      -0.028946       0.012024       0.013428       0.034099      -0.003886      -0.011291      -0.005267       0.003632      -0.024690      -0.016697       0.004433       0.012265              1.812392       1.874847      -0.325836      -0.200703       1.925175      -0.067908       1.637154           0.000000
          392              H      23.778535      15.157116      21.083937       0.114906       1.237977 0.90694093E+01  0.90232058E+02                                 1.790386                            1.676915      -0.909475       2.446132                    0.998697       3.298163       8.763545       0.529481       1.162717      -0.739337       0.021753       0.015785      -0.024140       0.036126      -0.003690      -0.015291      -0.005057       0.002800      -0.011454      -0.018061       0.002611       0.015451              1.840748       1.647497       0.146124      -0.354212       2.001858      -0.388538       1.872889          -0.000000
          393              H      24.384172      13.032529      21.702529       0.114300       1.176300 0.83666145E+01  0.81299953E+02                                 1.700888                            1.585214      -0.970623       2.417622                    0.998494       3.234829       8.400224       0.559639       1.126309      -0.747792       0.032119      -0.015230      -0.019552       0.040569      -0.003565      -0.015756      -0.003987       0.010714      -0.002602      -0.016178      -0.002390       0.018568              1.772509       1.919820      -0.453703      -0.310816       1.876694       0.117863       1.521011          -0.000000
          394              H      28.681927      10.124176      21.313885       0.116559       1.158716 0.82752385E+01  0.80181009E+02                                 1.683811                            1.577010      -0.932929       2.435807                    0.998738       3.210872       8.322443       0.560913       1.126988      -0.747778      -0.028298       0.012206      -0.025094       0.039743      -0.002701       0.007400      -0.013400       0.009257       0.021116      -0.016083      -0.002263       0.018346              1.758708       2.256153      -0.102615       0.339161       1.424443      -0.116389       1.595527          -0.000000
          395              H      30.812992      10.720097      20.779499       0.105490       1.195836 0.88333615E+01  0.87106256E+02                                 1.726734                            1.635531      -0.978546       2.407072                    0.998196       3.313115       8.698892       0.546966       1.135593      -0.745420       0.002282       0.017685      -0.029429       0.034410       0.000150       0.005206      -0.014032       0.015148       0.013058      -0.018751       0.003726       0.015025              1.758555       1.802584       0.147869      -0.200801       1.600757      -0.372312       1.872323          -0.000001
          396              H      32.202394       8.987393      24.044109       0.112698       1.182681 0.87932048E+01  0.87110868E+02                                 1.758059                            1.667602      -0.837106       2.478710                    0.999335       3.319180       8.900490       0.521329       1.185956      -0.733150       0.025944      -0.010437       0.021745       0.035424       0.001567       0.004302      -0.013046       0.016388       0.015045      -0.018579       0.005012       0.013567              1.812769       2.303943      -0.011965       0.297617       1.490970      -0.105929       1.643395           0.000000
          397              H       0.433986      10.289350      19.950392       0.107825       1.143730 0.82818289E+01  0.80286061E+02                                 1.669788                            1.578725      -0.874965       2.457419                    0.999012       3.235524       8.397107       0.559853       1.128543      -0.747285      -0.022014      -0.007908      -0.028442       0.036825       0.006995       0.002053       0.000944       0.018081       0.039911      -0.018084       0.004223       0.013862              1.724005       2.117313       0.223759       0.273360       1.384179       0.074889       1.670522          -0.000000
          398              H       2.522947      10.943567      19.299413       0.125091       1.168581 0.85966771E+01  0.84884418E+02                                 1.760329                            1.659715      -1.023561       2.396083                    0.998447       3.315633       8.945162       0.516227       1.201621      -0.729024       0.001182       0.001142      -0.037549       0.037585       0.007798       0.005760       0.001301       0.013104       0.048714      -0.018352       0.000024       0.018329              1.835342       1.815004       0.132658      -0.395163       1.401859      -0.109385       2.289164          -0.000000
          399              H       3.643538      11.111980      23.153466       0.128444       1.051078 0.74004274E+01  0.71370516E+02                                 1.722534                            1.599918      -1.011496       2.410904                    0.997438       3.418542       9.537884       0.489637       1.297090      -0.705355       0.024109       0.001853       0.028701       0.037529       0.004649       0.001536      -0.001419       0.017020       0.040308      -0.016518       0.002858       0.013660              1.842959       2.149670       0.306485       0.462677       1.551694       0.147813       1.827514           0.000000
          400              H       1.525428      10.483672      23.781774       0.112661       1.114218 0.82346339E+01  0.79885584E+02                                 1.660225                            1.590644      -0.833313       2.483113                    0.999319       3.203562       8.375552       0.547960       1.152213      -0.741826      -0.005076      -0.003223       0.037166       0.037649       0.004827       0.002919      -0.000076       0.020356       0.038942      -0.017772       0.003894       0.013877              1.689044       1.693075       0.174992      -0.220786       1.393065      -0.066530       1.980992           0.000000
          401              H      12.287628       0.667172      25.903123       0.094674       1.214296 0.89716895E+01  0.89470897E+02                                 1.804266                            1.691715      -0.775911       2.494371                    0.999471       3.397357       9.188701       0.513437       1.196221      -0.730393       0.013006      -0.008034      -0.027775       0.031704       0.005309      -0.015016       0.004686      -0.007271      -0.010068      -0.019681       0.007239       0.012443              1.893189       1.694342      -0.136127      -0.243037       2.167635       0.553796       1.817591           0.000000
          402              H      12.890026       2.590960      26.550863       0.109656       1.282731 0.95451790E+01  0.97368973E+02                                 1.910811                            1.771542      -1.061918       2.356923                    0.997988       3.628567      10.159995       0.486989       1.232964      -0.719731       0.014862       0.007736      -0.020982       0.026851      -0.000974      -0.008859       0.009972       0.011339       0.011288      -0.014219      -0.001257       0.015476              2.025495       2.326220       0.607094      -0.248938       2.175785       0.037276       1.574480           0.000000
          403              H       9.437572       3.591718      27.292525       0.137249       0.955561 0.68655283E+01  0.65048184E+02                                 1.622285                            1.548525      -0.885399       2.473716                    0.999159       3.321100       9.215012       0.493573       1.309766      -0.702922      -0.027057       0.032781      -0.006291       0.042968      -0.004434       0.010641       0.008411      -0.001913      -0.039289      -0.021068       0.009979       0.011089              1.689205       1.623641      -0.383017       0.003317       2.002921       0.145502       1.441053           0.000000
          404              H       8.708864       1.392641      26.683649       0.116709       1.231614 0.96237295E+01  0.97843699E+02                                 1.826744                            1.763020      -1.017557       2.396885                    0.997677       3.452233       9.482035       0.497410       1.211163      -0.726849      -0.041846      -0.004348      -0.013104       0.044064      -0.001072       0.008433       0.000548       0.007997      -0.067927      -0.024450       0.007252       0.017198              1.840622       2.134334       0.200926       0.196718       1.801428       0.118420       1.586103           0.000000
          405              H       2.318909      24.504004      23.992290       0.115826       1.151268 0.85163557E+01  0.83361257E+02                                 1.698766                            1.619108      -0.961786       2.425025                    0.998416       3.244885       8.536641       0.542084       1.154327      -0.741087       0.003607      -0.021726      -0.032824       0.039528       0.000046       0.005610       0.014372       0.005140       0.024486      -0.016014      -0.002105       0.018119              1.732986       1.673745      -0.155847      -0.229976       1.609943       0.322225       1.915269           0.000000
          406              H      11.024535      29.102958      24.309682       0.105830       1.116540 0.79502827E+01  0.78370542E+02                                 1.802120                            1.662177      -1.280824       2.265822                    0.993602       3.755272      10.731173       0.476796       1.303176      -0.701735       0.019081      -0.015203      -0.025973       0.035635      -0.000326      -0.009529       0.005246       0.004626      -0.014031      -0.012174       0.000700       0.011474              1.930253       1.677375      -0.230926      -0.422333       1.995098       0.507646       2.118285           0.000000
          407              H      11.724094      31.153055      25.038390       0.109927       1.165819 0.88834539E+01  0.88792627E+02                                 1.776568                            1.702599      -0.996512       2.402994                    0.997723       3.467826       9.536628       0.500769       1.223697      -0.722820       0.028946       0.012024      -0.013428       0.034099       0.003886      -0.011291       0.005267       0.003632      -0.024690      -0.016697       0.004433       0.012265              1.812392       1.874847       0.325837      -0.200703       1.925175       0.067908       1.637154           0.000000
          408              H       8.608465      31.350616      27.496563       0.114906       1.237977 0.90694093E+01  0.90232058E+02                                 1.790386                            1.676915      -0.909475       2.446132                    0.998697       3.298163       8.763545       0.529481       1.162717      -0.739337      -0.021753       0.015785       0.024140       0.036126       0.003690      -0.015291       0.005057       0.002800      -0.011454      -0.018061       0.002611       0.015451              1.840748       1.647497      -0.146124      -0.354212       2.001858       0.388538       1.872889          -0.000000
          409              H       8.002828      29.226029      26.877971       0.114300       1.176300 0.83666153E+01  0.81299965E+02                                 1.700888                            1.585215      -0.970623       2.417622                    0.998494       3.234829       8.400225       0.559639       1.126309      -0.747792      -0.032119      -0.015230       0.019552       0.040569       0.003565      -0.015756       0.003987       0.010714      -0.002602      -0.016178      -0.002390       0.018568              1.772509       1.919821       0.453703      -0.310816       1.876695      -0.117863       1.521012          -0.000000
          410              H       3.705073      26.317676      27.266615       0.116559       1.158716 0.82752385E+01  0.80181009E+02                                 1.683811                            1.577010      -0.932929       2.435807                    0.998738       3.210872       8.322443       0.560913       1.126988      -0.747778       0.028298       0.012206       0.025094       0.039743       0.002701       0.007400       0.013400       0.009257       0.021116      -0.016083      -0.002263       0.018346              1.758708       2.256153       0.102615       0.339161       1.424443       0.116389       1.595527          -0.000000
          411              H       1.574008      26.913597      27.801001       0.105490       1.195836 0.88333608E+01  0.87106245E+02                                 1.726734                            1.635530      -0.978546       2.407072                    0.998196       3.313115       8.698891       0.546966       1.135592      -0.745420      -0.002282       0.017685       0.029429       0.034410      -0.000150       0.005206       0.014032       0.015148       0.013058      -0.018751       0.003726       0.015025              1.758554       1.802583      -0.147869      -0.200801       1.600756       0.372312       1.872323          -0.000001
          412              H       0.184606      25.180893      24.536391       0.112698       1.182681 0.87932048E+01  0.87110868E+02                                 1.758059                            1.667602      -0.837106       2.478710                    0.999335       3.319180       8.900490       0.521329       1.185956      -0.733150      -0.025944      -0.010437      -0.021745       0.035424      -0.001567       0.004302       0.013046       0.016388       0.015045      -0.018579       0.005012       0.013567              1.812769       2.303943       0.011965       0.297617       1.490970       0.105929       1.643395           0.000000
          413              H      31.953014      26.482850      28.630108       0.107825       1.143730 0.82818288E+01  0.80286061E+02                                 1.669788                            1.578725      -0.874965       2.457419                    0.999012       3.235524       8.397107       0.559853       1.128543      -0.747285       0.022014      -0.007908       0.028442       0.036825      -0.006995       0.002053      -0.000944       0.018081       0.039911      -0.018084       0.004223       0.013862              1.724005       2.117313      -0.223759       0.273360       1.384179      -0.074889       1.670522          -0.000000
          414              H      29.864053      27.137067      29.281087       0.125091       1.168581 0.85966771E+01  0.84884418E+02                                 1.760329                            1.659715      -1.023561       2.396083                    0.998447       3.315633       8.945162       0.516227       1.201621      -0.729024      -0.001182       0.001142       0.037549       0.037585      -0.007798       0.005760      -0.001301       0.013104       0.048714      -0.018352       0.000024       0.018329              1.835342       1.815004      -0.132658      -0.395163       1.401859       0.109385       2.289164          -0.000000
          415              H      28.743463      27.305480      25.427034       0.128444       1.051077 0.74004231E+01  0.71370465E+02                                 1.722534                            1.599918      -1.011496       2.410904                    0.997438       3.418542       9.537884       0.489637       1.297090      -0.705355      -0.024109       0.001853      -0.028701       0.037529      -0.004649       0.001536       0.001419       0.017020       0.040308      -0.016518       0.002858       0.013660              1.842959       2.149668      -0.306485       0.462676       1.551694      -0.147813       1.827514           0.000000
          416              H      30.861572      26.677172      24.798726       0.112661       1.114218 0.82346339E+01  0.79885584E+02                                 1.660225                            1.590644      -0.833313       2.483113                    0.999319       3.203562       8.375552       0.547960       1.152213      -0.741826       0.005076      -0.003223      -0.037166       0.037649      -0.004827       0.002919       0.000076       0.020356       0.038942      -0.017772       0.003894       0.013877              1.689044       1.693075      -0.174992      -0.220786       1.393065       0.066530       1.980992           0.000000
          417              C      22.084695      27.901401       1.088203      -0.099482      36.795289 0.34757490E+03  0.78141263E+04                                 9.897527                            6.331847       0.001666       1.987313                    0.999798      28.539274      83.230233       0.629840       0.432557      -1.042359       0.001511      -0.011158       0.070737       0.071627       0.005320       0.000346      -0.028951       0.065712      -0.013833      -0.049560       0.013830       0.035730             15.009470       8.772329      -1.370995      -7.589034      10.317971       6.776910      25.938110           0.000000
          418              C      21.679858      28.283567       2.267090      -0.181866      37.759401 0.34612307E+03  0.78042532E+04                                10.097019                            6.354211      -0.188653       1.922785                    0.999591      29.379563      86.925429       0.620985       0.437446      -1.035319       0.055563      -0.033235      -0.042645       0.077527      -0.022343       0.033022       0.007647       0.025538      -0.073850      -0.047527      -0.000143       0.047670             15.307884      10.248858      -0.844781      -8.922633      10.159785       5.568371      25.515009           0.000000
          419              C      21.300930      26.210799       2.863011      -0.204289      37.587749 0.54970955E+03  0.13653892E+05                                 9.737248                            7.791674       0.219165       2.020174                    0.999754      31.419901      91.732164       0.595420       0.414152      -1.069593       0.040415       0.021511      -0.001919       0.045824      -0.009962      -0.029476      -0.041264      -0.056120       0.021466      -0.058827      -0.000604       0.059431             12.278349       8.396292      -1.939136      -5.209654      10.583247       1.526975      17.855507          -0.000000
          420              C      21.696051      25.793007       1.564292      -0.176579      37.355765 0.54191301E+03  0.13463765E+05                                 9.771869                            7.787478      -0.001106       1.940477                    0.999714      32.058629      94.788653       0.587454       0.419658      -1.061989       0.044197       0.040011       0.013107       0.061041      -0.014519       0.000512       0.000693      -0.142450      -0.016030      -0.070023      -0.005343       0.075366             12.419847       7.687159      -1.319174      -5.089879       9.562766       1.459161      20.009616          -0.000000
          421              C      23.816104      18.371850      25.004383      -0.092497      33.826015 0.41403630E+03  0.96400157E+04                                 9.203439                            6.849151      -0.018639       1.967094                    0.999652      29.114857      83.980007       0.619156       0.424880      -1.056214      -0.026825      -0.016017       0.008609       0.032408       0.005772      -0.016975       0.007399       0.053396       0.004066      -0.031004      -0.003718       0.034723             12.207636       8.022087       2.121968      -1.911936      21.567174      -3.172503       7.033648           0.000000
          422              C      23.453046      25.228178      27.566519       0.617702      26.120097 0.24679556E+03  0.50725494E+04                                 8.088820                            5.531403       0.036796       2.067884                    0.999353      21.861356      60.155784       0.640992       0.464905      -1.027904       0.016567      -0.019219      -0.057461       0.062814      -0.048344       0.042162      -0.050192      -0.020862      -0.164773      -0.081982      -0.021973       0.103955             11.256278       8.319138       1.882910      -2.573618       8.065165       4.366461      17.384532          -0.000000
          423              C      23.055010      25.652123      28.924506      -0.041404      39.949434 0.42023278E+03  0.97200189E+04                                10.122810                            6.765770       0.013605       2.011711                    0.999362      27.024919      75.123720       0.648266       0.408485      -1.077704      -0.015068       0.013187       0.042548       0.047024       0.004518       0.000515       0.000714       0.014866      -0.013843      -0.006549      -0.004487       0.011036             14.937485       9.270156       1.317517      -4.958117       9.869257       5.999556      25.673042          -0.000000
          424              C      23.601702      26.740003      29.535325      -0.092817      36.058738 0.42759441E+03  0.10082714E+05                                 9.734867                            7.041259      -0.208089       1.908184                    0.999215      29.680959      87.468221       0.597394       0.434810      -1.045288      -0.017696      -0.013422       0.023962       0.032672       0.003724       0.001195      -0.025544      -0.000729      -0.031018      -0.029446       0.004832       0.024613             13.153945       9.710200       1.641328      -4.547242       9.059690       4.121211      20.691944           0.000000
          425              C      23.181643      27.145812      30.782224      -0.149906      36.068098 0.43302477E+03  0.10231252E+05                                 9.721446                            7.050650      -0.043176       1.960306                    0.999051      29.971892      88.082577       0.602162       0.430504      -1.049098       0.003993      -0.015377      -0.020097       0.025618       0.003814       0.013080       0.012153      -0.034754      -0.025181      -0.024657      -0.002908       0.027565             13.600806      10.234896       0.780262      -7.084491       7.954694       2.776715      22.612829           0.000000
          426              C      22.242420      26.432326      31.487937       0.097718      41.373934 0.39865210E+03  0.91520081E+04                                10.648420                            6.739853      -0.135283       1.972199                    0.999444      26.319713      74.256026       0.624375       0.427305      -1.059595       0.006155      -0.002098       0.001245       0.006621      -0.007353       0.001415       0.000664      -0.019142       0.055503      -0.021380       0.002816       0.018564             17.364016      10.195212       0.226575      -7.626419       9.992496       6.649477      31.904340          -0.000000
          427              C      21.709006      25.313679      30.890721      -0.152381      36.218722 0.41976269E+03  0.98020868E+04                                 9.567285                            6.847872       0.102102       2.000933                    0.999702      29.593701      85.347885       0.626113       0.418927      -1.060474       0.011910      -0.000523      -0.023448       0.026304       0.025847      -0.004561      -0.016697       0.008103      -0.014779      -0.028444      -0.005664       0.034109             12.756505       8.006986       1.197441      -3.534393       9.159720       5.081334      21.102809          -0.000000
          428              C      22.094411      24.940581      29.620826      -0.096562      35.295684 0.40787228E+03  0.94452023E+04                                 9.399067                            6.756168      -0.007621       1.968375                    0.999653      29.003009      82.978245       0.630247       0.419670      -1.061244       0.003093       0.025473       0.013223       0.028866       0.016845       0.015568       0.007915      -0.017336      -0.069965      -0.030548      -0.004012       0.034560             12.466829       8.566793       1.379566      -4.423322       8.475821       3.790934      20.357875           0.000000
          429              C      21.786411      26.859511       0.431395       0.046516      43.335187 0.40779980E+03  0.94063043E+04                                10.966707                            6.799923      -0.077102       1.985760                    0.999277      26.837082      75.658859       0.624514       0.425199      -1.061916      -0.001727      -0.013578       0.001650       0.013786      -0.003216      -0.009213      -0.003366       0.030541       0.072538      -0.028067       0.000344       0.027723             18.477940       8.446306      -1.667290      -7.536548      11.066541       8.018076      35.920973           0.000000
          430              C      20.896092      27.707079       2.976365       0.202777      35.583061 0.33920500E+03  0.75109261E+04                                 9.764312                            6.317924      -0.042255       2.016378                    0.999724      25.067796      70.426731       0.626841       0.441284      -1.046654      -0.019659       0.001404       0.038485       0.043238      -0.026882       0.002706       0.029026       0.052018       0.074602      -0.059128       0.020048       0.039081             15.113459      13.206925      -1.789611     -11.039031       9.988570       4.119273      22.144880           0.000000
          431              C      23.370783      20.835853      24.949002       0.626934      24.203645 0.23964379E+03  0.48967594E+04                                 7.753668                            5.476976       0.021324       2.066366                    0.999403      21.739420      59.935843       0.638582       0.469404      -1.023907       0.014807       0.060021      -0.014545       0.063508      -0.004497       0.054811       0.028176       0.078977       0.205267      -0.082193      -0.020727       0.102920             10.626174       8.003186       2.218246      -2.019099      18.054353      -2.166984       5.820983          -0.000000
          432              C      23.019384      19.442240      25.336998      -0.046202      39.572642 0.43441199E+03  0.10128698E+05                                10.103774                            6.894545       0.003249       2.005660                    0.999348      27.259663      76.006597       0.640197       0.410337      -1.076804      -0.014492      -0.045488       0.011607       0.049132       0.000459      -0.006833       0.001728       0.004788      -0.011515      -0.008111      -0.000107       0.008217             15.059515       9.221467       3.872241      -2.545948      28.200703      -4.374863       7.756375           0.000000
          433              C      21.870617      19.196099      26.071535      -0.096595      33.763512 0.40285908E+03  0.93010810E+04                                 9.133998                            6.716234       0.046039       1.986952                    0.999633      28.860180      82.467777       0.631824       0.419884      -1.061021       0.012848      -0.023202      -0.004835       0.026959      -0.024367      -0.003745       0.016812       0.013876       0.001014      -0.030069      -0.001107       0.031176             12.111262       8.256711       2.431768      -2.320862      20.931337      -3.468249       7.145737          -0.000000
          434              C      21.563265      17.914869      26.434269      -0.151486      35.928819 0.41242295E+03  0.95876266E+04                                 9.528072                            6.785586       0.108500       2.002877                    0.999713      29.464383      84.764852       0.629325       0.418662      -1.060718       0.016406       0.020002      -0.013414       0.029141       0.005942      -0.023188       0.002280       0.047104       0.004804      -0.026560      -0.011331       0.037892             13.189014       7.873225       1.608662      -1.975018      24.582553      -3.596834       7.111263          -0.000000
          435              C      22.350269      16.840268      26.127888       0.092367      39.259525 0.39432020E+03  0.90257798E+04                                10.277531                            6.693571      -0.115135       1.978056                    0.999456      26.283045      73.986940       0.628018       0.426087      -1.060597       0.000221       0.002266      -0.003449       0.004133       0.004744       0.012408      -0.011516      -0.008927      -0.034659      -0.023587       0.008354       0.015234             16.504418       9.284125       4.394580      -2.944635      31.442140      -6.566542       8.786990          -0.000000
          436              C      23.483166      17.085762      25.406630      -0.149415      34.542420 0.42427609E+03  0.99446841E+04                                 9.340442                            6.924007       0.102193       2.006673                    0.999567      29.570922      85.742504       0.616689       0.423738      -1.056315      -0.002940       0.027402      -0.011706       0.029943      -0.026537      -0.003364       0.009033      -0.005132      -0.017742      -0.024456      -0.007301       0.031757             12.520635       8.569364       3.285612      -2.579458      21.241464      -4.407523       7.751077           0.000000
          437              C      21.945431      15.477100      26.534021       0.050092      42.171342 0.42852662E+03  0.99963984E+04                                10.733143                            6.949268      -0.179831       1.949123                    0.999211      26.992476      76.245977       0.621311       0.422602      -1.064741      -0.002987      -0.007128      -0.004448       0.008917       0.003773      -0.016376      -0.005165      -0.020304      -0.064929      -0.030457       0.006998       0.023459             17.581733      10.699180       5.028202      -1.657483      33.083777      -8.470433       8.962241          -0.000000
          438              C      20.602990      15.120195      26.665189      -0.131603      36.070486 0.42784883E+03  0.10033092E+05                                 9.568188                            6.928069       0.070645       1.989421                    0.999709      29.594010      85.373279       0.620864       0.420693      -1.059949      -0.002061      -0.036925       0.002580       0.037072      -0.027687       0.008124       0.000417       0.011790      -0.043938      -0.024265      -0.012091       0.036356             12.981923      10.395896       4.540751      -1.699673      21.227173      -5.506142       7.322698          -0.000000
          439              C      20.204954      13.868113      27.050918      -0.191866      37.292039 0.44327463E+03  0.10492801E+05                                 9.742175                            7.025107       0.165260       2.016127                    0.999713      30.235199      87.783826       0.619759       0.417508      -1.061407       0.002699       0.034086      -0.022925       0.041167      -0.001992      -0.005164      -0.005717       0.055146      -0.011401      -0.027256      -0.003022       0.030279             13.276536      10.645672       3.614027      -1.101364      21.537260      -5.995932       7.646676          -0.000000
          440              C      21.162314      12.890350      27.315844       0.194136      36.220541 0.39590026E+03  0.91122287E+04                                 9.877110                            6.825521      -0.181676       1.960418                    0.999565      26.113316      74.812540       0.603046       0.441283      -1.046590      -0.011186      -0.043044       0.010270       0.045644       0.025670       0.003098      -0.020713      -0.050219      -0.015293      -0.037556      -0.007484       0.045040             14.534939      12.099649       4.650641      -1.770926      21.666203      -7.791854       9.838965          -0.000000
          441              C      22.505402      13.199646      27.156500      -0.175901      37.792297 0.45916107E+03  0.10980075E+05                                 9.939337                            7.220079      -0.042778       1.957997                    0.998952      30.199872      88.526443       0.601611       0.425746      -1.054780       0.020599       0.026978      -0.015781       0.037433      -0.027968      -0.005766      -0.000467       0.014063      -0.001814      -0.029080      -0.000664       0.029744             13.631193      11.246923       2.858274      -1.432768      20.995235      -6.319998       8.651422           0.000000
          442              C      22.877529      14.473103      26.776276      -0.126513      35.580600 0.42333681E+03  0.99049665E+04                                 9.512963                            6.893654       0.081261       1.995707                    0.999723      29.470397      85.032030       0.621863       0.420963      -1.059356      -0.014668      -0.033951      -0.001938       0.037035       0.003654      -0.008290       0.001518       0.052302      -0.046335      -0.019997      -0.015442       0.035440             13.272485       8.936844       1.550485      -0.546058      23.114165      -6.281350       7.766444          -0.000000
          443              C      26.495805       4.485600      17.281703      -0.099482      36.795298 0.34757491E+03  0.78141266E+04                                 9.897528                            6.331847       0.001666       1.987313                    0.999798      28.539274      83.230232       0.629840       0.432557      -1.042359      -0.001511       0.011158       0.070737       0.071628       0.005320      -0.000346       0.028951       0.065712      -0.013833      -0.049560       0.013830       0.035730             15.009474       8.772328      -1.370996       7.589032      10.317978      -6.776919      25.938117           0.000000
          444              C      26.900642       4.103433      18.460590      -0.181866      37.759405 0.34612315E+03  0.78042555E+04                                10.097019                            6.354212      -0.188653       1.922785                    0.999591      29.379563      86.925427       0.620985       0.437446      -1.035319      -0.055563       0.033235      -0.042645       0.077527      -0.022343      -0.033022      -0.007647       0.025538      -0.073850      -0.047527      -0.000143       0.047670             15.307886      10.248857      -0.844784       8.922631      10.159790      -5.568379      25.515011           0.000000
          445              C      27.279570       6.176201      19.056511      -0.204289      37.587751 0.54970955E+03  0.13653892E+05                                 9.737248                            7.791674       0.219165       2.020174                    0.999754      31.419901      91.732164       0.595420       0.414152      -1.069593      -0.040415      -0.021511      -0.001919       0.045824      -0.009962       0.029476       0.041264      -0.056120       0.021466      -0.058827      -0.000604       0.059431             12.278350       8.396293      -1.939136       5.209655      10.583248      -1.526974      17.855509          -0.000000
          446              C      26.884449       6.593993      17.757792      -0.176579      37.355765 0.54191301E+03  0.13463765E+05                                 9.771869                            7.787478      -0.001106       1.940477                    0.999714      32.058629      94.788652       0.587454       0.419658      -1.061989      -0.044197      -0.040011       0.013107       0.061041      -0.014519      -0.000512      -0.000693      -0.142450      -0.016030      -0.070023      -0.005343       0.075366             12.419847       7.687159      -1.319173       5.089879       9.562768      -1.459160      20.009615           0.000000
          447              C      24.764396      14.015150       8.810883      -0.092497      33.826015 0.41403630E+03  0.96400158E+04                                 9.203439                            6.849151      -0.018639       1.967094                    0.999652      29.114857      83.980008       0.619156       0.424880      -1.056214       0.026825       0.016017       0.008609       0.032408       0.005772       0.016975      -0.007399       0.053396       0.004066      -0.031004      -0.003718       0.034723             12.207637       8.022087       2.121968       1.911936      21.567175       3.172503       7.033648           0.000000
          448              C      25.127454       7.158822      11.373019       0.617702      26.120097 0.24679556E+03  0.50725494E+04                                 8.088820                            5.531403       0.036796       2.067884                    0.999353      21.861356      60.155784       0.640992       0.464905      -1.027904      -0.016567       0.019219      -0.057461       0.062814      -0.048344      -0.042162       0.050192      -0.020862      -0.164773      -0.081982      -0.021973       0.103955             11.256278       8.319138       1.882910       2.573618       8.065165      -4.366461      17.384532          -0.000000
          449              C      25.525490       6.734877      12.731006      -0.041404      39.949436 0.42023280E+03  0.97200194E+04                                10.122809                            6.765770       0.013605       2.011711                    0.999362      27.024920      75.123720       0.648266       0.408485      -1.077704       0.015068      -0.013187       0.042548       0.047024       0.004518      -0.000515      -0.000714       0.014866      -0.013843      -0.006549      -0.004487       0.011036             14.937485       9.270156       1.317517       4.958117       9.869256      -5.999556      25.673041          -0.000000
          450              C      24.978798       5.646997      13.341825      -0.092817      36.058740 0.42759443E+03  0.10082714E+05                                 9.734867                            7.041259      -0.208089       1.908184                    0.999215      29.680960      87.468223       0.597394       0.434810      -1.045288       0.017696       0.013422       0.023962       0.032672       0.003724      -0.001195       0.025544      -0.000729      -0.031018      -0.029446       0.004832       0.024613             13.153945       9.710200       1.641328       4.547242       9.059690      -4.121211      20.691945           0.000000
          451              C      25.398857       5.241188      14.588724      -0.149906      36.068098 0.43302477E+03  0.10231252E+05                                 9.721446                            7.050650      -0.043176       1.960306                    0.999051      29.971892      88.082579       0.602162       0.430504      -1.049098      -0.003993       0.015377      -0.020097       0.025618       0.003814      -0.013080      -0.012153      -0.034754      -0.025181      -0.024657      -0.002908       0.027565             13.600807      10.234897       0.780262       7.084492       7.954694      -2.776715      22.612831           0.000000
          452              C      26.338080       5.954674      15.294437       0.097718      41.373942 0.39865211E+03  0.91520084E+04                                10.648421                            6.739853      -0.135283       1.972199                    0.999444      26.319713      74.256026       0.624375       0.427305      -1.059595      -0.006155       0.002098       0.001245       0.006621      -0.007353      -0.001415      -0.000664      -0.019142       0.055503      -0.021380       0.002816       0.018564             17.364020      10.195213       0.226574       7.626421       9.992498      -6.649480      31.904350          -0.000000
          453              C      26.871494       7.073321      14.697221      -0.152381      36.218724 0.41976269E+03  0.98020868E+04                                 9.567286                            6.847872       0.102102       2.000933                    0.999702      29.593701      85.347885       0.626113       0.418927      -1.060474      -0.011910       0.000523      -0.023448       0.026304       0.025847       0.004561       0.016697       0.008103      -0.014779      -0.028444      -0.005664       0.034109             12.756506       8.006987       1.197441       3.534393       9.159720      -5.081335      21.102811          -0.000000
          454              C      26.486089       7.446419      13.427326      -0.096562      35.295684 0.40787227E+03  0.94452019E+04                                 9.399067                            6.756168      -0.007621       1.968375                    0.999653      29.003009      82.978244       0.630247       0.419670      -1.061244      -0.003093      -0.025473       0.013223       0.028866       0.016845      -0.015568      -0.007915      -0.017336      -0.069965      -0.030548      -0.004012       0.034560             12.466830       8.566793       1.379566       4.423321       8.475821      -3.790935      20.357875           0.000000
          455              C      26.794089       5.527489      16.624895       0.046516      43.335179 0.40779951E+03  0.94062961E+04                                10.966706                            6.799920      -0.077102       1.985760                    0.999277      26.837082      75.658859       0.624514       0.425199      -1.061915       0.001727       0.013578       0.001650       0.013786      -0.003216       0.009213       0.003366       0.030541       0.072538      -0.028067       0.000344       0.027723             18.477939       8.446305      -1.667290       7.536547      11.066540      -8.018078      35.920971           0.000000
          456              C      27.684408       4.679921      19.169865       0.202777      35.583061 0.33920498E+03  0.75109255E+04                                 9.764312                            6.317924      -0.042255       2.016378                    0.999724      25.067795      70.426730       0.626840       0.441284      -1.046654       0.019659      -0.001404       0.038485       0.043238      -0.026882      -0.002706      -0.029026       0.052018       0.074602      -0.059128       0.020048       0.039081             15.113461      13.206924      -1.789615      11.039031       9.988573      -4.119279      22.144886           0.000000
          457              C      25.209717      11.551147       8.755502       0.626934      24.203645 0.23964379E+03  0.48967594E+04                                 7.753668                            5.476976       0.021324       2.066366                    0.999403      21.739420      59.935843       0.638582       0.469404      -1.023907      -0.014807      -0.060021      -0.014545       0.063508      -0.004497      -0.054811      -0.028176       0.078977       0.205267      -0.082193      -0.020727       0.102920             10.626174       8.003185       2.218246       2.019099      18.054353       2.166984       5.820983          -0.000000
          458              C      25.561116      12.944760       9.143498      -0.046202      39.572642 0.43441199E+03  0.10128698E+05                                10.103774                            6.894545       0.003249       2.005660                    0.999348      27.259663      76.006597       0.640197       0.410337      -1.076804       0.014492       0.045488       0.011607       0.049132       0.000459       0.006833      -0.001728       0.004788      -0.011515      -0.008111      -0.000107       0.008217             15.059515       9.221467       3.872240       2.545948      28.200703       4.374863       7.756375           0.000000
          459              C      26.709883      13.190901       9.878035      -0.096595      33.763513 0.40285909E+03  0.93010814E+04                                 9.133998                            6.716234       0.046039       1.986952                    0.999633      28.860181      82.467778       0.631824       0.419884      -1.061021      -0.012848       0.023202      -0.004835       0.026959      -0.024367       0.003745      -0.016812       0.013876       0.001014      -0.030069      -0.001107       0.031176             12.111261       8.256711       2.431768       2.320862      20.931336       3.468248       7.145737          -0.000000
          460              C      27.017235      14.472131      10.240769      -0.151486      35.928820 0.41242296E+03  0.95876267E+04                                 9.528073                            6.785586       0.108500       2.002877                    0.999713      29.464383      84.764851       0.629325       0.418662      -1.060718      -0.016406      -0.020002      -0.013414       0.029141       0.005942       0.023188      -0.002280       0.047104       0.004804      -0.026560      -0.011331       0.037892             13.189014       7.873225       1.608662       1.975017      24.582553       3.596834       7.111263          -0.000000
          461              C      26.230231      15.546732       9.934388       0.092367      39.259525 0.39432020E+03  0.90257797E+04                                10.277531                            6.693571      -0.115135       1.978056                    0.999456      26.283045      73.986938       0.628018       0.426087      -1.060597      -0.000221      -0.002266      -0.003449       0.004133       0.004744      -0.012408       0.011516      -0.008927      -0.034659      -0.023587       0.008354       0.015234             16.504418       9.284125       4.394580       2.944635      31.442139       6.566542       8.786990          -0.000000
          462              C      25.097334      15.301238       9.213130      -0.149415      34.542419 0.42427609E+03  0.99446840E+04                                 9.340442                            6.924006       0.102193       2.006673                    0.999567      29.570922      85.742504       0.616689       0.423738      -1.056315       0.002940      -0.027402      -0.011706       0.029943      -0.026537       0.003364      -0.009033      -0.005132      -0.017742      -0.024456      -0.007301       0.031757             12.520635       8.569364       3.285611       2.579458      21.241464       4.407523       7.751076           0.000000
          463              C      26.635069      16.909900      10.340521       0.050092      42.171343 0.42852662E+03  0.99963985E+04                                10.733143                            6.949268      -0.179831       1.949123                    0.999211      26.992476      76.245977       0.621311       0.422602      -1.064741       0.002987       0.007128      -0.004448       0.008917       0.003773       0.016376       0.005165      -0.020304      -0.064929      -0.030457       0.006998       0.023459             17.581734      10.699181       5.028202       1.657483      33.083778       8.470434       8.962242          -0.000000
          464              C      27.977510      17.266805      10.471689      -0.131603      36.070487 0.42784884E+03  0.10033092E+05                                 9.568188                            6.928069       0.070645       1.989421                    0.999709      29.594010      85.373281       0.620864       0.420693      -1.059949       0.002061       0.036925       0.002580       0.037072      -0.027687      -0.008124      -0.000417       0.011790      -0.043938      -0.024265      -0.012091       0.036356             12.981923      10.395897       4.540752       1.699673      21.227175       5.506143       7.322699          -0.000000
          465              C      28.375546      18.518887      10.857418      -0.191866      37.292038 0.44327462E+03  0.10492801E+05                                 9.742175                            7.025107       0.165260       2.016127                    0.999713      30.235199      87.783829       0.619759       0.417508      -1.061407      -0.002699      -0.034086      -0.022925       0.041167      -0.001992       0.005164       0.005717       0.055146      -0.011401      -0.027256      -0.003022       0.030279             13.276536      10.645673       3.614027       1.101365      21.537260       5.995932       7.646676          -0.000000
          466              C      27.418186      19.496650      11.122344       0.194136      36.220540 0.39590025E+03  0.91122283E+04                                 9.877110                            6.825521      -0.181676       1.960418                    0.999565      26.113316      74.812540       0.603046       0.441283      -1.046590       0.011186       0.043044       0.010270       0.045644       0.025670      -0.003098       0.020713      -0.050219      -0.015293      -0.037556      -0.007484       0.045040             14.534939      12.099648       4.650641       1.770926      21.666203       7.791854       9.838965          -0.000000
          467              C      26.075098      19.187354      10.963000      -0.175901      37.792319 0.45916134E+03  0.10980083E+05                                 9.939340                            7.220081      -0.042778       1.957997                    0.998952      30.199872      88.526442       0.601611       0.425746      -1.054780      -0.020599      -0.026978      -0.015781       0.037433      -0.027968       0.005766       0.000467       0.014063      -0.001814      -0.029080      -0.000664       0.029744             13.631199      11.246924       2.858274       1.432769      20.995249       6.320002       8.651425          -0.000000
          468              C      25.702971      17.913897      10.582776      -0.126513      35.580600 0.42333680E+03  0.99049660E+04                                 9.512963                            6.893654       0.081261       1.995707                    0.999723      29.470397      85.032029       0.621863       0.420963      -1.059356       0.014668       0.033951      -0.001938       0.037035       0.003654       0.008290      -0.001518       0.052302      -0.046335      -0.019997      -0.015442       0.035440             13.272484       8.936845       1.550485       0.546058      23.114164       6.281349       7.766444          -0.000000
          469              C      10.302305      11.707901      15.105297      -0.099482      36.795289 0.34757490E+03  0.78141263E+04                                 9.897527                            6.331847       0.001666       1.987313                    0.999798      28.539274      83.230235       0.629840       0.432557      -1.042359      -0.001511      -0.011158      -0.070737       0.071628      -0.005320       0.000346       0.028951       0.065712      -0.013833      -0.049560       0.013830       0.035730             15.009471       8.772330       1.370995      -7.589035      10.317971      -6.776911      25.938111           0.000000
          470              C      10.707142      12.090067      13.926410      -0.181866      37.759401 0.34612307E+03  0.78042531E+04                                10.097018                            6.354211      -0.188653       1.922785                    0.999591      29.379563      86.925427       0.620985       0.437446      -1.035319      -0.055563      -0.033235       0.042645       0.077527       0.022343       0.033022      -0.007647       0.025538      -0.073850      -0.047527      -0.000143       0.047670             15.307884      10.248858       0.844781      -8.922633      10.159784      -5.568371      25.515008           0.000000
          471              C      11.086070      10.017299      13.330489      -0.204289      37.587752 0.54970957E+03  0.13653893E+05                                 9.737248                            7.791674       0.219165       2.020174                    0.999754      31.419902      91.732165       0.595420       0.414152      -1.069593      -0.040415       0.021511       0.001919       0.045824       0.009962      -0.029476       0.041264      -0.056120       0.021466      -0.058827      -0.000604       0.059431             12.278349       8.396292       1.939136      -5.209654      10.583247      -1.526975      17.855507          -0.000000
          472              C      10.690949       9.599507      14.629208      -0.176579      37.355765 0.54191301E+03  0.13463765E+05                                 9.771870                            7.787478      -0.001106       1.940477                    0.999714      32.058629      94.788652       0.587454       0.419658      -1.061989      -0.044197       0.040011      -0.013107       0.061041       0.014519       0.000512      -0.000693      -0.142450      -0.016030      -0.070023      -0.005343       0.075366             12.419847       7.687159       1.319174      -5.089879       9.562766      -1.459161      20.009617          -0.000000
          473              C       8.570896       2.178350      23.576117      -0.092497      33.826013 0.41403629E+03  0.96400156E+04                                 9.203438                            6.849151      -0.018639       1.967094                    0.999652      29.114857      83.980007       0.619156       0.424880      -1.056214       0.026825      -0.016017      -0.008609       0.032408      -0.005772      -0.016975      -0.007399       0.053396       0.004066      -0.031004      -0.003718       0.034723             12.207636       8.022087      -2.121968      -1.911935      21.567174       3.172502       7.033647           0.000000
          474              C       8.933954       9.034678      21.013981       0.617702      26.120097 0.24679556E+03  0.50725494E+04                                 8.088820                            5.531403       0.036796       2.067884                    0.999353      21.861356      60.155784       0.640992       0.464905      -1.027904      -0.016567      -0.019219       0.057461       0.062814       0.048344       0.042162       0.050192      -0.020862      -0.164773      -0.081982      -0.021973       0.103955             11.256278       8.319138      -1.882910      -2.573618       8.065165      -4.366461      17.384532          -0.000000
          475              C       9.331990       9.458623      19.655994      -0.041404      39.949435 0.42023280E+03  0.97200194E+04                                10.122809                            6.765769       0.013605       2.011711                    0.999362      27.024920      75.123720       0.648266       0.408485      -1.077704       0.015068       0.013187      -0.042548       0.047024      -0.004518       0.000515      -0.000714       0.014866      -0.013843      -0.006549      -0.004487       0.011036             14.937484       9.270156      -1.317517      -4.958117       9.869256      -5.999556      25.673040          -0.000000
          476              C       8.785298      10.546503      19.045175      -0.092817      36.058738 0.42759441E+03  0.10082714E+05                                 9.734867                            7.041259      -0.208089       1.908184                    0.999215      29.680959      87.468221       0.597394       0.434810      -1.045288       0.017696      -0.013422      -0.023962       0.032672      -0.003724       0.001195       0.025544      -0.000729      -0.031018      -0.029446       0.004832       0.024613             13.153945       9.710200      -1.641328      -4.547242       9.059690      -4.121211      20.691944           0.000000
          477              C       9.205357      10.952312      17.798276      -0.149906      36.068098 0.43302477E+03  0.10231252E+05                                 9.721446                            7.050650      -0.043176       1.960306                    0.999051      29.971892      88.082577       0.602162       0.430504      -1.049098      -0.003993      -0.015377       0.020097       0.025618      -0.003814       0.013080      -0.012153      -0.034754      -0.025181      -0.024657      -0.002908       0.027565             13.600806      10.234896      -0.780262      -7.084491       7.954694      -2.776715      22.612829           0.000000
          478              C      10.144580      10.238826      17.092563       0.097718      41.373934 0.39865210E+03  0.91520081E+04                                10.648419                            6.739853      -0.135282       1.972199                    0.999444      26.319713      74.256025       0.624375       0.427305      -1.059595      -0.006155      -0.002098      -0.001245       0.006621       0.007353       0.001415      -0.000664      -0.019142       0.055503      -0.021380       0.002816       0.018564             17.364015      10.195212      -0.226575      -7.626419       9.992496      -6.649477      31.904339          -0.000000
          479              C      10.677994       9.120179      17.689779      -0.152381      36.218722 0.41976270E+03  0.98020870E+04                                 9.567285                            6.847872       0.102102       2.000933                    0.999702      29.593701      85.347885       0.626113       0.418927      -1.060474      -0.011910      -0.000523       0.023448       0.026304      -0.025847      -0.004561       0.016697       0.008103      -0.014779      -0.028444      -0.005664       0.034109             12.756505       8.006986      -1.197441      -3.534393       9.159720      -5.081334      21.102810          -0.000000
          480              C      10.292589       8.747081      18.959674      -0.096562      35.295684 0.40787228E+03  0.94452022E+04                                 9.399067                            6.756168      -0.007621       1.968375                    0.999653      29.003009      82.978246       0.630247       0.419670      -1.061244      -0.003093       0.025473      -0.013223       0.028866      -0.016845       0.015568      -0.007915      -0.017336      -0.069965      -0.030548      -0.004012       0.034560             12.466830       8.566793      -1.379566      -4.423321       8.475821      -3.790934      20.357874           0.000000
          481              C      10.600589      10.666011      15.762105       0.046516      43.335187 0.40779980E+03  0.94063043E+04                                10.966707                            6.799923      -0.077102       1.985760                    0.999277      26.837082      75.658859       0.624514       0.425199      -1.061916       0.001727      -0.013578      -0.001650       0.013786       0.003216      -0.009213       0.003366       0.030541       0.072538      -0.028067       0.000344       0.027723             18.477940       8.446307       1.667290      -7.536549      11.066541      -8.018076      35.920973           0.000000
          482              C      11.490908      11.513579      13.217135       0.202777      35.583065 0.33920499E+03  0.75109257E+04                                 9.764313                            6.317924      -0.042255       2.016378                    0.999724      25.067795      70.426729       0.626840       0.441284      -1.046654       0.019659       0.001404      -0.038485       0.043238       0.026882       0.002706      -0.029026       0.052018       0.074602      -0.059128       0.020048       0.039081             15.113462      13.206928       1.789613     -11.039033       9.988572      -4.119276      22.144884           0.000000
          483              C       9.016217       4.642353      23.631498       0.626934      24.203644 0.23964379E+03  0.48967593E+04                                 7.753668                            5.476976       0.021324       2.066366                    0.999403      21.739420      59.935843       0.638582       0.469404      -1.023907      -0.014807       0.060021       0.014545       0.063508       0.004497       0.054811      -0.028176       0.078977       0.205267      -0.082193      -0.020727       0.102920             10.626174       8.003186      -2.218246      -2.019099      18.054353       2.166984       5.820983          -0.000000
          484              C       9.367616       3.248740      23.243502      -0.046202      39.572642 0.43441199E+03  0.10128698E+05                                10.103774                            6.894545       0.003249       2.005660                    0.999348      27.259663      76.006597       0.640197       0.410337      -1.076804       0.014492      -0.045488      -0.011607       0.049132      -0.000459      -0.006833      -0.001728       0.004788      -0.011515      -0.008111      -0.000107       0.008217             15.059515       9.221468      -3.872241      -2.545948      28.200703       4.374862       7.756374           0.000000
          485              C      10.516383       3.002599      22.508965      -0.096595      33.763513 0.40285909E+03  0.93010814E+04                                 9.133998                            6.716234       0.046039       1.986952                    0.999633      28.860181      82.467778       0.631824       0.419884      -1.061021      -0.012848      -0.023202       0.004835       0.026959       0.024367      -0.003745      -0.016812       0.013876       0.001014      -0.030069      -0.001107       0.031176             12.111261       8.256711      -2.431768      -2.320862      20.931336       3.468248       7.145737          -0.000000
          486              C      10.823735       1.721369      22.146231      -0.151486      35.928820 0.41242295E+03  0.95876265E+04                                 9.528072                            6.785586       0.108500       2.002877                    0.999713      29.464383      84.764851       0.629325       0.418662      -1.060718      -0.016406       0.020002       0.013414       0.029141      -0.005942      -0.023188      -0.002280       0.047104       0.004804      -0.026560      -0.011331       0.037892             13.189014       7.873225      -1.608662      -1.975018      24.582553       3.596834       7.111263          -0.000000
          487              C      10.036731       0.646768      22.452612       0.092367      39.259527 0.39432020E+03  0.90257797E+04                                10.277532                            6.693571      -0.115135       1.978056                    0.999456      26.283045      73.986939       0.628018       0.426087      -1.060597      -0.000221       0.002266       0.003449       0.004133      -0.004744       0.012408       0.011516      -0.008927      -0.034659      -0.023587       0.008354       0.015234             16.504419       9.284125      -4.394580      -2.944635      31.442141       6.566542       8.786991          -0.000000
          488              C       8.903834       0.892262      23.173870      -0.149415      34.542424 0.42427618E+03  0.99446865E+04                                 9.340442                            6.924007       0.102193       2.006673                    0.999567      29.570922      85.742503       0.616689       0.423738      -1.056315       0.002940       0.027402       0.011706       0.029943       0.026537      -0.003364      -0.009033      -0.005132      -0.017742      -0.024456      -0.007301       0.031757             12.520635       8.569365      -3.285612      -2.579460      21.241462       4.407521       7.751077           0.000000
          489              C      10.441569      31.670600      22.046479       0.050092      42.171345 0.42852662E+03  0.99963986E+04                                10.733143                            6.949268      -0.179831       1.949123                    0.999211      26.992476      76.245977       0.621311       0.422602      -1.064741       0.002987      -0.007128       0.004448       0.008917      -0.003773      -0.016376       0.005165      -0.020304      -0.064929      -0.030457       0.006998       0.023459             17.581734      10.699181      -5.028202      -1.657483      33.083780       8.470434       8.962242          -0.000000
          490              C      11.784010      31.313695      21.915311      -0.131603      36.070486 0.42784883E+03  0.10033091E+05                                 9.568188                            6.928069       0.070645       1.989421                    0.999709      29.594010      85.373278       0.620864       0.420693      -1.059949       0.002061      -0.036925      -0.002580       0.037072       0.027687       0.008124      -0.000417       0.011790      -0.043938      -0.024265      -0.012091       0.036356             12.981922      10.395896      -4.540751      -1.699673      21.227173       5.506142       7.322698          -0.000000
          491              C      12.182046      30.061613      21.529582      -0.191866      37.292038 0.44327463E+03  0.10492801E+05                                 9.742175                            7.025107       0.165260       2.016127                    0.999713      30.235199      87.783826       0.619760       0.417508      -1.061407      -0.002699       0.034086       0.022925       0.041167       0.001992      -0.005164       0.005717       0.055146      -0.011401      -0.027256      -0.003022       0.030279             13.276536      10.645672      -3.614027      -1.101365      21.537260       5.995932       7.646675          -0.000000
          492              C      11.224686      29.083850      21.264656       0.194136      36.220546 0.39590029E+03  0.91122296E+04                                 9.877111                            6.825522      -0.181676       1.960418                    0.999565      26.113316      74.812540       0.603046       0.441283      -1.046590       0.011186      -0.043044      -0.010270       0.045644      -0.025670       0.003098       0.020713      -0.050219      -0.015293      -0.037556      -0.007484       0.045040             14.534941      12.099649      -4.650643      -1.770929      21.666207       7.791857       9.838968          -0.000000
          493              C       9.881598      29.393146      21.424001      -0.175901      37.792301 0.45916108E+03  0.10980075E+05                                 9.939337                            7.220079      -0.042778       1.957997                    0.998952      30.199872      88.526442       0.601611       0.425746      -1.054780      -0.020599       0.026978       0.015781       0.037433       0.027968      -0.005766       0.000467       0.014063      -0.001814      -0.029080      -0.000664       0.029744             13.631194      11.246921      -2.858274      -1.432769      20.995240       6.319998       8.651421          -0.000000
          494              C       9.509471      30.666603      21.804224      -0.126513      35.580597 0.42333673E+03  0.99049639E+04                                 9.512962                            6.893653       0.081261       1.995707                    0.999723      29.470397      85.032029       0.621863       0.420963      -1.059356       0.014668      -0.033951       0.001938       0.037035      -0.003654      -0.008290      -0.001518       0.052302      -0.046335      -0.019997      -0.015442       0.035440             13.272483       8.936844      -1.550485      -0.546057      23.114164       6.281346       7.766441          -0.000000
          495              C       5.891195      20.679100      31.298797      -0.099482      36.795286 0.34757490E+03  0.78141263E+04                                 9.897526                            6.331846       0.001666       1.987313                    0.999798      28.539274      83.230232       0.629840       0.432557      -1.042359       0.001511       0.011158      -0.070737       0.071627      -0.005320      -0.000346      -0.028951       0.065712      -0.013833      -0.049560       0.013830       0.035730             15.009468       8.772324       1.370994       7.589027      10.317975       6.776915      25.938105           0.000000
          496              C       5.486358      20.296933      30.119910      -0.181866      37.759397 0.34612331E+03  0.78042597E+04                                10.097019                            6.354214      -0.188653       1.922785                    0.999591      29.379562      86.925426       0.620985       0.437446      -1.035319       0.055563       0.033235       0.042645       0.077527       0.022343      -0.033022       0.007647       0.025538      -0.073850      -0.047527      -0.000143       0.047670             15.307882      10.248853       0.844780       8.922624      10.159791       5.568375      25.515001           0.000000
          497              C       5.107430      22.369701      29.523989      -0.204289      37.587746 0.54970933E+03  0.13653885E+05                                 9.737247                            7.791672       0.219165       2.020174                    0.999754      31.419902      91.732164       0.595420       0.414152      -1.069593       0.040415      -0.021511       0.001919       0.045824       0.009962       0.029476      -0.041264      -0.056120       0.021466      -0.058827      -0.000604       0.059431             12.278348       8.396291       1.939137       5.209654      10.583248       1.526975      17.855504          -0.000000
          498              C       5.502551      22.787493      30.822708      -0.176579      37.355768 0.54191303E+03  0.13463766E+05                                 9.771870                            7.787478      -0.001106       1.940477                    0.999714      32.058629      94.788651       0.587454       0.419658      -1.061989       0.044197      -0.040011      -0.013107       0.061041       0.014519      -0.000512       0.000693      -0.142450      -0.016030      -0.070023      -0.005343       0.075366             12.419848       7.687160       1.319174       5.089880       9.562768       1.459162      20.009617           0.000000
          499              C       7.622604      30.208650       7.382617      -0.092497      33.826014 0.41403629E+03  0.96400154E+04                                 9.203438                            6.849151      -0.018639       1.967094                    0.999652      29.114857      83.980006       0.619157       0.424880      -1.056214      -0.026825       0.016017      -0.008609       0.032408      -0.005772       0.016975       0.007399       0.053396       0.004066      -0.031004      -0.003718       0.034723             12.207636       8.022087      -2.121969       1.911936      21.567174      -3.172502       7.033647           0.000000
          500              C       7.259546      23.352322       4.820481       0.617702      26.120097 0.24679556E+03  0.50725494E+04                                 8.088820                            5.531403       0.036796       2.067884                    0.999353      21.861356      60.155784       0.640992       0.464905      -1.027904       0.016567       0.019219       0.057461       0.062814       0.048344      -0.042162      -0.050192      -0.020862      -0.164773      -0.081982      -0.021973       0.103955             11.256278       8.319138      -1.882910       2.573618       8.065165       4.366461      17.384532          -0.000000
          501              C       6.861510      22.928377       3.462494      -0.041404      39.949436 0.42023280E+03  0.97200195E+04                                10.122810                            6.765770       0.013605       2.011711                    0.999362      27.024920      75.123721       0.648266       0.408485      -1.077704      -0.015068      -0.013187      -0.042548       0.047024      -0.004518      -0.000515       0.000714       0.014866      -0.013843      -0.006549      -0.004487       0.011036             14.937485       9.270156      -1.317517       4.958117       9.869256       5.999556      25.673041          -0.000000
          502              C       7.408202      21.840497       2.851675      -0.092817      36.058739 0.42759443E+03  0.10082714E+05                                 9.734866                            7.041259      -0.208089       1.908184                    0.999215      29.680960      87.468223       0.597394       0.434810      -1.045288      -0.017696       0.013422      -0.023962       0.032672      -0.003724      -0.001195      -0.025544      -0.000729      -0.031018      -0.029446       0.004832       0.024613             13.153945       9.710200      -1.641328       4.547242       9.059690       4.121211      20.691944           0.000000
          503              C       6.988143      21.434688       1.604776      -0.149906      36.068097 0.43302477E+03  0.10231252E+05                                 9.721446                            7.050650      -0.043176       1.960306                    0.999051      29.971892      88.082579       0.602162       0.430504      -1.049098       0.003993       0.015377       0.020097       0.025618      -0.003814      -0.013080       0.012153      -0.034754      -0.025181      -0.024657      -0.002908       0.027565             13.600806      10.234896      -0.780262       7.084491       7.954694       2.776715      22.612829           0.000000
          504              C       6.048920      22.148174       0.899063       0.097718      41.373941 0.39865211E+03  0.91520085E+04                                10.648421                            6.739853      -0.135283       1.972199                    0.999444      26.319713      74.256027       0.624375       0.427305      -1.059595       0.006155       0.002098      -0.001245       0.006621       0.007353      -0.001415       0.000664      -0.019142       0.055503      -0.021380       0.002816       0.018564             17.364019      10.195213      -0.226574       7.626420       9.992498       6.649480      31.904348          -0.000000
          505              C       5.515506      23.266821       1.496279      -0.152381      36.218724 0.41976269E+03  0.98020869E+04                                 9.567286                            6.847872       0.102102       2.000933                    0.999702      29.593701      85.347886       0.626113       0.418927      -1.060474       0.011910       0.000523       0.023448       0.026304      -0.025847       0.004561      -0.016697       0.008103      -0.014779      -0.028444      -0.005665       0.034109             12.756506       8.006987      -1.197441       3.534393       9.159720       5.081335      21.102811          -0.000000
          506              C       5.900911      23.639919       2.766174      -0.096562      35.295685 0.40787228E+03  0.94452022E+04                                 9.399068                            6.756168      -0.007621       1.968375                    0.999653      29.003009      82.978246       0.630247       0.419670      -1.061244       0.003093      -0.025473      -0.013223       0.028866      -0.016845      -0.015568       0.007915      -0.017336      -0.069965      -0.030548      -0.004012       0.034560             12.466830       8.566793      -1.379566       4.423322       8.475821       3.790935      20.357875           0.000000
          507              C       5.592911      21.720989      31.955605       0.046516      43.335175 0.40779951E+03  0.94062961E+04                                10.966705                            6.799920      -0.077102       1.985760                    0.999277      26.837082      75.658859       0.624514       0.425199      -1.061915      -0.001727       0.013578      -0.001650       0.013786       0.003216       0.009213      -0.003366       0.030541       0.072538      -0.028067       0.000344       0.027723             18.477936       8.446304       1.667289       7.536545      11.066539       8.018077      35.920966           0.000000
          508              C       4.702592      20.873422      29.410635       0.202777      35.583046 0.33920507E+03  0.75109278E+04                                 9.764310                            6.317924      -0.042255       2.016378                    0.999724      25.067795      70.426729       0.626840       0.441284      -1.046654      -0.019659      -0.001404      -0.038485       0.043238       0.026882      -0.002706       0.029026       0.052018       0.074602      -0.059128       0.020048       0.039081             15.113453      13.206918       1.789615      11.039022       9.988577       4.119277      22.144865           0.000000
          509              C       7.177283      27.744647       7.437998       0.626934      24.203657 0.23964397E+03  0.48967638E+04                                 7.753671                            5.476978       0.021324       2.066366                    0.999403      21.739420      59.935843       0.638582       0.469404      -1.023907       0.014807      -0.060021       0.014545       0.063508       0.004497      -0.054811       0.028176       0.078977       0.205267      -0.082193      -0.020727       0.102920             10.626178       8.003189      -2.218247       2.019099      18.054362      -2.166984       5.820984          -0.000000
          510              C       6.825884      29.138260       7.050002      -0.046202      39.572640 0.43441198E+03  0.10128698E+05                                10.103773                            6.894545       0.003249       2.005660                    0.999348      27.259663      76.006597       0.640197       0.410337      -1.076804      -0.014492       0.045488      -0.011607       0.049132      -0.000459       0.006833       0.001728       0.004788      -0.011515      -0.008111      -0.000107       0.008217             15.059514       9.221467      -3.872240       2.545948      28.200701      -4.374861       7.756374           0.000000
[truncated: 428,947 more chars]
