# Supplementary material for: A collection of forcefield precursors for metal–organic frameworks
Source: RSC Adv. 2019 Nov 13;9(63):36492–507. doi: 10.1039/c9ra07327b (PMC9075174; doi:10.1039/c9ra07327b)
Supplement: RA-009-C9RA07327B-s5839 [file RA-009-C9RA07327B-s5839.xyz]

  120
jmolscript: load "" {1 1 1} spacegroup "x,y,z" unitcell [{     13.265000     0.000000     0.000000 }, {      0.000000    13.983000     0.000000 }, {      0.000000    -5.330444    13.149680 }]
Zn     7.337402     0.539383    12.478652     0.855775
Zn     0.704902     5.447951     7.245868     0.855776
Zn     5.927598     8.113173     0.671028     0.855775
Zn    12.560098     3.204605     5.903812     0.855775
H      3.418390     9.634705     1.154542     0.121047
H      2.731263    11.693564     2.022421     0.133210
H      6.542298    12.640659     2.828496     0.132817
H      7.196262    10.536151     2.097374     0.113142
H      5.835273     2.868559     1.781782     0.128408
H      3.845523     5.690304     3.823927     0.129746
H      3.159723     1.782517     4.574774     0.136447
H      5.697317     0.583975     2.619416     0.299144
H     10.050890     1.683073     5.420298     0.121047
H      9.363763    -0.375786     4.552419     0.133209
H     13.174798    -1.322881     3.746344     0.132817
H      0.563763     0.781627     4.477466     0.113142
H     12.467773     8.449219     4.793058     0.128408
H     10.478024     5.627474     2.750913     0.129746
H      9.792223     9.535261     2.000066     0.136447
H     12.329817    10.733803     3.955424     0.299144
H      9.846609    -0.982149    11.995138     0.121047
H     10.533736    -3.041008    11.127259     0.133210
H      6.722702    -3.988103    10.321184     0.132817
H      6.068738    -1.883595    11.052306     0.113142
H      7.429727     5.783997    11.367898     0.128408
H      9.419476     2.962252     9.325753     0.129746
H     10.105277     6.870039     8.574906     0.136447
H      7.567682     8.068581    10.530264     0.299144
H      3.214109     6.969483     7.729382     0.121046
H      3.901236     9.028342     8.597261     0.133209
H      0.090202     9.975437     9.403336     0.132817
H     12.701237     7.870929     8.672214     0.113142
H      0.797226     0.203337     8.356622     0.128408
H      2.786976     3.025082    10.398767     0.129746
H      3.472777    -0.882705    11.149614     0.136447
H      0.935182    -2.081247     9.194256     0.299144
C      4.041845    10.224156     1.514843     0.101305
C      3.633283    11.468840     2.014531    -0.155441
C      4.563160    12.348374     2.490549     0.021070
C      5.913537    12.031485     2.516849    -0.180499
C      6.298222    10.776535     2.063185     0.112787
C      4.041845    -0.284197     2.963938     0.483379
C      4.569792     2.110845     3.133569     0.255074
C      5.217124     3.102296     2.436636    -0.226416
C      4.971722     4.445794     2.689110     0.004384
C      4.020621     4.793375     3.652981    -0.137816
C      3.341453     3.824296     4.349914     0.008626
C      3.609406     2.446505     4.102700    -0.214904
C      5.620381     5.473785     1.805451     0.608950
C      2.215255     4.122411     5.287486     0.623256
C     10.674345     1.093622     5.059997     0.101305
C     10.265783    -0.151062     4.560309    -0.155441
C     11.195660    -1.030596     4.084291     0.021070
C     12.546037    -0.713707     4.057991    -0.180499
C     12.930722     0.541243     4.511655     0.112787
C     10.674345    11.601975     3.610902     0.483380
C     11.202292     9.206933     3.441271     0.255074
C     11.849624     8.215482     4.138204    -0.226416
C     11.604222     6.871984     3.885730     0.004384
C     10.653121     6.524403     2.921859    -0.137816
C      9.973953     7.493482     2.224926     0.008626
C     10.241906     8.871273     2.472140    -0.214903
C     12.252880     5.843993     4.769389     0.608949
C      8.847755     7.195367     1.287354     0.623256
C      9.223154    -1.571600    11.634837     0.101305
C      9.631716    -2.816284    11.135149    -0.155441
C      8.701840    -3.695818    10.659131     0.021070
C      7.351463    -3.378929    10.632831    -0.180499
C      6.966778    -2.123979    11.086495     0.112787
C      9.223154     8.936753    10.185742     0.483380
C      8.695208     6.541711    10.016111     0.255074
C      8.047875     5.550260    10.713044    -0.226416
C      8.293278     4.206762    10.460570     0.004384
C      9.244378     3.859181     9.496699    -0.137816
C      9.923546     4.828260     8.799766     0.008626
C      9.655593     6.206051     9.046980    -0.214903
C      7.644619     3.178771    11.344229     0.608950
C     11.049745     4.530145     7.862194     0.623255
C      2.590654     7.558934     8.089683     0.101305
C      2.999216     8.803618     8.589371    -0.155441
C      2.069340     9.683152     9.065389     0.021070
C      0.718963     9.366263     9.091689    -0.180499
C      0.334278     8.111313     8.638025     0.112787
C      2.590654    -2.949419     9.538778     0.483380
C      2.062707    -0.554377     9.708409     0.255074
C      1.415376     0.437074     9.011476    -0.226416
C      1.660778     1.780572     9.263950     0.004384
C      2.611878     2.128153    10.227821    -0.137816
C      3.291046     1.159074    10.924754     0.008626
C      3.023093    -0.218717    10.677540    -0.214903
C      1.012120     2.808563     8.380291     0.608949
C      4.417245     1.457189    11.862326     0.623256
N      5.384263     9.880121     1.562576    -0.205893
N      4.891601     0.755878     2.865578    -0.414372
N     12.016763     1.437657     5.012264    -0.205893
N     11.524101    10.561900     3.709262    -0.414372
N      7.880736    -1.227565    11.587104    -0.205893
N      8.373399     7.896678    10.284102    -0.414373
N      1.248236     7.214899     8.137416    -0.205893
N      1.740899    -1.909344     9.440418    -0.414372
O      2.874791    -0.199225     3.320031    -0.485428
O      6.456341     5.057145     1.000559    -0.560604
O      5.269389     6.677213     1.961932    -0.559307
O      2.341670     5.100275     6.068709    -0.561030
O      1.216931     3.390470     5.229365    -0.566856
O      9.507291    11.517003     3.254809    -0.485428
O     13.088841     6.260633     5.574281    -0.560604
O     11.901889     4.640565     4.612908    -0.559307
O      8.974170     6.217503     0.506131    -0.561030
O      7.849431     7.927308     1.345475    -0.566856
O     10.390209     8.851781     9.829649    -0.485428
O      6.808659     3.595411    12.149121    -0.560604
O      7.995611     1.975343    11.187748    -0.559307
O     10.923330     3.552281     7.080971    -0.561030
O     12.048069     5.262086     7.920315    -0.566855
O      3.757709    -2.864447     9.894871    -0.485428
O      0.176159     2.391923     7.575399    -0.560604
O      1.363111     4.011991     8.536772    -0.559307
O      4.290830     2.435053    12.643549    -0.561030
O      5.415569     0.725248    11.804205    -0.566856

The following XYZ coordinates are in angstroms. Other properties are in atomic units.
The sperically averaged electron density of each atom fit to a function of the form exp(a - br)
eigen_1, eigen_2 and eigen_3 are the three eigenvalues of traceless quadrupole moment tensor
  atom number  atomic symbol              X              Y              Z     net charge C6 coefficient C8 coefficient C10 coefficient fluctuating dipole atomic polarizability isotropic forcefield polarizability              a              b squared Pearson coefficient          <r^3>          <r^4>         wp_QDO          m_QDO          q_QDO       dipole_x       dipole_y       dipole_z         dipole            Qxy            Qxz            Qyz     Q(x^2-y^2)  Q(3z^2 - R^2)        eigen_1        eigen_2        eigen_3 static polarizability      alpha(xx)      alpha(xy)      alpha(xz)      alpha(yy)      alpha(yz)      alpha(zz) atomic spin moment
            1             Zn       7.337402       0.539383      12.478652       0.855775     106.054392 0.20470687E+04  0.66623040E+05                                18.369805                           14.861808       0.267292       1.938220                    0.996794      47.236745     130.429299       0.465127       0.404615      -1.140588      -0.004168      -0.001454      -0.004151       0.006059       0.040221       0.030043      -0.050188       0.103507       0.024164      -0.100101       0.034206       0.065895             22.658720      21.313485       1.705175       0.334029      24.819673       0.308120      21.843001          -0.000001
            2             Zn       0.704902       5.447951       7.245868       0.855776     106.054122 0.20470620E+04  0.66622790E+05                                18.369809                           14.861811       0.267289       1.938220                    0.996794      47.236641     130.429132       0.465126       0.404617      -1.140587      -0.004167       0.001455       0.004152       0.006060      -0.040221      -0.030043      -0.050187       0.103508       0.024165      -0.100101       0.034206       0.065895             22.658726      21.313488      -1.705177      -0.334027      24.819686       0.308118      21.843005           0.000000
            3             Zn       5.927598       8.113173       0.671028       0.855775     106.054365 0.20470682E+04  0.66623020E+05                                18.369800                           14.861805       0.267292       1.938221                    0.996794      47.236740     130.429270       0.465128       0.404615      -1.140588       0.004168       0.001455       0.004151       0.006059       0.040221       0.030044      -0.050188       0.103507       0.024164      -0.100101       0.034206       0.065895             22.658713      21.313483       1.705171       0.334028      24.819661       0.308116      21.842995          -0.000001
            4             Zn      12.560098       3.204605       5.903812       0.855775     106.054305 0.20470666E+04  0.66622957E+05                                18.369802                           14.861806       0.267290       1.938220                    0.996794      47.236714     130.429225       0.465127       0.404615      -1.140588       0.004168      -0.001455      -0.004151       0.006060      -0.040221      -0.030043      -0.050188       0.103508       0.024164      -0.100102       0.034206       0.065895             22.658716      21.313486      -1.705174      -0.334027      24.819666       0.308114      21.842997          -0.000003
            5              H       3.418390       9.634705       1.154542       0.121047       1.155388 0.80514144E+01  0.77819112E+02                                 1.715831                            1.582219      -0.869572       2.479732                    0.999370       3.172180       8.330174       0.543500       1.165983      -0.738209      -0.038101      -0.030552      -0.019072       0.052430       0.002877       0.005997       0.004309       0.017571      -0.049678      -0.018401      -0.000376       0.018777              1.779650       1.796214       0.381904       0.217760       1.976513       0.379652       1.566222           0.000005
            6              H       2.731263      11.693564       2.022421       0.133210       1.093739 0.77660845E+01  0.74324387E+02                                 1.638620                            1.542682      -0.994219       2.415195                    0.998620       3.172265       8.266532       0.556923       1.149164      -0.741522      -0.037219       0.007151      -0.002158       0.037961       0.005326       0.007615       0.001642       0.019486      -0.042518      -0.015955      -0.004010       0.019965              1.674291       2.185333      -0.218173      -0.065368       1.512195       0.097643       1.325346           0.000007
            7              H       6.542298      12.640659       2.828496       0.132817       1.062283 0.75320745E+01  0.72253613E+02                                 1.666833                            1.565526      -1.016235       2.412612                    0.997538       3.283148       8.849544       0.523268       1.220218      -0.723224       0.026029       0.020358       0.013023       0.035518       0.005335       0.003875       0.007724      -0.003326      -0.031355      -0.013586      -0.000236       0.013822              1.705257       1.830839       0.242852       0.212828       1.880274       0.236143       1.404659           0.000005
            8              H       7.196262      10.536151       2.097374       0.113142       1.119702 0.76862781E+01  0.75002568E+02                                 1.805165                            1.635687      -1.102746       2.365178                    0.996760       3.554579      10.049856       0.480873       1.305315      -0.702649       0.048421      -0.009970       0.004153       0.049611      -0.000672      -0.001564       0.004568       0.012966      -0.026517      -0.011193       0.000080       0.011113              1.905097       2.618402      -0.408687       0.085362       1.674227       0.066812       1.422661           0.000003
            9              H       5.835273       2.868559       1.781782       0.128408       1.111021 0.81795903E+01  0.79976856E+02                                 1.706374                            1.621266      -1.119019       2.350349                    0.997591       3.374597       9.137332       0.519834       1.205059      -0.726602       0.022352      -0.005848      -0.024570       0.033726      -0.007355      -0.007436       0.005140      -0.004178      -0.004080      -0.009186      -0.004255       0.013441              1.741483       1.747545      -0.044949      -0.467090       1.634741       0.010133       1.842162           0.000004
           10              H       3.845523       5.690304       3.823927       0.129746       1.160552 0.87640906E+01  0.87206595E+02                                 1.761222                            1.684019      -1.195069       2.322979                    0.996001       3.408423       9.318249       0.507277       1.213441      -0.725150      -0.007901       0.037783       0.008076       0.039436      -0.005373      -0.001632       0.006505      -0.011143      -0.030464      -0.012022      -0.002582       0.014604              1.778908       1.535609      -0.085632      -0.201357       2.214442       0.082224       1.586673           0.000004
           11              H       3.159723       1.782517       4.574774       0.136447       1.140282 0.84903176E+01  0.84438914E+02                                 1.788367                            1.692687      -1.238003       2.301090                    0.996379       3.495911       9.789348       0.486661       1.265495      -0.712271      -0.018648      -0.026212       0.022030       0.038989       0.000011      -0.011405      -0.009695      -0.005980       0.009249      -0.015017      -0.000919       0.015935              1.835190       1.734835       0.239992      -0.342387       2.037964      -0.206553       1.732770           0.000004
           12              H       5.697317       0.583975       2.619416       0.299144       0.604765 0.38178203E+01  0.31193354E+02                                 1.198410                            1.156329      -1.058651       2.486491                    0.999908       2.434877       6.245594       0.570796       1.313344      -0.703414       0.035878       0.000422      -0.009165       0.037033       0.003225      -0.009516       0.001234       0.014598      -0.057765      -0.021768       0.002027       0.019741              1.219437       1.379934      -0.135655      -0.119085       1.272436       0.043296       1.005942           0.000003
           13              H      10.050890       1.683073       5.420298       0.121047       1.155388 0.80514120E+01  0.77819079E+02                                 1.715831                            1.582219      -0.869572       2.479732                    0.999370       3.172180       8.330172       0.543500       1.165983      -0.738209      -0.038101       0.030552       0.019072       0.052430      -0.002877      -0.005997       0.004309       0.017571      -0.049678      -0.018401      -0.000376       0.018777              1.779649       1.796213      -0.381904      -0.217760       1.976512       0.379652       1.566222           0.000005
           14              H       9.363763      -0.375786       4.552419       0.133209       1.093739 0.77660886E+01  0.74324437E+02                                 1.638621                            1.542683      -0.994220       2.415195                    0.998620       3.172265       8.266533       0.556922       1.149165      -0.741522      -0.037219      -0.007151       0.002158       0.037961      -0.005326      -0.007615       0.001642       0.019486      -0.042518      -0.015955      -0.004010       0.019965              1.674292       2.185334       0.218174       0.065368       1.512195       0.097643       1.325347           0.000007
           15              H      13.174798      -1.322881       3.746344       0.132817       1.062284 0.75320785E+01  0.72253658E+02                                 1.666834                            1.565526      -1.016235       2.412612                    0.997538       3.283149       8.849546       0.523268       1.220217      -0.723224       0.026029      -0.020358      -0.013023       0.035518      -0.005335      -0.003875       0.007724      -0.003326      -0.031355      -0.013586      -0.000236       0.013822              1.705257       1.830839      -0.242852      -0.212828       1.880274       0.236143       1.404659           0.000005
           16              H       0.563763       0.781627       4.477466       0.113142       1.119703 0.76862841E+01  0.75002642E+02                                 1.805165                            1.635687      -1.102746       2.365178                    0.996760       3.554579      10.049857       0.480873       1.305316      -0.702649       0.048421       0.009970      -0.004153       0.049611       0.000672       0.001564       0.004568       0.012966      -0.026517      -0.011193       0.000080       0.011113              1.905097       2.618403       0.408687      -0.085362       1.674228       0.066812       1.422661           0.000003
           17              H      12.467773       8.449219       4.793058       0.128408       1.111021 0.81795904E+01  0.79976862E+02                                 1.706374                            1.621266      -1.119019       2.350349                    0.997591       3.374597       9.137334       0.519834       1.205059      -0.726601       0.022352       0.005848       0.024570       0.033726       0.007355       0.007436       0.005140      -0.004178      -0.004080      -0.009186      -0.004255       0.013441              1.741483       1.747545       0.044949       0.467090       1.634742       0.010133       1.842163           0.000004
           18              H      10.478024       5.627474       2.750913       0.129746       1.160551 0.87640838E+01  0.87206511E+02                                 1.761221                            1.684019      -1.195069       2.322979                    0.996001       3.408422       9.318246       0.507277       1.213441      -0.725150      -0.007901      -0.037783      -0.008076       0.039436       0.005373       0.001632       0.006505      -0.011143      -0.030464      -0.012022      -0.002582       0.014604              1.778907       1.535608       0.085631       0.201356       2.214441       0.082224       1.586672           0.000004
           19              H       9.792223       9.535261       2.000066       0.136447       1.140282 0.84903178E+01  0.84438914E+02                                 1.788367                            1.692686      -1.238003       2.301090                    0.996379       3.495911       9.789347       0.486662       1.265495      -0.712271      -0.018648       0.026212      -0.022030       0.038989      -0.000011       0.011405      -0.009695      -0.005980       0.009249      -0.015017      -0.000919       0.015935              1.835190       1.734835      -0.239992       0.342387       2.037964      -0.206553       1.732770           0.000004
           20              H      12.329817      10.733803       3.955424       0.299144       0.604765 0.38178203E+01  0.31193354E+02                                 1.198410                            1.156329      -1.058651       2.486491                    0.999908       2.434877       6.245594       0.570796       1.313344      -0.703414       0.035878      -0.000422       0.009165       0.037033      -0.003225       0.009516       0.001234       0.014598      -0.057765      -0.021768       0.002027       0.019741              1.219437       1.379934       0.135655       0.119085       1.272436       0.043296       1.005942           0.000003
           21              H       9.846609      -0.982149      11.995138       0.121047       1.155389 0.80514162E+01  0.77819135E+02                                 1.715832                            1.582220      -0.869572       2.479732                    0.999370       3.172180       8.330175       0.543500       1.165984      -0.738209       0.038101       0.030552       0.019072       0.052430       0.002877       0.005997       0.004309       0.017571      -0.049678      -0.018401      -0.000376       0.018777              1.779650       1.796215       0.381904       0.217760       1.976514       0.379653       1.566223           0.000005
           22              H      10.533736      -3.041008      11.127259       0.133210       1.093739 0.77660853E+01  0.74324394E+02                                 1.638620                            1.542682      -0.994219       2.415195                    0.998620       3.172265       8.266531       0.556923       1.149164      -0.741522       0.037219      -0.007151       0.002158       0.037961       0.005326       0.007615       0.001642       0.019486      -0.042518      -0.015955      -0.004010       0.019965              1.674291       2.185333      -0.218173      -0.065368       1.512194       0.097643       1.325346           0.000007
           23              H       6.722702      -3.988103      10.321184       0.132817       1.062283 0.75320733E+01  0.72253600E+02                                 1.666833                            1.565526      -1.016235       2.412612                    0.997538       3.283148       8.849545       0.523268       1.220218      -0.723224      -0.026029      -0.020358      -0.013023       0.035518       0.005335       0.003875       0.007724      -0.003326      -0.031355      -0.013586      -0.000236       0.013822              1.705257       1.830839       0.242852       0.212828       1.880274       0.236143       1.404659           0.000005
           24              H       6.068738      -1.883595      11.052306       0.113142       1.119702 0.76862767E+01  0.75002557E+02                                 1.805165                            1.635687      -1.102746       2.365178                    0.996760       3.554579      10.049859       0.480873       1.305316      -0.702649      -0.048421       0.009970      -0.004153       0.049611      -0.000672      -0.001564       0.004568       0.012966      -0.026517      -0.011193       0.000080       0.011113              1.905097       2.618403      -0.408687       0.085362       1.674227       0.066812       1.422661           0.000003
           25              H       7.429727       5.783997      11.367898       0.128408       1.111021 0.81795856E+01  0.79976799E+02                                 1.706373                            1.621266      -1.119019       2.350349                    0.997591       3.374597       9.137332       0.519834       1.205059      -0.726602      -0.022352       0.005848       0.024570       0.033726      -0.007355      -0.007436       0.005140      -0.004178      -0.004080      -0.009186      -0.004255       0.013441              1.741482       1.747544      -0.044949      -0.467089       1.634741       0.010133       1.842162           0.000004
           26              H       9.419476       2.962252       9.325753       0.129746       1.160551 0.87640845E+01  0.87206525E+02                                 1.761222                            1.684019      -1.195068       2.322979                    0.996001       3.408422       9.318248       0.507277       1.213442      -0.725150       0.007901      -0.037783      -0.008076       0.039436      -0.005373      -0.001632       0.006505      -0.011143      -0.030464      -0.012022      -0.002582       0.014604              1.778908       1.535609      -0.085632      -0.201357       2.214442       0.082224       1.586673           0.000004
           27              H      10.105277       6.870039       8.574906       0.136447       1.140282 0.84903229E+01  0.84438976E+02                                 1.788368                            1.692687      -1.238003       2.301090                    0.996379       3.495911       9.789347       0.486662       1.265495      -0.712271       0.018648       0.026212      -0.022030       0.038989       0.000011      -0.011405      -0.009695      -0.005980       0.009249      -0.015017      -0.000919       0.015935              1.835190       1.734836       0.239992      -0.342387       2.037964      -0.206553       1.732771           0.000004
           28              H       7.567682       8.068581      10.530264       0.299144       0.604766 0.38178226E+01  0.31193375E+02                                 1.198410                            1.156329      -1.058651       2.486491                    0.999908       2.434877       6.245593       0.570796       1.313344      -0.703414      -0.035878      -0.000422       0.009165       0.037033       0.003225      -0.009516       0.001234       0.014598      -0.057765      -0.021768       0.002027       0.019741              1.219437       1.379935      -0.135655      -0.119085       1.272435       0.043296       1.005942           0.000003
           29              H       3.214109       6.969483       7.729382       0.121046       1.155388 0.80514136E+01  0.77819092E+02                                 1.715831                            1.582219      -0.869572       2.479731                    0.999370       3.172180       8.330170       0.543501       1.165983      -0.738209       0.038101      -0.030552      -0.019072       0.052430      -0.002877      -0.005997       0.004309       0.017571      -0.049678      -0.018401      -0.000376       0.018777              1.779649       1.796213      -0.381904      -0.217760       1.976512       0.379652       1.566222           0.000005
           30              H       3.901236       9.028342       8.597261       0.133209       1.093740 0.77660966E+01  0.74324532E+02                                 1.638622                            1.542684      -0.994220       2.415195                    0.998620       3.172267       8.266539       0.556922       1.149165      -0.741522       0.037219       0.007151      -0.002158       0.037961      -0.005326      -0.007615       0.001642       0.019486      -0.042518      -0.015955      -0.004010       0.019965              1.674293       2.185336       0.218173       0.065368       1.512196       0.097643       1.325347           0.000007
           31              H       0.090202       9.975437       9.403336       0.132817       1.062284 0.75320783E+01  0.72253666E+02                                 1.666835                            1.565527      -1.016235       2.412612                    0.997538       3.283149       8.849551       0.523267       1.220219      -0.723223      -0.026029       0.020358       0.013024       0.035518      -0.005335      -0.003875       0.007724      -0.003326      -0.031355      -0.013586      -0.000236       0.013822              1.705258       1.830840      -0.242852      -0.212828       1.880276       0.236143       1.404660           0.000005
           32              H      12.701237       7.870929       8.672214       0.113142       1.119702 0.76862792E+01  0.75002591E+02                                 1.805166                            1.635688      -1.102746       2.365178                    0.996760       3.554578      10.049858       0.480873       1.305317      -0.702649      -0.048421      -0.009970       0.004154       0.049611       0.000672       0.001564       0.004568       0.012966      -0.026517      -0.011193       0.000080       0.011113              1.905098       2.618404       0.408687      -0.085362       1.674228       0.066812       1.422662           0.000003
           33              H       0.797226       0.203337       8.356622       0.128408       1.111022 0.81795991E+01  0.79976958E+02                                 1.706374                            1.621267      -1.119019       2.350349                    0.997591       3.374598       9.137334       0.519835       1.205058      -0.726602      -0.022352      -0.005848      -0.024570       0.033726       0.007355       0.007436       0.005140      -0.004178      -0.004080      -0.009186      -0.004255       0.013441              1.741483       1.747546       0.044949       0.467090       1.634742       0.010133       1.842162           0.000004
           34              H       2.786976       3.025082      10.398767       0.129746       1.160552 0.87640912E+01  0.87206607E+02                                 1.761222                            1.684020      -1.195069       2.322979                    0.996001       3.408423       9.318251       0.507277       1.213441      -0.725150       0.007901       0.037783       0.008076       0.039436       0.005373       0.001632       0.006505      -0.011143      -0.030464      -0.012022      -0.002582       0.014604              1.778908       1.535609       0.085632       0.201357       2.214443       0.082224       1.586673           0.000004
           35              H       3.472777      -0.882705      11.149614       0.136447       1.140282 0.84903211E+01  0.84438957E+02                                 1.788368                            1.692687      -1.238003       2.301090                    0.996379       3.495911       9.789348       0.486661       1.265495      -0.712271       0.018648      -0.026212       0.022030       0.038989      -0.000011       0.011405      -0.009695      -0.005980       0.009249      -0.015017      -0.000919       0.015935              1.835190       1.734836      -0.239992       0.342387       2.037964      -0.206553       1.732771           0.000004
           36              H       0.935182      -2.081247       9.194256       0.299144       0.604766 0.38178285E+01  0.31193433E+02                                 1.198410                            1.156329      -1.058651       2.486491                    0.999908       2.434879       6.245597       0.570797       1.313342      -0.703414      -0.035878       0.000422      -0.009165       0.037033      -0.003225       0.009516       0.001234       0.014598      -0.057765      -0.021768       0.002027       0.019741              1.219438       1.379935       0.135655       0.119085       1.272436       0.043296       1.005942           0.000003
           37              C       4.041845      10.224156       1.514843       0.101305      27.070181 0.32343980E+03  0.70395721E+04                                 7.834307                            5.999151       0.375698       2.145462                    0.999778      25.244636      69.103758       0.674428       0.417270      -1.067062       0.046857      -0.003368       0.002227       0.047031       0.011276       0.004011      -0.015779       0.026549       0.037780      -0.029896       0.010820       0.019076              9.062784       9.288064      -1.381140      -0.121046      11.985472       3.538441       5.914816           0.000008
           38              C       3.633283      11.468840       2.014531      -0.155441      33.360979 0.42071120E+03  0.97967698E+04                                 8.979844                            6.842917       0.061746       1.991393                    0.999675      29.199132      83.173190       0.630199       0.417378      -1.065033       0.009663       0.001297       0.003782       0.010458       0.005454       0.014788      -0.015295       0.039606       0.009404      -0.031452       0.003894       0.027558             10.419263      10.045390      -0.988838      -0.185141      14.683367       4.259203       6.529033           0.000012
           39              C       4.563160      12.348374       2.490549       0.021070      37.427547 0.42229260E+03  0.97719855E+04                                 9.682577                            6.800161      -0.071956       1.980166                    0.999254      26.842021      74.441912       0.644586       0.410635      -1.077130       0.004208      -0.049138      -0.001490       0.049340      -0.000316      -0.006013      -0.018265       0.012579       0.055295      -0.023824      -0.003532       0.027356             12.348990      11.836527      -3.223337      -0.507243      18.609748       4.697198       6.600695           0.000004
           40              C       5.913537      12.031485       2.516849      -0.180499      35.294864 0.43892557E+03  0.10345840E+05                                 9.367448                            7.018222       0.127785       2.012614                    0.999427      29.678933      85.487463       0.617500       0.420818      -1.061201      -0.004174      -0.014653       0.008369       0.017383       0.016854       0.009197       0.000020       0.019971       0.008650      -0.021918       0.000269       0.021649             11.061580      12.184228      -3.471389      -0.272156      14.803019       3.439072       6.197493           0.000012
           41              C       6.298222      10.776535       2.063185       0.112787      28.325805 0.33345031E+03  0.73528464E+04                                 8.217072                            6.183813       0.156919       2.076852                    0.999244      25.662657      71.975696       0.645905       0.430044      -1.053303      -0.045076      -0.022390      -0.006655       0.050768       0.009396      -0.004379      -0.019216       0.029753       0.066994      -0.034233       0.003220       0.031013              9.618129      10.442422      -1.871629       0.325226      12.530060       3.253631       5.881905           0.000007
           42              C       4.041845      -0.284197       2.963938       0.483379      27.641645 0.27727959E+03  0.58315459E+04                                 8.271395                            5.775644       0.007628       2.056963                    0.999420      22.490964      61.359371       0.645544       0.451143      -1.042038      -0.026736       0.064307       0.020730       0.072664      -0.000596       0.049786      -0.007531      -0.038137       0.143828      -0.065092      -0.005473       0.070565             10.449659       9.235770      -0.557576      -1.877830      16.666494       2.537394       5.446713           0.000005
           43              C       4.569792       2.110845       3.133569       0.255074      34.725627 0.34578487E+03  0.76485567E+04                                 9.365655                            6.262473      -0.016791       2.018897                    0.998953      24.541820      67.606805       0.651052       0.425321      -1.062544       0.005543      -0.080376      -0.022828       0.083738      -0.013902      -0.025709       0.017736      -0.100053      -0.136323      -0.063959      -0.014411       0.078369             12.121672       8.294360      -0.273187      -3.726294      19.571785       0.179277       8.498871           0.000004
           44              C       5.217124       3.102296       2.436636      -0.226416      37.836101 0.45837849E+03  0.10923016E+05                                 9.768561                            7.124773       0.028653       1.964305                    0.999584      30.683173      88.887536       0.618926       0.415288      -1.064630       0.001683       0.039197      -0.006828       0.039823      -0.024083       0.003960       0.019932       0.046458       0.045373      -0.047378       0.019150       0.028228             11.845936       8.372519       2.383077      -3.712179      18.125827      -3.097098       9.039461           0.000010
           45              C       4.971722       4.445794       2.689110       0.004384      40.979215 0.42482186E+03  0.98386277E+04                                10.274206                            6.796310      -0.025844       1.997204                    0.999222      26.819248      74.247314       0.648646       0.407728      -1.079766      -0.020275      -0.038255       0.024280       0.049639      -0.007437       0.002595       0.015622       0.007103      -0.012338      -0.020368       0.005682       0.014686             13.921810      11.632378       3.623365      -7.428653      16.287767      -4.923536      13.845284           0.000004
           46              C       4.020621       4.793375       3.652981      -0.137816      37.280274 0.44163089E+03  0.10470696E+05                                 9.855118                            7.123839      -0.135215       1.925525                    0.999337      30.078819      88.126634       0.599501       0.430923      -1.050381       0.003201      -0.014100      -0.009924       0.017536      -0.010665       0.039151       0.014531       0.001928      -0.032387      -0.048432       0.010547       0.037885             12.249909      12.511025       2.150460      -7.834123      11.008923      -2.292880      13.229778           0.000012
           47              C       3.341453       3.824296       4.349914       0.008626      41.349834 0.42815310E+03  0.99415077E+04                                10.339148                            6.836413      -0.051338       1.990398                    0.999090      26.813152      74.481938       0.644413       0.409344      -1.078010       0.029287      -0.015127      -0.030676       0.045028       0.007487       0.022287       0.007816      -0.019427       0.003536      -0.027614       0.002087       0.025527             13.896776      15.423810      -0.504524      -9.478351      12.249694       0.274610      14.016824           0.000004
           48              C       3.609406       2.446505       4.102700      -0.214904      38.015099 0.49820217E+03  0.12142747E+05                                 9.918831                            7.513817      -0.074815       1.931344                    0.999321      31.297179      92.211392       0.591354       0.424959      -1.056700      -0.022270       0.023369       0.007668       0.033179       0.011666       0.017853      -0.029793      -0.016270       0.035966      -0.039755       0.001681       0.038074             11.730612      10.429879      -2.451580      -5.365053      14.415166       2.247370      10.346791           0.000011
           49              C       5.620381       5.473785       1.805451       0.608950      23.552503 0.24312287E+03  0.49955003E+04                                 7.642901                            5.538293      -0.011032       2.061122                    0.999529      21.944301      61.055966       0.630080       0.473105      -1.019911       0.025905       0.045654      -0.034427       0.062774       0.005898       0.083289       0.031189       0.091839       0.040527      -0.076801      -0.037536       0.114337              9.619170       7.876448       2.111743      -4.196213      11.521326      -3.493797       9.459734           0.000003
           50              C       2.215255       4.122411       5.287486       0.623256      23.736397 0.23867785E+03  0.48879335E+04                                 7.714252                            5.510854      -0.093391       2.039676                    0.999299      21.771321      60.731155       0.626810       0.477152      -1.016422      -0.051226       0.010113       0.035141       0.062938      -0.040861       0.051128      -0.083589      -0.080862       0.054647      -0.077323      -0.054453       0.131776              9.718226      11.841294      -0.124242      -5.083644       7.404490       2.580796       9.908893           0.000003
           51              C      10.674345       1.093622       5.059997       0.101305      27.070183 0.32343983E+03  0.70395728E+04                                 7.834307                            5.999151       0.375698       2.145462                    0.999778      25.244637      69.103758       0.674428       0.417270      -1.067062       0.046857       0.003368      -0.002227       0.047031      -0.011276      -0.004011      -0.015779       0.026549       0.037780      -0.029896       0.010820       0.019076              9.062784       9.288064       1.381140       0.121046      11.985472       3.538441       5.914816           0.000008
           52              C      10.265783      -0.151062       4.560309      -0.155441      33.360970 0.42071107E+03  0.97967658E+04                                 8.979841                            6.842916       0.061745       1.991392                    0.999675      29.199129      83.173175       0.630199       0.417378      -1.065033       0.009663      -0.001297      -0.003782       0.010458      -0.005454      -0.014788      -0.015295       0.039606       0.009404      -0.031452       0.003894       0.027558             10.419260      10.045389       0.988838       0.185141      14.683362       4.259201       6.529031           0.000013
           53              C      11.195660      -1.030596       4.084291       0.021070      37.427551 0.42229266E+03  0.97719871E+04                                 9.682578                            6.800161      -0.071957       1.980166                    0.999254      26.842023      74.441917       0.644586       0.410635      -1.077130       0.004208       0.049138       0.001490       0.049340       0.000316       0.006013      -0.018265       0.012579       0.055295      -0.023824      -0.003532       0.027356             12.348990      11.836528       3.223337       0.507243      18.609748       4.697198       6.600695           0.000004
           54              C      12.546037      -0.713707       4.057991      -0.180499      35.294857 0.43892549E+03  0.10345837E+05                                 9.367447                            7.018221       0.127785       2.012614                    0.999427      29.678932      85.487456       0.617500       0.420818      -1.061201      -0.004174       0.014653      -0.008369       0.017383      -0.016854      -0.009197       0.000020       0.019971       0.008650      -0.021918       0.000269       0.021649             11.061578      12.184227       3.471388       0.272156      14.803015       3.439071       6.197492           0.000012
           55              C      12.930722       0.541243       4.511655       0.112787      28.325822 0.33345056E+03  0.73528531E+04                                 8.217076                            6.183815       0.156919       2.076852                    0.999244      25.662655      71.975689       0.645905       0.430044      -1.053303      -0.045076       0.022390       0.006655       0.050768      -0.009396       0.004379      -0.019216       0.029753       0.066994      -0.034233       0.003220       0.031013              9.618133      10.442428       1.871629      -0.325227      12.530065       3.253632       5.881907           0.000007
           56              C      10.674345      11.601975       3.610902       0.483380      27.641644 0.27727959E+03  0.58315458E+04                                 8.271394                            5.775644       0.007628       2.056964                    0.999420      22.490964      61.359368       0.645544       0.451143      -1.042038      -0.026736      -0.064307      -0.020730       0.072664       0.000596      -0.049786      -0.007531      -0.038137       0.143829      -0.065092      -0.005473       0.070565             10.449658       9.235769       0.557576       1.877830      16.666492       2.537393       5.446712           0.000005
           57              C      11.202292       9.206933       3.441271       0.255074      34.725633 0.34578492E+03  0.76485580E+04                                 9.365656                            6.262473      -0.016791       2.018897                    0.998953      24.541822      67.606813       0.651052       0.425321      -1.062544       0.005543       0.080376       0.022828       0.083738       0.013902       0.025709       0.017736      -0.100053      -0.136323      -0.063959      -0.014410       0.078369             12.121674       8.294361       0.273187       3.726294      19.571788       0.179277       8.498871           0.000004
           58              C      11.849624       8.215482       4.138204      -0.226416      37.836114 0.45837862E+03  0.10923020E+05                                 9.768564                            7.124775       0.028652       1.964305                    0.999584      30.683177      88.887559       0.618926       0.415288      -1.064630       0.001683      -0.039197       0.006828       0.039823       0.024083      -0.003960       0.019932       0.046458       0.045373      -0.047378       0.019150       0.028228             11.845941       8.372522      -2.383078       3.712180      18.125836      -3.097100       9.039464           0.000010
           59              C      11.604222       6.871984       3.885730       0.004384      40.979223 0.42482185E+03  0.98386275E+04                                10.274207                            6.796310      -0.025845       1.997203                    0.999222      26.819251      74.247326       0.648646       0.407728      -1.079766      -0.020275       0.038255      -0.024280       0.049639       0.007437      -0.002595       0.015622       0.007103      -0.012338      -0.020368       0.005682       0.014686             13.921812      11.632376      -3.623366       7.428652      16.287775      -4.923540      13.845286           0.000004
           60              C      10.653121       6.524403       2.921859      -0.137816      37.280271 0.44163084E+03  0.10470694E+05                                 9.855118                            7.123838      -0.135215       1.925525                    0.999337      30.078819      88.126634       0.599501       0.430923      -1.050381       0.003201       0.014100       0.009924       0.017536       0.010665      -0.039151       0.014531       0.001928      -0.032387      -0.048432       0.010547       0.037885             12.249909      12.511024      -2.150464       7.834123      11.008924      -2.292882      13.229779           0.000012
           61              C       9.973953       7.493482       2.224926       0.008626      41.349837 0.42815309E+03  0.99415074E+04                                10.339148                            6.836413      -0.051337       1.990398                    0.999090      26.813151      74.481935       0.644413       0.409344      -1.078010       0.029287       0.015127       0.030676       0.045028      -0.007487      -0.022287       0.007816      -0.019427       0.003536      -0.027614       0.002087       0.025527             13.896778      15.423813       0.504524       9.478353      12.249694       0.274610      14.016826           0.000004
           62              C      10.241906       8.871273       2.472140      -0.214903      38.015097 0.49820212E+03  0.12142746E+05                                 9.918831                            7.513817      -0.074815       1.931344                    0.999321      31.297177      92.211387       0.591354       0.424959      -1.056700      -0.022270      -0.023369      -0.007668       0.033179      -0.011666      -0.017853      -0.029793      -0.016270       0.035966      -0.039755       0.001681       0.038074             11.730612      10.429879       2.451580       5.365053      14.415166       2.247370      10.346791           0.000011
           63              C      12.252880       5.843993       4.769389       0.608949      23.552527 0.24312309E+03  0.49955057E+04                                 7.642905                            5.538294      -0.011032       2.061122                    0.999529      21.944309      61.055985       0.630080       0.473105      -1.019911       0.025905      -0.045654       0.034427       0.062774      -0.005898      -0.083289       0.031189       0.091839       0.040527      -0.076801      -0.037536       0.114336              9.619177       7.876451      -2.111748       4.196215      11.521339      -3.493804       9.459740           0.000003
           64              C       8.847755       7.195367       1.287354       0.623256      23.736388 0.23867773E+03  0.48879306E+04                                 7.714251                            5.510853      -0.093391       2.039676                    0.999299      21.771316      60.731141       0.626810       0.477152      -1.016422      -0.051226      -0.010113      -0.035141       0.062938       0.040861      -0.051128      -0.083590      -0.080862       0.054647      -0.077323      -0.054453       0.131776              9.718224      11.841293       0.124242       5.083643       7.404489       2.580795       9.908891           0.000003
           65              C       9.223154      -1.571600      11.634837       0.101305      27.070182 0.32343976E+03  0.70395710E+04                                 7.834307                            5.999150       0.375698       2.145462                    0.999778      25.244635      69.103750       0.674429       0.417270      -1.067062      -0.046857       0.003368      -0.002227       0.047031       0.011276       0.004011      -0.015779       0.026549       0.037780      -0.029896       0.010820       0.019076              9.062784       9.288063      -1.381139      -0.121045      11.985474       3.538443       5.914816           0.000008
           66              C       9.631716      -2.816284      11.135149      -0.155441      33.360973 0.42071094E+03  0.97967622E+04                                 8.979842                            6.842915       0.061746       1.991392                    0.999675      29.199130      83.173180       0.630199       0.417378      -1.065033      -0.009663      -0.001297      -0.003782       0.010458       0.005454       0.014788      -0.015295       0.039606       0.009404      -0.031452       0.003894       0.027558             10.419263      10.045387      -0.988837      -0.185140      14.683370       4.259205       6.529033           0.000012
           67              C       8.701840      -3.695818      10.659131       0.021070      37.427545 0.42229239E+03  0.97719794E+04                                 9.682576                            6.800158      -0.071957       1.980166                    0.999254      26.842023      74.441913       0.644586       0.410635      -1.077130      -0.004208       0.049138       0.001491       0.049340      -0.000316      -0.006013      -0.018265       0.012579       0.055295      -0.023824      -0.003532       0.027356             12.348990      11.836518      -3.223333      -0.507242      18.609757       4.697202       6.600695           0.000004
           68              C       7.351463      -3.378929      10.632831      -0.180499      35.294862 0.43892554E+03  0.10345839E+05                                 9.367448                            7.018221       0.127786       2.012615                    0.999427      29.678931      85.487456       0.617500       0.420818      -1.061201       0.004174       0.014653      -0.008369       0.017383       0.016854       0.009197       0.000020       0.019971       0.008650      -0.021918       0.000269       0.021649             11.061581      12.184227      -3.471389      -0.272156      14.803022       3.439073       6.197494           0.000012
           69              C       6.966778      -2.123979      11.086495       0.112787      28.325799 0.33345015E+03  0.73528424E+04                                 8.217072                            6.183812       0.156919       2.076852                    0.999244      25.662656      71.975697       0.645905       0.430044      -1.053303       0.045076       0.022390       0.006655       0.050768       0.009396      -0.004379      -0.019216       0.029753       0.066994      -0.034233       0.003220       0.031013              9.618129      10.442420      -1.871627       0.325227      12.530062       3.253632       5.881905           0.000007
           70              C       9.223154       8.936753      10.185742       0.483380      27.641660 0.27727964E+03  0.58315471E+04                                 8.271397                            5.775644       0.007628       2.056964                    0.999420      22.490963      61.359363       0.645545       0.451143      -1.042038       0.026736      -0.064307      -0.020730       0.072664      -0.000596       0.049786      -0.007531      -0.038137       0.143828      -0.065092      -0.005473       0.070565             10.449664       9.235766      -0.557576      -1.877828      16.666514       2.537398       5.446713           0.000005
           71              C       8.695208       6.541711      10.016111       0.255074      34.725621 0.34578479E+03  0.76485544E+04                                 9.365654                            6.262472      -0.016791       2.018897                    0.998953      24.541818      67.606798       0.651052       0.425321      -1.062544      -0.005543       0.080376       0.022828       0.083738      -0.013902      -0.025709       0.017736      -0.100053      -0.136323      -0.063959      -0.014410       0.078369             12.121671       8.294360      -0.273188      -3.726294      19.571782       0.179282       8.498871           0.000004
           72              C       8.047875       5.550260      10.713044      -0.226416      37.836076 0.45837832E+03  0.10923010E+05                                 9.768557                            7.124772       0.028653       1.964305                    0.999584      30.683168      88.887518       0.618926       0.415288      -1.064630      -0.001683      -0.039197       0.006828       0.039823      -0.024083       0.003960       0.019932       0.046458       0.045373      -0.047378       0.019150       0.028228             11.845931       8.372517       2.383073      -3.712178      18.125816      -3.097094       9.039459           0.000010
           73              C       8.293278       4.206762      10.460570       0.004384      40.979200 0.42482168E+03  0.98386227E+04                                10.274203                            6.796309      -0.025844       1.997204                    0.999222      26.819246      74.247309       0.648646       0.407728      -1.079766       0.020275       0.038255      -0.024280       0.049639      -0.007437       0.002595       0.015622       0.007103      -0.012337      -0.020368       0.005682       0.014686             13.921806      11.632374       3.623359      -7.428652      16.287759      -4.923532      13.845284           0.000004
           74              C       9.244378       3.859181       9.496699      -0.137816      37.280273 0.44163078E+03  0.10470693E+05                                 9.855119                            7.123839      -0.135215       1.925525                    0.999337      30.078820      88.126648       0.599501       0.430923      -1.050381      -0.003201       0.014100       0.009923       0.017536      -0.010665       0.039151       0.014531       0.001928      -0.032387      -0.048432       0.010547       0.037885             12.249910      12.511023       2.150461      -7.834122      11.008926      -2.292880      13.229780           0.000012
           75              C       9.923546       4.828260       8.799766       0.008626      41.349837 0.42815325E+03  0.99415119E+04                                10.339149                            6.836414      -0.051337       1.990398                    0.999090      26.813152      74.481939       0.644413       0.409344      -1.078010      -0.029287       0.015127       0.030676       0.045028       0.007487       0.022287       0.007816      -0.019427       0.003536      -0.027614       0.002087       0.025527             13.896777      15.423810      -0.504522      -9.478350      12.249699       0.274608      14.016823           0.000004
           76              C       9.655593       6.206051       9.046980      -0.214903      38.015100 0.49820208E+03  0.12142745E+05                                 9.918831                            7.513816      -0.074815       1.931344                    0.999321      31.297177      92.211383       0.591355       0.424959      -1.056700       0.022270      -0.023369      -0.007668       0.033179       0.011666       0.017853      -0.029793      -0.016270       0.035966      -0.039755       0.001681       0.038074             11.730612      10.429877      -2.451578      -5.365053      14.415166       2.247371      10.346791           0.000011
           77              C       7.644619       3.178771      11.344229       0.608950      23.552502 0.24312287E+03  0.49955004E+04                                 7.642901                            5.538293      -0.011032       2.061122                    0.999529      21.944301      61.055967       0.630080       0.473105      -1.019911      -0.025905      -0.045654       0.034427       0.062774       0.005898       0.083289       0.031189       0.091839       0.040527      -0.076801      -0.037536       0.114337              9.619170       7.876448       2.111742      -4.196214      11.521326      -3.493797       9.459736           0.000003
           78              C      11.049745       4.530145       7.862194       0.623255      23.736400 0.23867796E+03  0.48879362E+04                                 7.714253                            5.510855      -0.093391       2.039676                    0.999299      21.771323      60.731159       0.626810       0.477152      -1.016422       0.051225      -0.010113      -0.035141       0.062938      -0.040861       0.051128      -0.083589      -0.080862       0.054647      -0.077323      -0.054453       0.131776              9.718225      11.841296      -0.124240      -5.083641       7.404491       2.580794       9.908890           0.000003
           79              C       2.590654       7.558934       8.089683       0.101305      27.070185 0.32343982E+03  0.70395723E+04                                 7.834307                            5.999151       0.375699       2.145462                    0.999778      25.244637      69.103752       0.674429       0.417270      -1.067062      -0.046857      -0.003368       0.002227       0.047031      -0.011276      -0.004011      -0.015779       0.026549       0.037780      -0.029896       0.010820       0.019076              9.062785       9.288063       1.381140       0.121046      11.985475       3.538443       5.914816           0.000008
           80              C       2.999216       8.803618       8.589371      -0.155441      33.360973 0.42071092E+03  0.97967619E+04                                 8.979844                            6.842916       0.061746       1.991393                    0.999675      29.199129      83.173188       0.630199       0.417378      -1.065033      -0.009664       0.001297       0.003781       0.010458      -0.005454      -0.014788      -0.015295       0.039606       0.009404      -0.031451       0.003894       0.027558             10.419265      10.045390       0.988838       0.185140      14.683373       4.259205       6.529033           0.000013
           81              C       2.069340       9.683152       9.065389       0.021070      37.427541 0.42229229E+03  0.97719769E+04                                 9.682577                            6.800159      -0.071956       1.980166                    0.999254      26.842018      74.441907       0.644586       0.410635      -1.077130      -0.004208      -0.049138      -0.001490       0.049340       0.000316       0.006013      -0.018265       0.012579       0.055296      -0.023824      -0.003532       0.027356             12.348993      11.836520       3.223333       0.507242      18.609762       4.697203       6.600696           0.000004
           82              C       0.718963       9.366263       9.091689      -0.180499      35.294867 0.43892560E+03  0.10345841E+05                                 9.367451                            7.018223       0.127785       2.012614                    0.999427      29.678932      85.487475       0.617499       0.420818      -1.061200       0.004174      -0.014653       0.008369       0.017383      -0.016854      -0.009197       0.000020       0.019971       0.008649      -0.021918       0.000269       0.021649             11.061584      12.184230       3.471390       0.272156      14.803027       3.439074       6.197495           0.000012
           83              C       0.334278       8.111313       8.638025       0.112787      28.325822 0.33345048E+03  0.73528515E+04                                 8.217077                            6.183815       0.156919       2.076852                    0.999244      25.662656      71.975704       0.645905       0.430044      -1.053303       0.045076      -0.022390      -0.006654       0.050768      -0.009396       0.004379      -0.019216       0.029753       0.066994      -0.034233       0.003220       0.031013              9.618136      10.442427       1.871628      -0.325227      12.530072       3.253635       5.881908           0.000007
           84              C       2.590654      -2.949419       9.538778       0.483380      27.641662 0.27727960E+03  0.58315462E+04                                 8.271399                            5.775645       0.007629       2.056964                    0.999420      22.490961      61.359369       0.645544       0.451143      -1.042038       0.026736       0.064307       0.020730       0.072664       0.000596      -0.049786      -0.007531      -0.038137       0.143828      -0.065092      -0.005473       0.070565             10.449668       9.235768       0.557575       1.877829      16.666522       2.537398       5.446715           0.000004
           85              C       2.062707      -0.554377       9.708409       0.255074      34.725643 0.34578482E+03  0.76485555E+04                                 9.365657                            6.262472      -0.016791       2.018896                    0.998953      24.541825      67.606825       0.651052       0.425321      -1.062544      -0.005543      -0.080375      -0.022828       0.083738       0.013902       0.025709       0.017736      -0.100053      -0.136323      -0.063959      -0.014410       0.078369             12.121678       8.294357       0.273183       3.726290      19.571808       0.179274       8.498870           0.000004
           86              C       1.415376       0.437074       9.011476      -0.226416      37.836141 0.45837875E+03  0.10923024E+05                                 9.768568                            7.124776       0.028652       1.964305                    0.999584      30.683178      88.887561       0.618926       0.415288      -1.064630      -0.001683       0.039197      -0.006828       0.039823       0.024083      -0.003960       0.019932       0.046458       0.045372      -0.047378       0.019150       0.028228             11.845949       8.372524      -2.383080       3.712181      18.125855      -3.097104       9.039467           0.000010
           87              C       1.660778       1.780572       9.263950       0.004384      40.979221 0.42482166E+03  0.98386224E+04                                10.274207                            6.796309      -0.025845       1.997203                    0.999222      26.819251      74.247327       0.648646       0.407728      -1.079766       0.020275      -0.038255       0.024280       0.049639       0.007437      -0.002595       0.015622       0.007103      -0.012338      -0.020368       0.005682       0.014686             13.921813      11.632374      -3.623365       7.428652      16.287778      -4.923540      13.845288           0.000004
           88              C       2.611878       2.128153      10.227821      -0.137816      37.280272 0.44163080E+03  0.10470693E+05                                 9.855118                            7.123838      -0.135215       1.925525                    0.999337      30.078823      88.126653       0.599501       0.430923      -1.050381      -0.003201      -0.014100      -0.009924       0.017536       0.010665      -0.039151       0.014531       0.001928      -0.032387      -0.048432       0.010547       0.037885             12.249909      12.511021      -2.150460       7.834121      11.008925      -2.292879      13.229779           0.000012
           89              C       3.291046       1.159074      10.924754       0.008626      41.349832 0.42815322E+03  0.99415110E+04                                10.339148                            6.836414      -0.051338       1.990398                    0.999090      26.813151      74.481935       0.644413       0.409344      -1.078010      -0.029287      -0.015127      -0.030676       0.045028      -0.007487      -0.022287       0.007816      -0.019427       0.003536      -0.027614       0.002087       0.025527             13.896776      15.423809       0.504521       9.478350      12.249696       0.274607      14.016822           0.000004
           90              C       3.023093      -0.218717      10.677540      -0.214903      38.015108 0.49820237E+03  0.12142754E+05                                 9.918833                            7.513818      -0.074816       1.931344                    0.999321      31.297179      92.211393       0.591354       0.424959      -1.056700       0.022270       0.023369       0.007668       0.033179      -0.011666      -0.017853      -0.029793      -0.016270       0.035967      -0.039755       0.001681       0.038074             11.730613      10.429880       2.451577       5.365054      14.415168       2.247369      10.346793           0.000011
           91              C       1.012120       2.808563       8.380291       0.608949      23.552527 0.24312306E+03  0.49955049E+04                                 7.642905                            5.538294      -0.011031       2.061122                    0.999529      21.944308      61.055986       0.630080       0.473105      -1.019911      -0.025905       0.045654      -0.034427       0.062774      -0.005898      -0.083289       0.031189       0.091839       0.040527      -0.076801      -0.037536       0.114336              9.619178       7.876451      -2.111749       4.196216      11.521342      -3.493807       9.459742           0.000003
           92              C       4.417245       1.457189      11.862326       0.623256      23.736388 0.23867782E+03  0.48879329E+04                                 7.714251                            5.510854      -0.093391       2.039676                    0.999299      21.771317      60.731144       0.626810       0.477152      -1.016422       0.051226       0.010113       0.035141       0.062938       0.040861      -0.051128      -0.083590      -0.080862       0.054647      -0.077323      -0.054453       0.131776              9.718223      11.841293       0.124240       5.083640       7.404489       2.580794       9.908887           0.000003
           93              N       5.384263       9.880121       1.562576      -0.205893      36.315167 0.49139702E+03  0.11636310E+05                                 9.092467                            7.110588       0.153328       2.097042                    0.997613      26.655627      71.245499       0.670368       0.385842      -1.110379      -0.043582       0.130124       0.047314       0.145156       0.034575       0.026477      -0.016574       0.118390       0.011239      -0.077176       0.003680       0.073496             10.634856      11.552384      -1.094485       0.220586      13.319633       3.942056       7.032551           0.000004
           94              N       4.891601       0.755878       2.865578      -0.414372      39.097205 0.42133249E+03  0.96914670E+04                                 9.689526                            6.592196       0.019260       2.035696                    0.999102      27.787770      75.483571       0.688454       0.386782      -1.099318      -0.059023       0.076977       0.028462       0.101090       0.004042      -0.048178      -0.000749       0.038696      -0.220967      -0.089583       0.017181       0.072402             12.579372       8.111393       0.338993      -0.949790      23.991600       2.128125       5.635125           0.000009
           95              N      12.016763       1.437657       5.012264      -0.205893      36.315151 0.49139677E+03  0.11636302E+05                                 9.092465                            7.110586       0.153328       2.097042                    0.997613      26.655620      71.245475       0.670369       0.385842      -1.110379      -0.043582      -0.130124      -0.047314       0.145156      -0.034575      -0.026477      -0.016574       0.118390       0.011239      -0.077176       0.003680       0.073496             10.634853      11.552380       1.094484      -0.220586      13.319629       3.942054       7.032549           0.000004
           96              N      11.524101      10.561900       3.709262      -0.414372      39.097208 0.42133252E+03  0.96914678E+04                                 9.689526                            6.592196       0.019259       2.035696                    0.999102      27.787771      75.483574       0.688454       0.386782      -1.099318      -0.059023      -0.076977      -0.028462       0.101090      -0.004042       0.048178      -0.000749       0.038696      -0.220967      -0.089583       0.017181       0.072402             12.579374       8.111393      -0.338993       0.949790      23.991603       2.128125       5.635125           0.000009
           97              N       7.880736      -1.227565      11.587104      -0.205893      36.315160 0.49139680E+03  0.11636303E+05                                 9.092466                            7.110586       0.153329       2.097042                    0.997613      26.655627      71.245499       0.670369       0.385842      -1.110379       0.043582      -0.130124      -0.047314       0.145156       0.034575       0.026477      -0.016574       0.118390       0.011239      -0.077176       0.003680       0.073496             10.634856      11.552378      -1.094482       0.220587      13.319637       3.942059       7.032552           0.000004
           98              N       8.373399       7.896678      10.284102      -0.414373      39.097236 0.42133267E+03  0.96914720E+04                                 9.689531                            6.592197       0.019259       2.035696                    0.999102      27.787771      75.483573       0.688454       0.386782      -1.099318       0.059023      -0.076977      -0.028462       0.101090       0.004042      -0.048178      -0.000749       0.038696      -0.220967      -0.089583       0.017181       0.072402             12.579381       8.111394       0.338994      -0.949790      23.991621       2.128129       5.635127           0.000009
           99              N       1.248236       7.214899       8.137416      -0.205893      36.315133 0.49139635E+03  0.11636290E+05                                 9.092464                            7.110584       0.153329       2.097042                    0.997613      26.655611      71.245455       0.670368       0.385842      -1.110379       0.043582       0.130124       0.047314       0.145156      -0.034575      -0.026477      -0.016574       0.118390       0.011239      -0.077176       0.003680       0.073496             10.634853      11.552374       1.094482      -0.220587      13.319635       3.942058       7.032550           0.000005
          100              N       1.740899      -1.909344       9.440418      -0.414372      39.097252 0.42133264E+03  0.96914711E+04                                 9.689533                            6.592197       0.019260       2.035696                    0.999102      27.787773      75.483581       0.688454       0.386782      -1.099318       0.059023       0.076977       0.028461       0.101090      -0.004042       0.048178      -0.000749       0.038696      -0.220967      -0.089583       0.017181       0.072403             12.579387       8.111395      -0.338999       0.949789      23.991639       2.128128       5.635128           0.000009
          101              O       2.874791      -0.199225       3.320031      -0.485428      26.770958 0.37975529E+03  0.83396686E+04                                 6.940284                            5.909679       0.956679       2.381937                    0.998938      25.598672      63.574506       0.808734       0.344870      -1.154557       0.039706       0.027897      -0.011116       0.049783      -0.010846      -0.003466       0.001957       0.128216       0.151587      -0.090303       0.038654       0.051649              7.564650      10.844895      -0.787469      -2.602352       6.435371       0.937346       5.413684           0.000012
          102              O       6.456341       5.057145       1.000559      -0.560604      36.476291 0.53756433E+03  0.12943727E+05                                 8.787855                            7.192691       0.197850       2.107633                    0.998037      27.767634      73.443516       0.704845       0.360897      -1.135615      -0.009969       0.021453       0.020569       0.031349       0.008472       0.014388       0.027274       0.130308       0.111639      -0.089831       0.028974       0.060857             10.315873      10.782159       1.088592      -5.672143       7.519563      -1.555252      12.645896           0.000004
          103              O       5.269389       6.677213       1.961932      -0.559307      32.907296 0.49773474E+03  0.11735448E+05                                 8.115665                            6.848252       0.370077       2.165014                    0.998231      27.458720      71.452767       0.735210       0.353340      -1.143662       0.017329      -0.020528      -0.010556       0.028864      -0.008201       0.054932      -0.000863      -0.055100      -0.085836      -0.076585       0.030571       0.046014              9.234071       6.046608       0.796375      -1.178022      14.380139      -2.585191       7.275466           0.000008
          104              O       2.341670       5.100275       6.068709      -0.561030      34.103933 0.50434060E+03  0.11931330E+05                                 8.339008                            6.902624       0.383928       2.172589                    0.997735      27.465141      71.607054       0.730812       0.354271      -1.142827      -0.027305      -0.018147      -0.010271       0.034357      -0.040286       0.017797       0.017372      -0.102578       0.156081      -0.094702       0.034090       0.060611              9.622221       7.864298      -1.335646      -2.606666       9.820823       4.645016      11.181541           0.000008
          105              O       1.216931       3.390470       5.229365      -0.566856      37.828135 0.55555120E+03  0.13495389E+05                                 9.028259                            7.342381       0.213528       2.117253                    0.996276      27.883051      74.219335       0.692889       0.363899      -1.132590       0.016778       0.014787       0.008939       0.024085       0.020725       0.043221      -0.069922       0.019596      -0.083238      -0.101129       0.036788       0.064340             10.506020      15.843089       3.195262      -3.389809       8.202496      -0.376164       7.472476           0.000004
          106              O       9.507291      11.517003       3.254809      -0.485428      26.770955 0.37975523E+03  0.83396671E+04                                 6.940283                            5.909678       0.956679       2.381937                    0.998938      25.598672      63.574504       0.808734       0.344870      -1.154557       0.039706      -0.027897       0.011116       0.049783       0.010846       0.003466       0.001957       0.128216       0.151587      -0.090303       0.038654       0.051649              7.564649      10.844893       0.787468       2.602352       6.435370       0.937346       5.413683           0.000012
          107              O      13.088841       6.260633       5.574281      -0.560604      36.476269 0.53756405E+03  0.12943719E+05                                 8.787853                            7.192690       0.197848       2.107633                    0.998037      27.767618      73.443462       0.704845       0.360897      -1.135615      -0.009969      -0.021453      -0.020569       0.031348      -0.008472      -0.014387       0.027274       0.130309       0.111640      -0.089831       0.028975       0.060856             10.315869      10.782158      -1.088593       5.672141       7.519561      -1.555253      12.645890           0.000004
          108              O      11.901889       4.640565       4.612908      -0.559307      32.907291 0.49773450E+03  0.11735441E+05                                 8.115665                            6.848251       0.370073       2.165013                    0.998231      27.458715      71.452756       0.735210       0.353340      -1.143662       0.017329       0.020528       0.010556       0.028864       0.008201      -0.054932      -0.000863      -0.055100      -0.085836      -0.076585       0.030571       0.046014              9.234073       6.046608      -0.796379       1.178022      14.380144      -2.585193       7.275467           0.000008
          109              O       8.974170       6.217503       0.506131      -0.561030      34.103949 0.50434090E+03  0.11931339E+05                                 8.339011                            6.902626       0.383931       2.172590                    0.997735      27.465146      71.607076       0.730811       0.354271      -1.142827      -0.027305       0.018147       0.010271       0.034356       0.040286      -0.017798       0.017372      -0.102577       0.156080      -0.094701       0.034090       0.060611              9.622225       7.864302       1.335647       2.606668       9.820826       4.645019      11.181546           0.000008
          110              O       7.849431       7.927308       1.345475      -0.566856      37.828152 0.55555152E+03  0.13495399E+05                                 9.028262                            7.342384       0.213529       2.117253                    0.996276      27.883058      74.219361       0.692889       0.363899      -1.132590       0.016778      -0.014787      -0.008939       0.024085      -0.020725      -0.043221      -0.069922       0.019596      -0.083238      -0.101129       0.036788       0.064341             10.506024      15.843095      -3.195263       3.389811       8.202499      -0.376164       7.472479           0.000004
          111              O      10.390209       8.851781       9.829649      -0.485428      26.770965 0.37975557E+03  0.83396760E+04                                 6.940285                            5.909681       0.956679       2.381938                    0.998938      25.598672      63.574505       0.808734       0.344870      -1.154557      -0.039706      -0.027897       0.011116       0.049783      -0.010846      -0.003466       0.001957       0.128216       0.151587      -0.090303       0.038654       0.051649              7.564651      10.844897      -0.787468      -2.602352       6.435372       0.937346       5.413685           0.000012
          112              O       6.808659       3.595411      12.149121      -0.560604      36.476288 0.53756426E+03  0.12943725E+05                                 8.787855                            7.192691       0.197850       2.107633                    0.998037      27.767632      73.443510       0.704845       0.360897      -1.135615       0.009969      -0.021453      -0.020569       0.031348       0.008472       0.014388       0.027274       0.130308       0.111640      -0.089831       0.028974       0.060857             10.315872      10.782158       1.088592      -5.672143       7.519563      -1.555253      12.645896           0.000004
          113              O       7.995611       1.975343      11.187748      -0.559307      32.907297 0.49773477E+03  0.11735448E+05                                 8.115665                            6.848253       0.370076       2.165014                    0.998231      27.458720      71.452768       0.735210       0.353340      -1.143662      -0.017328       0.020528       0.010556       0.028864      -0.008201       0.054932      -0.000863      -0.055100      -0.085836      -0.076585       0.030571       0.046014              9.234072       6.046608       0.796375      -1.178022      14.380140      -2.585192       7.275467           0.000008
          114              O      10.923330       3.552281       7.080971      -0.561030      34.103946 0.50434088E+03  0.11931338E+05                                 8.339011                            6.902626       0.383929       2.172590                    0.997735      27.465145      71.607076       0.730811       0.354271      -1.142827       0.027305       0.018147       0.010271       0.034357      -0.040286       0.017798       0.017372      -0.102578       0.156080      -0.094701       0.034090       0.060611              9.622224       7.864302      -1.335646      -2.606667       9.820826       4.645017      11.181544           0.000008
          115              O      12.048069       5.262086       7.920315      -0.566855      37.828110 0.55555085E+03  0.13495378E+05                                 9.028255                            7.342379       0.213528       2.117253                    0.996276      27.883040      74.219301       0.692889       0.363899      -1.132590      -0.016778      -0.014787      -0.008939       0.024085       0.020726       0.043221      -0.069922       0.019597      -0.083238      -0.101129       0.036788       0.064340             10.506015      15.843079       3.195261      -3.389803       8.202495      -0.376163       7.472471           0.000004
          116              O       3.757709      -2.864447       9.894871      -0.485428      26.770989 0.37975597E+03  0.83396873E+04                                 6.940291                            5.909686       0.956679       2.381937                    0.998938      25.598674      63.574528       0.808734       0.344870      -1.154557      -0.039706       0.027897      -0.011116       0.049783       0.010846       0.003466       0.001957       0.128216       0.151587      -0.090303       0.038654       0.051649              7.564658      10.844906       0.787469       2.602355       6.435378       0.937347       5.413689           0.000012
          117              O       0.176159       2.391923       7.575399      -0.560604      36.476292 0.53756442E+03  0.12943730E+05                                 8.787856                            7.192692       0.197850       2.107633                    0.998037      27.767629      73.443497       0.704845       0.360897      -1.135615       0.009969       0.021453       0.020569       0.031348      -0.008472      -0.014387       0.027274       0.130308       0.111640      -0.089831       0.028974       0.060857             10.315874      10.782161      -1.088594       5.672144       7.519565      -1.555256      12.645895           0.000004
          118              O       1.363111       4.011991       8.536772      -0.559307      32.907292 0.49773451E+03  0.11735441E+05                                 8.115666                            6.848252       0.370073       2.165013                    0.998231      27.458708      71.452744       0.735210       0.353340      -1.143662      -0.017328      -0.020528      -0.010556       0.028864       0.008201      -0.054932      -0.000863      -0.055101      -0.085836      -0.076585       0.030571       0.046014              9.234076       6.046608      -0.796379       1.178022      14.380150      -2.585195       7.275468           0.000008
          119              O       4.290830       2.435053      12.643549      -0.561030      34.103950 0.50434098E+03  0.11931341E+05                                 8.339011                            6.902627       0.383931       2.172590                    0.997735      27.465149      71.607085       0.730811       0.354271      -1.142827       0.027305      -0.018147      -0.010271       0.034356       0.040286      -0.017798       0.017372      -0.102577       0.156080      -0.094701       0.034090       0.060611              9.622224       7.864302       1.335646       2.606667       9.820826       4.645017      11.181543           0.000008
          120              O       5.415569       0.725248      11.804205      -0.566856      37.828151 0.55555156E+03  0.13495400E+05                                 9.028261                            7.342384       0.213529       2.117253                    0.996276      27.883059      74.219365       0.692889       0.363899      -1.132590      -0.016778       0.014787       0.008939       0.024085      -0.020725      -0.043221      -0.069922       0.019596      -0.083238      -0.101129       0.036788       0.064341             10.506023      15.843091      -3.195263       3.389808       8.202499      -0.376164       7.472477           0.000004

******************************************************
Auxiliary information for the entire system
The total spin magnetic moment of the unit cell is   0.000729
The total net atomic charge of the unit cell is   0.000005
Accuracy of reproducing the electrostatic potential in the unit cell:
  The inner radius (bohr) =    5.0000
  The outer radius (bohr) =   12.0000
  Valid grid points have density less than (e/(bohr^3)) =    0.0001
  The number of valid grid points were=       175102
  The rms potential error without charges in kcal/mol is=      7.62385
  The rms potential error with partial charges in kcal/mol is=      0.72017
  The RRMSE value at monopole order=      0.09446
  The rms potential error with partial charges and cloud penetration in kcal/mol is=      0.71913
  The RRMSE value at monopole order with cloud penetration is=      0.09433
  The rms potential error with partial charges and atomic dipoles in kcal/mol is=      0.45222
  The RRMSE value at dipole order=      0.05932
  The rms potential error with partial charges, atomic dipoles and cloud penetration in kcal/mol is=      0.44259
  The RRMSE value at dipole order with cloud penetration=      0.05805

******************************************************
The electron densities and ab initio electrostatic potential were computed in VASP using the PBE functional and
projector augmented wave method. See the main text of the journal article for a description of computational details.
The atomic charges, dipoles, and quadrupoles were computed with the DDEC6 method as described in
(a) T. A. Manz and N. Gabaldon Limas, RSC Adv. 6 (2016) 47771-47801 DOI: 10.1039/c6ra04656h
(b) N. Gabaldon Limas and T. A. Manz, RSC Adv. 8 (2018) 2678-2707 DOI: 10.1039/c7ra11829e.
For each atom in the material, the electron cloud parameters were fit to the spherically averaged atom-in-material
electron density using radial positions for which this density was between 10^-4 and 10^-2 electrons per cubic bohr.
The polarizabilities, dispersion coefficients, and quantum Drude oscillator (QDO) parameters were fit using the MCLF method.
The magnetic structure of the system was optimized in VASP from the default ferromagnetic initial guess using spin polarization.
The atomic spin moments (ASMs) were computed on this optimized magnetic structure using the DDEC6 partition as inputs
to the method of T. A. Manz and D. S. Sholl, J. Chem. Theory Comput. 7 (2011) 4146-4164 DOI: 10.1021/ct200539n.
The RMSE and RRMSE were computed using a uniform grid with Ewald summation.
