# Supplementary material for: A collection of forcefield precursors for metal–organic frameworks
Source: RSC Adv. 2019 Nov 13;9(63):36492–507. doi: 10.1039/c9ra07327b (PMC9075174; doi:10.1039/c9ra07327b)
Supplement: RA-009-C9RA07327B-s5840 [file RA-009-C9RA07327B-s5840.xyz]

  256
jmolscript: load "" {1 1 1} spacegroup "x,y,z" unitcell [{     10.896000     0.000000     0.000000 }, {      0.000000    19.698000     0.000000 }, {     -3.920507     0.000000    21.194446 }]
Zn     4.541078     0.998295    13.451055     0.846999
Zn     4.578182    18.668189    15.576010     0.843873
Zn     6.501331     8.850705     2.853832     0.846999
Zn     6.538435    10.878811     4.978787     0.843873
Zn     0.474162    10.847295    18.340614     0.846999
Zn     0.437058     8.819189    16.215659     0.843873
Zn     2.434415    18.699705     7.743391     0.846999
Zn     2.397311     1.029811     5.618436     0.843873
H      5.031373    17.978365    10.275067     0.115351
H      5.096186    15.043363    13.011270     0.119667
H      5.365457    16.428132     8.598587     0.116150
H     -1.947576    18.155647    15.936104     0.116508
H      0.361092    18.145798    15.736876     0.113679
H      6.753745     5.954705     2.371659     0.096135
H      4.866448     1.839793    18.788876     0.115574
H      3.626799     7.528576    19.352649     0.127956
H      3.501529     4.477355    16.095062     0.109544
H      7.133505     4.451748     0.701536     0.128622
H      5.502489    13.489190    11.339029     0.115155
H     -2.164358     1.471441    13.291037     0.120089
H      3.100633     5.996071    17.796976     0.113188
H      0.135110     1.420226    13.047301     0.113435
H      6.908087    12.541717     9.683742     0.132930
H      3.189820     8.954711    21.090593     0.103289
H      4.510354     3.382147    20.454760     0.107041
H      7.321263    11.158917     7.880095     0.100260
H      4.967944    13.260694     5.622887     0.096118
H      4.521810    14.692738     7.339637     0.127641
H      3.071120    11.568635    20.872290     0.115351
H      7.056440    14.503637     2.414047     0.119667
H      3.405203    13.118868    19.195810     0.116150
H      0.012677    11.391353     5.338881     0.116508
H      2.321346    11.401202     5.139653     0.113679
H      4.793491     3.894295    12.968882     0.096135
H      6.826702     8.009207     8.191653     0.115573
H      5.587053     2.320424     8.755426     0.127956
H      5.461782     5.371645     5.497839     0.109544
H      5.173251     5.397252    11.298759     0.128622
H      7.462742    16.057810     0.741806     0.115155
H     -0.204104     8.377559     2.693814     0.120089
H      5.060887     3.852929     7.199753     0.113188
H      2.095364     8.428774     2.450078     0.113435
H      4.947833    17.005283    20.280965     0.132930
H      5.150074     0.894289    10.493370     0.103289
H      6.470607     6.466853     9.857537     0.107041
H      5.361009    18.388083    18.477318     0.100259
H      3.007690    16.286306    16.220110     0.096118
H      2.561557    14.854262    17.936860     0.127641
H      3.904373     8.129365     0.322156     0.115351
H     -0.080947     5.194363    18.780399     0.119667
H      3.570290     6.579132     1.998636     0.116150
H      6.962816     8.306647    15.855565     0.116508
H      4.654147     8.296798    16.054793     0.113679
H      2.182002    15.803705     8.225564     0.096135
H      0.148791    11.688793    13.002793     0.115573
H      1.388440    17.377576    12.439020     0.127956
H      1.513711    14.326355    15.696607     0.109544
H      1.802242    14.300748     9.895687     0.128622
H     -0.487249     3.640190    20.452640     0.115155
H      7.179597    11.320441    18.500632     0.120089
H      1.914606    15.845071    13.994693     0.113188
H      4.880129    11.269226    18.744368     0.113435
H      2.027660     2.692717     0.913481     0.132929
H      1.825419    18.803711    10.701076     0.103289
H      0.504886    13.231147    11.336909     0.107040
H      1.614484     1.309917     2.717128     0.100260
H      3.967803     3.411694     4.974336     0.096118
H      4.413936     4.843738     3.257586     0.127641
H      1.944120     1.719635    10.919379     0.115351
H      1.879307     4.654637     8.183176     0.119667
H      1.610036     3.269868    12.595859     0.116150
H      8.923069     1.542353     5.258342     0.116508
H      6.614401     1.552202     5.457570     0.113679
H      0.221748    13.743295    18.822787     0.096135
H      2.109045    17.858207     2.405570     0.115572
H      3.348694    12.169424     1.841797     0.127956
H      3.473964    15.220645     5.099384     0.109544
H     -0.158012    15.246252    20.492910     0.128622
H      1.473004     6.208810     9.855417     0.115155
H      9.139851    18.226559     7.903409     0.120090
H      3.874860    13.701929     3.397470     0.113188
H      6.840383    18.277774     8.147145     0.113435
H      0.067406     7.156283    11.510704     0.132929
H      3.785673    10.743289     0.103853     0.103289
H      2.465139    16.315853     0.739686     0.107040
H     -0.345770     8.539083    13.314351     0.100259
H      2.007549     6.437306    15.571559     0.096118
H      2.453683     5.005262    13.854809     0.127641
C      5.041023    16.680266    11.807426    -0.023755
C      5.486631    14.797138     9.793106     0.052145
C      5.731087    13.822087     8.689511     0.131715
C      4.146222     2.976368    17.257366    -0.012185
C     -2.290099    -0.037426    14.630526    -0.014894
C      5.120114    17.078166    10.490403    -0.092809
C      1.987774    -0.031517    14.300105     0.586786
C      4.790611    17.700623    12.884316     0.598063
C      5.168537    15.321104    12.125343    -0.094361
C      3.716666     4.837829    19.314499     0.067934
C      3.472265     5.806970    20.406013     0.124086
C      5.328906    16.148420     9.485362    -0.147814
C      4.334191     1.936313    16.170515     0.601225
C     -1.529008    18.756436    15.363854    -0.112290
C     -0.145750    18.750526    15.243046    -0.119336
C      0.482256    19.642846    14.386790    -0.024482
C      7.104921    19.658604    14.728021     0.597810
C      6.906380     6.271843     1.511164     0.090286
C      4.492608     2.667109    18.583290    -0.101072
C      3.460173     7.183861    20.200426    -0.177566
C      3.671853     4.235070    16.976751    -0.107231
C      7.141157     5.361796     0.512906    -0.195255
C      5.401920    14.387419    11.122845    -0.151778
C     -1.659913     0.858833    13.774270    -0.106496
C      3.442875     5.154967    18.002562    -0.134058
C     -0.281539     0.837165    13.638626    -0.115937
C      6.527475    12.726878     8.855040    -0.201978
C      7.121623     8.038754     0.058921     0.109324
C      4.275656     3.594885    19.579429    -0.145160
C      6.758408    11.891683     7.765645     0.097956
C      5.384991    13.122808     6.443112     0.100021
C      5.116788    13.989520     7.468923    -0.192996
C      7.001277    12.866734     1.210203    -0.023755
C      3.526378    14.749862    20.390329     0.052145
C      3.770834    15.724913    19.286734     0.131715
C      6.106476     6.872632     6.660143    -0.012185
C     -0.329845     9.886426     4.033303    -0.014894
C      3.159860    12.468834    21.087626    -0.092809
C      3.948027     9.880517     3.702882     0.586786
C      6.750864    11.846377     2.287093     0.598063
C      7.128791    14.225896     1.528120    -0.094361
C      5.676919     5.011171     8.717276     0.067934
C      5.432519     4.042030     9.808790     0.124086
C      3.368652    13.398580    20.082585    -0.147814
C      6.294444     7.912687     5.573292     0.601225
C      0.431246    10.790564     4.766631    -0.112290
C      1.814503    10.796474     4.645823    -0.119337
C      2.442509     9.904154     3.789567    -0.024482
C      9.065175     9.888396     4.130798     0.597810
C      4.946126     3.577157    12.108387     0.090286
C      6.452862     7.181891     7.986067    -0.101071
C      5.420426     2.665139     9.603203    -0.177566
C      5.632107     5.613930     6.379528    -0.107231
C      5.180904     4.487204    11.110129    -0.195255
C      7.362173    15.159581     0.525622    -0.151778
C      0.300340     8.990167     3.177047    -0.106496
C      5.403128     4.694033     7.405339    -0.134058
C      1.678714     9.011835     3.041403    -0.115937
C      4.567221    16.820122    19.452263    -0.201978
C      5.161369     1.810246    10.656144     0.109324
C      6.235910     6.254115     8.982206    -0.145160
C      4.798154    17.655317    18.362868     0.097957
C      3.424738    16.424192    17.040335     0.100021
C      3.156534    15.557480    18.066146    -0.192996
C     -0.025784     6.831266    19.984243    -0.023755
C      3.449115     4.948138     0.804117     0.052145
C      3.204659     3.973087     1.907712     0.131715
C      0.869017    12.825368    14.534303    -0.012185
C      7.305338     9.811574    17.161143    -0.014894
C      3.815633     7.229166     0.106820    -0.092809
C      3.027466     9.817483    17.491564     0.586786
C      0.224629     7.851623    18.907353     0.598064
C     -0.153298     5.472104    19.666326    -0.094361
C      1.298574    14.686829    12.477170     0.067934
C      1.542974    15.655970    11.385656     0.124086
C      3.606841     6.299420     1.111861    -0.147814
C      0.681049    11.785313    15.621154     0.601225
C      6.544247     8.907436    16.427815    -0.112290
C      5.160990     8.901526    16.548623    -0.119336
C      4.532984     9.793846    17.404879    -0.024482
C     -2.089682     9.809604    17.063648     0.597810
C      2.029367    16.120843     9.086059     0.090286
C      0.522631    12.516109    13.208379    -0.101072
C      1.555067    17.032861    11.591243    -0.177566
C      1.343386    14.084070    14.814918    -0.107231
C      1.794589    15.210796    10.084317    -0.195255
C     -0.386680     4.538419    20.668824    -0.151778
C      6.675153    10.707833    18.017399    -0.106496
C      1.572365    15.003967    13.789107    -0.134058
C      5.296779    10.686165    18.153043    -0.115937
C      2.408272     2.877878     1.742183    -0.201978
C      1.814124    17.887754    10.538302     0.109324
C      0.739583    13.443885    12.212240    -0.145160
C      2.177339     2.042683     2.831578     0.097957
C      3.550755     3.273808     4.154111     0.100021
C      3.818959     4.140520     3.128300    -0.192996
C      1.934470     3.017734     9.387020    -0.023755
C      1.488862     4.900862    11.401340     0.052145
C      1.244406     5.875913    12.504935     0.131715
C      2.829271    16.721632     3.937080    -0.012185
C      9.265592     0.037426     6.563920    -0.014894
C      1.855379     2.619834    10.704043    -0.092809
C      4.987719     0.031517     6.894341     0.586786
C      2.184882     1.997377     8.310130     0.598063
C      1.806956     4.376896     9.069103    -0.094361
C      3.258827    14.860171     1.879947     0.067934
C      3.503228    13.891030     0.788433     0.124086
C      1.646587     3.549580    11.709084    -0.147814
C      2.641302    17.761687     5.023931     0.601225
C      8.504501     0.941564     5.830592    -0.112290
C      7.121243     0.947474     5.951400    -0.119337
C      6.493237     0.055154     6.807656    -0.024482
C     -0.129428     0.039396     6.466425     0.597810
C      0.069113    13.426157    19.683282     0.090286
C      2.482885    17.030891     2.611156    -0.101071
C      3.515320    12.514139     0.994020    -0.177566
C      3.303640    15.462930     4.217695    -0.107231
C     -0.165664    14.336204    20.681540    -0.195255
C      1.573573     5.310581    10.071601    -0.151778
C      8.635406    18.839167     7.420176    -0.106496
C      3.532618    14.543033     3.191884    -0.134058
C      7.257032    18.860835     7.555820    -0.115937
C      0.448018     6.971122    12.339406    -0.201978
C     -0.146130    11.659246    21.135525     0.109324
C      2.699837    16.103115     1.615017    -0.145160
C      0.217085     7.806317    13.428801     0.097957
C      1.590502     6.575192    14.751334     0.100021
C      1.858705     5.708480    13.725523    -0.192996
N      6.886660     7.604019     1.305578    -0.206077
N      6.217000    12.088663     6.569219    -0.191112
N      4.926406     2.244981    11.902801    -0.206077
N      4.256747    17.458337    17.166442    -0.191112
N      2.049087    17.453019     9.291645    -0.206077
N      2.718746     2.239663     4.028004    -0.191112
N      0.088833    12.093981    19.888868    -0.206077
N      0.758493     7.609337    14.625227    -0.191112
O      4.213510     2.308015    14.985109    -0.550794
O      2.522233     0.684506    13.413541    -0.544877
O      4.606260    17.295632    14.057640    -0.555032
O      6.494465     0.837165    14.081590    -0.564248
O      6.575614    18.754860    15.433584    -0.553627
O      2.616908    18.975083    15.145975    -0.572036
O      4.797990    18.897276    12.526341    -0.561860
O      4.583485     0.766843    16.560492    -0.565440
O      6.173763     7.540985     4.387886    -0.550794
O      4.482486     9.164495     2.816318    -0.544877
O      6.566513    12.251368     3.460417    -0.555032
O      8.454718     9.011835     3.484367    -0.564248
O      8.535868    10.792140     4.836361    -0.553627
O      4.577162    10.571917     4.548752    -0.572036
O      6.758243    10.649724     1.929118    -0.561860
O      6.543739     9.082157     5.963269    -0.565440
O      0.801730    12.157015    16.806560    -0.550794
O      2.493007    10.533506    18.378128    -0.544877
O      0.408980     7.446632    17.734029    -0.555032
O     -1.479225    10.686165    17.710079    -0.564248
O     -1.560375     8.905860    16.358085    -0.553627
O      2.398331     9.126083    16.645694    -0.572036
O      0.217250     9.048276    19.265328    -0.561860
O      0.431754    10.615843    15.231177    -0.565440
O      2.761983    17.389985     6.209337    -0.550794
O      4.453260    19.013495     7.780905    -0.544877
O      2.369233     2.402368     7.136806    -0.555032
O      0.481028    18.860835     7.112856    -0.564249
O      0.399879     0.943140     5.760862    -0.553627
O      4.358585     0.722917     6.048471    -0.572036
O      2.177503     0.800724     8.668105    -0.561860
O      2.392008    18.931157     4.633954    -0.565440

The following XYZ coordinates are in angstroms. Other properties are in atomic units.
The sperically averaged electron density of each atom fit to a function of the form exp(a - br)
eigen_1, eigen_2 and eigen_3 are the three eigenvalues of traceless quadrupole moment tensor
  atom number  atomic symbol              X              Y              Z     net charge C6 coefficient C8 coefficient C10 coefficient fluctuating dipole atomic polarizability isotropic forcefield polarizability              a              b squared Pearson coefficient          <r^3>          <r^4>         wp_QDO          m_QDO          q_QDO       dipole_x       dipole_y       dipole_z         dipole            Qxy            Qxz            Qyz     Q(x^2-y^2)  Q(3z^2 - R^2)        eigen_1        eigen_2        eigen_3 static polarizability      alpha(xx)      alpha(xy)      alpha(xz)      alpha(yy)      alpha(yz)      alpha(zz) atomic spin moment
            1             Zn       4.541078       0.998295      13.451055       0.846999     100.829963 0.19309631E+04  0.62006343E+05                                18.162355                           14.785504       0.312685       1.954377                    0.996329      47.101504     129.682088       0.449277       0.424551      -1.125634      -0.000906       0.003152      -0.003755       0.004986      -0.012931       0.012592       0.088028       0.045880      -0.091702      -0.110066       0.040341       0.069725             22.482910      22.856806       0.052111      -0.967012      21.516305      -0.386414      23.075618          -0.000004
            2             Zn       4.578182      18.668189      15.576010       0.843873     107.215061 0.20088261E+04  0.65112391E+05                                18.541361                           14.752937       0.256040       1.936695                    0.996264      47.302855     130.617467       0.465092       0.406299      -1.138678       0.000977      -0.005347       0.004771       0.007233      -0.000121       0.012859       0.077207       0.054923      -0.113485      -0.102442       0.042116       0.060326             23.413942      23.873688       1.569916      -2.178776      22.503606      -1.083071      23.864531           0.000001
            3             Zn       6.501331       8.850705       2.853832       0.846999     100.829970 0.19309631E+04  0.62006343E+05                                18.162357                           14.785505       0.312685       1.954377                    0.996329      47.101503     129.682087       0.449277       0.424551      -1.125634      -0.000906      -0.003152      -0.003755       0.004986       0.012931       0.012592      -0.088028       0.045880      -0.091702      -0.110066       0.040341       0.069725             22.482912      22.856810      -0.052118      -0.967016      21.516308       0.386414      23.075619          -0.000004
            4             Zn       6.538435      10.878811       4.978787       0.843873     107.215059 0.20088261E+04  0.65112389E+05                                18.541361                           14.752937       0.256041       1.936695                    0.996264      47.302855     130.617465       0.465092       0.406299      -1.138678       0.000977       0.005347       0.004771       0.007233       0.000121       0.012859      -0.077207       0.054923      -0.113485      -0.102442       0.042116       0.060326             23.413941      23.873687      -1.569915      -2.178768      22.503606       1.083072      23.864531           0.000001
            5             Zn       0.474162      10.847295      18.340614       0.846999     100.829970 0.19309632E+04  0.62006344E+05                                18.162356                           14.785504       0.312685       1.954377                    0.996329      47.101504     129.682089       0.449277       0.424551      -1.125634       0.000906       0.003152       0.003755       0.004986       0.012931       0.012592      -0.088028       0.045880      -0.091702      -0.110066       0.040341       0.069725             22.482912      22.856812      -0.052115      -0.967016      21.516306       0.386413      23.075618          -0.000004
            6             Zn       0.437058       8.819189      16.215659       0.843873     107.215055 0.20088260E+04  0.65112386E+05                                18.541361                           14.752937       0.256040       1.936695                    0.996264      47.302854     130.617464       0.465092       0.406299      -1.138678      -0.000977      -0.005347      -0.004771       0.007233       0.000121       0.012859      -0.077207       0.054923      -0.113485      -0.102442       0.042116       0.060326             23.413941      23.873687      -1.569915      -2.178769      22.503606       1.083071      23.864530           0.000001
            7             Zn       2.434415      18.699705       7.743391       0.846999     100.829966 0.19309632E+04  0.62006345E+05                                18.162356                           14.785504       0.312685       1.954377                    0.996329      47.101504     129.682088       0.449277       0.424551      -1.125634       0.000906      -0.003152       0.003755       0.004986      -0.012931       0.012592       0.088028       0.045880      -0.091702      -0.110066       0.040341       0.069725             22.482910      22.856804       0.052114      -0.967012      21.516307      -0.386415      23.075619          -0.000004
            8             Zn       2.397311       1.029811       5.618436       0.843873     107.215061 0.20088261E+04  0.65112390E+05                                18.541361                           14.752937       0.256040       1.936695                    0.996264      47.302855     130.617468       0.465092       0.406299      -1.138678      -0.000977       0.005347      -0.004771       0.007233      -0.000121       0.012859       0.077207       0.054923      -0.113485      -0.102442       0.042116       0.060326             23.413942      23.873689       1.569916      -2.178776      22.503606      -1.083071      23.864532           0.000001
            9              H       5.031373      17.978365      10.275067       0.115351       1.039337 0.75121691E+01  0.73426482E+02                                 1.757348                            1.648275      -1.276173       2.273974                    0.994255       3.745683      10.858456       0.462055       1.356205      -0.690830      -0.003031       0.037489      -0.010365       0.039014      -0.001948      -0.000059      -0.004671      -0.019575      -0.014953      -0.007654      -0.005976       0.013630              1.826567       1.420757      -0.072131      -0.034455       2.416818      -0.135005       1.642126          -0.000004
           10              H       5.096186      15.043363      13.011270       0.119667       1.144164 0.84075523E+01  0.82348035E+02                                 1.714316                            1.626423      -0.923088       2.442722                    0.998843       3.281614       8.745092       0.530022       1.179855      -0.734218      -0.001092      -0.015093       0.038705       0.041558      -0.001370       0.000936      -0.010525      -0.022734       0.026846      -0.015928      -0.002643       0.018571              1.748577       1.401688      -0.006280      -0.108225       1.540230      -0.177956       2.303814           0.000001
           11              H       5.365457      16.428132       8.598587       0.116150       1.054705 0.77038729E+01  0.75509446E+02                                 1.756243                            1.656702      -1.169546       2.326888                    0.995478       3.648034      10.468801       0.467738       1.336015      -0.695874       0.000255       0.014690      -0.035894       0.038784      -0.002059      -0.002158      -0.001843      -0.010800       0.035554      -0.011960      -0.000306       0.012266              1.805175       1.416612       0.045355      -0.083181       1.744627      -0.160440       2.254286          -0.000002
           12              H      -1.947576      18.155647      15.936104       0.116508       1.162711 0.84982680E+01  0.83129838E+02                                 1.701925                            1.610677      -1.009945       2.398846                    0.998200       3.283319       8.631482       0.546968       1.144768      -0.742720      -0.015861      -0.027297       0.023982       0.039646      -0.001087      -0.000477      -0.016427      -0.007068      -0.002436      -0.015130      -0.003044       0.018174              1.727436       1.839505       0.227187      -0.257860       1.679842      -0.359885       1.662962           0.000005
           13              H       0.361092      18.145798      15.736876       0.113679       1.131193 0.81456019E+01  0.79550306E+02                                 1.727733                            1.618384      -0.993044       2.403836                    0.998416       3.383430       9.151559       0.520135       1.205788      -0.726595       0.017902      -0.024850       0.021988       0.037702      -0.001949      -0.000764      -0.015607      -0.005493      -0.004653      -0.015086      -0.001763       0.016850              1.783391       1.945684      -0.380642       0.256513       1.789870      -0.330002       1.614617           0.000003
           14              H       6.753745       5.954705       2.371659       0.096135       1.202368 0.85093466E+01  0.84128487E+02                                 1.815287                            1.665156      -0.916551       2.440218                    0.998644       3.431968       9.381146       0.507007       1.221927      -0.723210      -0.004458      -0.019499       0.043393       0.047781      -0.000738      -0.001166      -0.008944      -0.026505       0.011922      -0.015382      -0.001896       0.017278              1.907686       1.496042       0.079854      -0.239190       1.606732      -0.251470       2.620285          -0.000000
           15              H       4.866448       1.839793      18.788876       0.115574       1.145930 0.81627723E+01  0.79231614E+02                                 1.699653                            1.586823      -1.010844       2.398066                    0.998277       3.294511       8.693033       0.545500       1.156779      -0.739068       0.016868      -0.034354       0.010039       0.039566      -0.011830       0.006136      -0.007782      -0.011819       0.016769      -0.016089      -0.002073       0.018163              1.751870       1.464462      -0.362493       0.058206       2.280509       0.010986       1.510640           0.000011
           16              H       3.626799       7.528576      19.352649       0.127956       0.971405 0.70525361E+01  0.68018211E+02                                 1.702555                            1.617358      -1.119534       2.361052                    0.995811       3.608397      10.472958       0.456592       1.390908      -0.684826       0.004778       0.012693      -0.032657       0.035361      -0.002822      -0.002519      -0.000981      -0.013367       0.020901      -0.011131       0.003714       0.007416              1.740415       1.390568       0.071923      -0.185905       1.656666      -0.235513       2.174010          -0.000003
           17              H       3.501529       4.477355      16.095062       0.109544       1.076567 0.76034619E+01  0.73640146E+02                                 1.720211                            1.598433      -1.070378       2.368655                    0.996469       3.535119       9.802822       0.501873       1.260111      -0.712272      -0.004982       0.011023      -0.034691       0.036740      -0.003797       0.004010      -0.008146      -0.013029       0.022120      -0.011451      -0.003315       0.014765              1.776246       1.381197      -0.136218       0.194503       1.566089      -0.097144       2.381452          -0.000000
           18              H       7.133505       4.451748       0.701536       0.128622       1.088154 0.80217801E+01  0.77777793E+02                                 1.669644                            1.599328      -0.886563       2.467653                    0.999178       3.223096       8.590931       0.528306       1.195737      -0.730587      -0.001684      -0.034318       0.008080       0.035297       0.000216      -0.003301      -0.006032      -0.027427       0.018743      -0.017315       0.002348       0.014967              1.682713       1.370856      -0.061859      -0.086540       2.134790      -0.059098       1.542493           0.000007
           19              H       5.502489      13.489190      11.339029       0.115155       1.125109 0.81991095E+01  0.79432217E+02                                 1.666062                            1.583970      -0.854384       2.471816                    0.999214       3.205780       8.367767       0.550957       1.147515      -0.742797       0.002873      -0.034364       0.013990       0.037214      -0.003076      -0.002531      -0.005586      -0.027839       0.029466      -0.019510       0.004493       0.015018              1.681838       1.348767      -0.160493      -0.034279       2.168231      -0.104250       1.528516           0.000013
           20              H      -2.164358       1.471441      13.291037       0.120089       1.086630 0.78972071E+01  0.76185330E+02                                 1.655618                            1.575058      -0.927071       2.440782                    0.998858       3.250864       8.611506       0.538961       1.178015      -0.734144      -0.019452       0.027128      -0.021287       0.039591      -0.002634       0.001289      -0.015738      -0.005887      -0.001817      -0.014587      -0.002984       0.017571              1.679876       1.912257      -0.299483       0.219360       1.631328      -0.274870       1.496042          -0.000005
           21              H       3.100633       5.996071      17.796976       0.113188       0.966874 0.68305175E+01  0.65399667E+02                                 1.697875                            1.589757      -1.164010       2.328689                    0.995114       3.691935      10.701852       0.461047       1.387520      -0.684747      -0.014215       0.032855      -0.009157       0.036951      -0.007773       0.001948      -0.001326      -0.021141       0.018672      -0.016325       0.005539       0.010786              1.754612       1.465481      -0.329923       0.055354       2.201262      -0.015281       1.597094          -0.000001
           22              H       0.135110       1.420226      13.047301       0.113435       1.003437 0.69717472E+01  0.66165411E+02                                 1.648083                            1.534799      -1.067756       2.369587                    0.996830       3.493673       9.633717       0.509359       1.267046      -0.710307       0.013927       0.023231      -0.026264       0.037729      -0.000875      -0.000704      -0.012654       0.002283       0.001271      -0.013238       0.001018       0.012221              1.703237       1.776943       0.321582      -0.337648       1.695833      -0.386496       1.636937          -0.000003
           23              H       6.908087      12.541717       9.683742       0.132930       1.084721 0.77284132E+01  0.73730328E+02                                 1.620952                            1.533515      -0.916754       2.456131                    0.998962       3.120735       8.067936       0.562643       1.141083      -0.744279       0.013206      -0.006324       0.031242       0.034503      -0.012234       0.008673      -0.000684      -0.008126       0.019561      -0.018031       0.003546       0.014485              1.643792       1.467752      -0.137669       0.279915       1.425274      -0.021075       2.038349           0.000012
           24              H       3.189820       8.954711      21.090593       0.103289       1.049653 0.73552734E+01  0.71141067E+02                                 1.746585                            1.614454      -0.982905       2.416138                    0.997795       3.540364      10.036298       0.476541       1.328875      -0.698000      -0.000699       0.046619      -0.012182       0.048189       0.000668      -0.003559      -0.006454      -0.020260       0.002564      -0.011646      -0.001674       0.013320              1.827521       1.372092      -0.016074      -0.026227       2.586590      -0.085061       1.523881          -0.000005
           25              H       4.510354       3.382147      20.454760       0.107041       1.132541 0.82231920E+01  0.79637634E+02                                 1.660529                            1.574015      -0.876737       2.455559                    0.998953       3.258537       8.473943       0.559783       1.129818      -0.746498       0.012040      -0.011542       0.032931       0.036914      -0.010580       0.006332      -0.003237      -0.017573       0.024788      -0.018620       0.003754       0.014866              1.684716       1.398474      -0.126795       0.158069       1.483045      -0.010096       2.172630           0.000010
           26              H       7.321263      11.158917       7.880095       0.100260       1.268116 0.89175437E+01  0.88273879E+02                                 1.817987                            1.658201      -0.859203       2.474741                    0.998919       3.281378       8.673329       0.535130       1.156272      -0.740982       0.029556      -0.037378       0.006593       0.048105      -0.016958       0.008090      -0.001579      -0.004900       0.018859      -0.021258       0.003400       0.017857              1.905617       1.817326      -0.585512       0.041007       2.349130       0.051666       1.550396           0.000012
           27              H       4.967944      13.260694       5.622887       0.096118       1.052793 0.71001286E+01  0.68246315E+02                                 1.765091                            1.594946      -1.020604       2.396129                    0.996827       3.610805      10.290792       0.474281       1.343560      -0.694285      -0.021261       0.008563      -0.042001       0.047848      -0.011304       0.009926       0.000111       0.002397       0.018897      -0.016684       0.001361       0.015323              1.866862       1.579841      -0.116652       0.460376       1.505582      -0.001443       2.515164          -0.000000
           28              H       4.521810      14.692738       7.339637       0.127641       0.986232 0.68987294E+01  0.65544661E+02                                 1.654585                            1.548491      -1.097068       2.367780                    0.996518       3.475099       9.705464       0.494605       1.303406      -0.702672      -0.021733       0.027166      -0.004027       0.035022      -0.009178       0.004889       0.001659      -0.001024       0.001793      -0.011367       0.001874       0.009493              1.704549       1.638890      -0.459601       0.059518       1.921061       0.094264       1.553695          -0.000000
           29              H       3.071120      11.568635      20.872290       0.115351       1.039338 0.75121693E+01  0.73426482E+02                                 1.757348                            1.648275      -1.276173       2.273974                    0.994255       3.745683      10.858455       0.462055       1.356205      -0.690830      -0.003031      -0.037489      -0.010365       0.039014       0.001948      -0.000059       0.004671      -0.019575      -0.014953      -0.007654      -0.005976       0.013630              1.826567       1.420757       0.072130      -0.034455       2.416818       0.135005       1.642126          -0.000004
           30              H       7.056440      14.503637       2.414047       0.119667       1.144164 0.84075515E+01  0.82348020E+02                                 1.714315                            1.626423      -0.923088       2.442722                    0.998843       3.281614       8.745090       0.530022       1.179855      -0.734218      -0.001093       0.015093       0.038705       0.041558       0.001370       0.000936       0.010525      -0.022734       0.026846      -0.015928      -0.002643       0.018571              1.748577       1.401687       0.006280      -0.108225       1.540229       0.177956       2.303813           0.000001
           31              H       3.405203      13.118868      19.195810       0.116150       1.054704 0.77038686E+01  0.75509398E+02                                 1.756244                            1.656702      -1.169546       2.326888                    0.995478       3.648033      10.468800       0.467738       1.336015      -0.695874       0.000255      -0.014690      -0.035894       0.038784       0.002059      -0.002158       0.001843      -0.010800       0.035554      -0.011960      -0.000306       0.012266              1.805175       1.416612      -0.045354      -0.083181       1.744627       0.160440       2.254286          -0.000002
           32              H       0.012677      11.391353       5.338881       0.116508       1.162711 0.84982722E+01  0.83129891E+02                                 1.701926                            1.610677      -1.009945       2.398846                    0.998200       3.283319       8.631483       0.546968       1.144769      -0.742720      -0.015861       0.027297       0.023982       0.039646       0.001087      -0.000477       0.016427      -0.007068      -0.002436      -0.015130      -0.003044       0.018174              1.727437       1.839507      -0.227188      -0.257861       1.679842       0.359886       1.662962           0.000005
           33              H       2.321346      11.401202       5.139653       0.113679       1.131193 0.81456032E+01  0.79550327E+02                                 1.727734                            1.618385      -0.993044       2.403836                    0.998416       3.383429       9.151559       0.520135       1.205789      -0.726595       0.017902       0.024850       0.021988       0.037702       0.001949      -0.000764       0.015607      -0.005493      -0.004653      -0.015086      -0.001763       0.016850              1.783392       1.945686       0.380643       0.256513       1.789871       0.330002       1.614618           0.000003
           34              H       4.793491       3.894295      12.968882       0.096135       1.202368 0.85093466E+01  0.84128484E+02                                 1.815287                            1.665156      -0.916551       2.440218                    0.998644       3.431968       9.381145       0.507007       1.221926      -0.723210      -0.004458       0.019499       0.043393       0.047781       0.000738      -0.001166       0.008944      -0.026505       0.011922      -0.015382      -0.001896       0.017278              1.907686       1.496042      -0.079854      -0.239190       1.606732       0.251470       2.620284          -0.000000
           35              H       6.826702       8.009207       8.191653       0.115573       1.145933 0.81627938E+01  0.79231876E+02                                 1.699655                            1.586825      -1.010846       2.398065                    0.998277       3.294515       8.693047       0.545499       1.156780      -0.739068       0.016868       0.034354       0.010039       0.039566       0.011830       0.006136       0.007782      -0.011819       0.016769      -0.016089      -0.002073       0.018163              1.751873       1.464464       0.362494       0.058206       2.280514      -0.010986       1.510642           0.000011
           36              H       5.587053       2.320424       8.755426       0.127956       0.971405 0.70525372E+01  0.68018224E+02                                 1.702555                            1.617358      -1.119534       2.361052                    0.995811       3.608397      10.472958       0.456592       1.390908      -0.684826       0.004778      -0.012693      -0.032657       0.035361       0.002822      -0.002519       0.000981      -0.013367       0.020901      -0.011131       0.003714       0.007416              1.740415       1.390568      -0.071923      -0.185906       1.656666       0.235513       2.174010          -0.000003
           37              H       5.461782       5.371645       5.497839       0.109544       1.076567 0.76034625E+01  0.73640155E+02                                 1.720211                            1.598434      -1.070378       2.368655                    0.996469       3.535119       9.802823       0.501873       1.260112      -0.712272      -0.004982      -0.011023      -0.034691       0.036740       0.003797       0.004010       0.008146      -0.013029       0.022120      -0.011451      -0.003315       0.014765              1.776246       1.381197       0.136218       0.194504       1.566089       0.097144       2.381452          -0.000000
           38              H       5.173251       5.397252      11.298759       0.128622       1.088155 0.80217837E+01  0.77777834E+02                                 1.669644                            1.599328      -0.886563       2.467653                    0.999178       3.223097       8.590933       0.528306       1.195737      -0.730587      -0.001684       0.034318       0.008080       0.035297      -0.000216      -0.003301       0.006032      -0.027427       0.018743      -0.017315       0.002348       0.014967              1.682713       1.370856       0.061858      -0.086541       2.134790       0.059098       1.542493           0.000007
           39              H       7.462742      16.057810       0.741806       0.115155       1.125108 0.81991012E+01  0.79432111E+02                                 1.666061                            1.583969      -0.854384       2.471816                    0.999214       3.205779       8.367761       0.550958       1.147514      -0.742798       0.002873       0.034364       0.013990       0.037214       0.003076      -0.002531       0.005586      -0.027839       0.029466      -0.019510       0.004493       0.015018              1.681836       1.348766       0.160493      -0.034279       2.168229       0.104250       1.528514           0.000013
           40              H      -0.204104       8.377559       2.693814       0.120089       1.086629 0.78972014E+01  0.76185267E+02                                 1.655618                            1.575058      -0.927071       2.440782                    0.998858       3.250863       8.611505       0.538961       1.178016      -0.734144      -0.019452      -0.027128      -0.021287       0.039591       0.002634       0.001289       0.015738      -0.005887      -0.001817      -0.014587      -0.002984       0.017571              1.679876       1.912256       0.299483       0.219360       1.631329       0.274870       1.496042          -0.000005
           41              H       5.060887       3.852929       7.199753       0.113188       0.966874 0.68305202E+01  0.65399695E+02                                 1.697875                            1.589757      -1.164010       2.328689                    0.995114       3.691936      10.701853       0.461047       1.387519      -0.684747      -0.014215      -0.032855      -0.009157       0.036951       0.007773       0.001947       0.001326      -0.021141       0.018672      -0.016325       0.005539       0.010786              1.754612       1.465480       0.329923       0.055354       2.201262       0.015281       1.597094          -0.000001
           42              H       2.095364       8.428774       2.450078       0.113435       1.003437 0.69717498E+01  0.66165441E+02                                 1.648083                            1.534799      -1.067757       2.369586                    0.996830       3.493673       9.633717       0.509359       1.267046      -0.710307       0.013927      -0.023231      -0.026264       0.037729       0.000875      -0.000705       0.012654       0.002283       0.001271      -0.013238       0.001018       0.012221              1.703238       1.776944      -0.321582      -0.337648       1.695833       0.386496       1.636937          -0.000003
           43              H       4.947833      17.005283      20.280965       0.132930       1.084721 0.77284142E+01  0.73730334E+02                                 1.620952                            1.533515      -0.916754       2.456131                    0.998962       3.120735       8.067934       0.562644       1.141082      -0.744279       0.013206       0.006324       0.031242       0.034503       0.012234       0.008673       0.000684      -0.008126       0.019561      -0.018031       0.003546       0.014485              1.643791       1.467752       0.137669       0.279915       1.425274       0.021075       2.038349           0.000012
           44              H       5.150074       0.894289      10.493370       0.103289       1.049653 0.73552733E+01  0.71141066E+02                                 1.746585                            1.614454      -0.982905       2.416138                    0.997795       3.540364      10.036298       0.476541       1.328875      -0.698000      -0.000699      -0.046619      -0.012182       0.048189      -0.000668      -0.003559       0.006454      -0.020260       0.002564      -0.011646      -0.001674       0.013320              1.827521       1.372092       0.016074      -0.026227       2.586590       0.085061       1.523881          -0.000005
           45              H       6.470607       6.466853       9.857537       0.107041       1.132541 0.82231958E+01  0.79637682E+02                                 1.660530                            1.574015      -0.876737       2.455559                    0.998953       3.258538       8.473947       0.559783       1.129818      -0.746497       0.012040       0.011542       0.032931       0.036914       0.010580       0.006332       0.003237      -0.017573       0.024788      -0.018620       0.003754       0.014866              1.684717       1.398474       0.126795       0.158069       1.483045       0.010095       2.172631           0.000010
           46              H       5.361009      18.388083      18.477318       0.100259       1.268118 0.89175563E+01  0.88274037E+02                                 1.817989                            1.658202      -0.859204       2.474741                    0.998919       3.281379       8.673334       0.535129       1.156273      -0.740982       0.029556       0.037378       0.006593       0.048106       0.016958       0.008090       0.001580      -0.004900       0.018859      -0.021258       0.003400       0.017857              1.905620       1.817328       0.585513       0.041007       2.349133      -0.051666       1.550398           0.000012
           47              H       3.007690      16.286306      16.220110       0.096118       1.052793 0.71001313E+01  0.68246346E+02                                 1.765091                            1.594946      -1.020604       2.396129                    0.996827       3.610805      10.290792       0.474281       1.343560      -0.694285      -0.021261      -0.008563      -0.042001       0.047848       0.011304       0.009926      -0.000111       0.002397       0.018897      -0.016684       0.001361       0.015323              1.866863       1.579842       0.116652       0.460376       1.505582       0.001443       2.515163          -0.000000
           48              H       2.561557      14.854262      17.936860       0.127641       0.986231 0.68987207E+01  0.65544566E+02                                 1.654584                            1.548491      -1.097068       2.367780                    0.996518       3.475098       9.705464       0.494604       1.303407      -0.702671      -0.021733      -0.027166      -0.004027       0.035022       0.009178       0.004889      -0.001659      -0.001024       0.001793      -0.011367       0.001874       0.009493              1.704548       1.638889       0.459601       0.059518       1.921061      -0.094264       1.553695          -0.000000
           49              H       3.904373       8.129365       0.322156       0.115351       1.039337 0.75121685E+01  0.73426475E+02                                 1.757348                            1.648275      -1.276173       2.273973                    0.994255       3.745683      10.858456       0.462055       1.356205      -0.690830       0.003031       0.037489       0.010365       0.039014       0.001948      -0.000059       0.004671      -0.019575      -0.014953      -0.007654      -0.005976       0.013630              1.826567       1.420757       0.072130      -0.034455       2.416818       0.135005       1.642126          -0.000004
           50              H      -0.080947       5.194363      18.780399       0.119667       1.144164 0.84075536E+01  0.82348050E+02                                 1.714316                            1.626423      -0.923088       2.442721                    0.998843       3.281614       8.745092       0.530022       1.179855      -0.734218       0.001092      -0.015093      -0.038705       0.041558       0.001370       0.000936       0.010525      -0.022734       0.026846      -0.015928      -0.002643       0.018571              1.748577       1.401688       0.006280      -0.108225       1.540230       0.177956       2.303814           0.000001
           51              H       3.570290       6.579132       1.998636       0.116150       1.054704 0.77038679E+01  0.75509388E+02                                 1.756243                            1.656702      -1.169546       2.326888                    0.995478       3.648033      10.468799       0.467738       1.336015      -0.695874      -0.000255       0.014690       0.035894       0.038784       0.002059      -0.002158       0.001843      -0.010800       0.035554      -0.011960      -0.000306       0.012266              1.805175       1.416612      -0.045354      -0.083181       1.744627       0.160439       2.254285          -0.000002
           52              H       6.962816       8.306647      15.855565       0.116508       1.162711 0.84982704E+01  0.83129867E+02                                 1.701926                            1.610677      -1.009944       2.398847                    0.998200       3.283319       8.631482       0.546968       1.144768      -0.742720       0.015861      -0.027297      -0.023982       0.039646       0.001087      -0.000477       0.016427      -0.007068      -0.002436      -0.015130      -0.003044       0.018174              1.727437       1.839507      -0.227188      -0.257861       1.679842       0.359885       1.662962           0.000005
           53              H       4.654147       8.296798      16.054793       0.113679       1.131193 0.81456032E+01  0.79550322E+02                                 1.727733                            1.618384      -0.993044       2.403837                    0.998416       3.383429       9.151557       0.520135       1.205789      -0.726595      -0.017902      -0.024850      -0.021988       0.037702       0.001949      -0.000764       0.015607      -0.005493      -0.004653      -0.015086      -0.001763       0.016850              1.783391       1.945686       0.380643       0.256513       1.789871       0.330002       1.614618           0.000003
           54              H       2.182002      15.803705       8.225564       0.096135       1.202368 0.85093465E+01  0.84128479E+02                                 1.815286                            1.665156      -0.916551       2.440218                    0.998644       3.431968       9.381143       0.507008       1.221926      -0.723210       0.004458      -0.019499      -0.043393       0.047781       0.000738      -0.001166       0.008944      -0.026505       0.011922      -0.015382      -0.001896       0.017278              1.907685       1.496041      -0.079854      -0.239190       1.606731       0.251469       2.620283          -0.000000
           55              H       0.148791      11.688793      13.002793       0.115573       1.145931 0.81627838E+01  0.79231758E+02                                 1.699655                            1.586825      -1.010844       2.398066                    0.998277       3.294513       8.693042       0.545499       1.156780      -0.739068      -0.016868      -0.034354      -0.010039       0.039566       0.011830       0.006136       0.007782      -0.011819       0.016769      -0.016089      -0.002073       0.018163              1.751872       1.464463       0.362494       0.058206       2.280512      -0.010986       1.510642           0.000011
           56              H       1.388440      17.377576      12.439020       0.127956       0.971404 0.70525365E+01  0.68018217E+02                                 1.702555                            1.617358      -1.119535       2.361052                    0.995811       3.608397      10.472959       0.456591       1.390908      -0.684826      -0.004778       0.012693       0.032657       0.035361       0.002822      -0.002519       0.000981      -0.013367       0.020901      -0.011131       0.003714       0.007416              1.740415       1.390568      -0.071923      -0.185906       1.656666       0.235513       2.174010          -0.000003
           57              H       1.513711      14.326355      15.696607       0.109544       1.076567 0.76034620E+01  0.73640151E+02                                 1.720211                            1.598434      -1.070378       2.368655                    0.996469       3.535119       9.802824       0.501873       1.260112      -0.712271       0.004982       0.011023       0.034691       0.036740       0.003797       0.004010       0.008146      -0.013029       0.022120      -0.011451      -0.003315       0.014765              1.776246       1.381197       0.136218       0.194504       1.566089       0.097144       2.381452          -0.000000
           58              H       1.802242      14.300748       9.895687       0.128622       1.088154 0.80217782E+01  0.77777766E+02                                 1.669644                            1.599328      -0.886563       2.467654                    0.999178       3.223096       8.590929       0.528306       1.195737      -0.730587       0.001684      -0.034318      -0.008080       0.035297      -0.000216      -0.003301       0.006032      -0.027427       0.018743      -0.017315       0.002348       0.014967              1.682712       1.370856       0.061858      -0.086541       2.134789       0.059098       1.542492           0.000007
           59              H      -0.487249       3.640190      20.452640       0.115155       1.125108 0.81991049E+01  0.79432160E+02                                 1.666061                            1.583969      -0.854384       2.471816                    0.999214       3.205779       8.367763       0.550957       1.147515      -0.742797      -0.002873      -0.034364      -0.013990       0.037214       0.003076      -0.002531       0.005586      -0.027839       0.029466      -0.019510       0.004493       0.015018              1.681837       1.348766       0.160493      -0.034279       2.168230       0.104250       1.528515           0.000013
           60              H       7.179597      11.320441      18.500632       0.120089       1.086629 0.78972054E+01  0.76185314E+02                                 1.655619                            1.575058      -0.927071       2.440782                    0.998858       3.250864       8.611508       0.538961       1.178016      -0.734144       0.019452       0.027128       0.021287       0.039591       0.002634       0.001289       0.015738      -0.005887      -0.001817      -0.014587      -0.002984       0.017571              1.679876       1.912256       0.299483       0.219360       1.631329       0.274870       1.496042          -0.000005
           61              H       1.914606      15.845071      13.994693       0.113188       0.966874 0.68305154E+01  0.65399642E+02                                 1.697875                            1.589757      -1.164010       2.328689                    0.995114       3.691935      10.701852       0.461047       1.387520      -0.684747       0.014215       0.032855       0.009157       0.036951       0.007773       0.001947       0.001326      -0.021141       0.018672      -0.016325       0.005539       0.010786              1.754612       1.465480       0.329923       0.055354       2.201262       0.015281       1.597094          -0.000001
           62              H       4.880129      11.269226      18.744368       0.113435       1.003437 0.69717491E+01  0.66165435E+02                                 1.648083                            1.534799      -1.067757       2.369587                    0.996830       3.493673       9.633718       0.509359       1.267046      -0.710307      -0.013927       0.023231       0.026264       0.037729       0.000875      -0.000705       0.012654       0.002283       0.001271      -0.013238       0.001018       0.012221              1.703238       1.776944      -0.321582      -0.337648       1.695833       0.386496       1.636937          -0.000003
           63              H       2.027660       2.692717       0.913481       0.132929       1.084721 0.77284171E+01  0.73730373E+02                                 1.620953                            1.533516      -0.916755       2.456130                    0.998962       3.120735       8.067936       0.562643       1.141083      -0.744279      -0.013206      -0.006324      -0.031242       0.034503       0.012234       0.008673       0.000684      -0.008126       0.019561      -0.018031       0.003546       0.014486              1.643792       1.467753       0.137669       0.279915       1.425274       0.021075       2.038350           0.000012
           64              H       1.825419      18.803711      10.701076       0.103289       1.049653 0.73552733E+01  0.71141066E+02                                 1.746585                            1.614454      -0.982906       2.416138                    0.997795       3.540364      10.036298       0.476541       1.328875      -0.698000       0.000699       0.046619       0.012182       0.048189      -0.000668      -0.003559       0.006454      -0.020260       0.002564      -0.011646      -0.001674       0.013320              1.827521       1.372092       0.016074      -0.026227       2.586590       0.085061       1.523881          -0.000005
           65              H       0.504886      13.231147      11.336909       0.107040       1.132541 0.82231927E+01  0.79637648E+02                                 1.660530                            1.574015      -0.876737       2.455559                    0.998953       3.258537       8.473945       0.559783       1.129819      -0.746497      -0.012040      -0.011542      -0.032931       0.036914       0.010580       0.006332       0.003237      -0.017573       0.024788      -0.018620       0.003754       0.014866              1.684717       1.398475       0.126795       0.158069       1.483046       0.010095       2.172631           0.000010
           66              H       1.614484       1.309917       2.717128       0.100260       1.268117 0.89175451E+01  0.88273896E+02                                 1.817987                            1.658201      -0.859204       2.474741                    0.998919       3.281378       8.673329       0.535130       1.156272      -0.740982      -0.029556      -0.037378      -0.006593       0.048105       0.016958       0.008090       0.001579      -0.004900       0.018859      -0.021258       0.003400       0.017857              1.905618       1.817326       0.585512       0.041007       2.349130      -0.051666       1.550396           0.000011
           67              H       3.967803       3.411694       4.974336       0.096118       1.052793 0.71001321E+01  0.68246353E+02                                 1.765091                            1.594946      -1.020604       2.396129                    0.996827       3.610805      10.290791       0.474282       1.343559      -0.694285       0.021261       0.008563       0.042001       0.047848       0.011304       0.009926      -0.000111       0.002397       0.018897      -0.016684       0.001361       0.015323              1.866862       1.579842       0.116652       0.460376       1.505582       0.001443       2.515163          -0.000000
           68              H       4.413936       4.843738       3.257586       0.127641       0.986232 0.68987256E+01  0.65544617E+02                                 1.654584                            1.548491      -1.097068       2.367780                    0.996518       3.475099       9.705464       0.494605       1.303406      -0.702672       0.021733       0.027166       0.004027       0.035022       0.009178       0.004889      -0.001659      -0.001024       0.001793      -0.011367       0.001874       0.009493              1.704548       1.638889       0.459601       0.059518       1.921061      -0.094264       1.553694          -0.000000
           69              H       1.944120       1.719635      10.919379       0.115351       1.039337 0.75121691E+01  0.73426482E+02                                 1.757348                            1.648275      -1.276173       2.273973                    0.994255       3.745683      10.858456       0.462055       1.356205      -0.690830       0.003031      -0.037489       0.010365       0.039014      -0.001948      -0.000059      -0.004671      -0.019575      -0.014953      -0.007654      -0.005976       0.013630              1.826567       1.420757      -0.072131      -0.034455       2.416818      -0.135005       1.642126          -0.000004
           70              H       1.879307       4.654637       8.183176       0.119667       1.144164 0.84075493E+01  0.82347989E+02                                 1.714314                            1.626422      -0.923088       2.442722                    0.998843       3.281614       8.745088       0.530022       1.179854      -0.734218       0.001092       0.015093      -0.038705       0.041558      -0.001370       0.000936      -0.010525      -0.022734       0.026846      -0.015928      -0.002643       0.018571              1.748576       1.401687      -0.006280      -0.108225       1.540229      -0.177956       2.303812           0.000001
           71              H       1.610036       3.269868      12.595859       0.116150       1.054704 0.77038686E+01  0.75509394E+02                                 1.756243                            1.656702      -1.169545       2.326888                    0.995478       3.648033      10.468798       0.467738       1.336015      -0.695874      -0.000255      -0.014690       0.035894       0.038784      -0.002059      -0.002158      -0.001843      -0.010800       0.035554      -0.011960      -0.000306       0.012266              1.805175       1.416612       0.045355      -0.083181       1.744627      -0.160439       2.254285          -0.000002
           72              H       8.923069       1.542353       5.258342       0.116508       1.162711 0.84982707E+01  0.83129867E+02                                 1.701925                            1.610677      -1.009945       2.398846                    0.998200       3.283320       8.631483       0.546968       1.144768      -0.742720       0.015861       0.027297      -0.023982       0.039646      -0.001087      -0.000477      -0.016427      -0.007068      -0.002436      -0.015130      -0.003044       0.018174              1.727436       1.839505       0.227187      -0.257860       1.679841      -0.359885       1.662962           0.000005
           73              H       6.614401       1.552202       5.457570       0.113679       1.131193 0.81456032E+01  0.79550323E+02                                 1.727733                            1.618384      -0.993044       2.403836                    0.998416       3.383430       9.151560       0.520135       1.205789      -0.726595      -0.017902       0.024850      -0.021988       0.037702      -0.001949      -0.000764      -0.015607      -0.005493      -0.004653      -0.015086      -0.001763       0.016850              1.783391       1.945685      -0.380642       0.256513       1.789871      -0.330002       1.614618           0.000003
           74              H       0.221748      13.743295      18.822787       0.096135       1.202368 0.85093466E+01  0.84128485E+02                                 1.815287                            1.665156      -0.916551       2.440218                    0.998644       3.431968       9.381145       0.507007       1.221926      -0.723210       0.004458       0.019499      -0.043393       0.047781      -0.000738      -0.001166      -0.008944      -0.026505       0.011922      -0.015382      -0.001896       0.017278              1.907686       1.496042       0.079854      -0.239190       1.606732      -0.251470       2.620284          -0.000000
           75              H       2.109045      17.858207       2.405570       0.115572       1.145933 0.81628006E+01  0.79231960E+02                                 1.699656                            1.586826      -1.010847       2.398065                    0.998277       3.294516       8.693051       0.545499       1.156780      -0.739068      -0.016868       0.034354      -0.010039       0.039566      -0.011830       0.006136      -0.007782      -0.011819       0.016769      -0.016089      -0.002073       0.018163              1.751874       1.464465      -0.362494       0.058206       2.280515       0.010986       1.510643           0.000011
           76              H       3.348694      12.169424       1.841797       0.127956       0.971404 0.70525354E+01  0.68018205E+02                                 1.702555                            1.617358      -1.119535       2.361052                    0.995811       3.608397      10.472959       0.456591       1.390908      -0.684826      -0.004778      -0.012693       0.032657       0.035361      -0.002822      -0.002519      -0.000981      -0.013367       0.020901      -0.011131       0.003714       0.007416              1.740415       1.390568       0.071923      -0.185905       1.656666      -0.235513       2.174010          -0.000003
           77              H       3.473964      15.220645       5.099384       0.109544       1.076567 0.76034609E+01  0.73640138E+02                                 1.720211                            1.598434      -1.070378       2.368655                    0.996469       3.535119       9.802824       0.501873       1.260112      -0.712271       0.004982      -0.011023       0.034691       0.036740      -0.003797       0.004010      -0.008146      -0.013029       0.022120      -0.011451      -0.003315       0.014765              1.776246       1.381197      -0.136218       0.194503       1.566089      -0.097144       2.381452          -0.000000
           78              H      -0.158012      15.246252      20.492910       0.128622       1.088154 0.80217805E+01  0.77777800E+02                                 1.669645                            1.599329      -0.886563       2.467654                    0.999178       3.223096       8.590932       0.528306       1.195738      -0.730587       0.001684       0.034318      -0.008080       0.035297       0.000216      -0.003301      -0.006032      -0.027427       0.018743      -0.017315       0.002348       0.014967              1.682713       1.370856      -0.061859      -0.086541       2.134791      -0.059098       1.542493           0.000007
           79              H       1.473004       6.208810       9.855417       0.115155       1.125108 0.81991005E+01  0.79432100E+02                                 1.666060                            1.583968      -0.854384       2.471816                    0.999214       3.205779       8.367760       0.550958       1.147514      -0.742798      -0.002873       0.034364      -0.013990       0.037214      -0.003076      -0.002531      -0.005586      -0.027839       0.029466      -0.019510       0.004493       0.015018              1.681836       1.348766      -0.160493      -0.034279       2.168229      -0.104250       1.528514           0.000013
           80              H       9.139851      18.226559       7.903409       0.120090       1.086629 0.78972046E+01  0.76185302E+02                                 1.655618                            1.575058      -0.927070       2.440783                    0.998858       3.250863       8.611504       0.538961       1.178015      -0.734144       0.019452      -0.027128       0.021287       0.039591      -0.002634       0.001289      -0.015738      -0.005887      -0.001817      -0.014587      -0.002984       0.017571              1.679875       1.912256      -0.299482       0.219360       1.631328      -0.274870       1.496042          -0.000005
           81              H       3.874860      13.701929       3.397470       0.113188       0.966874 0.68305175E+01  0.65399667E+02                                 1.697875                            1.589757      -1.164010       2.328689                    0.995114       3.691935      10.701852       0.461047       1.387520      -0.684747       0.014215      -0.032855       0.009157       0.036951      -0.007773       0.001948      -0.001326      -0.021141       0.018672      -0.016325       0.005539       0.010786              1.754612       1.465481      -0.329923       0.055354       2.201262      -0.015281       1.597094          -0.000001
           82              H       6.840383      18.277774       8.147145       0.113435       1.003437 0.69717466E+01  0.66165406E+02                                 1.648083                            1.534799      -1.067757       2.369586                    0.996830       3.493673       9.633718       0.509359       1.267046      -0.710307      -0.013927      -0.023231       0.026264       0.037729      -0.000875      -0.000705      -0.012654       0.002283       0.001271      -0.013238       0.001018       0.012221              1.703238       1.776943       0.321582      -0.337648       1.695833      -0.386496       1.636937          -0.000003
           83              H       0.067406       7.156283      11.510704       0.132929       1.084722 0.77284219E+01  0.73730429E+02                                 1.620953                            1.533516      -0.916755       2.456130                    0.998962       3.120736       8.067939       0.562643       1.141083      -0.744279      -0.013206       0.006324      -0.031242       0.034503      -0.012234       0.008673      -0.000684      -0.008126       0.019561      -0.018031       0.003546       0.014486              1.643793       1.467753      -0.137669       0.279916       1.425275      -0.021075       2.038351           0.000012
           84              H       3.785673      10.743289       0.103853       0.103289       1.049653 0.73552734E+01  0.71141067E+02                                 1.746585                            1.614454      -0.982906       2.416138                    0.997795       3.540364      10.036298       0.476541       1.328875      -0.698000       0.000699      -0.046619       0.012182       0.048189       0.000668      -0.003559      -0.006454      -0.020260       0.002564      -0.011646      -0.001674       0.013320              1.827521       1.372092      -0.016074      -0.026227       2.586590      -0.085061       1.523881          -0.000005
           85              H       2.465139      16.315853       0.739686       0.107040       1.132542 0.82231997E+01  0.79637730E+02                                 1.660531                            1.574016      -0.876737       2.455559                    0.998953       3.258538       8.473948       0.559783       1.129819      -0.746497      -0.012040       0.011542      -0.032931       0.036914      -0.010580       0.006332      -0.003237      -0.017573       0.024788      -0.018620       0.003754       0.014866              1.684718       1.398475      -0.126795       0.158069       1.483046      -0.010096       2.172632           0.000010
           86              H      -0.345770       8.539083      13.314351       0.100259       1.268119 0.89175661E+01  0.88274160E+02                                 1.817990                            1.658203      -0.859205       2.474741                    0.998919       3.281381       8.673341       0.535129       1.156273      -0.740982      -0.029556       0.037378      -0.006593       0.048106      -0.016959       0.008090      -0.001579      -0.004900       0.018859      -0.021258       0.003400       0.017857              1.905621       1.817329      -0.585514       0.041007       2.349135       0.051666       1.550399           0.000012
           87              H       2.007549       6.437306      15.571559       0.096118       1.052793 0.71001293E+01  0.68246321E+02                                 1.765091                            1.594946      -1.020604       2.396129                    0.996827       3.610805      10.290791       0.474282       1.343559      -0.694285       0.021261      -0.008563       0.042001       0.047848      -0.011304       0.009926       0.000111       0.002397       0.018897      -0.016684       0.001361       0.015323              1.866862       1.579841      -0.116652       0.460376       1.505582      -0.001443       2.515163          -0.000000
           88              H       2.453683       5.005262      13.854809       0.127641       0.986232 0.68987251E+01  0.65544615E+02                                 1.654585                            1.548491      -1.097068       2.367780                    0.996518       3.475098       9.705463       0.494604       1.303407      -0.702671       0.021733      -0.027166       0.004027       0.035022      -0.009178       0.004889       0.001659      -0.001024       0.001793      -0.011367       0.001874       0.009493              1.704549       1.638890      -0.459601       0.059518       1.921061       0.094264       1.553695          -0.000000
           89              C       5.041023      16.680266      11.807426      -0.023755      36.370842 0.44471070E+03  0.10451151E+05                                 9.561715                            7.016983      -0.039958       1.992468                    0.999290      27.378126      77.154558       0.627719       0.415197      -1.071439       0.017385      -0.030823      -0.029833       0.046285       0.011971       0.005102      -0.007599       0.009096      -0.016223      -0.017203       0.001693       0.015510             11.835732       5.472942      -1.486674      -1.549087      14.396356       4.656710      15.637898          -0.000005
           90              C       5.486631      14.797138       9.793106       0.052145      38.577511 0.42509751E+03  0.98812553E+04                                 9.994984                            6.882885      -0.091680       1.977701                    0.999324      26.794343      75.172337       0.630520       0.417911      -1.069365       0.002843       0.008107       0.009725       0.012976      -0.012991       0.003267       0.020199      -0.020333       0.033648      -0.026667      -0.002534       0.029201             13.365439       5.924648      -2.626824      -2.393539      16.524277       6.870232      17.647391          -0.000001
           91              C       5.731087      13.822087       8.689511       0.131715      36.865257 0.38454360E+03  0.87283976E+04                                 9.770800                            6.590955      -0.144493       1.971697                    0.999137      25.729285      71.626799       0.636993       0.423626      -1.064388       0.006913       0.002819      -0.006263       0.009745       0.017082      -0.014297      -0.014396      -0.010882       0.003605      -0.019481      -0.011461       0.030942             13.228950       7.365934      -3.988994      -0.763416      15.473553       8.041076      16.847362           0.000002
           92              C       4.146222       2.976368      17.257366      -0.012185      40.094611 0.43087174E+03  0.10012026E+05                                10.161128                            6.850741      -0.001368       2.006120                    0.999253      26.922070      74.606223       0.645318       0.408468      -1.079498      -0.007210       0.026892       0.035423       0.045055       0.008950      -0.004789      -0.007902       0.019251      -0.014857      -0.014639      -0.003441       0.018080             13.986020       6.170041      -3.213315      -0.730818      18.211011       8.285474      17.577009           0.000002
           93              C      -2.290099      -0.037426      14.630526      -0.014894      39.767624 0.43316707E+03  0.10085752E+05                                10.135539                            6.882681      -0.011419       2.001915                    0.999344      27.025972      75.140477       0.641449       0.410101      -1.077672       0.046124      -0.002776      -0.005962       0.046591       0.000259       0.001780       0.002796      -0.014748      -0.000821      -0.007678      -0.000774       0.008452             13.848227      26.488503      -0.546847      -0.791753       7.859295      -2.317327       7.196884          -0.000003
           94              C       5.120114      17.078166      10.490403      -0.092809      33.824501 0.44718426E+03  0.10681343E+05                                 9.379687                            7.257912      -0.336773       1.869439                    0.998432      30.043175      89.598497       0.580495       0.441741      -1.039414       0.010032      -0.024760      -0.006902       0.027592       0.008577       0.009897      -0.006968       0.020683      -0.088619      -0.033173       0.004092       0.029081             11.105634       5.651527      -1.171797      -1.582633      12.528204       2.999463      15.137169          -0.000010
           95              C       1.987774      -0.031517      14.300105       0.586786      24.026852 0.25590744E+03  0.53351533E+04                                 7.727606                            5.687302       0.004574       2.055963                    0.999600      22.594667      63.680463       0.619842       0.473981      -1.017688       0.067391       0.007947       0.003078       0.067927      -0.004021      -0.002382       0.067062      -0.125886       0.067081      -0.074253      -0.031583       0.105835              9.526145      15.121729       0.126273      -0.176575       6.420633      -2.090778       7.036074          -0.000002
           96              C       4.790611      17.700623      12.884316       0.598063      22.934824 0.25086305E+03  0.52113306E+04                                 7.527997                            5.657251      -0.090458       2.028844                    0.999389      22.489813      63.562505       0.616295       0.478416      -1.013898      -0.000478       0.045741       0.045911       0.064810       0.007036       0.024552      -0.018119       0.152700      -0.146490      -0.071399      -0.033400       0.104799              9.038857       4.613362      -0.420451      -1.163953      10.849840       2.754004      11.653371          -0.000004
           97              C       5.168537      15.321104      12.125343      -0.094361      31.889295 0.42898695E+03  0.10081432E+05                                 8.839706                            6.999389      -0.055151       1.956723                    0.999628      29.342256      85.150331       0.608584       0.428260      -1.053669       0.005172      -0.000473      -0.022418       0.023012       0.007089       0.007008      -0.023118       0.005708       0.039656      -0.027816       0.000025       0.027790             10.037322       5.322970      -1.476709      -1.390846      12.557274       2.752210      12.231723          -0.000001
           98              C       3.716666       4.837829      19.314499       0.067934      37.213538 0.40694805E+03  0.93731682E+04                                 9.810491                            6.769039      -0.076695       1.989822                    0.999411      26.440971      74.266160       0.629814       0.422227      -1.064753       0.001314      -0.007625      -0.005862       0.009707       0.000050      -0.008144       0.012869      -0.026014       0.023844      -0.019982      -0.002217       0.022199             13.046074       6.475767      -3.705332      -1.635988      15.465111       7.154605      17.197346          -0.000001
           99              C       3.472265       5.806970      20.406013       0.124086      35.623146 0.40664793E+03  0.93789927E+04                                 9.621964                            6.829850      -0.161928       1.964946                    0.999317      26.202865      74.019642       0.617353       0.430165      -1.058173      -0.004236       0.003401       0.002107       0.005826      -0.010114       0.009587      -0.005686       0.022021      -0.002339      -0.014888      -0.006046       0.020934             12.562477       5.914749      -1.963157      -2.879905      15.247301       6.177460      16.525379          -0.000003
          100              C       5.328906      16.148420       9.485362      -0.147814      35.276241 0.46108888E+03  0.11064247E+05                                 9.533495                            7.282428      -0.113028       1.935333                    0.998732      30.348436      89.816603       0.591793       0.431319      -1.048836      -0.001397       0.015867       0.025304       0.029900       0.002726       0.004013      -0.014371       0.026486       0.055900      -0.027540       0.003922       0.023618             11.418475       5.738014      -1.795888      -1.520648      15.533412       3.746370      12.983999          -0.000006
          101              C       4.334191       1.936313      16.170515       0.601225      24.816793 0.24934620E+03  0.51576295E+04                                 7.905794                            5.602441      -0.054905       2.041306                    0.999457      22.241118      62.158425       0.627300       0.472045      -1.020131       0.009189      -0.044545      -0.046373       0.064955       0.028285       0.001984      -0.014455       0.169199      -0.175857      -0.073856      -0.044657       0.118513             10.259724       4.757915      -1.654857      -0.629569      13.014326       4.438248      13.006932           0.000001
          102              C      -1.529008      18.756436      15.363854      -0.112290      34.762787 0.42225350E+03  0.98689444E+04                                 9.312622                            6.889731      -0.023618       1.961131                    0.999627      29.397393      84.653644       0.621650       0.421563      -1.059445       0.014777       0.008394      -0.015331       0.022888       0.014363      -0.004552      -0.018446      -0.034712       0.021826      -0.026317      -0.006559       0.032876             11.335270      19.818912      -1.382656      -0.166492       7.410840      -2.195496       6.776060           0.000007
          103              C      -0.145750      18.750526      15.243046      -0.119336      34.975203 0.43156859E+03  0.10147230E+05                                 9.349395                            6.966570       0.033105       1.976305                    0.999639      29.626264      85.717330       0.617716       0.421715      -1.058786      -0.019341       0.017125      -0.005047       0.026321      -0.006935       0.017993      -0.015483      -0.032386       0.009871      -0.028217      -0.002766       0.030983             11.282059      19.056978      -0.194272      -1.269057       7.742411      -2.338069       7.046787           0.000005
          104              C       0.482256      19.642846      14.386790      -0.024482      37.918057 0.44319352E+03  0.10387247E+05                                 9.785856                            6.972497       0.047365       2.016932                    0.999344      27.292034      76.341952       0.635308       0.411353      -1.075935      -0.048990       0.005062       0.010678       0.050395       0.002169       0.004265      -0.000247       0.005651       0.025530      -0.007996      -0.002109       0.010105             12.549295      22.371795      -0.290295      -0.864452       8.010447      -2.417266       7.265645          -0.000003
          105              C       7.104921      19.658604      14.728021       0.597810      24.720575 0.25286207E+03  0.52507397E+04                                 7.926253                            5.657525      -0.052964       2.040803                    0.999515      22.336974      62.627489       0.621396       0.474680      -1.018315      -0.062856      -0.000623       0.003170       0.062939       0.002158       0.001627       0.073673      -0.099886       0.170765      -0.078451      -0.036561       0.115012             10.293726      18.232507      -0.177520      -0.496430       6.772638      -1.810291       5.876034          -0.000002
          106              C       6.906380       6.271843       1.511164       0.090286      26.419583 0.33010305E+03  0.72705696E+04                                 7.821758                            6.138396       0.207935       2.082866                    0.999664      26.063916      73.383457       0.649674       0.428047      -1.053098       0.005476       0.045181      -0.022546       0.050790       0.010552       0.011754      -0.024130       0.028422       0.000889      -0.036961       0.015447       0.021514              8.959434       4.838841      -0.413784      -1.494461      10.480778       1.878722      11.558684          -0.000003
          107              C       4.492608       2.667109      18.583290      -0.101072      34.899751 0.42130677E+03  0.98336907E+04                                 9.326512                            6.873676      -0.023809       1.961913                    0.999577      29.226541      83.893482       0.623989       0.420543      -1.060906      -0.004925       0.021941      -0.002503       0.022626      -0.011315       0.008060      -0.017582      -0.012320      -0.045149      -0.023671      -0.005185       0.028856             11.390083       5.796014      -2.494045      -0.187226      13.499043       5.399206      14.875191           0.000017
          108              C       3.460173       7.183861      20.200426      -0.177566      32.910113 0.45448510E+03  0.10846053E+05                                 9.080883                            7.221641      -0.003952       1.981317                    0.998078      29.827799      87.493140       0.596445       0.430312      -1.051430      -0.008859       0.002357      -0.000321       0.009173      -0.003309       0.008393      -0.010341       0.032041       0.030987      -0.024293       0.003069       0.021224             10.502375       5.521367      -0.924511      -1.748298      13.776260       2.891755      12.209499          -0.000009
          109              C       3.671853       4.235070      16.976751      -0.107231      36.279093 0.42626311E+03  0.99968728E+04                                 9.615051                            6.934784       0.033674       1.981970                    0.999703      29.371960      85.020978       0.617306       0.423077      -1.057369       0.003528       0.003572       0.027828       0.028277       0.009831       0.005133      -0.014816       0.022227       0.044703      -0.028014       0.007375       0.020639             12.054248       6.045582      -3.283160      -0.711847      15.559778       5.411235      14.557385          -0.000001
          110              C       7.141157       5.361796       0.512906      -0.195255      33.197574 0.44936317E+03  0.10668159E+05                                 9.042290                            7.124271       0.024121       1.979162                    0.999110      30.014771      87.135460       0.609115       0.423560      -1.058101      -0.006970       0.002049      -0.003531       0.008078      -0.001197       0.003616      -0.014722      -0.018251      -0.045767      -0.021432      -0.001308       0.022740             10.437820       5.660368      -1.037813      -2.407533      10.888819       3.096248      14.764273           0.000003
          111              C       5.401920      14.387419      11.122845      -0.151778      33.007596 0.43476136E+03  0.10224336E+05                                 8.937920                            6.960686       0.167838       2.019607                    0.999777      29.695823      85.467074       0.623214       0.417912      -1.062933      -0.005356       0.024221       0.016790       0.029954      -0.003772      -0.002902      -0.021379      -0.050862      -0.020141      -0.024468      -0.014435       0.038904             10.274626       5.286376      -1.601022      -1.657323      11.262821       3.113046      14.274679           0.000010
          112              C      -1.659913       0.858833      13.774270      -0.106496      33.909604 0.41644572E+03  0.96939139E+04                                 9.148648                            6.829034       0.007479       1.973730                    0.999612      29.115433      83.513245       0.626576       0.419944      -1.061083       0.014823      -0.012893       0.007980       0.021205      -0.012056       0.014174      -0.013319      -0.026125       0.019633      -0.024123      -0.004967       0.029090             11.126251      19.598679       0.470875      -1.634174       7.154595      -2.083802       6.625478          -0.000012
          113              C       3.442875       5.154967      18.002562      -0.134058      36.770077 0.45009171E+03  0.10714118E+05                                 9.771661                            7.170723       0.039785       1.989282                    0.999170      29.722005      87.045303       0.600613       0.428407      -1.052699       0.006940      -0.027837      -0.014030       0.031936      -0.006592       0.000226      -0.009415      -0.017831      -0.079098      -0.028162       0.002326       0.025836             12.176070       6.087662      -2.696622      -0.664671      13.652259       5.436013      16.788291          -0.000003
          114              C      -0.281539       0.837165      13.638626      -0.115937      35.461422 0.43552267E+03  0.10259419E+05                                 9.455357                            7.013555       0.090771       1.998885                    0.999708      29.429770      85.116001       0.613899       0.423542      -1.058071      -0.017753      -0.014064       0.013040       0.026135       0.011271      -0.005632      -0.016265      -0.025779       0.046767      -0.024923      -0.005027       0.029950             11.493586      19.601676      -0.541073      -0.918298       7.791465      -2.385913       7.087619          -0.000010
          115              C       6.527475      12.726878       8.855040      -0.201978      35.068040 0.42409084E+03  0.98814481E+04                                 9.241789                            6.822417       0.195645       2.032188                    0.999702      29.402689      83.397487       0.638698       0.411575      -1.070259       0.001174      -0.000929      -0.004287       0.004541      -0.000646       0.013804      -0.008089       0.006178       0.056133      -0.015929      -0.010426       0.026355             11.191486       7.289858      -3.927324      -0.337983      13.319884       5.077232      12.964715           0.000020
          116              C       7.121623       8.038754       0.058921       0.109324      26.032631 0.32881517E+03  0.72434808E+04                                 7.812291                            6.171076       0.188637       2.089491                    0.999243      25.693085      72.618872       0.640191       0.434311      -1.048070      -0.009437      -0.030909       0.035491       0.048000       0.002098       0.017003      -0.017527       0.036973      -0.069021      -0.037849       0.002645       0.035204              8.980496       4.760951      -0.471584      -1.426103      10.713647       1.699768      11.466892          -0.000011
          117              C       4.275656       3.594885      19.579429      -0.145160      35.618368 0.42698697E+03  0.99980833E+04                                 9.431362                            6.900833       0.106825       2.000771                    0.999764      29.572494      84.977127       0.625438       0.418234      -1.062539       0.004010      -0.006002      -0.024482       0.025524      -0.005739       0.013679      -0.021576       0.001538       0.091111      -0.024463      -0.018250       0.042713             11.569115       6.317319      -3.493369      -0.765191      14.937636       5.529938      13.452390           0.000014
          118              C       6.758408      11.891683       7.765645       0.097956      27.572828 0.31176621E+03  0.67373650E+04                                 7.937873                            5.877487       0.291546       2.112104                    0.999850      25.381910      69.702546       0.682118       0.415514      -1.065978      -0.027121       0.025990      -0.037022       0.052741       0.001011      -0.000491      -0.020399       0.008657      -0.077685      -0.035358       0.016485       0.018872              9.496658       6.207504      -2.736613       0.446548      10.445435       3.753756      11.837035           0.000013
          119              C       5.384991      13.122808       6.443112       0.100021      29.437773 0.32369620E+03  0.70847875E+04                                 8.408244                            6.057416       0.225269       2.095002                    0.999703      25.601659      71.531336       0.658337       0.425078      -1.056395       0.037411      -0.033312       0.018910       0.053544       0.020919       0.003669      -0.024138       0.025777      -0.016904      -0.038315       0.008083       0.030231             10.412826       6.674849      -3.017523       0.457375      11.135402       4.500138      13.428226           0.000000
          120              C       5.116788      13.989520       7.468923      -0.192996      36.620059 0.43345564E+03  0.10179241E+05                                 9.597235                            6.941585       0.204834       2.040788                    0.999649      29.406873      84.393420       0.625650       0.416873      -1.064297       0.011408       0.002364       0.002191       0.011855      -0.002067      -0.002986      -0.009149      -0.006034      -0.077894      -0.028167       0.010008       0.018159             12.035341       7.076324      -2.804461       0.407922      12.219698       6.248231      16.810002           0.000002
          121              C       7.001277      12.866734       1.210203      -0.023755      36.370843 0.44471075E+03  0.10451152E+05                                 9.561715                            7.016984      -0.039958       1.992468                    0.999290      27.378127      77.154559       0.627719       0.415197      -1.071439       0.017385       0.030823      -0.029833       0.046285      -0.011971       0.005102       0.007599       0.009096      -0.016223      -0.017203       0.001693       0.015510             11.835731       5.472943       1.486676      -1.549087      14.396354      -4.656708      15.637896          -0.000005
          122              C       3.526378      14.749862      20.390329       0.052145      38.577515 0.42509756E+03  0.98812567E+04                                 9.994985                            6.882886      -0.091680       1.977701                    0.999324      26.794343      75.172338       0.630520       0.417911      -1.069365       0.002843      -0.008107       0.009725       0.012976       0.012991       0.003267      -0.020199      -0.020333       0.033648      -0.026667      -0.002534       0.029201             13.365440       5.924649       2.626827      -2.393541      16.524280      -6.870234      17.647389          -0.000001
          123              C       3.770834      15.724913      19.286734       0.131715      36.865253 0.38454358E+03  0.87283969E+04                                 9.770799                            6.590955      -0.144493       1.971697                    0.999137      25.729285      71.626800       0.636993       0.423626      -1.064388       0.006913      -0.002819      -0.006263       0.009745      -0.017082      -0.014297       0.014396      -0.010882       0.003605      -0.019481      -0.011461       0.030942             13.228948       7.365934       3.988996      -0.763417      15.473557      -8.041075      16.847354           0.000002
          124              C       6.106476       6.872632       6.660143      -0.012185      40.094615 0.43087175E+03  0.10012026E+05                                10.161128                            6.850741      -0.001368       2.006120                    0.999253      26.922071      74.606224       0.645318       0.408468      -1.079498      -0.007210      -0.026892       0.035423       0.045055      -0.008950      -0.004789       0.007902       0.019251      -0.014857      -0.014639      -0.003441       0.018080             13.986020       6.170040       3.213314      -0.730815      18.211009      -8.285473      17.577010           0.000002
          125              C      -0.329845       9.886426       4.033303      -0.014894      39.767622 0.43316700E+03  0.10085750E+05                                10.135539                            6.882681      -0.011419       2.001914                    0.999344      27.025973      75.140485       0.641449       0.410101      -1.077672       0.046124       0.002776      -0.005962       0.046591      -0.000259       0.001780      -0.002796      -0.014748      -0.000821      -0.007678      -0.000774       0.008452             13.848229      26.488504       0.546847      -0.791753       7.859297       2.317329       7.196886          -0.000003
          126              C       3.159860      12.468834      21.087626      -0.092809      33.824494 0.44718417E+03  0.10681340E+05                                 9.379686                            7.257911      -0.336773       1.869439                    0.998432      30.043174      89.598490       0.580495       0.441741      -1.039414       0.010032       0.024760      -0.006902       0.027592      -0.008577       0.009897       0.006968       0.020683      -0.088619      -0.033173       0.004092       0.029081             11.105631       5.651526       1.171795      -1.582631      12.528202      -2.999461      15.137167          -0.000010
          127              C       3.948027       9.880517       3.702882       0.586786      24.026858 0.25590743E+03  0.53351530E+04                                 7.727608                            5.687301       0.004574       2.055963                    0.999600      22.594667      63.680463       0.619842       0.473981      -1.017688       0.067391      -0.007947       0.003078       0.067927       0.004021      -0.002382      -0.067062      -0.125886       0.067082      -0.074253      -0.031583       0.105835              9.526149      15.121741      -0.126272      -0.176576       6.420631       2.090776       7.036074          -0.000002
          128              C       6.750864      11.846377       2.287093       0.598063      22.934824 0.25086308E+03  0.52113312E+04                                 7.527996                            5.657251      -0.090458       2.028844                    0.999389      22.489813      63.562502       0.616295       0.478416      -1.013898      -0.000478      -0.045741       0.045911       0.064810      -0.007036       0.024552       0.018119       0.152700      -0.146490      -0.071399      -0.033400       0.104799              9.038857       4.613362       0.420452      -1.163955      10.849838      -2.754003      11.653370          -0.000004
          129              C       7.128791      14.225896       1.528120      -0.094361      31.889293 0.42898690E+03  0.10081431E+05                                 8.839706                            6.999388      -0.055152       1.956722                    0.999628      29.342256      85.150329       0.608584       0.428260      -1.053669       0.005172       0.000473      -0.022418       0.023012      -0.007089       0.007008       0.023118       0.005708       0.039656      -0.027816       0.000025       0.027790             10.037321       5.322969       1.476708      -1.390844      12.557272      -2.752210      12.231722          -0.000001
          130              C       5.676919       5.011171       8.717276       0.067934      37.213541 0.40694813E+03  0.93731705E+04                                 9.810492                            6.769040      -0.076695       1.989822                    0.999411      26.440971      74.266162       0.629814       0.422227      -1.064753       0.001314       0.007625      -0.005862       0.009707      -0.000050      -0.008144      -0.012869      -0.026014       0.023844      -0.019982      -0.002217       0.022199             13.046076       6.475768       3.705332      -1.635988      15.465109      -7.154606      17.197350          -0.000001
          131              C       5.432519       4.042030       9.808790       0.124086      35.623144 0.40664789E+03  0.93789916E+04                                 9.621964                            6.829849      -0.161928       1.964946                    0.999317      26.202865      74.019643       0.617353       0.430165      -1.058173      -0.004236      -0.003401       0.002107       0.005826       0.010114       0.009587       0.005686       0.022021      -0.002339      -0.014888      -0.006046       0.020934             12.562476       5.914749       1.963157      -2.879903      15.247301      -6.177460      16.525378          -0.000003
          132              C       3.368652      13.398580      20.082585      -0.147814      35.276245 0.46108897E+03  0.11064250E+05                                 9.533495                            7.282429      -0.113029       1.935332                    0.998732      30.348437      89.816608       0.591793       0.431319      -1.048836      -0.001397      -0.015867       0.025304       0.029900      -0.002726       0.004013       0.014371       0.026486       0.055900      -0.027540       0.003922       0.023618             11.418476       5.738015       1.795891      -1.520647      15.533413      -3.746370      12.984000          -0.000006
          133              C       6.294444       7.912687       5.573292       0.601225      24.816797 0.24934624E+03  0.51576307E+04                                 7.905794                            5.602441      -0.054905       2.041306                    0.999457      22.241119      62.158427       0.627300       0.472045      -1.020131       0.009189       0.044545      -0.046373       0.064955      -0.028285       0.001984       0.014455       0.169199      -0.175857      -0.073856      -0.044657       0.118513             10.259725       4.757915       1.654857      -0.629567      13.014327      -4.438249      13.006933           0.000001
          134              C       0.431246      10.790564       4.766631      -0.112290      34.762807 0.42225346E+03  0.98689437E+04                                 9.312625                            6.889730      -0.023618       1.961131                    0.999627      29.397396      84.653658       0.621650       0.421563      -1.059445       0.014777      -0.008394      -0.015331       0.022888      -0.014363      -0.004552       0.018446      -0.034712       0.021826      -0.026317      -0.006559       0.032876             11.335277      19.818930       1.382654      -0.166495       7.410840       2.195495       6.776061           0.000007
          135              C       1.814503      10.796474       4.645823      -0.119337      34.975220 0.43156856E+03  0.10147229E+05                                 9.349398                            6.966569       0.033105       1.976305                    0.999639      29.626266      85.717338       0.617716       0.421715      -1.058786      -0.019341      -0.017125      -0.005047       0.026321       0.006935       0.017993       0.015483      -0.032386       0.009871      -0.028217      -0.002767       0.030983             11.282064      19.056995       0.194276      -1.269056       7.742410       2.338068       7.046787           0.000005
          136              C       2.442509       9.904154       3.789567      -0.024482      37.918060 0.44319352E+03  0.10387247E+05                                 9.785857                            6.972497       0.047365       2.016932                    0.999344      27.292034      76.341954       0.635308       0.411353      -1.075935      -0.048990      -0.005062       0.010678       0.050395      -0.002169       0.004265       0.000247       0.005651       0.025530      -0.007996      -0.002109       0.010105             12.549298      22.371803       0.290292      -0.864456       8.010447       2.417266       7.265646          -0.000003
          137              C       9.065175       9.888396       4.130798       0.597810      24.720587 0.25286217E+03  0.52507423E+04                                 7.926256                            5.657527      -0.052963       2.040803                    0.999515      22.336974      62.627491       0.621396       0.474680      -1.018315      -0.062856       0.000623       0.003170       0.062939      -0.002158       0.001627      -0.073673      -0.099886       0.170765      -0.078451      -0.036561       0.115011             10.293732      18.232523       0.177522      -0.496430       6.772639       1.810290       5.876035          -0.000002
          138              C       4.946126       3.577157      12.108387       0.090286      26.419584 0.33010308E+03  0.72705706E+04                                 7.821758                            6.138396       0.207935       2.082866                    0.999664      26.063916      73.383457       0.649674       0.428047      -1.053098       0.005476      -0.045181      -0.022546       0.050790      -0.010552       0.011754       0.024130       0.028422       0.000889      -0.036961       0.015447       0.021514              8.959435       4.838842       0.413785      -1.494463      10.480778      -1.878721      11.558684          -0.000003
          139              C       6.452862       7.181891       7.986067      -0.101071      34.899727 0.42130640E+03  0.98336797E+04                                 9.326507                            6.873672      -0.023808       1.961914                    0.999577      29.226531      83.893441       0.623990       0.420543      -1.060906      -0.004925      -0.021941      -0.002503       0.022626       0.011315       0.008061       0.017582      -0.012320      -0.045149      -0.023671      -0.005185       0.028856             11.390076       5.796012       2.494045      -0.187226      13.499034      -5.399200      14.875181           0.000017
          140              C       5.420426       2.665139       9.603203      -0.177566      32.910118 0.45448518E+03  0.10846055E+05                                 9.080884                            7.221642      -0.003952       1.981317                    0.998078      29.827799      87.493141       0.596445       0.430312      -1.051430      -0.008859      -0.002357      -0.000321       0.009173       0.003309       0.008393       0.010341       0.032041       0.030987      -0.024293       0.003069       0.021224             10.502377       5.521369       0.924513      -1.748300      13.776262      -2.891757      12.209500          -0.000009
          141              C       5.632107       5.613930       6.379528      -0.107231      36.279102 0.42626323E+03  0.99968761E+04                                 9.615052                            6.934785       0.033674       1.981970                    0.999703      29.371960      85.020977       0.617306       0.423077      -1.057369       0.003528      -0.003572       0.027828       0.028277      -0.009831       0.005133       0.014816       0.022227       0.044703      -0.028014       0.007375       0.020639             12.054251       6.045584       3.283164      -0.711848      15.559783      -5.411237      14.557385          -0.000001
          142              C       5.180904       4.487204      11.110129      -0.195255      33.197576 0.44936321E+03  0.10668160E+05                                 9.042291                            7.124271       0.024121       1.979162                    0.999110      30.014771      87.135461       0.609115       0.423560      -1.058101      -0.006970      -0.002049      -0.003531       0.008078       0.001197       0.003616       0.014722      -0.018251      -0.045767      -0.021432      -0.001308       0.022740             10.437821       5.660370       1.037813      -2.407536      10.888819      -3.096248      14.764274           0.000003
          143              C       7.362173      15.159581       0.525622      -0.151778      33.007594 0.43476136E+03  0.10224336E+05                                 8.937919                            6.960686       0.167838       2.019607                    0.999777      29.695823      85.467071       0.623214       0.417912      -1.062933      -0.005356      -0.024221       0.016790       0.029954       0.003772      -0.002902       0.021379      -0.050862      -0.020141      -0.024468      -0.014435       0.038904             10.274625       5.286376       1.601020      -1.657324      11.262820      -3.113047      14.274679           0.000010
          144              C       0.300340       8.990167       3.177047      -0.106496      33.909572 0.41644533E+03  0.96939027E+04                                 9.148642                            6.829031       0.007479       1.973731                    0.999612      29.115431      83.513235       0.626576       0.419944      -1.061083       0.014823       0.012893       0.007980       0.021205       0.012056       0.014174       0.013319      -0.026125       0.019633      -0.024123      -0.004967       0.029090             11.126241      19.598653      -0.470874      -1.634172       7.154594       2.083803       6.625476          -0.000012
          145              C       5.403128       4.694033       7.405339      -0.134058      36.770066 0.45009158E+03  0.10714114E+05                                 9.771659                            7.170722       0.039785       1.989282                    0.999170      29.722005      87.045301       0.600613       0.428407      -1.052699       0.006940       0.027837      -0.014030       0.031936       0.006592       0.000226       0.009415      -0.017831      -0.079098      -0.028162       0.002326       0.025836             12.176068       6.087661       2.696621      -0.664673      13.652256      -5.436011      16.788287          -0.000003
          146              C       1.678714       9.011835       3.041403      -0.115937      35.461429 0.43552283E+03  0.10259424E+05                                 9.455359                            7.013556       0.090771       1.998885                    0.999708      29.429769      85.115999       0.613899       0.423542      -1.058071      -0.017753       0.014064       0.013040       0.026135      -0.011271      -0.005632       0.016265      -0.025779       0.046767      -0.024923      -0.005027       0.029950             11.493589      19.601684       0.541070      -0.918301       7.791464       2.385913       7.087619          -0.000009
          147              C       4.567221      16.820122      19.452263      -0.201978      35.068029 0.42409054E+03  0.98814391E+04                                 9.241786                            6.822414       0.195645       2.032188                    0.999702      29.402685      83.397462       0.638698       0.411575      -1.070260       0.001174       0.000929      -0.004287       0.004541       0.000646       0.013804       0.008089       0.006178       0.056134      -0.015929      -0.010426       0.026355             11.191484       7.289855       3.927324      -0.337984      13.319884      -5.077232      12.964712           0.000020
          148              C       5.161369       1.810246      10.656144       0.109324      26.032631 0.32881516E+03  0.72434805E+04                                 7.812291                            6.171075       0.188637       2.089491                    0.999243      25.693085      72.618871       0.640191       0.434311      -1.048070      -0.009437       0.030909       0.035491       0.048000      -0.002098       0.017003       0.017527       0.036973      -0.069021      -0.037849       0.002645       0.035204              8.980496       4.760951       0.471582      -1.426104      10.713646      -1.699768      11.466891          -0.000011
          149              C       6.235910       6.254115       8.982206      -0.145160      35.618368 0.42698700E+03  0.99980841E+04                                 9.431362                            6.900833       0.106825       2.000772                    0.999764      29.572495      84.977128       0.625438       0.418234      -1.062539       0.004010       0.006002      -0.024482       0.025524       0.005739       0.013679       0.021576       0.001538       0.091111      -0.024463      -0.018250       0.042713             11.569115       6.317320       3.493370      -0.765193      14.937634      -5.529939      13.452392           0.000014
          150              C       4.798154      17.655317      18.362868       0.097957      27.572808 0.31176584E+03  0.67373549E+04                                 7.937868                            5.877483       0.291547       2.112105                    0.999850      25.381900      69.702502       0.682118       0.415514      -1.065978      -0.027120      -0.025990      -0.037022       0.052741      -0.001010      -0.000491       0.020399       0.008657      -0.077685      -0.035358       0.016485       0.018872              9.496652       6.207499       2.736613       0.446547      10.445430      -3.753753      11.837027           0.000013
          151              C       3.424738      16.424192      17.040335       0.100021      29.437780 0.32369637E+03  0.70847920E+04                                 8.408245                            6.057417       0.225269       2.095002                    0.999703      25.601659      71.531335       0.658337       0.425078      -1.056395       0.037411       0.033312       0.018910       0.053544      -0.020919       0.003669       0.024138       0.025777      -0.016904      -0.038315       0.008083       0.030231             10.412826       6.674853       3.017527       0.457374      11.135405      -4.500136      13.428221           0.000000
          152              C       3.156534      15.557480      18.066146      -0.192996      36.620039 0.43345559E+03  0.10179240E+05                                 9.597232                            6.941584       0.204834       2.040788                    0.999649      29.406872      84.393416       0.625650       0.416873      -1.064297       0.011408      -0.002364       0.002191       0.011855       0.002067      -0.002986       0.009149      -0.006034      -0.077894      -0.028167       0.010008       0.018159             12.035335       7.076324       2.804463       0.407921      12.219695      -6.248224      16.809986           0.000002
          153              C      -0.025784       6.831266      19.984243      -0.023755      36.370841 0.44471073E+03  0.10451152E+05                                 9.561715                            7.016984      -0.039958       1.992468                    0.999290      27.378126      77.154559       0.627718       0.415197      -1.071439      -0.017385      -0.030823       0.029833       0.046285      -0.011971       0.005102       0.007599       0.009096      -0.016223      -0.017203       0.001693       0.015510             11.835732       5.472943       1.486676      -1.549087      14.396355      -4.656708      15.637897          -0.000005
          154              C       3.449115       4.948138       0.804117       0.052145      38.577512 0.42509754E+03  0.98812560E+04                                 9.994985                            6.882886      -0.091680       1.977701                    0.999324      26.794342      75.172335       0.630520       0.417911      -1.069365      -0.002843       0.008107      -0.009724       0.012976       0.012991       0.003267      -0.020199      -0.020333       0.033648      -0.026667      -0.002534       0.029201             13.365439       5.924649       2.626827      -2.393541      16.524280      -6.870233      17.647389          -0.000001
          155              C       3.204659       3.973087       1.907712       0.131715      36.865252 0.38454358E+03  0.87283969E+04                                 9.770799                            6.590955      -0.144492       1.971697                    0.999137      25.729285      71.626797       0.636993       0.423626      -1.064388      -0.006913       0.002819       0.006263       0.009745      -0.017082      -0.014297       0.014396      -0.010882       0.003605      -0.019481      -0.011461       0.030942             13.228947       7.365934       3.988996      -0.763416      15.473556      -8.041074      16.847352           0.000001
          156              C       0.869017      12.825368      14.534303      -0.012185      40.094614 0.43087172E+03  0.10012026E+05                                10.161129                            6.850742      -0.001368       2.006120                    0.999253      26.922070      74.606225       0.645318       0.408468      -1.079498       0.007210       0.026892      -0.035423       0.045055      -0.008950      -0.004789       0.007902       0.019251      -0.014857      -0.014639      -0.003441       0.018080             13.986020       6.170041       3.213314      -0.730815      18.211010      -8.285474      17.577011           0.000002
          157              C       7.305338       9.811574      17.161143      -0.014894      39.767624 0.43316703E+03  0.10085751E+05                                10.135540                            6.882681      -0.011419       2.001914                    0.999344      27.025974      75.140488       0.641449       0.410101      -1.077672      -0.046124      -0.002776       0.005962       0.046591      -0.000259       0.001780      -0.002796      -0.014748      -0.000821      -0.007678      -0.000774       0.008452             13.848229      26.488505       0.546847      -0.791753       7.859297       2.317329       7.196886          -0.000003
          158              C       3.815633       7.229166       0.106820      -0.092809      33.824493 0.44718415E+03  0.10681340E+05                                 9.379686                            7.257911      -0.336773       1.869439                    0.998432      30.043173      89.598488       0.580495       0.441741      -1.039414      -0.010032      -0.024760       0.006902       0.027592      -0.008577       0.009897       0.006968       0.020683      -0.088619      -0.033173       0.004092       0.029081             11.105631       5.651526       1.171795      -1.582631      12.528202      -2.999461      15.137166          -0.000010
          159              C       3.027466       9.817483      17.491564       0.586786      24.026866 0.25590757E+03  0.53351563E+04                                 7.727609                            5.687303       0.004575       2.055963                    0.999600      22.594667      63.680461       0.619842       0.473981      -1.017688      -0.067391       0.007947      -0.003078       0.067927       0.004021      -0.002382      -0.067062      -0.125886       0.067082      -0.074253      -0.031583       0.105835              9.526151      15.121744      -0.126272      -0.176574       6.420634       2.090777       7.036074          -0.000002
          160              C       0.224629       7.851623      18.907353       0.598064      22.934823 0.25086306E+03  0.52113307E+04                                 7.527996                            5.657251      -0.090458       2.028844                    0.999389      22.489812      63.562502       0.616295       0.478416      -1.013898       0.000478       0.045741      -0.045911       0.064810      -0.007036       0.024552       0.018119       0.152700      -0.146490      -0.071399      -0.033400       0.104799              9.038857       4.613362       0.420452      -1.163955      10.849838      -2.754003      11.653370          -0.000004
          161              C      -0.153298       5.472104      19.666326      -0.094361      31.889291 0.42898686E+03  0.10081429E+05                                 8.839705                            6.999387      -0.055151       1.956723                    0.999628      29.342255      85.150323       0.608584       0.428260      -1.053669      -0.005172      -0.000473       0.022418       0.023012      -0.007089       0.007008       0.023118       0.005708       0.039656      -0.027816       0.000025       0.027790             10.037320       5.322968       1.476708      -1.390843      12.557271      -2.752210      12.231721          -0.000001
          162              C       1.298574      14.686829      12.477170       0.067934      37.213542 0.40694814E+03  0.93731706E+04                                 9.810492                            6.769040      -0.076695       1.989822                    0.999411      26.440971      74.266161       0.629814       0.422227      -1.064753      -0.001314      -0.007625       0.005862       0.009707      -0.000050      -0.008144      -0.012869      -0.026014       0.023844      -0.019982      -0.002217       0.022199             13.046076       6.475768       3.705332      -1.635988      15.465109      -7.154606      17.197350          -0.000001
          163              C       1.542974      15.655970      11.385656       0.124086      35.623145 0.40664789E+03  0.93789917E+04                                 9.621964                            6.829850      -0.161928       1.964946                    0.999317      26.202865      74.019643       0.617353       0.430165      -1.058173       0.004236       0.003401      -0.002107       0.005826       0.010114       0.009587       0.005686       0.022021      -0.002339      -0.014888      -0.006046       0.020934             12.562476       5.914749       1.963157      -2.879903      15.247301      -6.177460      16.525378          -0.000003
          164              C       3.606841       6.299420       1.111861      -0.147814      35.276245 0.46108898E+03  0.11064250E+05                                 9.533495                            7.282429      -0.113029       1.935332                    0.998732      30.348437      89.816607       0.591793       0.431319      -1.048836       0.001397       0.015867      -0.025304       0.029900      -0.002726       0.004013       0.014371       0.026486       0.055900      -0.027540       0.003922       0.023618             11.418476       5.738015       1.795891      -1.520647      15.533413      -3.746370      12.984000          -0.000006
          165              C       0.681049      11.785313      15.621154       0.601225      24.816796 0.24934623E+03  0.51576303E+04                                 7.905794                            5.602441      -0.054905       2.041306                    0.999457      22.241118      62.158424       0.627300       0.472045      -1.020131      -0.009189      -0.044545       0.046373       0.064955      -0.028285       0.001984       0.014455       0.169199      -0.175857      -0.073856      -0.044657       0.118513             10.259725       4.757915       1.654857      -0.629567      13.014326      -4.438249      13.006933           0.000001
          166              C       6.544247       8.907436      16.427815      -0.112290      34.762805 0.42225345E+03  0.98689433E+04                                 9.312626                            6.889731      -0.023618       1.961131                    0.999627      29.397394      84.653655       0.621650       0.421563      -1.059445      -0.014777       0.008394       0.015331       0.022888      -0.014363      -0.004552       0.018446      -0.034712       0.021826      -0.026317      -0.006559       0.032876             11.335277      19.818930       1.382654      -0.166495       7.410840       2.195495       6.776061           0.000007
          167              C       5.160990       8.901526      16.548623      -0.119336      34.975213 0.43156846E+03  0.10147226E+05                                 9.349396                            6.966568       0.033106       1.976305                    0.999639      29.626262      85.717322       0.617716       0.421715      -1.058786       0.019341       0.017125       0.005047       0.026321       0.006935       0.017993       0.015483      -0.032386       0.009871      -0.028217      -0.002766       0.030983             11.282062      19.056991       0.194276      -1.269055       7.742409       2.338068       7.046786           0.000005
          168              C       4.532984       9.793846      17.404879      -0.024482      37.918058 0.44319351E+03  0.10387247E+05                                 9.785856                            6.972496       0.047365       2.016932                    0.999344      27.292034      76.341952       0.635308       0.411353      -1.075935       0.048990       0.005062      -0.010678       0.050395      -0.002169       0.004265       0.000247       0.005651       0.025530      -0.007996      -0.002109       0.010105             12.549297      22.371800       0.290292      -0.864455       8.010446       2.417266       7.265645          -0.000003
          169              C      -2.089682       9.809604      17.063648       0.597810      24.720589 0.25286219E+03  0.52507428E+04                                 7.926256                            5.657527      -0.052964       2.040803                    0.999515      22.336975      62.627494       0.621396       0.474680      -1.018315       0.062856      -0.000623      -0.003170       0.062939      -0.002158       0.001627      -0.073673      -0.099886       0.170765      -0.078451      -0.036561       0.115011             10.293733      18.232524       0.177522      -0.496430       6.772639       1.810290       5.876035          -0.000002
          170              C       2.029367      16.120843       9.086059       0.090286      26.419582 0.33010306E+03  0.72705700E+04                                 7.821758                            6.138396       0.207935       2.082866                    0.999664      26.063915      73.383452       0.649674       0.428047      -1.053098      -0.005476       0.045181       0.022546       0.050790      -0.010552       0.011754       0.024130       0.028422       0.000889      -0.036961       0.015447       0.021514              8.959434       4.838842       0.413785      -1.494463      10.480777      -1.878721      11.558683          -0.000003
          171              C       0.522631      12.516109      13.208379      -0.101072      34.899746 0.42130669E+03  0.98336882E+04                                 9.326511                            6.873674      -0.023809       1.961913                    0.999577      29.226540      83.893477       0.623989       0.420543      -1.060906       0.004925       0.021941       0.002503       0.022626       0.011315       0.008061       0.017582      -0.012320      -0.045149      -0.023671      -0.005185       0.028856             11.390081       5.796014       2.494045      -0.187226      13.499040      -5.399204      14.875188           0.000017
          172              C       1.555067      17.032861      11.591243      -0.177566      32.910116 0.45448514E+03  0.10846054E+05                                 9.080883                            7.221641      -0.003952       1.981317                    0.998078      29.827798      87.493134       0.596445       0.430312      -1.051430       0.008859       0.002357       0.000321       0.009173       0.003309       0.008393       0.010341       0.032041       0.030987      -0.024293       0.003069       0.021224             10.502376       5.521368       0.924513      -1.748300      13.776261      -2.891757      12.209499          -0.000009
          173              C       1.343386      14.084070      14.814918      -0.107231      36.279104 0.42626326E+03  0.99968772E+04                                 9.615053                            6.934785       0.033674       1.981970                    0.999703      29.371961      85.020983       0.617306       0.423077      -1.057369      -0.003528       0.003572      -0.027828       0.028277      -0.009831       0.005133       0.014816       0.022227       0.044703      -0.028014       0.007375       0.020639             12.054251       6.045585       3.283164      -0.711848      15.559784      -5.411237      14.557386          -0.000001
          174              C       1.794589      15.210796      10.084317      -0.195255      33.197573 0.44936318E+03  0.10668159E+05                                 9.042290                            7.124271       0.024122       1.979162                    0.999110      30.014769      87.135450       0.609115       0.423560      -1.058101       0.006970       0.002049       0.003531       0.008078       0.001197       0.003616       0.014722      -0.018250      -0.045767      -0.021432      -0.001308       0.022740             10.437820       5.660369       1.037813      -2.407535      10.888818      -3.096248      14.764273           0.000003
          175              C      -0.386680       4.538419      20.668824      -0.151778      33.007590 0.43476130E+03  0.10224334E+05                                 8.937918                            6.960685       0.167839       2.019607                    0.999777      29.695822      85.467064       0.623214       0.417912      -1.062933       0.005356       0.024221      -0.016790       0.029954       0.003772      -0.002902       0.021379      -0.050862      -0.020141      -0.024468      -0.014435       0.038904             10.274623       5.286375       1.601020      -1.657323      11.262819      -3.113046      14.274676           0.000010
          176              C       6.675153      10.707833      18.017399      -0.106496      33.909575 0.41644536E+03  0.96939035E+04                                 9.148643                            6.829031       0.007479       1.973730                    0.999612      29.115432      83.513244       0.626576       0.419944      -1.061083      -0.014823      -0.012893      -0.007980       0.021205       0.012056       0.014174       0.013319      -0.026125       0.019633      -0.024123      -0.004967       0.029090             11.126243      19.598657      -0.470874      -1.634172       7.154595       2.083804       6.625477          -0.000012
          177              C       1.572365      15.003967      13.789107      -0.134058      36.770067 0.45009161E+03  0.10714115E+05                                 9.771659                            7.170722       0.039785       1.989282                    0.999170      29.722005      87.045301       0.600613       0.428407      -1.052699      -0.006940      -0.027837       0.014030       0.031936       0.006592       0.000226       0.009415      -0.017831      -0.079098      -0.028162       0.002326       0.025836             12.176068       6.087661       2.696621      -0.664673      13.652256      -5.436011      16.788287          -0.000003
          178              C       5.296779      10.686165      18.153043      -0.115937      35.461438 0.43552294E+03  0.10259427E+05                                 9.455361                            7.013557       0.090771       1.998884                    0.999708      29.429773      85.116015       0.613899       0.423542      -1.058071       0.017753      -0.014064      -0.013040       0.026135      -0.011271      -0.005632       0.016265      -0.025778       0.046767      -0.024923      -0.005027       0.029950             11.493591      19.601689       0.541070      -0.918301       7.791465       2.385913       7.087620          -0.000010
          179              C       2.408272       2.877878       1.742183      -0.201978      35.068020 0.42409040E+03  0.98814349E+04                                 9.241784                            6.822413       0.195645       2.032188                    0.999702      29.402681      83.397447       0.638698       0.411575      -1.070260      -0.001174      -0.000929       0.004287       0.004541       0.000646       0.013804       0.008089       0.006178       0.056134      -0.015929      -0.010426       0.026355             11.191481       7.289853       3.927322      -0.337983      13.319880      -5.077230      12.964710           0.000020
          180              C       1.814124      17.887754      10.538302       0.109324      26.032632 0.32881516E+03  0.72434808E+04                                 7.812292                            6.171076       0.188637       2.089491                    0.999243      25.693085      72.618875       0.640191       0.434311      -1.048070       0.009437      -0.030909      -0.035491       0.048000      -0.002098       0.017003       0.017527       0.036973      -0.069021      -0.037849       0.002645       0.035204              8.980497       4.760951       0.471582      -1.426104      10.713647      -1.699768      11.466893          -0.000011
          181              C       0.739583      13.443885      12.212240      -0.145160      35.618358 0.42698686E+03  0.99980801E+04                                 9.431360                            6.900832       0.106825       2.000772                    0.999764      29.572490      84.977110       0.625438       0.418234      -1.062539      -0.004010      -0.006002       0.024482       0.025524       0.005739       0.013679       0.021576       0.001538       0.091111      -0.024463      -0.018250       0.042713             11.569113       6.317319       3.493369      -0.765192      14.937630      -5.529937      13.452390           0.000014
          182              C       2.177339       2.042683       2.831578       0.097957      27.572825 0.31176607E+03  0.67373614E+04                                 7.937872                            5.877486       0.291546       2.112104                    0.999850      25.381908      69.702536       0.682118       0.415514      -1.065978       0.027121       0.025990       0.037022       0.052741      -0.001011      -0.000491       0.020399       0.008657      -0.077685      -0.035358       0.016485       0.018872              9.496657       6.207501       2.736613       0.446547      10.445435      -3.753757      11.837036           0.000013
          183              C       3.550755       3.273808       4.154111       0.100021      29.437778 0.32369635E+03  0.70847913E+04                                 8.408245                            6.057417       0.225269       2.095002                    0.999703      25.601658      71.531330       0.658337       0.425078      -1.056395      -0.037411      -0.033312      -0.018910       0.053544      -0.020919       0.003669       0.024138       0.025777      -0.016904      -0.038315       0.008083       0.030231             10.412825       6.674853       3.017527       0.457374      11.135404      -4.500136      13.428220           0.000000
          184              C       3.818959       4.140520       3.128300      -0.192996      36.620038 0.43345556E+03  0.10179239E+05                                 9.597232                            6.941584       0.204834       2.040788                    0.999649      29.406872      84.393415       0.625650       0.416873      -1.064297      -0.011408       0.002364      -0.002191       0.011855       0.002067      -0.002986       0.009149      -0.006034      -0.077894      -0.028167       0.010008       0.018159             12.035335       7.076323       2.804463       0.407921      12.219695      -6.248224      16.809986           0.000002
          185              C       1.934470       3.017734       9.387020      -0.023755      36.370841 0.44471070E+03  0.10451151E+05                                 9.561715                            7.016983      -0.039958       1.992468                    0.999290      27.378126      77.154557       0.627719       0.415197      -1.071439      -0.017385       0.030823       0.029833       0.046285       0.011971       0.005102      -0.007599       0.009096      -0.016223      -0.017203       0.001693       0.015510             11.835732       5.472942      -1.486674      -1.549087      14.396355       4.656710      15.637898          -0.000005
          186              C       1.488862       4.900862      11.401340       0.052145      38.577509 0.42509748E+03  0.98812546E+04                                 9.994984                            6.882886      -0.091680       1.977701                    0.999324      26.794342      75.172337       0.630520       0.417911      -1.069365      -0.002843      -0.008107      -0.009725       0.012976      -0.012990       0.003267       0.020199      -0.020333       0.033648      -0.026667      -0.002534       0.029201             13.365438       5.924648      -2.626824      -2.393539      16.524278       6.870232      17.647390          -0.000001
          187              C       1.244406       5.875913      12.504935       0.131715      36.865261 0.38454364E+03  0.87283988E+04                                 9.770801                            6.590956      -0.144493       1.971697                    0.999137      25.729286      71.626804       0.636993       0.423626      -1.064388      -0.006913      -0.002819       0.006263       0.009745       0.017082      -0.014297      -0.014396      -0.010882       0.003605      -0.019481      -0.011461       0.030942             13.228951       7.365935      -3.988995      -0.763416      15.473555       8.041077      16.847362           0.000002
          188              C       2.829271      16.721632       3.937080      -0.012185      40.094616 0.43087181E+03  0.10012028E+05                                10.161129                            6.850742      -0.001368       2.006120                    0.999253      26.922072      74.606229       0.645318       0.408468      -1.079498       0.007210      -0.026892      -0.035423       0.045055       0.008950      -0.004789      -0.007902       0.019251      -0.014857      -0.014639      -0.003441       0.018080             13.986020       6.170041      -3.213315      -0.730817      18.211011       8.285473      17.577009           0.000002
          189              C       9.265592       0.037426       6.563920      -0.014894      39.767627 0.43316711E+03  0.10085753E+05                                10.135540                            6.882681      -0.011419       2.001915                    0.999344      27.025973      75.140481       0.641449       0.410101      -1.077672      -0.046124       0.002776       0.005962       0.046591       0.000259       0.001780       0.002796      -0.014748      -0.000821      -0.007678      -0.000774       0.008452             13.848229      26.488506      -0.546847      -0.791753       7.859295      -2.317327       7.196885          -0.000003
          190              C       1.855379       2.619834      10.704043      -0.092809      33.824499 0.44718423E+03  0.10681342E+05                                 9.379687                            7.257911      -0.336773       1.869439                    0.998432      30.043174      89.598492       0.580495       0.441741      -1.039414      -0.010032       0.024760       0.006902       0.027592       0.008577       0.009897      -0.006968       0.020683      -0.088619      -0.033173       0.004092       0.029081             11.105633       5.651527      -1.171797      -1.582633      12.528203       2.999463      15.137168          -0.000010
          191              C       4.987719       0.031517       6.894341       0.586786      24.026843 0.25590730E+03  0.53351496E+04                                 7.727604                            5.687300       0.004575       2.055963                    0.999600      22.594666      63.680460       0.619842       0.473981      -1.017688      -0.067390      -0.007947      -0.003078       0.067927      -0.004021      -0.002382       0.067062      -0.125886       0.067082      -0.074253      -0.031583       0.105835              9.526143      15.121725       0.126273      -0.176577       6.420630      -2.090777       7.036074          -0.000002
          192              C       2.184882       1.997377       8.310130       0.598063      22.934824 0.25086305E+03  0.52113307E+04                                 7.527997                            5.657251      -0.090458       2.028844                    0.999389      22.489813      63.562505       0.616295       0.478416      -1.013898       0.000478      -0.045741      -0.045911       0.064810       0.007036       0.024552      -0.018119       0.152700      -0.146490      -0.071399      -0.033400       0.104799              9.038857       4.613362      -0.420451      -1.163953      10.849839       2.754004      11.653371          -0.000004
          193              C       1.806956       4.376896       9.069103      -0.094361      31.889293 0.42898693E+03  0.10081431E+05                                 8.839705                            6.999388      -0.055151       1.956723                    0.999628      29.342255      85.150322       0.608584       0.428260      -1.053669      -0.005172       0.000473       0.022418       0.023012       0.007089       0.007008      -0.023118       0.005708       0.039656      -0.027816       0.000025       0.027790             10.037321       5.322970      -1.476709      -1.390846      12.557272       2.752210      12.231721          -0.000000
          194              C       3.258827      14.860171       1.879947       0.067934      37.213540 0.40694809E+03  0.93731691E+04                                 9.810492                            6.769039      -0.076695       1.989822                    0.999411      26.440972      74.266163       0.629814       0.422227      -1.064753      -0.001314       0.007625       0.005862       0.009707       0.000050      -0.008144       0.012869      -0.026014       0.023844      -0.019982      -0.002217       0.022199             13.046075       6.475767      -3.705332      -1.635988      15.465111       7.154605      17.197346          -0.000001
          195              C       3.503228      13.891030       0.788433       0.124086      35.623146 0.40664793E+03  0.93789929E+04                                 9.621965                            6.829850      -0.161928       1.964946                    0.999317      26.202865      74.019644       0.617353       0.430165      -1.058173       0.004236      -0.003401      -0.002107       0.005826      -0.010114       0.009587      -0.005686       0.022021      -0.002339      -0.014888      -0.006046       0.020934             12.562477       5.914750      -1.963157      -2.879905      15.247302       6.177460      16.525380          -0.000003
          196              C       1.646587       3.549580      11.709084      -0.147814      35.276244 0.46108893E+03  0.11064249E+05                                 9.533495                            7.282429      -0.113029       1.935332                    0.998732      30.348437      89.816606       0.591793       0.431319      -1.048836       0.001397      -0.015867      -0.025304       0.029900       0.002726       0.004013      -0.014371       0.026486       0.055900      -0.027540       0.003922       0.023618             11.418476       5.738014      -1.795889      -1.520648      15.533413       3.746370      12.983999          -0.000006
          197              C       2.641302      17.761687       5.023931       0.601225      24.816793 0.24934621E+03  0.51576299E+04                                 7.905793                            5.602441      -0.054905       2.041306                    0.999457      22.241119      62.158427       0.627301       0.472045      -1.020131      -0.009189       0.044545       0.046373       0.064955       0.028285       0.001984      -0.014455       0.169199      -0.175857      -0.073856      -0.044657       0.118513             10.259723       4.757914      -1.654857      -0.629569      13.014325       4.438247      13.006931           0.000001
          198              C       8.504501       0.941564       5.830592      -0.112290      34.762785 0.42225345E+03  0.98689432E+04                                 9.312621                            6.889730      -0.023618       1.961131                    0.999627      29.397392      84.653638       0.621650       0.421563      -1.059445      -0.014777      -0.008394       0.015331       0.022888       0.014363      -0.004552      -0.018446      -0.034712       0.021826      -0.026317      -0.006559       0.032876             11.335270      19.818911      -1.382656      -0.166492       7.410839      -2.195495       6.776060           0.000007
          199              C       7.121243       0.947474       5.951400      -0.119337      34.975204 0.43156860E+03  0.10147230E+05                                 9.349395                            6.966570       0.033105       1.976305                    0.999639      29.626265      85.717332       0.617716       0.421715      -1.058786       0.019341      -0.017125       0.005047       0.026321      -0.006935       0.017993      -0.015483      -0.032386       0.009871      -0.028217      -0.002766       0.030983             11.282059      19.056978      -0.194272      -1.269057       7.742411      -2.338069       7.046788           0.000005
          200              C       6.493237       0.055154       6.807656      -0.024482      37.918061 0.44319355E+03  0.10387248E+05                                 9.785856                            6.972497       0.047364       2.016932                    0.999344      27.292035      76.341955       0.635308       0.411353      -1.075935       0.048990      -0.005062      -0.010678       0.050395       0.002169       0.004265      -0.000247       0.005651       0.025530      -0.007996      -0.002109       0.010105             12.549296      22.371796      -0.290295      -0.864452       8.010447      -2.417266       7.265645          -0.000003
          201              C      -0.129428       0.039396       6.466425       0.597810      24.720576 0.25286209E+03  0.52507401E+04                                 7.926253                            5.657525      -0.052964       2.040803                    0.999515      22.336975      62.627492       0.621396       0.474680      -1.018315       0.062856       0.000623      -0.003170       0.062939       0.002158       0.001627       0.073673      -0.099886       0.170765      -0.078451      -0.036561       0.115012             10.293727      18.232507      -0.177520      -0.496430       6.772638      -1.810291       5.876034          -0.000002
          202              C       0.069113      13.426157      19.683282       0.090286      26.419582 0.33010303E+03  0.72705692E+04                                 7.821758                            6.138396       0.207935       2.082866                    0.999664      26.063915      73.383456       0.649674       0.428047      -1.053098      -0.005476      -0.045181       0.022546       0.050790       0.010552       0.011754      -0.024130       0.028422       0.000889      -0.036961       0.015447       0.021514              8.959435       4.838841      -0.413784      -1.494461      10.480778       1.878722      11.558685          -0.000003
          203              C       2.482885      17.030891       2.611156      -0.101071      34.899723 0.42130634E+03  0.98336780E+04                                 9.326506                            6.873671      -0.023808       1.961914                    0.999577      29.226530      83.893438       0.623990       0.420543      -1.060906       0.004925      -0.021941       0.002503       0.022626      -0.011315       0.008061      -0.017582      -0.012320      -0.045149      -0.023671      -0.005185       0.028856             11.390075       5.796011      -2.494045      -0.187226      13.499036       5.399200      14.875178           0.000017
          204              C       3.515320      12.514139       0.994020      -0.177566      32.910111 0.45448507E+03  0.10846052E+05                                 9.080883                            7.221641      -0.003952       1.981317                    0.998078      29.827798      87.493135       0.596445       0.430312      -1.051430       0.008859      -0.002357       0.000321       0.009173      -0.003309       0.008393      -0.010341       0.032041       0.030987      -0.024293       0.003069       0.021224             10.502375       5.521367      -0.924511      -1.748298      13.776259       2.891755      12.209498          -0.000009
          205              C       3.303640      15.462930       4.217695      -0.107231      36.279097 0.42626316E+03  0.99968744E+04                                 9.615052                            6.934784       0.033674       1.981970                    0.999703      29.371962      85.020986       0.617306       0.423077      -1.057369      -0.003528      -0.003572      -0.027828       0.028277       0.009831       0.005133      -0.014816       0.022227       0.044703      -0.028014       0.007375       0.020639             12.054249       6.045582      -3.283161      -0.711847      15.559779       5.411236      14.557386          -0.000001
          206              C      -0.165664      14.336204      20.681540      -0.195255      33.197572 0.44936314E+03  0.10668158E+05                                 9.042290                            7.124270       0.024121       1.979162                    0.999110      30.014770      87.135456       0.609115       0.423560      -1.058101       0.006970      -0.002049       0.003531       0.008078      -0.001197       0.003616      -0.014722      -0.018251      -0.045767      -0.021432      -0.001308       0.022740             10.437819       5.660368      -1.037813      -2.407533      10.888819       3.096248      14.764271           0.000003
          207              C       1.573573       5.310581      10.071601      -0.151778      33.007597 0.43476139E+03  0.10224337E+05                                 8.937919                            6.960686       0.167839       2.019607                    0.999777      29.695823      85.467068       0.623214       0.417912      -1.062933       0.005356      -0.024221      -0.016790       0.029954      -0.003772      -0.002902      -0.021379      -0.050862      -0.020141      -0.024468      -0.014435       0.038904             10.274625       5.286376      -1.601022      -1.657323      11.262820       3.113046      14.274679           0.000010
          208              C       8.635406      18.839167       7.420176      -0.106496      33.909599 0.41644566E+03  0.96939120E+04                                 9.148647                            6.829033       0.007479       1.973731                    0.999612      29.115431      83.513234       0.626576       0.419944      -1.061083      -0.014823       0.012893      -0.007980       0.021205      -0.012056       0.014175      -0.013319      -0.026125       0.019633      -0.024123      -0.004967       0.029090             11.126249      19.598676       0.470875      -1.634174       7.154594      -2.083802       6.625477          -0.000012
          209              C       3.532618      14.543033       3.191884      -0.134058      36.770075 0.45009168E+03  0.10714117E+05                                 9.771661                            7.170722       0.039785       1.989282                    0.999170      29.722004      87.045299       0.600613       0.428407      -1.052699      -0.006940       0.027837       0.014030       0.031936      -0.006592       0.000226      -0.009415      -0.017831      -0.079098      -0.028162       0.002326       0.025836             12.176070       6.087661      -2.696621      -0.664671      13.652258       5.436013      16.788291          -0.000003
          210              C       7.257032      18.860835       7.555820      -0.115937      35.461425 0.43552273E+03  0.10259421E+05                                 9.455358                            7.013556       0.090771       1.998884                    0.999708      29.429772      85.116011       0.613899       0.423542      -1.058071       0.017753       0.014064      -0.013040       0.026135       0.011271      -0.005632      -0.016265      -0.025778       0.046767      -0.024923      -0.005027       0.029950             11.493587      19.601677      -0.541073      -0.918298       7.791466      -2.385914       7.087620          -0.000010
          211              C       0.448018       6.971122      12.339406      -0.201978      35.068019 0.42409056E+03  0.98814394E+04                                 9.241784                            6.822414       0.195646       2.032188                    0.999702      29.402681      83.397446       0.638698       0.411575      -1.070260      -0.001174       0.000929       0.004287       0.004541      -0.000646       0.013804      -0.008089       0.006178       0.056134      -0.015929      -0.010426       0.026355             11.191479       7.289855      -3.927322      -0.337982      13.319876       5.077227      12.964707           0.000020
          212              C      -0.146130      11.659246      21.135525       0.109324      26.032631 0.32881517E+03  0.72434809E+04                                 7.812292                            6.171076       0.188637       2.089491                    0.999243      25.693085      72.618874       0.640191       0.434311      -1.048070       0.009437       0.030909      -0.035491       0.048000       0.002098       0.017003      -0.017527       0.036973      -0.069021      -0.037849       0.002645       0.035204              8.980497       4.760951      -0.471584      -1.426103      10.713647       1.699768      11.466892          -0.000011
          213              C       2.699837      16.103115       1.615017      -0.145160      35.618361 0.42698686E+03  0.99980799E+04                                 9.431360                            6.900832       0.106826       2.000772                    0.999764      29.572491      84.977112       0.625438       0.418234      -1.062539      -0.004010       0.006002       0.024482       0.025524      -0.005739       0.013679      -0.021576       0.001538       0.091111      -0.024463      -0.018250       0.042713             11.569113       6.317318      -3.493368      -0.765190      14.937633       5.529936      13.452387           0.000014
          214              C       0.217085       7.806317      13.428801       0.097957      27.572805 0.31176588E+03  0.67373559E+04                                 7.937867                            5.877483       0.291547       2.112105                    0.999850      25.381899      69.702498       0.682118       0.415514      -1.065978       0.027121      -0.025990       0.037022       0.052741       0.001010      -0.000491      -0.020399       0.008657      -0.077685      -0.035358       0.016485       0.018872              9.496650       6.207501      -2.736613       0.446548      10.445428       3.753751      11.837022           0.000013
          215              C       1.590502       6.575192      14.751334       0.100021      29.437773 0.32369620E+03  0.70847873E+04                                 8.408244                            6.057416       0.225269       2.095002                    0.999703      25.601659      71.531335       0.658337       0.425078      -1.056395      -0.037411       0.033312      -0.018910       0.053544       0.020919       0.003669      -0.024138       0.025777      -0.016904      -0.038315       0.008083       0.030231             10.412826       6.674849      -3.017523       0.457374      11.135403       4.500139      13.428226           0.000000
          216              C       1.858705       5.708480      13.725523      -0.192996      36.620059 0.43345563E+03  0.10179241E+05                                 9.597235                            6.941585       0.204834       2.040788                    0.999649      29.406872      84.393418       0.625650       0.416873      -1.064297      -0.011408      -0.002364      -0.002191       0.011855      -0.002067      -0.002986      -0.009149      -0.006034      -0.077894      -0.028167       0.010008       0.018159             12.035342       7.076324      -2.804461       0.407922      12.219699       6.248231      16.810002           0.000002
          217              N       6.886660       7.604019       1.305578      -0.206077      35.044907 0.48747503E+03  0.11570864E+05                                 8.955568                            7.146746       0.025109       2.060524                    0.996589      26.745734      72.601714       0.656745       0.392912      -1.100523       0.032422      -0.089359      -0.104608       0.141348       0.010292       0.009534      -0.065505      -0.012273      -0.038573      -0.069639       0.003003       0.066635             10.396334       5.547944      -0.144008      -1.292770      12.334123       1.677793      13.306936          -0.000005
          218              N       6.217000      12.088663       6.569219      -0.191112      36.003657 0.45029745E+03  0.10468490E+05                                 9.120269                            6.844111       0.060577       2.077374                    0.997226      26.183783      70.121740       0.675392       0.390091      -1.103563      -0.028240       0.086003       0.105551       0.139051      -0.002071       0.027776      -0.053966       0.029598      -0.070089      -0.072356       0.016428       0.055927             11.189027       7.563701      -3.324553       0.743330      11.894640       4.030577      14.108740           0.000002
          219              N       4.926406       2.244981      11.902801      -0.206077      35.044909 0.48747505E+03  0.11570864E+05                                 8.955568                            7.146746       0.025109       2.060524                    0.996589      26.745735      72.601716       0.656746       0.392912      -1.100523       0.032422       0.089359      -0.104608       0.141348      -0.010292       0.009534       0.065505      -0.012273      -0.038573      -0.069639       0.003004       0.066635             10.396334       5.547944       0.144008      -1.292770      12.334122      -1.677793      13.306937          -0.000005
          220              N       4.256747      17.458337      17.166442      -0.191112      36.003656 0.45029737E+03  0.10468487E+05                                 9.120269                            6.844111       0.060577       2.077374                    0.997226      26.183784      70.121743       0.675392       0.390091      -1.103563      -0.028240      -0.086003       0.105551       0.139051       0.002071       0.027776       0.053966       0.029598      -0.070089      -0.072356       0.016428       0.055927             11.189027       7.563700       3.324554       0.743327      11.894638      -4.030576      14.108742           0.000002
          221              N       2.049087      17.453019       9.291645      -0.206077      35.044909 0.48747505E+03  0.11570864E+05                                 8.955568                            7.146746       0.025109       2.060524                    0.996589      26.745735      72.601718       0.656745       0.392912      -1.100523      -0.032422      -0.089359       0.104608       0.141348      -0.010292       0.009534       0.065505      -0.012273      -0.038573      -0.069639       0.003003       0.066635             10.396335       5.547944       0.144007      -1.292770      12.334122      -1.677793      13.306937          -0.000005
          222              N       2.718746       2.239663       4.028004      -0.191112      36.003653 0.45029732E+03  0.10468486E+05                                 9.120268                            6.844110       0.060577       2.077374                    0.997226      26.183783      70.121739       0.675392       0.390091      -1.103563       0.028240       0.086003      -0.105551       0.139051       0.002071       0.027776       0.053966       0.029598      -0.070089      -0.072356       0.016428       0.055927             11.189026       7.563700       3.324554       0.743327      11.894637      -4.030576      14.108742           0.000002
          223              N       0.088833      12.093981      19.888868      -0.206077      35.044909 0.48747507E+03  0.11570865E+05                                 8.955568                            7.146746       0.025109       2.060524                    0.996589      26.745735      72.601716       0.656746       0.392912      -1.100523      -0.032422       0.089359       0.104608       0.141348       0.010292       0.009534      -0.065505      -0.012273      -0.038573      -0.069639       0.003003       0.066635             10.396334       5.547944      -0.144008      -1.292770      12.334122       1.677793      13.306936          -0.000005
          224              N       0.758493       7.609337      14.625227      -0.191112      36.003662 0.45029754E+03  0.10468492E+05                                 9.120270                            6.844112       0.060577       2.077374                    0.997226      26.183785      70.121746       0.675392       0.390091      -1.103563       0.028240      -0.086003      -0.105551       0.139051      -0.002071       0.027776      -0.053966       0.029598      -0.070089      -0.072356       0.016428       0.055927             11.189028       7.563702      -3.324554       0.743330      11.894641       4.030576      14.108740           0.000002
          225              O       4.213510       2.308015      14.985109      -0.550794      36.896756 0.53728536E+03  0.12919858E+05                                 8.846952                            7.182379       0.289704       2.147557                    0.997088      27.456925      72.290364       0.707441       0.360050      -1.137643       0.008112      -0.029892       0.014732       0.034298       0.022835      -0.004332      -0.010973       0.120064       0.138007      -0.087979       0.037178       0.050801             10.465548       5.914488      -0.682110      -0.290733       8.165175       2.093949      17.316982          -0.000004
          226              O       2.522233       0.684506      13.413541      -0.544877      37.382244 0.57487305E+03  0.14034222E+05                                 8.878409                            7.428476       0.291538       2.155784                    0.995225      27.324987      72.065726       0.696997       0.359964      -1.139751       0.002793      -0.010077       0.018061       0.020870       0.030344      -0.041973       0.007902      -0.053204       0.049088      -0.068956       0.025141       0.043815             10.214144      12.766454       2.747910      -2.673414       8.721325      -2.751863       9.154654          -0.000007
          227              O       4.606260      17.295632      14.057640      -0.555032      35.682707 0.54221086E+03  0.13084446E+05                                 8.661517                            7.236497       0.261048       2.135218                    0.996853      27.702315      73.364746       0.700808       0.362176      -1.134549       0.011810       0.025069      -0.010373       0.029589       0.001770      -0.003396      -0.010370       0.119390       0.137884      -0.083525       0.035620       0.047905              9.924323       6.187503       0.325806      -1.498917       7.607922       0.951679      15.977544          -0.000004
          228              O       6.494465       0.837165      14.081590      -0.564248      36.699587 0.54381291E+03  0.13130094E+05                                 8.832079                            7.227331       0.236175       2.116184                    0.998379      27.945163      73.977963       0.704288       0.360195      -1.136339       0.007463      -0.015392       0.019324       0.025807      -0.050598       0.035633       0.036144      -0.052074       0.081559      -0.091180       0.034049       0.057130             10.468237      15.797225      -3.796422       3.022740       8.248477      -1.958356       7.359009          -0.000006
          229              O       6.575614      18.754860      15.433584      -0.553627      34.543228 0.51469789E+03  0.12248446E+05                                 8.443585                            6.994799       0.259011       2.131055                    0.997835      27.540563      72.209339       0.722018       0.356475      -1.140120      -0.005128       0.018312      -0.023115       0.029932       0.049703      -0.041024       0.019984      -0.037319       0.045216      -0.081725       0.032981       0.048744              9.888541      14.551433       3.177234      -2.818005       7.879004      -2.049347       7.235187           0.000001
          230              O       2.616908      18.975083      15.145975      -0.572036      39.724917 0.59101910E+03  0.14586615E+05                                 9.345591                            7.588574       0.162774       2.091348                    0.997048      28.417862      76.344354       0.679208       0.365384      -1.130988      -0.003051       0.021525      -0.015687       0.026809      -0.043946       0.048356       0.028154      -0.062191       0.029592      -0.090045       0.040434       0.049611             10.955000      14.858630      -3.043514       4.144716       8.614371      -2.595736       9.391997          -0.000001
          231              O       4.797990      18.897276      12.526341      -0.561860      38.341556 0.58429792E+03  0.14368677E+05                                 9.108578                            7.544545       0.163360       2.103031                    0.996024      27.962372      74.799792       0.681806       0.365311      -1.131902       0.005980      -0.016204       0.013804       0.022111       0.000258       0.020289      -0.025646       0.004999      -0.234376      -0.086689       0.039199       0.047490             10.490989       6.154587      -0.142153      -0.135891      17.368220       1.486743       7.950160          -0.000010
          232              O       4.583485       0.766843      16.560492      -0.565440      39.172657 0.56834255E+03  0.13870652E+05                                 9.245028                            7.406388       0.180668       2.100446                    0.997407      28.060934      74.616398       0.693402       0.361938      -1.135287       0.002358       0.018086      -0.020996       0.027812       0.002607       0.002321      -0.019754       0.007237      -0.281115      -0.096546       0.045090       0.051456             11.103887       6.283534      -1.959151      -0.251022      18.906083       2.196946       8.122045           0.000004
          233              O       6.173763       7.540985       4.387886      -0.550794      36.896758 0.53728540E+03  0.12919859E+05                                 8.846953                            7.182380       0.289703       2.147557                    0.997088      27.456925      72.290367       0.707441       0.360050      -1.137643       0.008112       0.029892       0.014732       0.034298      -0.022835      -0.004332       0.010973       0.120064       0.138007      -0.087979       0.037178       0.050801             10.465550       5.914489       0.682110      -0.290732       8.165176      -2.093950      17.316983          -0.000004
          234              O       4.482486       9.164495       2.816318      -0.544877      37.382233 0.57487278E+03  0.14034214E+05                                 8.878407                            7.428474       0.291538       2.155784                    0.995225      27.324987      72.065726       0.696997       0.359964      -1.139751       0.002793       0.010077       0.018061       0.020870      -0.030344      -0.041973      -0.007902      -0.053204       0.049088      -0.068956       0.025141       0.043815             10.214143      12.766454      -2.747909      -2.673416       8.721320       2.751861       9.154653          -0.000007
          235              O       6.566513      12.251368       3.460417      -0.555032      35.682706 0.54221085E+03  0.13084446E+05                                 8.661517                            7.236497       0.261047       2.135218                    0.996853      27.702315      73.364745       0.700808       0.362176      -1.134549       0.011810      -0.025069      -0.010373       0.029589      -0.001770      -0.003396       0.010370       0.119390       0.137884      -0.083525       0.035620       0.047905              9.924323       6.187503      -0.325805      -1.498918       7.607922      -0.951678      15.977543          -0.000004
          236              O       8.454718       9.011835       3.484367      -0.564248      36.699601 0.54381317E+03  0.13130101E+05                                 8.832081                            7.227333       0.236175       2.116184                    0.998379      27.945164      73.977966       0.704288       0.360195      -1.136339       0.007463       0.015392       0.019324       0.025807       0.050598       0.035633      -0.036144      -0.052074       0.081559      -0.091180       0.034049       0.057130             10.468241      15.797234       3.796425       3.022742       8.248477       1.958355       7.359011          -0.000006
          237              O       8.535868      10.792140       4.836361      -0.553627      34.543234 0.51469807E+03  0.12248451E+05                                 8.443587                            6.994801       0.259011       2.131055                    0.997835      27.540564      72.209347       0.722018       0.356475      -1.140120      -0.005128      -0.018312      -0.023115       0.029932      -0.049703      -0.041024      -0.019984      -0.037319       0.045216      -0.081725       0.032981       0.048744              9.888544      14.551438      -3.177233      -2.818005       7.879005       2.049347       7.235188           0.000001
          238              O       4.577162      10.571917       4.548752      -0.572036      39.724927 0.59101921E+03  0.14586618E+05                                 9.345592                            7.588574       0.162774       2.091348                    0.997048      28.417861      76.344349       0.679208       0.365384      -1.130988      -0.003051      -0.021525      -0.015687       0.026809       0.043946       0.048356      -0.028154      -0.062191       0.029592      -0.090045       0.040434       0.049611             10.955002      14.858637       3.043516       4.144719       8.614371       2.595736       9.391999          -0.000001
          239              O       6.758243      10.649724       1.929118      -0.561860      38.341555 0.58429789E+03  0.14368676E+05                                 9.108577                            7.544544       0.163360       2.103031                    0.996024      27.962372      74.799790       0.681806       0.365311      -1.131902       0.005980       0.016204       0.013804       0.022111      -0.000258       0.020289       0.025646       0.004999      -0.234376      -0.086689       0.039199       0.047490             10.490989       6.154588       0.142153      -0.135892      17.368218      -1.486743       7.950160          -0.000010
          240              O       6.543739       9.082157       5.963269      -0.565440      39.172661 0.56834266E+03  0.13870655E+05                                 9.245028                            7.406389       0.180668       2.100446                    0.997407      28.060934      74.616399       0.693402       0.361938      -1.135287       0.002358      -0.018086      -0.020996       0.027812      -0.002607       0.002321       0.019754       0.007237      -0.281115      -0.096546       0.045090       0.051456             11.103888       6.283536       1.959152      -0.251022      18.906082      -2.196947       8.122046           0.000004
          241              O       0.801730      12.157015      16.806560      -0.550794      36.896757 0.53728537E+03  0.12919858E+05                                 8.846953                            7.182380       0.289704       2.147557                    0.997088      27.456924      72.290364       0.707441       0.360050      -1.137643      -0.008112      -0.029892      -0.014732       0.034298      -0.022835      -0.004332       0.010973       0.120064       0.138007      -0.087979       0.037178       0.050801             10.465550       5.914489       0.682110      -0.290732       8.165176      -2.093951      17.316984          -0.000004
          242              O       2.493007      10.533506      18.378128      -0.544877      37.382239 0.57487298E+03  0.14034220E+05                                 8.878408                            7.428476       0.291539       2.155784                    0.995225      27.324986      72.065722       0.696997       0.359964      -1.139751      -0.002793      -0.010077      -0.018061       0.020870      -0.030344      -0.041973      -0.007902      -0.053204       0.049088      -0.068956       0.025141       0.043815             10.214144      12.766455      -2.747909      -2.673413       8.721324       2.751862       9.154652          -0.000007
          243              O       0.408980       7.446632      17.734029      -0.555032      35.682708 0.54221087E+03  0.13084447E+05                                 8.661517                            7.236497       0.261048       2.135218                    0.996853      27.702315      73.364747       0.700808       0.362176      -1.134549      -0.011810       0.025069       0.010373       0.029589      -0.001770      -0.003396       0.010370       0.119390       0.137884      -0.083525       0.035620       0.047905              9.924323       6.187504      -0.325805      -1.498918       7.607922      -0.951678      15.977544          -0.000004
          244              O      -1.479225      10.686165      17.710079      -0.564248      36.699602 0.54381317E+03  0.13130101E+05                                 8.832081                            7.227333       0.236175       2.116184                    0.998379      27.945164      73.977966       0.704288       0.360195      -1.136339      -0.007463      -0.015391      -0.019324       0.025807       0.050598       0.035633      -0.036144      -0.052074       0.081558      -0.091180       0.034049       0.057130             10.468241      15.797235       3.796425       3.022742       8.248477       1.958355       7.359011          -0.000006
          245              O      -1.560375       8.905860      16.358085      -0.553627      34.543234 0.51469807E+03  0.12248451E+05                                 8.443587                            6.994801       0.259012       2.131055                    0.997835      27.540564      72.209347       0.722018       0.356475      -1.140120       0.005128       0.018312       0.023115       0.029932      -0.049703      -0.041024      -0.019984      -0.037319       0.045216      -0.081725       0.032981       0.048744              9.888544      14.551438      -3.177233      -2.818005       7.879005       2.049347       7.235188           0.000001
          246              O       2.398331       9.126083      16.645694      -0.572036      39.724928 0.59101921E+03  0.14586618E+05                                 9.345593                            7.588574       0.162774       2.091348                    0.997048      28.417861      76.344350       0.679208       0.365384      -1.130988       0.003051       0.021525       0.015687       0.026809       0.043946       0.048356      -0.028154      -0.062191       0.029592      -0.090045       0.040434       0.049611             10.955003      14.858639       3.043517       4.144719       8.614371       2.595735       9.391998          -0.000001
          247              O       0.217250       9.048276      19.265328      -0.561860      38.341556 0.58429790E+03  0.14368677E+05                                 9.108578                            7.544544       0.163360       2.103031                    0.996024      27.962372      74.799791       0.681806       0.365311      -1.131902      -0.005980      -0.016204      -0.013804       0.022111      -0.000258       0.020289       0.025646       0.004999      -0.234376      -0.086689       0.039199       0.047490             10.490989       6.154588       0.142153      -0.135892      17.368219      -1.486743       7.950160          -0.000010
          248              O       0.431754      10.615843      15.231177      -0.565440      39.172658 0.56834262E+03  0.13870654E+05                                 9.245028                            7.406389       0.180668       2.100446                    0.997407      28.060933      74.616395       0.693402       0.361938      -1.135287      -0.002358       0.018086       0.020996       0.027812      -0.002607       0.002321       0.019754       0.007237      -0.281115      -0.096546       0.045090       0.051456             11.103888       6.283536       1.959152      -0.251022      18.906081      -2.196947       8.122046           0.000004
          249              O       2.761983      17.389985       6.209337      -0.550794      36.896756 0.53728537E+03  0.12919858E+05                                 8.846952                            7.182379       0.289703       2.147557                    0.997088      27.456925      72.290365       0.707441       0.360050      -1.137643      -0.008112       0.029892      -0.014732       0.034298       0.022835      -0.004332      -0.010973       0.120064       0.138007      -0.087979       0.037178       0.050801             10.465548       5.914488      -0.682110      -0.290734       8.165175       2.093949      17.316982          -0.000004
          250              O       4.453260      19.013495       7.780905      -0.544877      37.382234 0.57487277E+03  0.14034214E+05                                 8.878407                            7.428474       0.291538       2.155784                    0.995225      27.324987      72.065723       0.696997       0.359964      -1.139752      -0.002793       0.010077      -0.018061       0.020870       0.030344      -0.041973       0.007902      -0.053204       0.049088      -0.068956       0.025141       0.043815             10.214142      12.766452       2.747909      -2.673416       8.721320      -2.751861       9.154654          -0.000007
          251              O       2.369233       2.402368       7.136806      -0.555032      35.682706 0.54221086E+03  0.13084446E+05                                 8.661517                            7.236497       0.261047       2.135218                    0.996853      27.702315      73.364746       0.700808       0.362176      -1.134549      -0.011810      -0.025069       0.010373       0.029589       0.001770      -0.003396      -0.010370       0.119390       0.137884      -0.083525       0.035620       0.047905              9.924323       6.187502       0.325806      -1.498916       7.607922       0.951679      15.977544          -0.000004
          252              O       0.481028      18.860835       7.112856      -0.564249      36.699585 0.54381290E+03  0.13130093E+05                                 8.832078                            7.227331       0.236175       2.116184                    0.998379      27.945163      73.977962       0.704288       0.360195      -1.136339      -0.007463       0.015392      -0.019324       0.025807      -0.050598       0.035633       0.036144      -0.052074       0.081558      -0.091180       0.034049       0.057130             10.468236      15.797224      -3.796422       3.022739       8.248477      -1.958356       7.359009          -0.000006
          253              O       0.399879       0.943140       5.760862      -0.553627      34.543236 0.51469803E+03  0.12248450E+05                                 8.443586                            6.994800       0.259011       2.131055                    0.997835      27.540566      72.209351       0.722018       0.356475      -1.140120       0.005128      -0.018312       0.023115       0.029932       0.049703      -0.041024       0.019984      -0.037319       0.045216      -0.081725       0.032981       0.048744              9.888543      14.551437       3.177234      -2.818006       7.879005      -2.049347       7.235188           0.000001
          254              O       4.358585       0.722917       6.048471      -0.572036      39.724916 0.59101908E+03  0.14586614E+05                                 9.345591                            7.588574       0.162774       2.091348                    0.997048      28.417861      76.344351       0.679208       0.365384      -1.130988       0.003051      -0.021525       0.015687       0.026809      -0.043946       0.048356       0.028154      -0.062191       0.029592      -0.090045       0.040434       0.049611             10.954999      14.858629      -3.043514       4.144716       8.614370      -2.595737       9.391998          -0.000001
          255              O       2.177503       0.800724       8.668105      -0.561860      38.341554 0.58429787E+03  0.14368676E+05                                 9.108577                            7.544544       0.163360       2.103031                    0.996024      27.962371      74.799789       0.681806       0.365311      -1.131902      -0.005980       0.016204      -0.013804       0.022111       0.000258       0.020289      -0.025646       0.004999      -0.234376      -0.086689       0.039199       0.047490             10.490989       6.154587      -0.142153      -0.135891      17.368219       1.486743       7.950160          -0.000010
          256              O       2.392008      18.931157       4.633954      -0.565440      39.172659 0.56834257E+03  0.13870652E+05                                 9.245028                            7.406388       0.180668       2.100446                    0.997407      28.060934      74.616399       0.693402       0.361938      -1.135287      -0.002358      -0.018086       0.020996       0.027812       0.002607       0.002321      -0.019754       0.007237      -0.281115      -0.096546       0.045090       0.051456             11.103888       6.283534      -1.959150      -0.251022      18.906083       2.196946       8.122045           0.000004

******************************************************
Auxiliary information for the entire system
The total spin magnetic moment of the unit cell is   0.000085
The total net atomic charge of the unit cell is   -0.000010
Accuracy of reproducing the electrostatic potential in the unit cell:
  The inner radius (bohr) =    5.0000
  The outer radius (bohr) =   12.0000
  Valid grid points have density less than (e/(bohr^3)) =    0.0001
  The number of valid grid points were=       230722
  The rms potential error without charges in kcal/mol is=      6.53949
  The rms potential error with partial charges in kcal/mol is=      0.62350
  The RRMSE value at monopole order=      0.09534
  The rms potential error with partial charges and cloud penetration in kcal/mol is=      0.63149
  The RRMSE value at monopole order with cloud penetration is=      0.09657
  The rms potential error with partial charges and atomic dipoles in kcal/mol is=      0.47407
  The RRMSE value at dipole order=      0.07249
  The rms potential error with partial charges, atomic dipoles and cloud penetration in kcal/mol is=      0.45770
  The RRMSE value at dipole order with cloud penetration=      0.06999

******************************************************
The electron densities and ab initio electrostatic potential were computed in VASP using the PBE functional and
projector augmented wave method. See the main text of the journal article for a description of computational details.
The atomic charges, dipoles, and quadrupoles were computed with the DDEC6 method as described in
(a) T. A. Manz and N. Gabaldon Limas, RSC Adv. 6 (2016) 47771-47801 DOI: 10.1039/c6ra04656h
(b) N. Gabaldon Limas and T. A. Manz, RSC Adv. 8 (2018) 2678-2707 DOI: 10.1039/c7ra11829e.
For each atom in the material, the electron cloud parameters were fit to the spherically averaged atom-in-material
electron density using radial positions for which this density was between 10^-4 and 10^-2 electrons per cubic bohr.
The polarizabilities, dispersion coefficients, and quantum Drude oscillator (QDO) parameters were fit using the MCLF method.
The magnetic structure of the system was optimized in VASP from the default ferromagnetic initial guess using spin polarization.
The atomic spin moments (ASMs) were computed on this optimized magnetic structure using the DDEC6 partition as inputs
to the method of T. A. Manz and D. S. Sholl, J. Chem. Theory Comput. 7 (2011) 4146-4164 DOI: 10.1021/ct200539n.
The RMSE and RRMSE were computed using a uniform grid with Ewald summation.
