# Supplementary material for: A collection of forcefield precursors for metal–organic frameworks
Source: RSC Adv. 2019 Nov 13;9(63):36492–507. doi: 10.1039/c9ra07327b (PMC9075174; doi:10.1039/c9ra07327b)
Supplement: RA-009-C9RA07327B-s5841 [file RA-009-C9RA07327B-s5841.xyz]

   88
jmolscript: load "" {1 1 1} spacegroup "x,y,z" unitcell [{      6.767000     0.000000     0.000000 }, {      0.000000    11.231000     0.000000 }, {     -0.317096    -5.615432    18.924394 }]
Er     5.398047     8.880706     4.902175     2.145273
Er     4.435357     3.265239    14.022219     2.145174
Er     1.051857    -3.265138    14.022219     2.145274
Er     2.014547     2.350329     4.902175     2.145174
H      3.179965     9.156637     0.677493     0.137699
H      4.005902     0.491922     1.180882     0.106742
H      3.145433     0.358298     8.190478     0.142248
H      4.121297    -2.246171     8.065577     0.095228
H      4.019635    -0.510973    10.336504     0.118948
H      5.434338    -2.852638    10.029929     0.128462
H     -0.113561     3.541200    18.246901     0.138583
H      5.827502    -5.123518    17.743512     0.104923
H     -0.079029     5.973807    10.733916     0.139838
H      5.712107     3.369339    10.858817     0.095615
H      5.813769     5.104520     8.587890     0.117394
H      4.399066     2.762858     8.894465     0.128494
H      3.269939    -3.541069    18.246901     0.137699
H      2.444002     5.123646    17.743512     0.106743
H      3.304471     5.257270    10.733916     0.142248
H      2.328607     7.861739    10.858817     0.095228
H      2.430269     6.126541     8.587890     0.118948
H      1.015566     8.468206     8.894465     0.128462
H      6.563465     2.074368     0.677493     0.138582
H      0.622402    10.739086     1.180882     0.104924
H      6.528933    -0.358239     8.190478     0.139838
H      0.737797     2.246229     8.065577     0.095615
H      0.636135     0.511048    10.336504     0.117394
H      2.050838     2.852710    10.029929     0.128494
C      4.205671     9.499189     2.464713     0.660947
C      3.600211     9.830498     1.161201    -0.215872
C      3.635018    -0.181940     0.658947    -0.025023
C      3.022106    -0.624421     6.342700     0.752507
C      3.352099    -0.445843     7.770356    -0.280836
C      3.949914    -1.430799     8.480021    -0.024945
C      4.332552    -1.254467     9.875506    -0.041966
C      5.113700    -2.120375    10.507581    -0.213776
C      5.503254    -1.984475    11.934480     0.683290
C      5.627733     3.883739    16.459681     0.664649
C      6.233193     4.215058    17.763193    -0.219478
C      6.198386     5.433623    18.265447    -0.021673
C      0.044298     4.991102    12.581694     0.749330
C      6.481305     5.169669    11.154038    -0.276170
C      5.883490     4.184708    10.444373    -0.026355
C      5.500852     4.361030     9.048888    -0.040228
C      4.719704     3.495117     8.416813    -0.214089
C      4.330150     3.631007     6.989914     0.680566
C      2.244233    -3.883621    16.459681     0.660947
C      2.849693    -4.214930    17.763193    -0.215872
C      2.814886    -5.433492    18.265447    -0.025023
C      3.427798     6.239989    12.581694     0.752508
C      3.097805     6.061411    11.154038    -0.280837
C      2.499990     7.046367    10.444373    -0.024944
C      2.117352     6.870035     9.048888    -0.041967
C      1.336204     7.735943     8.416813    -0.213776
C      0.946650     7.600043     6.989914     0.683290
C      0.822171     1.731829     2.464713     0.664649
C      0.216711     1.400510     1.161201    -0.219478
C      0.251518     0.181945     0.658947    -0.021673
C      6.405606     0.624466     6.342700     0.749330
C     -0.031401     0.445899     7.770356    -0.276170
C      0.566414     1.430860     8.480021    -0.026355
C      0.949052     1.254538     9.875506    -0.040228
C      1.730200     2.120451    10.507581    -0.214090
C      2.119754     1.984561    11.934480     0.680566
O      4.838266    -0.859160     3.117983    -0.675259
O      4.102986     8.340151     2.938958    -0.702037
O      3.362111    -1.668906     5.718952    -0.697450
O      2.407795     0.315612     5.809789    -0.687684
O      6.499024    -2.696519    12.277390    -0.795686
O      4.911569    -1.182579    12.676316    -0.611430
O      4.995138     4.756385    15.806411    -0.676615
O      5.730418     2.724698    15.985436    -0.703305
O      6.471293     3.946621    13.205442    -0.696067
O      0.658609     5.931138    13.114605    -0.685787
O      3.334380     2.918961     6.647004    -0.793912
O      4.921835     4.432898     6.248078    -0.610268
O      1.611638     6.474728    15.806411    -0.675259
O      2.346918    -2.724583    15.985436    -0.702038
O      3.087793    -3.946526    13.205442    -0.697451
O      4.042109     5.299956    13.114605    -0.687683
O     -0.049120     8.312087     6.647004    -0.795686
O      1.538335     6.798147     6.248078    -0.611429
O      1.454766     0.859183     3.117983    -0.676616
O      0.719486     2.890870     2.938958    -0.703304
O     -0.021389     1.668947     5.718952    -0.696067
O      5.791295    -0.315570     5.809789    -0.685787
O      3.115524     2.696607    12.277390    -0.793912
O      1.528069     1.182670    12.676316    -0.610267

The following XYZ coordinates are in angstroms. Other properties are in atomic units.
The sperically averaged electron density of each atom fit to a function of the form exp(a - br)
eigen_1, eigen_2 and eigen_3 are the three eigenvalues of traceless quadrupole moment tensor
  atom number  atomic symbol              X              Y              Z     net charge C6 coefficient C8 coefficient C10 coefficient fluctuating dipole atomic polarizability isotropic forcefield polarizability              a              b squared Pearson coefficient          <r^3>          <r^4>         wp_QDO          m_QDO          q_QDO       dipole_x       dipole_y       dipole_z         dipole            Qxy            Qxz            Qyz     Q(x^2-y^2)  Q(3z^2 - R^2)        eigen_1        eigen_2        eigen_3 static polarizability      alpha(xx)      alpha(xy)      alpha(xz)      alpha(yy)      alpha(yz)      alpha(zz) atomic spin moment
            1             Er       5.398047       8.880706       4.902175       2.145273      64.966875 0.12768965E+04  0.34870419E+05                                10.429459                            9.365587       3.104256       2.790747                    0.998218      63.545561     133.228955       0.870681       0.257600      -1.352382       0.003131      -0.011864       0.026157       0.028892       0.098884      -0.174533       0.023444      -0.027328      -0.332211      -0.243112       0.045099       0.198013             11.504498      11.322976      -1.582587       3.394512       9.404911      -1.109656      13.785605          -0.000001
            2             Er       4.435357       3.265239      14.022219       2.145174      64.960497 0.12768034E+04  0.34867367E+05                                10.428558                            9.365128       3.101767       2.789937                    0.998261      63.546877     133.232280       0.870716       0.257593      -1.352385      -0.003455      -0.012291      -0.025585       0.028594      -0.098592      -0.174249      -0.023017      -0.028266      -0.331599      -0.242654       0.045071       0.197583             11.502791      11.319560       1.580416       3.392937       9.405512       1.107159      13.783302           0.000000
            3             Er       1.051857      -3.265138      14.022219       2.145274      64.966758 0.12768936E+04  0.34870323E+05                                10.429444                            9.365575       3.104262       2.790750                    0.998218      63.545528     133.228840       0.870682       0.257600      -1.352382      -0.003133       0.011866      -0.026158       0.028894       0.098884      -0.174533       0.023445      -0.027327      -0.332208      -0.243111       0.045099       0.198013             11.504481      11.322960      -1.582584       3.394504       9.404901      -1.109653      13.785581          -0.000000
            4             Er       2.014547       2.350329       4.902175       2.145174      64.960461 0.12768026E+04  0.34867341E+05                                10.428553                            9.365124       3.101773       2.789939                    0.998261      63.546875     133.232263       0.870716       0.257593      -1.352386       0.003453       0.012289       0.025583       0.028591      -0.098592      -0.174249      -0.023017      -0.028265      -0.331596      -0.242653       0.045070       0.197583             11.502785      11.319553       1.580416       3.392932       9.405511       1.107160      13.783291           0.000002
            5              H       3.179965       9.156637       0.677493       0.137699       1.026565 0.77350069E+01  0.74351494E+02                                 1.615673                            1.578517      -0.829457       2.499239                    0.999711       3.131184       8.322235       0.527483       1.208006      -0.728395      -0.015589      -0.021307      -0.016106       0.030926       0.005882       0.008726       0.000293      -0.013045       0.014620      -0.014631       0.004054       0.010577              1.605543       1.514882       0.186444       0.204251       1.667276       0.168705       1.634471          -0.000000
            6              H       4.005902       0.491922       1.180882       0.106742       1.112776 0.89935189E+01  0.91390243E+02                                 1.810682                            1.782805      -1.171445       2.324967                    0.994971       3.702197      10.726422       0.454806       1.325286      -0.699090       0.012413       0.025053       0.025339       0.037733       0.003984       0.005192       0.002382      -0.023431       0.004667      -0.014576       0.001975       0.012601              1.812487       1.746783       0.167148       0.235424       1.713444       0.182188       1.977232          -0.000001
            7              H       3.145433       0.358298       8.190478       0.142248       0.854166 0.63573638E+01  0.60261998E+02                                 1.610791                            1.571623      -1.392891       2.237467                    0.993248       3.717404      11.002700       0.443495       1.456971      -0.671102      -0.002950       0.026684       0.014276       0.030406      -0.001543       0.005066       0.001776      -0.015558       0.008862      -0.011325       0.004223       0.007101              1.637351       1.509279      -0.223287      -0.058828       1.965899       0.198745       1.436873           0.000004
            8              H       4.121297      -2.246171       8.065577       0.095228       1.108121 0.90298679E+01  0.92591545E+02                                 1.841001                            1.812660      -1.449477       2.179306                    0.992225       4.052495      12.107402       0.437758       1.364528      -0.688467       0.004637      -0.035069      -0.010950       0.037030      -0.007461       0.009152       0.001956      -0.023153      -0.027006      -0.018476       0.000182       0.018294              1.849177       1.665355      -0.098795      -0.014830       2.211044       0.125950       1.671133           0.000005
            9              H       4.019635      -0.510973      10.336504       0.118948       0.901272 0.67153488E+01  0.63597111E+02                                 1.585452                            1.550459      -0.978632       2.423191                    0.998071       3.462055       9.764885       0.481786       1.342404      -0.695066      -0.012435       0.028737       0.022124       0.038340      -0.004560      -0.000392       0.005825      -0.011003      -0.003587      -0.007209      -0.003269       0.010478              1.598727       1.472663      -0.267621      -0.060934       1.880403       0.180454       1.443115           0.000003
           10              H       5.434338      -2.852638      10.029929       0.128462       0.879149 0.65901077E+01  0.62412106E+02                                 1.587991                            1.558362      -1.057652       2.391117                    0.996881       3.515459      10.069786       0.468009       1.381896      -0.686794       0.009427      -0.024813      -0.016855       0.031443      -0.007446       0.005996       0.006161      -0.009116       0.021507      -0.015369       0.004290       0.011079              1.602428       1.544684      -0.247335      -0.080058       1.848379       0.121751       1.414222           0.000005
           11              H      -0.113561       3.541200      18.246901       0.138583       1.024442 0.77174936E+01  0.74159851E+02                                 1.615492                            1.578415      -0.835641       2.497495                    0.999657       3.127439       8.317835       0.526522       1.210590      -0.727823       0.015359      -0.021236       0.016223       0.030823      -0.005423       0.008649      -0.000282      -0.013171       0.014322      -0.014386       0.004105       0.010281              1.605355       1.514733      -0.186240       0.204091       1.667012      -0.168419       1.634321           0.000001
           12              H       5.827502      -5.123518      17.743512       0.104923       1.116925 0.90355169E+01  0.91922673E+02                                 1.815188                            1.786978      -1.172720       2.323803                    0.994880       3.709551      10.753395       0.454276       1.325308      -0.699097      -0.012444       0.024948      -0.025772       0.037967      -0.004095       0.005428      -0.002634      -0.023717       0.003880      -0.014744       0.001715       0.013029              1.817018       1.750930      -0.168041       0.236574       1.717688      -0.183227       1.982435          -0.000001
           13              H      -0.079029       5.973807      10.733916       0.139838       0.856495 0.63764619E+01  0.60469022E+02                                 1.611780                            1.572460      -1.389321       2.238822                    0.993350       3.719552      10.999921       0.444163       1.454154      -0.671641       0.003252       0.027625      -0.015108       0.031654       0.001707       0.004937      -0.001525      -0.015596       0.009201      -0.011312       0.004431       0.006881              1.638395       1.510025       0.223641      -0.058989       1.967577      -0.199165       1.437583           0.000004
           14              H       5.712107       3.369339      10.858817       0.095615       1.110623 0.90588439E+01  0.92983974E+02                                 1.845279                            1.816734      -1.459562       2.174874                    0.992130       4.060149      12.145399       0.436747       1.366285      -0.688091      -0.004436      -0.034872       0.010759       0.036763       0.007580       0.009163      -0.002041      -0.023123      -0.026923      -0.018528       0.000197       0.018331              1.853515       1.668994       0.099196      -0.014851       2.216715      -0.126317       1.674838           0.000005
           15              H       5.813769       5.104520       8.587890       0.117394       0.905160 0.67486888E+01  0.63968538E+02                                 1.587416                            1.552178      -0.971225       2.424628                    0.998158       3.467193       9.771907       0.482685       1.338736      -0.695797       0.012436       0.028809      -0.022883       0.038836       0.004767      -0.000620      -0.005682      -0.011074      -0.005033      -0.007049      -0.003609       0.010658              1.600760       1.474274       0.268410      -0.061219       1.883317      -0.181128       1.444690           0.000003
           16              H       4.399066       2.762858       8.894465       0.128494       0.881278 0.66082077E+01  0.62605646E+02                                 1.588027                            1.558430      -1.050289       2.393199                    0.996862       3.516911      10.064796       0.469088       1.378232      -0.687478      -0.009168      -0.024602       0.016787       0.031163       0.007678       0.005845      -0.006263      -0.009359       0.021131      -0.015511       0.004437       0.011073              1.602439       1.544735       0.247282      -0.080057       1.848262      -0.121722       1.414319           0.000005
           17              H       3.269939      -3.541069      18.246901       0.137699       1.026560 0.77349540E+01  0.74350840E+02                                 1.615666                            1.578510      -0.829454       2.499241                    0.999711       3.131175       8.322196       0.527484       1.208004      -0.728396       0.015589       0.021307       0.016106       0.030926       0.005883       0.008726       0.000293      -0.013046       0.014619      -0.014631       0.004054       0.010577              1.605536       1.514875       0.186443       0.204249       1.667269       0.168704       1.634464          -0.000000
           18              H       2.444002       5.123646      17.743512       0.106743       1.112772 0.89934747E+01  0.91389677E+02                                 1.810677                            1.782801      -1.171441       2.324969                    0.994971       3.702189      10.726390       0.454807       1.325285      -0.699090      -0.012413      -0.025053      -0.025339       0.037733       0.003984       0.005192       0.002382      -0.023431       0.004667      -0.014576       0.001975       0.012601              1.812481       1.746778       0.167148       0.235423       1.713440       0.182187       1.977226          -0.000001
           19              H       3.304471       5.257270      10.733916       0.142248       0.854166 0.63573604E+01  0.60261958E+02                                 1.610790                            1.571622      -1.392890       2.237467                    0.993248       3.717403      11.002696       0.443495       1.456971      -0.671102       0.002950      -0.026684      -0.014276       0.030406      -0.001543       0.005066       0.001776      -0.015558       0.008862      -0.011325       0.004223       0.007102              1.637350       1.509279      -0.223287      -0.058828       1.965899       0.198745       1.436873           0.000005
           20              H       2.328607       7.861739      10.858817       0.095228       1.108122 0.90298781E+01  0.92591674E+02                                 1.841002                            1.812661      -1.449477       2.179306                    0.992224       4.052497      12.107409       0.437758       1.364528      -0.688467      -0.004637       0.035069       0.010950       0.037030      -0.007461       0.009152       0.001956      -0.023153      -0.027006      -0.018476       0.000182       0.018294              1.849178       1.665356      -0.098795      -0.014830       2.211045       0.125951       1.671134           0.000005
           21              H       2.430269       6.126541       8.587890       0.118948       0.901272 0.67153501E+01  0.63597121E+02                                 1.585452                            1.550458      -0.978632       2.423191                    0.998071       3.462055       9.764883       0.481786       1.342403      -0.695066       0.012435      -0.028737      -0.022124       0.038340      -0.004560      -0.000392       0.005825      -0.011003      -0.003587      -0.007209      -0.003269       0.010477              1.598727       1.472663      -0.267621      -0.060934       1.880402       0.180454       1.443115           0.000003
           22              H       1.015566       8.468206       8.894465       0.128462       0.879148 0.65901058E+01  0.62412086E+02                                 1.587991                            1.558362      -1.057652       2.391117                    0.996881       3.515459      10.069787       0.468009       1.381896      -0.686794      -0.009427       0.024813       0.016855       0.031443      -0.007446       0.005996       0.006161      -0.009116       0.021507      -0.015369       0.004290       0.011079              1.602428       1.544684      -0.247335      -0.080058       1.848379       0.121751       1.414222           0.000005
           23              H       6.563465       2.074368       0.677493       0.138582       1.024442 0.77174910E+01  0.74159804E+02                                 1.615490                            1.578413      -0.835644       2.497493                    0.999657       3.127439       8.317828       0.526523       1.210588      -0.727823      -0.015359       0.021236      -0.016223       0.030823      -0.005424       0.008649      -0.000281      -0.013171       0.014321      -0.014387       0.004105       0.010281              1.605354       1.514732      -0.186240       0.204091       1.667011      -0.168419       1.634319           0.000000
           24              H       0.622402      10.739086       1.180882       0.104924       1.116922 0.90354867E+01  0.91922291E+02                                 1.815185                            1.786975      -1.172717       2.323804                    0.994880       3.709546      10.753377       0.454276       1.325308      -0.699097       0.012444      -0.024949       0.025772       0.037967      -0.004095       0.005428      -0.002634      -0.023717       0.003880      -0.014744       0.001715       0.013029              1.817015       1.750928      -0.168040       0.236573       1.717685      -0.183227       1.982432          -0.000001
           25              H       6.528933      -0.358239       8.190478       0.139838       0.856495 0.63764570E+01  0.60468968E+02                                 1.611780                            1.572459      -1.389321       2.238822                    0.993350       3.719551      10.999920       0.444163       1.454155      -0.671641      -0.003252      -0.027625       0.015108       0.031654       0.001707       0.004938      -0.001525      -0.015596       0.009201      -0.011312       0.004431       0.006881              1.638395       1.510025       0.223641      -0.058989       1.967577      -0.199165       1.437583           0.000004
           26              H       0.737797       2.246229       8.065577       0.095615       1.110623 0.90588439E+01  0.92983974E+02                                 1.845279                            1.816734      -1.459561       2.174874                    0.992130       4.060149      12.145399       0.436747       1.366285      -0.688091       0.004436       0.034872      -0.010759       0.036763       0.007580       0.009163      -0.002041      -0.023123      -0.026923      -0.018528       0.000197       0.018330              1.853515       1.668994       0.099196      -0.014851       2.216715      -0.126317       1.674838           0.000005
           27              H       0.636135       0.511048      10.336504       0.117394       0.905162 0.67487014E+01  0.63968692E+02                                 1.587418                            1.552180      -0.971227       2.424627                    0.998158       3.467197       9.771923       0.482685       1.338736      -0.695797      -0.012436      -0.028809       0.022883       0.038836       0.004767      -0.000620      -0.005682      -0.011074      -0.005033      -0.007049      -0.003609       0.010658              1.600762       1.474275       0.268411      -0.061219       1.883319      -0.181128       1.444692           0.000003
           28              H       2.050838       2.852710      10.029929       0.128494       0.881277 0.66082017E+01  0.62605578E+02                                 1.588027                            1.558430      -1.050289       2.393199                    0.996862       3.516910      10.064794       0.469087       1.378233      -0.687478       0.009168       0.024602      -0.016787       0.031163       0.007678       0.005845      -0.006263      -0.009359       0.021131      -0.015511       0.004437       0.011073              1.602438       1.544735       0.247282      -0.080057       1.848261      -0.121722       1.414319           0.000005
           29              C       4.205671       9.499189       2.464713       0.660947      21.871003 0.24111276E+03  0.49749050E+04                                 7.396884                            5.605411      -0.179843       2.002561                    0.999624      22.164351      63.070812       0.607457       0.488682      -1.005385      -0.017884      -0.001483       0.024208       0.030134      -0.010325      -0.088091       0.041080       0.049655      -0.133956      -0.106939      -0.002109       0.109048              8.801113       5.861077       0.060859       3.126701       7.713297      -2.715154      12.828964           0.000015
           30              C       3.600211       9.830498       1.161201      -0.215872      33.873831 0.43554840E+03  0.10227204E+05                                 9.141933                            6.955378       0.266209       2.074112                    0.998800      29.121893      83.211211       0.626252       0.416520      -1.065928      -0.010670      -0.010648       0.009978       0.018077       0.002655      -0.026592       0.020961       0.012787      -0.048309      -0.040661       0.008127       0.032534             10.994101       7.007132      -0.889287       3.716338       9.707726      -4.980717      16.267446          -0.000006
           31              C       3.635018      -0.181940       0.658947      -0.025023      32.043738 0.41003020E+03  0.95647243E+04                                 9.065140                            6.914579      -0.228198       1.921319                    0.998813      28.488087      83.416328       0.600486       0.437267      -1.044140      -0.019619       0.000902      -0.019300       0.027535      -0.006567      -0.008081       0.010951       0.030871       0.026574      -0.023971       0.002266       0.021706             11.080802       7.186538      -1.134811       3.435297       9.237544      -5.323596      16.818325          -0.000004
           32              C       3.022106      -0.624421       6.342700       0.752507      18.275641 0.21285226E+03  0.42981912E+04                                 6.711647                            5.420089      -0.497414       1.922590                    0.998621      21.533372      62.554045       0.586047       0.517566      -0.981565      -0.040343      -0.014644      -0.071020       0.082981       0.072374      -0.011324      -0.001292       0.068098      -0.117865      -0.061489      -0.038892       0.100381              7.300549       6.252360      -2.216661       1.387050       7.269109      -0.310020       8.380178           0.000019
           33              C       3.352099      -0.445843       7.770356      -0.280836      36.860600 0.54125870E+03  0.13454915E+05                                 9.674193                            7.799668      -0.134489       1.927671                    0.997918      31.524010      93.493625       0.584590       0.421482      -1.059934       0.008169       0.025668       0.019889       0.033484       0.035074      -0.012018      -0.013200       0.031762      -0.113930      -0.041908      -0.018613       0.060521             10.863162       8.587357      -3.062517       3.413442      10.757827      -2.934395      13.244301          -0.000010
           34              C       3.949914      -1.430799       8.480021      -0.024945      31.637876 0.43453114E+03  0.10291184E+05                                 8.919635                            7.118178      -0.226462       1.910354                    0.999196      29.178265      86.273449       0.591444       0.437268      -1.043451       0.009453       0.014121       0.033051       0.037163       0.009683      -0.016119      -0.004467       0.030429      -0.068952      -0.027861      -0.006541       0.034402              9.931196       7.650431      -2.169425       3.507467       9.852520      -3.369481      12.290638           0.000002
           35              C       4.332552      -1.254467       9.875506      -0.041966      30.606774 0.40245139E+03  0.92994759E+04                                 8.600516                            6.766661       0.177921       2.053868                    0.999691      27.873493      79.966788       0.621290       0.426645      -1.055638      -0.011910      -0.007799      -0.024893       0.028676       0.023385      -0.016703      -0.000175       0.007439      -0.010900      -0.027412      -0.003208       0.030620              9.623367       8.154628      -2.943363       3.701042       9.123849      -2.886078      11.591622           0.000005
           36              C       5.113700      -2.120375      10.507581      -0.213776      34.734567 0.47574438E+03  0.11415481E+05                                 9.214320                            7.250593       0.258093       2.062838                    0.999087      29.653948      85.534824       0.616000       0.414386      -1.067751       0.003717      -0.013261      -0.001936       0.013908       0.016980      -0.023643      -0.006771       0.039665      -0.133576      -0.050671      -0.003781       0.054451             10.367284       8.957972      -3.228171       4.011544       9.778057      -3.197860      12.365822          -0.000008
           37              C       5.503254      -1.984475      11.934480       0.683290      20.686177 0.23620832E+03  0.48852466E+04                                 7.201607                            5.658365      -0.536138       1.891922                    0.998443      22.562409      65.874041       0.582635       0.508297      -0.988101       0.038257      -0.032042       0.029338       0.057888       0.063409      -0.038937      -0.030889      -0.045505      -0.222219      -0.089175      -0.027242       0.116417              7.916635       8.034414      -2.932503       1.472258       7.374762      -0.257465       8.340729           0.000018
           38              C       5.627733       3.883739      16.459681       0.664649      21.799046 0.24019486E+03  0.49516207E+04                                 7.384153                            5.597107      -0.185480       2.001592                    0.999582      22.120131      62.933087       0.607474       0.489097      -1.005094       0.017243      -0.001464      -0.024777       0.030222       0.010240      -0.086644      -0.042039       0.048521      -0.129120      -0.105490      -0.002130       0.107619              8.784276       5.851227      -0.061518       3.119348       7.700438       2.708187      12.801164           0.000015
           39              C       6.233193       4.215058      17.763193      -0.219478      33.975577 0.43730095E+03  0.10277964E+05                                 9.155871                            6.966374       0.268123       2.073747                    0.998795      29.180468      83.398877       0.626203       0.416164      -1.066229       0.009803      -0.010916      -0.009639       0.017554      -0.004517      -0.027997      -0.020695       0.014584      -0.048443      -0.042109       0.008751       0.033358             11.010559       7.017312       0.891326       3.721558       9.722126       4.990073      16.292237          -0.000006
           40              C       6.198386       5.433623      18.265447      -0.021673      31.926881 0.40830999E+03  0.95144098E+04                                 9.042962                            6.899610      -0.227585       1.922045                    0.998863      28.427052      83.187881       0.601207       0.437210      -1.044194       0.019267       0.002159       0.017837       0.026345       0.003839      -0.008655      -0.011342       0.029658       0.029179      -0.023580       0.002191       0.021388             11.050577       7.169102       1.128470       3.426323       9.215368       5.301931      16.767262          -0.000004
           41              C       0.044298       4.991102      12.581694       0.749330      18.317330 0.21345523E+03  0.43129132E+04                                 6.718332                            5.425502      -0.496104       1.922428                    0.998589      21.557972      62.620126       0.586189       0.517135      -0.981884       0.039274      -0.015256       0.070589       0.082207      -0.074264      -0.011593       0.001608       0.069353      -0.115537      -0.063674      -0.038350       0.102024              7.307767       6.259206       2.219940       1.388675       7.276640       0.311367       8.387456           0.000020
           42              C       6.481305       5.169669      11.154038      -0.276170      36.739033 0.53912371E+03  0.13389909E+05                                 9.658901                            7.789159      -0.141192       1.926652                    0.997792      31.461649      93.296745       0.584377       0.422011      -1.059498      -0.008389       0.027337      -0.020268       0.035050      -0.033797      -0.011172       0.012291       0.031129      -0.114854      -0.041699      -0.017302       0.059001             10.844374       8.571971       3.057261       3.402932      10.744410       2.925326      13.216740          -0.000011
           43              C       5.883490       4.184708      10.444373      -0.026355      31.655508 0.43495917E+03  0.10302970E+05                                 8.918243                            7.118039      -0.223740       1.910844                    0.999166      29.189868      86.290404       0.591955       0.436821      -1.043808      -0.009356       0.013492      -0.034889       0.038559      -0.009386      -0.016348       0.004672       0.032355      -0.068015      -0.027682      -0.007364       0.035046              9.928882       7.647948       2.168906       3.504579       9.853297       3.366954      12.285402           0.000003
           44              C       5.500852       4.361030       9.048888      -0.040228      30.512461 0.40098761E+03  0.92561633E+04                                 8.579562                            6.751779       0.177284       2.054283                    0.999724      27.822790      79.750825       0.622400       0.426321      -1.055958       0.011465      -0.006225       0.024116       0.027419      -0.021753      -0.016937      -0.000107       0.005330      -0.014913      -0.026411      -0.002999       0.029410              9.598478       8.133406       2.935868       3.687286       9.103489       2.872918      11.558538           0.000004
           45              C       4.719704       3.495117       8.416813      -0.214089      34.730587 0.47575098E+03  0.11416475E+05                                 9.217412                            7.254001       0.257157       2.062394                    0.999095      29.655656      85.562388       0.615385       0.414770      -1.067429      -0.003697      -0.012816       0.001454       0.013418      -0.015734      -0.022966       0.006395       0.039961      -0.134860      -0.050738      -0.002914       0.053652             10.369809       8.960290       3.228500       4.011743       9.780762       3.198741      12.368376          -0.000007
           46              C       4.330150       3.631007       6.989914       0.680566      20.733095 0.23687285E+03  0.49027495E+04                                 7.214075                            5.667653      -0.541853       1.889581                    0.998427      22.598106      66.017510       0.581914       0.508537      -0.987921      -0.036817      -0.031818      -0.028476       0.056380      -0.063676      -0.038992       0.030713      -0.046379      -0.223841      -0.089677      -0.027273       0.116950              7.930387       8.049233       2.939231       1.475043       7.388148       0.258519       8.353780           0.000016
           47              C       2.244233      -3.883621      16.459681       0.660947      21.870997 0.24111268E+03  0.49749026E+04                                 7.396881                            5.605409      -0.179844       2.002560                    0.999624      22.164341      63.070763       0.607457       0.488681      -1.005385       0.017884       0.001482      -0.024208       0.030134      -0.010325      -0.088090       0.041080       0.049655      -0.133956      -0.106939      -0.002109       0.109047              8.801108       5.861074       0.060860       3.126698       7.713296      -2.715154      12.828955           0.000014
           48              C       2.849693      -4.214930      17.763193      -0.215872      33.873825 0.43554839E+03  0.10227202E+05                                 9.141930                            6.955377       0.266210       2.074112                    0.998800      29.121884      83.211154       0.626252       0.416520      -1.065928       0.010670       0.010648      -0.009979       0.018078       0.002656      -0.026592       0.020961       0.012786      -0.048312      -0.040662       0.008128       0.032533             10.994098       7.007130      -0.889290       3.716335       9.707722      -4.980719      16.267442          -0.000005
           49              C       2.814886      -5.433492      18.265447      -0.025023      32.043744 0.41003028E+03  0.95647263E+04                                 9.065142                            6.914581      -0.228196       1.921320                    0.998813      28.488081      83.416301       0.600485       0.437267      -1.044140       0.019619      -0.000902       0.019299       0.027535      -0.006567      -0.008081       0.010951       0.030870       0.026574      -0.023971       0.002266       0.021705             11.080805       7.186541      -1.134813       3.435299       9.237543      -5.323599      16.818332          -0.000004
           50              C       3.427798       6.239989      12.581694       0.752508      18.275639 0.21285224E+03  0.42981908E+04                                 6.711647                            5.420089      -0.497414       1.922590                    0.998621      21.533372      62.554051       0.586047       0.517566      -0.981565       0.040343       0.014644       0.071021       0.082981       0.072374      -0.011324      -0.001292       0.068098      -0.117865      -0.061489      -0.038892       0.100381              7.300549       6.252361      -2.216662       1.387050       7.269110      -0.310020       8.380178           0.000021
           51              C       3.097805       6.061411      11.154038      -0.280837      36.860605 0.54125881E+03  0.13454918E+05                                 9.674193                            7.799669      -0.134488       1.927672                    0.997918      31.524011      93.493621       0.584590       0.421482      -1.059934      -0.008169      -0.025668      -0.019889       0.033484       0.035074      -0.012018      -0.013200       0.031762      -0.113930      -0.041908      -0.018613       0.060521             10.863162       8.587358      -3.062518       3.413442      10.757828      -2.934395      13.244301          -0.000012
           52              C       2.499990       7.046367      10.444373      -0.024944      31.637843 0.43453059E+03  0.10291167E+05                                 8.919629                            7.118173      -0.226461       1.910355                    0.999196      29.178246      86.273375       0.591444       0.437268      -1.043451      -0.009453      -0.014121      -0.033051       0.037163       0.009684      -0.016119      -0.004467       0.030429      -0.068952      -0.027861      -0.006541       0.034402              9.931189       7.650425      -2.169423       3.507464       9.852514      -3.369477      12.290628           0.000004
           53              C       2.117352       6.870035       9.048888      -0.041967      30.606796 0.40245176E+03  0.92994865E+04                                 8.600520                            6.766664       0.177921       2.053868                    0.999691      27.873507      79.966834       0.621290       0.426645      -1.055638       0.011910       0.007799       0.024893       0.028676       0.023385      -0.016703      -0.000175       0.007439      -0.010899      -0.027412      -0.003208       0.030620              9.623371       8.154632      -2.943365       3.701044       9.123853      -2.886079      11.591626           0.000004
           54              C       1.336204       7.735943       8.416813      -0.213776      34.734567 0.47574440E+03  0.11415481E+05                                 9.214320                            7.250593       0.258093       2.062838                    0.999087      29.653949      85.534829       0.616000       0.414386      -1.067751      -0.003717       0.013261       0.001936       0.013907       0.016980      -0.023643      -0.006772       0.039665      -0.133575      -0.050670      -0.003781       0.054451             10.367284       8.957973      -3.228171       4.011544       9.778058      -3.197861      12.365821          -0.000006
           55              C       0.946650       7.600043       6.989914       0.683290      20.686186 0.23620844E+03  0.48852493E+04                                 7.201608                            5.658365      -0.536137       1.891922                    0.998443      22.562406      65.874017       0.582636       0.508297      -0.988101      -0.038257       0.032043      -0.029338       0.057888       0.063409      -0.038937      -0.030889      -0.045505      -0.222218      -0.089175      -0.027242       0.116417              7.916636       8.034415      -2.932504       1.472258       7.374763      -0.257465       8.340730           0.000016
           56              C       0.822171       1.731829       2.464713       0.664649      21.799054 0.24019498E+03  0.49516228E+04                                 7.384152                            5.597106      -0.185479       2.001592                    0.999582      22.120122      62.933024       0.607474       0.489096      -1.005095      -0.017242       0.001464       0.024777       0.030221       0.010240      -0.086644      -0.042039       0.048521      -0.129121      -0.105490      -0.002130       0.107619              8.784274       5.851225      -0.061518       3.119346       7.700437       2.708187      12.801159           0.000014
           57              C       0.216711       1.400510       1.161201      -0.219478      33.975579 0.43730108E+03  0.10277967E+05                                 9.155871                            6.966375       0.268120       2.073746                    0.998795      29.180473      83.398891       0.626203       0.416164      -1.066229      -0.009803       0.010915       0.009639       0.017554      -0.004517      -0.027996      -0.020695       0.014583      -0.048444      -0.042109       0.008752       0.033357             11.010557       7.017313       0.891325       3.721557       9.722124       4.990070      16.292234          -0.000006
           58              C       0.251518       0.181945       0.658947      -0.021673      31.926896 0.40831024E+03  0.95144173E+04                                 9.042968                            6.899614      -0.227587       1.922045                    0.998863      28.427057      83.187914       0.601206       0.437211      -1.044194      -0.019267      -0.002159      -0.017837       0.026345       0.003838      -0.008655      -0.011342       0.029657       0.029180      -0.023580       0.002191       0.021388             11.050584       7.169107       1.128471       3.426326       9.215371       5.301936      16.767275          -0.000005
           59              C       6.405606       0.624466       6.342700       0.749330      18.317329 0.21345520E+03  0.43129124E+04                                 6.718331                            5.425501      -0.496102       1.922429                    0.998589      21.557965      62.620091       0.586189       0.517135      -0.981884      -0.039274       0.015256      -0.070589       0.082207      -0.074264      -0.011593       0.001608       0.069353      -0.115536      -0.063674      -0.038350       0.102024              7.307766       6.259204       2.219940       1.388675       7.276639       0.311368       8.387454           0.000018
           60              C      -0.031401       0.445899       7.770356      -0.276170      36.739032 0.53912371E+03  0.13389908E+05                                 9.658900                            7.789158      -0.141192       1.926652                    0.997792      31.461647      93.296731       0.584377       0.422011      -1.059498       0.008389      -0.027337       0.020268       0.035050      -0.033797      -0.011172       0.012291       0.031129      -0.114855      -0.041699      -0.017302       0.059002             10.844373       8.571971       3.057261       3.402932      10.744408       2.925326      13.216739          -0.000009
           61              C       0.566414       1.430860       8.480021      -0.026355      31.655512 0.43495924E+03  0.10302973E+05                                 8.918246                            7.118041      -0.223742       1.910844                    0.999166      29.189872      86.290429       0.591955       0.436821      -1.043808       0.009356      -0.013491       0.034889       0.038559      -0.009387      -0.016347       0.004672       0.032355      -0.068015      -0.027682      -0.007365       0.035046              9.928885       7.647950       2.168907       3.504580       9.853299       3.366955      12.285406           0.000002
           62              C       0.949052       1.254538       9.875506      -0.040228      30.512470 0.40098774E+03  0.92561675E+04                                 8.579564                            6.751780       0.177283       2.054282                    0.999724      27.822799      79.750866       0.622400       0.426321      -1.055958      -0.011464       0.006225      -0.024117       0.027419      -0.021753      -0.016937      -0.000107       0.005330      -0.014913      -0.026410      -0.002999       0.029410              9.598480       8.133408       2.935870       3.687287       9.103492       2.872918      11.558541           0.000004
           63              C       1.730200       2.120451      10.507581      -0.214090      34.730611 0.47575136E+03  0.11416487E+05                                 9.217418                            7.254005       0.257155       2.062393                    0.999095      29.655669      85.562447       0.615385       0.414770      -1.067429       0.003697       0.012816      -0.001454       0.013418      -0.015734      -0.022965       0.006395       0.039960      -0.134861      -0.050738      -0.002914       0.053652             10.369816       8.960296       3.228503       4.011747       9.780769       3.198745      12.368384          -0.000006
           64              C       2.119754       1.984561      11.934480       0.680566      20.733115 0.23687312E+03  0.49027559E+04                                 7.214077                            5.667655      -0.541853       1.889581                    0.998427      22.598112      66.017514       0.581915       0.508537      -0.987921       0.036817       0.031818       0.028475       0.056380      -0.063676      -0.038992       0.030712      -0.046379      -0.223841      -0.089677      -0.027272       0.116949              7.930389       8.049236       2.939233       1.475044       7.388150       0.258520       8.353782           0.000018
           65              O       4.838266      -0.859160       3.117983      -0.675259      38.589489 0.66861012E+03  0.16986818E+05                                 9.116574                            8.066379       0.386923       2.135284                    0.997216      30.040767      81.386860       0.660620       0.364935      -1.133440      -0.061156       0.078268      -0.058766       0.115410       0.045746      -0.023565       0.073527       0.045492      -0.059160      -0.107056       0.037169       0.069886             10.015286       8.778211       1.863722       3.466680       7.368525       1.393626      13.899123          -0.000007
           66              O       4.102986       8.340151       2.938958      -0.702037      34.801345 0.55826481E+03  0.13577471E+05                                 8.392873                            7.254616       0.530000       2.170200                    0.999151      30.090434      80.135617       0.712373       0.353525      -1.140840      -0.105027       0.001625      -0.076471       0.129927      -0.003928      -0.077268      -0.028766      -0.065766      -0.072125      -0.103442       0.034321       0.069122              8.988251       5.757147       0.431173       0.368796      11.466031      -3.410922       9.741574          -0.000006
           67              O       3.362111      -1.668906       5.718952      -0.697450      39.939424 0.70996924E+03  0.18320846E+05                                 9.294349                            8.345752       0.142902       2.061622                    0.995418      30.274361      82.816936       0.645175       0.367894      -1.130502      -0.132017       0.039961       0.011990       0.138452       0.034844      -0.032112       0.019038      -0.005088      -0.093853      -0.062583       0.011025       0.051559              9.680325       9.234072      -1.701154      -1.929338      10.220834       2.523184       9.586068          -0.000007
           68              O       2.407795       0.315612       5.809789      -0.687684      46.559388 0.73620251E+03  0.19178279E+05                                10.362141                            8.528789       0.011217       2.022181                    0.995268      30.189228      83.079633       0.634578       0.370518      -1.128062      -0.003935      -0.110572       0.028992       0.114378       0.029668       0.004646       0.000086       0.057640      -0.166038      -0.055567      -0.013618       0.069184             11.596485      12.145902      -5.126841       3.272393      12.631157      -3.835180      10.012396          -0.000009
           69              O       6.499024      -2.696519      12.277390      -0.795686      53.885579 0.80989365E+03  0.21575734E+05                                11.290530                            8.823269       0.331193       2.085438                    0.997581      32.326595      89.536335       0.637832       0.360464      -1.137502      -0.094007       0.010460      -0.133152       0.163328       0.015343      -0.012183      -0.044940      -0.013064      -0.236526      -0.093722       0.024050       0.069672             13.234474      16.200116      -7.109730       4.480947      13.783714      -3.874783       9.719590          -0.000006
           70              O       4.911569      -1.182579      12.676316      -0.611430      37.377257 0.64287782E+03  0.16269635E+05                                 8.994023                            8.020715       0.170200       2.055997                    0.997532      30.401772      83.810169       0.644952       0.375257      -1.118919      -0.015278      -0.000531      -0.035689       0.038825       0.039473      -0.121429       0.018444      -0.064342      -0.265823      -0.175256       0.064590       0.110666              9.349699       8.525554      -2.556884      -1.955256      10.947021       2.485163       8.576523          -0.000005
           71              O       4.995138       4.756385      15.806411      -0.676615      38.641243 0.66978588E+03  0.17024613E+05                                 9.126215                            8.074610       0.322687       2.114457                    0.996839      30.057424      81.457927       0.660125       0.365038      -1.133330       0.060857       0.079529       0.059120       0.116291      -0.045883      -0.022857      -0.073951       0.046681      -0.057834      -0.107330       0.036923       0.070407             10.026406       8.786832      -1.865617       3.471403       7.375517      -1.394777      13.916869          -0.000007
           72              O       5.730418       2.724698      15.985436      -0.703305      34.852502 0.55932822E+03  0.13609920E+05                                 8.401427                            7.261870       0.526092       2.168968                    0.999101      30.110128      80.209649       0.711960       0.353559      -1.140803       0.105365       0.000296       0.076125       0.129988       0.003692      -0.077125       0.028099      -0.064408      -0.073742      -0.102957       0.034405       0.068552              8.997446       5.762607      -0.432010       0.369724      11.477589       3.414090       9.752142          -0.000007
           73              O       6.471293       3.946621      13.205442      -0.696067      39.911856 0.70936896E+03  0.18301739E+05                                 9.290515                            8.342936       0.144845       2.062104                    0.995470      30.263464      82.782702       0.645192       0.367957      -1.130438       0.131625       0.040769      -0.012309       0.138343      -0.034263      -0.032758      -0.019922      -0.006174      -0.093331      -0.063376       0.012532       0.050844              9.675944       9.230744       1.698592      -1.928493      10.215189      -2.521694       9.581899          -0.000008
           74              O       0.658609       5.931138      13.114605      -0.685787      46.386919 0.73283361E+03  0.19065386E+05                                10.329703                            8.503634       0.022204       2.026240                    0.995394      30.136138      82.832718       0.636255       0.370028      -1.128628       0.004076      -0.111307      -0.029922       0.115331      -0.030242       0.005104       0.000585       0.057631      -0.165229      -0.055394      -0.014077       0.069470             11.558670      12.105680       5.108164       3.259542      12.591640       3.821486       9.978690          -0.000008
           75              O       3.334380       2.918961       6.647004      -0.793912      53.745956 0.80734537E+03  0.21489420E+05                                11.268364                            8.806621       0.339040       2.088241                    0.997590      32.287500      89.369512       0.638778       0.360239      -1.137759       0.094921       0.011187       0.133988       0.164584      -0.014718      -0.011668       0.045814      -0.013775      -0.236408      -0.094128       0.024446       0.069681             13.207422      16.166999       7.094626       4.470603      13.755626       3.866163       9.699641          -0.000005
           76              O       4.921835       4.432898       6.248078      -0.610268      37.301909 0.64120885E+03  0.16216351E+05                                 8.980376                            8.008892       0.174816       2.057648                    0.997543      30.373735      83.695876       0.645618       0.375126      -1.119052       0.014367      -0.001553       0.036238       0.039013      -0.038590      -0.122002      -0.018880      -0.064970      -0.267950      -0.176184       0.066000       0.110183              9.335111       8.512293       2.552274      -1.952955      10.929464      -2.481874       8.563576          -0.000004
           77              O       1.611638       6.474728      15.806411      -0.675259      38.589462 0.66860957E+03  0.16986800E+05                                 9.116568                            8.066374       0.386927       2.135285                    0.997216      30.040761      81.386822       0.660620       0.364935      -1.133440       0.061156      -0.078268       0.058766       0.115410       0.045746      -0.023565       0.073527       0.045491      -0.059161      -0.107055       0.037169       0.069886             10.015279       8.778205       1.863721       3.466676       7.368521       1.393625      13.899110          -0.000007
           78              O       2.346918      -2.724583      15.985436      -0.702038      34.801280 0.55826351E+03  0.13577431E+05                                 8.392860                            7.254605       0.530002       2.170201                    0.999151      30.090419      80.135532       0.712374       0.353525      -1.140840       0.105027      -0.001626       0.076470       0.129926      -0.003927      -0.077266      -0.028766      -0.065765      -0.072127      -0.103440       0.034318       0.069122              8.988236       5.757139       0.431172       0.368795      11.466014      -3.410916       9.741556          -0.000007
           79              O       3.087793      -3.946526      13.205442      -0.697451      39.939430 0.70996941E+03  0.18320852E+05                                 9.294350                            8.345753       0.142901       2.061622                    0.995418      30.274364      82.816947       0.645175       0.367894      -1.130502       0.132017      -0.039961      -0.011990       0.138453       0.034844      -0.032112       0.019038      -0.005089      -0.093853      -0.062583       0.011024       0.051559              9.680326       9.234074      -1.701153      -1.929337      10.220836       2.523183       9.586067          -0.000007
           80              O       4.042109       5.299956      13.114605      -0.687683      46.559385 0.73620241E+03  0.19178276E+05                                10.362140                            8.528788       0.011218       2.022181                    0.995268      30.189226      83.079624       0.634578       0.370517      -1.128062       0.003935       0.110573      -0.028992       0.114378       0.029668       0.004646       0.000087       0.057640      -0.166038      -0.055567      -0.013617       0.069184             11.596485      12.145902      -5.126842       3.272394      12.631157      -3.835181      10.012395          -0.000008
           81              O      -0.049120       8.312087       6.647004      -0.795686      53.885552 0.80989318E+03  0.21575718E+05                                11.290526                            8.823266       0.331195       2.085439                    0.997581      32.326588      89.536304       0.637832       0.360464      -1.137502       0.094007      -0.010460       0.133152       0.163328       0.015344      -0.012184      -0.044940      -0.013064      -0.236526      -0.093722       0.024049       0.069672             13.234468      16.200110      -7.109724       4.480948      13.783706      -3.874782       9.719589          -0.000005
           82              O       1.538335       6.798147       6.248078      -0.611429      37.377111 0.64287457E+03  0.16269531E+05                                 8.993996                            8.020692       0.170210       2.056001                    0.997532      30.401719      83.809940       0.644954       0.375257      -1.118920       0.015278       0.000532       0.035688       0.038824       0.039473      -0.121429       0.018445      -0.064342      -0.265818      -0.175255       0.064590       0.110665              9.349671       8.525529      -2.556875      -1.955250      10.946986       2.485155       8.576498          -0.000005
           83              O       1.454766       0.859183       3.117983      -0.676616      38.641251 0.66978610E+03  0.17024619E+05                                 9.126216                            8.074612       0.322689       2.114458                    0.996839      30.057429      81.457942       0.660125       0.365038      -1.133330      -0.060857      -0.079529      -0.059120       0.116291      -0.045883      -0.022857      -0.073952       0.046680      -0.057833      -0.107330       0.036923       0.070406             10.026408       8.786834      -1.865615       3.471405       7.375515      -1.394776      13.916875          -0.000007
           84              O       0.719486       2.890870       2.938958      -0.703304      34.852215 0.55932245E+03  0.13609742E+05                                 8.401371                            7.261823       0.526105       2.168972                    0.999101      30.110049      80.209262       0.711964       0.353558      -1.140804      -0.105365      -0.000295      -0.076125       0.129988       0.003693      -0.077125       0.028096      -0.064415      -0.073743      -0.102958       0.034408       0.068550              8.997384       5.762571      -0.432007       0.369719      11.477513       3.414065       9.752068          -0.000006
           85              O      -0.021389       1.668947       5.718952      -0.696067      39.911812 0.70936799E+03  0.18301707E+05                                 9.290508                            8.342930       0.144847       2.062104                    0.995470      30.263448      82.782636       0.645192       0.367957      -1.130438      -0.131625      -0.040769       0.012309       0.138343      -0.034263      -0.032758      -0.019921      -0.006174      -0.093331      -0.063376       0.012532       0.050844              9.675936       9.230736       1.698590      -1.928490      10.215181      -2.521690       9.581890          -0.000008
           86              O       5.791295      -0.315570       5.809789      -0.685787      46.386876 0.73283272E+03  0.19065356E+05                                10.329695                            8.503628       0.022206       2.026241                    0.995394      30.136122      82.832649       0.636255       0.370028      -1.128628      -0.004076       0.111307       0.029922       0.115330      -0.030242       0.005104       0.000585       0.057631      -0.165228      -0.055393      -0.014077       0.069470             11.558662      12.105671       5.108159       3.259540      12.591630       3.821485       9.978684          -0.000008
           87              O       3.115524       2.696607      12.277390      -0.793912      53.745911 0.80734450E+03  0.21489391E+05                                11.268358                            8.806616       0.339040       2.088242                    0.997590      32.287485      89.369451       0.638779       0.360239      -1.137759      -0.094920      -0.011187      -0.133988       0.164584      -0.014718      -0.011668       0.045814      -0.013775      -0.236408      -0.094128       0.024446       0.069681             13.207414      16.166990       7.094620       4.470603      13.755616       3.866162       9.699637          -0.000005
           88              O       1.528069       1.182670      12.676316      -0.610267      37.301791 0.64120623E+03  0.16216267E+05                                 8.980354                            8.008873       0.174821       2.057650                    0.997543      30.373694      83.695696       0.645619       0.375125      -1.119053      -0.014367       0.001552      -0.036237       0.039012      -0.038590      -0.122002      -0.018882      -0.064971      -0.267942      -0.176183       0.066001       0.110182              9.335087       8.512272       2.552266      -1.952950      10.929435      -2.481868       8.563556          -0.000006

******************************************************
Auxiliary information for the entire system
The total spin magnetic moment of the unit cell is   0.000031
The total net atomic charge of the unit cell is   0.000000
Accuracy of reproducing the electrostatic potential in the unit cell:
  The inner radius (bohr) =    5.0000
  The outer radius (bohr) =   12.0000
  Valid grid points have density less than (e/(bohr^3)) =    0.0001
  The number of valid grid points were=        47784
  The rms potential error without charges in kcal/mol is=      7.55805
  The rms potential error with partial charges in kcal/mol is=      1.50723
  The RRMSE value at monopole order=      0.19942
  The rms potential error with partial charges and cloud penetration in kcal/mol is=      1.51545
  The RRMSE value at monopole order with cloud penetration is=      0.20051
  The rms potential error with partial charges and atomic dipoles in kcal/mol is=      0.45402
  The RRMSE value at dipole order=      0.06007
  The rms potential error with partial charges, atomic dipoles and cloud penetration in kcal/mol is=      0.43690
  The RRMSE value at dipole order with cloud penetration=      0.05781

******************************************************
The electron densities and ab initio electrostatic potential were computed in VASP using the PBE functional and
projector augmented wave method. See the main text of the journal article for a description of computational details.
The atomic charges, dipoles, and quadrupoles were computed with the DDEC6 method as described in
(a) T. A. Manz and N. Gabaldon Limas, RSC Adv. 6 (2016) 47771-47801 DOI: 10.1039/c6ra04656h
(b) N. Gabaldon Limas and T. A. Manz, RSC Adv. 8 (2018) 2678-2707 DOI: 10.1039/c7ra11829e.
For each atom in the material, the electron cloud parameters were fit to the spherically averaged atom-in-material
electron density using radial positions for which this density was between 10^-4 and 10^-2 electrons per cubic bohr.
The polarizabilities, dispersion coefficients, and quantum Drude oscillator (QDO) parameters were fit using the MCLF method.
The magnetic structure of the system was optimized in VASP from the default ferromagnetic initial guess using spin polarization.
The atomic spin moments (ASMs) were computed on this optimized magnetic structure using the DDEC6 partition as inputs
to the method of T. A. Manz and D. S. Sholl, J. Chem. Theory Comput. 7 (2011) 4146-4164 DOI: 10.1021/ct200539n.
The RMSE and RRMSE were computed using a uniform grid with Ewald summation.
