# Supplementary material for: A collection of forcefield precursors for metal–organic frameworks
Source: RSC Adv. 2019 Nov 13;9(63):36492–507. doi: 10.1039/c9ra07327b (PMC9075174; doi:10.1039/c9ra07327b)
Supplement: RA-009-C9RA07327B-s5842 [file RA-009-C9RA07327B-s5842.xyz]

  100
jmolscript: load "" {1 1 1} spacegroup "x,y,z" unitcell [{      6.726000     0.000000     0.000000 }, {      0.000000    11.298000     0.000000 }, {     -0.387652    -5.648861    18.981072 }]
Y      5.400542     3.280297     4.882311     1.863476
Y      4.300806    -2.368635    14.098761     1.863466
Y      0.937806     2.368842    14.098761     1.863476
Y      2.037542     8.017774     4.882311     1.863466
H      5.291239     2.759045    10.082745     0.125937
H      3.966326     5.150834    10.340888     0.112643
H      4.144906     3.461766     8.051771     0.093549
H      3.121574     6.009466     8.165657     0.135531
H      3.176264     3.572433     0.679522     0.128007
H      3.966839     6.117876     1.226177     0.105077
H      6.451671     1.977174     3.222986     0.339675
H      5.941716     0.655310     3.492517     0.419382
H      4.410109     8.408037     8.898327     0.125676
H      5.735022    -0.498179     8.640184     0.111738
H      5.556442    -2.187213    10.929301     0.094571
H     -0.146226     0.360485    10.815415     0.134811
H     -0.200916    -2.076438    18.301550     0.126356
H      5.734509     0.468997    17.754895     0.104175
H      3.249677    -3.671735    15.758086     0.340221
H      3.759632     6.304397    15.488555     0.418541
H      1.047109     2.890094     8.898327     0.125937
H      2.372022     0.498305     8.640184     0.112643
H      2.193442     2.187373    10.929301     0.093549
H      3.216774    -0.360327    10.815415     0.135531
H      3.162084     2.076706    18.301550     0.128007
H      2.371509    -0.468737    17.754895     0.105077
H     -0.113323     3.671965    15.758086     0.339675
H      0.396632     4.993829    15.488555     0.419381
H      1.928239    -2.758898    10.082745     0.125676
H      0.603326     6.147318    10.340888     0.111738
H      0.781906     7.836352     8.051771     0.094571
H      6.484574     5.288654     8.165657     0.134811
H      6.539264     7.725577     0.679522     0.126356
H      0.603839     5.180142     1.226177     0.104175
H      3.088671     9.320874     3.222986     0.340221
H      2.578716    -0.655258     3.492517     0.418541
C      5.384614     3.651601    11.965668     0.673539
C      5.002729     3.514885    10.542087    -0.224354
C      4.275014     4.404033     9.881546    -0.044824
C      3.935866     4.263927     8.473151    -0.015411
C      3.347947     5.207305     7.751870    -0.280740
C      3.039375     5.036695     6.328289     0.726156
C      4.187813     3.909126     2.459947     0.653079
C      3.589328     4.245797     1.169234    -0.240008
C      3.613299     5.446771     0.687115    -0.026211
C      4.316734    -1.997435     7.015404     0.674803
C      4.698619    -2.134130     8.438985    -0.224890
C      5.426334    -1.244973     9.099526    -0.043405
C      5.765482    -1.385058    10.507921    -0.016255
C      6.353401    -0.441670    11.229202    -0.280292
C     -0.064027    -0.612259    12.652783     0.727303
C      5.513535    -1.739771    16.521125     0.651423
C      6.112020    -1.403081    17.811838    -0.235683
C      6.088049    -0.202100    18.293957    -0.026369
C      0.953734     1.997538     7.015404     0.673539
C      1.335619     2.134254     8.438985    -0.224354
C      2.063334     1.245106     9.099526    -0.044824
C      2.402482     1.385212    10.507921    -0.015411
C      2.990401     0.441834    11.229202    -0.280740
C      3.298973     0.612444    12.652783     0.726156
C      2.150535     1.740013    16.521125     0.653079
C      2.749020     1.403342    17.811838    -0.240008
C      2.725049     0.202368    18.293957    -0.026211
C      2.021614     7.646574    11.965668     0.674803
C      1.639729     7.783269    10.542087    -0.224890
C      0.912014     6.894112     9.881546    -0.043405
C      0.572866     7.034197     8.473151    -0.016255
C     -0.015053     6.090809     7.751870    -0.280292
C      6.402375     6.261398     6.328289     0.727303
C      0.824813     7.388910     2.459947     0.651423
C      0.226328     7.052220     1.169234    -0.235683
C      0.250299     5.851239     0.687115    -0.026369
O      4.799309     4.461673    12.697198    -0.581414
O      6.340241     2.909325    12.334660    -0.699486
O      3.365520     3.958861     5.738737    -0.652334
O      5.784537     5.340607     5.754681    -0.640336
O      4.822316     4.772298     3.106822    -0.611162
O      4.101253     2.737527     2.910937    -0.690230
O      6.441003     1.351270     4.008802    -0.669799
O      4.902039    -1.187374     6.283874    -0.581869
O      3.361107     8.558284     6.646412    -0.700220
O      6.335828    -1.690084    13.242335    -0.653185
O      3.916811    -0.308339    13.226391    -0.640338
O      4.879032    -0.876609    15.874250    -0.611818
O      5.600095    -2.911377    16.070135    -0.689356
O      3.260345    -4.297650    14.972270    -0.669143
O      1.539039     1.187466     6.283874    -0.581414
O     -0.001893     2.739814     6.646412    -0.699486
O      2.972828     1.690278    13.242335    -0.652334
O      0.553811     0.308532    13.226391    -0.640336
O      1.516032     0.876841    15.874250    -0.611163
O      2.237095     2.911612    16.070135    -0.690230
O     -0.102655     4.297869    14.972270    -0.669799
O      1.436309     6.836513    12.697198    -0.581869
O      2.977241    -2.909145    12.334660    -0.700220
O      0.002520     7.339223     5.738737    -0.653185
O      2.421537     5.957478     5.754681    -0.640338
O      1.459316     6.525748     3.106822    -0.611818
O      0.738253     8.560516     2.910937    -0.689356
O      3.078003     9.946789     4.008802    -0.669142

The following XYZ coordinates are in angstroms. Other properties are in atomic units.
The sperically averaged electron density of each atom fit to a function of the form exp(a - br)
eigen_1, eigen_2 and eigen_3 are the three eigenvalues of traceless quadrupole moment tensor
  atom number  atomic symbol              X              Y              Z     net charge C6 coefficient C8 coefficient C10 coefficient fluctuating dipole atomic polarizability isotropic forcefield polarizability              a              b squared Pearson coefficient          <r^3>          <r^4>         wp_QDO          m_QDO          q_QDO       dipole_x       dipole_y       dipole_z         dipole            Qxy            Qxz            Qyz     Q(x^2-y^2)  Q(3z^2 - R^2)        eigen_1        eigen_2        eigen_3 static polarizability      alpha(xx)      alpha(xy)      alpha(xz)      alpha(yy)      alpha(yz)      alpha(zz) atomic spin moment
            1              Y       5.400542       3.280297       4.882311       1.863476     158.928398 0.40736235E+04  0.15541488E+06                                22.389838                           19.720805       0.313138       1.843321                    0.999959      68.818656     197.113836       0.448430       0.358014      -1.191535       0.008894      -0.025917       0.050135       0.057135       0.192123      -0.185531      -0.093149       0.123410      -0.451723      -0.241520      -0.118139       0.359659             24.746342      23.281650      -5.056300       6.016785      22.821539       0.358797      28.135836           0.000001
            2              Y       4.300806      -2.368635      14.098761       1.863466     158.817761 0.40695642E+04  0.15521705E+06                                22.376988                           19.708637       0.315756       1.844157                    0.999956      68.797201     197.007397       0.448661       0.357929      -1.191639      -0.008809      -0.025672      -0.051084       0.057847      -0.193105      -0.185322       0.093672       0.124178      -0.452164      -0.241383      -0.119312       0.360695             24.732421      23.268053       5.052763       6.015308      22.808899      -0.357464      28.120311           0.000001
            3              Y       0.937806       2.368842      14.098761       1.863476     158.928391 0.40736233E+04  0.15541488E+06                                22.389837                           19.720805       0.313138       1.843321                    0.999959      68.818655     197.113833       0.448430       0.358014      -1.191535      -0.008894       0.025917      -0.050135       0.057135       0.192123      -0.185531      -0.093149       0.123410      -0.451723      -0.241520      -0.118139       0.359659             24.746341      23.281648      -5.056299       6.016784      22.821540       0.358797      28.135835           0.000003
            4              Y       2.037542       8.017774       4.882311       1.863466     158.817744 0.40695637E+04  0.15521703E+06                                22.376986                           19.708636       0.315756       1.844157                    0.999956      68.797199     197.007385       0.448661       0.357929      -1.191639       0.008809       0.025672       0.051084       0.057847      -0.193105      -0.185322       0.093672       0.124178      -0.452164      -0.241383      -0.119312       0.360695             24.732419      23.268050       5.052761       6.015308      22.808898      -0.357463      28.120309           0.000005
            5              H       5.291239       2.759045      10.082745       0.125937       0.903927 0.68391556E+01  0.65357238E+02                                 1.614469                            1.584908      -1.072190       2.380004                    0.996684       3.563751      10.245547       0.465348       1.377326      -0.687541       0.006733      -0.025488      -0.017100       0.031423      -0.006476       0.004966       0.006705      -0.013742       0.018108      -0.014961       0.003213       0.011748              1.623593       1.523581      -0.224964      -0.060734       1.898402       0.125175       1.448798           0.000004
            6              H       3.966326       5.150834      10.340888       0.112643       0.957938 0.72898261E+01  0.70494673E+02                                 1.651137                            1.614866      -1.036681       2.389423                    0.997464       3.579945      10.215541       0.472150       1.341490      -0.694931      -0.012636       0.027531       0.020153       0.036384      -0.004794       0.000502       0.003700      -0.010989      -0.008138      -0.006846      -0.002699       0.009545              1.657341       1.510993      -0.273049      -0.064319       1.933579       0.194361       1.527451           0.000003
            7              H       4.144906       3.461766       8.051771       0.093549       1.091520 0.88366131E+01  0.90004138E+02                                 1.816386                            1.788242      -1.321420       2.238710                    0.993276       3.983100      11.809987       0.443130       1.357057      -0.690309       0.006126      -0.032320      -0.013718       0.035641      -0.007390       0.005810       0.002478      -0.023300      -0.012657      -0.015256      -0.000681       0.015936              1.818400       1.637991      -0.138251      -0.029898       2.135868       0.145400       1.681341           0.000003
            8              H       3.121574       6.009466       8.165657       0.135531       0.884659 0.66524804E+01  0.63765497E+02                                 1.645241                            1.604365      -1.412033       2.222081                    0.992942       3.797134      11.293698       0.440403       1.450955      -0.671937      -0.003096       0.024508       0.016453       0.029680      -0.002025       0.004764       0.003379      -0.013617       0.012119      -0.010979       0.002957       0.008021              1.666709       1.541594      -0.245730      -0.065235       1.993524       0.194790       1.465008           0.000003
            9              H       3.176264       3.572433       0.679522       0.128007       1.124429 0.87383404E+01  0.87097201E+02                                 1.753776                            1.706842      -0.921859       2.447066                    0.998963       3.349438       9.237539       0.491521       1.250227      -0.718014      -0.015458      -0.015721      -0.015228       0.026795       0.005899       0.008824       0.000927      -0.007472       0.021076      -0.013315       0.001043       0.012272              1.746562       1.631671       0.208772       0.231182       1.818926       0.191029       1.789088          -0.000006
           10              H       3.966839       6.117876       1.226177       0.105077       1.055457 0.84316154E+01  0.84431012E+02                                 1.749000                            1.725951      -1.216050       2.300461                    0.994539       3.736535      10.797392       0.461676       1.324883      -0.698137       0.011995       0.023231       0.026319       0.037098       0.004191       0.004063       0.003462      -0.024627       0.002704      -0.014273       0.000390       0.013883              1.749790       1.658418       0.140435       0.197666       1.706993       0.181730       1.883960          -0.000002
           11              H       6.451671       1.977174       3.222986       0.339675       0.985259 0.72999453E+01  0.70180708E+02                                 1.657773                            1.592574      -1.377603       2.284876                    0.999806       2.945558       8.212777       0.488987       1.302899      -0.704372       0.017056       0.024097      -0.020872       0.036156       0.013545      -0.000992      -0.008334      -0.025808       0.031035      -0.024052       0.003853       0.020199              1.683267       1.398394       0.014126      -0.039370       1.906209      -0.407257       1.745199          -0.000004
           12              H       5.941716       0.655310       3.492517       0.419382       0.850961 0.60686402E+01  0.56824905E+02                                 1.664334                            1.585916      -1.518209       2.329804                    0.997485       2.563473       7.525543       0.420880       1.554176      -0.660768      -0.010362      -0.030448      -0.002519       0.032262       0.008078       0.005733       0.002621      -0.013454       0.013628      -0.013749       0.001981       0.011768              1.689340       1.508162       0.298958       0.109873       2.088125       0.186027       1.471733          -0.000004
           13              H       4.410109       8.408037       8.898327       0.125676       0.903736 0.68397873E+01  0.65382676E+02                                 1.616097                            1.586488      -1.074970       2.379364                    0.996680       3.567700      10.267597       0.464327       1.379947      -0.687026      -0.007105      -0.025559       0.017159       0.031593       0.006437       0.005050      -0.006892      -0.013667       0.017489      -0.014946       0.003103       0.011842              1.625259       1.525178       0.225276      -0.060746       1.900360      -0.125179       1.450240           0.000004
           14              H       5.735022      -0.498179       8.640184       0.111738       0.962663 0.73318909E+01  0.70976730E+02                                 1.653540                            1.617019      -1.027949       2.391728                    0.997497       3.586696      10.227625       0.473108       1.337351      -0.695730       0.012885       0.027802      -0.020201       0.036702       0.005063       0.000750      -0.003695      -0.011156      -0.007701      -0.007263      -0.002396       0.009660              1.659803       1.512983       0.273905      -0.064595       1.936936      -0.195061       1.529490           0.000003
           15              H       5.556442      -2.187213      10.929301       0.094571       1.090007 0.88217246E+01  0.89818834E+02                                 1.815062                            1.787039      -1.394977       2.206373                    0.992570       3.979384      11.798566       0.443146       1.357518      -0.690218      -0.006359      -0.032308       0.013190       0.035471       0.007179       0.005936      -0.002400      -0.022833      -0.012633      -0.015107      -0.000508       0.015615              1.817063       1.636999       0.138013      -0.029801       2.133955      -0.145057       1.680235           0.000003
           16              H      -0.146226       0.360485      10.815415       0.134811       0.884409 0.66497018E+01  0.63729549E+02                                 1.644855                            1.603995      -1.412585       2.222085                    0.993046       3.795848      11.287510       0.440486       1.450892      -0.671972       0.003248       0.025010      -0.016281       0.030018       0.001987       0.004820      -0.003359      -0.013167       0.012446      -0.010851       0.002892       0.007958              1.666302       1.541194       0.245676      -0.065243       1.993062      -0.194787       1.464649           0.000003
           17              H      -0.200916      -2.076438      18.301550       0.126356       1.129404 0.87851384E+01  0.87671410E+02                                 1.758234                            1.710834      -0.921271       2.446391                    0.998960       3.356285       9.258929       0.491245       1.249391      -0.718210       0.015773      -0.016317       0.015355       0.027401      -0.005858       0.008706      -0.001002      -0.007095       0.020788      -0.013052       0.000874       0.012178              1.751030       1.635553      -0.209990       0.232392       1.823813      -0.192296       1.793725          -0.000006
           18              H       5.734509       0.468997      17.754895       0.104175       1.055180 0.84245285E+01  0.84308601E+02                                 1.745837                            1.722938      -1.205355       2.304197                    0.994639       3.732334      10.767892       0.463185       1.321372      -0.698879      -0.011940       0.023261      -0.026677       0.037354      -0.004245       0.004183      -0.003495      -0.024671       0.002421      -0.014319       0.000331       0.013987              1.746586       1.655517      -0.140017       0.196999       1.704015      -0.181174       1.880227          -0.000002
           19              H       3.249677      -3.671735      15.758086       0.340221       0.980905 0.72592423E+01  0.69690586E+02                                 1.652831                            1.588119      -1.369204       2.289174                    0.999832       2.938628       8.187146       0.489685       1.302885      -0.704388      -0.016821       0.023652       0.020846       0.035734      -0.013734      -0.000977       0.008399      -0.025961       0.030636      -0.024184       0.003834       0.020350              1.678122       1.394730      -0.014014      -0.039131       1.899803       0.405191       1.739833          -0.000004
           20              H       3.759632       6.304397      15.488555       0.418541       0.849128 0.60509463E+01  0.56601394E+02                                 1.659941                            1.582029      -1.502375       2.336155                    0.997495       2.561011       7.507333       0.422149       1.551089      -0.661289       0.010590      -0.030647       0.002816       0.032547      -0.008064       0.005923      -0.002598      -0.013610       0.013003      -0.013791       0.001933       0.011857              1.684762       1.504485      -0.297573       0.109447       2.081516      -0.185242       1.468286          -0.000005
           21              H       1.047109       2.890094       8.898327       0.125937       0.903927 0.68391556E+01  0.65357238E+02                                 1.614469                            1.584908      -1.072190       2.380004                    0.996684       3.563751      10.245547       0.465348       1.377326      -0.687541      -0.006733       0.025488       0.017100       0.031423      -0.006476       0.004966       0.006705      -0.013742       0.018108      -0.014961       0.003213       0.011748              1.623593       1.523581      -0.224964      -0.060734       1.898402       0.125175       1.448798           0.000004
           22              H       2.372022       0.498305       8.640184       0.112643       0.957938 0.72898304E+01  0.70494720E+02                                 1.651137                            1.614866      -1.036682       2.389423                    0.997464       3.579946      10.215542       0.472150       1.341489      -0.694931       0.012636      -0.027531      -0.020153       0.036384      -0.004794       0.000502       0.003700      -0.010989      -0.008138      -0.006846      -0.002699       0.009545              1.657341       1.510993      -0.273049      -0.064319       1.933579       0.194361       1.527451           0.000003
           23              H       2.193442       2.187373      10.929301       0.093549       1.091521 0.88366224E+01  0.90004254E+02                                 1.816387                            1.788243      -1.321421       2.238709                    0.993276       3.983102      11.809993       0.443130       1.357057      -0.690309      -0.006126       0.032320       0.013718       0.035641      -0.007390       0.005810       0.002478      -0.023300      -0.012657      -0.015256      -0.000681       0.015936              1.818401       1.637992      -0.138251      -0.029898       2.135869       0.145401       1.681342           0.000003
           24              H       3.216774      -0.360327      10.815415       0.135531       0.884659 0.66524822E+01  0.63765515E+02                                 1.645241                            1.604365      -1.412033       2.222081                    0.992942       3.797134      11.293696       0.440403       1.450954      -0.671937       0.003096      -0.024508      -0.016453       0.029680      -0.002025       0.004764       0.003379      -0.013617       0.012119      -0.010979       0.002957       0.008021              1.666709       1.541594      -0.245730      -0.065235       1.993524       0.194790       1.465008           0.000003
           25              H       3.162084       2.076706      18.301550       0.128007       1.124429 0.87383366E+01  0.87097157E+02                                 1.753776                            1.706842      -0.921859       2.447066                    0.998963       3.349437       9.237537       0.491521       1.250228      -0.718014       0.015458       0.015721       0.015228       0.026795       0.005899       0.008824       0.000927      -0.007472       0.021076      -0.013315       0.001043       0.012272              1.746562       1.631671       0.208772       0.231182       1.818926       0.191029       1.789088          -0.000006
           26              H       2.371509      -0.468737      17.754895       0.105077       1.055457 0.84316148E+01  0.84431007E+02                                 1.749000                            1.725951      -1.216050       2.300461                    0.994539       3.736535      10.797393       0.461676       1.324883      -0.698137      -0.011995      -0.023231      -0.026319       0.037098       0.004191       0.004063       0.003462      -0.024627       0.002704      -0.014273       0.000390       0.013883              1.749790       1.658418       0.140435       0.197666       1.706993       0.181730       1.883960          -0.000002
           27              H      -0.113323       3.671965      15.758086       0.339675       0.985259 0.72999470E+01  0.70180729E+02                                 1.657774                            1.592574      -1.377603       2.284876                    0.999806       2.945558       8.212778       0.488987       1.302900      -0.704372      -0.017056      -0.024097       0.020872       0.036155       0.013545      -0.000992      -0.008334      -0.025808       0.031035      -0.024052       0.003853       0.020199              1.683268       1.398394       0.014126      -0.039370       1.906210      -0.407258       1.745199          -0.000004
           28              H       0.396632       4.993829      15.488555       0.419381       0.850961 0.60686404E+01  0.56824909E+02                                 1.664334                            1.585917      -1.518209       2.329804                    0.997485       2.563473       7.525544       0.420880       1.554177      -0.660767       0.010362       0.030448       0.002519       0.032262       0.008078       0.005733       0.002621      -0.013454       0.013628      -0.013749       0.001981       0.011768              1.689341       1.508163       0.298958       0.109873       2.088126       0.186027       1.471733          -0.000005
           29              H       1.928239      -2.758898      10.082745       0.125676       0.903736 0.68397831E+01  0.65382627E+02                                 1.616097                            1.586488      -1.074969       2.379364                    0.996680       3.567699      10.267594       0.464327       1.379948      -0.687026       0.007105       0.025559      -0.017159       0.031593       0.006437       0.005050      -0.006892      -0.013667       0.017489      -0.014946       0.003103       0.011842              1.625259       1.525178       0.225275      -0.060746       1.900360      -0.125179       1.450240           0.000003
           30              H       0.603326       6.147318      10.340888       0.111738       0.962663 0.73318909E+01  0.70976730E+02                                 1.653540                            1.617019      -1.027949       2.391728                    0.997497       3.586696      10.227625       0.473108       1.337351      -0.695730      -0.012885      -0.027802       0.020201       0.036702       0.005063       0.000750      -0.003695      -0.011156      -0.007701      -0.007263      -0.002396       0.009660              1.659803       1.512983       0.273905      -0.064595       1.936936      -0.195061       1.529490           0.000003
           31              H       0.781906       7.836352       8.051771       0.094571       1.090007 0.88217246E+01  0.89818834E+02                                 1.815062                            1.787039      -1.394977       2.206373                    0.992570       3.979384      11.798566       0.443146       1.357518      -0.690218       0.006359       0.032308      -0.013190       0.035471       0.007179       0.005936      -0.002400      -0.022833      -0.012633      -0.015107      -0.000508       0.015615              1.817063       1.636999       0.138013      -0.029801       2.133955      -0.145057       1.680235           0.000003
           32              H       6.484574       5.288654       8.165657       0.134811       0.884409 0.66496986E+01  0.63729512E+02                                 1.644855                            1.603995      -1.412585       2.222085                    0.993046       3.795847      11.287507       0.440486       1.450892      -0.671972      -0.003248      -0.025010       0.016281       0.030018       0.001987       0.004820      -0.003359      -0.013167       0.012446      -0.010851       0.002892       0.007958              1.666301       1.541193       0.245676      -0.065243       1.993062      -0.194787       1.464649           0.000003
           33              H       6.539264       7.725577       0.679522       0.126356       1.129405 0.87851510E+01  0.87671569E+02                                 1.758235                            1.710835      -0.921273       2.446390                    0.998960       3.356287       9.258937       0.491245       1.249391      -0.718210      -0.015773       0.016317      -0.015355       0.027401      -0.005858       0.008706      -0.001002      -0.007094       0.020788      -0.013052       0.000874       0.012178              1.751032       1.635554      -0.209991       0.232393       1.823815      -0.192296       1.793726          -0.000006
           34              H       0.603839       5.180142       1.226177       0.104175       1.055181 0.84245327E+01  0.84308648E+02                                 1.745837                            1.722938      -1.205355       2.304197                    0.994639       3.732335      10.767893       0.463185       1.321371      -0.698879       0.011940      -0.023261       0.026677       0.037354      -0.004245       0.004183      -0.003495      -0.024671       0.002421      -0.014319       0.000331       0.013987              1.746586       1.655517      -0.140017       0.196999       1.704014      -0.181174       1.880227          -0.000002
           35              H       3.088671       9.320874       3.222986       0.340221       0.980904 0.72592351E+01  0.69690493E+02                                 1.652829                            1.588118      -1.369204       2.289175                    0.999832       2.938627       8.187139       0.489686       1.302884      -0.704388       0.016821      -0.023652      -0.020846       0.035734      -0.013734      -0.000977       0.008399      -0.025961       0.030636      -0.024184       0.003834       0.020350              1.678120       1.394729      -0.014014      -0.039131       1.899801       0.405190       1.739831          -0.000004
           36              H       2.578716      -0.655258       3.492517       0.418541       0.849128 0.60509431E+01  0.56601357E+02                                 1.659941                            1.582028      -1.502375       2.336155                    0.997495       2.561010       7.507329       0.422149       1.551089      -0.661289      -0.010590       0.030647      -0.002816       0.032547      -0.008064       0.005923      -0.002598      -0.013610       0.013004      -0.013791       0.001933       0.011857              1.684761       1.504484      -0.297572       0.109447       2.081515      -0.185242       1.468285          -0.000005
           37              C       5.384614       3.651601      11.965668       0.673539      20.891788 0.23622684E+03  0.48426342E+04                                 7.092290                            5.550480      -0.322395       1.962788                    0.999027      21.818809      61.613096       0.610929       0.489061      -1.006555       0.036769      -0.026437       0.037783       0.058979       0.059115      -0.013547      -0.020653      -0.029741      -0.120981      -0.045894      -0.040027       0.085921              7.798988       7.546675      -2.741246       1.636409       7.079513      -0.235829       8.770775           0.000002
           38              C       5.002729       3.514885      10.542087      -0.224354      36.040869 0.48874335E+03  0.11824844E+05                                 9.492958                            7.393894       0.184253       2.032121                    0.999166      30.203407      87.921035       0.603524       0.419466      -1.062869      -0.003070      -0.012429      -0.005499       0.013934       0.018036      -0.025128      -0.003290       0.037316      -0.124504      -0.048738      -0.004370       0.053108             10.686383       8.598277      -3.027512       4.122170      10.039163      -3.449370      13.421709           0.000006
           39              C       4.275014       4.404033       9.881546      -0.044824      31.197140 0.40301627E+03  0.93257427E+04                                 8.719323                            6.776613       0.159131       2.045957                    0.999614      28.063193      80.849497       0.619457       0.427301      -1.054107      -0.011980      -0.007150      -0.029822       0.032924       0.021202      -0.011663      -0.001696       0.010046      -0.024624      -0.020986      -0.007779       0.028765              9.762807       7.685574      -2.790177       3.599435       9.106832      -3.135849      12.496016           0.000004
           40              C       3.935866       4.263927       8.473151      -0.015411      31.152966 0.41370390E+03  0.96808044E+04                                 8.819732                            6.942488      -0.184965       1.929089                    0.999353      28.708930      84.446851       0.599118       0.436890      -1.043412       0.005567       0.016358       0.035286       0.039289       0.013804      -0.016686       0.000529       0.031095      -0.069507      -0.029104      -0.007319       0.036423              9.831773       7.330453      -2.179477       3.399224       9.327011      -3.392698      12.837856           0.000004
           41              C       3.347947       5.207305       7.751870      -0.280740      36.326294 0.52208597E+03  0.12878926E+05                                 9.589765                            7.675346      -0.153810       1.923413                    0.997990      31.399547      93.170899       0.586791       0.423141      -1.057487       0.007940       0.016640       0.019979       0.027186       0.033798      -0.014457      -0.002019       0.034952      -0.106510      -0.039171      -0.018564       0.057735             10.723484       8.333710      -2.984183       3.337144      10.351211      -2.923417      13.485531           0.000003
           42              C       3.039375       5.036695       6.328289       0.726156      19.355588 0.22325448E+03  0.45388206E+04                                 6.865623                            5.474172      -0.389292       1.949192                    0.999000      21.586644      61.867503       0.598543       0.503348      -0.993547      -0.034203      -0.015007      -0.063667       0.073814       0.057858      -0.016900      -0.006207       0.061550      -0.123337      -0.047681      -0.040822       0.088504              7.516866       6.281479      -2.337040       1.476682       7.614023      -0.458425       8.655096           0.000001
           43              C       4.187813       3.909126       2.459947       0.653079      21.881192 0.23860277E+03  0.48991819E+04                                 7.352199                            5.536092      -0.149418       2.013265                    0.999663      21.986500      61.953954       0.619292       0.481684      -1.011296      -0.022647      -0.002072       0.033232       0.040268      -0.013800      -0.076084       0.025671       0.063023      -0.081772      -0.078902      -0.019872       0.098775              8.783547       5.872312      -0.206965       3.279526       7.983877      -2.969523      12.494452          -0.000002
           44              C       3.589328       4.245797       1.169234      -0.240008      35.014510 0.44567816E+03  0.10569979E+05                                 9.404128                            7.077145       0.081492       2.004392                    0.998491      30.081914      87.585321       0.612812       0.421431      -1.058326      -0.014086      -0.006139       0.007968       0.017309       0.006995      -0.028764       0.022318       0.042023      -0.029066      -0.044444       0.002103       0.042341             11.356110       7.228491      -1.075946       3.932861      10.374484      -5.304918      16.465356          -0.000007
           45              C       3.613299       5.446771       0.687115      -0.026211      32.643586 0.42275478E+03  0.99361274E+04                                 9.206032                            7.042783      -0.249479       1.912053                    0.998646      28.729276      84.410740       0.592306       0.439978      -1.042639      -0.021148       0.003240      -0.024783       0.032741      -0.004918      -0.008547       0.008190       0.045011       0.027221      -0.029014       0.004447       0.024567             11.250949       7.152967      -1.300725       3.299391       9.934843      -5.635443      16.665037          -0.000007
           46              C       4.316734      -1.997435       7.015404       0.674803      20.865151 0.23587146E+03  0.48334196E+04                                 7.086116                            5.546114      -0.316867       1.964734                    0.998990      21.799726      61.542363       0.611214       0.489028      -1.006595      -0.037610      -0.027131      -0.038687       0.060393      -0.058426      -0.013749       0.020555      -0.030238      -0.123256      -0.046319      -0.039375       0.085695              7.791868       7.539729       2.738440       1.633784       7.073378       0.234536       8.762498           0.000002
           47              C       4.698619      -2.134130       8.438985      -0.224890      36.107384 0.48987990E+03  0.11859751E+05                                 9.505072                            7.402892       0.182750       2.031164                    0.999193      30.238323      88.062906       0.603081       0.419512      -1.062793       0.003305      -0.012829       0.005562       0.014368      -0.018354      -0.025323       0.002616       0.035958      -0.124470      -0.048954      -0.003840       0.052795             10.700476       8.610167       3.032741       4.128329      10.052968       3.455845      13.438294           0.000006
           48              C       5.426334      -1.244973       9.099526      -0.043405      31.113893 0.40166014E+03  0.92865420E+04                                 8.704541                            6.765599       0.151049       2.044241                    0.999594      28.021011      80.694248       0.619906       0.427351      -1.054075       0.011646      -0.006913       0.028633       0.031674      -0.021192      -0.012108       0.001518       0.010097      -0.027591      -0.021263      -0.008019       0.029282              9.745736       7.672502       2.786549       3.590273       9.094249       3.126486      12.470457           0.000004
           49              C       5.765482      -1.385058      10.507921      -0.016255      31.198403 0.41446957E+03  0.97033689E+04                                 8.829157                            6.949775      -0.184427       1.928953                    0.999379      28.733543      84.544143       0.598682       0.436999      -1.043330      -0.005723       0.017485      -0.034901       0.039453      -0.015173      -0.016480       0.000171       0.031378      -0.063085      -0.027252      -0.009235       0.036487              9.842621       7.338830       2.181531       3.404139       9.335083       3.398763      12.853950           0.000004
           50              C       6.353401      -0.441670      11.229202      -0.280292      36.307034 0.52178016E+03  0.12868820E+05                                 9.583826                            7.671083      -0.145304       1.925873                    0.997981      31.390408      93.118509       0.587216       0.422919      -1.057681      -0.006824       0.017633      -0.022132       0.029108      -0.034500      -0.014729       0.001997       0.034280      -0.104783      -0.038925      -0.019054       0.057980             10.716360       8.328215       2.981643       3.334126      10.344279       2.920351      13.476586           0.000003
           51              C      -0.064027      -0.612259      12.652783       0.727303      19.370193 0.22345783E+03  0.45440071E+04                                 6.868790                            5.476499      -0.390935       1.948464                    0.998979      21.596599      61.904003       0.598440       0.503317      -0.993558       0.034153      -0.015120       0.064666       0.074677      -0.057840      -0.015933       0.005940       0.061709      -0.120661      -0.047357      -0.040492       0.087849              7.520499       6.284750       2.338581       1.477827       7.617389       0.459442       8.659359           0.000001
           52              C       5.513535      -1.739771      16.521125       0.651423      21.909552 0.23900816E+03  0.49093129E+04                                 7.356166                            5.539210      -0.143138       2.014862                    0.999670      22.006543      62.010462       0.619418       0.481409      -1.011498       0.022196      -0.000939      -0.033717       0.040378       0.012553      -0.077344      -0.026154       0.065085      -0.084945      -0.080836      -0.019442       0.100277              8.788047       5.875732       0.206629       3.281955       7.986553       2.969977      12.501854          -0.000002
           53              C       6.112020      -1.403081      17.811838      -0.235683      34.867914 0.44345449E+03  0.10503422E+05                                 9.375643                            7.057257       0.092505       2.008612                    0.998478      30.007274      87.292236       0.614003       0.421167      -1.058559       0.014918      -0.006428      -0.007606       0.017937      -0.006470      -0.026599      -0.022549       0.040060      -0.026998      -0.042969       0.003182       0.039787             11.318748       7.207215       1.068145       3.919420      10.343963       5.279129      16.405065          -0.000007
           54              C       6.088049      -0.202100      18.293957      -0.026369      32.647345 0.42290214E+03  0.99404122E+04                                 9.208971                            7.046272      -0.250362       1.911921                    0.998629      28.727056      84.406463       0.591877       0.440261      -1.042476       0.019350       0.004944       0.025012       0.032007       0.005268      -0.007865      -0.009447       0.044977       0.027786      -0.029658       0.005384       0.024274             11.253204       7.155025       1.301313       3.297644       9.939629       5.638434      16.664959          -0.000007
           55              C       0.953734       1.997538       7.015404       0.673539      20.891790 0.23622686E+03  0.48426348E+04                                 7.092290                            5.550480      -0.322395       1.962788                    0.999027      21.818810      61.613098       0.610929       0.489061      -1.006555      -0.036769       0.026437      -0.037783       0.058979       0.059115      -0.013546      -0.020653      -0.029741      -0.120981      -0.045894      -0.040027       0.085921              7.798988       7.546675      -2.741246       1.636409       7.079513      -0.235829       8.770775           0.000003
           56              C       1.335619       2.134254       8.438985      -0.224354      36.040870 0.48874337E+03  0.11824844E+05                                 9.492958                            7.393894       0.184253       2.032121                    0.999166      30.203408      87.921036       0.603524       0.419466      -1.062869       0.003070       0.012429       0.005499       0.013934       0.018036      -0.025128      -0.003290       0.037316      -0.124504      -0.048738      -0.004370       0.053108             10.686383       8.598277      -3.027512       4.122170      10.039162      -3.449370      13.421708           0.000006
           57              C       2.063334       1.245106       9.099526      -0.044824      31.197142 0.40301630E+03  0.93257437E+04                                 8.719324                            6.776613       0.159130       2.045957                    0.999614      28.063195      80.849505       0.619457       0.427301      -1.054107       0.011980       0.007150       0.029822       0.032924       0.021202      -0.011663      -0.001696       0.010046      -0.024624      -0.020986      -0.007779       0.028765              9.762808       7.685575      -2.790177       3.599436       9.106832      -3.135850      12.496017           0.000004
           58              C       2.402482       1.385212      10.507921      -0.015411      31.152964 0.41370385E+03  0.96808031E+04                                 8.819731                            6.942487      -0.184965       1.929089                    0.999353      28.708930      84.446850       0.599118       0.436890      -1.043412      -0.005567      -0.016358      -0.035286       0.039289       0.013804      -0.016686       0.000529       0.031095      -0.069507      -0.029104      -0.007319       0.036423              9.831772       7.330452      -2.179477       3.399224       9.327010      -3.392698      12.837854           0.000004
           59              C       2.990401       0.441834      11.229202      -0.280740      36.326297 0.52208603E+03  0.12878928E+05                                 9.589766                            7.675347      -0.153810       1.923413                    0.997990      31.399549      93.170907       0.586791       0.423141      -1.057487      -0.007940      -0.016640      -0.019979       0.027186       0.033798      -0.014457      -0.002019       0.034952      -0.106510      -0.039171      -0.018564       0.057735             10.723485       8.333711      -2.984184       3.337145      10.351212      -2.923417      13.485532           0.000003
           60              C       3.298973       0.612444      12.652783       0.726156      19.355584 0.22325443E+03  0.45388193E+04                                 6.865622                            5.474172      -0.389292       1.949193                    0.999000      21.586640      61.867489       0.598543       0.503348      -0.993547       0.034203       0.015007       0.063667       0.073814       0.057858      -0.016900      -0.006207       0.061550      -0.123337      -0.047681      -0.040822       0.088504              7.516865       6.281478      -2.337040       1.476682       7.614022      -0.458425       8.655095           0.000001
           61              C       2.150535       1.740013      16.521125       0.653079      21.881192 0.23860277E+03  0.48991817E+04                                 7.352199                            5.536091      -0.149418       2.013265                    0.999663      21.986499      61.953947       0.619292       0.481684      -1.011296       0.022647       0.002072      -0.033232       0.040268      -0.013800      -0.076084       0.025671       0.063023      -0.081772      -0.078902      -0.019872       0.098775              8.783546       5.872311      -0.206965       3.279525       7.983876      -2.969523      12.494450          -0.000002
           62              C       2.749020       1.403342      17.811838      -0.240008      35.014505 0.44567809E+03  0.10569977E+05                                 9.404126                            7.077144       0.081493       2.004392                    0.998491      30.081911      87.585306       0.612812       0.421431      -1.058326       0.014086       0.006139      -0.007968       0.017309       0.006995      -0.028764       0.022318       0.042023      -0.029066      -0.044444       0.002103       0.042341             11.356108       7.228490      -1.075946       3.932861      10.374483      -5.304917      16.465352          -0.000007
           63              C       2.725049       0.202368      18.293957      -0.026211      32.643583 0.42275474E+03  0.99361262E+04                                 9.206031                            7.042782      -0.249478       1.912054                    0.998646      28.729274      84.410730       0.592306       0.439978      -1.042639       0.021148      -0.003240       0.024783       0.032741      -0.004918      -0.008547       0.008190       0.045011       0.027221      -0.029014       0.004447       0.024567             11.250948       7.152966      -1.300725       3.299390       9.934842      -5.635442      16.665035          -0.000007
           64              C       2.021614       7.646574      11.965668       0.674803      20.865152 0.23587147E+03  0.48334199E+04                                 7.086117                            5.546114      -0.316867       1.964734                    0.998990      21.799727      61.542368       0.611214       0.489028      -1.006595       0.037610       0.027131       0.038687       0.060393      -0.058426      -0.013749       0.020555      -0.030238      -0.123256      -0.046319      -0.039375       0.085695              7.791869       7.539729       2.738440       1.633784       7.073378       0.234537       8.762499           0.000002
           65              C       1.639729       7.783269      10.542087      -0.224890      36.107384 0.48987989E+03  0.11859751E+05                                 9.505072                            7.402892       0.182750       2.031164                    0.999193      30.238322      88.062905       0.603081       0.419512      -1.062793      -0.003305       0.012829      -0.005562       0.014368      -0.018354      -0.025323       0.002616       0.035958      -0.124470      -0.048954      -0.003840       0.052795             10.700477       8.610167       3.032741       4.128330      10.052968       3.455846      13.438295           0.000006
           66              C       0.912014       6.894112       9.881546      -0.043405      31.113895 0.40166016E+03  0.92865429E+04                                 8.704542                            6.765599       0.151049       2.044241                    0.999594      28.021012      80.694252       0.619906       0.427351      -1.054075      -0.011646       0.006914      -0.028633       0.031674      -0.021192      -0.012108       0.001518       0.010097      -0.027591      -0.021263      -0.008019       0.029282              9.745736       7.672503       2.786549       3.590273       9.094249       3.126487      12.470458           0.000004
           67              C       0.572866       7.034197       8.473151      -0.016255      31.198399 0.41446951E+03  0.97033672E+04                                 8.829156                            6.949775      -0.184427       1.928953                    0.999379      28.733541      84.544137       0.598682       0.436999      -1.043330       0.005723      -0.017485       0.034901       0.039453      -0.015173      -0.016480       0.000171       0.031378      -0.063085      -0.027252      -0.009235       0.036487              9.842620       7.338830       2.181530       3.404139       9.335083       3.398763      12.853949           0.000004
           68              C      -0.015053       6.090809       7.751870      -0.280292      36.307037 0.52178022E+03  0.12868822E+05                                 9.583827                            7.671084      -0.145304       1.925873                    0.997981      31.390409      93.118513       0.587216       0.422919      -1.057681       0.006824      -0.017633       0.022132       0.029108      -0.034500      -0.014729       0.001997       0.034280      -0.104783      -0.038925      -0.019054       0.057980             10.716361       8.328215       2.981643       3.334126      10.344280       2.920351      13.476587           0.000003
           69              C       6.402375       6.261398       6.328289       0.727303      19.370191 0.22345781E+03  0.45440064E+04                                 6.868789                            5.476499      -0.390935       1.948464                    0.998979      21.596596      61.903990       0.598440       0.503317      -0.993558      -0.034153       0.015120      -0.064666       0.074677      -0.057840      -0.015933       0.005940       0.061709      -0.120661      -0.047357      -0.040492       0.087849              7.520498       6.284749       2.338581       1.477827       7.617388       0.459442       8.659358           0.000001
           70              C       0.824813       7.388910       2.459947       0.651423      21.909550 0.23900813E+03  0.49093121E+04                                 7.356166                            5.539210      -0.143138       2.014862                    0.999670      22.006541      62.010455       0.619418       0.481409      -1.011498      -0.022196       0.000939       0.033717       0.040378       0.012553      -0.077344      -0.026154       0.065085      -0.084945      -0.080836      -0.019442       0.100277              8.788046       5.875732       0.206628       3.281955       7.986552       2.969977      12.501853          -0.000002
           71              C       0.226328       7.052220       1.169234      -0.235683      34.867913 0.44345449E+03  0.10503422E+05                                 9.375642                            7.057257       0.092504       2.008612                    0.998478      30.007276      87.292243       0.614003       0.421167      -1.058559      -0.014918       0.006428       0.007606       0.017937      -0.006470      -0.026599      -0.022548       0.040060      -0.026997      -0.042969       0.003182       0.039787             11.318747       7.207215       1.068144       3.919420      10.343962       5.279128      16.405064          -0.000007
           72              C       0.250299       5.851239       0.687115      -0.026369      32.647339 0.42290204E+03  0.99404093E+04                                 9.208970                            7.046271      -0.250361       1.911921                    0.998629      28.727053      84.406451       0.591877       0.440261      -1.042476      -0.019350      -0.004944      -0.025012       0.032007       0.005268      -0.007865      -0.009447       0.044977       0.027786      -0.029658       0.005384       0.024274             11.253203       7.155024       1.301313       3.297643       9.939628       5.638433      16.664957          -0.000007
           73              O       4.799309       4.461673      12.697198      -0.581414      31.012279 0.50426414E+03  0.11873233E+05                                 7.587326                            6.817772       0.956044       2.338026                    0.999710      27.658166      70.845911       0.752553       0.345667      -1.155280       0.023478      -0.012265      -0.007984       0.027666       0.028100      -0.055108       0.028090      -0.028161      -0.144453      -0.092801       0.036720       0.056082              7.839017       7.035990      -2.061360      -1.419370       8.820751       2.266375       7.660310           0.000002
           74              O       6.340241       2.909325      12.334660      -0.699486      41.945484 0.61251190E+03  0.15121212E+05                                 9.354239                            7.491399       0.809108       2.294092                    0.997533      28.764956      75.132788       0.722090       0.343592      -1.158495      -0.079069       0.031736      -0.070904       0.110844       0.006023       0.002147      -0.019420      -0.001991      -0.153701      -0.055960       0.021729       0.034231             10.689255      12.592530      -5.258481       3.825733      10.839616      -2.967736       8.635619           0.000002
           75              O       3.365520       3.958861       5.738737      -0.652334      36.731128 0.63128153E+03  0.15772230E+05                                 8.679998                            7.765196       0.309512       2.139592                    0.994626      28.772732      76.704380       0.684421       0.358190      -1.141447      -0.092282       0.030701       0.026547       0.100813       0.008467      -0.037646       0.024475      -0.034512      -0.126697      -0.069369       0.023993       0.045376              9.061540       8.629258      -1.773347      -1.817413       9.954090       2.519472       8.601271           0.000001
           76              O       5.784537       5.340607       5.754681      -0.640336      43.775639 0.66335068E+03  0.16799815E+05                                 9.858155                            8.009892       0.104642       2.075590                    0.994346      28.799835      77.596974       0.666812       0.362695      -1.136547      -0.003628       0.083546       0.025842       0.087527      -0.020811      -0.002466       0.026302       0.055654      -0.148660      -0.061773       0.001137       0.060636             11.065047      11.077857       4.864637       3.127764      12.469015       4.115809       9.648269           0.000000
           77              O       4.822316       4.772298       3.106822      -0.611162      33.714551 0.57162784E+03  0.13919618E+05                                 8.199518                            7.358464       0.543416       2.217598                    0.997284      28.069979      73.665864       0.708109       0.355216      -1.144826      -0.051323       0.050960      -0.026858       0.077151       0.028775      -0.009965       0.065350       0.074563      -0.041157      -0.093753       0.035179       0.058574              8.864080       7.792392       1.528400       3.023337       6.976936       1.079028      11.822913          -0.000003
           78              O       4.101253       2.737527       2.910937      -0.690230      34.170837 0.54315753E+03  0.13067680E+05                                 8.175649                            7.063686       0.625897       2.206189                    0.999273      29.355555      76.752436       0.739035       0.344483      -1.152829      -0.080866       0.029167      -0.016149       0.087469      -0.023509      -0.065648      -0.072554      -0.033092      -0.035228      -0.112967       0.025947       0.087020              8.829387       5.962427      -0.096633       0.773732      11.447375      -3.547321       9.078359          -0.000008
           79              O       6.441003       1.351270       4.008802      -0.669799      25.162849 0.42717939E+03  0.96651332E+04                                 6.438879                            5.999180       0.917639       2.365691                    0.998205      26.980283      68.102514       0.856848       0.315940      -1.179647       0.083933      -0.062204       0.140507       0.175090       0.096159      -0.000337      -0.074635      -0.177524       0.060558      -0.146828      -0.009245       0.156073              6.580100       5.097212       0.179907       0.620022       7.916525      -0.147838       6.726562          -0.000003
           80              O       4.902039      -1.187374       6.283874      -0.581869      30.991135 0.50383480E+03  0.11860101E+05                                 7.582340                            6.813390       0.955294       2.337970                    0.999706      27.655777      70.821067       0.753072       0.345517      -1.155454      -0.022763      -0.011763       0.007959       0.026830      -0.028893      -0.054794      -0.028010      -0.028125      -0.142067      -0.092350       0.035924       0.056426              7.833910       7.031460       2.060071      -1.418745       8.815001      -2.265307       7.655268           0.000002
           81              O       3.361107       8.558284       6.646412      -0.700220      41.982048 0.61315813E+03  0.15141634E+05                                 9.361246                            7.496766       0.808398       2.293795                    0.997498      28.772952      75.172514       0.721604       0.343722      -1.158349       0.078790       0.031517       0.070662       0.110428      -0.005746       0.001776       0.019449      -0.003626      -0.152777      -0.055613       0.021235       0.034378             10.697524      12.601926       5.262722       3.829686      10.847669       2.970804       8.642978           0.000002
           82              O       6.335828      -1.690084      13.242335      -0.653185      36.741161 0.63150473E+03  0.15779140E+05                                 8.681158                            7.766305       0.305164       2.138371                    0.994680      28.779000      76.723363       0.684409       0.358165      -1.141471       0.091714       0.029546      -0.026183       0.099850      -0.009095      -0.038046      -0.023837      -0.032246      -0.124628      -0.068978       0.025307       0.043671              9.062671       8.630916       1.773336      -1.817721       9.954680      -2.519576       8.602417           0.000001
           83              O       3.916811      -0.308339      13.226391      -0.640338      43.822602 0.66424560E+03  0.16828770E+05                                 9.866442                            8.016352       0.105316       2.075572                    0.994351      28.815616      77.663353       0.666387       0.362791      -1.136430       0.003932       0.083930      -0.025649       0.087850       0.019839      -0.002839      -0.025965       0.055380      -0.148609      -0.061398       0.001448       0.059951             11.074524      11.087300      -4.869151       3.130626      12.479814      -4.119286       9.656458           0.000000
           84              O       4.879032      -0.876609      15.874250      -0.611818      33.732566 0.57200988E+03  0.13931321E+05                                 8.202293                            7.360887       0.544416       2.217644                    0.997274      28.080401      73.700828       0.707994       0.355212      -1.144823       0.050603       0.051704       0.025794       0.076807      -0.027925      -0.010270      -0.064574       0.073767      -0.042041      -0.092667       0.035271       0.057396              8.866734       7.794788      -1.529479       3.023396       6.979803      -1.079365      11.825610          -0.000003
           85              O       5.600095      -2.911377      16.070135      -0.689356      34.180604 0.54341045E+03  0.13075650E+05                                 8.177857                            7.066154       0.581180       2.194084                    0.999405      29.359833      76.776128       0.738756       0.344564      -1.152730       0.080618       0.030398       0.016138       0.087657       0.023460      -0.065479       0.072371      -0.035287      -0.036005      -0.112850       0.025711       0.087139              8.831013       5.963807       0.095482       0.773405      11.449625       3.546574       9.079607          -0.000008
           86              O       3.260345      -4.297650      14.972270      -0.669143      25.166808 0.42735855E+03  0.96705362E+04                                 6.442747                            6.004099       0.911678       2.364078                    0.998253      26.974249      68.099763       0.855684       0.316326      -1.179246      -0.083036      -0.062449      -0.140557       0.174789      -0.096236      -0.000302       0.073664      -0.178740       0.057282      -0.146603      -0.009337       0.155939              6.583563       5.101297      -0.178125       0.619450       7.920389       0.146787       6.729002          -0.000003
           87              O       1.539039       1.187466       6.283874      -0.581414      31.012276 0.50426408E+03  0.11873231E+05                                 7.587325                            6.817771       0.956044       2.338026                    0.999710      27.658165      70.845907       0.752553       0.345667      -1.155280      -0.023479       0.012265       0.007984       0.027666       0.028100      -0.055108       0.028091      -0.028161      -0.144453      -0.092801       0.036720       0.056082              7.839016       7.035990      -2.061359      -1.419370       8.820750       2.266375       7.660310           0.000002
           88              O      -0.001893       2.739814       6.646412      -0.699486      41.945483 0.61251188E+03  0.15121211E+05                                 9.354239                            7.491399       0.809107       2.294091                    0.997533      28.764955      75.132787       0.722090       0.343592      -1.158495       0.079068      -0.031736       0.070904       0.110844       0.006023       0.002147      -0.019420      -0.001991      -0.153701      -0.055960       0.021729       0.034231             10.689256      12.592531      -5.258481       3.825734      10.839616      -2.967737       8.635620           0.000002
           89              O       2.972828       1.690278      13.242335      -0.652334      36.731111 0.63128116E+03  0.15772218E+05                                 8.679995                            7.765193       0.309513       2.139593                    0.994626      28.772726      76.704353       0.684421       0.358190      -1.141447       0.092282      -0.030701      -0.026547       0.100813       0.008467      -0.037646       0.024475      -0.034512      -0.126697      -0.069369       0.023993       0.045376              9.061536       8.629254      -1.773346      -1.817412       9.954087       2.519471       8.601268           0.000001
           90              O       0.553811       0.308532      13.226391      -0.640336      43.775649 0.66335086E+03  0.16799821E+05                                 9.858157                            8.009893       0.104641       2.075590                    0.994346      28.799838      77.596989       0.666812       0.362695      -1.136547       0.003628      -0.083546      -0.025842       0.087527      -0.020811      -0.002466       0.026303       0.055654      -0.148660      -0.061774       0.001137       0.060636             11.065050      11.077859       4.864638       3.127765      12.469019       4.115810       9.648271           0.000000
           91              O       1.516032       0.876841      15.874250      -0.611163      33.714557 0.57162797E+03  0.13919622E+05                                 8.199520                            7.358465       0.543416       2.217598                    0.997284      28.069981      73.665873       0.708109       0.355216      -1.144826       0.051323      -0.050960       0.026858       0.077151       0.028775      -0.009965       0.065350       0.074563      -0.041157      -0.093753       0.035179       0.058574              8.864082       7.792393       1.528400       3.023338       6.976937       1.079028      11.822915          -0.000003
           92              O       2.237095       2.911612      16.070135      -0.690230      34.170821 0.54315721E+03  0.13067670E+05                                 8.175646                            7.063684       0.625898       2.206190                    0.999273      29.355550      76.752413       0.739035       0.344483      -1.152829       0.080866      -0.029167       0.016149       0.087469      -0.023510      -0.065648      -0.072554      -0.033093      -0.035228      -0.112967       0.025947       0.087020              8.829383       5.962424      -0.096633       0.773732      11.447371      -3.547320       9.078355          -0.000009
           93              O      -0.102655       4.297869      14.972270      -0.669799      25.162846 0.42717930E+03  0.96651306E+04                                 6.438878                            5.999179       0.917639       2.365692                    0.998205      26.980281      68.102506       0.856848       0.315940      -1.179647      -0.083933       0.062204      -0.140507       0.175090       0.096159      -0.000337      -0.074635      -0.177524       0.060558      -0.146828      -0.009245       0.156073              6.580099       5.097211       0.179908       0.620022       7.916524      -0.147838       6.726561          -0.000003
           94              O       1.436309       6.836513      12.697198      -0.581869      30.991137 0.50383485E+03  0.11860102E+05                                 7.582340                            6.813390       0.955294       2.337970                    0.999706      27.655779      70.821072       0.753072       0.345517      -1.155454       0.022763       0.011763      -0.007959       0.026830      -0.028893      -0.054794      -0.028010      -0.028125      -0.142067      -0.092350       0.035924       0.056426              7.833910       7.031460       2.060071      -1.418745       8.815001      -2.265307       7.655268           0.000002
           95              O       2.977241      -2.909145      12.334660      -0.700220      41.982054 0.61315823E+03  0.15141638E+05                                 9.361247                            7.496767       0.808398       2.293794                    0.997498      28.772954      75.172521       0.721604       0.343722      -1.158349      -0.078790      -0.031517      -0.070662       0.110428      -0.005746       0.001776       0.019449      -0.003626      -0.152777      -0.055613       0.021235       0.034378             10.697525      12.601927       5.262722       3.829686      10.847670       2.970804       8.642979           0.000003
           96              O       0.002520       7.339223       5.738737      -0.653185      36.741141 0.63150432E+03  0.15779127E+05                                 8.681154                            7.766302       0.305166       2.138371                    0.994680      28.778993      76.723333       0.684409       0.358165      -1.141471      -0.091714      -0.029546       0.026183       0.099850      -0.009095      -0.038046      -0.023837      -0.032246      -0.124628      -0.068978       0.025306       0.043671              9.062667       8.630912       1.773335      -1.817720       9.954675      -2.519575       8.602414           0.000001
           97              O       2.421537       5.957478       5.754681      -0.640338      43.822616 0.66424585E+03  0.16828778E+05                                 9.866444                            8.016354       0.105315       2.075572                    0.994351      28.815621      77.663372       0.666386       0.362791      -1.136430      -0.003932      -0.083930       0.025649       0.087850       0.019839      -0.002839      -0.025965       0.055380      -0.148609      -0.061398       0.001448       0.059951             11.074526      11.087302      -4.869152       3.130627      12.479817      -4.119287       9.656460           0.000000
           98              O       1.459316       6.525748       3.106822      -0.611818      33.732573 0.57201002E+03  0.13931325E+05                                 8.202295                            7.360888       0.544416       2.217644                    0.997274      28.080403      73.700837       0.707993       0.355212      -1.144823      -0.050603      -0.051704      -0.025794       0.076807      -0.027925      -0.010270      -0.064574       0.073767      -0.042041      -0.092667       0.035271       0.057396              8.866735       7.794790      -1.529479       3.023397       6.979803      -1.079365      11.825613          -0.000003
           99              O       0.738253       8.560516       2.910937      -0.689356      34.180593 0.54341024E+03  0.13075644E+05                                 8.177855                            7.066152       0.581181       2.194084                    0.999405      29.359831      76.776115       0.738757       0.344564      -1.152730      -0.080618      -0.030398      -0.016138       0.087657       0.023460      -0.065479       0.072371      -0.035287      -0.036005      -0.112850       0.025711       0.087139              8.831011       5.963805       0.095482       0.773404      11.449622       3.546573       9.079604          -0.000009
          100              O       3.078003       9.946789       4.008802      -0.669142      25.166800 0.42735836E+03  0.96705308E+04                                 6.442746                            6.004097       0.911679       2.364078                    0.998253      26.974246      68.099746       0.855684       0.316326      -1.179247       0.083036       0.062449       0.140557       0.174789      -0.096236      -0.000302       0.073664      -0.178740       0.057283      -0.146603      -0.009336       0.155939              6.583561       5.101296      -0.178125       0.619450       7.920386       0.146786       6.729000          -0.000004

******************************************************
Auxiliary information for the entire system
The total spin magnetic moment of the unit cell is   -0.000024
The total net atomic charge of the unit cell is   0.000005
Accuracy of reproducing the electrostatic potential in the unit cell:
  The inner radius (bohr) =    5.0000
  The outer radius (bohr) =   12.0000
  Valid grid points have density less than (e/(bohr^3)) =    0.0001
  The number of valid grid points were=        14096
  The rms potential error without charges in kcal/mol is=      1.92113
  The rms potential error with partial charges in kcal/mol is=      0.69897
  The RRMSE value at monopole order=      0.36383
  The rms potential error with partial charges and cloud penetration in kcal/mol is=      0.70317
  The RRMSE value at monopole order with cloud penetration is=      0.36602
  The rms potential error with partial charges and atomic dipoles in kcal/mol is=      0.24172
  The RRMSE value at dipole order=      0.12582
  The rms potential error with partial charges, atomic dipoles and cloud penetration in kcal/mol is=      0.24100
  The RRMSE value at dipole order with cloud penetration=      0.12545

******************************************************
The electron densities and ab initio electrostatic potential were computed in VASP using the PBE functional and
projector augmented wave method. See the main text of the journal article for a description of computational details.
The atomic charges, dipoles, and quadrupoles were computed with the DDEC6 method as described in
(a) T. A. Manz and N. Gabaldon Limas, RSC Adv. 6 (2016) 47771-47801 DOI: 10.1039/c6ra04656h
(b) N. Gabaldon Limas and T. A. Manz, RSC Adv. 8 (2018) 2678-2707 DOI: 10.1039/c7ra11829e.
For each atom in the material, the electron cloud parameters were fit to the spherically averaged atom-in-material
electron density using radial positions for which this density was between 10^-4 and 10^-2 electrons per cubic bohr.
The polarizabilities, dispersion coefficients, and quantum Drude oscillator (QDO) parameters were fit using the MCLF method.
The magnetic structure of the system was optimized in VASP from the default ferromagnetic initial guess using spin polarization.
The atomic spin moments (ASMs) were computed on this optimized magnetic structure using the DDEC6 partition as inputs
to the method of T. A. Manz and D. S. Sholl, J. Chem. Theory Comput. 7 (2011) 4146-4164 DOI: 10.1021/ct200539n.
The RMSE and RRMSE were computed using a uniform grid with Ewald summation.
