# Supplementary material for: A collection of forcefield precursors for metal–organic frameworks
Source: RSC Adv. 2019 Nov 13;9(63):36492–507. doi: 10.1039/c9ra07327b (PMC9075174; doi:10.1039/c9ra07327b)
Supplement: RA-009-C9RA07327B-s5843 [file RA-009-C9RA07327B-s5843.xyz]

  220
jmolscript: load "" {1 1 1} spacegroup "x,y,z" unitcell [{     14.143000     0.000000     0.000000 }, {      0.000000    15.717800     0.000000 }, {      0.000000     0.000000    16.088900 }]
Cd     5.015391     1.105433     3.560634     0.919975
Cd     1.699281    15.505924     5.003809     0.943634
Cd     2.056109    14.612367    11.605084     0.919975
Cd     5.372219     0.211876    13.048259     0.943634
Cd     9.127609     8.964333     4.483816     0.919975
Cd    12.443719     7.647024     3.040641     0.943634
Cd    12.086891     6.753467    12.528266     0.919975
Cd     8.770781     8.070776    11.085091     0.943634
Cd     9.127609    14.612367    12.528266     0.919975
Cd    12.443719     0.211876    11.085091     0.943634
Cd    12.086891     1.105433     4.483816     0.919975
Cd     8.770781    15.505924     3.040641     0.943634
Cd     5.015391     6.753467    11.605084     0.919975
Cd     1.699281     8.070776    13.048259     0.943634
Cd     2.056109     8.964333     3.560634     0.919975
Cd     5.372219     7.647024     5.003809     0.943634
Cd     0.000000     0.000000     0.000000     1.140628
Cd     7.071500     0.000000     8.044450     1.140628
Cd     0.000000     7.858900     8.044450     1.140629
Cd     7.071500     7.858900     0.000000     1.140628
H      6.355864     1.152115     0.302471     0.096069
H      3.998226     4.253237     4.792883     0.096235
H      8.825232     4.973112     2.847735     0.395764
H      0.715636    14.565685     8.346921     0.096069
H      3.073274    11.464563    12.837333     0.096235
H     12.389268    10.744688    10.892185     0.395764
H      7.787136     9.011015     7.741979     0.096069
H     10.144774    12.112137     3.251567     0.096235
H      5.317768    12.832012     5.196715     0.395764
H     13.427364     6.706785    15.786429     0.096069
H     11.069726     3.605663    11.296017     0.096235
H      1.753732     2.885788    13.241165     0.395764
H      7.787136    14.565685    15.786429     0.096069
H     10.144774    11.464563    11.296017     0.096235
H      5.317768    10.744688    13.241165     0.395764
H     13.427364     1.152115     7.741979     0.096069
H     11.069726     4.253237     3.251567     0.096235
H      1.753732     4.973112     5.196715     0.395764
H      6.355864     6.706785     8.346921     0.096069
H      3.998226     3.605663    12.837333     0.096235
H      8.825232     2.885788    10.892185     0.395764
H      0.715636     9.011015     0.302471     0.096069
H      3.073274    12.112137     4.792883     0.096235
H     12.389268    12.832012     2.847735     0.395764
C      2.472196    15.669075     1.927450     0.596894
C      3.496150     0.169752     0.929938    -0.025363
C      5.490313     0.811038     0.281556     0.181514
C      3.626265    -0.033007    15.668980    -0.016084
C      2.743742    15.145672    14.600677     0.595990
C      4.858121     4.308249     4.445363     0.190238
C      6.709439     3.770700     3.505771    -0.010055
C      7.835222     6.090647     3.737451     0.602305
C      6.761768     5.113000     3.853292    -0.050865
C      7.727735     2.882645     2.899220     0.576374
C      4.599304     0.048725     9.971900     0.596895
C      3.575350    15.548048     8.974388    -0.025363
C      1.581187    14.906762     8.326006     0.181514
C      3.445235     0.033007     7.624530    -0.016084
C      4.327758     0.572128     6.556227     0.595990
C      2.213380    11.409551    12.489813     0.190238
C      0.362061    11.947100    11.550221    -0.010055
C     13.379278     9.627152    11.781901     0.602305
C      0.309732    10.604800    11.897742    -0.050865
C     13.486765    12.835155    10.943670     0.576374
C     11.670804     7.810175     6.117000     0.596895
C     10.646850     8.028652     7.114512    -0.025363
C      8.652687     8.669938     7.762894     0.181514
C     10.516735     7.825893     8.464370    -0.016084
C     11.399258     7.286772     9.532673     0.595990
C      9.284879    12.167149     3.599087     0.190238
C      7.433561    11.629600     4.538679    -0.010055
C      6.307778    13.949547     4.306999     0.602305
C      7.381232    12.971900     4.191158    -0.050865
C      6.415265    10.741545     5.145230     0.576374
C      9.543696     7.907625    14.161450     0.596895
C     10.567650     7.689148    15.158962    -0.025363
C     12.561813     7.047862    15.807344     0.181514
C     10.697765     7.891907     0.419920    -0.016084
C      9.815242     8.431028     1.488223     0.595990
C     11.929621     3.550651    11.643537     0.190238
C     13.780939     4.088200    12.583129    -0.010055
C      0.763722     1.768253    12.351449     0.602305
C     13.833268     2.745900    12.235608    -0.050865
C      0.656235     4.976255    13.189680     0.576374
C     11.670804     0.048725    14.161450     0.596895
C     10.646850    15.548048    15.158962    -0.025363
C      8.652687    14.906762    15.807344     0.181514
C     10.516735     0.033007     0.419920    -0.016084
C     11.399258     0.572128     1.488223     0.595990
C      9.284879    11.409551    11.643537     0.190238
C      7.433561    11.947100    12.583129    -0.010055
C      6.307778     9.627152    12.351449     0.602305
C      7.381232    10.604800    12.235608    -0.050865
C      6.415265    12.835155    13.189680     0.576374
C      9.543696    15.669075     6.117000     0.596895
C     10.567650     0.169752     7.114512    -0.025363
C     12.561813     0.811038     7.762894     0.181514
C     10.697765    -0.033007     8.464370    -0.016084
C      9.815242    15.145672     9.532673     0.595990
C     11.929621     4.308249     3.599087     0.190239
C     13.780939     3.770700     4.538679    -0.010055
C      0.763722     6.090647     4.306999     0.602305
C     13.833268     5.113000     4.191158    -0.050865
C      0.656235     2.882645     5.145230     0.576374
C      2.472196     7.907625     9.971900     0.596895
C      3.496150     7.689148     8.974388    -0.025363
C      5.490313     7.047862     8.326006     0.181514
C      3.626265     7.891907     7.624530    -0.016084
C      2.743742     8.431028     6.556227     0.595990
C      4.858121     3.550651    12.489813     0.190239
C      6.709439     4.088200    11.550221    -0.010055
C      7.835222     1.768253    11.781901     0.602305
C      6.761768     2.745900    11.897742    -0.050865
C      7.727735     4.976255    10.943670     0.576374
C      4.599304     7.810175     1.927450     0.596895
C      3.575350     8.028652     0.929938    -0.025363
C      1.581187     8.669938     0.281556     0.181514
C      3.445235     7.825893    15.668980    -0.016084
C      4.327758     7.286772    14.600677     0.595990
C      2.213380    12.167149     4.445363     0.190239
C      0.362061    11.629600     3.505771    -0.010055
C     13.379278    13.949547     3.737451     0.602305
C      0.309732    12.971900     3.853292    -0.050865
C     13.486765    10.741545     2.899220     0.576374
N      4.709619     0.710445     1.375601    -0.333359
N      4.897721     0.369368    15.247451    -0.333797
N      5.498798     3.270874     3.896732    -0.310727
N      5.587899     5.441502     4.443754    -0.331759
N      2.361881    15.007355     9.420051    -0.333359
N      2.173779    15.348432     7.203001    -0.333797
N      1.572702    12.446926    11.941182    -0.310727
N      1.483601    10.276298    12.488204    -0.331759
N      9.433381     8.569345     6.668849    -0.333359
N      9.245279     8.228268     8.885899    -0.333797
N      8.644202    11.129774     4.147718    -0.310727
N      8.555101    13.300402     3.600696    -0.331759
N     11.781119     7.148455    14.713299    -0.333359
N     11.969221     7.489532     0.841449    -0.333797
N     12.570298     4.588026    12.192168    -0.310727
N     12.659399     2.417398    11.645146    -0.331759
N      9.433381    15.007355    14.713299    -0.333359
N      9.245279    15.348432     0.841449    -0.333797
N      8.644202    12.446926    12.192168    -0.310727
N      8.555101    10.276298    11.645146    -0.331759
N     11.781119     0.710445     6.668849    -0.333359
N     11.969221     0.369368     8.885899    -0.333797
N     12.570298     3.270874     4.147718    -0.310727
N     12.659399     5.441502     3.600696    -0.331759
N      4.709619     7.148455     9.420051    -0.333359
N      4.897721     7.489532     7.203001    -0.333797
N      5.498798     4.588026    11.941182    -0.310727
N      5.587899     2.417398    12.488204    -0.331759
N      2.361881     8.569345     1.375601    -0.333359
N      2.173779     8.228268    15.247451    -0.333797
N      1.572702    11.129774     3.896732    -0.310727
N      1.483601    13.300402     4.443754    -0.331759
O      2.726770     0.385086     3.089069    -0.531129
O      1.370457    15.101662     1.644286    -0.592811
O      3.271276    14.988494    13.461583    -0.521049
O      1.541587    14.803024    14.803397    -0.584194
O      8.932719     5.759002     3.177558    -0.470013
O      7.443461     1.677089     2.786597    -0.563358
O      8.832304     3.393473     2.551700    -0.577502
O      7.648534     7.223901     4.244252    -0.513246
O      4.344730    15.332714    11.133519    -0.531129
O      5.701043     0.616138     9.688736    -0.592811
O      3.800224     0.729306     5.417133    -0.521049
O      5.529913     0.914776     6.758947    -0.584194
O     12.281781     9.958798    11.222008    -0.470013
O     13.771039    14.040711    10.831047    -0.563358
O     12.382196    12.324327    10.596150    -0.577501
O     13.565966     8.493899    12.288702    -0.513246
O     11.416230     8.243986     4.955381    -0.531129
O     12.772543     7.242762     6.400164    -0.592811
O     10.871724     7.129594    10.671767    -0.521049
O     12.601413     6.944124     9.329953    -0.584194
O      5.210281    13.617902     4.866892    -0.470013
O      6.699539     9.535989     5.257853    -0.563358
O      5.310696    11.252373     5.492750    -0.577502
O      6.494466    15.082801     3.800198    -0.513246
O      9.798270     7.473814    12.999831    -0.531129
O      8.441957     8.475038    14.444614    -0.592811
O     10.342776     8.588206     2.627317    -0.521049
O      8.613087     8.773676     1.285503    -0.584194
O      1.861219     2.099898    12.911342    -0.470013
O      0.371961     6.181811    13.302303    -0.563358
O      1.760803     4.465427    13.537200    -0.577502
O      0.577034     0.634999    11.844648    -0.513246
O     11.416230    15.332714    12.999831    -0.531129
O     12.772543     0.616138    14.444614    -0.592811
O     10.871724     0.729306     2.627317    -0.521049
O     12.601413     0.914776     1.285503    -0.584194
O      5.210281     9.958798    12.911342    -0.470013
O      6.699539    14.040711    13.302303    -0.563358
O      5.310696    12.324327    13.537200    -0.577502
O      6.494466     8.493899    11.844648    -0.513246
O      9.798270     0.385086     4.955381    -0.531129
O      8.441957    15.101662     6.400164    -0.592811
O     10.342776    14.988494    10.671767    -0.521049
O      8.613087    14.803024     9.329953    -0.584194
O      1.861219     5.759002     4.866892    -0.470013
O      0.371961     1.677089     5.257853    -0.563358
O      1.760803     3.393473     5.492750    -0.577501
O      0.577034     7.223901     3.800198    -0.513246
O      2.726770     7.473814    11.133519    -0.531129
O      1.370457     8.475038     9.688736    -0.592811
O      3.271276     8.588206     5.417133    -0.521049
O      1.541587     8.773676     6.758947    -0.584194
O      8.932719     2.099898    11.222008    -0.470013
O      7.443461     6.181811    10.831047    -0.563358
O      8.832304     4.465427    10.596150    -0.577502
O      7.648534     0.634999    12.288702    -0.513246
O      4.344730     8.243986     3.089069    -0.531129
O      5.701043     7.242762     1.644286    -0.592811
O      3.800224     7.129594    13.461583    -0.521049
O      5.529913     6.944124    14.803397    -0.584194
O     12.281781    13.617902     3.177558    -0.470013
O     13.771039     9.535989     2.786597    -0.563357
O     12.382196    11.252373     2.551700    -0.577501
O     13.565966    15.082801     4.244252    -0.513246

The following XYZ coordinates are in angstroms. Other properties are in atomic units.
The sperically averaged electron density of each atom fit to a function of the form exp(a - br)
eigen_1, eigen_2 and eigen_3 are the three eigenvalues of traceless quadrupole moment tensor
  atom number  atomic symbol              X              Y              Z     net charge C6 coefficient C8 coefficient C10 coefficient fluctuating dipole atomic polarizability isotropic forcefield polarizability              a              b squared Pearson coefficient          <r^3>          <r^4>         wp_QDO          m_QDO          q_QDO       dipole_x       dipole_y       dipole_z         dipole            Qxy            Qxz            Qyz     Q(x^2-y^2)  Q(3z^2 - R^2)        eigen_1        eigen_2        eigen_3 static polarizability      alpha(xx)      alpha(xy)      alpha(xz)      alpha(yy)      alpha(yz)      alpha(zz) atomic spin moment
            1             Cd       5.015391       1.105433       3.560634       0.919975     171.086374 0.42972992E+04  0.16250931E+06                                22.964229                           20.056319       0.991292       2.024003                    0.997473      77.357432     205.179185       0.461408       0.351025      -1.224278      -0.003580      -0.059553       0.065153       0.088342      -0.043416      -0.007432      -0.023196       0.166339      -0.205661      -0.088770      -0.039342       0.128111             25.702822      22.126902       2.710853       1.030445      27.111201       0.513011      27.870363           0.000000
            2             Cd       1.699281      15.505924       5.003809       0.943634     180.467314 0.44176485E+04  0.16802064E+06                                23.667853                           20.254753       0.950045       2.017289                    0.997429      76.777551     203.443492       0.462424       0.348252      -1.228149      -0.016936       0.104670      -0.060779       0.122216       0.001239      -0.026719      -0.028940       0.166512      -0.176295      -0.087193      -0.029702       0.116895             26.925295      24.471144       1.141081       3.718804      25.797748       4.056010      30.506993           0.000000
            3             Cd       2.056109      14.612367      11.605084       0.919975     171.086349 0.42972987E+04  0.16250928E+06                                22.964227                           20.056318       0.991292       2.024003                    0.997473      77.357430     205.179173       0.461408       0.351025      -1.224278       0.003580       0.059553       0.065153       0.088342      -0.043416       0.007432       0.023196       0.166340      -0.205661      -0.088770      -0.039342       0.128111             25.702819      22.126899       2.710851      -1.030445      27.111197      -0.513011      27.870361           0.000000
            4             Cd       5.372219       0.211876      13.048259       0.943634     180.467326 0.44176486E+04  0.16802064E+06                                23.667854                           20.254754       0.950045       2.017289                    0.997429      76.777551     203.443493       0.462424       0.348252      -1.228149       0.016936      -0.104670      -0.060779       0.122216       0.001239       0.026719       0.028940       0.166512      -0.176295      -0.087193      -0.029702       0.116894             26.925297      24.471146       1.141082      -3.718804      25.797752      -4.056011      30.506993           0.000000
            5             Cd       9.127609       8.964333       4.483816       0.919975     171.086364 0.42972989E+04  0.16250929E+06                                22.964228                           20.056318       0.991292       2.024003                    0.997473      77.357430     205.179176       0.461408       0.351025      -1.224278       0.003580      -0.059553      -0.065153       0.088342       0.043416      -0.007432       0.023196       0.166339      -0.205661      -0.088769      -0.039342       0.128111             25.702821      22.126901      -2.710852       1.030444      27.111200      -0.513011      27.870362           0.000000
            6             Cd      12.443719       7.647024       3.040641       0.943634     180.467341 0.44176490E+04  0.16802066E+06                                23.667855                           20.254755       0.950045       2.017289                    0.997429      76.777554     203.443505       0.462424       0.348252      -1.228149       0.016936       0.104670       0.060779       0.122216      -0.001239      -0.026719       0.028940       0.166512      -0.176295      -0.087193      -0.029702       0.116895             26.925298      24.471147      -1.141082       3.718805      25.797752      -4.056011      30.506995           0.000000
            7             Cd      12.086891       6.753467      12.528266       0.919975     171.086378 0.42972993E+04  0.16250931E+06                                22.964230                           20.056319       0.991292       2.024003                    0.997473      77.357432     205.179185       0.461408       0.351025      -1.224278      -0.003580       0.059553      -0.065153       0.088342       0.043416       0.007432      -0.023196       0.166340      -0.205661      -0.088769      -0.039342       0.128111             25.702823      22.126901      -2.710854      -1.030445      27.111202       0.513011      27.870364           0.000000
            8             Cd       8.770781       8.070776      11.085091       0.943634     180.467334 0.44176487E+04  0.16802064E+06                                23.667855                           20.254754       0.950045       2.017289                    0.997429      76.777552     203.443496       0.462424       0.348252      -1.228149      -0.016936      -0.104670       0.060779       0.122216      -0.001239       0.026719      -0.028940       0.166512      -0.176295      -0.087193      -0.029702       0.116895             26.925298      24.471146      -1.141083      -3.718804      25.797753       4.056011      30.506994           0.000000
            9             Cd       9.127609      14.612367      12.528266       0.919975     171.086367 0.42972989E+04  0.16250929E+06                                22.964229                           20.056319       0.991292       2.024003                    0.997473      77.357430     205.179177       0.461408       0.351025      -1.224278       0.003580       0.059553      -0.065153       0.088342      -0.043416      -0.007432      -0.023196       0.166340      -0.205661      -0.088769      -0.039342       0.128111             25.702822      22.126901       2.710852       1.030445      27.111202       0.513011      27.870362           0.000000
           10             Cd      12.443719       0.211876      11.085091       0.943634     180.467331 0.44176487E+04  0.16802065E+06                                23.667854                           20.254754       0.950045       2.017289                    0.997429      76.777552     203.443496       0.462424       0.348252      -1.228149       0.016936      -0.104670       0.060779       0.122216       0.001239      -0.026719      -0.028940       0.166512      -0.176295      -0.087193      -0.029702       0.116895             26.925297      24.471146       1.141083       3.718804      25.797752       4.056010      30.506993           0.000000
           11             Cd      12.086891       1.105433       4.483816       0.919975     171.086368 0.42972990E+04  0.16250930E+06                                22.964229                           20.056319       0.991292       2.024003                    0.997473      77.357431     205.179180       0.461408       0.351025      -1.224278      -0.003580      -0.059553      -0.065153       0.088342      -0.043416       0.007432       0.023196       0.166340      -0.205661      -0.088769      -0.039342       0.128111             25.702821      22.126901       2.710853      -1.030444      27.111200      -0.513011      27.870362           0.000000
           12             Cd       8.770781      15.505924       3.040641       0.943634     180.467339 0.44176490E+04  0.16802066E+06                                23.667855                           20.254754       0.950045       2.017289                    0.997429      76.777554     203.443503       0.462424       0.348252      -1.228149      -0.016936       0.104670       0.060779       0.122216       0.001239       0.026719       0.028940       0.166512      -0.176295      -0.087193      -0.029702       0.116895             26.925298      24.471147       1.141083      -3.718804      25.797753      -4.056011      30.506994           0.000000
           13             Cd       5.015391       6.753467      11.605084       0.919975     171.086356 0.42972986E+04  0.16250928E+06                                22.964228                           20.056318       0.991292       2.024003                    0.997473      77.357428     205.179168       0.461408       0.351025      -1.224278      -0.003580       0.059553       0.065153       0.088342       0.043416      -0.007432       0.023196       0.166339      -0.205661      -0.088769      -0.039342       0.128111             25.702820      22.126899      -2.710853       1.030445      27.111200      -0.513010      27.870362           0.000000
           14             Cd       1.699281       8.070776      13.048259       0.943634     180.467327 0.44176488E+04  0.16802065E+06                                23.667854                           20.254754       0.950045       2.017289                    0.997429      76.777552     203.443499       0.462424       0.348252      -1.228149      -0.016936      -0.104670      -0.060779       0.122216      -0.001239      -0.026719       0.028940       0.166512      -0.176295      -0.087193      -0.029702       0.116895             26.925297      24.471146      -1.141082       3.718805      25.797751      -4.056011      30.506995           0.000000
           15             Cd       2.056109       8.964333       3.560634       0.919975     171.086352 0.42972987E+04  0.16250928E+06                                22.964228                           20.056318       0.991292       2.024003                    0.997473      77.357428     205.179171       0.461408       0.351025      -1.224278       0.003580      -0.059553       0.065153       0.088342       0.043416       0.007432      -0.023196       0.166339      -0.205661      -0.088769      -0.039342       0.128111             25.702820      22.126900      -2.710852      -1.030444      27.111198       0.513011      27.870363           0.000000
           16             Cd       5.372219       7.647024       5.003809       0.943634     180.467328 0.44176486E+04  0.16802064E+06                                23.667854                           20.254754       0.950045       2.017289                    0.997429      76.777551     203.443494       0.462424       0.348252      -1.228149       0.016936       0.104670      -0.060779       0.122216      -0.001239       0.026719      -0.028940       0.166512      -0.176295      -0.087193      -0.029702       0.116895             26.925297      24.471146      -1.141083      -3.718804      25.797751       4.056011      30.506994           0.000000
           17             Cd       0.000000       0.000000       0.000000       1.140628     125.405714 0.27917210E+04  0.94956205E+05                                18.808229                           16.223067       1.014218       2.087339                    0.998632      69.842921     176.746109       0.509366       0.353529      -1.219856       0.000000       0.000000       0.000000       0.000000       0.084843      -0.007432       0.004076      -0.365343      -0.067171      -0.190612      -0.022021       0.212632             20.706762      30.191319      -4.075413       0.423919      10.495886      -0.415627      21.433080          -0.000005
           18             Cd       7.071500       0.000000       8.044450       1.140628     125.405701 0.27917207E+04  0.94956193E+05                                18.808227                           16.223066       1.014217       2.087339                    0.998632      69.842920     176.746103       0.509366       0.353529      -1.219856      -0.000000      -0.000000      -0.000000       0.000000       0.084843       0.007432      -0.004076      -0.365343      -0.067171      -0.190612      -0.022021       0.212632             20.706760      30.191315      -4.075412      -0.423919      10.495886       0.415627      21.433078          -0.000005
           19             Cd       0.000000       7.858900       8.044450       1.140629     125.405693 0.27917203E+04  0.94956178E+05                                18.808226                           16.223065       1.014218       2.087339                    0.998632      69.842919     176.746096       0.509366       0.353529      -1.219856      -0.000000       0.000000       0.000000       0.000000      -0.084843      -0.007432      -0.004076      -0.365343      -0.067171      -0.190611      -0.022021       0.212632             20.706759      30.191314       4.075412       0.423919      10.495885       0.415627      21.433077          -0.000005
           20             Cd       7.071500       7.858900       0.000000       1.140628     125.405713 0.27917209E+04  0.94956203E+05                                18.808228                           16.223067       1.014217       2.087339                    0.998632      69.842921     176.746108       0.509366       0.353529      -1.219856       0.000000      -0.000000      -0.000000       0.000000      -0.084843       0.007432       0.004076      -0.365343      -0.067171      -0.190612      -0.022021       0.212632             20.706761      30.191319       4.075413      -0.423919      10.495886      -0.415627      21.433079          -0.000005
           21              H       6.355864       1.152115       0.302471       0.096069       1.248803 0.88530979E+01  0.88754226E+02                                 1.892012                            1.724138      -0.974701       2.416163                    0.998053       3.499041       9.758704       0.485213       1.259158      -0.714921       0.049876       0.022626       0.000298       0.054769       0.015299      -0.006190       0.000391       0.019209       0.006197      -0.019629       0.000925       0.018703              1.956904       2.678028       0.394448       0.110506       1.614292       0.070506       1.578391          -0.000002
           22              H       3.998226       4.253237       4.792883       0.096235       1.137189 0.75197333E+01  0.72931184E+02                                 1.814733                            1.611328      -1.043027       2.380290                    0.997260       3.604022      10.137945       0.487752       1.294782      -0.704513      -0.047202      -0.004721       0.023000       0.052719      -0.000105      -0.012272       0.007288      -0.001590      -0.021472      -0.017141       0.003835       0.013305              1.913029       2.771016       0.053812      -0.469692       1.470472      -0.022309       1.497600          -0.000001
           23              H       8.825232       4.973112       2.847735       0.395764       0.484307 0.28300720E+01  0.22169417E+02                                 1.150301                            1.082180      -1.437254       2.331569                    0.997364       2.569095       7.180651       0.503868       1.551789      -0.652954       0.004625      -0.003918      -0.006382       0.008802      -0.000647      -0.005708      -0.001634       0.022217       0.000310      -0.011497      -0.001994       0.013491              1.178199       1.025280      -0.009888      -0.029971       1.526301       0.189723       0.983015           0.000000
           24              H       0.715636      14.565685       8.346921       0.096069       1.248803 0.88530981E+01  0.88754223E+02                                 1.892012                            1.724138      -0.974701       2.416163                    0.998053       3.499041       9.758702       0.485213       1.259157      -0.714921      -0.049876      -0.022626       0.000298       0.054769       0.015299       0.006190      -0.000391       0.019209       0.006197      -0.019629       0.000925       0.018703              1.956903       2.678027       0.394448      -0.110506       1.614292      -0.070506       1.578391          -0.000002
           25              H       3.073274      11.464563      12.837333       0.096235       1.137188 0.75197244E+01  0.72931077E+02                                 1.814732                            1.611327      -1.043027       2.380291                    0.997260       3.604021      10.137941       0.487752       1.294782      -0.704513       0.047202       0.004721       0.023000       0.052719      -0.000105       0.012272      -0.007288      -0.001590      -0.021472      -0.017141       0.003835       0.013305              1.913028       2.771014       0.053812       0.469692       1.470471       0.022309       1.497599          -0.000001
           26              H      12.389268      10.744688      10.892185       0.395764       0.484307 0.28300735E+01  0.22169429E+02                                 1.150301                            1.082180      -1.437254       2.331568                    0.997364       2.569095       7.180650       0.503868       1.551789      -0.652954      -0.004625       0.003918      -0.006382       0.008802      -0.000647       0.005708       0.001634       0.022217       0.000310      -0.011497      -0.001994       0.013491              1.178199       1.025280      -0.009888       0.029971       1.526301      -0.189723       0.983015           0.000000
           27              H       7.787136       9.011015       7.741979       0.096069       1.248803 0.88530981E+01  0.88754223E+02                                 1.892012                            1.724138      -0.974701       2.416163                    0.998053       3.499041       9.758702       0.485213       1.259157      -0.714921      -0.049876       0.022626      -0.000298       0.054769      -0.015299      -0.006190      -0.000391       0.019209       0.006197      -0.019629       0.000925       0.018703              1.956903       2.678027      -0.394448       0.110506       1.614292      -0.070506       1.578391          -0.000002
           28              H      10.144774      12.112137       3.251567       0.096235       1.137189 0.75197352E+01  0.72931201E+02                                 1.814733                            1.611327      -1.043027       2.380291                    0.997260       3.604022      10.137942       0.487752       1.294781      -0.704513       0.047202      -0.004721      -0.023000       0.052719       0.000105      -0.012272      -0.007288      -0.001590      -0.021472      -0.017141       0.003835       0.013305              1.913029       2.771015      -0.053812      -0.469692       1.470472       0.022309       1.497600          -0.000001
           29              H       5.317768      12.832012       5.196715       0.395764       0.484307 0.28300689E+01  0.22169388E+02                                 1.150301                            1.082180      -1.437254       2.331569                    0.997364       2.569094       7.180650       0.503867       1.551791      -0.652954      -0.004625      -0.003918       0.006382       0.008802       0.000647      -0.005708       0.001634       0.022217       0.000310      -0.011497      -0.001994       0.013491              1.178198       1.025280       0.009888      -0.029971       1.526301      -0.189723       0.983014           0.000000
           30              H      13.427364       6.706785      15.786429       0.096069       1.248803 0.88530992E+01  0.88754245E+02                                 1.892013                            1.724139      -0.974701       2.416163                    0.998053       3.499041       9.758705       0.485213       1.259158      -0.714921       0.049876      -0.022626      -0.000298       0.054769      -0.015299       0.006190       0.000391       0.019209       0.006197      -0.019629       0.000925       0.018703              1.956904       2.678028      -0.394448      -0.110507       1.614293       0.070506       1.578392          -0.000002
           31              H      11.069726       3.605663      11.296017       0.096235       1.137189 0.75197345E+01  0.72931198E+02                                 1.814733                            1.611328      -1.043028       2.380290                    0.997260       3.604022      10.137945       0.487752       1.294782      -0.704513      -0.047202       0.004721      -0.023000       0.052719       0.000105       0.012272       0.007288      -0.001590      -0.021472      -0.017141       0.003835       0.013305              1.913030       2.771017      -0.053812       0.469692       1.470472      -0.022309       1.497600          -0.000001
           32              H       1.753732       2.885788      13.241165       0.395764       0.484307 0.28300720E+01  0.22169417E+02                                 1.150301                            1.082180      -1.437254       2.331569                    0.997364       2.569095       7.180651       0.503868       1.551789      -0.652954       0.004625       0.003918       0.006382       0.008802       0.000647       0.005708      -0.001634       0.022217       0.000310      -0.011497      -0.001994       0.013491              1.178199       1.025280       0.009888       0.029971       1.526301       0.189723       0.983015           0.000000
           33              H       7.787136      14.565685      15.786429       0.096069       1.248803 0.88530981E+01  0.88754223E+02                                 1.892012                            1.724138      -0.974701       2.416163                    0.998053       3.499041       9.758702       0.485213       1.259157      -0.714921      -0.049876      -0.022626      -0.000298       0.054769       0.015299      -0.006190       0.000391       0.019209       0.006197      -0.019629       0.000925       0.018703              1.956903       2.678027       0.394448       0.110506       1.614292       0.070506       1.578391          -0.000002
           34              H      10.144774      11.464563      11.296017       0.096235       1.137189 0.75197339E+01  0.72931189E+02                                 1.814733                            1.611328      -1.043028       2.380290                    0.997260       3.604022      10.137944       0.487752       1.294782      -0.704513       0.047202       0.004721      -0.023000       0.052719      -0.000105      -0.012272       0.007288      -0.001590      -0.021472      -0.017141       0.003835       0.013305              1.913029       2.771016       0.053812      -0.469692       1.470472      -0.022309       1.497600          -0.000001
           35              H       5.317768      10.744688      13.241165       0.395764       0.484307 0.28300689E+01  0.22169388E+02                                 1.150301                            1.082180      -1.437254       2.331569                    0.997364       2.569094       7.180650       0.503867       1.551791      -0.652954      -0.004625       0.003918       0.006382       0.008802      -0.000647      -0.005708      -0.001634       0.022217       0.000310      -0.011497      -0.001994       0.013491              1.178199       1.025280      -0.009888      -0.029971       1.526301       0.189723       0.983014           0.000000
           36              H      13.427364       1.152115       7.741979       0.096069       1.248804 0.88531035E+01  0.88754295E+02                                 1.892013                            1.724139      -0.974701       2.416162                    0.998053       3.499042       9.758707       0.485213       1.259158      -0.714921       0.049876       0.022626      -0.000298       0.054769       0.015299       0.006190      -0.000391       0.019209       0.006198      -0.019629       0.000925       0.018703              1.956904       2.678028       0.394448      -0.110507       1.614293      -0.070506       1.578392          -0.000002
           37              H      11.069726       4.253237       3.251567       0.096235       1.137189 0.75197346E+01  0.72931195E+02                                 1.814733                            1.611328      -1.043027       2.380291                    0.997260       3.604022      10.137943       0.487752       1.294781      -0.704513      -0.047202      -0.004721      -0.023000       0.052719      -0.000105       0.012272      -0.007288      -0.001590      -0.021472      -0.017141       0.003835       0.013305              1.913029       2.771016       0.053812       0.469692       1.470472       0.022309       1.497600          -0.000001
           38              H       1.753732       4.973112       5.196715       0.395764       0.484307 0.28300689E+01  0.22169388E+02                                 1.150301                            1.082180      -1.437254       2.331569                    0.997364       2.569094       7.180650       0.503867       1.551791      -0.652954       0.004625      -0.003918       0.006382       0.008802      -0.000647       0.005708       0.001634       0.022217       0.000310      -0.011497      -0.001994       0.013491              1.178198       1.025280      -0.009888       0.029971       1.526301      -0.189723       0.983014           0.000000
           39              H       6.355864       6.706785       8.346921       0.096069       1.248803 0.88530993E+01  0.88754243E+02                                 1.892013                            1.724138      -0.974701       2.416163                    0.998053       3.499041       9.758704       0.485213       1.259158      -0.714921       0.049876      -0.022626       0.000298       0.054769      -0.015299      -0.006190      -0.000391       0.019209       0.006197      -0.019629       0.000925       0.018703              1.956904       2.678028      -0.394448       0.110507       1.614292      -0.070506       1.578391          -0.000002
           40              H       3.998226       3.605663      12.837333       0.096235       1.137189 0.75197340E+01  0.72931190E+02                                 1.814733                            1.611328      -1.043027       2.380291                    0.997260       3.604022      10.137944       0.487752       1.294782      -0.704513      -0.047202       0.004721       0.023000       0.052719       0.000105      -0.012272      -0.007288      -0.001590      -0.021472      -0.017141       0.003835       0.013305              1.913029       2.771016      -0.053812      -0.469692       1.470472       0.022309       1.497600          -0.000001
           41              H       8.825232       2.885788      10.892185       0.395764       0.484307 0.28300701E+01  0.22169398E+02                                 1.150301                            1.082180      -1.437254       2.331569                    0.997364       2.569094       7.180648       0.503868       1.551790      -0.652954       0.004625       0.003918      -0.006382       0.008802       0.000647      -0.005708       0.001634       0.022217       0.000310      -0.011497      -0.001994       0.013491              1.178198       1.025280       0.009888      -0.029971       1.526301      -0.189723       0.983014           0.000000
           42              H       0.715636       9.011015       0.302471       0.096069       1.248803 0.88530993E+01  0.88754243E+02                                 1.892013                            1.724138      -0.974701       2.416163                    0.998053       3.499041       9.758704       0.485213       1.259158      -0.714921      -0.049876       0.022626       0.000298       0.054769      -0.015299       0.006190       0.000391       0.019209       0.006197      -0.019629       0.000925       0.018703              1.956904       2.678028      -0.394448      -0.110507       1.614292       0.070506       1.578391          -0.000002
           43              H       3.073274      12.112137       4.792883       0.096235       1.137188 0.75197288E+01  0.72931125E+02                                 1.814732                            1.611327      -1.043027       2.380291                    0.997260       3.604022      10.137942       0.487752       1.294781      -0.704513       0.047202      -0.004721       0.023000       0.052719       0.000105       0.012272       0.007288      -0.001590      -0.021472      -0.017141       0.003835       0.013305              1.913028       2.771014      -0.053812       0.469692       1.470471      -0.022309       1.497599          -0.000001
           44              H      12.389268      12.832012       2.847735       0.395764       0.484307 0.28300701E+01  0.22169398E+02                                 1.150301                            1.082180      -1.437254       2.331569                    0.997364       2.569094       7.180648       0.503868       1.551790      -0.652954      -0.004625      -0.003918      -0.006382       0.008802       0.000647       0.005708      -0.001634       0.022217       0.000310      -0.011497      -0.001994       0.013491              1.178198       1.025280       0.009888       0.029971       1.526301       0.189723       0.983014           0.000000
           45              C       2.472196      15.669075       1.927450       0.596894      24.351150 0.25144616E+03  0.52160731E+04                                 7.688922                            5.608154       0.019924       2.056891                    0.999391      22.495910      63.122685       0.629479       0.469057      -1.020950      -0.042368      -0.028440       0.064518       0.082259      -0.048814       0.014140      -0.018214      -0.125107      -0.186820      -0.067778      -0.045424       0.113202              8.925133      10.247416       2.158565      -1.543513       4.940346       0.485068      11.587638           0.000000
           46              C       3.496150       0.169752       0.929938      -0.025363      40.383065 0.43410731E+03  0.10144595E+05                                10.079366                            6.868857       0.084947       2.010723                    0.999328      27.968442      78.697478       0.643080       0.407571      -1.075992       0.082300       0.016201       0.003867       0.083969       0.017295       0.006071       0.005421      -0.021690      -0.105098      -0.036048      -0.002684       0.038732             12.438099      12.900625       2.079890      -4.828132       5.511042       0.087530      18.902630          -0.000001
           47              C       5.490313       0.811038       0.281556       0.181514      24.866925 0.29510369E+03  0.63258621E+04                                 7.462011                            5.756814       0.270081       2.105855                    0.999764      25.235519      70.302985       0.678485       0.421135      -1.056432      -0.046687      -0.016820       0.000151       0.049625      -0.003512       0.004720      -0.015429      -0.026871      -0.138840      -0.049335       0.009367       0.039968              8.325551      10.614958       2.226687       0.421315       4.845525       0.936690       9.516169          -0.000003
           48              C       3.626265      -0.033007      15.668980      -0.016084      40.654974 0.44939926E+03  0.10607727E+05                                10.224381                            7.042966       0.072241       2.010141                    0.999510      28.185552      80.063426       0.626911       0.413914      -1.070382       0.089648       0.009827       0.007683       0.090512       0.014874      -0.006237      -0.007388      -0.015610      -0.110221      -0.038044       0.001629       0.036415             12.624028      11.641661       2.499728       2.959094       6.174179       3.019781      20.056246          -0.000002
           49              C       2.743742      15.145672      14.600677       0.595990      25.065814 0.26359935E+03  0.55540291E+04                                 7.970557                            5.825867      -0.127502       2.008303                    0.999517      23.048069      65.986810       0.602052       0.482845      -1.009761      -0.031912      -0.064401      -0.056207       0.091242      -0.027302       0.002999      -0.046168      -0.120893      -0.149093      -0.065057      -0.039705       0.104762              9.284456      10.688837       1.532901       0.339517       5.049542       1.647641      12.114989           0.000001
           50              C       4.858121       4.308249       4.445363       0.190238      25.269427 0.29438012E+03  0.63094565E+04                                 7.604038                            5.790692       0.254812       2.109702                    0.999839      24.985516      69.708937       0.669020       0.427153      -1.052194       0.051766      -0.003753      -0.016457       0.054449      -0.001986       0.003800      -0.026904       0.043368       0.092723      -0.046498       0.005717       0.040781              8.542258      11.348983       0.574882      -2.588995       9.236238       0.833697       5.041554          -0.000003
           51              C       6.709439       3.770700       3.505771      -0.010055      38.032195 0.43605721E+03  0.10205566E+05                                 9.739101                            6.914215       0.135005       2.028642                    0.999410      27.891907      78.641585       0.636559       0.411125      -1.073241      -0.083727      -0.006994       0.034264       0.090736      -0.005861       0.012507      -0.014066       0.027541       0.071616      -0.029636      -0.003808       0.033444             11.762218      11.703245      -2.742116      -3.058820      17.074610       3.529709       6.508799          -0.000001
           52              C       7.835222       6.090647       3.737451       0.602305      23.563481 0.25089841E+03  0.52055600E+04                                 7.616140                            5.661724      -0.017518       2.055181                    0.999623      22.157260      62.321567       0.616177       0.479105      -1.014835       0.075372       0.059997      -0.005256       0.096479      -0.032524       0.028565      -0.032240       0.042023       0.162670      -0.067947      -0.011822       0.079769              8.788718       9.737071       1.296742      -1.671621      11.341802       1.807439       5.287281           0.000000
           53              C       6.761768       5.113000       3.853292      -0.050865      38.267431 0.43795623E+03  0.10266377E+05                                 9.747231                            6.901157       0.050757       1.999895                    0.999448      28.266472      79.893999       0.640730       0.407797      -1.074876      -0.095519       0.001637       0.032714       0.100980      -0.004233       0.005497      -0.005933       0.024491       0.030376      -0.018907       0.002966       0.015941             11.856616      12.557233       4.491560      -1.609378      17.378546       1.257338       5.634068          -0.000001
           54              C       7.727735       2.882645       2.899220       0.576374      24.422310 0.25534515E+03  0.53088566E+04                                 7.654327                            5.627747       0.072991       2.070887                    0.999397      22.660031      63.322279       0.633374       0.465128      -1.024740       0.042717      -0.059962      -0.029782       0.079418      -0.005328       0.054878      -0.021864       0.039991       0.235098      -0.063003      -0.042975       0.105978              8.851025       9.069764      -0.233412      -1.710440      12.567202       1.562844       4.916110          -0.000000
           55              C       4.599304       0.048725       9.971900       0.596895      24.351150 0.25144617E+03  0.52160732E+04                                 7.688921                            5.608153       0.019923       2.056891                    0.999391      22.495910      63.122684       0.629479       0.469057      -1.020950       0.042368       0.028440       0.064518       0.082259      -0.048814      -0.014140       0.018214      -0.125107      -0.186820      -0.067778      -0.045424       0.113202              8.925133      10.247416       2.158565       1.543513       4.940346      -0.485067      11.587637           0.000000
           56              C       3.575350      15.548048       8.974388      -0.025363      40.383067 0.43410733E+03  0.10144595E+05                                10.079366                            6.868857       0.084947       2.010723                    0.999328      27.968443      78.697481       0.643081       0.407571      -1.075992      -0.082300      -0.016201       0.003867       0.083969       0.017295      -0.006071      -0.005421      -0.021690      -0.105098      -0.036048      -0.002684       0.038732             12.438099      12.900625       2.079890       4.828133       5.511042      -0.087530      18.902631          -0.000001
           57              C       1.581187      14.906762       8.326006       0.181514      24.866926 0.29510370E+03  0.63258624E+04                                 7.462011                            5.756814       0.270081       2.105855                    0.999764      25.235520      70.302986       0.678485       0.421135      -1.056432       0.046687       0.016820       0.000151       0.049625      -0.003512      -0.004720       0.015429      -0.026871      -0.138840      -0.049335       0.009367       0.039968              8.325550      10.614957       2.226687      -0.421315       4.845525      -0.936690       9.516169          -0.000003
           58              C       3.445235       0.033007       7.624530      -0.016084      40.654979 0.44939931E+03  0.10607729E+05                                10.224382                            7.042966       0.072241       2.010141                    0.999510      28.185554      80.063436       0.626911       0.413914      -1.070382      -0.089648      -0.009828       0.007683       0.090512       0.014874       0.006237       0.007388      -0.015610      -0.110221      -0.038044       0.001629       0.036415             12.624030      11.641662       2.499729      -2.959094       6.174179      -3.019782      20.056248          -0.000002
           59              C       4.327758       0.572128       6.556227       0.595990      25.065816 0.26359937E+03  0.55540296E+04                                 7.970557                            5.825867      -0.127502       2.008303                    0.999517      23.048070      65.986814       0.602052       0.482845      -1.009761       0.031912       0.064401      -0.056207       0.091242      -0.027302      -0.002999       0.046167      -0.120893      -0.149093      -0.065057      -0.039705       0.104762              9.284457      10.688838       1.532902      -0.339517       5.049542      -1.647641      12.114990           0.000001
           60              C       2.213380      11.409551      12.489813       0.190238      25.269416 0.29438006E+03  0.63094549E+04                                 7.604036                            5.790692       0.254813       2.109702                    0.999839      24.985513      69.708925       0.669020       0.427153      -1.052194      -0.051766       0.003753      -0.016457       0.054449      -0.001986      -0.003800       0.026904       0.043368       0.092724      -0.046498       0.005717       0.040781              8.542255      11.348983       0.574881       2.588995       9.236229      -0.833696       5.041553          -0.000003
           61              C       0.362061      11.947100      11.550221      -0.010055      38.032196 0.43605720E+03  0.10205566E+05                                 9.739101                            6.914215       0.135006       2.028642                    0.999410      27.891907      78.641583       0.636559       0.411125      -1.073241       0.083727       0.006994       0.034264       0.090736      -0.005861      -0.012507       0.014066       0.027541       0.071616      -0.029636      -0.003808       0.033444             11.762218      11.703244      -2.742116       3.058819      17.074611      -3.529709       6.508799          -0.000001
           62              C      13.379278       9.627152      11.781901       0.602305      23.563473 0.25089833E+03  0.52055579E+04                                 7.616139                            5.661723      -0.017518       2.055181                    0.999623      22.157259      62.321563       0.616177       0.479105      -1.014835      -0.075372      -0.059997      -0.005256       0.096479      -0.032524      -0.028565       0.032240       0.042023       0.162670      -0.067947      -0.011822       0.079769              8.788715       9.737061       1.296736       1.671620      11.341804      -1.807442       5.287281           0.000000
           63              C       0.309732      10.604800      11.897742      -0.050865      38.267425 0.43795631E+03  0.10266379E+05                                 9.747231                            6.901158       0.050757       1.999895                    0.999448      28.266469      79.893988       0.640730       0.407797      -1.074876       0.095519      -0.001637       0.032714       0.100980      -0.004233      -0.005497       0.005933       0.024491       0.030376      -0.018907       0.002966       0.015941             11.856614      12.557225       4.491555       1.609377      17.378550      -1.257340       5.634068          -0.000001
           64              C      13.486765      12.835155      10.943670       0.576374      24.422314 0.25534518E+03  0.53088573E+04                                 7.654327                            5.627747       0.072991       2.070887                    0.999397      22.660032      63.322278       0.633374       0.465128      -1.024740      -0.042717       0.059962      -0.029782       0.079418      -0.005328      -0.054878       0.021864       0.039991       0.235098      -0.063003      -0.042975       0.105978              8.851025       9.069764      -0.233412       1.710440      12.567202      -1.562844       4.916110          -0.000000
           65              C      11.670804       7.810175       6.117000       0.596895      24.351152 0.25144619E+03  0.52160736E+04                                 7.688921                            5.608153       0.019923       2.056891                    0.999391      22.495911      63.122684       0.629479       0.469057      -1.020950       0.042368      -0.028440      -0.064518       0.082259       0.048814       0.014140       0.018214      -0.125107      -0.186820      -0.067778      -0.045424       0.113202              8.925133      10.247415      -2.158565      -1.543513       4.940346      -0.485068      11.587637           0.000000
           66              C      10.646850       8.028652       7.114512      -0.025363      40.383064 0.43410730E+03  0.10144594E+05                                10.079365                            6.868857       0.084947       2.010723                    0.999328      27.968442      78.697475       0.643081       0.407571      -1.075992      -0.082300       0.016201      -0.003867       0.083969      -0.017295       0.006071      -0.005421      -0.021690      -0.105098      -0.036048      -0.002684       0.038732             12.438099      12.900624      -2.079890      -4.828132       5.511042      -0.087530      18.902629          -0.000001
           67              C       8.652687       8.669938       7.762894       0.181514      24.866922 0.29510364E+03  0.63258608E+04                                 7.462010                            5.756813       0.270081       2.105855                    0.999764      25.235517      70.302974       0.678485       0.421135      -1.056432       0.046687      -0.016820      -0.000151       0.049625       0.003512       0.004720       0.015429      -0.026871      -0.138840      -0.049335       0.009367       0.039968              8.325549      10.614956      -2.226686       0.421315       4.845524      -0.936690       9.516168          -0.000003
           68              C      10.516735       7.825893       8.464370      -0.016084      40.654980 0.44939934E+03  0.10607729E+05                                10.224382                            7.042966       0.072241       2.010141                    0.999510      28.185555      80.063435       0.626911       0.413914      -1.070382      -0.089648       0.009827      -0.007683       0.090512      -0.014874      -0.006237       0.007388      -0.015610      -0.110221      -0.038044       0.001629       0.036415             12.624029      11.641661      -2.499729       2.959094       6.174179      -3.019782      20.056248          -0.000002
           69              C      11.399258       7.286772       9.532673       0.595990      25.065816 0.26359936E+03  0.55540296E+04                                 7.970558                            5.825868      -0.127502       2.008303                    0.999517      23.048070      65.986817       0.602052       0.482845      -1.009761       0.031912      -0.064401       0.056207       0.091242       0.027302       0.002999       0.046168      -0.120893      -0.149093      -0.065057      -0.039705       0.104762              9.284457      10.688838      -1.532902       0.339517       5.049542      -1.647641      12.114991           0.000001
           70              C       9.284879      12.167149       3.599087       0.190238      25.269428 0.29438012E+03  0.63094566E+04                                 7.604037                            5.790692       0.254812       2.109702                    0.999839      24.985517      69.708936       0.669020       0.427153      -1.052194      -0.051766      -0.003753       0.016457       0.054449       0.001986       0.003800       0.026904       0.043368       0.092724      -0.046498       0.005717       0.040781              8.542258      11.348983      -0.574882      -2.588995       9.236238      -0.833697       5.041553          -0.000003
           71              C       7.433561      11.629600       4.538679      -0.010055      38.032193 0.43605718E+03  0.10205565E+05                                 9.739101                            6.914215       0.135006       2.028642                    0.999410      27.891906      78.641579       0.636559       0.411125      -1.073241       0.083727      -0.006994      -0.034264       0.090736       0.005861       0.012507       0.014066       0.027541       0.071616      -0.029636      -0.003808       0.033444             11.762217      11.703244       2.742116      -3.058820      17.074609      -3.529708       6.508799          -0.000001
           72              C       6.307778      13.949547       4.306999       0.602305      23.563480 0.25089840E+03  0.52055596E+04                                 7.616140                            5.661724      -0.017518       2.055181                    0.999623      22.157259      62.321564       0.616177       0.479105      -1.014835      -0.075372       0.059997       0.005256       0.096479       0.032524       0.028565       0.032240       0.042023       0.162670      -0.067947      -0.011822       0.079769              8.788718       9.737071      -1.296742      -1.671621      11.341802      -1.807439       5.287281           0.000000
           73              C       7.381232      12.971900       4.191158      -0.050865      38.267427 0.43795618E+03  0.10266376E+05                                 9.747230                            6.901156       0.050757       1.999895                    0.999448      28.266470      79.893989       0.640730       0.407797      -1.074876       0.095520       0.001637      -0.032714       0.100980       0.004233       0.005497       0.005933       0.024491       0.030376      -0.018907       0.002966       0.015941             11.856614      12.557232      -4.491559      -1.609378      17.378544      -1.257338       5.634068          -0.000001
           74              C       6.415265      10.741545       5.145230       0.576374      24.422312 0.25534517E+03  0.53088571E+04                                 7.654326                            5.627747       0.072991       2.070887                    0.999397      22.660032      63.322279       0.633374       0.465128      -1.024740      -0.042717      -0.059962       0.029782       0.079418       0.005328       0.054878       0.021864       0.039991       0.235098      -0.063003      -0.042975       0.105978              8.851025       9.069764       0.233412      -1.710440      12.567201      -1.562844       4.916110          -0.000000
           75              C       9.543696       7.907625      14.161450       0.596895      24.351152 0.25144618E+03  0.52160735E+04                                 7.688922                            5.608154       0.019923       2.056891                    0.999391      22.495911      63.122688       0.629479       0.469057      -1.020950      -0.042368       0.028440      -0.064518       0.082259       0.048814      -0.014140      -0.018214      -0.125107      -0.186820      -0.067778      -0.045424       0.113202              8.925133      10.247416      -2.158565       1.543513       4.940346       0.485067      11.587638           0.000000
           76              C      10.567650       7.689148      15.158962      -0.025363      40.383073 0.43410740E+03  0.10144597E+05                                10.079366                            6.868858       0.084946       2.010722                    0.999328      27.968446      78.697490       0.643081       0.407571      -1.075992       0.082300      -0.016201      -0.003867       0.083969      -0.017295      -0.006071       0.005421      -0.021690      -0.105098      -0.036048      -0.002684       0.038733             12.438100      12.900626      -2.079890       4.828133       5.511043       0.087530      18.902632          -0.000001
           77              C      12.561813       7.047862      15.807344       0.181514      24.866923 0.29510366E+03  0.63258614E+04                                 7.462011                            5.756813       0.270081       2.105855                    0.999764      25.235518      70.302982       0.678485       0.421135      -1.056432      -0.046687       0.016820      -0.000151       0.049625       0.003512      -0.004720      -0.015429      -0.026871      -0.138840      -0.049335       0.009367       0.039968              8.325550      10.614958      -2.226687      -0.421315       4.845524       0.936690       9.516169          -0.000003
           78              C      10.697765       7.891907       0.419920      -0.016084      40.654985 0.44939939E+03  0.10607731E+05                                10.224383                            7.042966       0.072241       2.010140                    0.999510      28.185557      80.063445       0.626911       0.413914      -1.070382       0.089648      -0.009828      -0.007683       0.090512      -0.014874       0.006237      -0.007388      -0.015610      -0.110221      -0.038044       0.001629       0.036415             12.624031      11.641663      -2.499729      -2.959095       6.174180       3.019782      20.056250          -0.000002
           79              C       9.815242       8.431028       1.488223       0.595990      25.065816 0.26359936E+03  0.55540296E+04                                 7.970558                            5.825868      -0.127502       2.008303                    0.999517      23.048070      65.986816       0.602052       0.482845      -1.009761      -0.031912       0.064401       0.056207       0.091242       0.027302      -0.002999      -0.046168      -0.120893      -0.149093      -0.065057      -0.039705       0.104762              9.284457      10.688838      -1.532902      -0.339517       5.049542       1.647641      12.114991           0.000001
           80              C      11.929621       3.550651      11.643537       0.190238      25.269426 0.29438009E+03  0.63094559E+04                                 7.604038                            5.790692       0.254812       2.109702                    0.999839      24.985515      69.708936       0.669020       0.427153      -1.052194       0.051766       0.003753       0.016457       0.054449       0.001986      -0.003800      -0.026904       0.043368       0.092723      -0.046498       0.005717       0.040781              8.542259      11.348984      -0.574882       2.588996       9.236238       0.833697       5.041554          -0.000003
           81              C      13.780939       4.088200      12.583129      -0.010055      38.032197 0.43605724E+03  0.10205567E+05                                 9.739102                            6.914216       0.135005       2.028642                    0.999410      27.891908      78.641588       0.636559       0.411125      -1.073241      -0.083727       0.006994      -0.034264       0.090736       0.005861      -0.012507      -0.014066       0.027541       0.071616      -0.029636      -0.003808       0.033444             11.762218      11.703246       2.742116       3.058821      17.074609       3.529709       6.508800          -0.000001
           82              C       0.763722       1.768253      12.351449       0.602305      23.563482 0.25089843E+03  0.52055605E+04                                 7.616141                            5.661724      -0.017518       2.055181                    0.999623      22.157261      62.321571       0.616177       0.479105      -1.014835       0.075372      -0.059997       0.005256       0.096479       0.032524      -0.028565      -0.032240       0.042023       0.162670      -0.067947      -0.011822       0.079769              8.788718       9.737071      -1.296743       1.671621      11.341802       1.807439       5.287281           0.000000
           83              C      13.833268       2.745900      12.235608      -0.050865      38.267431 0.43795625E+03  0.10266378E+05                                 9.747231                            6.901157       0.050757       1.999895                    0.999448      28.266473      79.894000       0.640730       0.407797      -1.074876      -0.095519      -0.001637      -0.032714       0.100980       0.004233      -0.005497      -0.005933       0.024491       0.030376      -0.018907       0.002966       0.015941             11.856615      12.557232      -4.491560       1.609378      17.378545       1.257338       5.634068          -0.000001
           84              C       0.656235       4.976255      13.189680       0.576374      24.422301 0.25534499E+03  0.53088525E+04                                 7.654324                            5.627745       0.072991       2.070887                    0.999397      22.660033      63.322286       0.633374       0.465128      -1.024740       0.042717       0.059962       0.029782       0.079418       0.005328      -0.054878      -0.021864       0.039991       0.235098      -0.063003      -0.042975       0.105978              8.851023       9.069761       0.233410       1.710439      12.567198       1.562843       4.916109          -0.000000
           85              C      11.670804       0.048725      14.161450       0.596895      24.351149 0.25144615E+03  0.52160727E+04                                 7.688921                            5.608153       0.019924       2.056891                    0.999391      22.495909      63.122678       0.629479       0.469057      -1.020950       0.042368       0.028440      -0.064518       0.082259      -0.048814       0.014140      -0.018214      -0.125107      -0.186820      -0.067778      -0.045424       0.113202              8.925132      10.247415       2.158565      -1.543512       4.940346       0.485067      11.587636           0.000000
           86              C      10.646850      15.548048      15.158962      -0.025363      40.383064 0.43410730E+03  0.10144594E+05                                10.079365                            6.868857       0.084947       2.010723                    0.999328      27.968442      78.697475       0.643081       0.407571      -1.075992      -0.082300      -0.016201      -0.003867       0.083969       0.017295       0.006071       0.005421      -0.021690      -0.105098      -0.036048      -0.002684       0.038732             12.438098      12.900624       2.079890      -4.828132       5.511042       0.087530      18.902629          -0.000001
           87              C       8.652687      14.906762      15.807344       0.181514      24.866924 0.29510368E+03  0.63258617E+04                                 7.462011                            5.756813       0.270081       2.105855                    0.999764      25.235519      70.302981       0.678485       0.421135      -1.056432       0.046687       0.016820      -0.000151       0.049625      -0.003512       0.004720      -0.015429      -0.026871      -0.138840      -0.049335       0.009367       0.039968              8.325550      10.614956       2.226686       0.421315       4.845524       0.936690       9.516169          -0.000003
           88              C      10.516735       0.033007       0.419920      -0.016084      40.654978 0.44939931E+03  0.10607729E+05                                10.224381                            7.042966       0.072241       2.010141                    0.999510      28.185554      80.063432       0.626911       0.413914      -1.070382      -0.089648      -0.009827      -0.007683       0.090512       0.014874      -0.006237      -0.007388      -0.015610      -0.110221      -0.038044       0.001629       0.036415             12.624029      11.641661       2.499729       2.959094       6.174179       3.019782      20.056247          -0.000002
           89              C      11.399258       0.572128       1.488223       0.595990      25.065817 0.26359937E+03  0.55540298E+04                                 7.970557                            5.825867      -0.127502       2.008303                    0.999517      23.048070      65.986813       0.602052       0.482845      -1.009761       0.031912       0.064401       0.056207       0.091242      -0.027302       0.002999      -0.046168      -0.120893      -0.149093      -0.065057      -0.039705       0.104762              9.284457      10.688838       1.532902       0.339517       5.049542       1.647641      12.114990           0.000001
           90              C       9.284879      11.409551      11.643537       0.190238      25.269429 0.29438015E+03  0.63094573E+04                                 7.604038                            5.790692       0.254812       2.109702                    0.999839      24.985518      69.708942       0.669020       0.427153      -1.052194      -0.051766       0.003753       0.016457       0.054449      -0.001986       0.003800      -0.026904       0.043368       0.092723      -0.046498       0.005717       0.040781              8.542258      11.348983       0.574881      -2.588995       9.236238       0.833697       5.041553          -0.000003
           91              C       7.433561      11.947100      12.583129      -0.010055      38.032196 0.43605720E+03  0.10205566E+05                                 9.739102                            6.914215       0.135006       2.028642                    0.999410      27.891907      78.641586       0.636559       0.411125      -1.073241       0.083727       0.006994      -0.034265       0.090736      -0.005861       0.012507      -0.014066       0.027541       0.071616      -0.029636      -0.003808       0.033444             11.762218      11.703246      -2.742118      -3.058820      17.074610       3.529709       6.508799          -0.000001
           92              C       6.307778       9.627152      12.351449       0.602305      23.563473 0.25089833E+03  0.52055580E+04                                 7.616139                            5.661724      -0.017518       2.055181                    0.999623      22.157259      62.321564       0.616177       0.479105      -1.014835      -0.075372      -0.059997       0.005256       0.096479      -0.032524       0.028565      -0.032240       0.042023       0.162670      -0.067947      -0.011822       0.079769              8.788716       9.737062       1.296736      -1.671620      11.341804       1.807442       5.287281           0.000000
           93              C       7.381232      10.604800      12.235608      -0.050865      38.267425 0.43795628E+03  0.10266379E+05                                 9.747231                            6.901158       0.050757       1.999895                    0.999448      28.266468      79.893987       0.640730       0.407797      -1.074876       0.095519      -0.001637      -0.032714       0.100980      -0.004233       0.005497      -0.005933       0.024491       0.030376      -0.018907       0.002966       0.015941             11.856615      12.557227       4.491557      -1.609377      17.378550       1.257340       5.634068          -0.000001
           94              C       6.415265      12.835155      13.189680       0.576374      24.422314 0.25534518E+03  0.53088573E+04                                 7.654327                            5.627747       0.072990       2.070887                    0.999397      22.660032      63.322279       0.633374       0.465128      -1.024740      -0.042717       0.059962       0.029782       0.079418      -0.005328       0.054878      -0.021864       0.039991       0.235098      -0.063003      -0.042975       0.105978              8.851026       9.069765      -0.233413      -1.710440      12.567202       1.562844       4.916110          -0.000000
           95              C       9.543696      15.669075       6.117000       0.596895      24.351148 0.25144614E+03  0.52160724E+04                                 7.688920                            5.608153       0.019924       2.056891                    0.999391      22.495908      63.122675       0.629479       0.469057      -1.020950      -0.042368      -0.028440      -0.064518       0.082259      -0.048814      -0.014140       0.018214      -0.125107      -0.186820      -0.067778      -0.045424       0.113202              8.925132      10.247415       2.158565       1.543512       4.940346      -0.485067      11.587636           0.000000
           96              C      10.567650       0.169752       7.114512      -0.025363      40.383059 0.43410725E+03  0.10144593E+05                                10.079364                            6.868857       0.084947       2.010723                    0.999328      27.968440      78.697467       0.643081       0.407571      -1.075992       0.082300       0.016201      -0.003867       0.083969       0.017295      -0.006071      -0.005421      -0.021690      -0.105098      -0.036048      -0.002684       0.038732             12.438097      12.900623       2.079890       4.828132       5.511042      -0.087530      18.902627          -0.000001
           97              C      12.561813       0.811038       7.762894       0.181514      24.866924 0.29510367E+03  0.63258615E+04                                 7.462011                            5.756813       0.270081       2.105855                    0.999764      25.235519      70.302984       0.678485       0.421135      -1.056432      -0.046687      -0.016820      -0.000151       0.049625      -0.003512      -0.004720       0.015429      -0.026871      -0.138840      -0.049335       0.009367       0.039968              8.325550      10.614957       2.226687      -0.421315       4.845525      -0.936690       9.516169          -0.000003
           98              C      10.697765      -0.033007       8.464370      -0.016084      40.654975 0.44939928E+03  0.10607728E+05                                10.224380                            7.042965       0.072241       2.010141                    0.999510      28.185553      80.063425       0.626911       0.413914      -1.070382       0.089648       0.009827      -0.007683       0.090512       0.014874       0.006237       0.007388      -0.015610      -0.110221      -0.038044       0.001629       0.036415             12.624028      11.641660       2.499728      -2.959094       6.174179      -3.019781      20.056244          -0.000002
           99              C       9.815242      15.145672       9.532673       0.595990      25.065815 0.26359936E+03  0.55540294E+04                                 7.970557                            5.825867      -0.127502       2.008303                    0.999517      23.048069      65.986810       0.602052       0.482845      -1.009761      -0.031912      -0.064401       0.056207       0.091242      -0.027302      -0.002999       0.046168      -0.120893      -0.149093      -0.065057      -0.039705       0.104762              9.284456      10.688838       1.532902      -0.339517       5.049542      -1.647641      12.114989           0.000001
          100              C      11.929621       4.308249       3.599087       0.190239      25.269423 0.29438005E+03  0.63094549E+04                                 7.604037                            5.790692       0.254812       2.109702                    0.999839      24.985513      69.708927       0.669020       0.427153      -1.052194       0.051766      -0.003753       0.016457       0.054449      -0.001986      -0.003800       0.026904       0.043368       0.092724      -0.046498       0.005717       0.040781              8.542258      11.348983       0.574882       2.588995       9.236237      -0.833697       5.041553          -0.000003
          101              C      13.780939       3.770700       4.538679      -0.010055      38.032197 0.43605724E+03  0.10205567E+05                                 9.739102                            6.914216       0.135005       2.028642                    0.999410      27.891908      78.641588       0.636559       0.411125      -1.073241      -0.083727      -0.006994      -0.034264       0.090736      -0.005861      -0.012507       0.014066       0.027541       0.071616      -0.029636      -0.003808       0.033444             11.762218      11.703246      -2.742116       3.058820      17.074609      -3.529709       6.508799          -0.000002
          102              C       0.763722       6.090647       4.306999       0.602305      23.563480 0.25089841E+03  0.52055599E+04                                 7.616140                            5.661724      -0.017518       2.055181                    0.999623      22.157260      62.321569       0.616177       0.479105      -1.014835       0.075372       0.059997       0.005256       0.096479      -0.032524      -0.028565       0.032240       0.042023       0.162670      -0.067947      -0.011822       0.079769              8.788718       9.737071       1.296743       1.671621      11.341802      -1.807439       5.287281           0.000000
          103              C      13.833268       5.113000       4.191158      -0.050865      38.267430 0.43795624E+03  0.10266377E+05                                 9.747231                            6.901157       0.050757       1.999895                    0.999448      28.266472      79.893999       0.640730       0.407797      -1.074876      -0.095519       0.001637      -0.032714       0.100980      -0.004233      -0.005497       0.005933       0.024491       0.030376      -0.018907       0.002966       0.015941             11.856615      12.557233       4.491560       1.609378      17.378545      -1.257338       5.634068          -0.000001
          104              C       0.656235       2.882645       5.145230       0.576374      24.422301 0.25534499E+03  0.53088524E+04                                 7.654324                            5.627745       0.072990       2.070887                    0.999397      22.660032      63.322282       0.633374       0.465128      -1.024740       0.042717      -0.059962       0.029782       0.079418      -0.005328      -0.054878       0.021864       0.039991       0.235098      -0.063003      -0.042975       0.105978              8.851023       9.069761      -0.233410       1.710439      12.567198      -1.562843       4.916109          -0.000000
          105              C       2.472196       7.907625       9.971900       0.596895      24.351149 0.25144615E+03  0.52160727E+04                                 7.688921                            5.608153       0.019923       2.056891                    0.999391      22.495909      63.122678       0.629479       0.469057      -1.020950      -0.042368       0.028440       0.064518       0.082259       0.048814       0.014140       0.018214      -0.125107      -0.186820      -0.067778      -0.045424       0.113202              8.925132      10.247415      -2.158565      -1.543512       4.940346      -0.485067      11.587636           0.000000
          106              C       3.496150       7.689148       8.974388      -0.025363      40.383066 0.43410733E+03  0.10144595E+05                                10.079365                            6.868857       0.084947       2.010723                    0.999328      27.968443      78.697479       0.643081       0.407571      -1.075992       0.082300      -0.016201       0.003867       0.083969      -0.017295       0.006071      -0.005421      -0.021690      -0.105098      -0.036048      -0.002684       0.038733             12.438099      12.900625      -2.079890      -4.828132       5.511042      -0.087530      18.902630          -0.000001
          107              C       5.490313       7.047862       8.326006       0.181514      24.866922 0.29510364E+03  0.63258608E+04                                 7.462011                            5.756813       0.270081       2.105855                    0.999764      25.235517      70.302977       0.678485       0.421135      -1.056432      -0.046687       0.016820       0.000151       0.049625       0.003512       0.004720       0.015429      -0.026871      -0.138840      -0.049335       0.009367       0.039968              8.325550      10.614957      -2.226687       0.421315       4.845524      -0.936690       9.516168          -0.000003
          108              C       3.626265       7.891907       7.624530      -0.016084      40.654981 0.44939934E+03  0.10607730E+05                                10.224382                            7.042966       0.072241       2.010140                    0.999510      28.185555      80.063439       0.626911       0.413914      -1.070382       0.089648      -0.009827       0.007683       0.090512      -0.014874      -0.006237       0.007388      -0.015610      -0.110221      -0.038044       0.001629       0.036415             12.624030      11.641662      -2.499729       2.959094       6.174180      -3.019782      20.056249          -0.000002
          109              C       2.743742       8.431028       6.556227       0.595990      25.065816 0.26359936E+03  0.55540295E+04                                 7.970558                            5.825868      -0.127502       2.008303                    0.999517      23.048070      65.986818       0.602052       0.482845      -1.009761      -0.031912       0.064401      -0.056207       0.091242       0.027302       0.002999       0.046168      -0.120893      -0.149093      -0.065057      -0.039705       0.104762              9.284457      10.688839      -1.532902       0.339517       5.049542      -1.647641      12.114991           0.000001
          110              C       4.858121       3.550651      12.489813       0.190239      25.269424 0.29438008E+03  0.63094555E+04                                 7.604037                            5.790692       0.254812       2.109702                    0.999839      24.985514      69.708932       0.669020       0.427153      -1.052194       0.051766       0.003753      -0.016457       0.054449       0.001986       0.003800       0.026904       0.043368       0.092723      -0.046498       0.005717       0.040781              8.542258      11.348983      -0.574882      -2.588995       9.236237      -0.833697       5.041553          -0.000003
          111              C       6.709439       4.088200      11.550221      -0.010055      38.032199 0.43605726E+03  0.10205568E+05                                 9.739102                            6.914216       0.135005       2.028642                    0.999410      27.891909      78.641591       0.636559       0.411125      -1.073241      -0.083727       0.006994       0.034264       0.090736       0.005861       0.012507       0.014066       0.027541       0.071616      -0.029636      -0.003808       0.033444             11.762219      11.703245       2.742116      -3.058820      17.074611      -3.529709       6.508799          -0.000002
          112              C       7.835222       1.768253      11.781901       0.602305      23.563481 0.25089841E+03  0.52055600E+04                                 7.616141                            5.661724      -0.017518       2.055181                    0.999623      22.157260      62.321569       0.616177       0.479105      -1.014835       0.075372      -0.059997      -0.005256       0.096479       0.032524       0.028565       0.032240       0.042023       0.162670      -0.067947      -0.011822       0.079769              8.788718       9.737071      -1.296743      -1.671621      11.341802      -1.807439       5.287281           0.000000
          113              C       6.761768       2.745900      11.897742      -0.050865      38.267434 0.43795626E+03  0.10266378E+05                                 9.747232                            6.901157       0.050757       1.999895                    0.999448      28.266473      79.894003       0.640730       0.407797      -1.074876      -0.095519      -0.001637       0.032714       0.100980       0.004233       0.005497       0.005933       0.024491       0.030376      -0.018907       0.002966       0.015941             11.856616      12.557234      -4.491560      -1.609378      17.378547      -1.257338       5.634068          -0.000001
          114              C       7.727735       4.976255      10.943670       0.576374      24.422311 0.25534515E+03  0.53088566E+04                                 7.654326                            5.627747       0.072991       2.070887                    0.999397      22.660031      63.322277       0.633374       0.465128      -1.024740       0.042717       0.059962      -0.029782       0.079418       0.005328       0.054878       0.021864       0.039991       0.235098      -0.063003      -0.042975       0.105978              8.851025       9.069764       0.233412      -1.710440      12.567201      -1.562844       4.916110          -0.000000
          115              C       4.599304       7.810175       1.927450       0.596895      24.351149 0.25144615E+03  0.52160727E+04                                 7.688921                            5.608153       0.019924       2.056891                    0.999391      22.495909      63.122679       0.629479       0.469057      -1.020950       0.042368      -0.028440       0.064518       0.082259       0.048814      -0.014140      -0.018214      -0.125107      -0.186820      -0.067778      -0.045424       0.113202              8.925132      10.247415      -2.158565       1.543513       4.940346       0.485067      11.587636           0.000000
          116              C       3.575350       8.028652       0.929938      -0.025363      40.383071 0.43410739E+03  0.10144597E+05                                10.079367                            6.868858       0.084947       2.010723                    0.999328      27.968445      78.697490       0.643080       0.407571      -1.075992      -0.082300       0.016201       0.003867       0.083969      -0.017295      -0.006071       0.005421      -0.021690      -0.105098      -0.036048      -0.002684       0.038732             12.438101      12.900627      -2.079890       4.828133       5.511043       0.087530      18.902633          -0.000001
          117              C       1.581187       8.669938       0.281556       0.181514      24.866923 0.29510366E+03  0.63258613E+04                                 7.462011                            5.756813       0.270081       2.105855                    0.999764      25.235518      70.302981       0.678485       0.421135      -1.056432       0.046687      -0.016820       0.000151       0.049625       0.003512      -0.004720      -0.015429      -0.026871      -0.138840      -0.049335       0.009367       0.039968              8.325550      10.614957      -2.226687      -0.421315       4.845524       0.936690       9.516169          -0.000003
          118              C       3.445235       7.825893      15.668980      -0.016084      40.654982 0.44939935E+03  0.10607730E+05                                10.224383                            7.042967       0.072241       2.010141                    0.999510      28.185555      80.063442       0.626911       0.413914      -1.070382      -0.089648       0.009827       0.007683       0.090512      -0.014874       0.006237      -0.007388      -0.015610      -0.110221      -0.038044       0.001629       0.036415             12.624031      11.641663      -2.499729      -2.959095       6.174180       3.019782      20.056251          -0.000002
          119              C       4.327758       7.286772      14.600677       0.595990      25.065814 0.26359934E+03  0.55540291E+04                                 7.970557                            5.825867      -0.127502       2.008303                    0.999517      23.048069      65.986813       0.602052       0.482845      -1.009761       0.031912      -0.064401      -0.056207       0.091242       0.027302      -0.002999      -0.046168      -0.120893      -0.149093      -0.065057      -0.039705       0.104762              9.284457      10.688838      -1.532902      -0.339517       5.049542       1.647641      12.114990           0.000001
          120              C       2.213380      12.167149       4.445363       0.190239      25.269418 0.29438006E+03  0.63094551E+04                                 7.604036                            5.790692       0.254812       2.109702                    0.999839      24.985514      69.708929       0.669020       0.427153      -1.052194      -0.051766      -0.003753      -0.016457       0.054449       0.001986      -0.003800      -0.026904       0.043368       0.092723      -0.046498       0.005717       0.040781              8.542256      11.348985      -0.574881       2.588996       9.236229       0.833695       5.041553          -0.000003
          121              C       0.362061      11.629600       3.505771      -0.010055      38.032197 0.43605723E+03  0.10205567E+05                                 9.739101                            6.914215       0.135006       2.028642                    0.999410      27.891908      78.641586       0.636559       0.411125      -1.073241       0.083727      -0.006994       0.034264       0.090736       0.005861      -0.012507      -0.014066       0.027541       0.071616      -0.029636      -0.003808       0.033444             11.762218      11.703244       2.742114       3.058819      17.074611       3.529708       6.508799          -0.000001
          122              C      13.379278      13.949547       3.737451       0.602305      23.563477 0.25089836E+03  0.52055586E+04                                 7.616139                            5.661724      -0.017518       2.055181                    0.999623      22.157257      62.321556       0.616177       0.479105      -1.014835      -0.075372       0.059997      -0.005256       0.096479       0.032524      -0.028565      -0.032240       0.042023       0.162670      -0.067947      -0.011822       0.079769              8.788717       9.737070      -1.296742       1.671621      11.341800       1.807439       5.287280           0.000000
          123              C       0.309732      12.971900       3.853292      -0.050865      38.267425 0.43795616E+03  0.10266375E+05                                 9.747230                            6.901156       0.050757       1.999895                    0.999448      28.266469      79.893984       0.640730       0.407797      -1.074876       0.095519       0.001637       0.032714       0.100980       0.004233      -0.005497      -0.005933       0.024491       0.030376      -0.018907       0.002966       0.015941             11.856613      12.557230      -4.491557       1.609378      17.378543       1.257339       5.634068          -0.000001
          124              C      13.486765      10.741545       2.899220       0.576374      24.422312 0.25534517E+03  0.53088572E+04                                 7.654327                            5.627747       0.072990       2.070887                    0.999397      22.660032      63.322281       0.633374       0.465128      -1.024740      -0.042717      -0.059962      -0.029782       0.079418       0.005328      -0.054878      -0.021864       0.039991       0.235098      -0.063003      -0.042975       0.105978              8.851025       9.069764       0.233412       1.710440      12.567202       1.562844       4.916110          -0.000000
          125              N       4.709619       0.710445       1.375601      -0.333359      40.446506 0.58573715E+03  0.14530808E+05                                 9.709176                            7.719861       0.127388       2.028327                    0.999551      29.681801      81.898103       0.647100       0.381547      -1.110581      -0.048249      -0.046187      -0.129264       0.145500       0.020503      -0.023688      -0.017980       0.068783      -0.127234      -0.052703      -0.015521       0.068225             11.043348      11.600773       2.200143       0.068716       5.989109       1.262731      15.540161          -0.000002
          126              N       4.897721       0.369368      15.247451      -0.333797      41.457832 0.59218935E+03  0.14731065E+05                                 9.881810                            7.768715       0.202323       2.054784                    0.999615      29.639364      81.891015       0.644263       0.382181      -1.110127      -0.069506      -0.014725       0.131066       0.149085       0.029463       0.035150       0.012216       0.034005      -0.142602      -0.059874      -0.009405       0.069279             11.380727      11.342668       1.832576       0.086151       6.105083       1.478573      16.694431          -0.000002
          127              N       5.498798       3.270874       3.896732      -0.310727      38.115758 0.54803027E+03  0.13381875E+05                                 9.339920                            7.477717       0.237553       2.075918                    0.999536      29.004368      79.607304       0.655585       0.382617      -1.108909       0.061493       0.124446       0.015341       0.139655      -0.027283      -0.035387      -0.002646       0.086390       0.012458      -0.056237      -0.010744       0.066982             10.552429      10.418920       0.582071      -2.038967      15.151634       1.874121       6.086732          -0.000003
          128              N       5.587899       5.441502       4.443754      -0.331759      39.140759 0.57611360E+03  0.14253963E+05                                 9.513367                            7.678288       0.154400       2.038223                    0.999409      29.697763      82.227173       0.645099       0.383753      -1.107350       0.059617      -0.129712      -0.072620       0.160166       0.035196      -0.006372      -0.034790       0.088662      -0.033355      -0.068292       0.001744       0.066547             10.700041      11.017603       0.983354      -2.010820      14.728012       1.709271       6.354507          -0.000002
          129              N       2.361881      15.007355       9.420051      -0.333359      40.446505 0.58573715E+03  0.14530808E+05                                 9.709177                            7.719861       0.127388       2.028327                    0.999551      29.681801      81.898104       0.647100       0.381547      -1.110581       0.048249       0.046187      -0.129264       0.145500       0.020503       0.023688       0.017980       0.068783      -0.127234      -0.052703      -0.015521       0.068225             11.043348      11.600773       2.200143      -0.068716       5.989109      -1.262732      15.540162          -0.000002
          130              N       2.173779      15.348432       7.203001      -0.333797      41.457835 0.59218940E+03  0.14731067E+05                                 9.881811                            7.768716       0.202323       2.054784                    0.999615      29.639365      81.891023       0.644263       0.382181      -1.110127       0.069506       0.014725       0.131066       0.149085       0.029463      -0.035150      -0.012216       0.034005      -0.142602      -0.059874      -0.009405       0.069279             11.380729      11.342669       1.832576      -0.086151       6.105083      -1.478573      16.694433          -0.000002
          131              N       1.572702      12.446926      11.941182      -0.310727      38.115761 0.54803045E+03  0.13381880E+05                                 9.339920                            7.477718       0.237553       2.075918                    0.999536      29.004368      79.607301       0.655585       0.382617      -1.108909      -0.061493      -0.124446       0.015341       0.139655      -0.027283       0.035387       0.002646       0.086391       0.012458      -0.056237      -0.010744       0.066982             10.552428      10.418924       0.582069       2.038968      15.151630      -1.874120       6.086732          -0.000003
          132              N       1.483601      10.276298      12.488204      -0.331759      39.140756 0.57611375E+03  0.14253967E+05                                 9.513366                            7.678289       0.154400       2.038223                    0.999409      29.697761      82.227165       0.645099       0.383753      -1.107350      -0.059617       0.129712      -0.072620       0.160166       0.035196       0.006372       0.034790       0.088662      -0.033355      -0.068292       0.001744       0.066547             10.700039      11.017604       0.983354       2.010820      14.728007      -1.709270       6.354507          -0.000002
          133              N       9.433381       8.569345       6.668849      -0.333359      40.446504 0.58573712E+03  0.14530807E+05                                 9.709176                            7.719861       0.127389       2.028327                    0.999551      29.681801      81.898099       0.647100       0.381546      -1.110581       0.048249      -0.046187       0.129264       0.145500      -0.020503      -0.023688       0.017980       0.068783      -0.127234      -0.052703      -0.015521       0.068225             11.043347      11.600772      -2.200143       0.068716       5.989109      -1.262731      15.540160          -0.000002
          134              N       9.245279       8.228268       8.885899      -0.333797      41.457832 0.59218936E+03  0.14731065E+05                                 9.881810                            7.768715       0.202323       2.054784                    0.999615      29.639364      81.891016       0.644263       0.382181      -1.110127       0.069506      -0.014725      -0.131066       0.149085      -0.029463       0.035150      -0.012216       0.034005      -0.142602      -0.059874      -0.009405       0.069279             11.380728      11.342668      -1.832576       0.086151       6.105083      -1.478573      16.694431          -0.000002
          135              N       8.644202      11.129774       4.147718      -0.310727      38.115761 0.54803033E+03  0.13381877E+05                                 9.339920                            7.477717       0.237553       2.075918                    0.999536      29.004370      79.607309       0.655585       0.382617      -1.108909      -0.061493       0.124446      -0.015341       0.139655       0.027283      -0.035387       0.002646       0.086390       0.012458      -0.056237      -0.010744       0.066982             10.552429      10.418921      -0.582071      -2.038967      15.151635      -1.874121       6.086732          -0.000003
          136              N       8.555101      13.300402       3.600696      -0.331759      39.140759 0.57611359E+03  0.14253963E+05                                 9.513366                            7.678288       0.154400       2.038223                    0.999409      29.697763      82.227171       0.645099       0.383753      -1.107350      -0.059617      -0.129712       0.072620       0.160166      -0.035196      -0.006372       0.034790       0.088662      -0.033356      -0.068291       0.001744       0.066547             10.700040      11.017602      -0.983354      -2.010820      14.728012      -1.709271       6.354507          -0.000002
          137              N      11.781119       7.148455      14.713299      -0.333359      40.446510 0.58573721E+03  0.14530810E+05                                 9.709177                            7.719861       0.127388       2.028326                    0.999551      29.681803      81.898110       0.647100       0.381546      -1.110581      -0.048249       0.046187       0.129264       0.145500      -0.020503       0.023688      -0.017980       0.068783      -0.127234      -0.052703      -0.015521       0.068225             11.043348      11.600774      -2.200143      -0.068716       5.989109       1.262732      15.540162          -0.000002
          138              N      11.969221       7.489532       0.841449      -0.333797      41.457835 0.59218940E+03  0.14731067E+05                                 9.881811                            7.768716       0.202323       2.054784                    0.999615      29.639365      81.891022       0.644263       0.382181      -1.110127      -0.069506       0.014725      -0.131066       0.149085      -0.029463      -0.035150       0.012216       0.034005      -0.142602      -0.059874      -0.009405       0.069279             11.380729      11.342670      -1.832576      -0.086151       6.105083       1.478573      16.694433          -0.000002
          139              N      12.570298       4.588026      12.192168      -0.310727      38.115764 0.54803036E+03  0.13381878E+05                                 9.339920                            7.477717       0.237553       2.075918                    0.999536      29.004371      79.607313       0.655585       0.382617      -1.108909       0.061493      -0.124446      -0.015341       0.139655       0.027283       0.035387      -0.002646       0.086391       0.012457      -0.056237      -0.010744       0.066982             10.552430      10.418922      -0.582071       2.038967      15.151635       1.874121       6.086732          -0.000003
          140              N      12.659399       2.417398      11.645146      -0.331759      39.140761 0.57611364E+03  0.14253964E+05                                 9.513367                            7.678289       0.154400       2.038223                    0.999409      29.697764      82.227177       0.645099       0.383753      -1.107350       0.059617       0.129712       0.072620       0.160166      -0.035196       0.006372      -0.034790       0.088662      -0.033356      -0.068292       0.001744       0.066547             10.700041      11.017603      -0.983354       2.010820      14.728013       1.709271       6.354507          -0.000002
          141              N       9.433381      15.007355      14.713299      -0.333359      40.446512 0.58573725E+03  0.14530811E+05                                 9.709177                            7.719862       0.127388       2.028326                    0.999551      29.681804      81.898113       0.647100       0.381546      -1.110581       0.048249       0.046187       0.129264       0.145500       0.020503      -0.023688      -0.017980       0.068783      -0.127234      -0.052703      -0.015521       0.068225             11.043349      11.600773       2.200143       0.068716       5.989109       1.262732      15.540163          -0.000002
          142              N       9.245279      15.348432       0.841449      -0.333797      41.457838 0.59218944E+03  0.14731068E+05                                 9.881811                            7.768716       0.202323       2.054784                    0.999615      29.639366      81.891026       0.644263       0.382181      -1.110127       0.069506       0.014725      -0.131066       0.149085       0.029463       0.035150       0.012216       0.034005      -0.142602      -0.059874      -0.009405       0.069279             11.380729      11.342670       1.832576       0.086151       6.105084       1.478573      16.694434          -0.000002
          143              N       8.644202      12.446926      12.192168      -0.310727      38.115764 0.54803038E+03  0.13381878E+05                                 9.339921                            7.477718       0.237552       2.075918                    0.999536      29.004371      79.607316       0.655585       0.382617      -1.108909      -0.061493      -0.124446      -0.015341       0.139655      -0.027283      -0.035387      -0.002646       0.086390       0.012458      -0.056237      -0.010744       0.066982             10.552430      10.418921       0.582071      -2.038967      15.151637       1.874122       6.086732          -0.000003
          144              N       8.555101      10.276298      11.645146      -0.331759      39.140753 0.57611356E+03  0.14253962E+05                                 9.513366                            7.678288       0.154400       2.038223                    0.999409      29.697762      82.227170       0.645099       0.383753      -1.107350      -0.059617       0.129712       0.072620       0.160166       0.035196      -0.006372      -0.034790       0.088662      -0.033356      -0.068292       0.001744       0.066547             10.700039      11.017599       0.983354      -2.010819      14.728012       1.709271       6.354506          -0.000002
          145              N      11.781119       0.710445       6.668849      -0.333359      40.446508 0.58573720E+03  0.14530809E+05                                 9.709176                            7.719861       0.127388       2.028326                    0.999551      29.681803      81.898106       0.647100       0.381546      -1.110581      -0.048249      -0.046187       0.129264       0.145500       0.020503       0.023688       0.017980       0.068783      -0.127234      -0.052703      -0.015521       0.068225             11.043347      11.600773       2.200143      -0.068716       5.989109      -1.262731      15.540161          -0.000002
          146              N      11.969221       0.369368       8.885899      -0.333797      41.457835 0.59218940E+03  0.14731067E+05                                 9.881811                            7.768716       0.202323       2.054784                    0.999615      29.639365      81.891021       0.644263       0.382181      -1.110127      -0.069506      -0.014725      -0.131066       0.149085       0.029463      -0.035150      -0.012216       0.034005      -0.142602      -0.059874      -0.009405       0.069279             11.380728      11.342669       1.832576      -0.086151       6.105083      -1.478573      16.694432          -0.000002
          147              N      12.570298       3.270874       4.147718      -0.310727      38.115760 0.54803031E+03  0.13381876E+05                                 9.339920                            7.477717       0.237553       2.075918                    0.999536      29.004369      79.607308       0.655585       0.382617      -1.108909       0.061493       0.124446      -0.015341       0.139655      -0.027283       0.035387       0.002646       0.086391       0.012458      -0.056237      -0.010744       0.066982             10.552429      10.418921       0.582071       2.038967      15.151635      -1.874121       6.086732          -0.000003
          148              N      12.659399       5.441502       3.600696      -0.331759      39.140759 0.57611361E+03  0.14253963E+05                                 9.513367                            7.678288       0.154400       2.038223                    0.999409      29.697763      82.227172       0.645099       0.383753      -1.107350       0.059617      -0.129712       0.072620       0.160166       0.035196       0.006372       0.034790       0.088662      -0.033355      -0.068292       0.001744       0.066547             10.700040      11.017602       0.983354       2.010820      14.728012      -1.709271       6.354507          -0.000002
          149              N       4.709619       7.148455       9.420051      -0.333359      40.446506 0.58573716E+03  0.14530808E+05                                 9.709176                            7.719861       0.127388       2.028327                    0.999551      29.681802      81.898103       0.647100       0.381546      -1.110581      -0.048249       0.046187      -0.129264       0.145500      -0.020503      -0.023688       0.017980       0.068783      -0.127234      -0.052703      -0.015521       0.068225             11.043347      11.600772      -2.200143       0.068716       5.989109      -1.262731      15.540161          -0.000002
          150              N       4.897721       7.489532       7.203001      -0.333797      41.457834 0.59218938E+03  0.14731066E+05                                 9.881811                            7.768716       0.202323       2.054784                    0.999615      29.639364      81.891021       0.644263       0.382181      -1.110127      -0.069506       0.014725       0.131066       0.149085      -0.029463       0.035150      -0.012216       0.034005      -0.142602      -0.059874      -0.009405       0.069279             11.380729      11.342670      -1.832576       0.086151       6.105084      -1.478573      16.694433          -0.000002
          151              N       5.498798       4.588026      11.941182      -0.310727      38.115762 0.54803034E+03  0.13381877E+05                                 9.339920                            7.477717       0.237553       2.075918                    0.999536      29.004370      79.607310       0.655585       0.382617      -1.108909       0.061493      -0.124446       0.015341       0.139655       0.027283      -0.035387       0.002646       0.086391       0.012458      -0.056237      -0.010744       0.066982             10.552429      10.418921      -0.582071      -2.038967      15.151635      -1.874121       6.086732          -0.000003
          152              N       5.587899       2.417398      12.488204      -0.331759      39.140759 0.57611360E+03  0.14253963E+05                                 9.513367                            7.678288       0.154400       2.038223                    0.999409      29.697763      82.227172       0.645099       0.383753      -1.107350       0.059617       0.129712      -0.072620       0.160166      -0.035196      -0.006372       0.034790       0.088662      -0.033355      -0.068292       0.001744       0.066547             10.700041      11.017602      -0.983354      -2.010820      14.728012      -1.709271       6.354507          -0.000002
          153              N       2.361881       8.569345       1.375601      -0.333359      40.446513 0.58573729E+03  0.14530812E+05                                 9.709178                            7.719862       0.127388       2.028326                    0.999551      29.681805      81.898117       0.647100       0.381546      -1.110581       0.048249      -0.046187      -0.129264       0.145500      -0.020503       0.023688      -0.017980       0.068783      -0.127233      -0.052703      -0.015521       0.068225             11.043349      11.600774      -2.200143      -0.068716       5.989109       1.262732      15.540163          -0.000002
          154              N       2.173779       8.228268      15.247451      -0.333797      41.457830 0.59218931E+03  0.14731064E+05                                 9.881811                            7.768715       0.202323       2.054784                    0.999615      29.639362      81.891015       0.644263       0.382181      -1.110127       0.069506      -0.014725       0.131066       0.149085      -0.029463      -0.035150       0.012216       0.034005      -0.142602      -0.059874      -0.009405       0.069279             11.380728      11.342669      -1.832576      -0.086151       6.105083       1.478573      16.694432          -0.000002
          155              N       1.572702      11.129774       3.896732      -0.310727      38.115770 0.54803057E+03  0.13381884E+05                                 9.339922                            7.477719       0.237553       2.075918                    0.999536      29.004371      79.607315       0.655585       0.382617      -1.108909      -0.061493       0.124446       0.015341       0.139655       0.027283       0.035387      -0.002646       0.086391       0.012458      -0.056237      -0.010744       0.066982             10.552431      10.418926      -0.582070       2.038968      15.151633       1.874120       6.086733          -0.000003
          156              N       1.483601      13.300402       4.443754      -0.331759      39.140760 0.57611374E+03  0.14253967E+05                                 9.513367                            7.678289       0.154400       2.038223                    0.999409      29.697761      82.227162       0.645099       0.383753      -1.107350      -0.059617      -0.129712      -0.072620       0.160166      -0.035196       0.006372      -0.034790       0.088662      -0.033355      -0.068292       0.001744       0.066547             10.700040      11.017606      -0.983354       2.010820      14.728007       1.709270       6.354507          -0.000002
          157              O       2.726770       0.385086       3.089069      -0.531129      39.864650 0.56250630E+03  0.13706706E+05                                 9.390502                            7.420724       0.039726       2.075471                    0.995834      27.456463      73.193494       0.684706       0.367110      -1.130122      -0.017812       0.001354      -0.013060       0.022129      -0.017889       0.026471       0.021916      -0.057960       0.084792      -0.059743       0.013651       0.046092             10.919935       8.130550       1.060153       0.668484       6.228058       1.976985      18.401197          -0.000003
          158              O       1.370457      15.101662       1.644286      -0.592811      36.239656 0.57401200E+03  0.14015618E+05                                 8.642047                            7.413440       0.348967       2.149894                    0.996603      28.293702      74.760502       0.698658       0.359046      -1.139855       0.040412      -0.023330       0.038785       0.060678      -0.002119       0.055816      -0.008366      -0.002064      -0.199226      -0.091945       0.033397       0.058548              9.259746      13.072798       2.601418       1.688526       6.463833      -0.258016       8.242606          -0.000003
          159              O       3.271276      14.988494      13.461583      -0.521049      45.121912 0.63458101E+03  0.15971844E+05                                10.306747                            7.960021      -0.346508       1.949637                    0.993641      28.001307      76.421161       0.649928       0.374432      -1.122041      -0.007135      -0.024573       0.013103       0.028748      -0.005780      -0.033243      -0.011991      -0.020669       0.110771      -0.045397      -0.006728       0.052125             12.222081      10.182054       0.306475      -2.638090       6.835658       1.780569      19.648531          -0.000002
          160              O       1.541587      14.803024      14.803397      -0.584194      34.624859 0.53041736E+03  0.12707130E+05                                 8.361733                            7.085321       0.440142       2.177640                    0.997771      28.074290      73.652410       0.720350       0.354922      -1.142325       0.040672      -0.041818      -0.013432       0.059861      -0.017010      -0.032642      -0.032511       0.031717      -0.232673      -0.095853       0.031078       0.064775              9.018230      13.760863       0.944064      -2.365596       5.656057       0.171658       7.637771          -0.000004
          161              O       8.932719       5.759002       3.177558      -0.470013      26.087500 0.37642014E+03  0.83366387E+04                                 7.025392                            6.011558       0.269074       2.191398                    0.995771      24.796373      64.034943       0.768167       0.360025      -1.130096      -0.006688       0.027804       0.027602       0.039745      -0.069659      -0.036188       0.032655       0.020301       0.052425      -0.079146      -0.013929       0.093074              7.493791       9.355160      -0.771099      -1.850880       7.923044       1.159513       5.203170          -0.000003
          162              O       7.443461       1.677089       2.786597      -0.563358      44.723391 0.62572607E+03  0.15649132E+05                                10.138903                            7.860365      -0.024604       2.048173                    0.993173      28.101220      75.742779       0.661405       0.370282      -1.128380       0.022137       0.026404      -0.005961       0.034968       0.019034       0.042904      -0.018531      -0.075476       0.014395      -0.072340       0.028228       0.044112             11.978642       8.685206       0.036561      -0.004691      20.685696       1.443691       6.565024          -0.000002
          163              O       8.832304       3.393473       2.551700      -0.577502      30.454609 0.45385000E+03  0.10426562E+05                                 7.600983                            6.488162       0.861978       2.331470                    0.999052      26.979721      68.651773       0.766505       0.347826      -1.151482      -0.003171      -0.035831       0.009978       0.037329       0.074275       0.020519      -0.029350       0.045144      -0.033114      -0.088628       0.005468       0.083160              8.101558      10.452592       2.082591      -1.193514       8.906668       0.134038       4.945415          -0.000006
          164              O       7.648534       7.223901       4.244252      -0.513246      41.414641 0.59335448E+03  0.14664733E+05                                 9.696800                            7.679423      -0.249297       1.984849                    0.994061      27.566966      74.209914       0.664924       0.372713      -1.124924       0.004054      -0.000612      -0.005868       0.007158      -0.032168       0.012393       0.011122      -0.064278       0.021606      -0.053180       0.010381       0.042800             11.296853       8.654473       1.127687      -0.184754      17.715326       4.173532       7.520761          -0.000002
          165              O       4.344730      15.332714      11.133519      -0.531129      39.864648 0.56250627E+03  0.13706705E+05                                 9.390501                            7.420723       0.039726       2.075471                    0.995834      27.456463      73.193492       0.684706       0.367110      -1.130122       0.017812      -0.001354      -0.013060       0.022129      -0.017889      -0.026471      -0.021916      -0.057960       0.084792      -0.059743       0.013651       0.046092             10.919934       8.130549       1.060153      -0.668484       6.228058      -1.976985      18.401195          -0.000003
          166              O       5.701043       0.616138       9.688736      -0.592811      36.239652 0.57401193E+03  0.14015616E+05                                 8.642046                            7.413440       0.348966       2.149894                    0.996603      28.293700      74.760496       0.698658       0.359046      -1.139855      -0.040412       0.023330       0.038785       0.060678      -0.002119      -0.055816       0.008366      -0.002064      -0.199227      -0.091945       0.033397       0.058548              9.259745      13.072797       2.601418      -1.688525       6.463833       0.258016       8.242605          -0.000003
          167              O       3.800224       0.729306       5.417133      -0.521049      45.121916 0.63458106E+03  0.15971846E+05                                10.306748                            7.960021      -0.346508       1.949637                    0.993641      28.001308      76.421166       0.649928       0.374432      -1.122041       0.007135       0.024573       0.013103       0.028748      -0.005780       0.033243       0.011991      -0.020669       0.110771      -0.045397      -0.006728       0.052125             12.222082      10.182054       0.306475       2.638090       6.835658      -1.780570      19.648533          -0.000002
          168              O       5.529913       0.914776       6.758947      -0.584194      34.624855 0.53041728E+03  0.12707127E+05                                 8.361732                            7.085320       0.440142       2.177640                    0.997771      28.074289      73.652404       0.720350       0.354922      -1.142325      -0.040672       0.041818      -0.013432       0.059861      -0.017010       0.032641       0.032511       0.031717      -0.232673      -0.095853       0.031078       0.064775              9.018229      13.760862       0.944064       2.365596       5.656056      -0.171658       7.637770          -0.000004
          169              O      12.281781       9.958798      11.222008      -0.470013      26.087507 0.37642027E+03  0.83366424E+04                                 7.025393                            6.011559       0.269074       2.191398                    0.995771      24.796375      64.034951       0.768167       0.360025      -1.130096       0.006688      -0.027804       0.027602       0.039745      -0.069659       0.036188      -0.032655       0.020301       0.052425      -0.079146      -0.013929       0.093074              7.493793       9.355158      -0.771103       1.850880       7.923049      -1.159515       5.203171          -0.000003
          170              O      13.771039      14.040711      10.831047      -0.563358      44.723395 0.62572614E+03  0.15649135E+05                                10.138903                            7.860365      -0.024604       2.048173                    0.993173      28.101222      75.742783       0.661405       0.370282      -1.128380      -0.022137      -0.026404      -0.005961       0.034968       0.019034      -0.042904       0.018531      -0.075476       0.014395      -0.072340       0.028228       0.044112             11.978642       8.685206       0.036560       0.004691      20.685696      -1.443691       6.565024          -0.000002
          171              O      12.382196      12.324327      10.596150      -0.577501      30.454594 0.45384971E+03  0.10426553E+05                                 7.600980                            6.488159       0.861979       2.331470                    0.999052      26.979718      68.651755       0.766505       0.347826      -1.151482       0.003171       0.035831       0.009978       0.037329       0.074275      -0.020519       0.029350       0.045144      -0.033113      -0.088628       0.005468       0.083160              8.101555      10.452588       2.082590       1.193514       8.906664      -0.134037       4.945413          -0.000006
          172              O      13.565966       8.493899      12.288702      -0.513246      41.414627 0.59335400E+03  0.14664719E+05                                 9.696797                            7.679420      -0.249297       1.984849                    0.994061      27.566966      74.209912       0.664924       0.372713      -1.124924      -0.004054       0.000612      -0.005868       0.007158      -0.032168      -0.012393      -0.011122      -0.064278       0.021606      -0.053180       0.010381       0.042800             11.296850       8.654470       1.127683       0.184755      17.715321      -4.173533       7.520760          -0.000002
          173              O      11.416230       8.243986       4.955381      -0.531129      39.864650 0.56250631E+03  0.13706706E+05                                 9.390502                            7.420724       0.039726       2.075471                    0.995834      27.456464      73.193496       0.684706       0.367110      -1.130122       0.017812       0.001354       0.013060       0.022128       0.017889       0.026471      -0.021916      -0.057960       0.084792      -0.059743       0.013651       0.046092             10.919935       8.130550      -1.060153       0.668484       6.228058      -1.976985      18.401197          -0.000003
          174              O      12.772543       7.242762       6.400164      -0.592811      36.239656 0.57401200E+03  0.14015618E+05                                 8.642047                            7.413440       0.348966       2.149894                    0.996603      28.293702      74.760502       0.698658       0.359046      -1.139855      -0.040412      -0.023330      -0.038785       0.060678       0.002119       0.055816       0.008366      -0.002064      -0.199226      -0.091945       0.033397       0.058548              9.259746      13.072798      -2.601418       1.688526       6.463833       0.258016       8.242606          -0.000003
          175              O      10.871724       7.129594      10.671767      -0.521049      45.121914 0.63458103E+03  0.15971845E+05                                10.306748                            7.960022      -0.346508       1.949637                    0.993641      28.001307      76.421166       0.649928       0.374432      -1.122041       0.007135      -0.024573      -0.013103       0.028748       0.005780      -0.033243       0.011991      -0.020669       0.110771      -0.045397      -0.006728       0.052125             12.222082      10.182054      -0.306475      -2.638090       6.835658      -1.780570      19.648533          -0.000002
          176              O      12.601413       6.944124       9.329953      -0.584194      34.624856 0.53041731E+03  0.12707128E+05                                 8.361732                            7.085321       0.440142       2.177640                    0.997771      28.074289      73.652406       0.720350       0.354922      -1.142325      -0.040672      -0.041818       0.013432       0.059861       0.017010      -0.032642       0.032511       0.031717      -0.232673      -0.095853       0.031078       0.064775              9.018230      13.760863      -0.944064      -2.365596       5.656056      -0.171658       7.637771          -0.000004
          177              O       5.210281      13.617902       4.866892      -0.470013      26.087500 0.37642014E+03  0.83366388E+04                                 7.025392                            6.011558       0.269074       2.191398                    0.995771      24.796372      64.034940       0.768167       0.360025      -1.130096       0.006688       0.027804      -0.027602       0.039745       0.069659      -0.036188      -0.032655       0.020301       0.052425      -0.079146      -0.013929       0.093074              7.493791       9.355160       0.771099      -1.850880       7.923044      -1.159513       5.203170          -0.000003
          178              O       6.699539       9.535989       5.257853      -0.563358      44.723391 0.62572607E+03  0.15649132E+05                                10.138903                            7.860365      -0.024604       2.048173                    0.993173      28.101220      75.742779       0.661405       0.370282      -1.128380      -0.022137       0.026404       0.005961       0.034968      -0.019034       0.042904       0.018531      -0.075476       0.014395      -0.072340       0.028228       0.044112             11.978642       8.685206      -0.036561      -0.004691      20.685695      -1.443691       6.565024          -0.000002
          179              O       5.310696      11.252373       5.492750      -0.577502      30.454605 0.45384992E+03  0.10426560E+05                                 7.600983                            6.488161       0.861978       2.331470                    0.999052      26.979720      68.651768       0.766505       0.347826      -1.151482       0.003171      -0.035831      -0.009978       0.037329      -0.074275       0.020519       0.029350       0.045144      -0.033114      -0.088628       0.005468       0.083160              8.101558      10.452592      -2.082591      -1.193514       8.906667      -0.134038       4.945415          -0.000007
          180              O       6.494466      15.082801       3.800198      -0.513246      41.414640 0.59335446E+03  0.14664733E+05                                 9.696799                            7.679423      -0.249297       1.984849                    0.994061      27.566966      74.209912       0.664924       0.372713      -1.124924      -0.004054      -0.000612       0.005868       0.007158       0.032168       0.012393      -0.011122      -0.064278       0.021606      -0.053180       0.010381       0.042800             11.296853       8.654473      -1.127686      -0.184754      17.715325      -4.173532       7.520760          -0.000002
          181              O       9.798270       7.473814      12.999831      -0.531129      39.864654 0.56250637E+03  0.13706708E+05                                 9.390503                            7.420724       0.039726       2.075471                    0.995834      27.456464      73.193500       0.684706       0.367110      -1.130122      -0.017812      -0.001354       0.013060       0.022129       0.017889      -0.026471       0.021916      -0.057960       0.084792      -0.059743       0.013651       0.046092             10.919936       8.130551      -1.060153      -0.668484       6.228059       1.976985      18.401199          -0.000003
          182              O       8.441957       8.475038      14.444614      -0.592811      36.239655 0.57401197E+03  0.14015617E+05                                 8.642046                            7.413440       0.348966       2.149894                    0.996603      28.293701      74.760499       0.698658       0.359046      -1.139855       0.040412       0.023330      -0.038785       0.060678       0.002119      -0.055816      -0.008366      -0.002064      -0.199227      -0.091945       0.033397       0.058548              9.259746      13.072798      -2.601418      -1.688525       6.463833      -0.258017       8.242605          -0.000003
          183              O      10.342776       8.588206       2.627317      -0.521049      45.121916 0.63458106E+03  0.15971846E+05                                10.306748                            7.960021      -0.346508       1.949637                    0.993641      28.001308      76.421167       0.649928       0.374432      -1.122041      -0.007135       0.024573      -0.013103       0.028748       0.005780       0.033243      -0.011991      -0.020669       0.110771      -0.045397      -0.006728       0.052125             12.222082      10.182054      -0.306475       2.638090       6.835658       1.780570      19.648533          -0.000002
          184              O       8.613087       8.773676       1.285503      -0.584194      34.624854 0.53041728E+03  0.12707127E+05                                 8.361732                            7.085320       0.440142       2.177640                    0.997771      28.074289      73.652404       0.720350       0.354922      -1.142325       0.040672       0.041818       0.013432       0.059861       0.017010       0.032641      -0.032511       0.031717      -0.232673      -0.095853       0.031078       0.064774              9.018229      13.760862      -0.944064       2.365596       5.656056       0.171658       7.637770          -0.000004
          185              O       1.861219       2.099898      12.911342      -0.470013      26.087500 0.37642014E+03  0.83366386E+04                                 7.025392                            6.011558       0.269074       2.191398                    0.995771      24.796373      64.034943       0.768167       0.360025      -1.130096      -0.006688      -0.027804      -0.027602       0.039745       0.069659       0.036188       0.032655       0.020301       0.052425      -0.079146      -0.013929       0.093074              7.493791       9.355160       0.771098       1.850880       7.923044       1.159513       5.203170          -0.000003
          186              O       0.371961       6.181811      13.302303      -0.563358      44.723398 0.62572607E+03  0.15649133E+05                                10.138904                            7.860365      -0.024604       2.048173                    0.993173      28.101219      75.742778       0.661405       0.370282      -1.128380       0.022137      -0.026404       0.005960       0.034968      -0.019034      -0.042904      -0.018531      -0.075476       0.014395      -0.072340       0.028228       0.044112             11.978644       8.685207      -0.036562       0.004691      20.685701       1.443690       6.565024          -0.000002
          187              O       1.760803       4.465427      13.537200      -0.577502      30.454612 0.45384990E+03  0.10426560E+05                                 7.600984                            6.488162       0.861978       2.331470                    0.999052      26.979723      68.651786       0.766505       0.347826      -1.151482      -0.003171       0.035831      -0.009978       0.037329      -0.074275      -0.020519      -0.029350       0.045144      -0.033115      -0.088628       0.005468       0.083160              8.101560      10.452592      -2.082594       1.193516       8.906671       0.134037       4.945416          -0.000006
          188              O       0.577034       0.634999      11.844648      -0.513246      41.414643 0.59335452E+03  0.14664735E+05                                 9.696800                            7.679424      -0.249297       1.984849                    0.994061      27.566967      74.209917       0.664924       0.372713      -1.124924       0.004054       0.000612       0.005868       0.007158       0.032168      -0.012393       0.011122      -0.064278       0.021606      -0.053180       0.010381       0.042800             11.296854       8.654473      -1.127687       0.184754      17.715327       4.173532       7.520761          -0.000002
          189              O      11.416230      15.332714      12.999831      -0.531129      39.864653 0.56250637E+03  0.13706707E+05                                 9.390502                            7.420724       0.039726       2.075471                    0.995834      27.456465      73.193500       0.684706       0.367110      -1.130122       0.017812      -0.001354       0.013060       0.022128      -0.017889       0.026471       0.021916      -0.057960       0.084792      -0.059743       0.013651       0.046092             10.919935       8.130550       1.060153       0.668484       6.228059       1.976985      18.401197          -0.000003
          190              O      12.772543       0.616138      14.444614      -0.592811      36.239653 0.57401194E+03  0.14015616E+05                                 8.642046                            7.413440       0.348967       2.149894                    0.996603      28.293701      74.760497       0.698659       0.359046      -1.139855      -0.040412       0.023330      -0.038785       0.060678      -0.002119       0.055816      -0.008366      -0.002064      -0.199227      -0.091945       0.033397       0.058548              9.259745      13.072797       2.601418       1.688525       6.463833      -0.258016       8.242605          -0.000003
          191              O      10.871724       0.729306       2.627317      -0.521049      45.121911 0.63458098E+03  0.15971844E+05                                10.306748                            7.960021      -0.346508       1.949637                    0.993641      28.001306      76.421161       0.649928       0.374432      -1.122041       0.007135       0.024573      -0.013103       0.028748      -0.005780      -0.033243      -0.011991      -0.020669       0.110771      -0.045397      -0.006728       0.052125             12.222081      10.182054       0.306475      -2.638090       6.835658       1.780570      19.648532          -0.000002
          192              O      12.601413       0.914776       1.285503      -0.584194      34.624851 0.53041720E+03  0.12707125E+05                                 8.361731                            7.085320       0.440142       2.177641                    0.997771      28.074287      73.652397       0.720350       0.354922      -1.142325      -0.040672       0.041818       0.013432       0.059861      -0.017010      -0.032641      -0.032511       0.031717      -0.232673      -0.095853       0.031078       0.064775              9.018229      13.760861       0.944064      -2.365595       5.656056       0.171658       7.637769          -0.000004
          193              O       5.210281       9.958798      12.911342      -0.470013      26.087507 0.37642029E+03  0.83366429E+04                                 7.025393                            6.011559       0.269074       2.191398                    0.995771      24.796374      64.034948       0.768167       0.360025      -1.130096       0.006688      -0.027804      -0.027602       0.039745      -0.069659      -0.036188       0.032655       0.020301       0.052425      -0.079146      -0.013929       0.093074              7.493792       9.355159      -0.771103      -1.850880       7.923048       1.159515       5.203171          -0.000003
          194              O       6.699539      14.040711      13.302303      -0.563358      44.723395 0.62572614E+03  0.15649134E+05                                10.138903                            7.860365      -0.024604       2.048173                    0.993173      28.101222      75.742783       0.661405       0.370282      -1.128380      -0.022137      -0.026404       0.005960       0.034968       0.019034       0.042904      -0.018531      -0.075476       0.014395      -0.072340       0.028228       0.044112             11.978642       8.685206       0.036560      -0.004691      20.685696       1.443691       6.565024          -0.000002
          195              O       5.310696      12.324327      13.537200      -0.577502      30.454598 0.45384977E+03  0.10426555E+05                                 7.600981                            6.488160       0.861979       2.331470                    0.999052      26.979719      68.651759       0.766505       0.347826      -1.151482       0.003171       0.035831      -0.009978       0.037329       0.074275       0.020519      -0.029350       0.045144      -0.033114      -0.088628       0.005468       0.083160              8.101556      10.452589       2.082590      -1.193514       8.906665       0.134037       4.945414          -0.000007
          196              O       6.494466       8.493899      11.844648      -0.513246      41.414625 0.59335398E+03  0.14664718E+05                                 9.696796                            7.679420      -0.249297       1.984850                    0.994061      27.566966      74.209909       0.664924       0.372713      -1.124924      -0.004054       0.000612       0.005868       0.007158      -0.032168       0.012393       0.011122      -0.064278       0.021606      -0.053180       0.010381       0.042800             11.296849       8.654469       1.127683      -0.184755      17.715319       4.173532       7.520759          -0.000002
          197              O       9.798270       0.385086       4.955381      -0.531129      39.864652 0.56250634E+03  0.13706707E+05                                 9.390502                            7.420724       0.039726       2.075471                    0.995834      27.456464      73.193498       0.684706       0.367110      -1.130122      -0.017812       0.001354       0.013060       0.022129      -0.017889      -0.026471      -0.021916      -0.057960       0.084792      -0.059743       0.013651       0.046092             10.919935       8.130550       1.060153      -0.668484       6.228059      -1.976985      18.401197          -0.000003
          198              O       8.441957      15.101662       6.400164      -0.592811      36.239646 0.57401180E+03  0.14015612E+05                                 8.642045                            7.413439       0.348967       2.149894                    0.996603      28.293698      74.760487       0.698659       0.359046      -1.139855       0.040412      -0.023330      -0.038785       0.060678      -0.002119      -0.055816       0.008366      -0.002064      -0.199227      -0.091945       0.033397       0.058548              9.259744      13.072795       2.601417      -1.688525       6.463832       0.258016       8.242604          -0.000003
          199              O      10.342776      14.988494      10.671767      -0.521049      45.121915 0.63458107E+03  0.15971846E+05                                10.306748                            7.960021      -0.346508       1.949637                    0.993641      28.001308      76.421167       0.649928       0.374432      -1.122041      -0.007135      -0.024573      -0.013103       0.028748      -0.005780       0.033243       0.011991      -0.020669       0.110771      -0.045397      -0.006728       0.052125             12.222082      10.182054       0.306475       2.638090       6.835658      -1.780570      19.648532          -0.000002
          200              O       8.613087      14.803024       9.329953      -0.584194      34.624845 0.53041710E+03  0.12707122E+05                                 8.361730                            7.085319       0.440142       2.177641                    0.997771      28.074284      73.652388       0.720350       0.354922      -1.142325       0.040672      -0.041818       0.013432       0.059861      -0.017010       0.032642       0.032511       0.031717      -0.232673      -0.095853       0.031078       0.064775              9.018228      13.760860       0.944064       2.365595       5.656055      -0.171658       7.637769          -0.000004
          201              O       1.861219       5.759002       4.866892      -0.470013      26.087506 0.37642026E+03  0.83366420E+04                                 7.025393                            6.011559       0.269074       2.191398                    0.995771      24.796375      64.034952       0.768167       0.360025      -1.130096      -0.006688       0.027804      -0.027602       0.039745      -0.069659       0.036188      -0.032655       0.020301       0.052425      -0.079146      -0.013929       0.093074              7.493792       9.355162      -0.771099       1.850880       7.923045      -1.159513       5.203170          -0.000003
          202              O       0.371961       1.677089       5.257853      -0.563358      44.723400 0.62572614E+03  0.15649135E+05                                10.138904                            7.860365      -0.024604       2.048173                    0.993173      28.101221      75.742782       0.661405       0.370282      -1.128380       0.022137       0.026404       0.005960       0.034968       0.019034      -0.042904       0.018531      -0.075476       0.014395      -0.072340       0.028228       0.044111             11.978643       8.685206       0.036562       0.004691      20.685700      -1.443691       6.565024          -0.000002
          203              O       1.760803       3.393473       5.492750      -0.577501      30.454596 0.45384961E+03  0.10426551E+05                                 7.600980                            6.488159       0.861978       2.331470                    0.999052      26.979721      68.651769       0.766505       0.347826      -1.151482      -0.003171      -0.035831      -0.009978       0.037329       0.074275      -0.020519       0.029350       0.045144      -0.033114      -0.088628       0.005468       0.083160              8.101555      10.452587       2.082593       1.193515       8.906666      -0.134037       4.945413          -0.000006
          204              O       0.577034       7.223901       3.800198      -0.513246      41.414640 0.59335447E+03  0.14664733E+05                                 9.696799                            7.679423      -0.249297       1.984850                    0.994061      27.566966      74.209912       0.664924       0.372713      -1.124924       0.004054      -0.000612       0.005868       0.007158      -0.032168      -0.012393      -0.011122      -0.064278       0.021606      -0.053180       0.010381       0.042800             11.296853       8.654473       1.127687       0.184754      17.715325      -4.173532       7.520760          -0.000002
          205              O       2.726770       7.473814      11.133519      -0.531129      39.864649 0.56250630E+03  0.13706705E+05                                 9.390502                            7.420724       0.039726       2.075471                    0.995834      27.456463      73.193494       0.684706       0.367110      -1.130122      -0.017812      -0.001354      -0.013060       0.022129       0.017889       0.026471      -0.021916      -0.057960       0.084792      -0.059743       0.013651       0.046092             10.919935       8.130550      -1.060153       0.668484       6.228058      -1.976985      18.401197          -0.000003
          206              O       1.370457       8.475038       9.688736      -0.592811      36.239654 0.57401196E+03  0.14015617E+05                                 8.642046                            7.413440       0.348967       2.149894                    0.996603      28.293701      74.760499       0.698658       0.359046      -1.139855       0.040412       0.023330       0.038785       0.060678       0.002119       0.055816       0.008366      -0.002064      -0.199227      -0.091945       0.033397       0.058548              9.259745      13.072798      -2.601418       1.688525       6.463833       0.258017       8.242605          -0.000003
          207              O       3.271276       8.588206       5.417133      -0.521049      45.121919 0.63458112E+03  0.15971848E+05                                10.306749                            7.960022      -0.346508       1.949637                    0.993641      28.001309      76.421171       0.649928       0.374432      -1.122041      -0.007135       0.024573       0.013103       0.028748       0.005780      -0.033243       0.011991      -0.020669       0.110771      -0.045397      -0.006728       0.052125             12.222083      10.182055      -0.306475      -2.638090       6.835659      -1.780570      19.648535          -0.000002
          208              O       1.541587       8.773676       6.758947      -0.584194      34.624855 0.53041729E+03  0.12707127E+05                                 8.361732                            7.085321       0.440142       2.177640                    0.997771      28.074289      73.652405       0.720350       0.354922      -1.142325       0.040672       0.041818      -0.013432       0.059861       0.017010      -0.032641       0.032512       0.031717      -0.232673      -0.095853       0.031078       0.064775              9.018230      13.760862      -0.944064      -2.365596       5.656056      -0.171658       7.637770          -0.000004
          209              O       8.932719       2.099898      11.222008      -0.470013      26.087504 0.37642021E+03  0.83366407E+04                                 7.025392                            6.011559       0.269074       2.191398                    0.995771      24.796375      64.034949       0.768167       0.360025      -1.130096      -0.006688      -0.027804       0.027602       0.039745       0.069659      -0.036188      -0.032655       0.020301       0.052425      -0.079146      -0.013929       0.093074              7.493792       9.355161       0.771099      -1.850880       7.923044      -1.159513       5.203170          -0.000003
          210              O       7.443461       6.181811      10.831047      -0.563358      44.723397 0.62572616E+03  0.15649135E+05                                10.138904                            7.860365      -0.024604       2.048173                    0.993173      28.101222      75.742785       0.661405       0.370282      -1.128380       0.022137      -0.026404      -0.005960       0.034968      -0.019034       0.042904       0.018531      -0.075476       0.014395      -0.072340       0.028228       0.044112             11.978643       8.685206      -0.036561      -0.004691      20.685697      -1.443691       6.565024          -0.000002
          211              O       8.832304       4.465427      10.596150      -0.577502      30.454601 0.45384985E+03  0.10426558E+05                                 7.600982                            6.488161       0.861979       2.331470                    0.999052      26.979719      68.651763       0.766505       0.347826      -1.151482      -0.003171       0.035831       0.009978       0.037329      -0.074275       0.020519       0.029350       0.045144      -0.033114      -0.088628       0.005468       0.083160              8.101557      10.452590      -2.082590      -1.193514       8.906665      -0.134038       4.945414          -0.000006
          212              O       7.648534       0.634999      12.288702      -0.513246      41.414642 0.59335448E+03  0.14664734E+05                                 9.696800                            7.679423      -0.249297       1.984849                    0.994061      27.566966      74.209914       0.664924       0.372713      -1.124924       0.004054       0.000612      -0.005868       0.007158       0.032168       0.012393      -0.011122      -0.064278       0.021606      -0.053180       0.010381       0.042800             11.296853       8.654473      -1.127687      -0.184754      17.715327      -4.173532       7.520761          -0.000002
          213              O       4.344730       8.243986       3.089069      -0.531129      39.864654 0.56250637E+03  0.13706708E+05                                 9.390502                            7.420724       0.039726       2.075471                    0.995834      27.456465      73.193500       0.684706       0.367110      -1.130122       0.017812       0.001354      -0.013060       0.022129       0.017889      -0.026471       0.021916      -0.057960       0.084792      -0.059743       0.013651       0.046092             10.919936       8.130550      -1.060153      -0.668484       6.228059       1.976985      18.401198          -0.000003
          214              O       5.701043       7.242762       1.644286      -0.592811      36.239650 0.57401188E+03  0.14015614E+05                                 8.642046                            7.413440       0.348967       2.149894                    0.996603      28.293699      74.760491       0.698659       0.359046      -1.139855      -0.040412      -0.023330       0.038785       0.060678       0.002119      -0.055816      -0.008366      -0.002064      -0.199227      -0.091945       0.033397       0.058548              9.259745      13.072797      -2.601418      -1.688525       6.463833      -0.258016       8.242604          -0.000003
          215              O       3.800224       7.129594      13.461583      -0.521049      45.121911 0.63458099E+03  0.15971844E+05                                10.306748                            7.960021      -0.346508       1.949637                    0.993641      28.001306      76.421162       0.649928       0.374432      -1.122041       0.007135      -0.024573       0.013103       0.028748       0.005780       0.033243      -0.011991      -0.020669       0.110771      -0.045397      -0.006728       0.052125             12.222082      10.182054      -0.306475       2.638090       6.835658       1.780570      19.648533          -0.000002
          216              O       5.529913       6.944124      14.803397      -0.584194      34.624856 0.53041731E+03  0.12707128E+05                                 8.361732                            7.085321       0.440142       2.177640                    0.997771      28.074288      73.652404       0.720350       0.354922      -1.142325      -0.040672      -0.041818      -0.013432       0.059861       0.017010       0.032642      -0.032511       0.031717      -0.232673      -0.095853       0.031078       0.064775              9.018230      13.760863      -0.944064       2.365596       5.656056       0.171658       7.637771          -0.000004
          217              O      12.281781      13.617902       3.177558      -0.470013      26.087502 0.37642019E+03  0.83366401E+04                                 7.025392                            6.011559       0.269074       2.191398                    0.995771      24.796374      64.034947       0.768167       0.360025      -1.130096       0.006688       0.027804       0.027602       0.039745       0.069659       0.036188       0.032655       0.020301       0.052425      -0.079146      -0.013929       0.093074              7.493792       9.355160       0.771099       1.850880       7.923045       1.159513       5.203170          -0.000003
          218              O      13.771039       9.535989       2.786597      -0.563357      44.723393 0.62572612E+03  0.15649134E+05                                10.138903                            7.860365      -0.024604       2.048173                    0.993173      28.101221      75.742782       0.661405       0.370282      -1.128380      -0.022137       0.026404      -0.005960       0.034968      -0.019034      -0.042904      -0.018531      -0.075476       0.014395      -0.072340       0.028228       0.044112             11.978642       8.685206      -0.036560       0.004691      20.685695       1.443691       6.565024          -0.000002
          219              O      12.382196      11.252373       2.551700      -0.577501      30.454600 0.45384983E+03  0.10426557E+05                                 7.600982                            6.488161       0.861979       2.331470                    0.999052      26.979718      68.651761       0.766505       0.347826      -1.151482       0.003171      -0.035831       0.009978       0.037329      -0.074275      -0.020519      -0.029350       0.045144      -0.033114      -0.088628       0.005468       0.083160              8.101556      10.452590      -2.082590       1.193514       8.906665       0.134038       4.945414          -0.000006
          220              O      13.565966      15.082801       4.244252      -0.513246      41.414636 0.59335440E+03  0.14664731E+05                                 9.696798                            7.679423      -0.249297       1.984849                    0.994061      27.566965      74.209906       0.664924       0.372713      -1.124924      -0.004054      -0.000612      -0.005868       0.007158       0.032168      -0.012393       0.011122      -0.064278       0.021606      -0.053180       0.010381       0.042800             11.296852       8.654472      -1.127686       0.184754      17.715323       4.173531       7.520760          -0.000002

******************************************************
Auxiliary information for the entire system
The total spin magnetic moment of the unit cell is   -0.000387
The total net atomic charge of the unit cell is   -0.000025
Accuracy of reproducing the electrostatic potential in the unit cell:
  The inner radius (bohr) =    5.0000
  The outer radius (bohr) =   12.0000
  Valid grid points have density less than (e/(bohr^3)) =    0.0001
  The number of valid grid points were=        93224
  The rms potential error without charges in kcal/mol is=      4.32045
  The rms potential error with partial charges in kcal/mol is=      1.05634
  The RRMSE value at monopole order=      0.24450
  The rms potential error with partial charges and cloud penetration in kcal/mol is=      1.04572
  The RRMSE value at monopole order with cloud penetration is=      0.24204
  The rms potential error with partial charges and atomic dipoles in kcal/mol is=      0.43572
  The RRMSE value at dipole order=      0.10085
  The rms potential error with partial charges, atomic dipoles and cloud penetration in kcal/mol is=      0.42325
  The RRMSE value at dipole order with cloud penetration=      0.09796

******************************************************
The electron densities and ab initio electrostatic potential were computed in VASP using the PBE functional and
projector augmented wave method. See the main text of the journal article for a description of computational details.
The atomic charges, dipoles, and quadrupoles were computed with the DDEC6 method as described in
(a) T. A. Manz and N. Gabaldon Limas, RSC Adv. 6 (2016) 47771-47801 DOI: 10.1039/c6ra04656h
(b) N. Gabaldon Limas and T. A. Manz, RSC Adv. 8 (2018) 2678-2707 DOI: 10.1039/c7ra11829e.
For each atom in the material, the electron cloud parameters were fit to the spherically averaged atom-in-material
electron density using radial positions for which this density was between 10^-4 and 10^-2 electrons per cubic bohr.
The polarizabilities, dispersion coefficients, and quantum Drude oscillator (QDO) parameters were fit using the MCLF method.
The magnetic structure of the system was optimized in VASP from the default ferromagnetic initial guess using spin polarization.
The atomic spin moments (ASMs) were computed on this optimized magnetic structure using the DDEC6 partition as inputs
to the method of T. A. Manz and D. S. Sholl, J. Chem. Theory Comput. 7 (2011) 4146-4164 DOI: 10.1021/ct200539n.
The RMSE and RRMSE were computed using a uniform grid with Ewald summation.
