# Supplementary material for: A collection of forcefield precursors for metal–organic frameworks
Source: RSC Adv. 2019 Nov 13;9(63):36492–507. doi: 10.1039/c9ra07327b (PMC9075174; doi:10.1039/c9ra07327b)
Supplement: RA-009-C9RA07327B-s5844 [file RA-009-C9RA07327B-s5844.xyz]

  328
jmolscript: load "" {1 1 1} spacegroup "x,y,z" unitcell [{     18.064000     0.000000     0.000000 }, {      9.032058    20.185085     0.000000 }, {      9.032023     0.000002    20.185101 }]
Cu    27.096069    19.984043     9.891507     0.351079
Cu    18.064030    10.293586     0.201044     0.351055
Cu    13.548040     9.891500    10.293594     0.351852
Cu    22.580023     0.201045    19.984057     0.352015
Cu    22.580041    10.293587     9.891507     0.351884
Cu    13.548058    19.984042     0.201044     0.352140
Cu     9.032012     0.201044    10.293594     0.351205
Cu    18.064051     9.891501    19.984057     0.351161
H     27.009361    18.616705    12.516781     0.081628
H     27.883661    18.778186    14.632180     0.119086
H     21.021097     1.721789    13.388777     0.119735
H     19.982414     1.550216    11.348064     0.077977
H     19.895711    -0.016146    18.739848     0.081865
H     27.988438    20.031680    16.668856     0.119515
H     22.511376     0.799331    15.054048     0.122846
H     23.389289     0.829609    17.195688     0.083931
H     27.009347    11.660925    17.760870     0.083486
H     27.883641    11.499444    15.645472     0.118856
H     11.989120     8.370756    16.888874     0.120734
H     29.014443     8.542330    18.929588     0.078402
H     10.863732    10.108692    11.537804     0.082408
H     27.988407    10.245950    13.608795     0.118941
H     13.479401     9.293215    15.223603     0.122354
H     14.357309     9.262937    13.081964     0.083345
H     18.150724     2.424230     8.524168     0.083487
H     17.276433     4.539626     8.685649     0.118857
H     15.106946     3.296226    11.814340     0.120720
H     16.145620     1.255513    11.642766     0.078404
H     16.232347     8.647291    10.076402     0.082411
H     17.171669     6.576302     9.939144     0.118942
H     13.616670     4.961495    10.891880     0.122351
H     12.738766     7.103132    10.922158     0.083344
H     18.150731     7.668314     1.568382     0.081630
H     17.276427     5.552917     1.406902     0.119086
H     24.138964     6.796320    18.463312     0.119734
H     25.177650     8.837032    18.634885     0.077978
H     16.232315     1.445252     0.016148     0.081869
H     17.171649     3.516242     0.153407     0.119521
H     22.648680     5.131051    19.385771     0.122852
H     21.770763     2.989413    19.355493     0.083932
H     13.634756    12.516772    11.660933     0.083558
H     12.760465    14.632169    11.499452     0.118331
H     10.590971    13.388768     8.370761     0.120687
H     11.629646    11.348056     8.542335     0.078218
H     29.780376    18.739834    10.108699     0.081645
H     12.655698    16.668844    10.245957     0.118792
H     27.164697    15.054037     9.293221     0.121801
H     26.286793    17.195675     9.262943     0.084353
H     31.698779    17.760858    18.616719     0.082663
H     30.824476    15.645461    18.778199     0.118032
H     19.622974    16.888861     1.721789     0.120441
H     20.661659    18.929573     1.550216     0.078066
H     20.748344    11.537795    -0.016148     0.082756
H     30.719700    13.608786    20.031694     0.118470
H     18.132688    15.223591     0.799330     0.123141
H     17.254771    13.081954     0.829608     0.081789
H     13.461300     1.568381     2.424231     0.082659
H     14.335600     1.406901     4.539629     0.118032
H     25.537134    18.463298     3.296227     0.120446
H     24.498452    18.634871     1.255513     0.078069
H     15.379699     0.016149     8.647297     0.082756
H     14.440370     0.153407     6.576306     0.118469
H     27.027418    19.385756     4.961498     0.123142
H     27.905331    19.355479     7.103137     0.081786
H     13.461326     8.524162     7.668320     0.083558
H     14.335622     8.685643     5.552921     0.118327
H     16.505118    11.814331     6.796324     0.120686
H     15.466440    11.642758     8.837037     0.078219
H     15.379720    10.076395     1.445253     0.081639
H     14.440394     9.939136     3.516245     0.118786
H     17.995394    10.891872     5.131053     0.121799
H     18.873302    10.922150     2.989413     0.084343
H     22.493325     7.668315     8.524168     0.083559
H     23.367616     5.552918     8.685649     0.118332
H     25.537110     6.796319    11.814340     0.120690
H     24.498435     8.837031    11.642766     0.078220
H      6.347705     1.445253    10.076402     0.081645
H     23.472383     3.516243     9.939144     0.118793
H      8.963384     5.131050    10.891880     0.121802
H      9.841288     2.989412    10.922158     0.084352
H      4.429302     2.424229     1.568382     0.082667
H      5.303605     4.539626     1.406902     0.118035
H     16.505107     3.296226    18.463312     0.120446
H     15.466422     1.255514    18.634885     0.078071
H      6.347714     8.647290     0.016148     0.082757
H      5.408381     6.576301     0.153407     0.118471
H     17.995393     4.961496    19.385771     0.123143
H     18.873310     7.103133    19.355493     0.081790
H     22.666781    18.616706    17.760870     0.082665
H     21.792481    18.778186    15.645472     0.118036
H     10.590947     1.721789    16.888874     0.120451
H     11.629629     1.550216    18.929588     0.078076
H     11.716324    -0.016147    11.537804     0.082759
H     21.687711    20.031680    13.608795     0.118472
H      9.100663     0.799331    15.223603     0.123146
H      8.222750     0.829608    13.081964     0.081788
H     22.666755    11.660925    12.516781     0.083560
H     21.792459    11.499444    14.632180     0.118329
H     19.622963     8.370756    13.388777     0.120689
H     20.661641     8.542329    11.348064     0.078221
H     20.748361    10.108692    18.739848     0.081641
H     21.687687    10.245951    16.668856     0.118789
H     18.132687     9.293215    15.054048     0.121802
H     17.254779     9.262937    17.195688     0.084345
H      9.118720     1.568382     7.668320     0.081631
H      8.244420     1.406901     5.552921     0.119090
H     15.106984    18.463298     6.796324     0.119739
H     16.145667    18.634871     8.837037     0.077980
H      7.200312     0.016148     1.445253     0.081873
H      8.139643     0.153407     3.516245     0.119521
H     13.616705    19.385756     5.131053     0.122851
H     12.738792    19.355478     2.989413     0.083939
H      9.118734     8.524162     2.424231     0.083490
H      8.244440     8.685643     4.539629     0.118860
H     24.138961    11.814331     3.296227     0.120738
H      7.113638    11.642757     1.255513     0.078407
H     25.264349    10.076395     8.647297     0.082411
H      8.139674     9.939137     6.576306     0.118946
H     22.648680    10.891872     4.961498     0.122358
H     21.770772    10.922150     7.103137     0.083349
H     17.977357    17.760857    11.660933     0.083489
H     18.851648    15.645461    11.499452     0.118860
H     21.021135    16.888861     8.370761     0.120723
H     19.982461    18.929574     8.542335     0.078406
H     19.895734    11.537796    10.108699     0.082413
H     18.956412    13.608785    10.245957     0.118945
H     22.511411    15.223592     9.293221     0.122354
H     23.389315    13.081955     9.262943     0.083346
H     17.977350    12.516773    18.616719     0.081632
H     18.851654    14.632170    18.778199     0.119089
H     11.989117    13.388767     1.721789     0.119736
H     10.950431    11.348055     1.550216     0.077981
H     10.863743    18.739833    -0.016148     0.081875
H     18.956432    16.668845    20.031694     0.119526
H     13.479401    15.054036     0.799330     0.122856
H     14.357318    17.195674     0.829608     0.083938
C     27.610894    19.300980    12.708540     0.042292
C     28.140171    19.385757    13.976164    -0.210163
C     20.029380     0.207908    14.268848     0.079957
C     20.379823     1.063755    13.247482    -0.212311
C     19.769258     0.936387    12.014374     0.051624
C     20.432211     0.115057    17.990981     0.044768
C     19.859581     0.052483    16.753634    -0.210612
C     20.625494     0.290667    15.623268     0.080326
C     21.973069     0.607573    15.786767    -0.216230
C     22.489701     0.625739    17.080632     0.040599
C     27.610876    10.976651    17.569112     0.038426
C     28.140149    10.891873    16.301488    -0.207613
C     29.061410     9.884638    16.008804     0.078379
C     29.411850     9.028790    17.030170    -0.213140
C     28.801289     9.156158    18.263278     0.051807
C     11.400233     9.977489    12.286671     0.043033
C     10.827606    10.040063    13.524018    -0.210026
C     11.593520     9.801879    14.654383     0.081000
C     12.941093     9.484973    14.490884    -0.215920
C     13.457722     9.466806    13.197019     0.040989
C     17.549194     2.615988     9.208443     0.038415
C     17.019923     3.883611     9.293221    -0.207618
C     16.098661     4.176295    10.300457     0.078369
C     15.748217     3.154930    11.156305    -0.213134
C     16.358776     1.921823    11.028937     0.051804
C     15.695844     7.898425    10.207606     0.043025
C     16.268469     6.661079    10.145032    -0.210031
C     15.502553     5.530714    10.383216     0.080982
C     14.154979     5.694214    10.700122    -0.215924
C     13.638352     6.988077    10.718289     0.040989
C     17.549198     7.476556     0.884107     0.042288
C     17.019920     6.208932     0.799330    -0.210167
C     25.130677     5.916250    19.977194     0.079943
C     24.780237     6.937616    19.121346    -0.212313
C     25.390804     8.170722    19.248714     0.051624
C     24.727839     2.194121    20.070046     0.044797
C     25.300471     3.431466    20.132620    -0.210655
C     24.534561     4.561831    19.894436     0.080318
C     23.186985     4.398332    19.577529    -0.216245
C     22.670351     3.104468    19.559363     0.040600
C     13.033225    12.708531    10.976658     0.040161
C     12.503953    13.976154    10.891880    -0.209522
C     11.582689    14.268838     9.884644     0.079561
C     11.232244    13.247472     9.028796    -0.213217
C     11.842803    12.014365     9.156164     0.051516
C     29.243873    17.990967     9.977495     0.043053
C     29.816498    16.753622    10.040069    -0.210215
C     29.050581    15.623257     9.801885     0.081820
C     27.703007    15.786756     9.484979    -0.215948
C     27.186380    17.080620     9.466812     0.038707
C     31.097248    17.569100    19.300994     0.039168
C     30.567970    16.301477    19.385771    -0.206983
C     20.614683    16.008791     0.207907     0.078573
C     20.264245    17.030156     1.063755    -0.212941
C     20.874812    18.263263     0.936387     0.051697
C     20.211845    12.286661     0.115055     0.041287
C     20.784477    13.524007     0.052481    -0.207871
C     20.018567    14.654372     0.290665     0.079834
C     18.670993    14.490873     0.607572    -0.216754
C     18.154359    13.197009     0.625738     0.043417
C     14.062830     0.884107     2.615989     0.039186
C     14.592106     0.799330     3.883613    -0.206980
C     24.545425    19.977179     4.176297     0.078586
C     24.895863    19.121331     3.154931    -0.212933
C     24.285299    19.248699     1.921823     0.051695
C     24.948257    20.070031     7.898430     0.041300
C     24.375627    20.132604     6.661083    -0.207864
C     25.141539    19.894420     5.530718     0.079836
C     26.489112    19.577515     5.694217    -0.216749
C     27.005744    19.559348     6.988082     0.043426
C     14.062859     9.208437     7.476561     0.040161
C     14.592133     9.293214     6.208937    -0.209504
C     15.513400    10.300449     5.916253     0.079572
C     15.863845    11.156297     6.937619    -0.213213
C     15.253283    11.028929     8.170727     0.051523
C     15.916222    10.207598     2.194120     0.043079
C     15.343595    10.145024     3.431467    -0.210209
C     16.109510    10.383208     4.561833     0.081825
C     17.457085    10.700114     4.398334    -0.215942
C     17.973714    10.718280     3.104469     0.038727
C     23.094856     7.476556     9.208443     0.040156
C     23.624128     6.208933     9.293221    -0.209523
C     24.545392     5.916249    10.300457     0.079556
C     24.895837     6.937615    11.156305    -0.213215
C     24.285278     8.170722    11.028937     0.051516
C      6.884208     2.194120    10.207606     0.043056
C      6.311583     3.431465    10.145032    -0.210220
C      7.077500     4.561830    10.383216     0.081819
C      8.425074     4.398331    10.700122    -0.215952
C      8.941701     3.104467    10.718289     0.038712
C      5.030833     2.615987     0.884107     0.039157
C      5.560111     3.883610     0.799330    -0.206997
C     15.513398     4.176296    19.977194     0.078550
C     15.863836     3.154931    19.121346    -0.212953
C     15.253269     1.921824    19.248714     0.051688
C     15.916236     7.898426    20.070046     0.041284
C     15.343604     6.661080    20.132620    -0.207885
C     16.109514     5.530715    19.894436     0.079816
C     17.457088     5.694214    19.577529    -0.216767
C     17.973722     6.988078    19.559363     0.043417
C     22.065251    19.300980    17.569112     0.039163
C     21.535975    19.385757    16.301488    -0.207006
C     11.582656     0.207908    16.008804     0.078531
C     11.232218     1.063756    17.030170    -0.212959
C     11.842782     0.936388    18.263278     0.051674
C     11.179824     0.115056    12.286671     0.041284
C     11.752454     0.052483    13.524018    -0.207889
C     10.986542     0.290667    14.654383     0.079786
C      9.638969     0.607572    14.490884    -0.216778
C      9.122337     0.625739    13.197019     0.043417
C     22.065222    10.976650    12.708540     0.040149
C     21.535948    10.891873    13.976164    -0.209515
C     20.614681     9.884638    14.268848     0.079542
C     20.264236     9.028790    13.247482    -0.213223
C     20.874798     9.156158    12.014374     0.051514
C     20.211859     9.977489    17.990981     0.043073
C     20.784486    10.040063    16.753634    -0.210224
C     20.018571     9.801879    15.623268     0.081798
C     18.670996     9.484973    15.786767    -0.215958
C     18.154367     9.466807    17.080632     0.038724
C      8.517187     0.884107     7.476561     0.042275
C      7.987910     0.799330     6.208937    -0.210197
C     16.098701    19.977179     5.916253     0.079887
C     15.748258    19.121332     6.937619    -0.212351
C     16.358823    19.248700     8.170727     0.051604
C     15.695870    20.070030     2.194120     0.044738
C     16.268500    20.132604     3.431467    -0.210645
C     15.502587    19.894420     4.561833     0.080244
C     14.155012    19.577514     4.398334    -0.216273
C     13.638380    19.559348     3.104469     0.040568
C      8.517205     9.208436     2.615989     0.038410
C      7.987932     9.293214     3.883613    -0.207645
C      7.066671    10.300449     4.176297     0.078316
C      6.716231    11.156297     3.154931    -0.213174
C      7.326792    11.028929     1.921823     0.051790
C     24.727848    10.207598     7.898430     0.043007
C     25.300475    10.145024     6.661083    -0.210052
C     24.534561    10.383208     5.530718     0.080930
C     23.186988    10.700114     5.694217    -0.215953
C     22.670359    10.718281     6.988082     0.040964
C     18.578887    17.569099    10.976658     0.038406
C     19.108158    16.301476    10.891880    -0.207641
C     20.029420    16.008792     9.884644     0.078329
C     20.379864    17.030157     9.028796    -0.213157
C     19.769305    18.263264     9.156164     0.051793
C     20.432237    12.286662     9.977495     0.043007
C     19.859612    13.524008    10.040069    -0.210047
C     20.625528    14.654373     9.801885     0.080937
C     21.973102    14.490873     9.484979    -0.215946
C     22.489729    13.197010     9.466812     0.040971
C     18.578883    12.708531    19.300994     0.042280
C     19.108161    13.976155    19.385771    -0.210191
C     10.997404    14.268837     0.207907     0.079903
C     11.347844    13.247471     1.063755    -0.212338
C     10.737277    12.014365     0.936387     0.051613
C     11.400242    17.990966     0.115055     0.044777
C     10.827610    16.753621     0.052481    -0.210676
C     11.593520    15.623256     0.290665     0.080266
C     12.941096    15.786755     0.607572    -0.216272
C     13.457730    17.080619     0.625738     0.040578
N     18.898570    -0.015743    11.732792    -0.231089
N     21.743659     0.360507    18.164976    -0.241213
N     27.930607    10.108289    18.544860    -0.230724
N     12.711679     9.732038    12.112675    -0.240247
N     17.229459     1.640241    10.076806    -0.230731
N     14.384398     8.072420    10.453056    -0.240254
N     17.229468     8.452302     0.015744    -0.231101
N     23.416392     2.020125    19.824595    -0.241230
N     12.713488    11.732784    10.108295    -0.231286
N     27.932426    18.164963     9.732045    -0.237613
N     21.745496    18.544845    -0.015744    -0.230577
N     18.900398    12.112666     0.360506    -0.240222
N     14.382559     0.015745     1.640241    -0.230579
N     26.259703    19.824580     8.072426    -0.240215
N     14.382595    10.076799     8.452309    -0.231276
N     17.227669    10.453048     2.020125    -0.237605
N     23.414593     8.452303    10.076806    -0.231290
N      8.195655     2.020124    10.453056    -0.237572
N      5.350562     1.640240     0.015744    -0.230624
N     17.227683     8.072421    19.824595    -0.240212
N     12.713464    -0.015743    18.544860    -0.230661
N      9.868378     0.360507    12.112675    -0.240229
N     21.745486    10.108288    11.732792    -0.231306
N     18.900412     9.732039    18.164976    -0.237605
N      8.197453     0.015745     8.452309    -0.231123
N     14.384422    19.824580     2.020125    -0.241326
N      8.197474    10.076798     1.640241    -0.230761
N     23.416402    10.453049     8.072426    -0.240321
N     18.898622    18.544846    10.108295    -0.230732
N     21.743683    12.112667     9.732045    -0.240300
N      9.866590    11.732783    -0.015744    -0.231116
N     12.711689    18.164962     0.360506    -0.241306

The following XYZ coordinates are in angstroms. Other properties are in atomic units.
The sperically averaged electron density of each atom fit to a function of the form exp(a - br)
eigen_1, eigen_2 and eigen_3 are the three eigenvalues of traceless quadrupole moment tensor
  atom number  atomic symbol              X              Y              Z     net charge C6 coefficient C8 coefficient C10 coefficient fluctuating dipole atomic polarizability isotropic forcefield polarizability              a              b squared Pearson coefficient          <r^3>          <r^4>         wp_QDO          m_QDO          q_QDO       dipole_x       dipole_y       dipole_z         dipole            Qxy            Qxz            Qyz     Q(x^2-y^2)  Q(3z^2 - R^2)        eigen_1        eigen_2        eigen_3 static polarizability      alpha(xx)      alpha(xy)      alpha(xz)      alpha(yy)      alpha(yz)      alpha(zz) atomic spin moment
            1             Cu      27.096069      19.984043       9.891507       0.351079     111.314968 0.14861672E+04  0.44634609E+05                                19.931441                           13.310451       1.062579       2.161936                    0.994131      50.506907     133.845623       0.456198       0.447043      -1.112817      -0.000295       0.001215       0.000590       0.001383       0.074147      -0.073116      -0.043566       0.113595      -0.111963      -0.081342      -0.069101       0.150443             29.678264      21.026600     -10.832348      10.836867      34.001762       2.666907      34.006431           0.396812
            2             Cu      18.064030      10.293586       0.201044       0.351055     111.314599 0.14861651E+04  0.44634536E+05                                19.931424                           13.310459       1.062580       2.161935                    0.994132      50.506827     133.845471       0.456196       0.447044      -1.112816       0.000298      -0.000594      -0.001215       0.001385      -0.073122       0.074154      -0.043565       0.112782      -0.114428      -0.081345      -0.069109       0.150454             29.678204      21.026649      10.837031     -10.832199      34.006645       2.666870      34.001318           0.396778
            3             Cu      13.548040       9.891500      10.293594       0.351852     111.259054 0.14850497E+04  0.44592777E+05                                19.925244                           13.305583       1.062227       2.162101                    0.994102      50.487355     133.782557       0.456273       0.447052      -1.112809       0.000003       0.000733      -0.000732       0.001036       0.073247       0.073244       0.044125       0.113497      -0.113520      -0.081959      -0.068260       0.150219             29.670123      21.020572     -10.832518     -10.832402      33.995045      -2.665238      33.994753           0.397260
            4             Cu      22.580023       0.201045      19.984057       0.352015     111.007033 0.14812297E+04  0.44445135E+05                                19.890940                           13.283312       1.076666       2.166613                    0.994221      50.448412     133.587597       0.456965       0.446706      -1.113132       0.000002      -0.000996       0.001008       0.001417      -0.073652      -0.073648       0.043448       0.111902      -0.111891      -0.080748      -0.069262       0.150010             29.618728      20.982402      10.811790      10.811712      33.936925      -2.660416      33.936858           0.397132
            5             Cu      22.580041      10.293587       9.891507       0.351884     111.258636 0.14850278E+04  0.44591915E+05                                19.925112                           13.305406       1.062322       2.162129                    0.994103      50.487277     133.781661       0.456280       0.447047      -1.112813      -0.000004      -0.000733       0.000730       0.001034       0.073232       0.073229       0.044116       0.113474      -0.113492      -0.081942      -0.068245       0.150187             29.670108      21.020510     -10.832448     -10.832538      33.994853      -2.665191      33.994962           0.397284
            6             Cu      13.548058      19.984042       0.201044       0.352140     110.996749 0.14810529E+04  0.44438370E+05                                19.889581                           13.282348       1.076919       2.166709                    0.994222      50.446275     133.578397       0.456992       0.446694      -1.113143      -0.000001       0.000996      -0.001007       0.001416      -0.073625      -0.073624       0.043434       0.111870      -0.111849      -0.080722      -0.069237       0.149959             29.616892      20.981048      10.810998      10.811178      33.934592      -2.660221      33.935035           0.397196
            7             Cu       9.032012       0.201044      10.293594       0.351205     111.305453 0.14860150E+04  0.44628902E+05                                19.930513                           13.309872       1.062600       2.161962                    0.994131      50.504127     133.836621       0.456202       0.447050      -1.112813       0.000297      -0.001217      -0.000592       0.001386       0.074144      -0.073113      -0.043564       0.113589      -0.111958      -0.081338      -0.069098       0.150437             29.676922      21.025655     -10.831666      10.836543      33.999871       2.666783      34.005240           0.397005
            8             Cu      18.064051       9.891501      19.984057       0.351161     111.306286 0.14860308E+04  0.44629489E+05                                19.930580                           13.309921       1.062623       2.161965                    0.994132      50.504485     133.837675       0.456202       0.447048      -1.112814      -0.000298       0.000594       0.001217       0.001387      -0.073120       0.074151      -0.043563       0.112773      -0.114411      -0.081338      -0.069108       0.150446             29.677001      21.025801      10.836534     -10.831808      34.005161       2.666749      34.000040           0.396940
            9              H      27.009361      18.616705      12.516781       0.081628       1.521120 0.11704991E+02  0.12504660E+03                                 2.120821                            1.956082      -1.038334       2.369352                    0.997120       3.672651      10.360197       0.467704       1.225842      -0.724238      -0.027554      -0.037074      -0.005313       0.046497       0.018079       0.001607      -0.009870      -0.011507       0.004645      -0.022018       0.001100       0.020917              2.201274       2.192625       0.611638       0.308668       2.399525       0.339795       2.011672           0.001342
           10              H      27.883661      18.778186      14.632180       0.119086       1.268712 0.96038507E+01  0.97617173E+02                                 1.873771                            1.769753      -1.021519       2.396439                    0.997870       3.401426       9.349463       0.492736       1.222956      -0.724897      -0.008944      -0.024863       0.024799       0.036238       0.016992       0.004513      -0.006370      -0.010381       0.011242      -0.021807       0.005382       0.016425              1.902749       1.558035       0.195710      -0.068409       1.866846      -0.381317       2.283367           0.000749
           11              H      21.021097       1.721789      13.388777       0.119735       1.280320 0.96758368E+01  0.98817528E+02                                 1.905266                            1.791121      -1.015412       2.399403                    0.997826       3.451303       9.599236       0.482357       1.243347      -0.719825       0.023055       0.025639       0.006817       0.035148       0.015763       0.005766      -0.007278      -0.008054       0.014627      -0.021775       0.007263       0.014512              1.942104       2.057921       0.512115       0.231978       1.983588       0.069144       1.784802           0.001157
           12              H      19.982414       1.550216      11.348064       0.077977       1.371297 0.10292252E+02  0.10668056E+03                                 1.978456                            1.830838      -1.024060       2.372448                    0.997289       3.660784      10.236244       0.483850       1.221296      -0.723512       0.011027       0.032862      -0.028639       0.044964       0.017555       0.002111      -0.007552      -0.010337       0.007533      -0.021224       0.002659       0.018566              2.048806       1.696456       0.143910      -0.035161       2.096408      -0.591705       2.353553           0.001295
           13              H      19.895711      -0.016146      18.739848       0.081865       1.399065 0.10476067E+02  0.10933963E+03                                 2.022234                            1.858922      -1.127807       2.327890                    0.996255       3.728190      10.546365       0.474429       1.236959      -0.719415      -0.029137      -0.009238       0.032235       0.044423       0.009262      -0.005076      -0.000005       0.034324       0.015201      -0.022093       0.003349       0.018744              2.116134       2.035223       0.086399      -0.485855       1.640422      -0.247002       2.672759           0.001866
           14              H      27.988438      20.031680      16.668856       0.119515       1.186622 0.87991320E+01  0.87526673E+02                                 1.784579                            1.685837      -1.015516       2.396906                    0.997948       3.381815       9.204095       0.508374       1.211219      -0.726444      -0.033169      -0.008168      -0.002637       0.034261       0.006787      -0.004116      -0.002520       0.029159       0.020738      -0.019633       0.004464       0.015169              1.821335       2.336012       0.162603       0.145722       1.408773       0.054124       1.719220           0.000653
           15              H      22.511376       0.799331      15.054048       0.122846       1.173334 0.86119530E+01  0.85607388E+02                                 1.805479                            1.694566      -1.008274       2.404214                    0.998039       3.398621       9.389959       0.492776       1.250394      -0.717303       0.020167       0.007791      -0.028232       0.035559       0.009098      -0.002606      -0.002696       0.033721       0.019968      -0.022621       0.005783       0.016838              1.851256       1.871568       0.120108      -0.332488       1.407936      -0.161647       2.274263           0.001131
           16              H      23.389289       0.829609      17.195688       0.083931       1.362788 0.10132206E+02  0.10486705E+03                                 1.989095                            1.830440      -1.063939       2.357397                    0.996999       3.667426      10.329425       0.477235       1.240048      -0.719001       0.044448       0.013841       0.000099       0.046554       0.010992      -0.006895      -0.004319       0.035916       0.010992      -0.023094       0.000611       0.022483              2.081784       2.784827       0.346037       0.280633       1.616311       0.101856       1.844215           0.001361
           17              H      27.009347      11.660925      17.760870       0.083486       1.507345 0.11581264E+02  0.12339819E+03                                 2.107878                            1.945623      -1.033741       2.372640                    0.997199       3.658827      10.308016       0.468987       1.225724      -0.724246      -0.027007       0.036787       0.005340       0.045947      -0.017926      -0.001601      -0.009853      -0.011204       0.004396      -0.021816       0.001058       0.020758              2.187158       2.178464      -0.604609      -0.305156       2.383017       0.335954       1.999993           0.001334
           18              H      27.883641      11.499444      15.645472       0.118856       1.272730 0.96373556E+01  0.98029209E+02                                 1.876279                            1.771603      -1.022673       2.395207                    0.997836       3.406628       9.362857       0.493063       1.221255      -0.725251      -0.008931       0.024568      -0.024962       0.036145      -0.017106      -0.004440      -0.006587      -0.010495       0.011300      -0.021969       0.005336       0.016633              1.905481       1.559607      -0.196341       0.068984       1.869614      -0.383014       2.287221           0.000754
           19              H      11.989120       8.370756      16.888874       0.120734       1.279788 0.96744322E+01  0.98834105E+02                                 1.908023                            1.793623      -1.030677       2.394293                    0.997792       3.449003       9.605290       0.480791       1.247005      -0.719045       0.022640      -0.025160      -0.006989       0.034561      -0.015785      -0.005682      -0.007401      -0.008192       0.014257      -0.021771       0.007086       0.014685              1.944932       2.060937      -0.513126      -0.232537       1.986406       0.069250       1.787452           0.001156
           20              H      29.014443       8.542330      18.929588       0.078402       1.374100 0.10319362E+02  0.10706024E+03                                 1.983589                            1.835152      -1.033488       2.368849                    0.997149       3.663641      10.257818       0.482401       1.223834      -0.722945       0.010967      -0.032683       0.028392       0.044661      -0.017718      -0.002095      -0.007655      -0.010239       0.007516      -0.021387       0.002645       0.018742              2.054333       1.700359      -0.144494       0.035215       2.102063      -0.594313       2.360577           0.001296
           21              H      10.863732      10.108692      11.537804       0.082408       1.397206 0.10461917E+02  0.10918066E+03                                 2.022685                            1.859418      -1.135820       2.325077                    0.996143       3.726213      10.548304       0.473584       1.239294      -0.718908      -0.028963       0.009351      -0.032131       0.044257      -0.009193       0.005065       0.000075       0.034163       0.014931      -0.021952       0.003288       0.018664              2.116625       2.035784      -0.086397       0.485654       1.640859      -0.247013       2.673232           0.001863
           22              H      27.988407      10.245950      13.608795       0.118941       1.186831 0.88003063E+01  0.87537138E+02                                 1.784434                            1.685677      -1.016676       2.395977                    0.997870       3.382553       9.204619       0.508545       1.210828      -0.726537      -0.033520       0.008370       0.002913       0.034672      -0.006692       0.004193      -0.002587       0.029072       0.020781      -0.019569       0.004386       0.015183              1.821218       2.335914      -0.162603      -0.145738       1.408630       0.054124       1.719109           0.000655
           23              H      13.479401       9.293215      15.223603       0.122354       1.176684 0.86421985E+01  0.85982804E+02                                 1.808721                            1.697374      -1.010622       2.402769                    0.997985       3.403903       9.408440       0.492444       1.250149      -0.717342       0.020227      -0.007965       0.028442       0.035799      -0.009124       0.002604      -0.002700       0.033975       0.019664      -0.022696       0.005709       0.016986              1.854682       1.874950      -0.120452       0.333534       1.409990      -0.162144       2.279105           0.001135
           24              H      14.357309       9.262937      13.081964       0.083345       1.366674 0.10168575E+02  0.10535747E+03                                 1.994672                            1.835130      -1.066327       2.356218                    0.996953       3.672574      10.355852       0.475988       1.241952      -0.718591       0.044687      -0.013875      -0.000267       0.046792      -0.010930       0.006781      -0.004353       0.035521       0.011151      -0.022930       0.000702       0.022228              2.087879       2.794051      -0.347629      -0.281958       1.620280       0.102308       1.849307           0.001364
           25              H      18.150724       2.424230       8.524168       0.083487       1.507359 0.11581417E+02  0.12340037E+03                                 2.107902                            1.945645      -1.033708       2.372659                    0.997198       3.658841      10.308116       0.468980       1.225735      -0.724244       0.027006      -0.005338      -0.036787       0.045947      -0.001601      -0.017925      -0.009853      -0.007799       0.014606      -0.021815       0.001058       0.020757              2.187184       2.178488      -0.305162      -0.604616       2.000019       0.335960       2.383044           0.001334
           26              H      17.276433       4.539626       8.685649       0.118857       1.272740 0.96374559E+01  0.98030554E+02                                 1.876296                            1.771618      -1.022685       2.395202                    0.997836       3.406633       9.362908       0.493058       1.221263      -0.725250       0.008931       0.024961      -0.024568       0.036144      -0.004441      -0.017106      -0.006587      -0.010898       0.010092      -0.021969       0.005337       0.016632              1.905499       1.559619       0.068985      -0.196344       2.287247      -0.383020       1.869630           0.000754
           27              H      15.106946       3.296226      11.814340       0.120720       1.279777 0.96743022E+01  0.98831965E+02                                 1.907969                            1.793576      -1.030480       2.394366                    0.997793       3.449009       9.605115       0.480814       1.246956      -0.719056      -0.022641       0.006993       0.025163       0.034565      -0.005684      -0.015784      -0.007400      -0.011225       0.005158      -0.021771       0.007088       0.014683              1.944875       2.060874      -0.232527      -0.513099       1.787405       0.069247       1.986345           0.001157
           28              H      16.145620       1.255513      11.642766       0.078404       1.374113 0.10319482E+02  0.10706188E+03                                 1.983608                            1.835168      -1.033490       2.368850                    0.997148       3.663656      10.257903       0.482397       1.223841      -0.722944      -0.010968      -0.028391       0.032684       0.044661      -0.002095      -0.017718      -0.007655      -0.008878       0.011599      -0.021388       0.002646       0.018742              2.054353       1.700374       0.035217      -0.144497       2.360602      -0.594322       2.102084           0.001297
           29              H      16.232347       8.647291      10.076402       0.082411       1.397197 0.10461836E+02  0.10917968E+03                                 2.022684                            1.859417      -1.135829       2.325077                    0.996143       3.726196      10.548275       0.473582       1.239302      -0.718906       0.028962       0.032130      -0.009350       0.044256       0.005063      -0.009194       0.000075       0.009616      -0.058711      -0.021953       0.003289       0.018664              2.116625       2.035784       0.485656      -0.086397       2.673232      -0.247014       1.640859           0.001863
           30              H      17.171669       6.576302       9.939144       0.118942       1.186837 0.88003576E+01  0.87537720E+02                                 1.784433                            1.685677      -1.016698       2.395967                    0.997869       3.382562       9.204628       0.508547       1.210821      -0.726538       0.033520      -0.002912      -0.008371       0.034672       0.004193      -0.006691      -0.002587       0.004146      -0.054000      -0.019569       0.004386       0.015183              1.821217       2.335911      -0.145738      -0.162602       1.719110       0.054124       1.408630           0.000655
           31              H      13.616670       4.961495      10.891880       0.122351       1.176681 0.86421779E+01  0.85982535E+02                                 1.808716                            1.697371      -1.010606       2.402776                    0.997985       3.403907       9.408443       0.492445       1.250148      -0.717343      -0.020229      -0.028443       0.007965       0.035800       0.002604      -0.009124      -0.002701       0.007156      -0.060795      -0.022696       0.005709       0.016987              1.854677       1.874945       0.333530      -0.120451       2.279097      -0.162142       1.409989           0.001135
           32              H      12.738766       7.103132      10.922158       0.083344       1.366668 0.10168507E+02  0.10535659E+03                                 1.994665                            1.835123      -1.066323       2.356219                    0.996953       3.672569      10.355825       0.475989       1.241951      -0.718591      -0.044686       0.000266       0.013874       0.046791       0.006780      -0.010933      -0.004351       0.012186      -0.058860      -0.022932       0.000703       0.022229              2.087872       2.794040      -0.281960      -0.347628       1.849302       0.102309       1.620275           0.001364
           33              H      18.150731       7.668314       1.568382       0.081630       1.521103 0.11704832E+02  0.12504454E+03                                 2.120810                            1.956073      -1.038323       2.369356                    0.997120       3.672629      10.360134       0.467703       1.225847      -0.724237       0.027555       0.005315       0.037071       0.046495       0.001607       0.018078      -0.009873      -0.008077       0.014945      -0.022018       0.001099       0.020919              2.201262       2.192613       0.308664       0.611633       2.011661       0.339792       2.399512           0.001343
           34              H      17.276427       5.552917       1.406902       0.119086       1.268688 0.96036298E+01  0.97614419E+02                                 1.873754                            1.769737      -1.021527       2.396438                    0.997869       3.401393       9.349364       0.492736       1.222964      -0.724895       0.008945      -0.024800       0.024862       0.036237       0.004512       0.016989      -0.006370      -0.010812       0.009955      -0.021804       0.005381       0.016424              1.902731       1.558021      -0.068406       0.195706       2.283342      -0.381311       1.866830           0.000750
           35              H      24.138964       6.796320      18.463312       0.119734       1.280344 0.96760675E+01  0.98820622E+02                                 1.905303                            1.791152      -1.015406       2.399406                    0.997826       3.451335       9.599408       0.482347       1.243361      -0.719822      -0.023055      -0.006818      -0.025639       0.035148       0.005767       0.015763      -0.007279      -0.011340       0.004767      -0.021775       0.007263       0.014512              1.942142       2.057963       0.231986       0.512131       1.784836       0.069146       1.983628           0.001158
           36              H      25.177650       8.837032      18.634885       0.077978       1.371280 0.10292092E+02  0.10667847E+03                                 1.978440                            1.830824      -1.024060       2.372450                    0.997289       3.660755      10.236137       0.483851       1.221296      -0.723512      -0.011028       0.028638      -0.032861       0.044962       0.002113       0.017554      -0.007553      -0.008933       0.011737      -0.021224       0.002659       0.018565              2.048788       1.696442      -0.035159       0.143907       2.353532      -0.591697       2.096390           0.001296
           37              H      16.232315       1.445252       0.016148       0.081869       1.399086 0.10476231E+02  0.10934168E+03                                 2.022243                            1.858928      -1.127801       2.327889                    0.996255       3.728211      10.546410       0.474432       1.236948      -0.719418       0.029135      -0.032231       0.009238       0.044419      -0.005075       0.009262      -0.000005       0.009561      -0.059088      -0.022094       0.003349       0.018745              2.116146       2.035231      -0.485863       0.086401       2.672779      -0.247005       1.640426           0.001866
           38              H      17.171649       3.516242       0.153407       0.119521       1.186579 0.87987490E+01  0.87521970E+02                                 1.784543                            1.685806      -1.015457       2.396934                    0.997949       3.381753       9.203900       0.508375       1.211227      -0.726442       0.033167       0.002633       0.008176       0.034261      -0.004115       0.006782      -0.002525       0.004210      -0.054094      -0.019628       0.004463       0.015165              1.821297       2.335952       0.145716       0.162597       1.719189       0.054122       1.408750           0.000652
           39              H      22.648680       5.131051      19.385771       0.122852       1.173302 0.86116617E+01  0.85603777E+02                                 1.805448                            1.694539      -1.008236       2.404232                    0.998039       3.398573       9.389790       0.492780       1.250395      -0.717302      -0.020166       0.028234      -0.007785       0.035558      -0.002606       0.009099      -0.002694       0.006874      -0.060558      -0.022619       0.005783       0.016836              1.851222       1.871533      -0.332476       0.120104       2.274218      -0.161642       1.407916           0.001131
           40              H      21.770763       2.989413      19.355493       0.083932       1.362742 0.10131767E+02  0.10486093E+03                                 1.989014                            1.830372      -1.063930       2.357400                    0.996999       3.667353      10.329001       0.477257       1.240009      -0.719010      -0.044449      -0.000100      -0.013840       0.046554      -0.006895       0.010993      -0.004319       0.012462      -0.059370      -0.023094       0.000611       0.022483              2.081695       2.784691       0.280612       0.346013       1.844140       0.101849       1.616253           0.001361
           41              H      13.634756      12.516772      11.660933       0.083558       1.514927 0.11651176E+02  0.12435745E+03                                 2.117351                            1.953365      -1.043324       2.368278                    0.997046       3.664652      10.340780       0.467279       1.228084      -0.723738       0.026807      -0.005048       0.036843       0.045842      -0.001651       0.017894       0.009938      -0.007743       0.015013      -0.021823       0.000998       0.020825              2.197447       2.188717      -0.307652       0.609596       2.008620      -0.338663       2.395004           0.001337
           42              H      12.760465      14.632169      11.499452       0.118331       1.270834 0.96206923E+01  0.97810867E+02                                 1.873807                            1.769635      -1.017138       2.397402                    0.997876       3.405535       9.355480       0.493552       1.220654      -0.725389       0.008798       0.025133       0.024848       0.036421      -0.004336       0.017096       0.006681      -0.010476       0.010424      -0.021841       0.005052       0.016789              1.902850       1.557849       0.068544       0.195768       2.283754       0.381668       1.866947           0.000753
           43              H      10.590971      13.388768       8.370761       0.120687       1.278909 0.96646531E+01  0.98692898E+02                                 1.905555                            1.791438      -1.023124       2.396877                    0.997809       3.448404       9.596421       0.481679       1.245227      -0.719421      -0.022614       0.007008      -0.025369       0.034700      -0.005797       0.015809       0.007455      -0.011453       0.004551      -0.021925       0.007342       0.014582              1.942383       2.058178      -0.232072       0.512090       1.785193      -0.069152       1.983777           0.001159
           44              H      11.629646      11.348056       8.542335       0.078218       1.372881 0.10307973E+02  0.10690840E+03                                 1.982096                            1.833893      -1.033456       2.368966                    0.997148       3.662394      10.251406       0.482682       1.223506      -0.723022      -0.010910      -0.028579      -0.032701       0.044779      -0.001999       0.017663       0.007604      -0.008970       0.011413      -0.021310       0.002644       0.018667              2.052713       1.699203       0.035222       0.144343       2.358465       0.593576       2.100471           0.001297
           45              H      29.780376      18.739834      10.108699       0.081645       1.398447 0.10472391E+02  0.10929832E+03                                 2.022159                            1.859025      -1.130635       2.326788                    0.996201       3.728663      10.549654       0.474223       1.237531      -0.719289       0.029177       0.032366       0.009106       0.044517       0.005033       0.009250       0.000028       0.009822      -0.059095      -0.022079       0.003266       0.018813              2.116009       2.035141       0.485322       0.086314       2.672413       0.246859       1.640474           0.001868
           46              H      12.655698      16.668844      10.245957       0.118792       1.191619 0.88471343E+01  0.88153414E+02                                 1.792539                            1.692776      -1.036352       2.388053                    0.997746       3.388592       9.240445       0.506107       1.214584      -0.725697       0.033351      -0.002747       0.008418       0.034506       0.004251       0.006712       0.002521       0.004330      -0.054390      -0.019685       0.004361       0.015324              1.829711       2.348364      -0.146877       0.163830       1.726770      -0.054465       1.414000           0.000658
           47              H      27.164697      15.054037       9.293221       0.121801       1.175654 0.86306565E+01  0.85815000E+02                                 1.805234                            1.694337      -1.000185       2.406552                    0.998091       3.403018       9.394405       0.493855       1.247346      -0.717948      -0.020449      -0.028676      -0.008073       0.036134       0.002617       0.009126       0.002720       0.007057      -0.060895      -0.022732       0.005758       0.016974              1.851021       1.871251       0.332366       0.120061       2.274063       0.161611       1.407750           0.001137
           48              H      26.286793      17.195675       9.262943       0.084353       1.362381 0.10133335E+02  0.10493799E+03                                 1.993876                            1.834566      -1.078859       2.352347                    0.996844       3.667415      10.350454       0.474876       1.245505      -0.717827      -0.044617       0.000152      -0.013465       0.046605       0.006832       0.011087       0.004387       0.011852      -0.058463      -0.022905       0.000714       0.022191              2.087036       2.792250      -0.281674       0.347237       1.848966      -0.102213       1.619893           0.001359
           49              H      31.698779      17.760858      18.616719       0.082663       1.508974 0.11595564E+02  0.12358002E+03                                 2.108754                            1.946330      -1.027282       2.374787                    0.997231       3.661259      10.313738       0.469113       1.225103      -0.724389       0.027415       0.005480      -0.037061       0.046423       0.001491      -0.017938       0.009932      -0.007982       0.014845      -0.021843       0.000967       0.020876              2.188098       2.179398       0.305404      -0.605095       2.000762      -0.336225       2.384134           0.001336
           50              H      30.824476      15.645461      18.778199       0.118032       1.272807 0.96372733E+01  0.98014789E+02                                 1.875146                            1.770655      -1.013758       2.398553                    0.997889       3.407707       9.361001       0.493655       1.219958      -0.725543       0.008976      -0.025206      -0.024924       0.036566       0.004327      -0.017039       0.006519      -0.010664       0.010548      -0.021779       0.005100       0.016679              1.904275       1.558726      -0.068869      -0.196125       2.285649       0.382539       1.868451           0.000754
           51              H      19.622974      16.888861       1.721789       0.120441       1.279554 0.96698783E+01  0.98754601E+02                                 1.905766                            1.791571      -1.023812       2.396616                    0.997776       3.449203       9.597463       0.481828       1.244739      -0.719528      -0.022733      -0.007103       0.025115       0.034612       0.005641      -0.016017       0.007411      -0.011375       0.005232      -0.021992       0.007098       0.014894              1.942599       2.058444       0.232147      -0.512323       1.785247      -0.069183       1.984107           0.001158
           52              H      20.661659      18.929573       1.550216       0.078066       1.371220 0.10291756E+02  0.10667461E+03                                 1.978390                            1.830809      -1.023135       2.373120                    0.997293       3.660753      10.236270       0.483845       1.221316      -0.723506      -0.011126       0.028654       0.032707       0.044884       0.002219      -0.017624       0.007733      -0.008804       0.011612      -0.021357       0.002688       0.018670              2.048714       1.696371      -0.035079      -0.143822       2.353495       0.591613       2.096275           0.001294
           53              H      20.748344      11.537795      -0.016148       0.082756       1.395114 0.10443098E+02  0.10891495E+03                                 2.018822                            1.856325      -1.128833       2.327828                    0.996237       3.723533      10.530961       0.474611       1.237399      -0.719316       0.029130      -0.032003      -0.009026       0.044207      -0.004996      -0.009131       0.000073       0.009487      -0.058580      -0.021872       0.003318       0.018554              2.112317       2.031696      -0.483879      -0.086060       2.667021       0.246185       1.638235           0.001864
           54              H      30.719700      13.608786      20.031694       0.118470       1.192492 0.88525636E+01  0.88204052E+02                                 1.791703                            1.691913      -1.028483       2.390951                    0.997817       3.389875       9.237949       0.506954       1.212602      -0.726133       0.033435       0.002685      -0.008349       0.034566      -0.004177      -0.006768       0.002548       0.004414      -0.054420      -0.019721       0.004408       0.015313              1.828862       2.347632       0.146774      -0.163842       1.725627      -0.054438       1.413325           0.000657
           55              H      18.132688      15.223591       0.799330       0.123141       1.176720 0.86454721E+01  0.86054498E+02                                 1.811856                            1.700123      -1.021400       2.398829                    0.997880       3.403704       9.421104       0.490815       1.253727      -0.716572      -0.020092       0.028482       0.007704       0.035697      -0.002447      -0.009104       0.002684       0.007211      -0.059742      -0.022370       0.005600       0.016771              1.857978       1.878413      -0.334433      -0.120824       2.283425       0.162558       1.412097           0.001133
           56              H      17.254771      13.081954       0.829608       0.081789       1.367430 0.10171814E+02  0.10535381E+03                                 1.991405                            1.832353      -1.057426       2.359273                    0.997030       3.674133      10.343780       0.477753       1.237802      -0.719504      -0.045283      -0.000235       0.014049       0.047413      -0.006758      -0.010992       0.004369       0.012235      -0.059442      -0.023137       0.000799       0.022337              2.084315       2.788745       0.281317      -0.346729       1.846288      -0.102071       1.617911           0.001367
           57              H      13.461300       1.568381       2.424231       0.082659       1.508979 0.11595612E+02  0.12358067E+03                                 2.108760                            1.946335      -1.027256       2.374798                    0.997230       3.661267      10.313769       0.469112       1.225104      -0.724389      -0.027415       0.037060      -0.005481       0.046422      -0.017939       0.001489       0.009933      -0.011415       0.004547      -0.021843       0.000965       0.020879              2.188104       2.179404      -0.605098       0.305405       2.384140      -0.336226       2.000767           0.001336
           58              H      14.335600       1.406901       4.539629       0.118032       1.272823 0.96374190E+01  0.98016660E+02                                 1.875165                            1.770670      -1.013752       2.398555                    0.997889       3.407721       9.361064       0.493652       1.219960      -0.725543      -0.008976       0.024923       0.025206       0.036566      -0.017039       0.004327       0.006518      -0.010606       0.010721      -0.021779       0.005100       0.016679              1.904294       1.558738      -0.196129      -0.068872       1.868469       0.382548       2.285676           0.000754
           59              H      25.537134      18.463298       3.296227       0.120446       1.279528 0.96696328E+01  0.98751400E+02                                 1.905733                            1.791542      -1.023778       2.396629                    0.997777       3.449175       9.597330       0.481834       1.244730      -0.719530       0.022734      -0.025115       0.007100       0.034613      -0.016018       0.005639       0.007410      -0.008303       0.014449      -0.021992       0.007097       0.014894              1.942565       2.058406      -0.512308       0.232142       1.984070      -0.069182       1.785218           0.001157
           60              H      24.498452      18.634871       1.255513       0.078069       1.371225 0.10291806E+02  0.10667533E+03                                 1.978400                            1.830817      -1.023155       2.373112                    0.997292       3.660762      10.236326       0.483843       1.221320      -0.723505       0.011126      -0.032707      -0.028652       0.044883      -0.017623       0.002219       0.007733      -0.010206       0.007404      -0.021357       0.002689       0.018668              2.048725       1.696379      -0.143823      -0.035080       2.096286       0.591617       2.353509           0.001294
           61              H      15.379699       0.016149       8.647297       0.082756       1.395146 0.10443384E+02  0.10891870E+03                                 2.018855                            1.856352      -1.128813       2.327834                    0.996238       3.723563      10.531092       0.474607       1.237402      -0.719316      -0.029130       0.009026       0.032002       0.044206      -0.009132      -0.004996       0.000073       0.034033       0.015057      -0.021871       0.003318       0.018554              2.112353       2.031731      -0.086063      -0.483895       1.638257       0.246192       2.667072           0.001863
           62              H      14.440370       0.153407       6.576306       0.118469       1.192506 0.88526875E+01  0.88205609E+02                                 1.791718                            1.691926      -1.028520       2.390935                    0.997816       3.389889       9.238009       0.506951       1.212604      -0.726133      -0.033435       0.008349      -0.002684       0.034566      -0.006770      -0.004176       0.002548       0.029416       0.020589      -0.019721       0.004408       0.015313              1.828878       2.347659      -0.163845       0.146777       1.413334      -0.054439       1.725640           0.000657
           63              H      27.027418      19.385756       4.961498       0.123142       1.176719 0.86454590E+01  0.86054300E+02                                 1.811851                            1.700119      -1.021406       2.398826                    0.997880       3.403697       9.421068       0.490817       1.253723      -0.716573       0.020092      -0.007703      -0.028482       0.035697      -0.009105      -0.002447       0.002684       0.033476       0.019053      -0.022369       0.005599       0.016770              1.857974       1.878408      -0.120824      -0.334434       1.412093       0.162558       2.283420           0.001133
           64              H      27.905331      19.355479       7.103137       0.081786       1.367462 0.10172125E+02  0.10535818E+03                                 1.991464                            1.832403      -1.057369       2.359299                    0.997031       3.674192      10.344112       0.477736       1.237831      -0.719497       0.045283      -0.014049       0.000235       0.047412      -0.010993      -0.006757       0.004368       0.035839       0.011367      -0.023137       0.000799       0.022338              2.084380       2.788844      -0.346746       0.281331       1.617954      -0.102076       1.846342           0.001366
           65              H      13.461326       8.524162       7.668320       0.083558       1.514932 0.11651248E+02  0.12435844E+03                                 2.117359                            1.953372      -1.043333       2.368274                    0.997046       3.664660      10.340820       0.467277       1.228086      -0.723738      -0.026808      -0.036843       0.005048       0.045843       0.017894      -0.001650       0.009938      -0.011378       0.004107      -0.021822       0.000997       0.020826              2.197454       2.188727       0.609596      -0.307652       2.395010      -0.338662       2.008627           0.001337
           66              H      14.335622       8.685643       5.552921       0.118327       1.270852 0.96208476E+01  0.97812757E+02                                 1.873817                            1.769643      -1.017212       2.397374                    0.997877       3.405562       9.355543       0.493554       1.220644      -0.725391      -0.008797      -0.024850      -0.025130       0.036420       0.017098      -0.004338       0.006684      -0.010449       0.010499      -0.021844       0.005052       0.016791              1.902859       1.557855       0.195769       0.068545       1.866955       0.381673       2.283768           0.000753
           67              H      16.505118      11.814331       6.796324       0.120686       1.278900 0.96645714E+01  0.98691889E+02                                 1.905549                            1.791433      -1.023080       2.396899                    0.997808       3.448395       9.596398       0.481678       1.245231      -0.719420       0.022615       0.025369      -0.007008       0.034701       0.015809      -0.005796       0.007454      -0.008002       0.014905      -0.021924       0.007342       0.014582              1.942377       2.058173       0.512088      -0.232070       1.983771      -0.069150       1.785187           0.001159
           68              H      15.466440      11.642758       8.837037       0.078219       1.372854 0.10307728E+02  0.10690515E+03                                 1.982065                            1.833869      -1.033470       2.368959                    0.997148       3.662352      10.251234       0.482687       1.223502      -0.723023       0.010910       0.032702       0.028579       0.044779       0.017663      -0.001999       0.007604      -0.010183       0.007739      -0.021308       0.002641       0.018667              2.052680       1.699181       0.144339       0.035221       2.100436       0.593559       2.358422           0.001296
           69              H      15.379720      10.076395       1.445253       0.081639       1.398446 0.10472397E+02  0.10929860E+03                                 2.022177                            1.859040      -1.130578       2.326811                    0.996202       3.728678      10.549772       0.474215       1.237549      -0.719284      -0.029177      -0.009107      -0.032367       0.044518       0.009249       0.005035       0.000028       0.034459       0.014816      -0.022079       0.003266       0.018813              2.116028       2.035159       0.086315       0.485329       1.640486       0.246862       2.672439           0.001868
           70              H      14.440394       9.939136       3.516245       0.118786       1.191656 0.88474689E+01  0.88157550E+02                                 1.792573                            1.692805      -1.036270       2.388078                    0.997744       3.388644       9.240618       0.506104       1.214580      -0.725698      -0.033356      -0.008417       0.002743       0.034510       0.006714       0.004244       0.002520       0.029352       0.020706      -0.019683       0.004367       0.015316              1.829746       2.348417       0.163835      -0.146880       1.414021      -0.054466       1.726799           0.000657
           71              H      17.995394      10.891872       5.131053       0.121799       1.175668 0.86307987E+01  0.85816908E+02                                 1.805262                            1.694362      -1.000170       2.406557                    0.998091       3.403042       9.394549       0.493846       1.247363      -0.717945       0.020449       0.008073       0.028677       0.036134       0.009126       0.002616       0.002721       0.033977       0.019865      -0.022733       0.005760       0.016973              1.851050       1.871280       0.120064       0.332374       1.407768       0.161614       2.274101           0.001137
           72              H      18.873302      10.922150       2.989413       0.084343       1.362459 0.10134032E+02  0.10494716E+03                                 1.993966                            1.834639      -1.078887       2.352333                    0.996843       3.667512      10.350870       0.474862       1.245519      -0.717824       0.044619       0.013465      -0.000148       0.046606       0.011087       0.006832       0.004388       0.035157       0.011446      -0.022903       0.000711       0.022192              2.087135       2.792407       0.347266      -0.281697       1.619955      -0.102221       1.849043           0.001359
           73              H      22.493325       7.668315       8.524168       0.083559       1.514934 0.11651267E+02  0.12435878E+03                                 2.117367                            1.953379      -1.043320       2.368279                    0.997046       3.664666      10.340867       0.467274       1.228092      -0.723737      -0.026807       0.005047      -0.036843       0.045842      -0.001651       0.017894       0.009937      -0.007743       0.015013      -0.021823       0.000998       0.020825              2.197464       2.188733      -0.307655       0.609601       2.008638      -0.338667       2.395022           0.001336
           74              H      23.367616       5.552918       8.685649       0.118332       1.270848 0.96208255E+01  0.97812691E+02                                 1.873832                            1.769657      -1.017135       2.397404                    0.997876       3.405549       9.355582       0.493544       1.220667      -0.725386      -0.008799      -0.025133      -0.024848       0.036422      -0.004336       0.017097       0.006680      -0.010476       0.010422      -0.021841       0.005052       0.016789              1.902876       1.557867       0.068545       0.195772       2.283790       0.381676       1.866971           0.000752
           75              H      25.537110       6.796319      11.814340       0.120690       1.278885 0.96644223E+01  0.98689927E+02                                 1.905530                            1.791416      -1.023107       2.396888                    0.997809       3.448365       9.596275       0.481683       1.245226      -0.719421       0.022614      -0.007007       0.025370       0.034701      -0.005796       0.015809       0.007456      -0.011453       0.004549      -0.021925       0.007342       0.014582              1.942357       2.058151      -0.232067       0.512081       1.785170      -0.069151       1.983752           0.001158
           76              H      24.498435       8.837031      11.642766       0.078220       1.372877 0.10307932E+02  0.10690786E+03                                 1.982091                            1.833889      -1.033455       2.368967                    0.997148       3.662387      10.251381       0.482683       1.223506      -0.723022       0.010910       0.028579       0.032701       0.044779      -0.001999       0.017663       0.007604      -0.008969       0.011414      -0.021310       0.002643       0.018667              2.052708       1.699199       0.035222       0.144342       2.358459       0.593574       2.100467           0.001296
           77              H       6.347705       1.445253      10.076402       0.081645       1.398455 0.10472463E+02  0.10929928E+03                                 2.022169                            1.859033      -1.130645       2.326784                    0.996201       3.728675      10.549707       0.474221       1.237533      -0.719288      -0.029177      -0.032366      -0.009105       0.044517       0.005034       0.009249       0.000028       0.009823      -0.059094      -0.022078       0.003265       0.018813              2.116020       2.035150       0.485325       0.086315       2.672429       0.246862       1.640481           0.001867
           78              H      23.472383       3.516243       9.939144       0.118793       1.191607 0.88470279E+01  0.88152099E+02                                 1.792529                            1.692767      -1.036338       2.388061                    0.997746       3.388576       9.240392       0.506107       1.214586      -0.725697      -0.033352       0.002746      -0.008417       0.034507       0.004251       0.006712       0.002521       0.004330      -0.054391      -0.019686       0.004361       0.015325              1.829700       2.348346      -0.146875       0.163828       1.726761      -0.054465       1.413993           0.000656
           79              H       8.963384       5.131050      10.891880       0.121802       1.175636 0.86304992E+01  0.85813022E+02                                 1.805215                            1.694321      -1.000170       2.406561                    0.998091       3.402989       9.394294       0.493858       1.247345      -0.717949       0.020450       0.028676       0.008073       0.036134       0.002617       0.009126       0.002721       0.007058      -0.060896      -0.022732       0.005758       0.016974              1.851001       1.871230       0.332359       0.120059       2.274034       0.161607       1.407738           0.001136
           80              H       9.841288       2.989412      10.922158       0.084352       1.362404 0.10133536E+02  0.10494063E+03                                 1.993901                            1.834586      -1.078878       2.352337                    0.996844       3.667447      10.350585       0.474872       1.245508      -0.717826       0.044617      -0.000152       0.013465       0.046605       0.006832       0.011087       0.004387       0.011852      -0.058462      -0.022904       0.000713       0.022191              2.087064       2.792291      -0.281681       0.347245       1.848990      -0.102215       1.619911           0.001359
           81              H       4.429302       2.424229       1.568382       0.082667       1.508969 0.11595542E+02  0.12358001E+03                                 2.108772                            1.946346      -1.027260       2.374802                    0.997231       3.661250      10.313798       0.469103       1.225125      -0.724384      -0.027416      -0.005481       0.037061       0.046424       0.001490      -0.017938       0.009931      -0.007982       0.014844      -0.021843       0.000967       0.020876              2.188118       2.179417       0.305408      -0.605103       2.000781      -0.336231       2.384156           0.001336
           82              H       5.303605       4.539626       1.406902       0.118035       1.272809 0.96373071E+01  0.98015394E+02                                 1.875164                            1.770671      -1.013750       2.398559                    0.997889       3.407707       9.361068       0.493647       1.219976      -0.725539      -0.008977       0.025206       0.024924       0.036567       0.004327      -0.017040       0.006519      -0.010664       0.010547      -0.021779       0.005100       0.016679              1.904294       1.558739      -0.068869      -0.196128       2.285675       0.382544       1.868467           0.000753
           83              H      16.505107       3.296226      18.463312       0.120446       1.279520 0.96695667E+01  0.98750674E+02                                 1.905739                            1.791547      -1.023789       2.396631                    0.997776       3.449152       9.597301       0.481829       1.244745      -0.719527       0.022734       0.007103      -0.025116       0.034613       0.005640      -0.016018       0.007411      -0.011374       0.005230      -0.021992       0.007098       0.014894              1.942571       2.058414       0.232141      -0.512312       1.785222      -0.069181       1.984078           0.001158
           84              H      15.466422       1.255514      18.634885       0.078071       1.371190 0.10291488E+02  0.10667126E+03                                 1.978373                            1.830794      -1.023113       2.373136                    0.997293       3.660713      10.236170       0.483843       1.221328      -0.723503       0.011125      -0.028656      -0.032707       0.044885       0.002219      -0.017624       0.007734      -0.008803       0.011610      -0.021357       0.002688       0.018670              2.048696       1.696358      -0.035079      -0.143820       2.353473       0.591606       2.096257           0.001294
           85              H       6.347714       8.647290       0.016148       0.082757       1.395113 0.10443088E+02  0.10891485E+03                                 2.018824                            1.856326      -1.128837       2.327827                    0.996237       3.723533      10.530973       0.474610       1.237402      -0.719316      -0.029130       0.032003       0.009026       0.044207      -0.004997      -0.009131       0.000072       0.009487      -0.058579      -0.021871       0.003318       0.018554              2.112320       2.031697      -0.483879      -0.086060       2.667026       0.246186       1.638237           0.001862
           86              H       5.408381       6.576301       0.153407       0.118471       1.192481 0.88524688E+01  0.88202915E+02                                 1.791696                            1.691908      -1.028471       2.390958                    0.997817       3.389863       9.237921       0.506953       1.212607      -0.726132      -0.033436      -0.002685       0.008349       0.034567      -0.004177      -0.006769       0.002548       0.004413      -0.054422      -0.019722       0.004408       0.015313              1.828854       2.347618       0.146773      -0.163840       1.725623      -0.054438       1.413321           0.000656
           87              H      17.995393       4.961496      19.385771       0.123143       1.176696 0.86452578E+01  0.86051823E+02                                 1.811831                            1.700102      -1.021379       2.398841                    0.997881       3.403667       9.420969       0.490818       1.253728      -0.716572       0.020093      -0.028482      -0.007705       0.035698      -0.002448      -0.009104       0.002684       0.007211      -0.059744      -0.022371       0.005600       0.016771              1.857952       1.878387      -0.334424      -0.120821       2.283389       0.162554       1.412081           0.001132
           88              H      18.873310       7.103133      19.355493       0.081790       1.367441 0.10171911E+02  0.10535514E+03                                 1.991422                            1.832367      -1.057437       2.359269                    0.997030       3.674148      10.343864       0.477749       1.237809      -0.719503       0.045283       0.000235      -0.014050       0.047413      -0.006758      -0.010992       0.004368       0.012235      -0.059443      -0.023137       0.000799       0.022338              2.084334       2.788774       0.281322      -0.346735       1.846304      -0.102073       1.617924           0.001366
           89              H      22.666781      18.616706      17.760870       0.082665       1.508973 0.11595579E+02  0.12358058E+03                                 2.108782                            1.946355      -1.027240       2.374812                    0.997230       3.661256      10.313845       0.469100       1.225132      -0.724382       0.027417      -0.037060       0.005483       0.046424      -0.017940       0.001489       0.009933      -0.011415       0.004548      -0.021844       0.000965       0.020879              2.188128       2.179427      -0.605107       0.305410       2.384167      -0.336233       2.000791           0.001336
           90              H      21.792481      18.778186      15.645472       0.118036       1.272822 0.96374249E+01  0.98016960E+02                                 1.875184                            1.770687      -1.013742       2.398564                    0.997889       3.407716       9.361132       0.493642       1.219983      -0.725537       0.008977      -0.024923      -0.025207       0.036567      -0.017040       0.004327       0.006518      -0.010605       0.010722      -0.021780       0.005100       0.016679              1.904315       1.558753      -0.196132      -0.068872       1.868487       0.382553       2.285704           0.000754
           91              H      10.590947       1.721789      16.888874       0.120451       1.279493 0.96693203E+01  0.98747546E+02                                 1.905713                            1.791524      -1.023753       2.396647                    0.997777       3.449124       9.597199       0.481831       1.244746      -0.719526      -0.022736       0.025116      -0.007100       0.034615      -0.016020       0.005639       0.007411      -0.008302       0.014448      -0.021993       0.007097       0.014896              1.942544       2.058383      -0.512299       0.232138       1.984049      -0.069181       1.785201           0.001158
           92              H      11.629629       1.550216      18.929588       0.078076       1.371195 0.10291540E+02  0.10667205E+03                                 1.978386                            1.830805      -1.023141       2.373125                    0.997292       3.660723      10.236246       0.483839       1.221336      -0.723501      -0.011125       0.032707       0.028655       0.044884      -0.017624       0.002219       0.007734      -0.010205       0.007404      -0.021357       0.002689       0.018669              2.048710       1.696368      -0.143821      -0.035079       2.096271       0.591611       2.353492           0.001295
           93              H      11.716324      -0.016147      11.537804       0.082759       1.395150 0.10443431E+02  0.10891941E+03                                 2.018867                            1.856362      -1.128835       2.327826                    0.996237       3.723575      10.531170       0.474603       1.237410      -0.719314       0.029130      -0.009026      -0.032004       0.044207      -0.009131      -0.004996       0.000073       0.034034       0.015058      -0.021872       0.003318       0.018554              2.112367       2.031743      -0.086064      -0.483897       1.638267       0.246195       2.667091           0.001863
           94              H      21.687711      20.031680      13.608795       0.118472       1.192485 0.88525139E+01  0.88203512E+02                                 1.791704                            1.691915      -1.028503       2.390945                    0.997817       3.389866       9.237949       0.506950       1.212611      -0.726131       0.033436      -0.008349       0.002684       0.034567      -0.006770      -0.004176       0.002548       0.029417       0.020591      -0.019722       0.004409       0.015313              1.828863       2.347633      -0.163842       0.146775       1.413326      -0.054438       1.725630           0.000656
           95              H       9.100663       0.799331      15.223603       0.123146       1.176697 0.86452657E+01  0.86051962E+02                                 1.811835                            1.700105      -1.021389       2.398838                    0.997881       3.403668       9.420989       0.490816       1.253732      -0.716571      -0.020093       0.007704       0.028483       0.035698      -0.009105      -0.002447       0.002684       0.033478       0.019053      -0.022371       0.005600       0.016771              1.857957       1.878391      -0.120822      -0.334426       1.412084       0.162555       2.283395           0.001133
           96              H       8.222750       0.829608      13.081964       0.081788       1.367474 0.10172237E+02  0.10535972E+03                                 1.991484                            1.832419      -1.057395       2.359288                    0.997030       3.674210      10.344214       0.477731       1.237840      -0.719496      -0.045283       0.014049      -0.000235       0.047413      -0.010993      -0.006758       0.004368       0.035841       0.011366      -0.023138       0.000799       0.022339              2.084402       2.788876      -0.346752       0.281337       1.617969      -0.102078       1.846362           0.001367
           97              H      22.666755      11.660925      12.516781       0.083560       1.514940 0.11651342E+02  0.12435982E+03                                 2.117376                            1.953388      -1.043340       2.368271                    0.997046       3.664677      10.340922       0.467272       1.228096      -0.723736       0.026808       0.036843      -0.005048       0.045843       0.017894      -0.001650       0.009938      -0.011379       0.004106      -0.021822       0.000996       0.020826              2.197473       2.188743       0.609602      -0.307656       2.395029      -0.338666       2.008646           0.001336
           98              H      21.792459      11.499444      14.632180       0.118329       1.270860 0.96209355E+01  0.97814036E+02                                 1.873839                            1.769663      -1.017210       2.397377                    0.997877       3.405570       9.355634       0.493546       1.220661      -0.725387       0.008797       0.024850       0.025130       0.036421       0.017099      -0.004338       0.006684      -0.010448       0.010500      -0.021844       0.005053       0.016792              1.902883       1.557871       0.195772       0.068545       1.866977       0.381680       2.283801           0.000752
           99              H      19.622963       8.370756      13.388777       0.120689       1.278873 0.96643118E+01  0.98688621E+02                                 1.905528                            1.791414      -1.023059       2.396913                    0.997808       3.448352       9.596263       0.481679       1.245238      -0.719419      -0.022615      -0.025370       0.007008       0.034702       0.015810      -0.005796       0.007455      -0.008001       0.014905      -0.021925       0.007342       0.014583              1.942355       2.058149       0.512079      -0.232066       1.983748      -0.069149       1.785168           0.001158
          100              H      20.661641       8.542329      11.348064       0.078221       1.372854 0.10307738E+02  0.10690533E+03                                 1.982070                            1.833872      -1.033480       2.368955                    0.997148       3.662356      10.251265       0.482685       1.223506      -0.723022      -0.010910      -0.032702      -0.028579       0.044779       0.017664      -0.001999       0.007605      -0.010182       0.007737      -0.021308       0.002641       0.018668              2.052684       1.699184       0.144339       0.035221       2.100441       0.593560       2.358427           0.001297
          101              H      20.748361      10.108692      18.739848       0.081641       1.398446 0.10472402E+02  0.10929873E+03                                 2.022181                            1.859044      -1.130587       2.326808                    0.996201       3.728680      10.549800       0.474213       1.237554      -0.719283       0.029177       0.009106       0.032368       0.044519       0.009249       0.005035       0.000028       0.034459       0.014816      -0.022079       0.003266       0.018813              2.116034       2.035164       0.086315       0.485330       1.640490       0.246864       2.672448           0.001868
          102              H      21.687687      10.245951      16.668856       0.118789       1.191638 0.88473087E+01  0.88155593E+02                                 1.792559                            1.692793      -1.036252       2.388089                    0.997744       3.388619       9.240544       0.506104       1.214585      -0.725697       0.033357       0.008417      -0.002743       0.034511       0.006714       0.004244       0.002520       0.029353       0.020707      -0.019684       0.004368       0.015316              1.829731       2.348393       0.163832      -0.146879       1.414012      -0.054466       1.726788           0.000657
          103              H      18.132687       9.293215      15.054048       0.121802       1.175645 0.86305975E+01  0.85814419E+02                                 1.805241                            1.694344      -1.000153       2.406568                    0.998091       3.403007       9.394430       0.493848       1.247365      -0.717944      -0.020450      -0.008074      -0.028677       0.036135       0.009126       0.002616       0.002721       0.033978       0.019865      -0.022734       0.005760       0.016974              1.851027       1.871258       0.120062       0.332365       1.407755       0.161611       2.274070           0.001137
          104              H      17.254779       9.262937      17.195688       0.084345       1.362461 0.10134048E+02  0.10494742E+03                                 1.993972                            1.834644      -1.078895       2.352331                    0.996843       3.667512      10.350892       0.474860       1.245524      -0.717823      -0.044619      -0.013465       0.000148       0.046607       0.011087       0.006832       0.004388       0.035158       0.011445      -0.022903       0.000711       0.022192              2.087143       2.792419       0.347268      -0.281699       1.619961      -0.102222       1.849050           0.001358
          105              H       9.118720       1.568382       7.668320       0.081631       1.521141 0.11705195E+02  0.12504948E+03                                 2.120850                            1.956107      -1.038368       2.369338                    0.997120       3.672681      10.360350       0.467698       1.225851      -0.724236       0.027555       0.037074       0.005314       0.046498       0.018080       0.001607      -0.009871      -0.011506       0.004645      -0.022019       0.001100       0.020919              2.201306       2.192655       0.611650       0.308675       2.399560       0.339803       2.011702           0.001343
          106              H       8.244420       1.406901       5.552921       0.119090       1.268706 0.96038163E+01  0.97616951E+02                                 1.873785                            1.769765      -1.021504       2.396450                    0.997870       3.401419       9.349517       0.492727       1.222978      -0.724892       0.008945       0.024864      -0.024801       0.036240       0.016994       0.004513      -0.006370      -0.010380       0.011244      -0.021809       0.005382       0.016427              1.902763       1.558046       0.195711      -0.068408       1.866858      -0.381318       2.283385           0.000750
          107              H      15.106984      18.463298       6.796324       0.119739       1.280308 0.96757517E+01  0.98816643E+02                                 1.905272                            1.791126      -1.015397       2.399413                    0.997826       3.451299       9.599288       0.482349       1.243366      -0.719821      -0.023056      -0.025640      -0.006818       0.035149       0.015764       0.005767      -0.007279      -0.008055       0.014628      -0.021777       0.007264       0.014513              1.942109       2.057925       0.512112       0.231980       1.983590       0.069142       1.784811           0.001159
          108              H      16.145667      18.634871       8.837037       0.077980       1.371311 0.10292401E+02  0.10668267E+03                                 1.978484                            1.830862      -1.024089       2.372437                    0.997289       3.660817      10.236424       0.483841       1.221310      -0.723509      -0.011027      -0.032862       0.028641       0.044965       0.017556       0.002111      -0.007553      -0.010338       0.007533      -0.021225       0.002659       0.018567              2.048836       1.696479       0.143912      -0.035159       2.096438      -0.591716       2.353592           0.001297
          109              H       7.200312       0.016148       1.445253       0.081873       1.399036 0.10475813E+02  0.10933649E+03                                 2.022220                            1.858911      -1.127807       2.327897                    0.996255       3.728157      10.546303       0.474426       1.236974      -0.719412       0.029137       0.009239      -0.032238       0.044425       0.009263      -0.005076      -0.000005       0.034326       0.015204      -0.022095       0.003349       0.018746              2.116119       2.035208       0.086398      -0.485848       1.640413      -0.246999       2.672736           0.001867
          110              H       8.139643       0.153407       3.516245       0.119521       1.186587 0.87988122E+01  0.87522745E+02                                 1.784549                            1.685811      -1.015498       2.396921                    0.997948       3.381764       9.203934       0.508375       1.211225      -0.726442       0.033171       0.008168       0.002638       0.034264       0.006788      -0.004116      -0.002520       0.029161       0.020738      -0.019635       0.004464       0.015171              1.821304       2.335964       0.162598       0.145719       1.408754       0.054123       1.719194           0.000653
          111              H      13.616705      19.385756       5.131053       0.122851       1.173317 0.86118269E+01  0.85606071E+02                                 1.805486                            1.694573      -1.008264       2.404224                    0.998039       3.398610       9.390015       0.492765       1.250422      -0.717296      -0.020168      -0.007790       0.028234       0.035561       0.009099      -0.002606      -0.002697       0.033725       0.019968      -0.022623       0.005784       0.016840              1.851263       1.871575       0.120107      -0.332485       1.407942      -0.161647       2.274272           0.001133
          112              H      12.738792      19.355478       2.989413       0.083939       1.362754 0.10131928E+02  0.10486372E+03                                 1.989086                            1.830433      -1.063922       2.357412                    0.996999       3.667396      10.329408       0.477228       1.240072      -0.718996      -0.044450      -0.013840      -0.000102       0.046555       0.010993      -0.006895      -0.004319       0.035919       0.010995      -0.023096       0.000612       0.022483              2.081775       2.784808       0.346034       0.280632       1.616306       0.101856       1.844209           0.001362
          113              H       9.118734       8.524162       2.424231       0.083490       1.507359 0.11581399E+02  0.12340017E+03                                 2.107902                            1.945644      -1.033759       2.372634                    0.997198       3.658845      10.308136       0.468980       1.225736      -0.724244       0.027008      -0.036787      -0.005341       0.045948      -0.017926      -0.001601      -0.009854      -0.011204       0.004396      -0.021817       0.001058       0.020759              2.187185       2.178490      -0.604619      -0.305163       2.383047       0.335961       2.000018           0.001335
          114              H       8.244440       8.685643       4.539629       0.118860       1.272725 0.96373312E+01  0.98029115E+02                                 1.876293                            1.771617      -1.022659       2.395218                    0.997836       3.406621       9.362913       0.493053       1.221277      -0.725247       0.008932      -0.024569       0.024963       0.036146      -0.017107      -0.004440      -0.006588      -0.010496       0.011300      -0.021971       0.005337       0.016634              1.905496       1.559619      -0.196343       0.068982       1.869627      -0.383016       2.287241           0.000754
          115              H      24.138961      11.814331       3.296227       0.120738       1.279763 0.96742218E+01  0.98831577E+02                                 1.908013                            1.793615      -1.030653       2.394309                    0.997792       3.448976       9.605247       0.480787       1.247021      -0.719042      -0.022641       0.025162       0.006989       0.034563      -0.015786      -0.005682      -0.007402      -0.008193       0.014257      -0.021773       0.007086       0.014687              1.944921       2.060924      -0.513117      -0.232535       1.986393       0.069249       1.787447           0.001157
          116              H       7.113638      11.642757       1.255513       0.078407       1.374097 0.10319345E+02  0.10706016E+03                                 1.983598                            1.835159      -1.033498       2.368848                    0.997148       3.663644      10.257876       0.482396       1.223846      -0.722943      -0.010967       0.032684      -0.028394       0.044662      -0.017720      -0.002095      -0.007655      -0.010239       0.007517      -0.021389       0.002645       0.018744              2.054342       1.700366      -0.144493       0.035214       2.102071      -0.594316       2.360589           0.001297
          117              H      25.264349      10.076395       8.647297       0.082411       1.397203 0.10461909E+02  0.10918066E+03                                 2.022691                            1.859424      -1.135840       2.325071                    0.996143       3.726220      10.548364       0.473581       1.239302      -0.718906       0.028963      -0.009351       0.032132       0.044258      -0.009195       0.005065       0.000074       0.034165       0.014931      -0.021953       0.003288       0.018666              2.116631       2.035790      -0.086397       0.485654       1.640865      -0.247013       2.673239           0.001863
          118              H       8.139674       9.939137       6.576306       0.118946       1.186811 0.88001297E+01  0.87535021E+02                                 1.784421                            1.685666      -1.016670       2.395985                    0.997870       3.382527       9.204556       0.508543       1.210836      -0.726535       0.033522      -0.008371      -0.002914       0.034674      -0.006693       0.004194      -0.002588       0.029074       0.020782      -0.019570       0.004386       0.015184              1.821205       2.335893      -0.162600      -0.145737       1.408622       0.054124       1.719099           0.000655
          119              H      22.648680      10.891872       4.961498       0.122358       1.176671 0.86421020E+01  0.85981790E+02                                 1.808726                            1.697378      -1.010614       2.402777                    0.997985       3.403895       9.408482       0.492436       1.250170      -0.717338      -0.020228       0.007965      -0.028444       0.035800      -0.009124       0.002604      -0.002701       0.033978       0.019664      -0.022697       0.005709       0.016988              1.854687       1.874954      -0.120451       0.333532       1.409994      -0.162143       2.279111           0.001136
          120              H      21.770772      10.922150       7.103137       0.083349       1.366665 0.10168512E+02  0.10535685E+03                                 1.994678                            1.835136      -1.066328       2.356221                    0.996953       3.672579      10.355927       0.475982       1.241967      -0.718588      -0.044688       0.013875       0.000268       0.046793      -0.010931       0.006781      -0.004353       0.035523       0.011152      -0.022932       0.000702       0.022230              2.087885       2.794057      -0.347630      -0.281960       1.620285       0.102309       1.849314           0.001364
          121              H      17.977357      17.760857      11.660933       0.083489       1.507375 0.11581572E+02  0.12340255E+03                                 2.107925                            1.945664      -1.033726       2.372652                    0.997198       3.658862      10.308231       0.468975       1.225743      -0.724242      -0.027007       0.005339       0.036787       0.045947      -0.001601      -0.017925      -0.009853      -0.007798       0.014607      -0.021815       0.001058       0.020757              2.187209       2.178512      -0.305168      -0.604626       2.000043       0.335967       2.383073           0.001335
          122              H      18.851648      15.645461      11.499452       0.118860       1.272727 0.96373545E+01  0.98029404E+02                                 1.876296                            1.771619      -1.022670       2.395213                    0.997836       3.406617       9.362902       0.493053       1.221277      -0.725247      -0.008932      -0.024962       0.024569       0.036146      -0.004440      -0.017107      -0.006587      -0.010898       0.010091      -0.021970       0.005337       0.016633              1.905499       1.559621       0.068983      -0.196344       2.287246      -0.383017       1.869630           0.000754
          123              H      21.021135      16.888861       8.370761       0.120723       1.279756 0.96741196E+01  0.98829741E+02                                 1.907958                            1.793567      -1.030460       2.394379                    0.997793       3.448985       9.605065       0.480812       1.246967      -0.719053       0.022642      -0.006992      -0.025164       0.034566      -0.005684      -0.015785      -0.007401      -0.011226       0.005158      -0.021773       0.007088       0.014684              1.944863       2.060860      -0.232525      -0.513092       1.787397       0.069246       1.986331           0.001157
          124              H      19.982461      18.929574       8.542335       0.078406       1.374116 0.10319516E+02  0.10706242E+03                                 1.983619                            1.835177      -1.033502       2.368846                    0.997148       3.663667      10.257976       0.482392       1.223849      -0.722942       0.010968       0.028392      -0.032684       0.044661      -0.002096      -0.017719      -0.007655      -0.008878       0.011600      -0.021388       0.002646       0.018743              2.054365       1.700384       0.035216      -0.144497       2.360617      -0.594327       2.102096           0.001297
          125              H      19.895734      11.537796      10.108699       0.082413       1.397191 0.10461797E+02  0.10917923E+03                                 2.022684                            1.859418      -1.135838       2.325075                    0.996143       3.726197      10.548297       0.473580       1.239307      -0.718905      -0.028962      -0.032131       0.009350       0.044256       0.005063      -0.009195       0.000075       0.009617      -0.058712      -0.021954       0.003289       0.018665              2.116624       2.035783       0.485654      -0.086397       2.673229      -0.247013       1.640859           0.001863
          126              H      18.956412      13.608785      10.245957       0.118945       1.186817 0.88001778E+01  0.87535518E+02                                 1.784417                            1.685663      -1.016686       2.395976                    0.997869       3.382533       9.204539       0.508548       1.210825      -0.726537      -0.033521       0.002912       0.008371       0.034673       0.004194      -0.006692      -0.002587       0.004146      -0.054002      -0.019570       0.004386       0.015183              1.821200       2.335886      -0.145737      -0.162600       1.719096       0.054124       1.408619           0.000655
          127              H      22.511411      15.223592       9.293221       0.122354       1.176671 0.86421031E+01  0.85981739E+02                                 1.808719                            1.697374      -1.010599       2.402782                    0.997985       3.403900       9.408469       0.492439       1.250163      -0.717339       0.020229       0.028444      -0.007966       0.035801       0.002604      -0.009124      -0.002701       0.007157      -0.060799      -0.022697       0.005709       0.016988              1.854680       1.874947       0.333527      -0.120450       2.279100      -0.162141       1.409991           0.001135
          128              H      23.389315      13.081955       9.262943       0.083346       1.366663 0.10168485E+02  0.10535647E+03                                 1.994674                            1.835132      -1.066320       2.356222                    0.996953       3.672580      10.355918       0.475983       1.241965      -0.718588       0.044687      -0.000267      -0.013874       0.046792       0.006780      -0.010934      -0.004351       0.012187      -0.058862      -0.022933       0.000703       0.022230              2.087882       2.794052      -0.281962      -0.347630       1.849312       0.102310       1.620282           0.001364
          129              H      17.977350      12.516773      18.616719       0.081632       1.521115 0.11704954E+02  0.12504630E+03                                 2.120831                            1.956091      -1.038338       2.369351                    0.997120       3.672645      10.360234       0.467698       1.225856      -0.724235      -0.027555      -0.005316      -0.037071       0.046495       0.001607       0.018079      -0.009873      -0.008076       0.014945      -0.022018       0.001099       0.020919              2.201285       2.192635       0.308671       0.611642       2.011682       0.339798       2.399538           0.001342
          130              H      18.851654      14.632170      18.778199       0.119089       1.268700 0.96037699E+01  0.97616448E+02                                 1.873788                            1.769768      -1.021517       2.396444                    0.997869       3.401409       9.349515       0.492723       1.222988      -0.724890      -0.008946       0.024800      -0.024862       0.036238       0.004512       0.016991      -0.006370      -0.010812       0.009954      -0.021806       0.005381       0.016425              1.902767       1.558048      -0.068406       0.195711       2.283388      -0.381320       1.866864           0.000750
          131              H      11.989117      13.388767       1.721789       0.119736       1.280331 0.96759683E+01  0.98819466E+02                                 1.905301                            1.791151      -1.015393       2.399414                    0.997826       3.451326       9.599411       0.482344       1.243372      -0.719819       0.023056       0.006817       0.025640       0.035149       0.005767       0.015764      -0.007280      -0.011341       0.004767      -0.021777       0.007263       0.014513              1.942139       2.057959       0.231985       0.512127       1.784836       0.069145       1.983624           0.001158
          132              H      10.950431      11.348055       1.550216       0.077981       1.371278 0.10292086E+02  0.10667849E+03                                 1.978447                            1.830830      -1.024065       2.372449                    0.997289       3.660760      10.236189       0.483848       1.221304      -0.723510       0.011028      -0.028639       0.032861       0.044963       0.002113       0.017555      -0.007553      -0.008933       0.011737      -0.021225       0.002659       0.018565              2.048796       1.696448      -0.035158       0.143906       2.353542      -0.591701       2.096398           0.001296
          133              H      10.863743      18.739833      -0.016148       0.081875       1.399054 0.10475947E+02  0.10933809E+03                                 2.022223                            1.858911      -1.127790       2.327900                    0.996255       3.728172      10.546309       0.474431       1.236959      -0.719415      -0.029134       0.032234      -0.009238       0.044420      -0.005076       0.009263      -0.000005       0.009561      -0.059090      -0.022094       0.003349       0.018745              2.116123       2.035210      -0.485854       0.086399       2.672748      -0.247001       1.640413           0.001867
          134              H      18.956432      16.668845      20.031694       0.119526       1.186558 0.87985665E+01  0.87519764E+02                                 1.784529                            1.685794      -1.015448       2.396942                    0.997949       3.381725       9.203825       0.508374       1.211234      -0.726440      -0.033168      -0.002633      -0.008177       0.034263      -0.004115       0.006783      -0.002524       0.004210      -0.054097      -0.019629       0.004463       0.015166              1.821282       2.335929       0.145714       0.162594       1.719176       0.054122       1.408741           0.000653
          135              H      13.479401      15.054036       0.799330       0.122856       1.173286 0.86115364E+01  0.85602394E+02                                 1.805449                            1.694540      -1.008225       2.404242                    0.998039       3.398558       9.389804       0.492772       1.250416      -0.717298       0.020166      -0.028235       0.007785       0.035560      -0.002606       0.009099      -0.002694       0.006875      -0.060563      -0.022620       0.005783       0.016837              1.851223       1.871534      -0.332473       0.120103       2.274218      -0.161642       1.407917           0.001132
          136              H      14.357318      17.195674       0.829608       0.083938       1.362709 0.10131487E+02  0.10485755E+03                                 1.989003                            1.830363      -1.063904       2.357419                    0.996999       3.667322      10.328970       0.477251       1.240032      -0.719005       0.044450       0.000102       0.013840       0.046555      -0.006894       0.010993      -0.004319       0.012463      -0.059373      -0.023095       0.000612       0.022483              2.081683       2.784671       0.280610       0.346010       1.844132       0.101849       1.616247           0.001362
          137              C      27.610894      19.300980      12.708540       0.042292      29.082347 0.35459534E+03  0.79854725E+04                                 8.370950                            6.345710       0.118354       2.027852                    0.999806      27.762099      80.162078       0.638675       0.425852      -1.049903       0.033626       0.037624      -0.030698       0.059065       0.028417      -0.008169       0.000871      -0.031697      -0.110320      -0.039142      -0.011914       0.051056              9.962404       7.218350       2.075154       3.425092       7.850424       0.014273      14.818439           0.024007
          138              C      28.140171      19.385757      13.976164      -0.210163      36.583603 0.46262183E+03  0.11088037E+05                                 9.675795                            7.208979       0.081273       1.981126                    0.999685      30.968671      91.001754       0.606631       0.421262      -1.057154       0.016981       0.011982       0.000908       0.020803       0.023311      -0.011488      -0.035949      -0.048332       0.048172      -0.041819      -0.016952       0.058771             11.769852       9.112590       2.833475       5.152412       8.190780       0.926808      18.006185           0.025385
          139              C      20.029380       0.207908      14.268848       0.079957      39.479336 0.41346049E+03  0.95773611E+04                                10.299823                            6.858279      -0.108691       1.975459                    0.999417      26.684958      75.584307       0.619822       0.426607      -1.060201      -0.010506      -0.003184      -0.021681       0.024302       0.013541       0.002190      -0.001519       0.036200       0.031968      -0.028050       0.010403       0.017647             14.262922      10.073104       2.391563       7.195497       8.079582      -0.040965      24.636080           0.074911
          140              C      20.379823       1.063755      13.247482      -0.212311      36.524462 0.45633634E+03  0.10904139E+05                                 9.651344                            7.152638       0.078903       1.981440                    0.999689      30.906186      90.791261       0.609707       0.420415      -1.057289      -0.012078      -0.014639       0.009780       0.021350       0.041273       0.023790       0.002275      -0.017908      -0.055813      -0.045233      -0.010244       0.055477             11.754958       8.888060       2.131928       4.482776       7.964538      -1.250565      18.412276           0.032305
          141              C      19.769258       0.936387      12.014374       0.051624      28.945308 0.34888289E+03  0.78231771E+04                                 8.356705                            6.310758       0.130101       2.034974                    0.999815      27.492845      79.154417       0.638099       0.428070      -1.048784      -0.044460      -0.033552       0.013715       0.057363       0.004489      -0.025950      -0.027257      -0.034459      -0.038778      -0.042577      -0.001051       0.043628              9.970448       8.142183       2.215223       4.059928       7.914246      -0.273169      13.854916           0.021155
          142              C      20.432211       0.115057      17.990981       0.044768      29.686036 0.35553837E+03  0.80108927E+04                                 8.494479                            6.365047       0.119577       2.028343                    0.999828      27.719497      80.022931       0.636156       0.427315      -1.049152       0.060922       0.005101      -0.012256       0.062352       0.009441      -0.038267      -0.013062       0.008205      -0.037371      -0.041562      -0.002921       0.044483             10.246935      10.724767       0.964813       2.679153       5.011179      -0.685032      15.004858           0.027507
          143              C      19.859581       0.052483      16.753634      -0.210612      37.021749 0.45609055E+03  0.10887285E+05                                 9.736893                            7.152637       0.077170       1.981398                    0.999704      30.780650      90.119477       0.609993       0.420642      -1.058070       0.016811       0.002161      -0.013610       0.021737       0.018878       0.003264       0.004707       0.070635      -0.066461      -0.030684      -0.020693       0.051377             11.995504      10.677982       0.827278       2.837187       5.231649      -0.440462      20.076881           0.024322
          144              C      20.625494       0.290667      15.623268       0.080326      39.949150 0.41449351E+03  0.96040907E+04                                10.366317                            6.859434      -0.109100       1.975256                    0.999344      26.683125      75.508166       0.620980       0.425687      -1.061125       0.010563      -0.002306       0.025637       0.027824       0.023696       0.008280      -0.010649      -0.003215       0.038790      -0.034003       0.014935       0.019068             14.427199      12.632839       1.453952       6.231011       5.605592       0.430948      25.043167           0.078625
          145              C      21.973069       0.607573      15.786767      -0.216230      37.611105 0.47486024E+03  0.11448545E+05                                 9.847734                            7.305526       0.091352       1.982133                    0.999700      31.131473      91.557432       0.602772       0.421472      -1.057702      -0.017734       0.000098       0.004172       0.018218       0.018011      -0.029174      -0.016553       0.051256       0.090297      -0.047182      -0.009817       0.057000             12.031732      12.719584       1.546428       4.334073       5.382617       0.095816      17.992995           0.033464
          146              C      22.489701       0.625739      17.080632       0.040599      30.499110 0.36696460E+03  0.83334128E+04                                 8.666320                            6.481732       0.085165       2.014545                    0.999803      27.989473      81.101258       0.628229       0.429328      -1.047993      -0.049725      -0.007440       0.034410       0.060926       0.021360      -0.012617       0.000320       0.043325      -0.110940      -0.039430      -0.011016       0.050446             10.458040      10.477960       1.637368       2.454847       5.170409      -0.164857      15.725752           0.022618
          147              C      27.610876      10.976651      17.569112       0.038426      29.260818 0.35734496E+03  0.80641570E+04                                 8.412013                            6.376506       0.113013       2.025142                    0.999830      27.862577      80.575372       0.636100       0.426687      -1.049232       0.034807      -0.039243       0.032017       0.061455      -0.027783       0.009514       0.000373      -0.030009      -0.112055      -0.040147      -0.010344       0.050491             10.013956       7.248099      -2.077644      -3.444626       7.880950       0.009382      14.912818           0.024033
          148              C      28.140149      10.891873      16.301488      -0.207613      36.433742 0.46027048E+03  0.11017068E+05                                 9.647056                            7.188319       0.085861       1.983351                    0.999686      30.897488      90.717181       0.607828       0.420991      -1.057378       0.016683      -0.011518       0.000400       0.020277      -0.023728       0.010204      -0.035278      -0.048067       0.046753      -0.041978      -0.015751       0.057729             11.731957       9.080982      -2.823089      -5.126794       8.168311       0.914795      17.946579           0.025353
          149              C      29.061410       9.884638      16.008804       0.078379      39.536998 0.41417168E+03  0.95978681E+04                                10.308902                            6.863768      -0.108649       1.975183                    0.999410      26.708775      75.665350       0.619635       0.426556      -1.060242      -0.010758       0.003697       0.020509       0.023453      -0.014005      -0.002794      -0.001360       0.037080       0.030433      -0.028431       0.009689       0.018741             14.276641      10.081603      -2.393474      -7.203125       8.085858      -0.041475      24.662463           0.074908
          150              C      29.411850       9.028790      17.030170      -0.213140      36.550612 0.45677190E+03  0.10917393E+05                                 9.655241                            7.155176       0.076047       1.980398                    0.999701      30.923780      90.861417       0.609697       0.420313      -1.057330      -0.012424       0.016080      -0.010755       0.022991      -0.041223      -0.022338       0.001590      -0.018892      -0.057718      -0.044528      -0.010608       0.055136             11.760076       8.891393      -2.132621      -4.485509       7.967124      -1.251157      18.421710           0.032283
          151              C      28.801289       9.156158      18.263278       0.051807      28.934822 0.34871983E+03  0.78183774E+04                                 8.352416                            6.307031       0.135322       2.036568                    0.999833      27.489326      79.130917       0.638648       0.427764      -1.049002      -0.044673       0.033385      -0.015007       0.057754      -0.003872       0.025944      -0.027212      -0.033100      -0.036377      -0.042279      -0.000590       0.042868              9.965070       8.136337      -2.214576      -4.055393       7.911612      -0.275939      13.847260           0.021156
          152              C      11.400233       9.977489      12.286671       0.043033      29.754753 0.35652863E+03  0.80391671E+04                                 8.508388                            6.374420       0.111635       2.025650                    0.999846      27.759762      80.181113       0.635582       0.427384      -1.049061       0.059878      -0.005720       0.012095       0.061354      -0.009873       0.036909      -0.012669       0.006541      -0.035998      -0.040215      -0.002827       0.043042             10.265098      10.744272      -0.966261      -2.687305       5.018651      -0.686498      15.032372           0.027523
          153              C      10.827606      10.040063      13.524018      -0.210026      37.012040 0.45587659E+03  0.10881226E+05                                 9.736708                            7.151933       0.077254       1.981468                    0.999706      30.773771      90.104170       0.609880       0.420757      -1.057966       0.016234      -0.002094       0.013265       0.021069      -0.018635      -0.003251       0.004366       0.071492      -0.064768      -0.030847      -0.020502       0.051348             11.995808      10.677250      -0.827004      -2.836763       5.231378      -0.441424      20.078794           0.024338
          154              C      11.593520       9.801879      14.654383       0.081000      39.922145 0.41418488E+03  0.95951146E+04                                10.362089                            6.857170      -0.107847       1.975931                    0.999348      26.671415      75.466876       0.621045       0.425723      -1.061107       0.010860       0.002164      -0.026545       0.028762      -0.023182      -0.008549      -0.011174      -0.002578       0.039777      -0.033943       0.014787       0.019156             14.420132      12.626220      -1.452617      -6.224399       5.603044       0.428652      25.031133           0.078583
          155              C      12.941093       9.484973      14.490884      -0.215920      37.579964 0.47436078E+03  0.11433253E+05                                 9.841158                            7.300647       0.052424       1.972336                    0.999831      31.118467      91.499854       0.603115       0.421352      -1.057799      -0.017410      -0.000281      -0.003836       0.017830      -0.017588       0.029807      -0.016459       0.050348       0.092595      -0.046904      -0.010709       0.057613             12.023225      12.710468      -1.545228      -4.328754       5.378706       0.094936      17.980500           0.033466
          156              C      13.457722       9.466806      13.197019       0.040989      30.497261 0.36691521E+03  0.83317621E+04                                 8.663843                            6.479295       0.083583       2.014042                    0.999805      27.990460      81.093632       0.628657       0.429063      -1.048186      -0.048339       0.007512      -0.034346       0.059772      -0.021778       0.013324       0.000105       0.043618      -0.110552      -0.039539      -0.011429       0.050969             10.454928      10.477826      -1.637697      -2.452844       5.168482      -0.165386      15.718475           0.022610
          157              C      17.549194       2.615988       9.208443       0.038415      29.261332 0.35735200E+03  0.80643657E+04                                 8.412143                            6.376591       0.112866       2.025098                    0.999831      27.862908      80.576912       0.636092       0.426690      -1.049229      -0.034811      -0.032012       0.039236       0.061450       0.009518      -0.027796       0.000380       0.041022       0.101025      -0.040148      -0.010350       0.050498             10.014131       7.248204      -3.444693      -2.077675      14.913125       0.009381       7.881062           0.024039
          158              C      17.019923       3.883611       9.293221      -0.207618      36.433820 0.46027064E+03  0.11017075E+05                                 9.647072                            7.188318       0.085878       1.983357                    0.999686      30.897524      90.717356       0.607828       0.420991      -1.057378      -0.016685      -0.000399       0.011520       0.020280       0.010200      -0.023724      -0.035277      -0.047416       0.048714      -0.041977      -0.015748       0.057726             11.731995       9.080991      -5.126813      -2.823092      17.946677       0.914794       8.168316           0.025356
          159              C      16.098661       4.176295      10.300457       0.078369      39.537022 0.41417141E+03  0.95978508E+04                                10.308862                            6.863733      -0.108620       1.975190                    0.999409      26.708790      75.665106       0.619641       0.426552      -1.060246       0.010762      -0.020510      -0.003700       0.023455      -0.002789      -0.014010      -0.001367       0.003329      -0.070847      -0.028437       0.009692       0.018744             14.276614      10.081580      -7.203129      -2.393467      24.662446      -0.041449       8.085816           0.074917
          160              C      15.748217       3.154930      11.156305      -0.213134      36.550912 0.45677521E+03  0.10917501E+05                                 9.655352                            7.155253       0.075987       1.980381                    0.999701      30.923829      90.861908       0.609687       0.420319      -1.057325       0.012406       0.010761      -0.016062       0.022972      -0.022340      -0.041240       0.001589       0.019443       0.057219      -0.044540      -0.010620       0.055161             11.760237       8.891481      -4.485589      -2.132616      18.422048      -1.251181       7.967183           0.032287
          161              C      16.358776       1.921823      11.028937       0.051804      28.934935 0.34872103E+03  0.78184137E+04                                 8.352435                            6.307040       0.135283       2.036555                    0.999833      27.489415      79.131308       0.638648       0.427764      -1.049002       0.044673       0.015006      -0.033386       0.057753       0.025939      -0.003870      -0.027213       0.001633       0.067822      -0.042272      -0.000592       0.042864              9.965101       8.136347      -4.055392      -2.214581      13.847322      -0.275958       7.911633           0.021161
          162              C      15.695844       7.898425      10.207606       0.043025      29.754740 0.35652844E+03  0.80391568E+04                                 8.508353                            6.374394       0.111580       2.025634                    0.999846      27.759786      80.180991       0.635587       0.427381      -1.049064      -0.059881      -0.012101       0.005716       0.061358       0.036908      -0.009871      -0.012669       0.021267       0.008187      -0.040214      -0.002826       0.043041             10.265059      10.744221      -2.687280      -0.966256      15.032324      -0.686499       5.018632           0.027528
          163              C      16.268469       6.661079      10.145032      -0.210031      37.012258 0.45587939E+03  0.10881311E+05                                 9.736752                            7.151963       0.077276       1.981474                    0.999706      30.773870      90.104572       0.609878       0.420757      -1.057966      -0.016236      -0.013266       0.002094       0.021071      -0.003249      -0.018636       0.004366       0.068129      -0.074859      -0.030848      -0.020501       0.051349             11.995875      10.677291      -2.836781      -0.827006      20.078935      -0.441425       5.231400           0.024342
          164              C      15.502553       5.530714      10.383216       0.080982      39.922254 0.41418546E+03  0.95951260E+04                                10.362081                            6.857154      -0.107821       1.975939                    0.999348      26.671462      75.466856       0.621049       0.425720      -1.061109      -0.010858       0.026549      -0.002167       0.028766      -0.008552      -0.023179      -0.011177      -0.021186      -0.016031      -0.033944       0.014787       0.019157             14.420148      12.626211      -6.224427      -1.452616      25.031191       0.428660       5.603042           0.078593
          165              C      14.154979       5.694214      10.700122      -0.215924      37.580579 0.47436905E+03  0.11433514E+05                                 9.841309                            7.300744       0.052418       1.972331                    0.999831      31.118721      91.501153       0.603106       0.421356      -1.057795       0.017421       0.003824       0.000292       0.017838       0.029809      -0.017596      -0.016452      -0.021126      -0.121876      -0.046923      -0.010699       0.057622             12.023437      12.710666      -4.328879      -1.545252      17.980862       0.094946       5.378783           0.033468
          166              C      13.638352       6.988077      10.718289       0.040989      30.497178 0.36691334E+03  0.83317116E+04                                 8.663835                            6.479283       0.083597       2.014046                    0.999805      27.990422      81.093562       0.628657       0.429064      -1.048185       0.048341       0.034325      -0.007517       0.059762       0.013319      -0.021780       0.000123       0.077110      -0.010122      -0.039558      -0.011416       0.050975             10.454929      10.477816      -2.452853      -1.637697      15.718491      -0.165383       5.168478           0.022619
          167              C      17.549198       7.476556       0.884107       0.042288      29.082424 0.35459652E+03  0.79855078E+04                                 8.370969                            6.345724       0.118342       2.027849                    0.999806      27.762172      80.162400       0.638674       0.425852      -1.049903      -0.033629       0.030698      -0.037623       0.059066      -0.008174       0.028424       0.000873       0.039306       0.102698      -0.039142      -0.011918       0.051060              9.962431       7.218370       3.425116       2.075153      14.818473       0.014270       7.850449           0.024006
          168              C      17.019920       6.208932       0.799330      -0.210167      36.583816 0.46262512E+03  0.11088137E+05                                 9.675841                            7.209010       0.081304       1.981134                    0.999685      30.968769      91.002172       0.606629       0.421263      -1.057153      -0.016983      -0.000908      -0.011983       0.020805      -0.011493       0.023318      -0.035951      -0.048266       0.048418      -0.041830      -0.016950       0.058780             11.769918       9.112641       5.152468       2.833485      18.006289       0.926820       8.190822           0.025389
          169              C      25.130677       5.916250      19.977194       0.079943      39.479310 0.41345989E+03  0.95773393E+04                                10.299800                            6.858261      -0.108697       1.975457                    0.999417      26.684944      75.584115       0.619824       0.426605      -1.060202       0.010503       0.021680       0.003188       0.024301       0.002188       0.013540      -0.001520       0.002113      -0.070289      -0.028051       0.010406       0.017645             14.262899      10.073086       7.195497       2.391551      24.636036      -0.040978       8.079573           0.074919
          170              C      24.780237       6.937616      19.121346      -0.212313      36.524560 0.45633733E+03  0.10904172E+05                                 9.651361                            7.152644       0.078868       1.981428                    0.999689      30.906277      90.791670       0.609707       0.420415      -1.057288       0.012082      -0.009786       0.014641       0.021356       0.023787       0.041280       0.002273       0.018948       0.054764      -0.045236      -0.010245       0.055481             11.754982       8.888105       4.482812       2.131952      18.412268      -1.250546       7.964571           0.032308
          171              C      25.390804       8.170722      19.248714       0.051624      28.945272 0.34888211E+03  0.78231544E+04                                 8.356696                            6.310748       0.130120       2.034981                    0.999815      27.492817      79.154287       0.638100       0.428070      -1.048784       0.044465      -0.013712       0.033554       0.057368      -0.025952       0.004491      -0.027259       0.002138       0.071073      -0.042576      -0.001057       0.043633              9.970441       8.142193       4.059949       2.215226      13.854890      -0.273151       7.914241           0.021159
          172              C      24.727839       2.194121      20.070046       0.044797      29.685152 0.35552491E+03  0.80105092E+04                                 8.494292                            6.364912       0.119556       2.028346                    0.999828      27.718981      80.020900       0.636165       0.427313      -1.049154      -0.060911       0.012281      -0.005115       0.062347      -0.038252       0.009432      -0.013071       0.022792       0.006345      -0.041547      -0.002926       0.044473             10.246700      10.724516       2.679057       0.964796      15.004510      -0.685014       5.011074           0.027511
          173              C      25.300471       3.431466      20.132620      -0.210655      37.022831 0.45610683E+03  0.10887767E+05                                 9.737060                            7.152754       0.077141       1.981384                    0.999704      30.781225      90.121440       0.609990       0.420641      -1.058071      -0.016807       0.013658      -0.002156       0.021764       0.003256       0.018865       0.004688       0.068613      -0.072695      -0.030665      -0.020731       0.051395             11.995730      10.678130       2.837273       0.827283      20.077326      -0.440473       5.231734           0.024326
          174              C      24.534561       4.561831      19.894436       0.080318      39.948883 0.41449021E+03  0.96039923E+04                                10.366254                            6.859395      -0.109044       1.975274                    0.999344      26.683063      75.507826       0.620983       0.425685      -1.061126      -0.010564      -0.025637       0.002304       0.027824       0.008275       0.023698      -0.010650      -0.021000      -0.014585      -0.034004       0.014932       0.019072             14.427113      12.632758       6.230996       1.453937      25.043018       0.430939       5.605562           0.078631
          175              C      23.186985       4.398332      19.577529      -0.216245      37.611513 0.47486720E+03  0.11448753E+05                                 9.847800                            7.305579       0.091277       1.982110                    0.999700      31.131686      91.558181       0.602770       0.421472      -1.057702       0.017742      -0.004179      -0.000101       0.018228      -0.029167       0.018015      -0.016562      -0.019499      -0.122012      -0.047180      -0.009813       0.056993             12.031814      12.719664       4.334123       1.546433      17.993124       0.095814       5.382654           0.033468
          176              C      22.670351       3.104468      19.559363       0.040600      30.499109 0.36696503E+03  0.83334275E+04                                 8.666349                            6.481765       0.085176       2.014550                    0.999803      27.989455      81.101307       0.628223       0.429332      -1.047990       0.049725      -0.034412       0.007440       0.060927      -0.012621       0.021362       0.000322       0.077128      -0.009532      -0.039428      -0.011020       0.050448             10.458072      10.477943       2.454868       1.637356      15.725843      -0.164862       5.170431           0.022624
          177              C      13.033225      12.708531      10.976658       0.040161      29.162377 0.35584781E+03  0.80212053E+04                                 8.387631                            6.358031       0.119672       2.027861                    0.999848      27.810804      80.355478       0.637850       0.426003      -1.049750      -0.034557      -0.030599      -0.039481       0.060739       0.009375       0.027169      -0.000488       0.038385       0.098368      -0.038541      -0.010512       0.049053              9.983353       7.230697      -3.433314       2.076685      14.856146      -0.012740       7.863215           0.024020
          178              C      12.503953      13.976154      10.891880      -0.209522      36.514856 0.46152171E+03  0.11054841E+05                                 9.663666                            7.200236       0.083871       1.982192                    0.999663      30.934803      90.867552       0.607034       0.421243      -1.057189      -0.016464       0.001095      -0.011212       0.019950       0.012536       0.023461       0.036393      -0.049524       0.050187      -0.042514      -0.017466       0.059980             11.754173       9.098958      -5.142506       2.828702      17.982912      -0.922171       8.180649           0.025388
          179              C      11.582689      14.268838       9.884644       0.079561      39.495859 0.41372971E+03  0.95847926E+04                                10.301025                            6.859331      -0.105873       1.976082                    0.999403      26.693427      75.603613       0.619958       0.426460      -1.060332       0.011159      -0.021640       0.004029       0.024679      -0.002244       0.014700       0.001311       0.003275      -0.065921      -0.027485       0.009151       0.018334             14.264724      10.073588      -7.196324       2.391476      24.640626       0.041102       8.079957           0.075007
          180              C      11.232244      13.247472       9.028796      -0.213217      36.550915 0.45675645E+03  0.10916883E+05                                 9.656446                            7.156121       0.075427       1.980345                    0.999697      30.919754      90.847685       0.609523       0.420438      -1.057256       0.012724       0.009843       0.016216       0.022842      -0.023038       0.040770      -0.001727       0.020490       0.055819      -0.044590      -0.010405       0.054996             11.761789       8.892593      -4.486792       2.132547      18.425070       1.250878       7.967705           0.032296
          181              C      11.842803      12.014365       9.156164       0.051516      28.931133 0.34867786E+03  0.78173712E+04                                 8.352429                            6.307273       0.131775       2.035539                    0.999839      27.488193      79.132938       0.638527       0.427849      -1.048927       0.044084       0.014375       0.033789       0.057374       0.026071       0.004196       0.027385       0.002054       0.072815      -0.043044      -0.000850       0.043894              9.965025       8.136649      -4.055908       2.214125      13.847220       0.275231       7.911206           0.021172
          182              C      29.243873      17.990967       9.977495       0.043053      29.747377 0.35640312E+03  0.80355516E+04                                 8.508237                            6.374394       0.114029       2.026332                    0.999836      27.751160      80.149803       0.635425       0.427531      -1.048981      -0.058409      -0.012238      -0.004377       0.059838       0.038371       0.009847       0.012841       0.020617       0.008168      -0.041521      -0.002756       0.044277             10.264671      10.747149      -2.689422       0.966908      15.028685       0.685391       5.018178           0.027537
          183              C      29.816498      16.753622      10.040069      -0.210215      36.998785 0.45573786E+03  0.10876985E+05                                 9.730795                            7.147752       0.080237       1.982346                    0.999737      30.777914      90.109678       0.610461       0.420393      -1.058205      -0.015724      -0.013878      -0.002515       0.021122      -0.003565       0.019276      -0.004707       0.069132      -0.074716      -0.031279      -0.020866       0.052146             11.986675      10.678072      -2.834592       0.828393      20.053891       0.440054       5.228063           0.024345
          184              C      29.050581      15.623257       9.801885       0.081820      39.892559 0.41384853E+03  0.95854603E+04                                10.358383                            6.855174      -0.108562       1.975865                    0.999364      26.657847      75.423335       0.621023       0.425821      -1.061037      -0.011761       0.026314       0.002194       0.028907      -0.008439       0.023564       0.010986      -0.021585      -0.017062      -0.034323       0.015079       0.019245             14.414091      12.623881      -6.220734       1.453130      25.017070      -0.429343       5.601322           0.078584
          185              C      27.703007      15.786756       9.484979      -0.215948      37.599263 0.47456988E+03  0.11440212E+05                                 9.848104                            7.305217       0.050080       1.971647                    0.999818      31.123652      91.539993       0.602525       0.421694      -1.057524       0.016398       0.003073      -0.000348       0.016687       0.030313       0.017645       0.016455      -0.020391      -0.120850      -0.046596      -0.011251       0.057847             12.032701      12.722142      -4.337034       1.546814      17.993310      -0.096655       5.382652           0.033484
          186              C      27.186380      17.080620       9.466812       0.038707      30.597520 0.36839888E+03  0.83743576E+04                                 8.683438                            6.492808       0.085350       2.013632                    0.999802      28.047125      81.315659       0.627906       0.429119      -1.048094       0.049473       0.033304       0.007026       0.060051       0.012475       0.021743      -0.000471       0.077294      -0.008950      -0.039596      -0.011073       0.050669             10.480149      10.500951      -2.460758       1.641551      15.759914       0.165151       5.179582           0.022650
          187              C      31.097248      17.569100      19.300994       0.039168      29.244639 0.35710344E+03  0.80572620E+04                                 8.408208                            6.373914       0.111432       2.024788                    0.999812      27.853896      80.540357       0.636302       0.426628      -1.049279      -0.034232       0.031432       0.038126       0.060111      -0.009510      -0.027762      -0.000713       0.040998       0.103179      -0.040548      -0.010319       0.050867             10.008902       7.245175       3.442848      -2.077258      14.903483      -0.010209       7.878049           0.024034
          188              C      30.567970      16.301477      19.385771      -0.206983      36.432172 0.46024353E+03  0.11016414E+05                                 9.648020                            7.189332       0.080669       1.981899                    0.999702      30.894348      90.712006       0.607621       0.421134      -1.057274      -0.016572      -0.000617       0.011137       0.019976      -0.011325      -0.023979       0.036049      -0.047860       0.046825      -0.042077      -0.016781       0.058858             11.733114       9.082308       5.128747      -2.823313      17.948433      -0.916405       8.168600           0.025341
          189              C      20.614683      16.008791       0.207907       0.078573      39.536530 0.41421633E+03  0.95988367E+04                                10.306661                            6.862910      -0.105334       1.976120                    0.999399      26.710993      75.663009       0.619861       0.426403      -1.060373       0.010896       0.021473      -0.002786       0.024240       0.002509      -0.013805       0.001214       0.002890      -0.069348      -0.027888       0.009718       0.018170             14.272384      10.079746       7.202088      -2.392851      24.653766       0.040146       8.083639           0.074958
          190              C      20.264245      17.030156       1.063755      -0.212941      36.513314 0.45621184E+03  0.10900201E+05                                 9.647907                            7.150494       0.081380       1.982214                    0.999679      30.904146      90.775307       0.609960       0.420278      -1.057396       0.011908      -0.009968      -0.015006       0.021595       0.022656      -0.040601      -0.001316       0.019547       0.057693      -0.044586      -0.010040       0.054626             11.750288       8.884931       4.481877      -2.131058      18.404596       1.249008       7.961337           0.032303
          191              C      20.874812      18.263263       0.936387       0.051697      28.958736 0.34909078E+03  0.78290935E+04                                 8.359583                            6.312981       0.125890       2.033667                    0.999838      27.500758      79.186485       0.637927       0.428116      -1.048744       0.044749      -0.014159      -0.033658       0.057756      -0.026085      -0.003934       0.027327       0.001864       0.071398      -0.042913      -0.000617       0.043530              9.973742       8.144789       4.061593      -2.216207      13.859240       0.273025       7.917196           0.021160
          192              C      20.211845      12.286661       0.115055       0.041287      29.789656 0.35705193E+03  0.80537220E+04                                 8.515254                            6.379793       0.111423       2.025363                    0.999846      27.777606      80.239952       0.635225       0.427477      -1.049029      -0.059765       0.012673       0.004914       0.061291      -0.037959      -0.009506       0.012993       0.020960       0.011785      -0.041834      -0.001642       0.043476             10.273774      10.754710       2.695724      -0.966789      15.043922       0.686207       5.022690           0.027545
          193              C      20.784477      13.524007       0.052481      -0.207871      36.912420 0.45438674E+03  0.10836438E+05                                 9.715980                            7.137202       0.080110       1.982803                    0.999728      30.731580      89.932729       0.610919       0.420399      -1.058226      -0.016485       0.013826       0.002317       0.021640       0.003537      -0.019338      -0.004464       0.068080      -0.077093      -0.031704      -0.020294       0.051998             11.967509      10.663391       2.828878      -0.827328      20.018470       0.439595       5.220666           0.024334
          194              C      20.018567      14.654372       0.290665       0.079834      39.973883 0.41479253E+03  0.96130111E+04                                10.371347                            6.862893      -0.112553       1.974170                    0.999364      26.692944      75.550427       0.620673       0.425809      -1.061021      -0.010836      -0.025387      -0.002173       0.027688       0.008587      -0.023515       0.010510      -0.022397      -0.014002      -0.034162       0.015181       0.018981             14.432828      12.639448       6.229168      -1.454765      25.051599      -0.429326       5.607437           0.078564
          195              C      18.670993      14.490873       0.607572      -0.216754      37.615047 0.47492597E+03  0.11450547E+05                                 9.845954                            7.303629       0.055410       1.972996                    0.999829      31.140811      91.587118       0.603147       0.421195      -1.057874       0.017783      -0.004585      -0.000223       0.018366      -0.028634      -0.018078       0.016414      -0.019695      -0.120723      -0.046829      -0.009493       0.056322             12.029024      12.716596       4.328448      -1.546414      17.989254      -0.094528       5.381222           0.033498
          196              C      18.154359      13.197009       0.625738       0.043417      30.457025 0.36625969E+03  0.83137322E+04                                 8.661192                            6.477569       0.084022       2.014434                    0.999803      27.960998      81.011183       0.628106       0.429602      -1.047785       0.047342      -0.035110      -0.006943       0.059348      -0.012244      -0.021781      -0.000027       0.078896      -0.012586      -0.039571      -0.012141       0.051712             10.451702      10.472353       2.451673      -1.636549      15.715664       0.165545       5.167090           0.022608
          197              C      14.062830       0.884107       2.615989       0.039186      29.244241 0.35709721E+03  0.80570934E+04                                 8.408182                            6.373896       0.111337       2.024765                    0.999812      27.853613      80.539630       0.636296       0.426633      -1.049275       0.034230      -0.038126      -0.031437       0.060113      -0.027761      -0.009504      -0.000714      -0.031091      -0.113060      -0.040538      -0.010324       0.050861             10.008866       7.245139      -2.077250       3.442816       7.878025      -0.010197      14.903434           0.024031
          198              C      14.592106       0.799330       3.883613      -0.206980      36.431676 0.46023643E+03  0.11016193E+05                                 9.647893                            7.189244       0.080686       1.981904                    0.999702      30.894170      90.711052       0.607629       0.421131      -1.057277       0.016571      -0.011137       0.000615       0.019975      -0.023981      -0.011324       0.036048      -0.047338       0.048373      -0.042077      -0.016779       0.058856             11.732940       9.082156      -2.823271       5.128625       8.168504      -0.916364      17.948161           0.025337
          199              C      24.545425      19.977179       4.176297       0.078586      39.536284 0.41421370E+03  0.95987634E+04                                10.306638                            6.862901      -0.105392       1.976104                    0.999399      26.710889      75.662739       0.619859       0.426405      -1.060371      -0.010894       0.002786      -0.021469       0.024236      -0.013803       0.002515       0.001212       0.036117       0.030318      -0.027883       0.009709       0.018175             14.272337      10.079701      -2.392847       7.202042       8.083625       0.040140      24.653683           0.074948
          200              C      24.895863      19.121331       3.154931      -0.212933      36.513268 0.45621110E+03  0.10900179E+05                                 9.647910                            7.150497       0.081426       1.982228                    0.999679      30.904064      90.775046       0.609959       0.420279      -1.057396      -0.011922       0.015016       0.009961       0.021606      -0.040591       0.022666      -0.001318      -0.019077      -0.058135      -0.044588      -0.010028       0.054615             11.750294       8.884906      -2.131037       4.481872       7.961324       1.249017      18.404652           0.032298
          201              C      24.285299      19.248699       1.921823       0.051695      28.958664 0.34908950E+03  0.78290642E+04                                 8.359603                            6.312995       0.125933       2.033683                    0.999838      27.500733      79.186631       0.637922       0.428120      -1.048741      -0.044748       0.033658       0.014152       0.057754      -0.003929      -0.026083       0.027321      -0.034761      -0.038493      -0.042909      -0.000611       0.043520              9.973764       8.144785      -2.216205       4.061585       7.917216       0.273038      13.859291           0.021161
          202              C      24.948257      20.070031       7.898430       0.041300      29.789223 0.35704567E+03  0.80535411E+04                                 8.515157                            6.379724       0.111430       2.025366                    0.999846      27.777340      80.238849       0.635231       0.427476      -1.049031       0.059756      -0.004923      -0.012678       0.061284      -0.009504      -0.037954       0.013007       0.004563      -0.037343      -0.041837      -0.001634       0.043472             10.273645      10.754574      -0.966782       2.695640       5.022633       0.686203      15.043729           0.027541
          203              C      24.375627      20.132604       6.661083      -0.207864      36.911845 0.45437910E+03  0.10836199E+05                                 9.715834                            7.137107       0.080115       1.982804                    0.999728      30.731347      89.931502       0.610928       0.420395      -1.058230       0.016491      -0.002301      -0.013844       0.021654      -0.019319       0.003530      -0.004458       0.072597      -0.063559      -0.031699      -0.020292       0.051990             11.967306      10.663241      -0.827320       2.828787       5.220591       0.439588      20.018088           0.024331
          204              C      25.141539      19.894420       5.530718       0.079836      39.974150 0.41479599E+03  0.96131131E+04                                10.371404                            6.862930      -0.112592       1.974158                    0.999364      26.693032      75.550803       0.620670       0.425810      -1.061020       0.010837       0.002165       0.025380       0.027681      -0.023510       0.008593       0.010493      -0.004194       0.040578      -0.034151       0.015192       0.018959             14.432903      12.639516      -1.454775       6.229186       5.607464      -0.429337      25.051731           0.078555
          205              C      26.489112      19.577515       5.694217      -0.216749      37.614717 0.47492095E+03  0.11450388E+05                                 9.845873                            7.303570       0.055455       1.973011                    0.999829      31.140648      91.586281       0.603152       0.421192      -1.057876      -0.017781       0.000220       0.004588       0.018364      -0.018077      -0.028628       0.016410       0.050519       0.089921      -0.046833      -0.009485       0.056318             12.028921      12.716493      -1.546401       4.328415       5.381179      -0.094535      17.989092           0.033494
          206              C      27.005744      19.559348       6.988082       0.043426      30.456858 0.36625705E+03  0.83136615E+04                                 8.661172                            6.477548       0.084003       2.014429                    0.999803      27.960912      81.011013       0.628106       0.429602      -1.047784      -0.047342       0.006941       0.035110       0.059348      -0.021785      -0.012241      -0.000031       0.045746      -0.112043      -0.039568      -0.012146       0.051714             10.451678      10.472366      -1.636557       2.451667       5.167078       0.165534      15.715591           0.022608
          207              C      14.062859       9.208437       7.476561       0.040161      29.162644 0.35585229E+03  0.80213356E+04                                 8.387705                            6.358090       0.119729       2.027877                    0.999848      27.810935      80.356143       0.637844       0.426005      -1.049748       0.034555       0.039480       0.030602       0.060739       0.027164       0.009383      -0.000490      -0.029993      -0.106761      -0.038545      -0.010504       0.049049              9.983437       7.230766       2.076698      -3.433351       7.863274      -0.012729      14.856270           0.024020
          208              C      14.592133       9.293214       6.208937      -0.209504      36.514195 0.46151201E+03  0.11054550E+05                                 9.663559                            7.200167       0.083877       1.982197                    0.999663      30.934434      90.866239       0.607036       0.421244      -1.057189       0.016457       0.011216      -0.001097       0.019945       0.023459       0.012543       0.036388      -0.049865       0.049213      -0.042518      -0.017462       0.059980             11.754022       9.098865       2.828667      -5.142422       8.180559      -0.922131      17.982641           0.025382
          209              C      15.513400      10.300449       5.916253       0.079572      39.495848 0.41373063E+03  0.95848255E+04                                10.301054                            6.859361      -0.106022       1.976038                    0.999403      26.693414      75.603790       0.619953       0.426463      -1.060330      -0.011150      -0.004030       0.021637       0.024672       0.014701      -0.002246       0.001311       0.034577       0.028085      -0.027484       0.009162       0.018322             14.264738      10.073632       2.391487      -7.196338       8.079976       0.041106      24.640605           0.074999
          210              C      15.863845      11.156297       6.937619      -0.213213      36.550912 0.45675756E+03  0.10916918E+05                                 9.656446                            7.156130       0.075466       1.980357                    0.999697      30.919779      90.847822       0.609523       0.420438      -1.057255      -0.012725      -0.016209      -0.009847       0.022839       0.040770      -0.023041      -0.001716      -0.017663      -0.058647      -0.044598      -0.010395       0.054994             11.761771       8.892606       2.132551      -4.486783       7.967706       1.250876      18.425001           0.032291
          211              C      15.253283      11.028929       8.170727       0.051523      28.931296 0.34868082E+03  0.78174586E+04                                 8.352498                            6.307330       0.131752       2.035532                    0.999839      27.488218      79.133266       0.638520       0.427853      -1.048924      -0.044075      -0.033797      -0.014380       0.057372       0.004191       0.026071       0.027386      -0.035381      -0.039503      -0.043048      -0.000845       0.043893              9.965103       8.136745       2.214152      -4.055964       7.911259       0.275208      13.847304           0.021169
          212              C      15.916222      10.207598       2.194120       0.043079      29.747055 0.35639891E+03  0.80354329E+04                                 8.508184                            6.374359       0.114024       2.026328                    0.999837      27.750932      80.149018       0.635426       0.427531      -1.048981       0.058402       0.004376       0.012249       0.059833       0.009844       0.038361       0.012844       0.006239      -0.034960      -0.041502      -0.002769       0.044271             10.264598      10.747091       0.966902      -2.689378       5.018147       0.685389      15.028555           0.027533
          213              C      15.343595      10.145024       3.431467      -0.210209      36.998264 0.45573072E+03  0.10876767E+05                                 9.730689                            7.147681       0.080279       1.982362                    0.999737      30.777661      90.108602       0.610466       0.420391      -1.058207       0.015716       0.002507       0.013894       0.021127       0.019275      -0.003559      -0.004708       0.071928      -0.066337      -0.031283      -0.020863       0.052145             11.986524      10.677981       0.828391      -2.834528       5.228009       0.440056      20.053580           0.024341
          214              C      16.109510      10.383208       4.561833       0.081825      39.892631 0.41385024E+03  0.95855145E+04                                10.358420                            6.855205      -0.108585       1.975858                    0.999362      26.657866      75.423561       0.621019       0.425823      -1.061035       0.011769      -0.002189      -0.026306       0.028902       0.023551      -0.008447       0.010977      -0.002273       0.040912      -0.034311       0.015081       0.019231             14.414112      12.623946       1.453138      -6.220715       5.601337      -0.429330      25.017053           0.078578
          215              C      17.457085      10.700114       4.398334      -0.215942      37.599219 0.47457011E+03  0.11440216E+05                                 9.848084                            7.305208       0.050038       1.971633                    0.999818      31.123640      91.539873       0.602527       0.421693      -1.057525      -0.016397       0.000349      -0.003073       0.016686       0.017643       0.030317       0.016456       0.050234       0.091004      -0.046596      -0.011254       0.057850             12.032665      12.722157       1.546816      -4.337023       5.382641      -0.096653      17.993196           0.033479
          216              C      17.973714      10.718280       3.104469       0.038727      30.596612 0.36838558E+03  0.83739675E+04                                 8.683209                            6.492640       0.085348       2.013636                    0.999802      28.046619      81.313379       0.627923       0.429113      -1.048099      -0.049459      -0.007024      -0.033313       0.060044       0.021744       0.012465      -0.000471       0.043132      -0.111469      -0.039593      -0.011078       0.050671             10.479851      10.500771       1.641527      -2.460681       5.179449       0.165146      15.759334           0.022643
          217              C      23.094856       7.476556       9.208443       0.040156      29.162559 0.35585019E+03  0.80212754E+04                                 8.387673                            6.358055       0.119666       2.027858                    0.999848      27.810933      80.356036       0.637848       0.426003      -1.049750       0.034557       0.030599       0.039482       0.060740       0.009377       0.027170      -0.000489       0.038384       0.098371      -0.038542      -0.010511       0.049053              9.983417       7.230726      -3.433344       2.076691      14.856279      -0.012746       7.863246           0.024028
          218              C      23.624128       6.208933       9.293221      -0.209523      36.514855 0.46152099E+03  0.11054821E+05                                 9.663667                            7.200228       0.083874       1.982193                    0.999663      30.934803      90.867604       0.607035       0.421243      -1.057189       0.016463      -0.001096       0.011215       0.019950       0.012536       0.023461       0.036393      -0.049524       0.050184      -0.042514      -0.017466       0.059980             11.754190       9.098952      -5.142514       2.828698      17.982974      -0.922164       8.180646           0.025390
          219              C      24.545392       5.916249      10.300457       0.079556      39.495872 0.41372955E+03  0.95847872E+04                                10.301030                            6.859331      -0.105868       1.976084                    0.999403      26.693413      75.603556       0.619958       0.426460      -1.060332      -0.011160       0.021640      -0.004028       0.024679      -0.002244       0.014701       0.001310       0.003275      -0.065921      -0.027485       0.009151       0.018334             14.264748      10.073603      -7.196351       2.391482      24.640679       0.041085       8.079962           0.075010
          220              C      24.895837       6.937615      11.156305      -0.213215      36.550683 0.45675313E+03  0.10916779E+05                                 9.656398                            7.156090       0.075442       1.980352                    0.999697      30.919599      90.846997       0.609525       0.420437      -1.057256      -0.012725      -0.009843      -0.016216       0.022842      -0.023037       0.040771      -0.001727       0.020490       0.055812      -0.044590      -0.010406       0.054996             11.761735       8.892545      -4.486771       2.132535      18.424989       1.250866       7.967670           0.032296
          221              C      24.285278       8.170722      11.028937       0.051516      28.931128 0.34867789E+03  0.78173711E+04                                 8.352425                            6.307272       0.131780       2.035540                    0.999839      27.488193      79.132910       0.638528       0.427848      -1.048928      -0.044084      -0.014375      -0.033789       0.057373       0.026071       0.004196       0.027385       0.002059       0.072816      -0.043046      -0.000848       0.043894              9.965023       8.136637      -4.055903       2.214124      13.847219       0.275230       7.911212           0.021183
          222              C       6.884208       2.194120      10.207606       0.043056      29.747483 0.35640479E+03  0.80355983E+04                                 8.508257                            6.374410       0.114036       2.026332                    0.999836      27.751208      80.149969       0.635424       0.427531      -1.048981       0.058406       0.012239       0.004381       0.059835       0.038372       0.009845       0.012841       0.020619       0.008173      -0.041523      -0.002753       0.044276             10.264697      10.747164      -2.689409       0.966913      15.028731       0.685407       5.018196           0.027539
          223              C       6.311583       3.431465      10.145032      -0.210220      36.998892 0.45573989E+03  0.10877046E+05                                 9.730818                            7.147772       0.080236       1.982345                    0.999737      30.777970      90.109919       0.610459       0.420393      -1.058205       0.015723       0.013876       0.002519       0.021121      -0.003564       0.019276      -0.004707       0.069133      -0.074724      -0.031282      -0.020865       0.052146             11.986705      10.678066      -2.834583       0.828392      20.053972       0.440065       5.228079           0.024348
          224              C       7.077500       4.561830      10.383216       0.081819      39.892522 0.41384790E+03  0.95854435E+04                                10.358382                            6.855172      -0.108556       1.975867                    0.999364      26.657830      75.423315       0.621023       0.425821      -1.061036       0.011761      -0.026315      -0.002192       0.028907      -0.008440       0.023563       0.010984      -0.021586      -0.017059      -0.034322       0.015079       0.019243             14.414097      12.623885      -6.220746       1.453138      25.017078      -0.429353       5.601327           0.078581
          225              C       8.425074       4.398331      10.700122      -0.215952      37.599376 0.47457198E+03  0.11440276E+05                                 9.848132                            7.305241       0.050073       1.971645                    0.999818      31.123693      91.540196       0.602523       0.421695      -1.057523      -0.016397      -0.003074       0.000350       0.016686       0.030314       0.017644       0.016455      -0.020386      -0.120857      -0.046598      -0.011250       0.057848             12.032740      12.722206      -4.337087       1.546830      17.993340      -0.096672       5.382674           0.033486
          226              C       8.941701       3.104467      10.718289       0.038712      30.597627 0.36840035E+03  0.83743995E+04                                 8.683457                            6.492821       0.085354       2.013632                    0.999802      28.047180      81.315863       0.627906       0.429119      -1.048094      -0.049472      -0.033302      -0.007025       0.060049       0.012476       0.021742      -0.000472       0.077294      -0.008949      -0.039597      -0.011071       0.050668             10.480177      10.501011      -2.460774       1.641573      15.759919       0.165142       5.179601           0.022653
          227              C       5.030833       2.615987       0.884107       0.039157      29.244693 0.35710418E+03  0.80572879E+04                                 8.408223                            6.373920       0.111435       2.024789                    0.999812      27.853989      80.540827       0.636301       0.426628      -1.049278       0.034231      -0.031436      -0.038129       0.060115      -0.009509      -0.027764      -0.000716       0.040997       0.103178      -0.040548      -0.010320       0.050868             10.008934       7.245188       3.442870      -2.077263      14.903550      -0.010231       7.878065           0.024046
          228              C       5.560111       3.883610       0.799330      -0.206997      36.432484 0.46024751E+03  0.11016536E+05                                 9.648079                            7.189361       0.080668       1.981898                    0.999702      30.894515      90.712692       0.607620       0.421134      -1.057274       0.016571       0.000620      -0.011143       0.019979      -0.011325      -0.023982       0.036052      -0.047866       0.046822      -0.042082      -0.016780       0.058862             11.733214       9.082361       5.128810      -2.823324      17.948642      -0.916413       8.168640           0.025350
          229              C      15.513398       4.176296      19.977194       0.078550      39.536876 0.41421943E+03  0.95989244E+04                                10.306710                            6.862926      -0.105310       1.976127                    0.999399      26.711130      75.663409       0.619861       0.426402      -1.060374      -0.010899      -0.021477       0.002785       0.024245       0.002510      -0.013812       0.001216       0.002889      -0.069355      -0.027895       0.009720       0.018175             14.272497      10.079813       7.202183      -2.392860      24.654009       0.040125       8.083669           0.074978
          230              C      15.863836       3.154931      19.121346      -0.212953      36.513395 0.45621305E+03  0.10900234E+05                                 9.647915                            7.150497       0.081391       1.982217                    0.999679      30.904162      90.775274       0.609961       0.420277      -1.057397      -0.011907       0.009971       0.015008       0.021597       0.022656      -0.040606      -0.001315       0.019547       0.057684      -0.044589      -0.010041       0.054630             11.750315       8.884941       4.481902      -2.131055      18.404662       1.249003       7.961342           0.032311
          231              C      15.253269       1.921824      19.248714       0.051688      28.958707 0.34909077E+03  0.78290948E+04                                 8.359578                            6.312981       0.125905       2.033673                    0.999838      27.500773      79.186588       0.637927       0.428116      -1.048743      -0.044751       0.014157       0.033660       0.057759      -0.026085      -0.003935       0.027329       0.001865       0.071391      -0.042913      -0.000618       0.043531              9.973742       8.144777       4.061591      -2.216192      13.859250       0.273033       7.917197           0.021179
          232              C      15.916236       7.898426      20.070046       0.041284      29.789798 0.35705398E+03  0.80537805E+04                                 8.515281                            6.379811       0.111429       2.025363                    0.999846      27.777700      80.240308       0.635224       0.427477      -1.049029       0.059766      -0.012672      -0.004918       0.061292      -0.037960      -0.009505       0.012994       0.020958       0.011784      -0.041835      -0.001642       0.043477             10.273816      10.754731       2.695732      -0.966790      15.044004       0.686224       5.022711           0.027549
          233              C      15.343604       6.661080      20.132620      -0.207885      36.912805 0.45439230E+03  0.10836606E+05                                 9.716053                            7.137251       0.080105       1.982800                    0.999728      30.731784      89.933542       0.610916       0.420400      -1.058225       0.016487      -0.013827      -0.002320       0.021642       0.003536      -0.019340      -0.004466       0.068084      -0.077111      -0.031710      -0.020293       0.052003             11.967618      10.663448       2.828913      -0.827329      20.018700       0.439606       5.220706           0.024344
          234              C      16.109514       5.530715      19.894436       0.079816      39.974182 0.41479514E+03  0.96130855E+04                                10.371385                            6.862904      -0.112529       1.974176                    0.999364      26.693074      75.550818       0.620674       0.425808      -1.061022       0.010838       0.025392       0.002170       0.027693       0.008588      -0.023519       0.010511      -0.022399      -0.014017      -0.034167       0.015184       0.018983             14.432917      12.639501       6.229243      -1.454774      25.051787      -0.429338       5.607462           0.078577
          235              C      17.457088       5.694214      19.577529      -0.216767      37.615399 0.47493134E+03  0.11450710E+05                                 9.846023                            7.303677       0.055404       1.972993                    0.999829      31.140974      91.587762       0.603144       0.421195      -1.057873      -0.017785       0.004586       0.000221       0.018368      -0.028637      -0.018078       0.016416      -0.019692      -0.120746      -0.046836      -0.009491       0.056328             12.029126      12.716711       4.328539      -1.546432      17.989403      -0.094543       5.381264           0.033508
          236              C      17.973722       6.988078      19.559363       0.043417      30.457122 0.36626092E+03  0.83137690E+04                                 8.661212                            6.477581       0.084029       2.014436                    0.999803      27.961066      81.011483       0.628105       0.429602      -1.047784      -0.047342       0.035111       0.006942       0.059349      -0.012244      -0.021781      -0.000028       0.078897      -0.012593      -0.039570      -0.012143       0.051713             10.451738      10.472410       2.451699      -1.636568      15.715692       0.165541       5.167111           0.022621
          237              C      22.065251      19.300980      17.569112       0.039163      29.244445 0.35709990E+03  0.80571767E+04                                 8.408225                            6.373917       0.111335       2.024764                    0.999812      27.853839      80.540638       0.636295       0.426633      -1.049274      -0.034230       0.038132       0.031445       0.060121      -0.027767      -0.009500      -0.000717      -0.031091      -0.113057      -0.040536      -0.010329       0.050865             10.008946       7.245184      -2.077261       3.442868       7.878064      -0.010223      14.903589           0.024051
          238              C      21.535975      19.385757      16.301488      -0.207006      36.432198 0.46024290E+03  0.11016389E+05                                 9.647984                            7.189287       0.080690       1.981903                    0.999702      30.894451      90.712115       0.607629       0.421130      -1.057277      -0.016574       0.011145      -0.000619       0.019982      -0.023986      -0.011326       0.036053      -0.047343       0.048391      -0.042086      -0.016780       0.058865             11.733102       9.082246      -2.823287       5.128732       8.168563      -0.916375      17.948496           0.025355
          239              C      11.582656       0.207908      16.008804       0.078531      39.536975 0.41422000E+03  0.95989371E+04                                10.306711                            6.862919      -0.105326       1.976121                    0.999399      26.711178      75.663445       0.619863       0.426401      -1.060375       0.010899      -0.002785       0.021480       0.024247      -0.013818       0.002517       0.001217       0.036122       0.030330      -0.027897       0.009714       0.018183             14.272527      10.079814      -2.392859       7.202206       8.083669       0.040110      24.654099           0.074988
          240              C      11.232218       1.063756      17.030170      -0.212959      36.513681 0.45621646E+03  0.10900337E+05                                 9.647975                            7.150530       0.081435       1.982229                    0.999679      30.904259      90.775681       0.609959       0.420278      -1.057396       0.011922      -0.015022      -0.009969       0.021614      -0.040600       0.022671      -0.001316      -0.019077      -0.058137      -0.044598      -0.010027       0.054625             11.750417       8.884984      -2.131049       4.481965       7.961370       1.249005      18.404897           0.032319
          241              C      11.842782       0.936388      18.263278       0.051674      28.958813 0.34909170E+03  0.78291306E+04                                 8.359634                            6.313014       0.125936       2.033684                    0.999838      27.500900      79.187350       0.637921       0.428120      -1.048740       0.044754      -0.033663      -0.014147       0.057760      -0.003931      -0.026083       0.027325      -0.034762      -0.038479      -0.042908      -0.000616       0.043524              9.973822       8.144817      -2.216199       4.061625       7.917245       0.273039      13.859404           0.021178
          242              C      11.179824       0.115056      12.286671       0.041284      29.789661 0.35705169E+03  0.80537152E+04                                 8.515241                            6.379776       0.111425       2.025361                    0.999846      27.777662      80.240108       0.635228       0.427475      -1.049030      -0.059761       0.004927       0.012676       0.061289      -0.009504      -0.037956       0.013008       0.004568      -0.037323      -0.041836      -0.001639       0.043475             10.273769      10.754666      -0.966788       2.695680       5.022686       0.686225      15.043955           0.027558
          243              C      11.752454       0.052483      13.524018      -0.207889      36.912574 0.45438904E+03  0.10836499E+05                                 9.715968                            7.137190       0.080106       1.982798                    0.999728      30.731729      89.932985       0.610924       0.420395      -1.058229      -0.016495       0.002303       0.013849       0.021661      -0.019323       0.003531      -0.004459       0.072617      -0.063560      -0.031709      -0.020292       0.052001             11.967514      10.663363      -0.827323       2.828872       5.220661       0.439601      20.018519           0.024349
          244              C      10.986542       0.290667      14.654383       0.079786      39.974868 0.41480272E+03  0.96133011E+04                                10.371479                            6.862951      -0.112532       1.974173                    0.999364      26.693354      75.551660       0.620674       0.425806      -1.061023      -0.010842      -0.002162      -0.025390       0.027693      -0.023519       0.008593       0.010496      -0.004175       0.040600      -0.034163       0.015198       0.018965             14.433085      12.639622      -1.454787       6.229337       5.607510      -0.429355      25.052122           0.078586
          245              C       9.638969       0.607572      14.490884      -0.216778      37.615514 0.47493241E+03  0.11450737E+05                                 9.846018                            7.303662       0.055443       1.973003                    0.999829      31.141059      91.587873       0.603148       0.421193      -1.057875       0.017788      -0.000219      -0.004588       0.018372      -0.018079      -0.028633       0.016414       0.050540       0.089940      -0.046847      -0.009483       0.056330             12.029141      12.716705      -1.546429       4.328569       5.381259      -0.094551      17.989458           0.033511
          246              C       9.122337       0.625739      13.197019       0.043417      30.457176 0.36626113E+03  0.83137827E+04                                 8.661238                            6.477587       0.083998       2.014424                    0.999803      27.961148      81.012008       0.628104       0.429603      -1.047783       0.047344      -0.006942      -0.035115       0.059352      -0.021785      -0.012239      -0.000032       0.045756      -0.112045      -0.039568      -0.012149       0.051717             10.451784      10.472477      -1.636583       2.451725       5.167125       0.165531      15.715749           0.022628
          247              C      22.065222      10.976650      12.708540       0.040149      29.162927 0.35585591E+03  0.80214433E+04                                 8.387768                            6.358126       0.119716       2.027871                    0.999848      27.811158      80.357098       0.637841       0.426006      -1.049747      -0.034556      -0.039482      -0.030605       0.060742       0.027167       0.009382      -0.000491      -0.029994      -0.106763      -0.038546      -0.010506       0.049051              9.983537       7.230818       2.076709      -3.433402       7.863322      -0.012737      14.856469           0.024029
          248              C      21.535948      10.891873      13.976164      -0.209515      36.514439 0.46151457E+03  0.11054630E+05                                 9.663604                            7.200183       0.083877       1.982196                    0.999663      30.934565      90.866773       0.607036       0.421243      -1.057189      -0.016457      -0.011221       0.001098       0.019949       0.023462       0.012543       0.036390      -0.049868       0.049221      -0.042522      -0.017462       0.059985             11.754109       9.098902       2.828672      -5.142475       8.180586      -0.922129      17.982839           0.025390
          249              C      20.614681       9.884638      14.268848       0.079542      39.496135 0.41373307E+03  0.95848908E+04                                10.301080                            6.859363      -0.105986       1.976048                    0.999403      26.693526      75.604003       0.619955       0.426460      -1.060332       0.011152       0.004029      -0.021642       0.024678       0.014708      -0.002247       0.001312       0.034579       0.028091      -0.027490       0.009164       0.018326             14.264824      10.073680       2.391493      -7.196416       8.079991       0.041085      24.640801           0.075018
          250              C      20.264236       9.028790      13.247482      -0.213223      36.550991 0.45675823E+03  0.10916935E+05                                 9.656455                            7.156130       0.075477       1.980360                    0.999697      30.919786      90.847770       0.609523       0.420437      -1.057256       0.012727       0.016211       0.009852       0.022843       0.040776      -0.023043      -0.001716      -0.017662      -0.058646      -0.044603      -0.010396       0.054999             11.761808       8.892621       2.132550      -4.486820       7.967710       1.250864      18.425093           0.032300
          251              C      20.874798       9.156158      12.014374       0.051514      28.931469 0.34868310E+03  0.78175252E+04                                 8.352533                            6.307351       0.131745       2.035528                    0.999839      27.488368      79.133874       0.638518       0.427853      -1.048924       0.044077       0.033799       0.014379       0.057375       0.004192       0.026071       0.027388      -0.035381      -0.039500      -0.043049      -0.000847       0.043896              9.965160       8.136777       2.214160      -4.055995       7.911298       0.275206      13.847407           0.021184
          252              C      20.211859       9.977489      17.990981       0.043073      29.747237 0.35640153E+03  0.80355078E+04                                 8.508217                            6.374381       0.114028       2.026327                    0.999837      27.751062      80.149510       0.635426       0.427531      -1.048981      -0.058404      -0.004380      -0.012248       0.059835       0.009844       0.038362       0.012844       0.006240      -0.034952      -0.041502      -0.002770       0.044272             10.264650      10.747123       0.966905      -2.689392       5.018172       0.685403      15.028655           0.027543
          253              C      20.784486      10.040063      16.753634      -0.210224      36.998568 0.45573504E+03  0.10876896E+05                                 9.730744                            7.147716       0.080280       1.982361                    0.999737      30.777811      90.109159       0.610464       0.420391      -1.058207      -0.015718      -0.002510      -0.013896       0.021130       0.019277      -0.003559      -0.004709       0.071939      -0.066337      -0.031288      -0.020863       0.052151             11.986615      10.678020       0.828390      -2.834566       5.228041       0.440063      20.053784           0.024351
          254              C      20.018571       9.801879      15.623268       0.081798      39.892865 0.41385223E+03  0.95855676E+04                                10.358436                            6.855205      -0.108547       1.975869                    0.999362      26.657972      75.423772       0.621022       0.425821      -1.061037      -0.011771       0.002186       0.026311       0.028907       0.023554      -0.008447       0.010978      -0.002266       0.040921      -0.034316       0.015083       0.019233             14.414176      12.623973       1.453142      -6.220782       5.601352      -0.429342      25.017203           0.078590
          255              C      18.670996       9.484973      15.786767      -0.215958      37.599561 0.47457524E+03  0.11440371E+05                                 9.848150                            7.305252       0.050034       1.971631                    0.999818      31.123798      91.540478       0.602524       0.421693      -1.057524       0.016400      -0.000350       0.003073       0.016689       0.017643       0.030320       0.016457       0.050247       0.091011      -0.046603      -0.011253       0.057855             12.032767      12.722258       1.546832      -4.337108       5.382681      -0.096666      17.993361           0.033491
          256              C      18.154367       9.466807      17.080632       0.038724      30.596724 0.36838711E+03  0.83740116E+04                                 8.683226                            6.492649       0.085358       2.013638                    0.999802      28.046701      81.313678       0.627923       0.429112      -1.048100       0.049460       0.007024       0.033315       0.060046       0.021744       0.012464      -0.000473       0.043138      -0.111468      -0.039593      -0.011080       0.050673             10.479885      10.500813       1.641541      -2.460707       5.179468       0.165141      15.759374           0.022654
          257              C       8.517187       0.884107       7.476561       0.042275      29.082821 0.35460165E+03  0.79856574E+04                                 8.371045                            6.345766       0.118342       2.027843                    0.999806      27.762481      80.163635       0.638671       0.425852      -1.049902      -0.033627      -0.037629       0.030705       0.059072       0.028424      -0.008163       0.000873      -0.031695      -0.110323      -0.039141      -0.011921       0.051062              9.962544       7.218450       2.075185       3.425173       7.850524       0.014290      14.818657           0.024030
          258              C       7.987910       0.799330       6.208937      -0.210197      36.584538 0.46263478E+03  0.11088430E+05                                 9.675960                            7.209076       0.081261       1.981117                    0.999685      30.969202      91.003808       0.606627       0.421262      -1.057153      -0.016985      -0.011992      -0.000911       0.020812       0.023322      -0.011490      -0.035957      -0.048343       0.048195      -0.041835      -0.016951       0.058786             11.770100       9.112773       2.833527       5.152577       8.190911       0.926846      18.006617           0.025406
          259              C      16.098701      19.977179       5.916253       0.079887      39.480353 0.41346997E+03  0.95776259E+04                                10.299931                            6.858309      -0.108606       1.975479                    0.999417      26.685413      75.585517       0.619827       0.426601      -1.060205       0.010511       0.003185       0.021696       0.024318       0.013559       0.002193      -0.001526       0.036208       0.031991      -0.028069       0.010411       0.017657             14.263166      10.073262       2.391581       7.195704       8.079652      -0.040945      24.636585           0.074951
          260              C      15.748258      19.121332       6.937619      -0.212351      36.525669 0.45635295E+03  0.10904642E+05                                 9.651565                            7.152772       0.078880       1.981426                    0.999689      30.906849      90.793870       0.609700       0.420416      -1.057288       0.012081       0.014647      -0.009789       0.021361       0.041287       0.023800       0.002272      -0.017914      -0.055820      -0.045252      -0.010242       0.055494             11.755283       8.888277       2.131954       4.482967       7.964695      -1.250600      18.412878           0.032332
          261              C      16.358823      19.248700       8.170727       0.051604      28.945886 0.34889056E+03  0.78234008E+04                                 8.356825                            6.310830       0.130087       2.034965                    0.999815      27.493294      79.156264       0.638094       0.428070      -1.048783       0.044467       0.033557      -0.013712       0.057370       0.004492      -0.025950      -0.027263      -0.034466      -0.038755      -0.042576      -0.001060       0.043636              9.970622       8.142310       2.215239       4.060027       7.914352      -0.273193      13.855204           0.021181
          262              C      15.695870      20.070030       2.194120       0.044738      29.686406 0.35554374E+03  0.80110508E+04                                 8.494546                            6.365092       0.119567       2.028338                    0.999828      27.719851      80.024365       0.636154       0.427314      -1.049152      -0.060936      -0.005104       0.012250       0.062364       0.009444      -0.038269      -0.013064       0.008216      -0.037336      -0.041557      -0.002932       0.044489             10.247039      10.724837       0.964817       2.679209       5.011229      -0.685043      15.005052           0.027533
          263              C      16.268500      20.132604       3.431467      -0.210645      37.022502 0.45610035E+03  0.10887578E+05                                 9.737023                            7.152711       0.077172       1.981395                    0.999704      30.781020      90.120810       0.609990       0.420642      -1.058070      -0.016817      -0.002161       0.013622       0.021750       0.018882       0.003267       0.004710       0.070662      -0.066468      -0.030697      -0.020695       0.051392             11.995717      10.678130       0.827283       2.837328       5.231715      -0.440456      20.077306           0.024346
          264              C      15.502587      19.894420       4.561833       0.080244      39.950197 0.41450339E+03  0.96043641E+04                                10.366421                            6.859461      -0.109006       1.975280                    0.999344      26.683586      75.509317       0.620987       0.425680      -1.061131      -0.010571       0.002305      -0.025653       0.027841       0.023710       0.008277      -0.010654      -0.003182       0.038821      -0.034020       0.014943       0.019078             14.427453      12.632989       1.453961       6.231252       5.605651       0.430973      25.043720           0.078679
          265              C      14.155012      19.577514       4.398334      -0.216273      37.612183 0.47487484E+03  0.11448990E+05                                 9.847925                            7.305635       0.091349       1.982126                    0.999700      31.132033      91.559598       0.602768       0.421471      -1.057701       0.017748      -0.000095      -0.004168       0.018231       0.018013      -0.029180      -0.016559       0.051281       0.090338      -0.047201      -0.009816       0.057017             12.032028      12.719815       1.546450       4.334252       5.382712       0.095825      17.993558           0.033490
          266              C      13.638380      19.559348       3.104469       0.040568      30.499582 0.36697109E+03  0.83336087E+04                                 8.666426                            6.481798       0.085164       2.014542                    0.999803      27.989866      81.102999       0.628224       0.429329      -1.047991       0.049729       0.007445      -0.034423       0.060938       0.021363      -0.012611       0.000323       0.043346      -0.110938      -0.039428      -0.011025       0.050453             10.458201      10.478078       1.637390       2.454946       5.170478      -0.164840      15.726048           0.022648
          267              C       8.517205       9.208436       2.615989       0.038410      29.261164 0.35734963E+03  0.80642941E+04                                 8.412078                            6.376543       0.113014       2.025139                    0.999830      27.862875      80.576571       0.636099       0.426686      -1.049232      -0.034808       0.039247      -0.032024       0.061461      -0.027789       0.009508       0.000373      -0.030007      -0.112056      -0.040145      -0.010351       0.050495             10.014054       7.248170      -2.077666      -3.444687       7.881020       0.009401      14.912972           0.024057
          268              C       7.987932       9.293214       3.883613      -0.207645      36.434529 0.46028135E+03  0.11017398E+05                                 9.647195                            7.188400       0.085853       1.983344                    0.999686      30.897935      90.718903       0.607824       0.420991      -1.057378      -0.016687       0.011527      -0.000396       0.020285      -0.023736       0.010205      -0.035285      -0.048077       0.046772      -0.041991      -0.015751       0.057741             11.732167       9.081134      -2.823132      -5.126935       8.168419       0.914830      17.946948           0.025372
          269              C       7.066671      10.300449       4.176297       0.078316      39.537841 0.41417954E+03  0.95980863E+04                                10.308986                            6.863791      -0.108570       1.975203                    0.999410      26.709153      75.666320       0.619640       0.426551      -1.060246       0.010762      -0.003699      -0.020522       0.023466      -0.014020      -0.002797      -0.001366       0.037085       0.030450      -0.028445       0.009695       0.018750             14.276837      10.081731      -2.393488      -7.203299       8.085909      -0.041450      24.662871           0.074943
          270              C       6.716231      11.156297       3.154931      -0.213174      36.551554 0.45678506E+03  0.10917791E+05                                 9.655410                            7.155281       0.076031       1.980387                    0.999701      30.924285      90.863366       0.609692       0.420313      -1.057329       0.012425      -0.016087       0.010763       0.023000      -0.041236      -0.022346       0.001587      -0.018899      -0.057723      -0.044545      -0.010606       0.055151             11.760325       8.891558      -2.132637      -4.485657       7.967240      -1.251182      18.422176           0.032304
          271              C       7.326792      11.028929       1.921823       0.051790      28.935233 0.34872550E+03  0.78185416E+04                                 8.352494                            6.307080       0.135321       2.036564                    0.999833      27.489656      79.132223       0.638645       0.427764      -1.049001       0.044679      -0.033390       0.015003       0.057759      -0.003876       0.025944      -0.027217      -0.033106      -0.036354      -0.042277      -0.000598       0.042875              9.965183       8.136419      -2.214580      -4.055459       7.911679      -0.275957      13.847450           0.021179
          272              C      24.727848      10.207598       7.898430       0.043007      29.755261 0.35653544E+03  0.80393666E+04                                 8.508486                            6.374480       0.111617       2.025641                    0.999846      27.760179      80.182790       0.635578       0.427384      -1.049060      -0.059888       0.005722      -0.012092       0.061364      -0.009877       0.036912      -0.012671       0.006550      -0.035974      -0.040213      -0.002837       0.043050             10.265243      10.744399      -0.966273      -2.687382       5.018710      -0.686501      15.032619           0.027548
          273              C      25.300475      10.145024       6.661083      -0.210052      37.012692 0.45588471E+03  0.10881470E+05                                 9.736823                            7.151996       0.077251       1.981463                    0.999706      30.774098      90.105393       0.609878       0.420756      -1.057966      -0.016240       0.002094      -0.013275       0.021079      -0.018641      -0.003253       0.004368       0.071514      -0.064773      -0.030857      -0.020504       0.051362             11.995995      10.677389      -0.827010      -2.836892       5.231434      -0.441412      20.079163           0.024355
          274              C      24.534561      10.383208       5.530718       0.080930      39.923050 0.41419338E+03  0.95953499E+04                                10.362180                            6.857194      -0.107770       1.975950                    0.999348      26.671810      75.467864       0.621051       0.425717      -1.061112      -0.010867      -0.002164       0.026558       0.028777      -0.023194      -0.008547      -0.011178      -0.002553       0.039805      -0.033958       0.014795       0.019163             14.420347      12.626353      -1.452627      -6.224601       5.603094       0.428680      25.031593           0.078629
          275              C      23.186988      10.700114       5.694217      -0.215953      37.580852 0.47437258E+03  0.11433613E+05                                 9.841316                            7.300735       0.052418       1.972329                    0.999831      31.118927      91.501634       0.603111       0.421352      -1.057799       0.017423       0.000279       0.003833       0.017841      -0.017591       0.029813      -0.016464       0.050368       0.092629      -0.046919      -0.010708       0.057628             12.023468      12.710664      -1.545248      -4.328905       5.378782       0.094948      17.980958           0.033485
          276              C      22.670359      10.718281       6.988082       0.040964      30.497811 0.36692260E+03  0.83319809E+04                                 8.663954                            6.479361       0.083573       2.014034                    0.999805      27.990889      81.095407       0.628653       0.429063      -1.048185       0.048343      -0.007515       0.034355       0.059782      -0.021782       0.013319       0.000107       0.043636      -0.110550      -0.039538      -0.011438       0.050976             10.455090      10.477956      -1.637719      -2.452934       5.168547      -0.165370      15.718769           0.022637
          277              C      18.578887      17.569099      10.976658       0.038406      29.261636 0.35735635E+03  0.80644915E+04                                 8.412199                            6.376626       0.112869       2.025096                    0.999831      27.863148      80.577849       0.636090       0.426689      -1.049229       0.034810       0.032015      -0.039239       0.061453       0.009515      -0.027800       0.000381       0.041022       0.101025      -0.040147      -0.010354       0.050501             10.014205       7.248263      -3.444734      -2.077698      14.913222       0.009401       7.881130           0.024053
          278              C      19.108158      16.301476      10.891880      -0.207641      36.434421 0.46027937E+03  0.11017340E+05                                 9.647181                            7.188388       0.085868       1.983351                    0.999686      30.897862      90.718681       0.607824       0.420991      -1.057378       0.016686       0.000398      -0.011526       0.020284       0.010201      -0.023732      -0.035282      -0.047426       0.048717      -0.041987      -0.015748       0.057735             11.732148       9.081113      -5.126920      -2.823131      17.946927       0.914836       8.168405           0.025369
          279              C      20.029420      16.008792       9.884644       0.078329      39.537587 0.41417664E+03  0.95979977E+04                                10.308925                            6.863752      -0.108571       1.975202                    0.999409      26.709044      75.665806       0.619644       0.426549      -1.060248      -0.010765       0.020518       0.003700       0.023464      -0.002791      -0.014019      -0.001370       0.003326      -0.070859      -0.028446       0.009697       0.018750             14.276745      10.081670      -7.203247      -2.393477      24.662710      -0.041430       8.085855           0.074936
          280              C      20.379864      17.030157       9.028796      -0.213157      36.551552 0.45678453E+03  0.10917782E+05                                 9.655468                            7.155329       0.075974       1.980373                    0.999701      30.924180      90.863274       0.609683       0.420319      -1.057325      -0.012407      -0.010765       0.016066       0.022977      -0.022344      -0.041250       0.001586       0.019441       0.057226      -0.044552      -0.010619       0.055171             11.760398       8.891583      -4.485679      -2.132619      18.422350      -1.251211       7.967261           0.032302
          281              C      19.769305      18.263264       9.156164       0.051793      28.935285 0.34872610E+03  0.78185587E+04                                 8.352501                            6.307083       0.135289       2.036553                    0.999833      27.489675      79.132312       0.638646       0.427764      -1.049002      -0.044675      -0.015004       0.033388       0.057756       0.025938      -0.003873      -0.027216       0.001625       0.067822      -0.042271      -0.000598       0.042869              9.965187       8.136410      -4.055434      -2.214583      13.847456      -0.275981       7.911695           0.021177
          282              C      20.432237      12.286662       9.977495       0.043007      29.755119 0.35653369E+03  0.80393101E+04                                 8.508427                            6.374442       0.111567       2.025627                    0.999846      27.760088      80.182204       0.635584       0.427381      -1.049063       0.059887       0.012099      -0.005719       0.061364       0.036911      -0.009873      -0.012671       0.021263       0.008172      -0.040214      -0.002832       0.043045             10.265163      10.744316      -2.687333      -0.966267      15.032494      -0.686502       5.018678           0.027550
          283              C      19.859612      13.524008      10.040069      -0.210047      37.012632 0.45588407E+03  0.10881451E+05                                 9.736818                            7.151999       0.077277       1.981473                    0.999706      30.774050      90.105237       0.609877       0.420757      -1.057966       0.016239       0.013272      -0.002096       0.021077      -0.003251      -0.018639       0.004367       0.068138      -0.074881      -0.030856      -0.020502       0.051358             11.995980      10.677367      -2.836862      -0.827010      20.079142      -0.441415       5.231432           0.024352
          284              C      20.625528      14.654373       9.801885       0.080937      39.922845 0.41419087E+03  0.95952765E+04                                10.362145                            6.857172      -0.107771       1.975952                    0.999348      26.671714      75.467514       0.621053       0.425717      -1.061112       0.010863      -0.026557       0.002166       0.028774      -0.008551      -0.023186      -0.011179      -0.021185      -0.016066      -0.033953       0.014792       0.019161             14.420292      12.626304      -6.224571      -1.452625      25.031495       0.428683       5.603077           0.078624
          285              C      21.973102      14.490873       9.484979      -0.215946      37.581223 0.47437761E+03  0.11433776E+05                                 9.841428                            7.300812       0.052411       1.972326                    0.999831      31.119048      91.502460       0.603103       0.421356      -1.057795      -0.017429      -0.003822      -0.000290       0.017845       0.029812      -0.017598      -0.016456      -0.021131      -0.121910      -0.046934      -0.010698       0.057632             12.023615      12.710814      -4.328995      -1.545268      17.981191       0.094960       5.378840           0.033483
          286              C      22.489729      13.197010       9.466812       0.040971      30.497632 0.36691951E+03  0.83318942E+04                                 8.663929                            6.479340       0.083589       2.014040                    0.999805      27.990764      81.094996       0.628653       0.429064      -1.048184      -0.048343      -0.034331       0.007519       0.059768       0.013316      -0.021783       0.000125       0.077117      -0.010141      -0.039558      -0.011423       0.050981             10.455061      10.477928      -2.452925      -1.637719      15.718722      -0.165366       5.168533           0.022630
          287              C      18.578883      12.708531      19.300994       0.042280      29.082648 0.35459939E+03  0.79855923E+04                                 8.371014                            6.345748       0.118347       2.027848                    0.999806      27.762355      80.163154       0.638672       0.425852      -1.049902       0.033629      -0.030702       0.037626       0.059070      -0.008171       0.028428       0.000874       0.039308       0.102697      -0.039142      -0.011921       0.051063              9.962499       7.218418       3.425159       2.075167      14.818579       0.014278       7.850499           0.024024
          288              C      19.108161      13.976155      19.385771      -0.210191      36.584476 0.46263430E+03  0.11088419E+05                                 9.675961                            7.209080       0.081293       1.981127                    0.999685      30.969162      91.003760       0.606626       0.421263      -1.057153       0.016986       0.000909       0.011989       0.020811      -0.011494       0.023326      -0.035956      -0.048277       0.048421      -0.041840      -0.016949       0.058789             11.770091       9.112768       5.152575       2.833524      18.006582       0.926838       8.190923           0.025402
          289              C      10.997404      14.268837       0.207907       0.079903      39.479981 0.41346622E+03  0.95775181E+04                                10.299878                            6.858287      -0.108648       1.975469                    0.999417      26.685245      75.584980       0.619827       0.426602      -1.060205      -0.010507      -0.021690      -0.003188       0.024311       0.002190       0.013552      -0.001523       0.002108      -0.070305      -0.028063       0.010411       0.017652             14.263059      10.073197       7.195631       2.391570      24.636351      -0.040966       8.079629           0.074943
          290              C      11.347844      13.247471       1.063755      -0.212338      36.525280 0.45634750E+03  0.10904479E+05                                 9.651490                            7.152724       0.078856       1.981420                    0.999689      30.906678      90.793217       0.609703       0.420415      -1.057288      -0.012082       0.009790      -0.014647       0.021362       0.023792       0.041290       0.002270       0.018948       0.054769      -0.045248      -0.010243       0.055491             11.755165       8.888226       4.482915       2.131963      18.412606      -1.250577       7.964663           0.032324
          291              C      10.737277      12.014365       0.936387       0.051613      28.945564 0.34888618E+03  0.78232721E+04                                 8.356753                            6.310785       0.130123       2.034979                    0.999815      27.493041      79.155178       0.638098       0.428069      -1.048784      -0.044469       0.013710      -0.033557       0.057372      -0.025952       0.004493      -0.027262       0.002130       0.071070      -0.042576      -0.001061       0.043637              9.970522       8.142252       4.059995       2.215224      13.855025      -0.273174       7.914289           0.021178
          292              C      11.400242      17.990966       0.115055       0.044777      29.685366 0.35552829E+03  0.80106084E+04                                 8.494331                            6.364941       0.119557       2.028345                    0.999828      27.719192      80.021760       0.636164       0.427313      -1.049153       0.060920      -0.012277       0.005117       0.062355      -0.038254       0.009433      -0.013073       0.022784       0.006326      -0.041545      -0.002933       0.044478             10.246758      10.724552       2.679094       0.964800      15.004615      -0.685020       5.011108           0.027532
          293              C      10.827610      16.753621       0.052481      -0.210676      37.023320 0.45611336E+03  0.10887964E+05                                 9.737147                            7.152805       0.077142       1.981382                    0.999704      30.781473      90.122374       0.609988       0.420641      -1.058071       0.016811      -0.013666       0.002158       0.021772       0.003257       0.018868       0.004690       0.068623      -0.072721      -0.030673      -0.020732       0.051405             11.995866      10.678234       2.837370       0.827288      20.077585      -0.440466       5.231778           0.024339
          294              C      11.593520      15.623256       0.290665       0.080266      39.949604 0.41449714E+03  0.96041868E+04                                10.366336                            6.859423      -0.108991       1.975287                    0.999344      26.683380      75.508701       0.620986       0.425682      -1.061129       0.010569       0.025646      -0.002303       0.027834       0.008273       0.023708      -0.010653      -0.020999      -0.014627      -0.034015       0.014938       0.019077             14.427292      12.632876       6.231166       1.453948      25.043393       0.430961       5.605608           0.078668
          295              C      12.941096      15.786755       0.607572      -0.216272      37.612179 0.47487631E+03  0.11449032E+05                                 9.847919                            7.305648       0.091278       1.982107                    0.999700      31.132029      91.559530       0.602767       0.421472      -1.057701      -0.017751       0.004176       0.000097       0.018236      -0.029171       0.018017      -0.016566      -0.019505      -0.122051      -0.047193      -0.009811       0.057004             12.031997      12.719810       4.334237       1.546450      17.993466       0.095825       5.382714           0.033487
          296              C      13.457730      17.080619       0.625738       0.040578      30.499451 0.36697001E+03  0.83335776E+04                                 8.666429                            6.481819       0.085182       2.014551                    0.999803      27.989729      81.102554       0.628219       0.429333      -1.047988      -0.049728       0.034420      -0.007444       0.060934      -0.012617       0.021365       0.000325       0.077135      -0.009551      -0.039427      -0.011026       0.050453             10.458188      10.478033       2.454940       1.637377      15.726045      -0.164842       5.170485           0.022640
          297              N      18.898570      -0.015743      11.732792      -0.231089      40.042101 0.55621326E+03  0.13746862E+05                                10.033869                            7.771024      -0.331992       1.907347                    0.998789      28.923709      82.084357       0.608692       0.407143      -1.082704       0.052400       0.004979       0.115701       0.127111       0.014719      -0.014682      -0.009920      -0.046484      -0.060353      -0.031770      -0.008962       0.040732             12.255535       9.311808       2.261661       4.498591      10.655320      -0.127294      16.799478           0.096756
          298              N      21.743659       0.360507      18.164976      -0.241213      42.088757 0.57033255E+03  0.14179811E+05                                10.353186                            7.854548      -0.328391       1.903991                    0.998894      29.193804      83.008837       0.607321       0.405644      -1.084056      -0.051285      -0.011873      -0.118995       0.130118       0.015597      -0.018816      -0.018212       0.032035      -0.058533      -0.033195      -0.008792       0.041987             12.878342      13.371876       2.252016       3.149346       7.163260      -1.204166      18.099891           0.100303
          299              N      27.930607      10.108289      18.544860      -0.230724      39.986172 0.55527030E+03  0.13717176E+05                                10.022392                            7.762529      -0.329470       1.908330                    0.998781      28.903277      81.996344       0.609274       0.406943      -1.082881       0.052551      -0.004978      -0.115285       0.126796      -0.014859       0.014716      -0.009194      -0.044766      -0.059927      -0.031445      -0.008373       0.039818             12.240147       9.300571      -2.259999      -4.490483      10.643692      -0.127057      16.776178           0.096960
          300              N      12.711679       9.732038      12.112675      -0.240247      42.013484 0.56913095E+03  0.14140889E+05                                10.336467                            7.842995      -0.324545       1.905569                    0.998887      29.161141      82.859056       0.608217       0.405306      -1.084404      -0.051995       0.012002       0.119809       0.131156      -0.016146       0.017861      -0.018409       0.031333      -0.058463      -0.032981      -0.008669       0.041651             12.854653      13.352451      -2.248746      -3.136757       7.151547      -1.203163      18.059960           0.100495
          301              N      17.229459       1.640241      10.076806      -0.230731      39.986590 0.55527593E+03  0.13717359E+05                                10.022479                            7.762580      -0.329464       1.908329                    0.998781      28.903472      81.997217       0.609270       0.406944      -1.082880      -0.052545       0.115292       0.004978       0.126800       0.014714      -0.014860      -0.009197       0.007588       0.097090      -0.031439      -0.008375       0.039814             12.240285       9.300657      -4.490553      -2.260024      16.776423      -0.127057      10.643774           0.096970
          302              N      14.384398       8.072420      10.453056      -0.240254      42.013828 0.56913531E+03  0.14141029E+05                                10.336535                            7.843034      -0.324554       1.905565                    0.998887      29.161262      82.859579       0.608214       0.405307      -1.084403       0.051988      -0.119809      -0.012001       0.131152       0.017857      -0.016145      -0.018407       0.044912      -0.017813      -0.032983      -0.008672       0.041655             12.854766      13.352532      -3.136810      -2.248755      18.060178      -1.203179       7.151588           0.100501
          303              N      17.229468       8.452302       0.015744      -0.231101      40.042439 0.55621794E+03  0.13747015E+05                                10.033945                            7.771070      -0.331977       1.907350                    0.998789      28.923880      82.085112       0.608688       0.407144      -1.082702      -0.052395      -0.115705      -0.004976       0.127112      -0.014682       0.014715      -0.009915       0.006933       0.099887      -0.031767      -0.008956       0.040723             12.255650       9.311899       4.498681       2.261673      16.799655      -0.127286      10.655395           0.096758
          304              N      23.416392       2.020125      19.824595      -0.241230      42.089186 0.57033949E+03  0.14180032E+05                                10.353270                            7.854607      -0.328373       1.903995                    0.998894      29.193999      83.009652       0.607317       0.405646      -1.084055       0.051285       0.118993       0.011873       0.130117      -0.018819       0.015603      -0.018216       0.045277      -0.018792      -0.033196      -0.008797       0.041993             12.878469      13.371971       3.149469       2.252019      18.100118      -1.204164       7.163317           0.100307
          305              N      12.713488      11.732784      10.108295      -0.231286      40.070180 0.55665090E+03  0.13761369E+05                                10.040495                            7.775476      -0.329933       1.907604                    0.998817      28.940785      82.163032       0.608310       0.407289      -1.082529      -0.052380       0.115701      -0.005927       0.127144       0.014412       0.015458       0.009560       0.007576       0.102024      -0.031969      -0.009575       0.041544             12.264582       9.317879      -4.503310       2.263130      16.813701       0.126807      10.662164           0.096865
          306              N      27.932426      18.164963       9.732045      -0.237613      41.892045 0.56718717E+03  0.14079236E+05                                10.314154                            7.827501      -0.319340       1.907759                    0.998870      29.107562      82.642511       0.609119       0.405090      -1.084649       0.052376      -0.119833       0.011923       0.131321       0.018949       0.015974       0.018027       0.046040      -0.020214      -0.033225      -0.009373       0.042598             12.823718      13.325393      -3.122792       2.244238      18.009670       1.199921       7.136091           0.100301
          307              N      21.745496      18.544845      -0.015744      -0.230577      39.994544 0.55540797E+03  0.13721914E+05                                10.025260                            7.764668      -0.330135       1.908219                    0.998776      28.907298      82.021243       0.609030       0.407066      -1.082761      -0.052351      -0.116280       0.005148       0.127625      -0.014139      -0.015454       0.009346       0.007244       0.098363      -0.031072      -0.009391       0.040463             12.244291       9.303044       4.493515      -2.259506      16.784095       0.126191      10.645733           0.096776
          308              N      18.900398      12.112666       0.360506      -0.240222      42.025673 0.56931730E+03  0.14146472E+05                                10.337321                            7.843291      -0.323330       1.905839                    0.998840      29.166367      82.872776       0.608329       0.405204      -1.084488       0.053183       0.119121      -0.012291       0.131032      -0.018868      -0.015830       0.018066       0.046233      -0.018207      -0.033419      -0.008929       0.042348             12.856099      13.352037       3.138473      -2.248328      18.063638       1.203251       7.152623           0.100399
          309              N      14.382559       0.015745       1.640241      -0.230579      39.994726 0.55541193E+03  0.13722012E+05                                10.025201                            7.764628      -0.330048       1.908245                    0.998775      28.907395      82.021043       0.609040       0.407059      -1.082767       0.052355      -0.005156       0.116287       0.127634      -0.015443      -0.014139       0.009346      -0.045558      -0.060055      -0.031072      -0.009385       0.040457             12.244199       9.302963      -2.259494       4.493444      10.645678       0.126204      16.783957           0.096768
          310              N      26.259703      19.824580       8.072426      -0.240215      42.025725 0.56931903E+03  0.14146520E+05                                10.337314                            7.843293      -0.323313       1.905842                    0.998840      29.166363      82.872659       0.608331       0.405203      -1.084489      -0.053185       0.012290      -0.119119       0.131031      -0.015830      -0.018863       0.018063       0.032209      -0.060260      -0.033417      -0.008926       0.042343             12.856073      13.352030      -2.248344       3.138411       7.152628       1.203251      18.063560           0.100392
          311              N      14.382595      10.076799       8.452309      -0.231276      40.069740 0.55664490E+03  0.13761174E+05                                10.040394                            7.775412      -0.329928       1.907609                    0.998817      28.940600      82.162181       0.608316       0.407286      -1.082532       0.052376       0.005932      -0.115695       0.127137       0.015456       0.014410       0.009559      -0.047217      -0.062388      -0.031968      -0.009574       0.041541             12.264426       9.317794       2.263109      -4.503230      10.662059       0.126818      16.813427           0.096858
          312              N      17.227669      10.453048       2.020125      -0.237605      41.891642 0.56718222E+03  0.14079070E+05                                10.314071                            7.827456      -0.319234       1.907796                    0.998870      29.107336      82.641500       0.609123       0.405089      -1.084651      -0.052374      -0.011921       0.119823       0.131312       0.015975       0.018945       0.018027       0.033116      -0.058939      -0.033220      -0.009372       0.042592             12.823575      13.325329       2.244237      -3.122676       7.136036       1.199918      18.009361           0.100294
          313              N      23.414593       8.452303      10.076806      -0.231290      40.070570 0.55665687E+03  0.13761556E+05                                10.040562                            7.775518      -0.329934       1.907601                    0.998817      28.940966      82.163717       0.608308       0.407289      -1.082529       0.052379      -0.115701       0.005928       0.127143       0.014412       0.015457       0.009560       0.007577       0.102029      -0.031970      -0.009574       0.041545             12.264688       9.317928      -4.503358       2.263137      16.813886       0.126795      10.662250           0.096860
          314              N       8.195655       2.020124      10.453056      -0.237572      41.890661 0.56716659E+03  0.14078570E+05                                10.313873                            7.827318      -0.319260       1.907791                    0.998870      29.106908      82.639667       0.609132       0.405085      -1.084654      -0.052375       0.119830      -0.011921       0.131319       0.018950       0.015975       0.018026       0.046042      -0.020214      -0.033226      -0.009374       0.042599             12.823331      13.325045      -3.122599       2.244199      18.009022       1.199898       7.135926           0.100305
          315              N       5.350562       1.640240       0.015744      -0.230624      39.996128 0.55543356E+03  0.13722730E+05                                10.025593                            7.764898      -0.330193       1.908193                    0.998776      28.908058      82.024457       0.609014       0.407071      -1.082755       0.052353       0.116283      -0.005148       0.127629      -0.014141      -0.015457       0.009348       0.007243       0.098373      -0.031076      -0.009393       0.040469             12.244770       9.303350       4.493773      -2.259546      16.784874       0.126161      10.646085           0.096791
          316              N      17.227683       8.072421      19.824595      -0.240212      42.025344 0.56931249E+03  0.14146316E+05                                10.337259                            7.843250      -0.323304       1.905849                    0.998840      29.166201      82.872054       0.608332       0.405203      -1.084489      -0.053183      -0.119120       0.012288       0.131031      -0.018869      -0.015832       0.018066       0.046236      -0.018215      -0.033420      -0.008932       0.042352             12.856029      13.351959       3.138440      -2.248322      18.063528       1.203261       7.152599           0.100415
          317              N      12.713464      -0.015743      18.544860      -0.230661      39.997477 0.55545534E+03  0.13723402E+05                                10.025784                            7.765022      -0.330169       1.908193                    0.998775      28.908733      82.026775       0.609012       0.407069      -1.082757      -0.052358       0.005157      -0.116293       0.127640      -0.015452      -0.014139       0.009350      -0.045564      -0.060052      -0.031073      -0.009393       0.040466             12.245046       9.303527      -2.259581       4.493919      10.646259       0.126149      16.785350           0.096804
          318              N       9.868378       0.360507      12.112675      -0.240229      42.026298 0.56932738E+03  0.14146792E+05                                10.337444                            7.843374      -0.323331       1.905835                    0.998839      29.166619      82.873812       0.608324       0.405205      -1.084487       0.053185      -0.012288       0.119120       0.131031      -0.015834      -0.018866       0.018064       0.032228      -0.060249      -0.033418      -0.008933       0.042351             12.856292      13.352201      -2.248369       3.138523       7.152728       1.203286      18.063946           0.100427
          319              N      21.745486      10.108288      11.732792      -0.231306      40.071024 0.55666445E+03  0.13761799E+05                                10.040653                            7.775580      -0.329979       1.907586                    0.998817      28.941224      82.164800       0.608304       0.407290      -1.082528      -0.052376      -0.005933       0.115696       0.127138       0.015459       0.014410       0.009561      -0.047221      -0.062384      -0.031967      -0.009577       0.041544             12.264815       9.318040       2.263154      -4.503445      10.662321       0.126786      16.814083           0.096870
          320              N      18.900412       9.732039      18.164976      -0.237605      41.891646 0.56718232E+03  0.14079071E+05                                10.314077                            7.827459      -0.319223       1.907800                    0.998870      29.107321      82.641424       0.609122       0.405089      -1.084651       0.052374       0.011918      -0.119823       0.131311       0.015977       0.018947       0.018028       0.033126      -0.058935      -0.033221      -0.009375       0.042596             12.823607      13.325340       2.244244      -3.122700       7.136055       1.199930      18.009425           0.100307
          321              N       8.197453       0.015745       8.452309      -0.231123      40.043279 0.55623132E+03  0.13747449E+05                                10.034139                            7.771200      -0.332047       1.907325                    0.998789      28.924301      82.087013       0.608678       0.407148      -1.082698      -0.052401      -0.004979      -0.115704       0.127114       0.014732      -0.014678      -0.009925      -0.046489      -0.060342      -0.031766      -0.008975       0.040741             12.255943       9.312097       2.261701       4.498839      10.655591      -0.127289      16.800143           0.096796
          322              N      14.384422      19.824580       2.020125      -0.241326      42.092783 0.57039375E+03  0.14181784E+05                                10.354008                            7.855088      -0.328549       1.903922                    0.998894      29.195662      83.016814       0.607283       0.405657      -1.084042       0.051288       0.011876       0.119002       0.130127       0.015604      -0.018821      -0.018214       0.032062      -0.058518      -0.033197      -0.008804       0.042001             12.879539      13.372914       2.252201       3.149931       7.163833      -1.204253      18.101871           0.100356
          323              N       8.197474      10.076798       1.640241      -0.230761      39.987419 0.55528999E+03  0.13717811E+05                                10.022668                            7.762715      -0.329528       1.908306                    0.998780      28.903906      81.999108       0.609260       0.406948      -1.082876      -0.052552       0.004978       0.115287       0.126797      -0.014871       0.014714      -0.009199      -0.044770      -0.059914      -0.031441      -0.008385       0.039826             12.240552       9.300852      -2.260034      -4.490720      10.643970      -0.127049      16.776833           0.096989
          324              N      23.416402      10.453049       8.072426      -0.240321      42.016401 0.56917460E+03  0.14142299E+05                                10.337057                            7.843376      -0.324667       1.905516                    0.998887      29.162509      82.864933       0.608191       0.405314      -1.084394       0.051997      -0.012004      -0.119814       0.131160      -0.016151       0.017862      -0.018411       0.031356      -0.058446      -0.032982      -0.008678       0.041660             12.855512      13.353212      -2.248883      -3.137183       7.151951      -1.203210      18.061374           0.100529
          325              N      18.898622      18.544846      10.108295      -0.230732      39.986609 0.55527682E+03  0.13717390E+05                                10.022496                            7.762596      -0.329458       1.908331                    0.998781      28.903501      81.997399       0.609268       0.406945      -1.082879       0.052545      -0.115293      -0.004978       0.126800       0.014712      -0.014868      -0.009200       0.007582       0.097090      -0.031437      -0.008382       0.039819             12.240314       9.300676      -4.490569      -2.260012      16.776447      -0.127070      10.643818           0.096990
          326              N      21.743683      12.112667       9.732045      -0.240300      42.015734 0.56916404E+03  0.14141956E+05                                10.336914                            7.843280      -0.324624       1.905533                    0.998887      29.162165      82.863423       0.608198       0.405312      -1.084397      -0.051989       0.119811       0.012001       0.131155       0.017858      -0.016150      -0.018409       0.044914      -0.017837      -0.032984      -0.008678       0.041661             12.855314      13.353021      -3.137077      -2.248857      18.061065      -1.203202       7.151856           0.100521
          327              N       9.866590      11.732783      -0.015744      -0.231116      40.042923 0.55622569E+03  0.13747265E+05                                10.034056                            7.771145      -0.331992       1.907344                    0.998789      28.924120      82.086176       0.608682       0.407146      -1.082700       0.052396       0.115706       0.004976       0.127114      -0.014680       0.014722      -0.009919       0.006929       0.099890      -0.031766      -0.008963       0.040729             12.255821       9.312017       4.498786       2.261675      16.799929      -0.127302      10.655516           0.096780
          328              N      12.711689      18.164962       0.360506      -0.241306      42.091913 0.57038149E+03  0.14181383E+05                                10.353820                            7.854973      -0.328466       1.903952                    0.998894      29.195258      83.015001       0.607292       0.405654      -1.084046      -0.051287      -0.118999      -0.011876       0.130124      -0.018823       0.015607      -0.018216       0.045282      -0.018819      -0.033197      -0.008805       0.042001             12.879265      13.372664       3.149857       2.252160      18.101415      -1.204215       7.163716           0.100342

******************************************************
Auxiliary information for the entire system
The total spin magnetic moment of the unit cell is   12.316092
The total net atomic charge of the unit cell is   -0.000005
Accuracy of reproducing the electrostatic potential in the unit cell:
  The inner radius (bohr) =    5.0000
  The outer radius (bohr) =   12.0000
  Valid grid points have density less than (e/(bohr^3)) =    0.0001
  The number of valid grid points were=       565260
  The rms potential error without charges in kcal/mol is=      3.10803
  The rms potential error with partial charges in kcal/mol is=      0.46264
  The RRMSE value at monopole order=      0.14885
  The rms potential error with partial charges and cloud penetration in kcal/mol is=      0.47181
  The RRMSE value at monopole order with cloud penetration is=      0.15180
  The rms potential error with partial charges and atomic dipoles in kcal/mol is=      0.36549
  The RRMSE value at dipole order=      0.11760
  The rms potential error with partial charges, atomic dipoles and cloud penetration in kcal/mol is=      0.37524
  The RRMSE value at dipole order with cloud penetration=      0.12073

******************************************************
The electron densities and ab initio electrostatic potential were computed in VASP using the PBE functional and
projector augmented wave method. See the main text of the journal article for a description of computational details.
The atomic charges, dipoles, and quadrupoles were computed with the DDEC6 method as described in
(a) T. A. Manz and N. Gabaldon Limas, RSC Adv. 6 (2016) 47771-47801 DOI: 10.1039/c6ra04656h
(b) N. Gabaldon Limas and T. A. Manz, RSC Adv. 8 (2018) 2678-2707 DOI: 10.1039/c7ra11829e.
For each atom in the material, the electron cloud parameters were fit to the spherically averaged atom-in-material
electron density using radial positions for which this density was between 10^-4 and 10^-2 electrons per cubic bohr.
The polarizabilities, dispersion coefficients, and quantum Drude oscillator (QDO) parameters were fit using the MCLF method.
The magnetic structure of the system was optimized in VASP from the default ferromagnetic initial guess using spin polarization.
The atomic spin moments (ASMs) were computed on this optimized magnetic structure using the DDEC6 partition as inputs
to the method of T. A. Manz and D. S. Sholl, J. Chem. Theory Comput. 7 (2011) 4146-4164 DOI: 10.1021/ct200539n.
The RMSE and RRMSE were computed using a uniform grid with Ewald summation.
