# Supplementary material for: A collection of forcefield precursors for metal–organic frameworks
Source: RSC Adv. 2019 Nov 13;9(63):36492–507. doi: 10.1039/c9ra07327b (PMC9075174; doi:10.1039/c9ra07327b)
Supplement: RA-009-C9RA07327B-s5845 [file RA-009-C9RA07327B-s5845.xyz]

  328
jmolscript: load "" {1 1 1} spacegroup "x,y,z" unitcell [{     18.078200     0.000000     0.000000 }, {      9.039073    20.220070     0.000000 }, {      9.039073    -0.000005    20.220070 }]
Cu    18.078186    10.313853     0.203818     0.348991
Cu    27.117260    20.016249     9.906217     0.348944
Cu    22.597723     0.203813    20.016252     0.350237
Cu    13.558623     9.906214    10.313853     0.349082
Cu    13.558623    20.016252     0.203818     0.350332
Cu    22.597723    10.313851     9.906217     0.348875
Cu    18.078160     9.906212    20.016252     0.348988
Cu     9.039086     0.203816    10.313853     0.348902
H     15.417074    10.000846     1.455845     0.080785
H     14.464350     9.857283     3.528402     0.119716
H     17.960670    10.949167     5.137920     0.122756
H     18.860967    10.989607     3.006724     0.083547
H     15.498413    11.660912     8.834149     0.081039
H     16.461984    11.844915     6.773723     0.119193
H     14.328762     8.686541     5.584783     0.118175
H     13.444736     8.536912     7.675539     0.083925
H     15.417077     0.109186     8.654190     0.080403
H     14.464359     0.252749     6.581633     0.119098
H     26.999759    19.380936     4.972115     0.121367
H     27.900051    19.340495     7.103311     0.083710
H     24.537514    18.669190     1.275886     0.081584
H     25.501080    18.485187     3.336312     0.120290
H     14.328773     1.423492     4.525252     0.117378
H     13.444752     1.573121     2.434496     0.084681
H     29.778369    11.565875    20.110882     0.080401
H     30.731087    13.638432    19.967319     0.119097
H     18.195687    15.247955     0.839133     0.121365
H     17.295395    13.116759     0.879573     0.083709
H     20.657932    18.944183     1.550879     0.081582
H     19.694366    16.883758     1.734882     0.120289
H     30.866673    15.694814    18.796577     0.117376
H     31.750694    17.785569    18.646949     0.084680
H     29.778372    18.764222    10.219223     0.080782
H     12.652896    16.691665    10.362786     0.119713
H     27.234776    15.082148     9.270902     0.122754
H     26.334479    17.213343     9.230462     0.083544
H     11.618833    11.385919     8.559156     0.081036
H     10.655262    13.446344     8.375153     0.119191
H     12.788484    14.635284    11.533528     0.118173
H     13.672510    12.544529    11.683156     0.083923
H     16.219759     1.455845     0.109188     0.079695
H     17.172477     3.528402     0.252751     0.119013
H     22.715226     5.137915    19.380937     0.121573
H     21.814934     3.006720    19.340497     0.084678
H     25.177472     8.834144    18.669191     0.081936
H     24.213907     6.773719    18.485188     0.119980
H     17.308059     5.584783     1.423493     0.118055
H     18.192080     7.675538     1.573121     0.085308
H     16.219736     8.654187    10.000847     0.081084
H     17.172460     6.581630     9.857284     0.119076
H     13.676137     4.972113    10.949168     0.121833
H     12.775840     7.103308    10.989608     0.083508
H     16.138392     1.275884    11.660914     0.081501
H     15.174821     3.336309    11.844917     0.120503
H     17.308051     4.525250     8.686542     0.117626
H     18.192078     2.434494     8.536914     0.084180
H     10.897510    10.219221    11.565880     0.081086
H     28.022986    10.362783    13.638437     0.119078
H     13.441109     9.270898    15.247955     0.121835
H     14.341406     9.230459    13.116759     0.083509
H     29.057054     8.559151    18.944184     0.081503
H     11.942425     8.375149    16.883758     0.120506
H     27.887395    11.533524    15.694818     0.117628
H     27.003368    11.683152    17.785574     0.084182
H     28.975687    20.110877    18.764225     0.079697
H     28.022969    19.967315    16.691668     0.119014
H     22.480220     0.839129    15.082150     0.121575
H     23.380512     0.879569    17.213346     0.084679
H     20.017974     1.550877    11.385921     0.081938
H     20.981539     1.734879    13.446347     0.119982
H     27.887387    18.796573    14.635287     0.118057
H     27.003366    18.646945    12.544531     0.085310
H     19.936587    18.764220    20.110882     0.079694
H     18.983869    16.691663    19.967319     0.119012
H     13.441120    15.082150     0.839133     0.121572
H     14.341412    17.213345     0.879573     0.084678
H     10.978874    11.385921     1.550879     0.081936
H     11.942439    13.446346     1.734882     0.119979
H     18.848287    14.635282    18.796577     0.118053
H     17.964266    12.544527    18.646949     0.085308
H     19.936610    11.565878    10.219223     0.081084
H     18.983886    13.638435    10.362786     0.119076
H     22.480209    15.247952     9.270902     0.121833
H     23.380506    13.116757     9.230462     0.083508
H     20.017954    18.944181     8.559156     0.081500
H     20.981525    16.883756     8.375153     0.120503
H     18.848295    15.694815    11.533528     0.117625
H     17.964268    17.785571    11.683156     0.084180
H     25.258836    10.000844     8.654190     0.081085
H      8.133360     9.857282     6.581633     0.119078
H     22.715237    10.949167     4.972115     0.121834
H     21.814940    10.989606     7.103311     0.083509
H      7.099292    11.660914     1.275886     0.081503
H     24.213921    11.844916     3.336312     0.120505
H      8.268951     8.686541     4.525252     0.117627
H      9.152978     8.536913     2.434496     0.084182
H      7.180659     0.109188     1.455845     0.079697
H      8.133377     0.252750     3.528402     0.119014
H     13.676126    19.380936     5.137920     0.121574
H     12.775834    19.340496     3.006724     0.084679
H     16.138372    18.669188     8.834149     0.081936
H     15.174807    18.485186     6.773723     0.119981
H      8.268959     1.423492     5.584783     0.118055
H      9.152980     1.573120     7.675539     0.085309
H     20.739272    10.219219    18.764225     0.080786
H     21.691996    10.362782    16.691668     0.119716
H     18.195676     9.270898    15.082150     0.122756
H     17.295379     9.230458    17.213346     0.083547
H     20.657933     8.559153    11.385921     0.081040
H     19.694362     8.375150    13.446347     0.119193
H     21.827584    11.533524    14.635287     0.118176
H     22.711610    11.683153    12.544531     0.083926
H     20.739269    20.110879    11.565880     0.080403
H     21.691987    19.967316    13.638437     0.119098
H      9.156587     0.839129    15.247955     0.121366
H      8.256295     0.879570    13.116759     0.083710
H     11.618832     1.550875    18.944184     0.081584
H     10.655266     1.734878    16.883758     0.120290
H     21.827573    18.796573    15.694818     0.117378
H     22.711594    18.646944    17.785574     0.084682
H      6.377977     8.654190     0.109188     0.080401
H      5.425259     6.581633     0.252751     0.119096
H     17.960659     4.972110    19.380937     0.121365
H     18.860951     7.103306    19.340497     0.083709
H     15.498414     1.275882    18.669191     0.081582
H     16.461980     3.336307    18.485188     0.120289
H      5.289673     4.525251     1.423493     0.117376
H      4.405652     2.434496     1.573121     0.084681
H      6.377974     1.455843    10.000847     0.080783
H     23.503450     3.528400     9.857284     0.119714
H      8.921570     5.137917    10.949168     0.122754
H      9.821867     3.006722    10.989608     0.083545
H     24.537513     8.834146    11.660914     0.081037
H     25.501084     6.773721    11.844917     0.119191
H     23.367862     5.584781     8.686542     0.118174
H     22.483836     7.675536     8.536914     0.083924
C     15.941340    10.167257     2.203785     0.047534
C     15.359221    10.097093     3.447522    -0.210024
C     16.095002    10.380578     4.566501     0.083758
C     17.434596    10.734834     4.401909    -0.219197
C     17.966097    10.760312     3.117530     0.044376
C     15.261591    11.055726     8.169110     0.045609
C     15.840095    11.171991     6.932653    -0.209487
C     15.503843    10.293430     5.926705     0.082154
C     14.581855     9.300220     6.234050    -0.216359
C     14.046739     9.221361     7.488099     0.046381
C     24.980419    20.162845     7.906250     0.048151
C     15.359230     0.012939     6.662513    -0.208206
C     25.134087    19.949524     5.543534     0.080828
C     26.473682    19.595268     5.708126    -0.215896
C     27.005180    19.569791     6.992505     0.043318
C     24.300688    19.274377     1.940925     0.043744
C     24.879189    19.158111     3.177382    -0.209731
C     24.542932    20.036673     4.183330     0.081963
C     14.581870     0.809813     3.875985    -0.213713
C     14.046757     0.888671     2.621936     0.044114
C     20.215027    12.313820     0.057223     0.048151
C     20.797143    13.557557    -0.012941    -0.208200
C     20.061359    14.676536     0.270545     0.080842
C     18.721764    14.511944     0.624800    -0.215891
C     18.190266    13.227565     0.650277     0.043319
C     20.894758    18.279145     0.945693     0.043746
C     20.316257    17.042688     1.061958    -0.209726
C     20.652514    16.036740     0.183396     0.081978
C     30.613576    16.344080    19.410256    -0.213708
C     31.148689    17.598129    19.331398     0.044115
C     29.254106    18.016282    10.052812     0.047542
C     29.836225    16.772546    10.122976    -0.210009
C     29.100444    15.653567     9.839490     0.083792
C     27.760850    15.818158     9.485235    -0.219181
C     27.229349    17.102537     9.459758     0.044384
C     11.855655    12.050957     9.164342     0.045618
C     11.277151    13.287415     9.048077    -0.209473
C     11.613403    14.293363     9.926639     0.082192
C     12.535391    13.986018    10.919849    -0.216344
C     13.070507    12.731969    10.998707     0.046388
C     24.734563     2.203780    20.162847     0.047965
C     16.277607     3.447522     0.012941    -0.208274
C     24.580896     4.566496    19.949525     0.082247
C     23.241302     4.401904    19.595270    -0.216432
C     22.709805     3.117526    19.569793     0.041866
C     25.414297     8.169106    19.274377     0.043860
C     24.835796     6.932648    19.158112    -0.209440
C     25.172051     5.926700    20.036674     0.080659
C     17.054964     6.234050     0.809814    -0.215534
C     17.590077     7.488098     0.888672     0.044677
C     15.695469     7.906247    10.167258     0.046690
C     16.277589     6.662511    10.097094    -0.208223
C     15.541807     5.543532    10.380580     0.082529
C     14.202212     5.708123    10.734835    -0.217857
C     13.670711     6.992502    10.760312     0.044947
C     16.375216     1.940922    11.055728     0.044777
C     15.796712     3.177379    11.171993    -0.210098
C     16.132966     4.183328    10.293431     0.081585
C     17.054956     3.875983     9.300221    -0.215714
C     17.590073     2.621934     9.221363     0.046756
C     11.421777    10.052809    12.313820     0.046686
C     10.839657    10.122972    13.557557    -0.208234
C     11.575439     9.839487    14.676536     0.082501
C     12.915034     9.485231    14.511944    -0.217868
C     13.446535     9.459754    13.227565     0.044941
C     28.820230     9.164338    18.279145     0.044772
C     29.398734     9.048073    17.042688    -0.210108
C     29.062480     9.926635    16.036740     0.081557
C     28.140490    10.919845    16.344085    -0.215726
C     27.605373    10.998703    17.598134     0.046750
C     20.460883     0.057218    18.016285     0.047963
C     19.878766    -0.012945    16.772548    -0.208284
C     20.614550     0.270541    15.653569     0.082226
C     21.954144     0.624796    15.818161    -0.216439
C     22.485641     0.650273    17.102540     0.041862
C     19.781149     0.945690    12.050960     0.043854
C     20.359650     1.061955    13.287417    -0.209448
C     20.023395     0.183393    14.293365     0.080638
C     28.140482    19.410253    13.986020    -0.215542
C     27.605369    19.331395    12.731971     0.044675
C     11.421783    18.016285     0.057223     0.047972
C     10.839666    16.772548    -0.012941    -0.208262
C     11.575450    15.653569     0.270545     0.082269
C     12.915044    15.818161     0.624800    -0.216418
C     13.446541    17.102539     0.650277     0.041872
C     10.742049    12.050959     0.945693     0.043866
C     11.320550    13.287417     1.061958    -0.209428
C     10.984295    14.293365     0.183396     0.080684
C     19.101382    13.986015    19.410256    -0.215523
C     18.566269    12.731967    19.331398     0.044684
C     20.460877    12.313818    10.052812     0.046692
C     19.878757    13.557554    10.122976    -0.208221
C     20.614539    14.676533     9.839490     0.082541
C     21.954134    14.511942     9.485235    -0.217854
C     22.485635    13.227563     9.459758     0.044950
C     19.781130    18.279143     9.164342     0.044782
C     20.359634    17.042686     9.048077    -0.210093
C     20.023380    16.036737     9.926639     0.081598
C     19.101390    16.344082    10.919849    -0.215709
C     18.566273    17.598131    10.998707     0.046759
C     24.734569    10.167256     7.906250     0.046693
C     25.316689    10.097093     6.662513    -0.208227
C     24.580907    10.380578     5.543534     0.082526
C     23.241312    10.734834     5.708126    -0.217858
C     22.709811    10.760311     6.992505     0.044947
C      7.336116    11.055727     1.940925     0.044778
C      6.757612    11.171992     3.177382    -0.210096
C      7.093866    10.293430     4.183330     0.081583
C      8.015856     9.300220     3.875985    -0.215714
C      8.550973     9.221362     2.621936     0.046757
C     15.695463    20.162847     2.203785     0.047971
C      7.238507     0.012940     3.447522    -0.208269
C     15.541796    19.949524     4.566501     0.082253
C     14.202202    19.595269     4.401909    -0.216423
C     13.670705    19.569792     3.117530     0.041870
C     16.375197    19.274375     8.169110     0.043868
C     15.796696    19.158110     6.932653    -0.209437
C     16.132951    20.036672     5.926705     0.080669
C      8.015864     0.809812     6.234050    -0.215530
C      8.550977     0.888670     7.488099     0.044684
C     20.215006    10.052808    18.016285     0.047527
C     20.797125    10.122972    16.772548    -0.210029
C     20.061344     9.839487    15.653569     0.083745
C     18.721750     9.485231    15.818161    -0.219203
C     18.190249     9.459753    17.102540     0.044368
C     20.894755     9.164339    12.050960     0.045600
C     20.316251     9.048074    13.287417    -0.209495
C     20.652503     9.926635    14.293365     0.082141
C     21.574491    10.919845    13.986020    -0.216367
C     22.109607    10.998704    12.731971     0.046374
C     11.175927     0.057220    12.313820     0.048148
C     11.758043    -0.012944    13.557557    -0.208209
C     11.022259     0.270541    14.676536     0.080824
C      9.682664     0.624797    14.511944    -0.215899
C      9.151166     0.650274    13.227565     0.043313
C     11.855658     0.945688    18.279145     0.043738
C     11.277157     1.061954    17.042688    -0.209733
C     11.613414     0.183392    16.036740     0.081956
C     21.574476    19.410252    16.344085    -0.213713
C     22.109589    19.331394    17.598134     0.044110
C     15.941319     7.906245    20.162847     0.048144
C      6.320130     6.662513     0.012941    -0.208203
C     16.094987     5.543529    19.949525     0.080833
C     17.434582     5.708121    19.595270    -0.215896
C     17.966080     6.992500    19.569793     0.043313
C     15.261588     1.940920    19.274377     0.043737
C     15.840089     3.177377    19.158112    -0.209728
C     15.503832     4.183325    20.036674     0.081967
C      5.542770     3.875985     0.809814    -0.213709
C      5.007657     2.621936     0.888672     0.044108
C      6.902240     2.203783    10.167258     0.047531
C      6.320121     3.447519    10.097094    -0.210020
C      7.055902     4.566498    10.380580     0.083766
C      8.395496     4.401907    10.734835    -0.219195
C      8.926997     3.117528    10.760312     0.044374
C     24.300691     8.169108    11.055728     0.045604
C     24.879195     6.932650    11.171993    -0.209487
C     24.542943     5.926702    10.293431     0.082163
C     23.620955     6.234047     9.300221    -0.216359
C     23.085839     7.488096     9.221363     0.046377
N     17.233931    10.466717     2.031713    -0.239315
N     14.357682    10.094463     8.459471    -0.238981
N     26.273011    19.863386     8.078322    -0.239506
N     14.357704     0.015569     1.650564    -0.238697
N     18.922435    12.141748     0.356682    -0.239485
N     21.798669    18.569506    -0.015569    -0.238683
N     27.961515    18.188355     9.753353    -0.239283
N     12.759564    11.760597    10.125604    -0.238937
N     23.441973     2.031708    19.863388    -0.238447
N     17.279132     8.459471     0.015569    -0.237937
N     14.402877     8.078320    10.466717    -0.239850
N     17.279128     1.650562    10.094466    -0.239381
N     12.714369     9.753350    12.141748    -0.239880
N     27.916318    10.125600    18.569506    -0.239407
N     21.753473     0.356678    18.188357    -0.238469
N     18.877241    -0.015572    11.760599    -0.237968
N     12.714373    18.188357     0.356682    -0.238434
N      9.838141    11.760599    -0.015569    -0.237914
N     21.753469    12.141745     9.753353    -0.239842
N     18.877218    18.569503    10.125604    -0.239369
N     23.441977    10.466715     8.078322    -0.239858
N      8.240028    10.094465     1.650564    -0.239380
N     14.402873    19.863387     2.031713    -0.238450
N      8.240032     0.015567     8.459471    -0.237932
N     18.922415     9.753348    18.188357    -0.239330
N     21.798664    10.125602    11.760599    -0.239002
N      9.883335     0.356679    12.141748    -0.239507
N     12.759569    -0.015574    18.569506    -0.238716
N     17.233911     8.078317    19.863388    -0.239498
N      5.318604     1.650564     0.015569    -0.238705
N      8.194831     2.031710    10.466717    -0.239312
N     23.396782     8.459468    10.094466    -0.238976

The following XYZ coordinates are in angstroms. Other properties are in atomic units.
The sperically averaged electron density of each atom fit to a function of the form exp(a - br)
eigen_1, eigen_2 and eigen_3 are the three eigenvalues of traceless quadrupole moment tensor
  atom number  atomic symbol              X              Y              Z     net charge C6 coefficient C8 coefficient C10 coefficient fluctuating dipole atomic polarizability isotropic forcefield polarizability              a              b squared Pearson coefficient          <r^3>          <r^4>         wp_QDO          m_QDO          q_QDO       dipole_x       dipole_y       dipole_z         dipole            Qxy            Qxz            Qyz     Q(x^2-y^2)  Q(3z^2 - R^2)        eigen_1        eigen_2        eigen_3 static polarizability      alpha(xx)      alpha(xy)      alpha(xz)      alpha(yy)      alpha(yz)      alpha(zz) atomic spin moment
            1             Cu      18.078186      10.313853       0.203818       0.348991     111.374493 0.14952172E+04  0.44982331E+05                                19.949155                           13.358137       1.082253       2.164895                    0.994330      50.679980     134.493045       0.454935       0.447526      -1.112326      -0.000024      -0.002128      -0.002030       0.002941      -0.071872       0.072200      -0.043629       0.115118      -0.116013      -0.082083      -0.066956       0.149038             29.676400      20.885111      10.864387     -10.867650      34.067524       2.248076      34.076564           0.394544
            2             Cu      27.117260      20.016249       9.906217       0.348944     111.378485 0.14952787E+04  0.44984655E+05                                19.949586                           13.358398       1.082232       2.164880                    0.994330      50.680985     134.496551       0.454931       0.447526      -1.112326       0.000023       0.002031       0.002129       0.002943       0.072200      -0.071871      -0.043629       0.115568      -0.114660      -0.082083      -0.066954       0.149037             29.677061      20.885575     -10.867763      10.864791      34.077020       2.248123      34.068586           0.394511
            3             Cu      22.597723       0.203813      20.016252       0.350237     111.197249 0.14924358E+04  0.44876976E+05                                19.930455                           13.346525       1.080867       2.165017                    0.994505      50.632503     134.326964       0.455099       0.447581      -1.112311      -0.000000      -0.003017       0.003016       0.004266      -0.070937      -0.070938       0.043295       0.113682      -0.113681      -0.081189      -0.065720       0.146909             29.647744      20.861530      10.852950      10.853029      34.040772      -2.247072      34.040932           0.393965
            4             Cu      13.558623       9.906214      10.313853       0.349082     111.327362 0.14944229E+04  0.44951780E+05                                19.942716                           13.353444       1.086525       2.166125                    0.994319      50.671677     134.454393       0.455081       0.447450      -1.112390       0.000000       0.002117      -0.002117       0.002994       0.072260       0.072261       0.043895       0.115935      -0.115927      -0.082540      -0.067084       0.149623             29.667775      20.880338     -10.863735     -10.863941      34.061286      -2.246433      34.061701           0.394316
            5             Cu      13.558623      20.016252       0.203818       0.350332     111.190623 0.14923387E+04  0.44873236E+05                                19.929567                           13.345986       1.081005       2.165068                    0.994505      50.631411     134.321959       0.455115       0.447574      -1.112318       0.000001       0.003018      -0.003017       0.004268      -0.070917      -0.070919       0.043283       0.113649      -0.113642      -0.081166      -0.065702       0.146868             29.646348      20.860568      10.852423      10.852464      34.039197      -2.246993      34.039281           0.394048
            6             Cu      22.597723      10.313851       9.906217       0.348875     111.340342 0.14946115E+04  0.44959043E+05                                19.944444                           13.354480       1.086246       2.166022                    0.994319      50.673862     134.464230       0.455051       0.447463      -1.112378      -0.000000      -0.002118       0.002119       0.002996       0.072302       0.072300       0.043916       0.115990      -0.115991      -0.082579      -0.067124       0.149703             29.670500      20.882238     -10.864859     -10.864942      34.064544      -2.246641      34.064718           0.394067
            7             Cu      18.078160       9.906212      20.016252       0.348988     111.374401 0.14952174E+04  0.44982349E+05                                19.949177                           13.358163       1.082228       2.164888                    0.994330      50.679880     134.492920       0.454933       0.447528      -1.112324       0.000024       0.002127       0.002029       0.002940      -0.071876       0.072201      -0.043629       0.115119      -0.116022      -0.082084      -0.066959       0.149043             29.676411      20.885116      10.864389     -10.867651      34.067542       2.248060      34.076575           0.394544
            8             Cu       9.039086       0.203816      10.313853       0.348902     111.380662 0.14953114E+04  0.44985935E+05                                19.949928                           13.358617       1.082153       2.164854                    0.994330      50.681213     134.498080       0.454924       0.447530      -1.112322      -0.000023      -0.002030      -0.002127       0.002940       0.072213      -0.071886      -0.043636       0.115589      -0.114679      -0.082097      -0.066968       0.149065             29.677578      20.885935     -10.868068      10.864888      34.077820       2.248139      34.068979           0.394445
            9              H      15.417074      10.000846       1.455845       0.080785       1.405136 0.10513846E+02  0.10988421E+03                                 2.031527                            1.864839      -1.148546       2.319284                    0.995981       3.741374      10.607129       0.472477       1.240373      -0.718583      -0.028710      -0.010535      -0.033289       0.045204       0.011035       0.004850       0.000921       0.032621       0.013629      -0.021975       0.002897       0.019079              2.128714       2.024224       0.110791       0.471896       1.665454       0.297288       2.696464           0.001731
           10              H      14.464350       9.857283       3.528402       0.119716       1.186728 0.87999521E+01  0.87504493E+02                                 1.782376                            1.684221      -1.017664       2.396359                    0.997913       3.374969       9.172780       0.509574       1.208785      -0.727078      -0.032394      -0.009164       0.003350       0.033832       0.008228       0.003909       0.002939       0.027687       0.020724      -0.019683       0.004503       0.015179              1.818128       2.314916       0.195684      -0.141183       1.420216      -0.051566       1.719252           0.000653
           11              H      17.960670      10.949167       5.137920       0.122756       1.173881 0.86139475E+01  0.85514055E+02                                 1.795237                            1.686250      -1.010204       2.401865                    0.997957       3.390419       9.318995       0.498423       1.237864      -0.720104       0.019690       0.008112       0.027680       0.034924       0.010052       0.002604       0.003210       0.031558       0.019514      -0.022156       0.005541       0.016615              1.840015       1.843411       0.129152       0.310824       1.410989       0.175983       2.265645           0.000985
           12              H      18.860967      10.989607       3.006724       0.083547       1.376559 0.10225822E+02  0.10602692E+03                                 1.999621                            1.836813      -1.073710       2.353604                    0.996835       3.665415      10.316323       0.477447       1.237266      -0.719762       0.044619       0.015101      -0.000815       0.047112       0.012222       0.006800       0.004980       0.035314       0.010229      -0.023472       0.000435       0.023037              2.094874       2.794000       0.381743      -0.280985       1.642368      -0.109676       1.848253           0.001205
           13              H      15.498413      11.660912       8.834149       0.081039       1.353805 0.10139570E+02  0.10468946E+03                                 1.960854                            1.816849      -1.022886       2.375285                    0.997259       3.633294      10.134371       0.485929       1.220814      -0.723698       0.013345       0.033040       0.028749       0.045785       0.018908      -0.001430       0.007330      -0.009862       0.009895      -0.022443       0.002976       0.019467              2.029836       1.687779       0.151734       0.055858       2.059385       0.576878       2.342344           0.001398
           14              H      16.461984      11.844915       6.773723       0.119193       1.261068 0.94928293E+01  0.96370701E+02                                 1.877036                            1.766844      -0.993631       2.409434                    0.998078       3.421495       9.450688       0.489243       1.233195      -0.722171       0.021661       0.026189      -0.007431       0.034789       0.015112      -0.004904       0.006734      -0.010988       0.013821      -0.020844       0.006175       0.014669              1.912307       1.992368       0.491395      -0.244428       1.971820      -0.085337       1.772733           0.000870
           15              H      14.328762       8.686541       5.584783       0.118175       1.261795 0.95342896E+01  0.96730129E+02                                 1.865571                            1.761926      -1.007308       2.401514                    0.997990       3.403435       9.345018       0.494441       1.221008      -0.725216      -0.008502      -0.024640      -0.023539       0.035121       0.016991      -0.004886       0.006067      -0.009852       0.011709      -0.021863       0.005777       0.016086              1.895033       1.550445       0.193082       0.059277       1.864446       0.380620       2.270209           0.000908
           16              H      13.444736       8.536912       7.675539       0.083925       1.505821 0.11556048E+02  0.12303052E+03                                 2.106134                            1.943392      -1.023873       2.378491                    0.997281       3.642128      10.248159       0.469418       1.225583      -0.724455      -0.026402      -0.036215       0.005225       0.045121       0.017616      -0.001856       0.009669      -0.011934       0.004415      -0.021658       0.001201       0.020457              2.185162       2.185584       0.607075      -0.304448       2.378287      -0.332718       1.991616           0.001302
           17              H      15.417077       0.109186       8.654190       0.080403       1.405590 0.10518361E+02  0.10993573E+03                                 2.031293                            1.864752      -1.146202       2.319827                    0.995989       3.742348      10.607744       0.472705       1.239725      -0.718726      -0.028803       0.010711       0.033319       0.045326      -0.011006      -0.004881       0.000706       0.032867       0.014643      -0.022240       0.003219       0.019021              2.128398       2.024022      -0.110687      -0.471569       1.665382       0.297129       2.695790           0.001732
           18              H      14.464359       0.252749       6.581633       0.119098       1.187706 0.88078226E+01  0.87597882E+02                                 1.783048                            1.684727      -1.020730       2.394893                    0.997845       3.376075       9.175056       0.509635       1.208430      -0.727168      -0.032422       0.009785      -0.003594       0.034056      -0.007827      -0.003969       0.002861       0.027810       0.020126      -0.019432       0.004324       0.015109              1.818843       2.316324      -0.195919       0.141394       1.420541      -0.051662       1.719665           0.000651
           19              H      26.999759      19.380936       4.972115       0.121367       1.176423 0.86339937E+01  0.85735449E+02                                 1.795108                            1.686085      -1.001066       2.404968                    0.998112       3.394333       9.321224       0.499550       1.234748      -0.720789       0.020016      -0.008210      -0.028065       0.035436      -0.010043      -0.002640       0.003104       0.031624       0.019610      -0.022177       0.005552       0.016625              1.839868       1.843203      -0.129181      -0.311014       1.410829       0.176054       2.265573           0.000988
           20              H      27.900051      19.340495       7.103311       0.083710       1.376769 0.10229878E+02  0.10610719E+03                                 2.002389                            1.839162      -1.082168       2.350536                    0.996729       3.665664      10.327686       0.476246       1.239940      -0.719186       0.044465      -0.015078       0.000678       0.046957      -0.012217      -0.006875       0.005080       0.035114       0.009543      -0.023291       0.000188       0.023104              2.097905       2.798481      -0.382587       0.281581       1.644437      -0.109894       1.850798           0.001201
           21              H      24.537514      18.669190       1.275886       0.081584       1.351150 0.10116037E+02  0.10438965E+03                                 1.958609                            1.814996      -1.024941       2.374819                    0.997308       3.629983      10.123591       0.486056       1.221160      -0.723620       0.013342      -0.032542      -0.028956       0.045558      -0.018821       0.001348       0.007380      -0.010019       0.009448      -0.022299       0.002777       0.019522              2.027429       1.686139      -0.151398      -0.055675       2.056880       0.575617       2.339268           0.001393
           22              H      25.501080      18.485187       3.336312       0.120290       1.258976 0.94742498E+01  0.96149791E+02                                 1.876493                            1.766321      -0.996806       2.408704                    0.998001       3.416873       9.441085       0.488739       1.234883      -0.721813       0.021129      -0.025954       0.007274       0.034249      -0.015136       0.005067       0.006837      -0.010518       0.013765      -0.020906       0.006311       0.014595              1.911759       1.991806      -0.491275       0.244315       1.971319      -0.085318       1.772151           0.000868
           23              H      14.328773       1.423492       4.525252       0.117378       1.270105 0.96107087E+01  0.97703530E+02                                 1.874015                            1.769160      -1.013195       2.398227                    0.997937       3.413416       9.382973       0.493334       1.221266      -0.725153      -0.008493       0.024521       0.023790       0.035205      -0.017201       0.004911       0.006172      -0.010172       0.011135      -0.022060       0.005618       0.016442              1.903846       1.556448      -0.194600      -0.059908       1.873062       0.384008       2.282028           0.000914
           24              H      13.444752       1.573121       2.434496       0.084681       1.502334 0.11528220E+02  0.12269658E+03                                 2.106092                            1.943605      -1.033245       2.375459                    0.997142       3.636943      10.241888       0.468329       1.228811      -0.723765      -0.026377       0.036111      -0.005065       0.045004      -0.017614       0.001796       0.009795      -0.011954       0.004782      -0.021720       0.001205       0.020515              2.185023       2.185293      -0.606487       0.304300       2.377859      -0.332512       1.991916           0.001297
           25              H      29.778369      11.565875      20.110882       0.080401       1.405609 0.10518539E+02  0.10993808E+03                                 2.031312                            1.864768      -1.146211       2.319820                    0.995989       3.742380      10.607865       0.472703       1.239725      -0.718726       0.028803      -0.033318      -0.010711       0.045326      -0.004881      -0.011007       0.000707       0.009112      -0.056622      -0.022240       0.003219       0.019021              2.128419       2.024041      -0.471575      -0.110689       2.695820       0.297134       1.665396           0.001732
           26              H      30.731087      13.638432      19.967319       0.119097       1.187713 0.88078788E+01  0.87598557E+02                                 1.783051                            1.684730      -1.020736       2.394889                    0.997845       3.376087       9.175086       0.509636       1.208427      -0.727169       0.032421       0.003594      -0.009785       0.034056      -0.003968      -0.007826       0.002861       0.003842      -0.051777      -0.019432       0.004323       0.015109              1.818846       2.316328       0.141395      -0.195920       1.719668      -0.051662       1.420543           0.000652
           27              H      18.195687      15.247955       0.839133       0.121365       1.176432 0.86340721E+01  0.85736371E+02                                 1.795111                            1.686088      -1.001075       2.404962                    0.998112       3.394348       9.321255       0.499552       1.234741      -0.720790      -0.020016       0.028064       0.008210       0.035435      -0.002640      -0.010042       0.003104       0.006007      -0.057241      -0.022177       0.005552       0.016625              1.839872       1.843207      -0.311015      -0.129182       2.265577       0.176055       1.410832           0.000989
           28              H      17.295395      13.116759       0.879573       0.083709       1.376768 0.10229873E+02  0.10610709E+03                                 2.002386                            1.839159      -1.082163       2.350538                    0.996729       3.665665      10.327677       0.476247       1.239938      -0.719187      -0.044465      -0.000678       0.015078       0.046957      -0.006875      -0.012217       0.005079       0.012786      -0.057442      -0.023291       0.000188       0.023104              2.097902       2.798477       0.281580      -0.382586       1.850795      -0.109894       1.644435           0.001202
           29              H      20.657932      18.944183       1.550879       0.081582       1.351163 0.10116149E+02  0.10439109E+03                                 1.958619                            1.815005      -1.024949       2.374813                    0.997308       3.630005      10.123663       0.486056       1.221158      -0.723621      -0.013342       0.028956       0.032542       0.045557       0.001348      -0.018821       0.007380      -0.009733       0.010304      -0.022299       0.002777       0.019522              2.027440       1.686147      -0.055675      -0.151400       2.339282       0.575622       2.056891           0.001394
           30              H      19.694366      16.883758       1.734882       0.120289       1.258988 0.94743669E+01  0.96151269E+02                                 1.876504                            1.766331      -0.996819       2.408696                    0.998001       3.416893       9.441152       0.488738       1.234881      -0.721813      -0.021129      -0.007274       0.025954       0.034248       0.005067      -0.015136       0.006837      -0.012142       0.008894      -0.020906       0.006311       0.014595              1.911770       1.991818       0.244317      -0.491280       1.772162      -0.085319       1.971331           0.000869
           31              H      30.866673      15.694814      18.796577       0.117376       1.270119 0.96108456E+01  0.97705280E+02                                 1.874029                            1.769173      -1.013206       2.398220                    0.997937       3.413440       9.383059       0.493332       1.221266      -0.725153       0.008493      -0.023790      -0.024521       0.035204       0.004911      -0.017200       0.006172      -0.010654       0.009691      -0.022060       0.005618       0.016442              1.903860       1.556458      -0.059908      -0.194603       2.282046       0.384012       1.873076           0.000914
           32              H      31.750694      17.785569      18.646949       0.084680       1.502343 0.11528305E+02  0.12269772E+03                                 2.106101                            1.943613      -1.033247       2.375457                    0.997142       3.636958      10.241944       0.468328       1.228811      -0.723765       0.026377       0.005064      -0.036111       0.045004       0.001796      -0.017614       0.009795      -0.008369       0.015540      -0.021720       0.001205       0.020515              2.185032       2.185303       0.304303      -0.606491       1.991926      -0.332514       2.377868           0.001297
           33              H      29.778372      18.764222      10.219223       0.080782       1.405154 0.10514010E+02  0.10988635E+03                                 2.031544                            1.864853      -1.148543       2.319282                    0.995981       3.741401      10.607226       0.472475       1.240372      -0.718583       0.028710       0.033288       0.010535       0.045203       0.004850       0.011035       0.000921       0.009495      -0.055745      -0.021975       0.002897       0.019078              2.128732       2.024240       0.471902       0.110792       2.696490       0.297292       1.665465           0.001730
           34              H      12.652896      16.691665      10.362786       0.119713       1.186743 0.88000837E+01  0.87506093E+02                                 1.782387                            1.684230      -1.017676       2.396351                    0.997913       3.374990       9.172840       0.509574       1.208781      -0.727079       0.032393      -0.003350       0.009164       0.033831       0.003909       0.008227       0.002939       0.003481      -0.051891      -0.019682       0.004503       0.015178              1.818139       2.314934      -0.141185       0.195687       1.719262      -0.051567       1.420223           0.000653
           35              H      27.234776      15.082148       9.270902       0.122754       1.173889 0.86140069E+01  0.85514702E+02                                 1.795236                            1.686248      -1.010213       2.401859                    0.997957       3.390427       9.318988       0.498427       1.237853      -0.720106      -0.019690      -0.027680      -0.008112       0.034924       0.002604       0.010051       0.003210       0.006021      -0.057093      -0.022156       0.005541       0.016614              1.840014       1.843410       0.310825       0.129152       2.265643       0.175984       1.410988           0.000985
           36              H      26.334479      17.213343       9.230462       0.083544       1.376558 0.10225810E+02  0.10602666E+03                                 1.999612                            1.836806      -1.073701       2.353606                    0.996835       3.665411      10.316273       0.477451       1.237257      -0.719764      -0.044619       0.000814      -0.015101       0.047112       0.006800       0.012222       0.004980       0.012542      -0.058084      -0.023471       0.000435       0.023036              2.094864       2.793985      -0.280982       0.381741       1.848245      -0.109675       1.642361           0.001204
           37              H      11.618833      11.385919       8.559156       0.081036       1.353814 0.10139654E+02  0.10469049E+03                                 1.960859                            1.816853      -1.022885       2.375282                    0.997259       3.633309      10.134405       0.485931       1.220809      -0.723699      -0.013345      -0.028748      -0.033039       0.045784      -0.001431       0.018907       0.007330      -0.009878       0.009844      -0.022442       0.002976       0.019466              2.029841       1.687783       0.055859       0.151735       2.342350       0.576881       2.059390           0.001397
           38              H      10.655262      13.446344       8.375153       0.119191       1.261079 0.94929293E+01  0.96371893E+02                                 1.877039                            1.766847      -0.993641       2.409426                    0.998078       3.421512       9.450719       0.489246       1.233187      -0.722173      -0.021661       0.007430      -0.026189       0.034789      -0.004904       0.015112       0.006734      -0.012404       0.009570      -0.020843       0.006175       0.014668              1.912310       1.992372      -0.244428       0.491396       1.772735      -0.085336       1.971824           0.000870
           39              H      12.788484      14.635284      11.533528       0.118173       1.261800 0.95343229E+01  0.96730471E+02                                 1.865568                            1.761923      -1.007314       2.401509                    0.997990       3.403445       9.345021       0.494444       1.220999      -0.725218       0.008502       0.023538       0.024640       0.035121      -0.004886       0.016991       0.006067      -0.010780       0.008923      -0.021863       0.005777       0.016086              1.895029       1.550442       0.059277       0.193082       2.270203       0.380620       1.864443           0.000908
           40              H      13.672510      12.544529      11.683156       0.083923       1.505827 0.11556110E+02  0.12303130E+03                                 2.106135                            1.943393      -1.023875       2.378489                    0.997281       3.642139      10.248180       0.469420       1.225578      -0.724456       0.026401      -0.005224       0.036214       0.045120      -0.001856       0.017616       0.009669      -0.008175       0.015694      -0.021657       0.001201       0.020457              2.185164       2.185586      -0.304448       0.607076       1.991618      -0.332718       2.378289           0.001301
           41              H      16.219759       1.455845       0.109188       0.079695       1.403922 0.10500379E+02  0.10965122E+03                                 2.025428                            1.859873      -1.130340       2.325873                    0.996151       3.740217      10.581386       0.474793       1.235359      -0.719686       0.028972      -0.033303       0.010679       0.045415      -0.005140       0.010951      -0.000941       0.008819      -0.056237      -0.022102       0.003061       0.019041              2.121942       2.018008      -0.469412       0.110152       2.686692      -0.295725       1.661125           0.001733
           42              H      17.172477       3.528402       0.252751       0.119013       1.191204 0.88404878E+01  0.88014673E+02                                 1.787506                            1.688571      -1.027215       2.392041                    0.997816       3.380762       9.196183       0.508667       1.209466      -0.726926       0.032338       0.003383       0.009685       0.033926      -0.003752       0.007910      -0.002906       0.003620      -0.052615      -0.019744       0.004703       0.015040              1.823528       2.323325       0.141888       0.196825       1.723718       0.051779       1.423540           0.000655
           43              H      22.715226       5.137915      19.380937       0.121573       1.179267 0.86621733E+01  0.86121076E+02                                 1.801554                            1.691620      -1.015947       2.399336                    0.997934       3.398121       9.350020       0.497294       1.238825      -0.719896      -0.019999       0.027991      -0.008389       0.035410      -0.002631       0.009869      -0.003163       0.006051      -0.057304      -0.022114       0.005548       0.016567              1.846715       1.850016      -0.312994       0.129961       2.275098      -0.177133       1.415032           0.000989
           44              H      21.814934       3.006720      19.340497       0.084678       1.373494 0.10201819E+02  0.10574433E+03                                 1.999217                            1.836664      -1.081399       2.351197                    0.996811       3.661192      10.311846       0.476555       1.239976      -0.719175      -0.044487      -0.000611      -0.014924       0.046928      -0.006869       0.012232      -0.005037       0.012215      -0.057377      -0.023291       0.000377       0.022914              2.094349       2.792624       0.280869       0.381403       1.848201       0.109638       1.642221           0.001200
           45              H      25.177472       8.834144      18.669191       0.081936       1.353447 0.10139192E+02  0.10471591E+03                                 1.963247                            1.818963      -1.031215       2.372363                    0.997175       3.632442      10.143377       0.484642       1.223701      -0.723054      -0.013357       0.028704      -0.032502       0.045373       0.001357       0.018798      -0.007355      -0.009863       0.010277      -0.022309       0.002838       0.019470              2.032364       1.689686      -0.055820       0.151921       2.345522      -0.577865       2.061884           0.001396
           46              H      24.213907       6.773719      18.485188       0.119980       1.264095 0.95222341E+01  0.96763456E+02                                 1.881709                            1.770881      -1.002381       2.405480                    0.997969       3.424352       9.469410       0.488048       1.235012      -0.721760      -0.021217      -0.007384      -0.025736       0.034162       0.005003       0.015424      -0.006815      -0.012341       0.010336      -0.021177       0.006115       0.015062              1.917175       1.997619       0.245534       0.493558       1.776927       0.085774       1.976978           0.000874
           47              H      17.308059       5.584783       1.423493       0.118055       1.263601 0.95509500E+01  0.96950680E+02                                 1.868333                            1.764243      -1.016075       2.397936                    0.997938       3.404819       9.354209       0.493742       1.222085      -0.724987       0.008268      -0.023520       0.024609       0.035031       0.004923       0.017157      -0.006122      -0.010462       0.008815      -0.021968       0.005694       0.016273              1.897949       1.552401      -0.059514       0.193635       2.274077      -0.381802       1.867370           0.000910
           48              H      18.192080       7.675538       1.573121       0.085308       1.497119 0.11477419E+02  0.12199450E+03                                 2.098788                            1.937374      -1.022700       2.379471                    0.997274       3.632173      10.214419       0.469890       1.226349      -0.724285       0.026031       0.005035       0.036083       0.044777       0.002015       0.017595      -0.009814      -0.008406       0.015633      -0.021819       0.001373       0.020446              2.177194       2.177576       0.302575       0.603241       1.984956       0.330632       2.369052           0.001298
           49              H      16.219736       8.654187      10.000847       0.081084       1.402761 0.10493772E+02  0.10961606E+03                                 2.028641                            1.862617      -1.146281       2.320151                    0.996053       3.738958      10.595577       0.472951       1.239787      -0.718707       0.028569       0.033195      -0.010541       0.045047       0.005047      -0.011055      -0.000792       0.009140      -0.056101      -0.022114       0.003013       0.019101              2.125458       2.021345       0.470401      -0.110434       2.691520      -0.296420       1.663508           0.001727
           50              H      17.172460       6.581630       9.857284       0.119076       1.188985 0.88191169E+01  0.87738758E+02                                 1.784316                            1.685779      -1.019899       2.395045                    0.997887       3.377859       9.181550       0.509486       1.208391      -0.727171       0.032459      -0.003404      -0.009417       0.033969       0.003831      -0.008098      -0.002827       0.003367      -0.052338      -0.019744       0.004678       0.015066              1.820212       2.318413      -0.141622      -0.196213       1.720864       0.051750       1.421359           0.000654
           51              H      13.676137       4.972113      10.949168       0.121833       1.177308 0.86450419E+01  0.85902419E+02                                 1.798962                            1.689493      -1.016803       2.398744                    0.997879       3.395604       9.338406       0.497841       1.238161      -0.720041      -0.019932      -0.027958       0.008270       0.035317       0.002686      -0.009995      -0.003134       0.006315      -0.057303      -0.022163       0.005412       0.016751              1.843923       1.847280       0.311924      -0.129605       2.271075      -0.176590       1.413413           0.000987
           52              H      12.775840       7.103308      10.989608       0.083508       1.377952 0.10239809E+02  0.10623425E+03                                 2.003337                            1.839905      -1.079151       2.351509                    0.996774       3.667203      10.332650       0.476215       1.239739      -0.719227      -0.044698       0.000793       0.014993       0.047152       0.006965      -0.012176      -0.005090       0.012421      -0.057289      -0.023234       0.000221       0.023013              2.098949       2.800245      -0.281964      -0.382964       1.851546       0.110043       1.645057           0.001203
           53              H      16.138392       1.275884      11.660914       0.081501       1.352753 0.10130499E+02  0.10457659E+03                                 1.960175                            1.816309      -1.020446       2.376381                    0.997313       3.631697      10.130314       0.485872       1.221181      -0.723615      -0.013304      -0.028853       0.032481       0.045437      -0.001277      -0.018824      -0.007323      -0.009915       0.010723      -0.022302       0.002742       0.019561              2.029094       1.687280       0.055789      -0.151587       2.341404      -0.576462       2.058597           0.001397
           54              H      15.174821       3.336309      11.844917       0.120503       1.261450 0.94978609E+01  0.96456879E+02                                 1.879503                            1.768939      -1.000947       2.406623                    0.997988       3.420088       9.455667       0.488166       1.235467      -0.721671      -0.021157       0.007237       0.025731       0.034089      -0.005094      -0.015107      -0.006769      -0.012228       0.010173      -0.020899       0.006159       0.014740              1.914899       1.995171      -0.245003      -0.492598       1.774913       0.085564       1.974612           0.000871
           55              H      17.308051       4.525250       8.686542       0.117626       1.270380 0.96163808E+01  0.97804758E+02                                 1.877226                            1.772050      -1.024603       2.394238                    0.997892       3.412351       9.391273       0.491797       1.224536      -0.724453       0.008405       0.023695      -0.024472       0.035085      -0.004889      -0.017014      -0.006140      -0.010437       0.009936      -0.021819       0.005480       0.016339              1.907161       1.558913       0.059973      -0.195136       2.286290      -0.384877       1.876280           0.000914
           56              H      18.192078       2.434494       8.536914       0.084180       1.504221 0.11543348E+02  0.12287864E+03                                 2.106241                            1.943624      -1.028785       2.376847                    0.997248       3.639228      10.243961       0.468854       1.227225      -0.724112       0.026421      -0.005287      -0.036384       0.045275      -0.001607      -0.017461      -0.009852      -0.008266       0.015247      -0.021500       0.001040       0.020460              2.185209       2.185571      -0.304509      -0.606871       1.991882       0.332717       2.378173           0.001299
           57              H      10.897510      10.219221      11.565880       0.081086       1.402743 0.10493607E+02  0.10961391E+03                                 2.028624                            1.862603      -1.146281       2.320154                    0.996053       3.738928      10.595468       0.472953       1.239787      -0.718707      -0.028570       0.010541      -0.033196       0.045048      -0.011055       0.005047      -0.000792       0.032622       0.014340      -0.022114       0.003012       0.019102              2.125440       2.021329      -0.110433       0.470395       1.663497      -0.296417       2.691493           0.001729
           58              H      28.022986      10.362783      13.638437       0.119078       1.188974 0.88190221E+01  0.87737618E+02                                 1.784310                            1.685773      -1.019889       2.395053                    0.997887       3.377842       9.181507       0.509485       1.208396      -0.727170      -0.032460       0.009417       0.003404       0.033969      -0.008098       0.003831      -0.002827       0.027853       0.021120      -0.019745       0.004678       0.015067              1.820205       2.318403      -0.196212      -0.141620       1.421355       0.051749       1.720858           0.000654
           59              H      13.441109       9.270898      15.247955       0.121835       1.177299 0.86449624E+01  0.85901473E+02                                 1.798957                            1.689489      -1.016795       2.398749                    0.997879       3.395590       9.338374       0.497840       1.238166      -0.720040       0.019932      -0.008270       0.027958       0.035317      -0.009996       0.002686      -0.003134       0.031809       0.019179      -0.022163       0.005412       0.016751              1.843918       1.847274      -0.129604       0.311922       1.413410      -0.176590       2.271069           0.000988
           60              H      14.341406       9.230459      13.116759       0.083509       1.377947 0.10239759E+02  0.10623365E+03                                 2.003335                            1.839904      -1.079154       2.351509                    0.996774       3.667195      10.332636       0.476214       1.239743      -0.719226       0.044698      -0.014993      -0.000793       0.047152      -0.012176       0.006965      -0.005090       0.034856       0.010014      -0.023234       0.000221       0.023014              2.098948       2.800243      -0.382963      -0.281964       1.645056       0.110043       1.851544           0.001204
           61              H      29.057054       8.559151      18.944184       0.081503       1.352750 0.10130473E+02  0.10457628E+03                                 1.960174                            1.816309      -1.020452       2.376380                    0.997313       3.631690      10.130299       0.485872       1.221183      -0.723614       0.013304      -0.032481       0.028854       0.045437      -0.018824      -0.001277      -0.007323      -0.010320       0.009511      -0.022303       0.002741       0.019561              2.029093       1.687280      -0.151586       0.055789       2.058597      -0.576461       2.341402           0.001396
           62              H      11.942425       8.375149      16.883758       0.120506       1.261435 0.94977299E+01  0.96455248E+02                                 1.879492                            1.768930      -1.000936       2.406630                    0.997988       3.420066       9.455602       0.488166       1.235471      -0.721671       0.021157      -0.025732      -0.007237       0.034090      -0.015107      -0.005095      -0.006769      -0.011201       0.013255      -0.020900       0.006159       0.014740              1.914888       1.995159      -0.492594      -0.245001       1.974601       0.085563       1.774904           0.000872
           63              H      27.887395      11.533524      15.694818       0.117628       1.270367 0.96162580E+01  0.97803246E+02                                 1.877218                            1.772043      -1.024589       2.394246                    0.997892       3.412329       9.391215       0.491796       1.224542      -0.724451      -0.008405       0.024472      -0.023696       0.035086      -0.017014      -0.004889      -0.006140      -0.010187       0.010687      -0.021819       0.005480       0.016339              1.907153       1.558907      -0.195135       0.059972       1.876273      -0.384874       2.286279           0.000914
           64              H      27.003368      11.683152      17.785574       0.084182       1.504206 0.11543203E+02  0.12287673E+03                                 2.106229                            1.943614      -1.028784       2.376850                    0.997248       3.639207      10.243893       0.468854       1.227227      -0.724111      -0.026422       0.036384       0.005288       0.045276      -0.017461      -0.001607      -0.009852      -0.011757       0.004774      -0.021500       0.001040       0.020460              2.185195       2.185558      -0.606865      -0.304506       2.378159       0.332713       1.991870           0.001298
           65              H      28.975687      20.110877      18.764225       0.079697       1.403904 0.10500215E+02  0.10964906E+03                                 2.025410                            1.859859      -1.130336       2.325877                    0.996151       3.740189      10.581281       0.474795       1.235358      -0.719686      -0.028973      -0.010679       0.033304       0.045416       0.010950      -0.005140      -0.000941       0.032529       0.014889      -0.022102       0.003061       0.019041              2.121923       2.017990       0.110151      -0.469407       1.661113      -0.295721       2.686665           0.001732
           66              H      28.022969      19.967315      16.691668       0.119014       1.191196 0.88404157E+01  0.88013808E+02                                 1.787502                            1.688567      -1.027207       2.392046                    0.997816       3.380750       9.196154       0.508666       1.209470      -0.726925      -0.032339      -0.009685      -0.003382       0.033927       0.007911      -0.003753      -0.002905       0.028118       0.020878      -0.019744       0.004703       0.015041              1.823523       2.323318       0.196824       0.141887       1.423537       0.051778       1.723714           0.000655
           67              H      22.480220       0.839129      15.082150       0.121575       1.179258 0.86620902E+01  0.86120079E+02                                 1.801548                            1.691615      -1.015938       2.399343                    0.997934       3.398105       9.349980       0.497293       1.238830      -0.719895       0.019999       0.008389      -0.027992       0.035410       0.009869      -0.002631      -0.003163       0.031678       0.019575      -0.022114       0.005547       0.016567              1.846710       1.850010       0.129960      -0.312993       1.415028      -0.177132       2.275090           0.000988
           68              H      23.380512       0.879569      17.213346       0.084679       1.373493 0.10201815E+02  0.10574432E+03                                 1.999220                            1.836667      -1.081403       2.351196                    0.996811       3.661191      10.311857       0.476554       1.239979      -0.719175       0.044487       0.014924       0.000612       0.046928       0.012232      -0.006869      -0.005038       0.034796       0.010366      -0.023291       0.000377       0.022914              2.094352       2.792628       0.381404       0.280869       1.642223       0.109638       1.848203           0.001199
           69              H      20.017974       1.550877      11.385921       0.081938       1.353435 0.10139083E+02  0.10471452E+03                                 1.963238                            1.818954      -1.031208       2.372368                    0.997175       3.632422      10.143313       0.484643       1.223704      -0.723054       0.013357       0.032503      -0.028704       0.045374       0.018798       0.001357      -0.007355      -0.010071       0.009656      -0.022309       0.002838       0.019471              2.032353       1.689678       0.151919      -0.055819       2.061874      -0.577861       2.345509           0.001394
           70              H      20.981539       1.734879      13.446347       0.119982       1.264082 0.95221098E+01  0.96761884E+02                                 1.881697                            1.770871      -1.002373       2.405485                    0.997969       3.424331       9.469339       0.488049       1.235014      -0.721760       0.021217       0.025736       0.007384       0.034162       0.015425       0.005003      -0.006815      -0.011339       0.013343      -0.021178       0.006115       0.015062              1.917163       1.997606       0.493553       0.245533       1.976965       0.085774       1.776916           0.000875
           71              H      27.887387      18.796573      14.635287       0.118057       1.263599 0.95509374E+01  0.96950587E+02                                 1.868338                            1.764247      -1.016068       2.397942                    0.997938       3.404811       9.354210       0.493739       1.222093      -0.724985      -0.008268      -0.024609       0.023520       0.035031       0.017158       0.004923      -0.006122      -0.009639       0.011286      -0.021968       0.005694       0.016274              1.897954       1.552405       0.193635      -0.059515       1.867376      -0.381804       2.274083           0.000910
           72              H      27.003366      18.646945      12.544531       0.085310       1.497105 0.11477289E+02  0.12199279E+03                                 2.098777                            1.937365      -1.022693       2.379476                    0.997274       3.632151      10.214346       0.469890       1.226351      -0.724285      -0.026032      -0.036083      -0.005036       0.044777       0.017595       0.002016      -0.009815      -0.012020       0.004791      -0.021820       0.001373       0.020446              2.177182       2.177562       0.603236       0.302571       2.369039       0.330629       1.984944           0.001297
           73              H      19.936587      18.764220      20.110882       0.079694       1.403925 0.10500405E+02  0.10965156E+03                                 2.025431                            1.859876      -1.130338       2.325874                    0.996151       3.740220      10.581400       0.474793       1.235359      -0.719685      -0.028973       0.033302      -0.010679       0.045415      -0.005141       0.010950      -0.000942       0.008820      -0.056234      -0.022101       0.003061       0.019040              2.121945       2.018011      -0.469414       0.110152       2.686697      -0.295726       1.661128           0.001732
           74              H      18.983869      16.691663      19.967319       0.119012       1.191208 0.88405125E+01  0.88014942E+02                                 1.787506                            1.688571      -1.027217       2.392039                    0.997816       3.380763       9.196174       0.508669       1.209462      -0.726927      -0.032338      -0.003382      -0.009685       0.033926      -0.003752       0.007910      -0.002906       0.003620      -0.052615      -0.019743       0.004703       0.015040              1.823528       2.323326       0.141888       0.196826       1.723716       0.051779       1.423540           0.000655
           75              H      13.441120      15.082150       0.839133       0.121572       1.179268 0.86621701E+01  0.86120932E+02                                 1.801546                            1.691612      -1.015949       2.399334                    0.997934       3.398114       9.349958       0.497299       1.238815      -0.719899       0.019999      -0.027991       0.008389       0.035409      -0.002631       0.009869      -0.003163       0.006051      -0.057303      -0.022114       0.005547       0.016566              1.846707       1.850007      -0.312995       0.129961       2.275088      -0.177132       1.415026           0.000989
           76              H      14.341412      17.213345       0.879573       0.084678       1.373490 0.10201776E+02  0.10574369E+03                                 1.999206                            1.836655      -1.081397       2.351198                    0.996811       3.661178      10.311768       0.476559       1.239969      -0.719177       0.044487       0.000610       0.014925       0.046928      -0.006869       0.012232      -0.005037       0.012217      -0.057374      -0.023290       0.000376       0.022914              2.094337       2.792607       0.280865       0.381400       1.848191       0.109636       1.642213           0.001200
           77              H      10.978874      11.385921       1.550879       0.081936       1.353442 0.10139133E+02  0.10471506E+03                                 1.963235                            1.818951      -1.031213       2.372364                    0.997175       3.632426      10.143289       0.484647       1.223693      -0.723056       0.013358      -0.028703       0.032503       0.045373       0.001357       0.018797      -0.007355      -0.009862       0.010278      -0.022308       0.002838       0.019470              2.032351       1.689675      -0.055820       0.151920       2.345505      -0.577860       2.061871           0.001395
           78              H      11.942439      13.446346       1.734882       0.119979       1.264093 0.95222033E+01  0.96762938E+02                                 1.881696                            1.770869      -1.002387       2.405476                    0.997969       3.424346       9.469343       0.488054       1.235000      -0.721763       0.021216       0.007383       0.025736       0.034161       0.005003       0.015424      -0.006815      -0.012340       0.010336      -0.021177       0.006115       0.015061              1.917161       1.997604       0.245531       0.493554       1.776914       0.085774       1.976965           0.000875
           79              H      18.848287      14.635282      18.796577       0.118053       1.263612 0.95510499E+01  0.96951944E+02                                 1.868343                            1.764252      -1.016081       2.397932                    0.997938       3.404831       9.354253       0.493741       1.222085      -0.724987      -0.008268       0.023519      -0.024609       0.035030       0.004923       0.017157      -0.006121      -0.010462       0.008815      -0.021967       0.005694       0.016273              1.897960       1.552408      -0.059516       0.193637       2.274092      -0.381807       1.867381           0.000911
           80              H      17.964266      12.544527      18.646949       0.085308       1.497117 0.11477403E+02  0.12199431E+03                                 2.098789                            1.937375      -1.022687       2.379477                    0.997274       3.632167      10.214406       0.469889       1.226352      -0.724285      -0.026031      -0.005035      -0.036083       0.044776       0.002015       0.017595      -0.009814      -0.008406       0.015633      -0.021818       0.001373       0.020446              2.177195       2.177576       0.302575       0.603241       1.984956       0.330632       2.369052           0.001298
           81              H      19.936610      11.565878      10.219223       0.081084       1.402734 0.10493521E+02  0.10961269E+03                                 2.028609                            1.862590      -1.146251       2.320165                    0.996053       3.738916      10.595391       0.472957       1.239780      -0.718709      -0.028569      -0.033195       0.010541       0.045046       0.005046      -0.011055      -0.000791       0.009139      -0.056103      -0.022114       0.003014       0.019100              2.125423       2.021313       0.470390      -0.110430       2.691473      -0.296413       1.663484           0.001727
           82              H      18.983886      13.638435      10.362786       0.119076       1.188984 0.88191094E+01  0.87738641E+02                                 1.784313                            1.685776      -1.019900       2.395045                    0.997887       3.377857       9.181534       0.509487       1.208388      -0.727171      -0.032460       0.003404       0.009417       0.033969       0.003830      -0.008098      -0.002827       0.003367      -0.052338      -0.019744       0.004678       0.015066              1.820209       2.318408      -0.141621      -0.196212       1.720862       0.051750       1.421357           0.000654
           83              H      22.480209      15.247952       9.270902       0.121833       1.177312 0.86450696E+01  0.85902695E+02                                 1.798959                            1.689491      -1.016810       2.398740                    0.997879       3.395607       9.338390       0.497844       1.238153      -0.720043       0.019931       0.027957      -0.008270       0.035317       0.002686      -0.009995      -0.003134       0.006315      -0.057301      -0.022163       0.005412       0.016751              1.843920       1.847277       0.311924      -0.129605       2.271071      -0.176590       1.413411           0.000988
           84              H      23.380506      13.116757       9.230462       0.083508       1.377928 0.10239576E+02  0.10623104E+03                                 2.003299                            1.839873      -1.079129       2.351519                    0.996774       3.667156      10.332417       0.476224       1.239724      -0.719230       0.044697      -0.000793      -0.014993       0.047151       0.006964      -0.012175      -0.005091       0.012419      -0.057290      -0.023234       0.000222       0.023012              2.098908       2.800184      -0.281955      -0.382952       1.851511       0.110039       1.645029           0.001204
           85              H      20.017954      18.944181       8.559156       0.081500       1.352753 0.10130493E+02  0.10457643E+03                                 1.960168                            1.816303      -1.020447       2.376380                    0.997313       3.631691      10.130263       0.485876       1.221174      -0.723616       0.013304       0.028853      -0.032481       0.045437      -0.001277      -0.018824      -0.007322      -0.009916       0.010724      -0.022302       0.002742       0.019560              2.029087       1.687275       0.055789      -0.151586       2.341395      -0.576459       2.058590           0.001396
           86              H      20.981525      16.883756       8.375153       0.120503       1.261446 0.94978242E+01  0.96456342E+02                                 1.879493                            1.768931      -1.000947       2.406622                    0.997988       3.420082       9.455620       0.488170       1.235460      -0.721673       0.021157      -0.007237      -0.025731       0.034089      -0.005094      -0.015106      -0.006769      -0.012228       0.010173      -0.020899       0.006159       0.014739              1.914889       1.995160      -0.245001      -0.492594       1.774905       0.085563       1.974602           0.000872
           87              H      18.848295      15.694815      11.533528       0.117625       1.270379 0.96163675E+01  0.97804562E+02                                 1.877222                            1.772047      -1.024600       2.394238                    0.997892       3.412349       9.391256       0.491799       1.224534      -0.724453      -0.008406      -0.023695       0.024471       0.035085      -0.004889      -0.017014      -0.006140      -0.010436       0.009935      -0.021819       0.005480       0.016338              1.907158       1.558911       0.059973      -0.195135       2.286286      -0.384876       1.876277           0.000914
           88              H      17.964268      17.785571      11.683156       0.084180       1.504207 0.11543207E+02  0.12287671E+03                                 2.106224                            1.943610      -1.028771       2.376854                    0.997248       3.639209      10.243876       0.468857       1.227222      -0.724113      -0.026421       0.005287       0.036384       0.045275      -0.001607      -0.017461      -0.009851      -0.008266       0.015246      -0.021500       0.001041       0.020459              2.185190       2.185553      -0.304505      -0.606863       1.991866       0.332712       2.378152           0.001298
           89              H      25.258836      10.000844       8.654190       0.081085       1.402717 0.10493356E+02  0.10961050E+03                                 2.028590                            1.862575      -1.146249       2.320168                    0.996053       3.738885      10.595269       0.472960       1.239779      -0.718709       0.028569      -0.010540       0.033195       0.045047      -0.011055       0.005046      -0.000791       0.032621       0.014342      -0.022114       0.003014       0.019100              2.125403       2.021294      -0.110430       0.470384       1.663471      -0.296409       2.691443           0.001727
           90              H       8.133360       9.857282       6.581633       0.119078       1.188977 0.88190445E+01  0.87737871E+02                                 1.784310                            1.685773      -1.019891       2.395051                    0.997887       3.377844       9.181505       0.509486       1.208393      -0.727170       0.032460      -0.009417      -0.003404       0.033969      -0.008098       0.003831      -0.002827       0.027853       0.021119      -0.019744       0.004678       0.015067              1.820205       2.318403      -0.196212      -0.141619       1.421355       0.051749       1.720858           0.000655
           91              H      22.715237      10.949167       4.972115       0.121834       1.177304 0.86449964E+01  0.85901815E+02                                 1.798954                            1.689486      -1.016801       2.398745                    0.997879       3.395592       9.338351       0.497843       1.238157      -0.720042      -0.019932       0.008270      -0.027957       0.035317      -0.009996       0.002686      -0.003134       0.031808       0.019178      -0.022163       0.005412       0.016751              1.843915       1.847271      -0.129604       0.311923       1.413408      -0.176589       2.271065           0.000988
           92              H      21.814940      10.989606       7.103311       0.083509       1.377929 0.10239588E+02  0.10623126E+03                                 2.003305                            1.839879      -1.079132       2.351519                    0.996774       3.667160      10.332455       0.476222       1.239730      -0.719229      -0.044697       0.014993       0.000793       0.047152      -0.012175       0.006964      -0.005091       0.034855       0.010016      -0.023234       0.000222       0.023013              2.098915       2.800195      -0.382954      -0.281957       1.645034       0.110040       1.851517           0.001204
           93              H       7.099292      11.660914       1.275886       0.081503       1.352744 0.10130412E+02  0.10457543E+03                                 1.960164                            1.816300      -1.020445       2.376383                    0.997313       3.631674      10.130224       0.485875       1.221179      -0.723615      -0.013304       0.032481      -0.028853       0.045437      -0.018824      -0.001276      -0.007323      -0.010320       0.009511      -0.022302       0.002741       0.019561              2.029082       1.687272      -0.151585       0.055789       2.058587      -0.576457       2.341388           0.001396
           94              H      24.213921      11.844916       3.336312       0.120505       1.261427 0.94976405E+01  0.96453987E+02                                 1.879473                            1.768913      -1.000933       2.406631                    0.997988       3.420051       9.455503       0.488172       1.235459      -0.721673      -0.021157       0.025732       0.007237       0.034090      -0.015107      -0.005094      -0.006769      -0.011201       0.013255      -0.020899       0.006159       0.014740              1.914868       1.995138      -0.492587      -0.244997       1.974581       0.085562       1.774885           0.000872
           95              H       8.268951       8.686541       4.525252       0.117627       1.270368 0.96162579E+01  0.97803192E+02                                 1.877214                            1.772040      -1.024588       2.394246                    0.997893       3.412328       9.391193       0.491798       1.224537      -0.724452       0.008406      -0.024472       0.023695       0.035086      -0.017014      -0.004889      -0.006140      -0.010186       0.010687      -0.021819       0.005480       0.016338              1.907149       1.558904      -0.195134       0.059973       1.876269      -0.384874       2.286275           0.000914
           96              H       9.152978       8.536913       2.434496       0.084182       1.504200 0.11543142E+02  0.12287588E+03                                 2.106220                            1.943607      -1.028772       2.376856                    0.997248       3.639197      10.243845       0.468856       1.227224      -0.724112       0.026422      -0.036384      -0.005287       0.045275      -0.017461      -0.001607      -0.009851      -0.011757       0.004774      -0.021500       0.001040       0.020460              2.185186       2.185548      -0.606862      -0.304504       2.378148       0.332711       1.991862           0.001299
           97              H       7.180659       0.109188       1.455845       0.079697       1.403905 0.10500227E+02  0.10964922E+03                                 2.025412                            1.859860      -1.130331       2.325879                    0.996151       3.740189      10.581285       0.474795       1.235359      -0.719686       0.028973       0.010679      -0.033303       0.045416       0.010949      -0.005141      -0.000942       0.032527       0.014887      -0.022101       0.003060       0.019041              2.121925       2.017992       0.110151      -0.469408       1.661114      -0.295722       2.686668           0.001731
           98              H       8.133377       0.252750       3.528402       0.119014       1.191195 0.88403960E+01  0.88013510E+02                                 1.787496                            1.688561      -1.027203       2.392047                    0.997816       3.380742       9.196109       0.508669       1.209465      -0.726926       0.032338       0.009685       0.003382       0.033926       0.007910      -0.003752      -0.002905       0.028118       0.020878      -0.019743       0.004703       0.015040              1.823517       2.323311       0.196824       0.141887       1.423533       0.051778       1.723706           0.000655
           99              H      13.676126      19.380936       5.137920       0.121574       1.179256 0.86620564E+01  0.86119545E+02                                 1.801536                            1.691604      -1.015937       2.399342                    0.997934       3.398092       9.349893       0.497299       1.238819      -0.719898      -0.019999      -0.008389       0.027991       0.035410       0.009869      -0.002631      -0.003163       0.031677       0.019575      -0.022114       0.005547       0.016566              1.846697       1.849997       0.129959      -0.312992       1.415020      -0.177131       2.275074           0.000989
          100              H      12.775834      19.340496       3.006724       0.084679       1.373488 0.10201761E+02  0.10574356E+03                                 1.999210                            1.836658      -1.081397       2.351200                    0.996811       3.661175      10.311780       0.476557       1.239974      -0.719176      -0.044487      -0.014925      -0.000611       0.046928       0.012232      -0.006869      -0.005037       0.034796       0.010363      -0.023290       0.000376       0.022914              2.094341       2.792612       0.381402       0.280865       1.642216       0.109637       1.848194           0.001200
          101              H      16.138372      18.669188       8.834149       0.081936       1.353432 0.10139043E+02  0.10471386E+03                                 1.963224                            1.818943      -1.031204       2.372369                    0.997175       3.632407      10.143215       0.484648       1.223693      -0.723056      -0.013357      -0.032502       0.028703       0.045373       0.018798       0.001357      -0.007355      -0.010071       0.009655      -0.022308       0.002838       0.019470              2.032340       1.689667       0.151918      -0.055820       2.061861      -0.577856       2.345491           0.001395
          102              H      15.174807      18.485186       6.773723       0.119981       1.264075 0.95220264E+01  0.96760703E+02                                 1.881679                            1.770855      -1.002373       2.405484                    0.997969       3.424316       9.469242       0.488055       1.235002      -0.721762      -0.021217      -0.025736      -0.007383       0.034162       0.015424       0.005003      -0.006815      -0.011338       0.013342      -0.021177       0.006115       0.015062              1.917144       1.997586       0.493546       0.245528       1.976947       0.085773       1.776898           0.000874
          103              H       8.268959       1.423492       5.584783       0.118055       1.263603 0.95509686E+01  0.96950916E+02                                 1.868335                            1.764245      -1.016072       2.397938                    0.997938       3.404816       9.354203       0.493742       1.222086      -0.724987       0.008268       0.024609      -0.023519       0.035030       0.017157       0.004923      -0.006121      -0.009638       0.011285      -0.021967       0.005694       0.016273              1.897952       1.552403       0.193635      -0.059515       1.867374      -0.381804       2.274080           0.000910
          104              H       9.152980       1.573120       7.675539       0.085309       1.497096 0.11477196E+02  0.12199147E+03                                 2.098762                            1.937352      -1.022676       2.379483                    0.997275       3.632139      10.214275       0.469894       1.226345      -0.724287       0.026031       0.036083       0.005035       0.044776       0.017595       0.002015      -0.009814      -0.012019       0.004793      -0.021819       0.001373       0.020445              2.177166       2.177547       0.603230       0.302568       2.369021       0.330625       1.984929           0.001296
          105              H      20.739272      10.219219      18.764225       0.080786       1.405133 0.10513826E+02  0.10988399E+03                                 2.031528                            1.864839      -1.148550       2.319283                    0.995981       3.741372      10.607134       0.472475       1.240376      -0.718582       0.028710       0.010535       0.033290       0.045204       0.011035       0.004850       0.000921       0.032622       0.013630      -0.021976       0.002897       0.019079              2.128714       2.024224       0.110791       0.471895       1.665455       0.297287       2.696464           0.001731
          106              H      21.691996      10.362782      16.691668       0.119716       1.186735 0.88000245E+01  0.87505471E+02                                 1.782390                            1.684233      -1.017669       2.396357                    0.997913       3.374984       9.172861       0.509569       1.208793      -0.727076       0.032394       0.009164      -0.003350       0.033832       0.008228       0.003909       0.002939       0.027687       0.020725      -0.019683       0.004503       0.015180              1.818142       2.314937       0.195686      -0.141185       1.420225      -0.051567       1.719265           0.000654
          107              H      18.195676       9.270898      15.082150       0.122756       1.173885 0.86139933E+01  0.85514698E+02                                 1.795247                            1.686259      -1.010208       2.401863                    0.997957       3.390433       9.319070       0.498419       1.237871      -0.720102      -0.019690      -0.008112      -0.027681       0.034924       0.010052       0.002604       0.003210       0.031559       0.019515      -0.022157       0.005542       0.016615              1.840025       1.843422       0.129153       0.310825       1.410996       0.175984       2.265659           0.000986
          108              H      17.295379       9.230458      17.213346       0.083547       1.376563 0.10225870E+02  0.10602765E+03                                 1.999633                            1.836823      -1.073712       2.353603                    0.996835       3.665431      10.316412       0.477443       1.237274      -0.719761      -0.044619      -0.015100       0.000815       0.047112       0.012222       0.006800       0.004980       0.035315       0.010230      -0.023472       0.000435       0.023037              2.094887       2.794019       0.381747      -0.280988       1.642377      -0.109677       1.848265           0.001205
          109              H      20.657933       8.559153      11.385921       0.081040       1.353783 0.10139373E+02  0.10468692E+03                                 1.960834                            1.816833      -1.022857       2.375299                    0.997259       3.633268      10.134276       0.485931       1.220815      -0.723698      -0.013344      -0.033038      -0.028750       0.045784       0.018908      -0.001431       0.007329      -0.009862       0.009901      -0.022444       0.002978       0.019466              2.029814       1.687763       0.151731       0.055857       2.059361       0.576869       2.342318           0.001398
          110              H      19.694362       8.375150      13.446347       0.119193       1.261084 0.94929857E+01  0.96372786E+02                                 1.877059                            1.766864      -0.993643       2.409428                    0.998078       3.421523       9.450822       0.489237       1.233204      -0.722169      -0.021661      -0.026189       0.007431       0.034790       0.015113      -0.004904       0.006735      -0.010988       0.013821      -0.020844       0.006175       0.014669              1.912331       1.992394       0.491403      -0.244433       1.971844      -0.085338       1.772756           0.000872
          111              H      21.827584      11.533524      14.635287       0.118176       1.261807 0.95344132E+01  0.96731777E+02                                 1.865590                            1.761943      -1.007316       2.401510                    0.997990       3.403455       9.345118       0.494436       1.221015      -0.725214       0.008501       0.024640       0.023539       0.035122       0.016992      -0.004886       0.006067      -0.009852       0.011710      -0.021864       0.005777       0.016087              1.895052       1.550459       0.193085       0.059277       1.864465       0.380625       2.270233           0.000910
          112              H      22.711610      11.683153      12.544531       0.083926       1.505787 0.11555728E+02  0.12302619E+03                                 2.106097                            1.943361      -1.023850       2.378503                    0.997282       3.642089      10.247990       0.469424       1.225578      -0.724456       0.026402       0.036214      -0.005226       0.045120       0.017616      -0.001858       0.009670      -0.011933       0.004418      -0.021659       0.001203       0.020457              2.185123       2.185545       0.607059      -0.304440       2.378243      -0.332709       1.991582           0.001302
          113              H      20.739269      20.110879      11.565880       0.080403       1.405593 0.10518389E+02  0.10993606E+03                                 2.031293                            1.864752      -1.146210       2.319822                    0.995989       3.742353      10.607751       0.472706       1.239721      -0.718726       0.028803      -0.010711      -0.033319       0.045326      -0.011007      -0.004881       0.000706       0.032868       0.014644      -0.022241       0.003220       0.019021              2.128398       2.024022      -0.110687      -0.471568       1.665382       0.297129       2.695790           0.001732
          114              H      21.691987      19.967316      13.638437       0.119098       1.187712 0.88078779E+01  0.87598608E+02                                 1.783056                            1.684734      -1.020735       2.394891                    0.997845       3.376087       9.175111       0.509633       1.208434      -0.727168       0.032422      -0.009785       0.003594       0.034056      -0.007827      -0.003969       0.002861       0.027810       0.020126      -0.019433       0.004323       0.015109              1.818852       2.316336      -0.195921       0.141395       1.420547      -0.051663       1.719673           0.000652
          115              H       9.156587       0.839129      15.247955       0.121366       1.176436 0.86341177E+01  0.85737042E+02                                 1.795125                            1.686100      -1.001077       2.404962                    0.998111       3.394360       9.321337       0.499546       1.234752      -0.720788      -0.020016       0.008210       0.028065       0.035435      -0.010043      -0.002640       0.003104       0.031625       0.019610      -0.022178       0.005552       0.016626              1.839886       1.843221      -0.129183      -0.311017       1.410840       0.176056       2.265596           0.000989
          116              H       8.256295       0.879570      13.116759       0.083710       1.376764 0.10229841E+02  0.10610675E+03                                 2.002387                            1.839161      -1.082160       2.350540                    0.996729       3.665665      10.327699       0.476245       1.239943      -0.719185      -0.044465       0.015078      -0.000679       0.046956      -0.012217      -0.006874       0.005080       0.035114       0.009544      -0.023292       0.000188       0.023104              2.097904       2.798479      -0.382587       0.281581       1.644436      -0.109894       1.850797           0.001202
          117              H      11.618832       1.550875      18.944184       0.081584       1.351153 0.10116078E+02  0.10439028E+03                                 1.958620                            1.815007      -1.024945       2.374818                    0.997308       3.629995      10.123667       0.486052       1.221168      -0.723618      -0.013342       0.032543       0.028957       0.045558      -0.018821       0.001347       0.007381      -0.010019       0.009447      -0.022299       0.002776       0.019523              2.027441       1.686149      -0.151399      -0.055675       2.056892       0.575622       2.339282           0.001393
          118              H      10.655266       1.734878      16.883758       0.120290       1.258988 0.94743731E+01  0.96151433E+02                                 1.876512                            1.766337      -0.996813       2.408701                    0.998001       3.416893       9.441184       0.488734       1.234890      -0.721811      -0.021130       0.025954      -0.007274       0.034249      -0.015136       0.005067       0.006838      -0.010518       0.013766      -0.020907       0.006311       0.014596              1.911778       1.991827      -0.491283       0.244319       1.971339      -0.085320       1.772169           0.000869
          119              H      21.827573      18.796573      15.694818       0.117378       1.270113 0.96107918E+01  0.97704656E+02                                 1.874029                            1.769173      -1.013197       2.398227                    0.997937       3.413425       9.383033       0.493330       1.221273      -0.725152       0.008492      -0.024521      -0.023790       0.035205      -0.017201       0.004911       0.006172      -0.010172       0.011136      -0.022060       0.005618       0.016442              1.903861       1.556459      -0.194603      -0.059908       1.873077       0.384013       2.282048           0.000915
          120              H      22.711594      18.646944      17.785574       0.084682       1.502341 0.11528290E+02  0.12269756E+03                                 2.106102                            1.943613      -1.033257       2.375454                    0.997142       3.636953      10.241938       0.468327       1.228814      -0.723764       0.026377      -0.036112       0.005065       0.045005      -0.017614       0.001796       0.009795      -0.011954       0.004780      -0.021720       0.001205       0.020516              2.185033       2.185303      -0.606491       0.304302       2.377871      -0.332514       1.991924           0.001296
          121              H       6.377977       8.654190       0.109188       0.080401       1.405615 0.10518600E+02  0.10993892E+03                                 2.031322                            1.864776      -1.146221       2.319816                    0.995989       3.742391      10.607919       0.472701       1.239728      -0.718725      -0.028803       0.033318       0.010711       0.045326      -0.004881      -0.011007       0.000706       0.009112      -0.056624      -0.022241       0.003219       0.019022              2.128429       2.024051      -0.471578      -0.110690       2.695833       0.297136       1.665403           0.001733
          122              H       5.425259       6.581633       0.252751       0.119096       1.187721 0.88079558E+01  0.87599556E+02                                 1.783063                            1.684740      -1.020745       2.394884                    0.997845       3.376101       9.175151       0.509633       1.208431      -0.727168      -0.032421      -0.003594       0.009785       0.034056      -0.003969      -0.007826       0.002861       0.003842      -0.051778      -0.019432       0.004323       0.015109              1.818859       2.316345       0.141396      -0.195922       1.719679      -0.051663       1.420551           0.000652
          123              H      17.960659       4.972110      19.380937       0.121365       1.176442 0.86341722E+01  0.85737732E+02                                 1.795132                            1.686106      -1.001081       2.404959                    0.998111       3.394371       9.321380       0.499545       1.234754      -0.720787       0.020016      -0.028065      -0.008209       0.035435      -0.002640      -0.010043       0.003104       0.006007      -0.057243      -0.022178       0.005552       0.016626              1.839893       1.843229      -0.311019      -0.129184       2.265606       0.176058       1.410845           0.000989
          124              H      18.860951       7.103306      19.340497       0.083709       1.376767 0.10229869E+02  0.10610712E+03                                 2.002391                            1.839164      -1.082159       2.350540                    0.996729       3.665672      10.327728       0.476244       1.239945      -0.719185       0.044465       0.000679      -0.015078       0.046957      -0.006875      -0.012217       0.005079       0.012786      -0.057444      -0.023292       0.000188       0.023104              2.097908       2.798485       0.281582      -0.382587       1.850801      -0.109895       1.644439           0.001203
          125              H      15.498414       1.275882      18.669191       0.081582       1.351164 0.10116168E+02  0.10439142E+03                                 1.958627                            1.815012      -1.024952       2.374813                    0.997308       3.630014      10.123724       0.486052       1.221165      -0.723619       0.013342      -0.028956      -0.032543       0.045558       0.001347      -0.018821       0.007380      -0.009733       0.010304      -0.022299       0.002776       0.019522              2.027448       1.686154      -0.055675      -0.151400       2.339292       0.575625       2.056899           0.001394
          126              H      16.461980       3.336307      18.485188       0.120289       1.258998 0.94744694E+01  0.96152663E+02                                 1.876522                            1.766346      -0.996821       2.408695                    0.998001       3.416910       9.441246       0.488733       1.234890      -0.721811       0.021129       0.007274      -0.025954       0.034249       0.005067      -0.015136       0.006838      -0.012142       0.008894      -0.020907       0.006311       0.014595              1.911789       1.991838       0.244321      -0.491287       1.772179      -0.085320       1.971350           0.000869
          127              H       5.289673       4.525251       1.423493       0.117376       1.270116 0.96108176E+01  0.97704925E+02                                 1.874026                            1.769170      -1.013207       2.398220                    0.997937       3.413436       9.383045       0.493333       1.221266      -0.725153      -0.008492       0.023790       0.024521       0.035205       0.004912      -0.017201       0.006172      -0.010654       0.009691      -0.022060       0.005618       0.016442              1.903858       1.556456      -0.059908      -0.194602       2.282042       0.384011       1.873074           0.000914
          128              H       4.405652       2.434496       1.573121       0.084681       1.502349 0.11528368E+02  0.12269861E+03                                 2.106110                            1.943620      -1.033262       2.375451                    0.997142       3.636967      10.241990       0.468326       1.228814      -0.723764      -0.026377      -0.005064       0.036111       0.045005       0.001796      -0.017614       0.009795      -0.008368       0.015541      -0.021720       0.001205       0.020516              2.185041       2.185312       0.304305      -0.606494       1.991933      -0.332516       2.377879           0.001297
          129              H       6.377974       1.455843      10.000847       0.080783       1.405150 0.10513978E+02  0.10988597E+03                                 2.031543                            1.864852      -1.148550       2.319280                    0.995981       3.741398      10.607226       0.472474       1.240375      -0.718582      -0.028710      -0.033289      -0.010535       0.045204       0.004850       0.011036       0.000921       0.009495      -0.055747      -0.021976       0.002898       0.019079              2.128731       2.024239       0.471900       0.110792       2.696489       0.297291       1.665465           0.001731
          130              H      23.503450       3.528400       9.857284       0.119714       1.186749 0.88001498E+01  0.87506998E+02                                 1.782400                            1.684242      -1.017684       2.396348                    0.997913       3.375006       9.172925       0.509569       1.208788      -0.727077      -0.032394       0.003350      -0.009164       0.033831       0.003909       0.008228       0.002939       0.003481      -0.051892      -0.019682       0.004503       0.015179              1.818153       2.314952      -0.141187       0.195688       1.719276      -0.051567       1.420232           0.000653
          131              H       8.921570       5.137917      10.949168       0.122754       1.173897 0.86140955E+01  0.85515948E+02                                 1.795257                            1.686267      -1.010219       2.401856                    0.997957       3.390452       9.319129       0.498419       1.237868      -0.720103       0.019690       0.027680       0.008112       0.034924       0.002604       0.010052       0.003210       0.006022      -0.057095      -0.022157       0.005542       0.016615              1.840036       1.843433       0.310828       0.129154       2.265672       0.175986       1.411002           0.000985
          132              H       9.821867       3.006722      10.989608       0.083545       1.376556 0.10225805E+02  0.10602667E+03                                 1.999617                            1.836810      -1.073705       2.353605                    0.996835       3.665417      10.316319       0.477448       1.237264      -0.719763       0.044619      -0.000815       0.015100       0.047112       0.006799       0.012222       0.004980       0.012542      -0.058087      -0.023472       0.000435       0.023037              2.094869       2.793993      -0.280985       0.381742       1.848250      -0.109676       1.642365           0.001205
          133              H      24.537513       8.834146      11.660914       0.081037       1.353795 0.10139483E+02  0.10468832E+03                                 1.960844                            1.816841      -1.022862       2.375294                    0.997259       3.633289      10.134344       0.485931       1.220814      -0.723698       0.013344       0.028749       0.033038       0.045783      -0.001431       0.018908       0.007329      -0.009881       0.009842      -0.022443       0.002978       0.019466              2.029825       1.687771       0.055858       0.151732       2.342332       0.576874       2.059372           0.001398
          134              H      25.501084       6.773721      11.844917       0.119191       1.261099 0.94931308E+01  0.96374637E+02                                 1.877075                            1.766878      -0.993652       2.409421                    0.998078       3.421547       9.450910       0.489235       1.233204      -0.722169       0.021661      -0.007431       0.026189       0.034789      -0.004904       0.015112       0.006734      -0.012404       0.009571      -0.020844       0.006175       0.014669              1.912347       1.992410      -0.244435       0.491409       1.772770      -0.085338       1.971860           0.000871
          135              H      23.367862       5.584781       8.686542       0.118174       1.261815 0.95344851E+01  0.96732651E+02                                 1.865593                            1.761946      -1.007326       2.401504                    0.997990       3.403471       9.345157       0.494437       1.221010      -0.725215      -0.008501      -0.023539      -0.024640       0.035121      -0.004886       0.016991       0.006067      -0.010781       0.008923      -0.021864       0.005777       0.016086              1.895056       1.550462       0.059277       0.193086       2.270237       0.380626       1.864469           0.000908
          136              H      22.483836       7.675536       8.536914       0.083924       1.505804 0.11555887E+02  0.12302831E+03                                 2.106113                            1.943374      -1.023859       2.378497                    0.997282       3.642112      10.248074       0.469422       1.225577      -0.724456      -0.026402       0.005225      -0.036214       0.045120      -0.001858       0.017616       0.009670      -0.008176       0.015690      -0.021659       0.001203       0.020456              2.185140       2.185562      -0.304444       0.607066       1.991597      -0.332712       2.378261           0.001302
          137              C      15.941340      10.167257       2.203785       0.047534      29.637659 0.35432038E+03  0.79761566E+04                                 8.486548                            6.352124       0.114308       2.026826                    0.999821      27.679187      79.855457       0.637141       0.427044      -1.049377       0.056981       0.006100       0.013525       0.058881       0.009486       0.037515       0.015939       0.002040      -0.034574      -0.042025      -0.001955       0.043979             10.262839      10.605985       1.153933      -2.707152       5.120316       0.793088      15.062216           0.025685
          138              C      15.359221      10.097093       3.447522      -0.210024      36.892202 0.45254057E+03  0.10783195E+05                                 9.720437                            7.128223       0.080901       1.983265                    0.999723      30.713380      89.889140       0.610492       0.421053      -1.057642       0.017355       0.001635       0.010670       0.020438       0.019862      -0.004971      -0.005387       0.064771      -0.067135      -0.029147      -0.020576       0.049723             12.004075      10.587008       0.979195      -2.909506       5.314218       0.597713      20.111001           0.024769
          139              C      16.095002      10.380578       4.566501       0.083758      39.564151 0.40791063E+03  0.94138569E+04                                10.295927                            6.800288      -0.104341       1.977746                    0.999402      26.563910      75.021977       0.624285       0.425129      -1.061468       0.012448       0.000199      -0.023446       0.026546       0.023184      -0.010364       0.010614      -0.007278       0.028528      -0.033323       0.014252       0.019071             14.359956      12.453282       1.544963      -6.218911       5.654096      -0.272533      24.972489           0.071355
          140              C      17.434596      10.734834       4.401909      -0.219197      37.775858 0.47575116E+03  0.11474043E+05                                 9.877077                            7.314179       0.084095       1.979466                    0.999710      31.155066      91.607459       0.602264       0.421680      -1.057696      -0.020156      -0.002377      -0.003159       0.020540       0.018330       0.030837       0.018177       0.042832       0.082243      -0.042732      -0.014273       0.057005             12.097649      12.735744       1.706022      -4.511986       5.485696      -0.116239      18.071506           0.031826
          141              C      17.966097      10.760312       3.117530       0.044376      30.361206 0.36370910E+03  0.82400305E+04                                 8.634290                            6.448992       0.087768       2.016363                    0.999808      27.882889      80.662897       0.630479       0.428806      -1.048448      -0.047999      -0.008531      -0.033208       0.058987       0.022038       0.013821      -0.000727       0.043538      -0.109802      -0.039682      -0.011381       0.051063             10.423102      10.465076       1.783493      -2.528675       5.248834       0.175103      15.555395           0.019822
          142              C      15.261591      11.055726       8.169110       0.045609      29.344144 0.35761430E+03  0.80624733E+04                                 8.421947                            6.383246       0.135843       2.034177                    0.999849      27.644210      79.605676       0.635848       0.427267      -1.050083      -0.048099      -0.038046      -0.008599       0.061927       0.011733       0.023319       0.026744      -0.038757      -0.032580      -0.037779      -0.009221       0.047000             10.040184       8.114340       2.154482      -3.993905       7.861035       0.355731      14.145176           0.025601
          143              C      15.840095      11.171991       6.932653      -0.209487      36.232152 0.45083661E+03  0.10742657E+05                                 9.605498                            7.115493       0.073594       1.980747                    0.999720      30.812206      90.458625       0.610368       0.421136      -1.056586      -0.014201      -0.009866      -0.009812       0.019882       0.037669      -0.019596      -0.003929      -0.019429      -0.079645      -0.040512      -0.014536       0.055048             11.701831       8.629641       2.019219      -4.449508       8.016773       1.333855      18.459078           0.025669
          144              C      15.503843      10.293430       5.926705       0.082154      39.360451 0.40969877E+03  0.94657338E+04                                10.273423                            6.821956      -0.098027       1.980389                    0.999389      26.562871      75.067978       0.622346       0.425975      -1.060910      -0.010375      -0.003815       0.024809       0.027160       0.014244      -0.003334       0.005507       0.031220       0.034559      -0.027912       0.012160       0.015752             14.268858      10.097877       2.376375      -7.302325       8.119441       0.061474      24.589257           0.076466
          145              C      14.581855       9.300220       6.234050      -0.216359      36.698235 0.45936155E+03  0.10997840E+05                                 9.707215                            7.193143       0.065479       1.975924                    0.999654      31.027571      91.325320       0.605675       0.422390      -1.055737       0.014595       0.016072       0.001078       0.021737       0.021998       0.010333       0.034888      -0.048375       0.049229      -0.041131      -0.015849       0.056980             11.853644       9.212118       2.828728      -5.319880       8.216174      -0.940049      18.132639           0.028886
          146              C      14.046739       9.221361       7.488099       0.046381      28.749979 0.34815148E+03  0.78066836E+04                                 8.307114                            6.287943       0.120769       2.030352                    0.999793      27.622941      79.661826       0.641398       0.425873      -1.049595       0.033093       0.038623       0.029287       0.058691       0.024920       0.008759      -0.001386      -0.031288      -0.113592      -0.040299      -0.008165       0.048463              9.899694       7.198812       2.016158      -3.451545       7.774375       0.034407      14.725897           0.022878
          147              C      24.980419      20.162845       7.906250       0.048151      29.661514 0.35464000E+03  0.79858972E+04                                 8.495007                            6.358152       0.115226       2.026958                    0.999805      27.690488      79.925177       0.636304       0.427470      -1.049018       0.057115      -0.006400      -0.012850       0.058891      -0.009374      -0.037464       0.015981       0.003145      -0.033516      -0.041674      -0.002408       0.044083             10.273548      10.617662      -1.154787       2.712432       5.125038       0.793929      15.077943           0.025698
          148              C      15.359230       0.012939       6.662513      -0.208206      36.818095 0.45145409E+03  0.10750375E+05                                 9.705625                            7.118131       0.081222       1.983770                    0.999706      30.678617      89.745678       0.611148       0.420872      -1.057802       0.017433      -0.002140      -0.010743       0.020589      -0.019697       0.004767      -0.004623       0.066966      -0.069066      -0.029143      -0.021674       0.050817             11.984085      10.572489      -0.978069       2.904449       5.306526       0.596462      20.073239           0.024746
          149              C      25.134087      19.949524       5.543534       0.080828      39.657638 0.40907038E+03  0.94465707E+04                                10.306690                            6.806743      -0.100894       1.978350                    0.999372      26.605953      75.144786       0.624479       0.424729      -1.061802       0.011935       0.000142       0.023049       0.025956      -0.022987       0.010398       0.010352      -0.009148       0.025974      -0.032903       0.013478       0.019425             14.375673      12.466130      -1.546359       6.228407       5.659257      -0.273111      25.001633           0.071370
          150              C      26.473682      19.595268       5.708126      -0.215896      37.689671 0.47436154E+03  0.11432593E+05                                 9.865404                            7.306059       0.081147       1.979155                    0.999701      31.108128      91.448911       0.602258       0.421976      -1.057471      -0.020614       0.002358       0.002172       0.020862      -0.018268      -0.031571       0.018432       0.044458       0.084124      -0.043699      -0.014508       0.058207             12.082442      12.720456      -1.703958       4.505680       5.479602      -0.115964      18.047268           0.031795
          151              C      27.005180      19.569791       6.992505       0.043318      30.393276 0.36419495E+03  0.82535614E+04                                 8.637882                            6.451201       0.088034       2.016119                    0.999804      27.903468      80.727409       0.630696       0.428527      -1.048648      -0.047473       0.008343       0.033510       0.058704      -0.022103      -0.013596      -0.000775       0.043331      -0.109628      -0.039559      -0.011385       0.050944             10.427631      10.471355      -1.784944       2.530329       5.250868       0.175176      15.560669           0.019843
          152              C      24.300688      19.274377       1.940925       0.043744      29.391645 0.35832387E+03  0.80827515E+04                                 8.432576                            6.390965       0.136007       2.033910                    0.999826      27.671040      79.712955       0.635235       0.427453      -1.049933      -0.047529       0.037708       0.008962       0.061329      -0.011268      -0.023127       0.026752      -0.040624      -0.037302      -0.038596      -0.008786       0.047383             10.053355       8.125914      -2.157632       4.001215       7.870564       0.354647      14.163588           0.025617
          153              C      24.879189      19.158111       3.177382      -0.209731      36.233173 0.45087329E+03  0.10743203E+05                                 9.602650                            7.113331       0.074494       1.980823                    0.999722      30.815761      90.452645       0.610807       0.420846      -1.056822      -0.015325       0.010745       0.009803       0.021128      -0.036845       0.019689      -0.004437      -0.017169      -0.076305      -0.039403      -0.014348       0.053751             11.698084       8.627189      -2.018667       4.448064       8.014669       1.333281      18.452394           0.025660
          154              C      24.542932      20.036673       4.183330       0.081963      39.378308 0.40991189E+03  0.94717403E+04                                10.276018                            6.823632      -0.094255       1.981352                    0.999398      26.569165      75.086206       0.622293       0.425963      -1.060935      -0.010258       0.003959      -0.024010       0.026408      -0.013791       0.003203       0.004870       0.033318       0.035758      -0.028384       0.012192       0.016192             14.271917      10.100852      -2.377992       7.304152       8.122273       0.061221      24.592627           0.076383
          155              C      14.581870       0.809813       3.875985      -0.213713      36.578626 0.45747090E+03  0.10940973E+05                                 9.683373                            7.175403       0.066279       1.976803                    0.999697      30.975734      91.115868       0.606811       0.422047      -1.055982       0.014589      -0.015604      -0.001711       0.021430      -0.022393      -0.010144       0.035960      -0.048554       0.051346      -0.041932      -0.016288       0.058219             11.822375       9.186003      -2.821154       5.298735       8.198548      -0.929549      18.082574           0.028846
          156              C      14.046757       0.888671       2.621936       0.044114      28.838033 0.34948564E+03  0.78442728E+04                                 8.323890                            6.299738       0.118600       2.028985                    0.999829      27.676350      79.860766       0.640820       0.425840      -1.049592       0.032812      -0.038852      -0.030438       0.059267      -0.024001      -0.009572      -0.001131      -0.031181      -0.114631      -0.040907      -0.006969       0.047876              9.920949       7.211034      -2.017984       3.459645       7.787964       0.037231      14.763849           0.022885
          157              C      20.215027      12.313820       0.057223       0.048151      29.661676 0.35464224E+03  0.79859616E+04                                 8.495040                            6.358174       0.115222       2.026954                    0.999805      27.690593      79.925591       0.636303       0.427470      -1.049018      -0.057114       0.012851       0.006399       0.058891      -0.037464      -0.009375       0.015981       0.018331       0.012042      -0.041674      -0.002409       0.044083             10.273587      10.617698       2.712426      -1.154794      15.078007       0.793940       5.125056           0.025705
          158              C      20.797143      13.557557      -0.012941      -0.208200      36.818074 0.45145375E+03  0.10750366E+05                                 9.705625                            7.118130       0.081216       1.983768                    0.999706      30.678612      89.745696       0.611148       0.420872      -1.057801      -0.017433       0.010742       0.002139       0.020588       0.004768      -0.019697      -0.004621       0.068016      -0.065909      -0.029140      -0.021676       0.050816             11.984080      10.572475       2.904432      -0.978069      20.073240       0.596470       5.306526           0.024737
          159              C      20.061359      14.676536       0.270545       0.080842      39.657606 0.40906987E+03  0.94465604E+04                                10.306702                            6.806750      -0.100915       1.978344                    0.999372      26.605927      75.144829       0.624477       0.424730      -1.061801      -0.011934      -0.023047      -0.000142       0.025954       0.010398      -0.022985       0.010352      -0.017562       0.000742      -0.032902       0.013478       0.019424             14.375686      12.466144       6.228404      -1.546362      25.001650      -0.273105       5.659263           0.071363
          160              C      18.721764      14.511944       0.624800      -0.215891      37.689713 0.47436221E+03  0.11432616E+05                                 9.865414                            7.306067       0.081136       1.979151                    0.999701      31.108162      91.449081       0.602257       0.421977      -1.057470       0.020613      -0.002173      -0.002359       0.020861      -0.031570      -0.018267       0.018432      -0.019832      -0.108748      -0.043698      -0.014507       0.058206             12.082448      12.720477       4.505681      -1.703963      18.047262      -0.115965       5.479607           0.031793
          161              C      18.190266      13.227565       0.650277       0.043319      30.393371 0.36419636E+03  0.82536002E+04                                 8.637898                            6.451213       0.088036       2.016119                    0.999804      27.903510      80.727531       0.630696       0.428527      -1.048648       0.047472      -0.033507      -0.008343       0.058702      -0.013597      -0.022103      -0.000776       0.076481      -0.010181      -0.039561      -0.011384       0.050945             10.427647      10.471378       2.530329      -1.784951      15.560686       0.175172       5.250877           0.019842
          162              C      20.894758      18.279145       0.945693       0.043746      29.391706 0.35832457E+03  0.80827725E+04                                 8.432590                            6.390972       0.136003       2.033908                    0.999826      27.671098      79.713185       0.635234       0.427453      -1.049933       0.047528      -0.008963      -0.037708       0.061328      -0.023128      -0.011268       0.026752      -0.001659       0.079583      -0.038597      -0.008786       0.047382             10.053370       8.125924       4.001218      -2.157636      14.163610       0.354656       7.870577           0.025625
          163              C      20.316257      17.042688       1.061958      -0.209726      36.233223 0.45087377E+03  0.10743220E+05                                 9.602665                            7.113340       0.074482       1.980819                    0.999722      30.815792      90.452842       0.610806       0.420846      -1.056822       0.015325      -0.009802      -0.010744       0.021127       0.019688      -0.036845      -0.004437       0.029568       0.063901      -0.039401      -0.014349       0.053750             11.698101       8.627198       4.448065      -2.018670      18.452423       1.333294       8.014683           0.025651
          164              C      20.652514      16.036740       0.183396       0.081978      39.378265 0.40991118E+03  0.94717244E+04                                10.276029                            6.823638      -0.094278       1.981345                    0.999398      26.569133      75.086239       0.622291       0.425965      -1.060933       0.010257       0.024008      -0.003959       0.026406       0.003203      -0.013789       0.004869      -0.001218      -0.067854      -0.028382       0.012190       0.016192             14.271927      10.100861       7.304150      -2.377999      24.592634       0.061227       8.122286           0.076385
          165              C      30.613576      16.344080      19.410256      -0.213708      36.578681 0.45747158E+03  0.10940997E+05                                 9.683390                            7.175414       0.066267       1.976798                    0.999697      30.975787      91.116163       0.606809       0.422047      -1.055981      -0.014587       0.001712       0.015604       0.021429      -0.010143      -0.022393       0.035961      -0.049948       0.047155      -0.041931      -0.016288       0.058219             11.822393       9.186020       5.298741      -2.821165      18.082592      -0.929551       8.198566           0.028838
          166              C      31.148689      17.598129      19.331398       0.044115      28.838119 0.34948681E+03  0.78443062E+04                                 8.323908                            6.299749       0.118596       2.028983                    0.999829      27.676406      79.860991       0.640819       0.425841      -1.049592      -0.032810       0.030436       0.038853       0.059266      -0.009573      -0.024002      -0.001131       0.041724       0.104084      -0.040907      -0.006970       0.047876              9.920971       7.211050       3.459655      -2.017992      14.763883       0.037231       7.787980           0.022893
          167              C      29.254106      18.016282      10.052812       0.047542      29.637571 0.35431881E+03  0.79761117E+04                                 8.486534                            6.352111       0.114310       2.026827                    0.999821      27.679108      79.855161       0.637141       0.427045      -1.049377      -0.056978      -0.013528      -0.006098       0.058879       0.037513       0.009486       0.015938       0.018310       0.014236      -0.042025      -0.001953       0.043978             10.262818      10.605970      -2.707146       1.153929      15.062185       0.793088       5.120300           0.025682
          168              C      29.836225      16.772546      10.122976      -0.210009      36.891923 0.45253640E+03  0.10783072E+05                                 9.720392                            7.128192       0.080898       1.983266                    0.999723      30.713230      89.888624       0.610493       0.421053      -1.057642      -0.017353      -0.010665      -0.001633       0.020434      -0.004971       0.019860      -0.005385       0.065948      -0.063571      -0.029141      -0.020576       0.049717             12.004007      10.586957      -2.909476       0.979192      20.110872       0.597717       5.314193           0.024761
          169              C      29.100444      15.653567       9.839490       0.083792      39.563816 0.40790728E+03  0.94137675E+04                                10.295910                            6.800287      -0.104387       1.977734                    0.999402      26.563747      75.021663       0.624281       0.425132      -1.061465      -0.012446       0.023439      -0.000199       0.026540      -0.010364       0.023178       0.010612      -0.017903      -0.003326      -0.033316       0.014249       0.019067             14.359901      12.453254      -6.218851       1.544961      24.972366      -0.272519       5.654084           0.071330
          170              C      27.760850      15.818158       9.485235      -0.219181      37.775471 0.47574585E+03  0.11473882E+05                                 9.877011                            7.314141       0.084092       1.979467                    0.999710      31.154884      91.606776       0.602265       0.421680      -1.057696       0.020151       0.003160       0.002378       0.020535       0.030834       0.018328       0.018175      -0.019703      -0.105357      -0.042727      -0.014272       0.056999             12.097545      12.735662      -4.511919       1.706009      18.071314      -0.116228       5.485660           0.031820
          171              C      27.229349      17.102537       9.459758       0.044384      30.361110 0.36370795E+03  0.82399945E+04                                 8.634270                            6.448982       0.087771       2.016365                    0.999808      27.882779      80.662413       0.630480       0.428806      -1.048449       0.047998       0.033204       0.008530       0.058984       0.013823       0.022036      -0.000728       0.076669      -0.010396      -0.039684      -0.011377       0.051061             10.423068      10.465041      -2.528653       1.783484      15.555345       0.175112       5.248818           0.019817
          172              C      11.855655      12.050957       9.164342       0.045618      29.344058 0.35761334E+03  0.80624440E+04                                 8.421928                            6.383237       0.135852       2.034180                    0.999849      27.644142      79.605367       0.635848       0.427267      -1.050084       0.048095       0.008601       0.038044       0.061922       0.023319       0.011731       0.026743      -0.003081       0.074426      -0.037780      -0.009218       0.046998             10.040149       8.114319      -3.993875       2.154480      14.145105       0.355744       7.861023           0.025618
          173              C      11.277151      13.287415       9.048077      -0.209473      36.231976 0.45083483E+03  0.10742605E+05                                 9.605472                            7.115484       0.073586       1.980745                    0.999720      30.812116      90.458342       0.610367       0.421136      -1.056586       0.014200       0.009807       0.009863       0.019878      -0.019593       0.037665      -0.003929       0.030108       0.068961      -0.040507      -0.014536       0.055043             11.701779       8.629604      -4.449461       2.019210      18.458975       1.333874       8.016758           0.025646
          174              C      11.613403      14.293363       9.926639       0.082192      39.360116 0.40969543E+03  0.94656459E+04                                10.273409                            6.821958      -0.098077       1.980376                    0.999389      26.562708      75.067703       0.622341       0.425979      -1.060907       0.010372      -0.024802       0.003814       0.027153      -0.003332       0.014236       0.005504      -0.001666      -0.064107      -0.027905       0.012156       0.015749             14.268806      10.097850      -7.302276       2.376375      24.589132       0.061484       8.119437           0.076454
          175              C      12.535391      13.986018      10.919849      -0.216344      36.698034 0.45935902E+03  0.10997766E+05                                 9.707187                            7.193130       0.065471       1.975922                    0.999654      31.027474      91.325026       0.605674       0.422391      -1.055736      -0.014591      -0.001080      -0.016069       0.021732       0.010333       0.021996       0.034886      -0.048796       0.047945      -0.041127      -0.015849       0.056976             11.853590       9.212090      -5.319846       2.828724      18.132524      -0.940045       8.216157           0.028874
          176              C      13.070507      12.731969      10.998707       0.046388      28.750052 0.34815259E+03  0.78067137E+04                                 8.307132                            6.287957       0.120767       2.030350                    0.999794      27.622939      79.661806       0.641397       0.425874      -1.049595      -0.033093      -0.029282      -0.038622       0.058687       0.008763       0.024920      -0.001387       0.041150       0.103726      -0.040299      -0.008163       0.048462              9.899709       7.198822      -3.451544       2.016162      14.725911       0.034420       7.774394           0.022882
          177              C      24.734563       2.203780      20.162847       0.047965      29.646252 0.35443405E+03  0.79799639E+04                                 8.494093                            6.358490       0.108621       2.025376                    0.999803      27.676125      79.872767       0.635970       0.427764      -1.048856      -0.055914       0.011775      -0.005638       0.057418      -0.037697       0.009755      -0.015727       0.016286       0.011124      -0.041328      -0.002982       0.044310             10.271918      10.617879       2.715952       1.154610      15.073016      -0.792656       5.124859           0.025704
          178              C      16.277607       3.447522       0.012941      -0.208274      36.787692 0.45103380E+03  0.10737655E+05                                 9.698173                            7.113012       0.085826       1.985308                    0.999722      30.668043      89.697649       0.611613       0.420658      -1.057957      -0.016914       0.010820      -0.002069       0.020185       0.004966       0.019974       0.005481       0.065527      -0.068064      -0.030116      -0.020054       0.050171             11.973351      10.570069       2.900982       0.978953      20.047211      -0.595589       5.302773           0.024754
          179              C      24.580896       4.566496      19.949525       0.082247      39.620711 0.40859626E+03  0.94336619E+04                                10.305086                            6.806304      -0.108563       1.976103                    0.999405      26.586135      75.101164       0.623966       0.425167      -1.061442      -0.012069      -0.022707       0.000022       0.025715       0.010579       0.022892      -0.009925      -0.019444      -0.001324      -0.033169       0.014587       0.018583             14.371992      12.466142       6.224240       1.546898      24.991585       0.272309       5.658250           0.071373
          180              C      23.241302       4.401904      19.595270      -0.216432      37.680190 0.47418521E+03  0.11426883E+05                                 9.859156                            7.300544       0.087002       1.980755                    0.999705      31.112563      91.445685       0.603021       0.421496      -1.057809       0.020319      -0.002093       0.002578       0.020588      -0.031681       0.018282      -0.017996      -0.019527      -0.107070      -0.043094      -0.014779       0.057873             12.074355      12.709709       4.495978       1.702836      18.037478       0.113885       5.475878           0.031804
          181              C      22.709805       3.117526      19.569793       0.041866      30.449848 0.36502628E+03  0.82770491E+04                                 8.648184                            6.458556       0.089485       2.015944                    0.999814      27.934993      80.839118       0.630343       0.428527      -1.048657       0.048259      -0.033292       0.008477       0.059238      -0.013209       0.021254       0.000470       0.075095      -0.006816      -0.039186      -0.010214       0.049400             10.441095      10.477907       2.533904       1.785613      15.588760      -0.175709       5.256617           0.019848
          182              C      25.414297       8.169106      19.274377       0.043860      29.376975 0.35813479E+03  0.80767824E+04                                 8.425556                            6.385680       0.133165       2.033066                    0.999833      27.665301      79.667453       0.636085       0.426972      -1.050312       0.047638      -0.009575       0.037950       0.061655      -0.022792       0.010970      -0.026678      -0.002576       0.076361      -0.037783      -0.008829       0.046612             10.044456       8.117887       3.996260       2.155594      14.151286      -0.356208       7.864195           0.025610
          183              C      24.835796       6.932648      19.158112      -0.209440      36.185070 0.45013698E+03  0.10721337E+05                                 9.593933                            7.107121       0.075721       1.981520                    0.999714      30.795856      90.377662       0.611122       0.420798      -1.056846       0.015165      -0.010239       0.010416       0.021055       0.019020       0.036982       0.004535       0.029811       0.065550      -0.039038      -0.014938       0.053976             11.686212       8.620069       4.442601       2.018812      18.429576      -1.331388       8.008990           0.025651
          184              C      25.172051       5.926700      20.036674       0.080659      39.407545 0.41035516E+03  0.94841386E+04                                10.277442                            6.825125      -0.094613       1.981198                    0.999345      26.587760      75.136779       0.622552       0.425689      -1.061151       0.010194       0.024252       0.003954       0.026603       0.002887       0.014043      -0.005045      -0.002678      -0.067981      -0.028665       0.013050       0.015614             14.272569      10.101120       7.303554       2.377770      24.593495      -0.062616       8.123090           0.076428
          185              C      17.054964       6.234050       0.809814      -0.215534      36.662164 0.45879239E+03  0.10981067E+05                                 9.700662                            7.188266       0.065654       1.976155                    0.999667      31.014107      91.279614       0.605919       0.422341      -1.055743      -0.015484       0.000673      -0.016691       0.022778      -0.011551       0.021935      -0.035175      -0.048247       0.050724      -0.040979      -0.016776       0.057755             11.844239       9.203694       5.312059       2.825778      18.117603       0.934445       8.211422           0.028875
          186              C      17.590077       7.488098       0.888672       0.044677      28.839145 0.34951928E+03  0.78451330E+04                                 8.325215                            6.301378       0.121754       2.029953                    0.999821      27.672006      79.845993       0.640539       0.426021      -1.049492      -0.033397       0.029018      -0.039582       0.059364      -0.009833       0.023410       0.000890       0.039817       0.099557      -0.039423      -0.006788       0.046210              9.922400       7.211439       3.460268       2.016187      14.768282      -0.038325       7.787478           0.022881
          187              C      15.695469       7.906247      10.167258       0.046690      29.697700 0.35519106E+03  0.80014157E+04                                 8.501657                            6.363020       0.112383       2.025995                    0.999825      27.712797      80.005255       0.636071       0.427460      -1.049023      -0.057357      -0.013433       0.006310       0.059246       0.037527      -0.009333      -0.015694       0.018499       0.014359      -0.042052      -0.001736       0.043788             10.282317      10.627005      -2.719028      -1.155687      15.090958      -0.793511       5.128987           0.025704
          188              C      16.277589       6.662511      10.097094      -0.208223      36.803160 0.45119006E+03  0.10742399E+05                                 9.702477                            7.115419       0.082395       1.984203                    0.999727      30.670491      89.711630       0.611353       0.420797      -1.057860      -0.016754      -0.010551       0.001527       0.019858      -0.005138      -0.019922       0.005001       0.066865      -0.065973      -0.029359      -0.021129       0.050488             11.980516      10.571828      -2.904961      -0.978515      20.064949      -0.595276       5.304770           0.024742
          189              C      15.541807       5.543532      10.380580       0.082529      39.606146 0.40843987E+03  0.94289001E+04                                10.301265                            6.803819      -0.101891       1.978272                    0.999390      26.582366      75.079473       0.624259       0.425019      -1.061562      -0.012300       0.023396       0.000043       0.026433      -0.010906      -0.022591      -0.010327      -0.018215      -0.000878      -0.032952       0.014348       0.018604             14.367406      12.460946      -6.223415      -1.546260      24.984695       0.273285       5.656576           0.071315
          190              C      14.202212       5.708123      10.734835      -0.217857      37.741554 0.47517252E+03  0.11456780E+05                                 9.871360                            7.309626       0.083444       1.979410                    0.999698      31.139417      91.552896       0.602455       0.421668      -1.057687       0.020418       0.001597      -0.002388       0.020619       0.031629      -0.018027      -0.018202      -0.019477      -0.107273      -0.043079      -0.014773       0.057852             12.090599      12.727555      -4.507592      -1.705235      18.061856       0.115789       5.482385           0.031807
          191              C      13.670711       6.992502      10.760312       0.044947      30.349432 0.36354398E+03  0.82350233E+04                                 8.629200                            6.444895       0.094643       2.018314                    0.999803      27.879026      80.634921       0.631091       0.428456      -1.048704       0.048098       0.033312      -0.008392       0.059106       0.013147      -0.022515       0.000383       0.076645      -0.009864      -0.039424      -0.011768       0.051192             10.416778      10.461022      -2.527223      -1.783211      15.543589      -0.174642       5.245723           0.019836
          192              C      16.375216       1.940922      11.055728       0.044777      29.361931 0.35786674E+03  0.80696508E+04                                 8.425793                            6.385843       0.134456       2.033754                    0.999840      27.653963      79.643113       0.635662       0.427313      -1.050047       0.048129       0.008541      -0.038190       0.062031       0.022738      -0.011467      -0.027195       0.000297       0.077394      -0.038228      -0.009015       0.047242             10.045207       8.118877      -3.997432      -2.155521      14.152642      -0.354866       7.864102           0.025601
          193              C      15.796712       3.177379      11.171993      -0.210098      36.223108 0.45070629E+03  0.10738043E+05                                 9.599391                            7.110625       0.076512       1.981471                    0.999711      30.814341      90.438396       0.611113       0.420681      -1.056944       0.015784       0.009945      -0.010763       0.021537      -0.019547      -0.036755       0.004042       0.029484       0.064936      -0.039539      -0.014077       0.053616             11.693993       8.625264      -4.446544      -2.019429      18.443737      -1.332017       8.012979           0.025670
          194              C      16.132966       4.183328      10.293431       0.081585      39.402194 0.41020030E+03  0.94804361E+04                                10.280990                            6.826826      -0.100997       1.979389                    0.999401      26.580240      75.134999       0.622015       0.426062      -1.060832       0.010218      -0.024778      -0.003967       0.027094      -0.003271      -0.014275      -0.005148      -0.001958      -0.067299      -0.028664       0.012561       0.016103             14.279070      10.106728      -7.308083      -2.380164      24.603582      -0.061296       8.126901           0.076455
          195              C      17.054956       3.875983       9.300221      -0.215714      36.627954 0.45824430E+03  0.10964206E+05                                 9.690651                            7.180186       0.066876       1.976655                    0.999709      31.005034      91.224668       0.606765       0.421896      -1.056066      -0.015072      -0.000339       0.015721       0.021782       0.010857      -0.022113      -0.035623      -0.048601       0.049356      -0.041226      -0.016732       0.057958             11.831852       9.193013      -5.303084      -2.823566      18.097668       0.929330       8.204875           0.028874
          196              C      17.590073       2.621934       9.221363       0.046756      28.772685 0.34848681E+03  0.78159941E+04                                 8.310956                            6.290285       0.119748       2.029901                    0.999822      27.634783      79.702127       0.641391       0.425780      -1.049665      -0.033253      -0.029087       0.038974       0.058914       0.008866      -0.024444       0.000861       0.040097       0.100091      -0.039184      -0.008015       0.047198              9.905111       7.200593      -3.453931      -2.015164      14.738568      -0.037046       7.776172           0.022883
          197              C      11.421777      10.052809      12.313820       0.046686      29.697658 0.35519069E+03  0.80014049E+04                                 8.501646                            6.363014       0.112383       2.025996                    0.999825      27.712780      80.005181       0.636071       0.427460      -1.049023       0.057359      -0.006311       0.013431       0.059248      -0.009333       0.037528      -0.015694       0.002072      -0.034924      -0.042052      -0.001737       0.043789             10.282307      10.626998      -1.155687      -2.719034       5.128987      -0.793509      15.090937           0.025681
          198              C      10.839657      10.122972      13.557557      -0.208234      36.803277 0.45119191E+03  0.10742452E+05                                 9.702493                            7.115430       0.082402       1.984205                    0.999727      30.670547      89.711786       0.611353       0.420797      -1.057861       0.016755      -0.001528       0.010554       0.019861      -0.019923      -0.005137       0.005002       0.066424      -0.067309      -0.029363      -0.021128       0.050491             11.980545      10.571856      -0.978516      -2.904981       5.304781      -0.595275      20.064998           0.024763
          199              C      11.575439       9.839487      14.676536       0.082501      39.606361 0.40844219E+03  0.94289597E+04                                10.301266                            6.803815      -0.101852       1.978283                    0.999390      26.582476      75.079615       0.624262       0.425016      -1.061564       0.012302      -0.000043      -0.023400       0.026437      -0.022596      -0.010905      -0.010329      -0.008661       0.027769      -0.032957       0.014350       0.018607             14.367427      12.460949      -1.546257      -6.223449       5.656579       0.273289      24.984752           0.071322
          200              C      12.915034       9.485231      14.511944      -0.217868      37.741704 0.47517449E+03  0.11456837E+05                                 9.871380                            7.309636       0.083452       1.979412                    0.999698      31.139472      91.553040       0.602455       0.421667      -1.057688      -0.020421       0.002388      -0.001595       0.020622      -0.018028       0.031630      -0.018203       0.043900       0.082856      -0.043081      -0.014774       0.057855             12.090639      12.727573      -1.705236      -4.507623       5.482398       0.115790      18.061947           0.031824
          201              C      13.446535       9.459754      13.227565       0.044941      30.349411 0.36354354E+03  0.82350124E+04                                 8.629196                            6.444891       0.094642       2.018314                    0.999803      27.879045      80.635025       0.631091       0.428456      -1.048704      -0.048099       0.008393      -0.033315       0.059108      -0.022516       0.013145       0.000382       0.043256      -0.110033      -0.039422      -0.011770       0.051192             10.416779      10.461018      -1.783208      -2.527232       5.245724      -0.174642      15.543597           0.019820
          202              C      28.820230       9.164338      18.279145       0.044772      29.361999 0.35786774E+03  0.80696799E+04                                 8.425806                            6.385851       0.134451       2.033753                    0.999840      27.654009      79.643307       0.635662       0.427313      -1.050047      -0.048132       0.038191      -0.008540       0.062033      -0.011467       0.022738      -0.027196      -0.038551      -0.039138      -0.038227      -0.009016       0.047243             10.045229       8.118888      -2.155519      -3.997447       7.864115      -0.354865      14.152683           0.025615
          203              C      29.398734       9.048073      17.042688      -0.210108      36.223203 0.45070751E+03  0.10738077E+05                                 9.599400                            7.110629       0.076521       1.981473                    0.999711      30.814395      90.438517       0.611113       0.420681      -1.056944      -0.015784       0.010765      -0.009948       0.021540      -0.036758      -0.019548       0.004042      -0.017729      -0.076697      -0.039542      -0.014077       0.053619             11.694015       8.625277      -2.019429      -4.446563       8.012987      -1.332015      18.443782           0.025663
          204              C      29.062480       9.926635      16.036740       0.081557      39.402403 0.41020255E+03  0.94804941E+04                                10.280991                            6.826822      -0.100962       1.979399                    0.999401      26.580354      75.135161       0.622019       0.426059      -1.060835      -0.010220       0.003968       0.024782       0.027099      -0.014281      -0.003272      -0.005150       0.032670       0.036594      -0.028670       0.012564       0.016105             14.279090      10.106736      -2.380159      -7.308105       8.126899      -0.061296      24.603635           0.076484
          205              C      28.140490      10.919845      16.344085      -0.215726      36.628048 0.45824576E+03  0.10964246E+05                                 9.690657                            7.180190       0.066886       1.976658                    0.999709      31.005089      91.224779       0.606766       0.421895      -1.056067       0.015075      -0.015724       0.000338       0.021786      -0.022115       0.010857      -0.035624      -0.048986       0.048229      -0.041231      -0.016730       0.057962             11.831869       9.193020      -2.823563      -5.303096       8.204879       0.929330      18.097708           0.028872
          206              C      27.605373      10.998703      17.598134       0.046750      28.772679 0.34848696E+03  0.78159988E+04                                 8.310953                            6.290285       0.119749       2.029902                    0.999822      27.634802      79.702201       0.641391       0.425780      -1.049665       0.033254      -0.038975       0.029090       0.058916      -0.024443       0.008863       0.000861      -0.029998      -0.110195      -0.039184      -0.008015       0.047199              9.905111       7.200591      -2.015158      -3.453932       7.776169      -0.037042      14.738573           0.022896
          207              C      20.460883       0.057218      18.016285       0.047963      29.646172 0.35443303E+03  0.79799339E+04                                 8.494073                            6.358477       0.108626       2.025379                    0.999803      27.676079      79.872563       0.635971       0.427763      -1.048856       0.055916       0.005639      -0.011774       0.057420       0.009754      -0.037697      -0.015727       0.002584      -0.029985      -0.041328      -0.002983       0.044310             10.271894      10.617854       1.154605       2.715955       5.124852      -0.792656      15.072977           0.025697
          208              C      19.878766      -0.012945      16.772548      -0.208284      36.787846 0.45103606E+03  0.10737721E+05                                 9.698197                            7.113029       0.085829       1.985308                    0.999722      30.668123      89.697916       0.611612       0.420658      -1.057957       0.016915       0.002069      -0.010822       0.020187       0.019974       0.004965       0.005482       0.066802      -0.064257      -0.030120      -0.020053       0.050173             11.973387      10.570100       0.978952       2.901007       5.302786      -0.595594      20.047275           0.024767
          209              C      20.614550       0.270541      15.653569       0.082226      39.620833 0.40859772E+03  0.94336986E+04                                10.305082                            6.806300      -0.108533       1.976112                    0.999405      26.586207      75.101242       0.623968       0.425165      -1.061443       0.012071      -0.000023       0.022710       0.025719       0.022895       0.010579      -0.009926      -0.009056       0.029832      -0.033172       0.014588       0.018584             14.371996      12.466137       1.546892       6.224255       5.658248       0.272303      24.991603           0.071379
          210              C      21.954144       0.624796      15.818161      -0.216439      37.680208 0.47418566E+03  0.11426894E+05                                 9.859152                            7.300542       0.087014       1.980759                    0.999705      31.112568      91.445629       0.603022       0.421496      -1.057809      -0.020321      -0.002577       0.002092       0.020590       0.018283      -0.031682      -0.017997       0.043773       0.082828      -0.043096      -0.014780       0.057875             12.074356      12.709699       1.702831       4.495982       5.475876       0.113882      18.037492           0.031809
          211              C      22.485641       0.650273      17.102540       0.041862      30.449817 0.36502596E+03  0.82770414E+04                                 8.648179                            6.458553       0.089485       2.015945                    0.999814      27.935001      80.839175       0.630343       0.428527      -1.048657      -0.048259      -0.008478       0.033295       0.059240       0.021254      -0.013207       0.000468       0.040956      -0.109234      -0.039184      -0.010215       0.049400             10.441090      10.477902       1.785612       2.533905       5.256617      -0.175712      15.588749           0.019851
          212              C      19.781149       0.945690      12.050960       0.043854      29.376999 0.35813489E+03  0.80767864E+04                                 8.425564                            6.385683       0.133160       2.033065                    0.999833      27.665306      79.667511       0.636085       0.426972      -1.050312      -0.047639      -0.037952       0.009573       0.061656       0.010971      -0.022791      -0.026678      -0.039469      -0.034312      -0.037782      -0.008830       0.046612             10.044473       8.117901       2.155592       3.996283       7.864194      -0.356197      14.151323           0.025630
          213              C      20.359650       1.061955      13.287417      -0.209448      36.185126 0.45013733E+03  0.10721345E+05                                 9.593940                            7.107121       0.075731       1.981523                    0.999714      30.795867      90.377647       0.611122       0.420798      -1.056846      -0.015165      -0.010418       0.010241       0.021057       0.036984       0.019021       0.004536      -0.017872      -0.077493      -0.039040      -0.014938       0.053978             11.686231       8.620084       2.018812       4.442629       8.008989      -1.331376      18.429620           0.025645
          214              C      20.023395       0.183393      14.293365       0.080638      39.407654 0.41035643E+03  0.94841697E+04                                10.277435                            6.825119      -0.094582       1.981207                    0.999345      26.587821      75.136810       0.622555       0.425687      -1.061153      -0.010195      -0.003955      -0.024256       0.026607       0.014046       0.002888      -0.005047       0.032651       0.038012      -0.028668       0.013053       0.015616             14.272573      10.101117       2.377758       7.303566       8.123079      -0.062624      24.593524           0.076447
          215              C      28.140482      19.410253      13.986020      -0.215542      36.662181 0.45879288E+03  0.10981079E+05                                 9.700656                            7.188261       0.065667       1.976159                    0.999667      31.014111      91.279545       0.605920       0.422340      -1.055744       0.015488       0.016693      -0.000673       0.022781       0.021936      -0.011551      -0.035175      -0.049490       0.047013      -0.040982      -0.016775       0.057757             11.844237       9.203681       2.825765       5.312053       8.211413       0.934423      18.117617           0.028879
          216              C      27.605369      19.331395      12.731971       0.044675      28.839006 0.34951748E+03  0.78450815E+04                                 8.325184                            6.301358       0.121762       2.029957                    0.999821      27.671925      79.845670       0.640541       0.426021      -1.049492       0.033398       0.039582      -0.029021       0.059366       0.023409      -0.009830       0.000890      -0.029870      -0.109506      -0.039421      -0.006789       0.046210              9.922364       7.211410       2.016172       3.460254       7.787448      -0.038336      14.768235           0.022891
          217              C      11.421783      18.016285       0.057223       0.047972      29.646088 0.35443200E+03  0.79799071E+04                                 8.494071                            6.358479       0.108612       2.025375                    0.999803      27.676016      79.872425       0.635970       0.427765      -1.048855       0.055911      -0.011777       0.005638       0.057415      -0.037697       0.009754      -0.015726       0.016291       0.011141      -0.041332      -0.002976       0.044308             10.271883      10.617839       2.715924       1.154603      15.072962      -0.792664       5.124848           0.025690
          218              C      10.839666      16.772548      -0.012941      -0.208262      36.787274 0.45102816E+03  0.10737484E+05                                 9.698097                            7.112965       0.085838       1.985314                    0.999722      30.667818      89.696771       0.611615       0.420658      -1.057957       0.016912      -0.010816       0.002069       0.020181       0.004965       0.019971       0.005480       0.065522      -0.068053      -0.030112      -0.020054       0.050166             11.973245      10.569981       2.900936       0.978945      20.047018      -0.595590       5.302735           0.024748
          219              C      11.575450      15.653569       0.270545       0.082269      39.620376 0.40859314E+03  0.94335747E+04                                10.305053                            6.806295      -0.108588       1.976098                    0.999405      26.585978      75.100736       0.623964       0.425169      -1.061440       0.012067       0.022703      -0.000022       0.025710       0.010580       0.022888      -0.009924      -0.019443      -0.001308      -0.033165       0.014584       0.018581             14.371924      12.466085       6.224179       1.546892      24.991452       0.272302       5.658233           0.071363
          220              C      12.915044      15.818161       0.624800      -0.216418      37.679636 0.47417748E+03  0.11426646E+05                                 9.859053                            7.300481       0.087015       1.980762                    0.999705      31.112274      91.444510       0.603025       0.421496      -1.057809      -0.020315       0.002094      -0.002577       0.020584      -0.031678       0.018281      -0.017994      -0.019524      -0.107053      -0.043088      -0.014779       0.057867             12.074209      12.709559       4.495886       1.702817      18.037242       0.113875       5.475827           0.031795
          221              C      13.446541      17.102539       0.650277       0.041872      30.449697 0.36502446E+03  0.82769964E+04                                 8.648159                            6.458545       0.089477       2.015943                    0.999814      27.934885      80.838707       0.630343       0.428527      -1.048657      -0.048258       0.033289      -0.008475       0.059235      -0.013212       0.021252       0.000469       0.075096      -0.006797      -0.039190      -0.010208       0.049398             10.441056      10.477869       2.533872       1.785608      15.588690      -0.175718       5.256607           0.019843
          222              C      10.742049      12.050959       0.945693       0.043866      29.376834 0.35813295E+03  0.80767278E+04                                 8.425531                            6.385666       0.133168       2.033068                    0.999833      27.665172      79.666924       0.636086       0.426972      -1.050312      -0.047635       0.009576      -0.037948       0.061651      -0.022793       0.010968      -0.026675      -0.002570       0.076362      -0.037784      -0.008825       0.046609             10.044419       8.117854       3.996232       2.155593      14.151221      -0.356199       7.864180           0.025616
          223              C      11.320550      13.287417       1.061958      -0.209428      36.184716 0.45013228E+03  0.10721194E+05                                 9.593871                            7.107086       0.075725       1.981524                    0.999714      30.795653      90.376870       0.611123       0.420799      -1.056846      -0.015165       0.010236      -0.010412       0.021052       0.019017       0.036978       0.004535       0.029810       0.065545      -0.039034      -0.014937       0.053970             11.686122       8.619999       4.442538       2.018801      18.429418      -1.331384       8.008949           0.025628
          224              C      10.984295      14.293365       0.183396       0.080684      39.407191 0.41035184E+03  0.94840466E+04                                10.277406                            6.825115      -0.094642       1.981191                    0.999345      26.587603      75.136374       0.622550       0.425691      -1.061149      -0.010193      -0.024248      -0.003953       0.026598       0.002886       0.014036      -0.005043      -0.002674      -0.067977      -0.028659       0.013047       0.015612             14.272493      10.101066       7.303484       2.377766      24.593340      -0.062619       8.123072           0.076435
          225              C      19.101382      13.986015      19.410256      -0.215523      36.661836 0.45878798E+03  0.10980934E+05                                 9.700603                            7.188230       0.065658       1.976158                    0.999667      31.013939      91.278977       0.605921       0.422341      -1.055743       0.015481      -0.000675       0.016689       0.022774      -0.011551       0.021933      -0.035172      -0.048241       0.050722      -0.040974      -0.016776       0.057750             11.844153       9.203624       5.311994       2.825761      18.117456       0.934432       8.211378           0.028854
          226              C      18.566269      12.731967      19.331398       0.044684      28.838988 0.34951719E+03  0.78450717E+04                                 8.325183                            6.301358       0.121762       2.029957                    0.999821      27.671870      79.845442       0.640541       0.426021      -1.049492       0.033395      -0.029015       0.039581       0.059361      -0.009836       0.023407       0.000890       0.039816       0.099556      -0.039423      -0.006785       0.046208              9.922357       7.211405       3.460241       2.016181      14.768221      -0.038325       7.787446           0.022884
          227              C      20.460877      12.313818      10.052812       0.046692      29.697536 0.35518877E+03  0.80013437E+04                                 8.501612                            6.362990       0.112413       2.026006                    0.999825      27.712623      80.004414       0.636074       0.427459      -1.049025       0.057355       0.013433      -0.006310       0.059244       0.037524      -0.009334      -0.015693       0.018496       0.014349      -0.042047      -0.001739       0.043786             10.282271      10.626953      -2.719048      -1.155671      15.090902      -0.793501       5.128958           0.025704
          228              C      19.878757      13.557554      10.122976      -0.208221      36.803197 0.45119078E+03  0.10742420E+05                                 9.702488                            7.115429       0.082387       1.984200                    0.999727      30.670501      89.711690       0.611351       0.420798      -1.057860       0.016753       0.010550      -0.001528       0.019857      -0.005138      -0.019921       0.005001       0.066864      -0.065972      -0.029358      -0.021129       0.050487             11.980535      10.571834      -2.904954      -0.978511      20.064993      -0.595283       5.304778           0.024739
          229              C      20.614539      14.676533       9.839490       0.082541      39.606018 0.40843879E+03  0.94288715E+04                                10.301253                            6.803818      -0.101911       1.978267                    0.999390      26.582320      75.079392       0.624257       0.425020      -1.061561       0.012299      -0.023394      -0.000045       0.026430      -0.010905      -0.022589      -0.010327      -0.018214      -0.000873      -0.032950       0.014347       0.018604             14.367383      12.460921      -6.223381      -1.546256      24.984656       0.273277       5.656572           0.071312
          230              C      21.954134      14.511942       9.485235      -0.217854      37.741559 0.47517293E+03  0.11456793E+05                                 9.871365                            7.309636       0.083434       1.979407                    0.999698      31.139417      91.552915       0.602454       0.421668      -1.057687      -0.020416      -0.001596       0.002387       0.020617       0.031628      -0.018027      -0.018202      -0.019475      -0.107267      -0.043077      -0.014773       0.057850             12.090604      12.727557      -4.507579      -1.705232      18.061863       0.115780       5.482392           0.031808
          231              C      22.485635      13.227563       9.459758       0.044950      30.349181 0.36354044E+03  0.82349135E+04                                 8.629130                            6.444849       0.094675       2.018326                    0.999803      27.878808      80.633831       0.631096       0.428454      -1.048707      -0.048097      -0.033311       0.008392       0.059104       0.013145      -0.022514       0.000380       0.076639      -0.009871      -0.039419      -0.011770       0.051189             10.416697      10.460902      -2.527190      -1.783178      15.543510      -0.174661       5.245680           0.019828
          232              C      19.781130      18.279143       9.164342       0.044782      29.361819 0.35786506E+03  0.80696002E+04                                 8.425768                            6.385825       0.134460       2.033756                    0.999840      27.653864      79.642668       0.635664       0.427313      -1.050047      -0.048128      -0.008543       0.038188       0.062029       0.022738      -0.011466      -0.027193       0.000298       0.077395      -0.038227      -0.009013       0.047240             10.045179       8.118848      -3.997415      -2.155520      14.152604      -0.354856       7.864084           0.025606
          233              C      20.359634      17.042686       9.048077      -0.210093      36.222993 0.45070479E+03  0.10737997E+05                                 9.599373                            7.110617       0.076509       1.981470                    0.999711      30.814265      90.438097       0.611113       0.420682      -1.056944      -0.015784      -0.009944       0.010760       0.021536      -0.019545      -0.036753       0.004043       0.029483       0.064935      -0.039536      -0.014077       0.053613             11.693972       8.625239      -4.446522      -2.019422      18.443709      -1.332019       8.012968           0.025654
          234              C      20.023380      16.036737       9.926639       0.081598      39.402006 0.41019847E+03  0.94803843E+04                                10.280966                            6.826816      -0.101015       1.979385                    0.999401      26.580160      75.134763       0.622015       0.426063      -1.060832      -0.010217       0.024776       0.003966       0.027092      -0.003270      -0.014272      -0.005147      -0.001957      -0.067296      -0.028661       0.012560       0.016102             14.279031      10.106694      -7.308045      -2.380158      24.603513      -0.061299       8.126886           0.076450
          235              C      19.101390      16.344082      10.919849      -0.215709      36.627836 0.45824282E+03  0.10964160E+05                                 9.690630                            7.180176       0.066875       1.976655                    0.999709      31.004964      91.224397       0.606765       0.421896      -1.056066       0.015070       0.000340      -0.015720       0.021780       0.010858      -0.022112      -0.035621      -0.048598       0.049354      -0.041224      -0.016732       0.057956             11.831825       9.192988      -5.303062      -2.823560      18.097629       0.929331       8.204859           0.028875
          236              C      18.566273      17.598131      10.998707       0.046759      28.772600 0.34848569E+03  0.78159593E+04                                 8.310936                            6.290273       0.119755       2.029904                    0.999822      27.634689      79.701696       0.641392       0.425780      -1.049665       0.033252       0.029085      -0.038974       0.058912       0.008866      -0.024443       0.000861       0.040095       0.100089      -0.039183      -0.008014       0.047197              9.905089       7.200570      -3.453918      -2.015154      14.738553      -0.037047       7.776145           0.022870
          237              C      24.734569      10.167256       7.906250       0.046693      29.697388 0.35518703E+03  0.80012930E+04                                 8.501581                            6.362972       0.112418       2.026009                    0.999825      27.712526      80.004016       0.636076       0.427459      -1.049025      -0.057355       0.006312      -0.013431       0.059244      -0.009333       0.037524      -0.015692       0.002073      -0.034922      -0.042048      -0.001737       0.043785             10.282228      10.626919      -1.155669      -2.719035       5.128946      -0.793499      15.090819           0.025700
          238              C      25.316689      10.097093       6.662513      -0.208227      36.803181 0.45119107E+03  0.10742427E+05                                 9.702481                            7.115429       0.082395       1.984203                    0.999727      30.670492      89.711612       0.611352       0.420797      -1.057860      -0.016753       0.001529      -0.010552       0.019858      -0.019921      -0.005137       0.005002       0.066420      -0.067305      -0.029361      -0.021127       0.050487             11.980522      10.571835      -0.978512      -2.904950       5.304777      -0.595283      20.064953           0.024741
          239              C      24.580907      10.380578       5.543534       0.082526      39.606049 0.40843931E+03  0.94288821E+04                                10.301240                            6.803811      -0.101888       1.978273                    0.999390      26.582346      75.079344       0.624260       0.425019      -1.061562      -0.012299       0.000044       0.023396       0.026431      -0.022591      -0.010905      -0.010327      -0.008669       0.027759      -0.032952       0.014347       0.018605             14.367365      12.460907      -1.546253      -6.223383       5.656566       0.273279      24.984621           0.071315
          240              C      23.241312      10.734834       5.708126      -0.217858      37.741542 0.47517263E+03  0.11456781E+05                                 9.871357                            7.309628       0.083446       1.979411                    0.999698      31.139384      91.552732       0.602455       0.421668      -1.057687       0.020417      -0.002386       0.001596       0.020618      -0.018028       0.031628      -0.018202       0.043896       0.082846      -0.043078      -0.014773       0.057851             12.090598      12.727540      -1.705230      -4.507584       5.482389       0.115780      18.061866           0.031811
          241              C      22.709811      10.760311       6.992505       0.044947      30.349145 0.36353983E+03  0.82348984E+04                                 8.629130                            6.444848       0.094672       2.018325                    0.999803      27.878806      80.633897       0.631096       0.428454      -1.048706       0.048097      -0.008391       0.033312       0.059105      -0.022514       0.013145       0.000379       0.043254      -0.110022      -0.039418      -0.011771       0.051188             10.416698      10.460907      -1.783179      -2.527194       5.245682      -0.174662      15.543505           0.019822
          242              C       7.336116      11.055727       1.940925       0.044778      29.361851 0.35786582E+03  0.80696226E+04                                 8.425777                            6.385835       0.134455       2.033756                    0.999840      27.653872      79.642740       0.635663       0.427313      -1.050047       0.048129      -0.038188       0.008542       0.062030      -0.011466       0.022738      -0.027193      -0.038549      -0.039148      -0.038228      -0.009012       0.047240             10.045189       8.118852      -2.155516      -3.997417       7.864097      -0.354859      14.152617           0.025614
          243              C       6.757612      11.171992       3.177382      -0.210096      36.222840 0.45070272E+03  0.10737931E+05                                 9.599336                            7.110593       0.076525       1.981477                    0.999711      30.814179      90.437656       0.611115       0.420681      -1.056945       0.015784      -0.010760       0.009945       0.021536      -0.036753      -0.019545       0.004042      -0.017728      -0.076693      -0.039537      -0.014076       0.053614             11.693925       8.625204      -2.019411      -4.446503       8.012940      -1.332014      18.443632           0.025657
          244              C       7.093866      10.293430       4.183330       0.081583      39.402027 0.41019893E+03  0.94803925E+04                                10.280949                            6.826807      -0.100992       1.979391                    0.999401      26.580186      75.134696       0.622017       0.426061      -1.060833       0.010219      -0.003966      -0.024777       0.027094      -0.014275      -0.003271      -0.005148       0.032668       0.036586      -0.028663       0.012561       0.016102             14.279008      10.106677      -2.380150      -7.308036       8.126872      -0.061300      24.603475           0.076460
          245              C       8.015856       9.300220       3.875985      -0.215714      36.627702 0.45824116E+03  0.10964107E+05                                 9.690596                            7.180155       0.066891       1.976661                    0.999709      31.004894      91.224028       0.606767       0.421895      -1.056067      -0.015072       0.015720      -0.000340       0.021781      -0.022112       0.010858      -0.035621      -0.048981       0.048220      -0.041226      -0.016731       0.057956             11.831781       9.192953      -2.823546      -5.303037       8.204832       0.929325      18.097560           0.028879
          246              C       8.550973       9.221362       2.621936       0.046757      28.772524 0.34848495E+03  0.78159395E+04                                 8.310924                            6.290268       0.119753       2.029905                    0.999822      27.634658      79.701614       0.641392       0.425780      -1.049665      -0.033253       0.038974      -0.029087       0.058913      -0.024441       0.008866       0.000861      -0.029998      -0.110193      -0.039184      -0.008012       0.047196              9.905071       7.200558      -2.015151      -3.453905       7.776138      -0.037042      14.738516           0.022873
          247              C      15.695463      20.162847       2.203785       0.047971      29.645993 0.35443088E+03  0.79798742E+04                                 8.494049                            6.358467       0.108615       2.025377                    0.999803      27.675954      79.872162       0.635971       0.427764      -1.048855      -0.055912      -0.005639       0.011775       0.057416       0.009752      -0.037697      -0.015727       0.002577      -0.030005      -0.041332      -0.002976       0.044308             10.271854      10.617812       1.154599       2.715921       5.124840      -0.792664      15.072911           0.025697
          248              C       7.238507       0.012940       3.447522      -0.208269      36.787306 0.45102885E+03  0.10737503E+05                                 9.698098                            7.112968       0.085844       1.985316                    0.999722      30.667828      89.696754       0.611615       0.420658      -1.057957      -0.016913      -0.002070       0.010818       0.020183       0.019971       0.004965       0.005481       0.066791      -0.064255      -0.030114      -0.020053       0.050167             11.973247      10.569985       0.978941       2.900946       5.302738      -0.595594      20.047018           0.024755
          249              C      15.541796      19.949524       4.566501       0.082253      39.620413 0.40859380E+03  0.94335885E+04                                10.305036                            6.806285      -0.108563       1.976105                    0.999405      26.586013      75.100692       0.623966       0.425167      -1.061442      -0.012068       0.000022      -0.022705       0.025713       0.022889       0.010580      -0.009925      -0.009063       0.029822      -0.033166       0.014585       0.018581             14.371901      12.466062       1.546884       6.224176       5.658225       0.272296      24.991416           0.071368
          250              C      14.202202      19.595269       4.401909      -0.216423      37.679602 0.47417733E+03  0.11426638E+05                                 9.859041                            7.300475       0.087027       1.980766                    0.999705      31.112246      91.444333       0.603026       0.421495      -1.057810       0.020316       0.002575      -0.002094       0.020585       0.018282      -0.031679      -0.017994       0.043764       0.082812      -0.043088      -0.014780       0.057868             12.074196      12.709538       1.702811       4.495883       5.475822       0.113872      18.037229           0.031795
          251              C      13.670705      19.569792       3.117530       0.041870      30.449622 0.36502361E+03  0.82769730E+04                                 8.648146                            6.458537       0.089477       2.015944                    0.999814      27.934860      80.838640       0.630343       0.428527      -1.048657       0.048258       0.008475      -0.033291       0.059237       0.021252      -0.013211       0.000469       0.040946      -0.109242      -0.039189      -0.010208       0.049397             10.441038      10.477856       1.785607       2.533865       5.256603      -0.175721      15.588654           0.019848
          252              C      16.375197      19.274375       8.169110       0.043868      29.376680 0.35813053E+03  0.80766570E+04                                 8.425495                            6.385640       0.133177       2.033073                    0.999833      27.665050      79.666418       0.636088       0.426971      -1.050313       0.047636       0.037948      -0.009575       0.061652       0.010968      -0.022792      -0.026675      -0.039466      -0.034322      -0.037783      -0.008826       0.046608             10.044377       8.117821       2.155580       3.996222       7.864141      -0.356191      14.151170           0.025614
          253              C      15.796696      19.158110       6.932653      -0.209437      36.184786 0.45013328E+03  0.10721221E+05                                 9.593877                            7.107090       0.075734       1.981526                    0.999714      30.795674      90.376860       0.611124       0.420798      -1.056847       0.015165       0.010414      -0.010237       0.021053       0.036980       0.019018       0.004535      -0.017870      -0.077490      -0.039036      -0.014937       0.053972             11.686133       8.620007       2.018796       4.442554       8.008947      -1.331379      18.429445           0.025635
          254              C      16.132951      20.036672       5.926705       0.080669      39.407215 0.41035236E+03  0.94840566E+04                                10.277388                            6.825105      -0.094617       1.981199                    0.999345      26.587635      75.136327       0.622552       0.425690      -1.061151       0.010193       0.003954       0.024250       0.026601       0.014039       0.002886      -0.005044       0.032650       0.038003      -0.028661       0.013049       0.015612             14.272469      10.101046       2.377751       7.303474       8.123052      -0.062628      24.593308           0.076426
          255              C       8.015864       0.809812       6.234050      -0.215530      36.661880 0.45878913E+03  0.10980966E+05                                 9.700605                            7.188236       0.065665       1.976161                    0.999667      31.013948      91.278942       0.605921       0.422341      -1.055744      -0.015484      -0.016690       0.000674       0.022776       0.021933      -0.011552      -0.035171      -0.049486       0.047004      -0.040977      -0.016775       0.057752             11.844155       9.203622       2.825753       5.311992       8.211378       0.934420      18.117467           0.028860
          256              C       8.550977       0.888670       7.488099       0.044684      28.838830 0.34951519E+03  0.78450124E+04                                 8.325147                            6.301337       0.121775       2.029962                    0.999821      27.671751      79.844920       0.640542       0.426021      -1.049493      -0.033396      -0.039580       0.029017       0.059362       0.023406      -0.009833       0.000890      -0.029870      -0.109500      -0.039421      -0.006785       0.046207              9.922312       7.211367       2.016159       3.460220       7.787408      -0.038338      14.768160           0.022898
          257              C      20.215006      10.052808      18.016285       0.047527      29.637794 0.35432217E+03  0.79762084E+04                                 8.486574                            6.352139       0.114304       2.026824                    0.999821      27.679286      79.855848       0.637140       0.427044      -1.049377      -0.056984      -0.006100      -0.013525       0.058884       0.009488       0.037516       0.015938       0.002042      -0.034566      -0.042023      -0.001958       0.043981             10.262873      10.606027       1.153941      -2.707171       5.120330       0.793083      15.062263           0.025691
          258              C      20.797125      10.122972      16.772548      -0.210029      36.892420 0.45254334E+03  0.10783281E+05                                 9.720478                            7.128245       0.080892       1.983261                    0.999723      30.713508      89.889676       0.610491       0.421053      -1.057642      -0.017357      -0.001633      -0.010672       0.020441       0.019864      -0.004971      -0.005388       0.064774      -0.067136      -0.029149      -0.020577       0.049726             12.004131      10.587068       0.979204      -2.909537       5.314236       0.597708      20.111089           0.024777
          259              C      20.061344       9.839487      15.653569       0.083745      39.564388 0.40791278E+03  0.94139185E+04                                10.295958                            6.800299      -0.104330       1.977748                    0.999402      26.564013      75.022303       0.624285       0.425128      -1.061468      -0.012450      -0.000199       0.023448       0.026549       0.023187      -0.010363       0.010615      -0.007273       0.028533      -0.033327       0.014254       0.019073             14.360014      12.453336       1.544970      -6.218960       5.654110      -0.272537      24.972595           0.071354
          260              C      18.721750       9.485231      15.818161      -0.219203      37.776146 0.47575487E+03  0.11474159E+05                                 9.877135                            7.314211       0.084086       1.979462                    0.999710      31.155214      91.608103       0.602262       0.421680      -1.057696       0.020159       0.002379       0.003158       0.020543       0.018331       0.030838       0.018178       0.042837       0.082253      -0.042736      -0.014272       0.057008             12.097732      12.735833       1.706034      -4.512042       5.485722      -0.116246      18.071640           0.031841
          261              C      18.190249       9.459753      17.102540       0.044368      30.361399 0.36371167E+03  0.82401073E+04                                 8.634333                            6.449019       0.087762       2.016360                    0.999808      27.883029      80.663517       0.630477       0.428806      -1.048447       0.048000       0.008533       0.033211       0.058989       0.022039       0.013820      -0.000728       0.043543      -0.109802      -0.039682      -0.011383       0.051065             10.423159      10.465139       1.783505      -2.528709       5.248856       0.175093      15.555481           0.019824
          262              C      20.894755       9.164339      12.050960       0.045600      29.344220 0.35761522E+03  0.80624965E+04                                 8.421951                            6.383245       0.135867       2.034185                    0.999849      27.644235      79.605664       0.635849       0.427266      -1.050084       0.048101       0.038048       0.008596       0.061929       0.011736       0.023316       0.026745      -0.038758      -0.032559      -0.037773      -0.009228       0.047001             10.040199       8.114365       2.154480      -3.993943       7.861016       0.355716      14.145216           0.025624
          263              C      20.316251       9.048074      13.287417      -0.209495      36.232610 0.45084291E+03  0.10742850E+05                                 9.605588                            7.115548       0.073575       1.980738                    0.999719      30.812474      90.459758       0.610364       0.421136      -1.056585       0.014200       0.009869       0.009815       0.019884       0.037673      -0.019599      -0.003929      -0.019430      -0.079646      -0.040516      -0.014537       0.055053             11.701951       8.629737       2.019242      -4.449575       8.016842       1.333867      18.459275           0.025650
          264              C      20.652503       9.926635      14.293365       0.082141      39.360760 0.40970181E+03  0.94658234E+04                                10.273472                            6.821979      -0.098023       1.980389                    0.999389      26.563016      75.068515       0.622345       0.425975      -1.060910       0.010376       0.003816      -0.024811       0.027163       0.014248      -0.003334       0.005509       0.031220       0.034564      -0.027916       0.012163       0.015754             14.268940      10.097939       2.376387      -7.302383       8.119478       0.061480      24.589403           0.076498
          265              C      21.574491      10.919845      13.986020      -0.216367      36.698684 0.45936787E+03  0.10998035E+05                                 9.707303                            7.193199       0.065461       1.975915                    0.999654      31.027831      91.326422       0.605671       0.422391      -1.055736      -0.014599      -0.016073      -0.001076       0.021740       0.022001       0.010332       0.034890      -0.048382       0.049240      -0.041138      -0.015848       0.056985             11.853761       9.212208       2.828752      -5.319943       8.216247      -0.940043      18.132828           0.028873
          266              C      22.109607      10.998704      12.731971       0.046374      28.750028 0.34815200E+03  0.78066943E+04                                 8.307113                            6.287939       0.120795       2.030360                    0.999793      27.622935      79.661671       0.641400       0.425872      -1.049597      -0.033094      -0.038624      -0.029291       0.058694       0.024924       0.008752      -0.001385      -0.031287      -0.113581      -0.040292      -0.008172       0.048464              9.899702       7.198810       2.016138      -3.451563       7.774357       0.034431      14.725940           0.022895
          267              C      11.175927       0.057220      12.313820       0.048148      29.661625 0.35464144E+03  0.79859376E+04                                 8.495025                            6.358163       0.115226       2.026956                    0.999805      27.690557      79.925409       0.636304       0.427469      -1.049018      -0.057116       0.006399       0.012850       0.058892      -0.009375      -0.037464       0.015981       0.003149      -0.033509      -0.041672      -0.002411       0.044084             10.273569      10.617694      -1.154797       2.712443       5.125047       0.793921      15.077967           0.025703
          268              C      11.758043      -0.012944      13.557557      -0.208209      36.818289 0.45145681E+03  0.10750458E+05                                 9.705661                            7.118154       0.081212       1.983765                    0.999706      30.678737      89.746170       0.611147       0.420872      -1.057801      -0.017434       0.002138       0.010745       0.020591      -0.019698       0.004768      -0.004623       0.066969      -0.069067      -0.029144      -0.021675       0.050819             11.984125      10.572533      -0.978076       2.904459       5.306543       0.596459      20.073298           0.024749
          269              C      11.022259       0.270541      14.676536       0.080824      39.657779 0.40907183E+03  0.94466132E+04                                10.306710                            6.806753      -0.100892       1.978349                    0.999372      26.606023      75.145039       0.624479       0.424729      -1.061802      -0.011935      -0.000143      -0.023050       0.025957      -0.022988       0.010397       0.010353      -0.009146       0.025978      -0.032905       0.013479       0.019426             14.375698      12.466165      -1.546366       6.228422       5.659265      -0.273115      25.001663           0.071367
          270              C       9.682664       0.624797      14.511944      -0.215899      37.689935 0.47436520E+03  0.11432708E+05                                 9.865457                            7.306091       0.081134       1.979150                    0.999701      31.108283      91.449591       0.602256       0.421977      -1.057470       0.020616      -0.002359      -0.002171       0.020863      -0.018269      -0.031571       0.018434       0.044461       0.084131      -0.043703      -0.014507       0.058209             12.082508      12.720534      -1.703971       4.505711       5.479626      -0.115972      18.047363           0.031792
          271              C       9.151166       0.650274      13.227565       0.043313      30.393409 0.36419681E+03  0.82536145E+04                                 8.637907                            6.451218       0.088039       2.016120                    0.999804      27.903545      80.727702       0.630695       0.428527      -1.048648       0.047473      -0.008345      -0.033510       0.058705      -0.022104      -0.013595      -0.000774       0.043335      -0.109624      -0.039557      -0.011388       0.050945             10.427661      10.471385      -1.784950       2.530347       5.250879       0.175165      15.560720           0.019852
          272              C      11.855658       0.945688      18.279145       0.043738      29.391815 0.35832637E+03  0.80828276E+04                                 8.432620                            6.390994       0.135985       2.033902                    0.999826      27.671188      79.713650       0.635232       0.427454      -1.049932       0.047530      -0.037710      -0.008962       0.061330      -0.011267      -0.023128       0.026754      -0.040625      -0.037304      -0.038598      -0.008787       0.047385             10.053406       8.125960      -2.157637       4.001242       7.870600       0.354658      14.163659           0.025622
          273              C      11.277157       1.061954      17.042688      -0.209733      36.233252 0.45087402E+03  0.10743227E+05                                 9.602665                            7.113336       0.074490       1.980821                    0.999722      30.815819      90.452919       0.610807       0.420846      -1.056822       0.015325      -0.010747      -0.009804       0.021129      -0.036847       0.019690      -0.004438      -0.017169      -0.076304      -0.039404      -0.014349       0.053753             11.698104       8.627216      -2.018677       4.448088       8.014679       1.333275      18.452418           0.025659
          274              C      11.613414       0.183392      16.036740       0.081956      39.378447 0.40991324E+03  0.94717788E+04                                10.276038                            6.823640      -0.094251       1.981352                    0.999398      26.569220      75.086380       0.622293       0.425963      -1.060935       0.010259      -0.003960       0.024011       0.026410      -0.013794       0.003204       0.004871       0.033317       0.035761      -0.028386       0.012194       0.016193             14.271947      10.100880      -2.377999       7.304179       8.122286       0.061221      24.592675           0.076400
          275              C      21.574476      19.410252      16.344085      -0.213713      36.578585 0.45747004E+03  0.10940947E+05                                 9.683361                            7.175391       0.066283       1.976804                    0.999697      30.975728      91.115848       0.606812       0.422046      -1.055982      -0.014591       0.015604       0.001711       0.021432      -0.022393      -0.010143       0.035961      -0.048556       0.051351      -0.041934      -0.016287       0.058221             11.822358       9.185990      -2.821150       5.298723       8.198541      -0.929532      18.082544           0.028840
          276              C      22.109589      19.331394      17.598134       0.044110      28.838114 0.34948687E+03  0.78443115E+04                                 8.323915                            6.299756       0.118582       2.028979                    0.999829      27.676443      79.861235       0.640817       0.425841      -1.049591      -0.032813       0.038852       0.030439       0.059268      -0.024001      -0.009572      -0.001130      -0.031182      -0.114639      -0.040909      -0.006969       0.047878              9.920975       7.211057      -2.017992       3.459656       7.787995       0.037233      14.763872           0.022903
          277              C      15.941319       7.906245      20.162847       0.048144      29.661842 0.35464441E+03  0.79860253E+04                                 8.495075                            6.358195       0.115211       2.026950                    0.999805      27.690718      79.926112       0.636301       0.427470      -1.049017       0.057117      -0.012851      -0.006398       0.058893      -0.037465      -0.009376       0.015982       0.018330       0.012035      -0.041674      -0.002411       0.044085             10.273632      10.617750       2.712443      -1.154805      15.078070       0.793936       5.125076           0.025704
          278              C       6.320130       6.662513       0.012941      -0.208203      36.818249 0.45145592E+03  0.10750434E+05                                 9.705658                            7.118148       0.081208       1.983764                    0.999706      30.678719      89.746149       0.611147       0.420872      -1.057801       0.017434      -0.010744      -0.002137       0.020590       0.004768      -0.019698      -0.004622       0.068019      -0.065914      -0.029142      -0.021676       0.050818             11.984124      10.572524       2.904453      -0.978077      20.073306       0.596466       5.306540           0.024754
          279              C      16.094987       5.543529      19.949525       0.080833      39.657814 0.40907181E+03  0.94466164E+04                                10.306732                            6.806762      -0.100907       1.978345                    0.999372      26.606018      75.145136       0.624477       0.424730      -1.061801       0.011935       0.023049       0.000143       0.025956       0.010398      -0.022988       0.010353      -0.017562       0.000731      -0.032905       0.013479       0.019426             14.375737      12.466194       6.228441      -1.546369      25.001740      -0.273110       5.659276           0.071364
          280              C      17.434582       5.708121      19.595270      -0.215896      37.689998 0.47436599E+03  0.11432735E+05                                 9.865473                            7.306100       0.081125       1.979147                    0.999701      31.108318      91.449793       0.602255       0.421977      -1.057469      -0.020615       0.002172       0.002361       0.020863      -0.031571      -0.018268       0.018434      -0.019835      -0.108761      -0.043703      -0.014506       0.058210             12.082529      12.720559       4.505718      -1.703975      18.047394      -0.115970       5.479634           0.031796
          281              C      17.966080       6.992500      19.569793       0.043313      30.393543 0.36419868E+03  0.82536697E+04                                 8.637939                            6.451239       0.088029       2.016116                    0.999804      27.903629      80.728078       0.630693       0.428528      -1.048647      -0.047473       0.033510       0.008346       0.058705      -0.013596      -0.022104      -0.000777       0.076483      -0.010189      -0.039560      -0.011387       0.050947             10.427701      10.471431       2.530356      -1.784961      15.560774       0.175162       5.250898           0.019846
          282              C      15.261588       1.940920      19.274377       0.043737      29.391904 0.35832749E+03  0.80828600E+04                                 8.432637                            6.391004       0.135985       2.033901                    0.999826      27.671266      79.713939       0.635231       0.427454      -1.049932      -0.047529       0.008962       0.037710       0.061330      -0.023128      -0.011268       0.026754      -0.001660       0.079588      -0.038599      -0.008787       0.047386             10.053429       8.125977       4.001253      -2.157642      14.163696       0.354664       7.870614           0.025617
          283              C      15.840089       3.177377      19.158112      -0.209728      36.233305 0.45087452E+03  0.10743244E+05                                 9.602678                            7.113342       0.074481       1.980818                    0.999722      30.815854      90.453110       0.610806       0.420846      -1.056822      -0.015325       0.009803       0.010746       0.021129       0.019691      -0.036846      -0.004437       0.029569       0.063904      -0.039405      -0.014348       0.053752             11.698122       8.627226       4.448094      -2.018679      18.452452       1.333286       8.014690           0.025664
          284              C      15.503832       4.183325      20.036674       0.081967      39.378503 0.40991346E+03  0.94717894E+04                                10.276063                            6.823651      -0.094268       1.981347                    0.999398      26.569227      75.086530       0.622291       0.425964      -1.060934      -0.010258      -0.024010       0.003960       0.026408       0.003204      -0.013793       0.004871      -0.001221      -0.067857      -0.028386       0.012193       0.016193             14.271989      10.100907       7.304204      -2.378005      24.592753       0.061225       8.122306           0.076387
          285              C       5.542770       3.875985       0.809814      -0.213709      36.578696 0.45747151E+03  0.10940994E+05                                 9.683389                            7.175409       0.066270       1.976799                    0.999697      30.975798      91.116182       0.606810       0.422047      -1.055982       0.014590      -0.001711      -0.015605       0.021431      -0.010143      -0.022393       0.035963      -0.049952       0.047155      -0.041933      -0.016289       0.058222             11.822395       9.186024       5.298751      -2.821163      18.082597      -0.929547       8.198565           0.028852
          286              C       5.007657       2.621936       0.888672       0.044108      28.838267 0.34948900E+03  0.78443726E+04                                 8.323946                            6.299776       0.118577       2.028976                    0.999829      27.676549      79.861648       0.640816       0.425842      -1.049591       0.032812      -0.030438      -0.038854       0.059268      -0.009573      -0.024003      -0.001131       0.041728       0.104091      -0.040909      -0.006970       0.047879              9.921015       7.211088       3.459676      -2.018004      14.763934       0.037228       7.788023           0.022884
          287              C       6.902240       2.203783      10.167258       0.047531      29.637800 0.35432172E+03  0.79761956E+04                                 8.486575                            6.352134       0.114307       2.026824                    0.999821      27.679274      79.855792       0.637141       0.427044      -1.049377       0.056983       0.013526       0.006099       0.058883       0.037514       0.009488       0.015939       0.018304       0.014222      -0.042022      -0.001958       0.043980             10.262881      10.606032      -2.707185       1.153937      15.062287       0.793082       5.120323           0.025676
          288              C       6.320121       3.447519      10.097094      -0.210020      36.892377 0.45254220E+03  0.10783249E+05                                 9.720475                            7.128239       0.080884       1.983258                    0.999723      30.713483      89.889636       0.610490       0.421053      -1.057641       0.017355       0.010670       0.001632       0.020438      -0.004972       0.019863      -0.005386       0.065953      -0.063586      -0.029146      -0.020577       0.049723             12.004130      10.587064      -2.909536       0.979203      20.111093       0.597713       5.314232           0.024783
          289              C       7.055902       4.566498      10.380580       0.083766      39.564289 0.40791171E+03  0.94138930E+04                                10.295966                            6.800306      -0.104361       1.977739                    0.999402      26.563959      75.022293       0.624282       0.425130      -1.061466       0.012449      -0.023445       0.000199       0.026546      -0.010364       0.023184       0.010614      -0.017903      -0.003346      -0.033323       0.014252       0.019071             14.360015      12.453346      -6.218941       1.544971      24.972589      -0.272528       5.654112           0.071342
          290              C       8.395496       4.401907      10.734835      -0.219195      37.776073 0.47575392E+03  0.11474132E+05                                 9.877125                            7.314207       0.084075       1.979458                    0.999710      31.155203      91.608107       0.602262       0.421680      -1.057695      -0.020156      -0.003158      -0.002380       0.020541       0.030837       0.018331       0.018178      -0.019708      -0.105376      -0.042734      -0.014272       0.057006             12.097712      12.735825      -4.512014       1.706030      18.071594      -0.116235       5.485715           0.031837
          291              C       8.926997       3.117528      10.760312       0.044374      30.361329 0.36371074E+03  0.82400762E+04                                 8.634311                            6.449004       0.087772       2.016363                    0.999808      27.882943      80.663066       0.630479       0.428806      -1.048448      -0.047999      -0.033208      -0.008533       0.058988       0.013820       0.022038      -0.000728       0.076671      -0.010414      -0.039681      -0.011383       0.051064             10.423130      10.465095      -2.528695       1.783491      15.555457       0.175102       5.248838           0.019818
          292              C      24.300691       8.169108      11.055728       0.045604      29.344249 0.35761566E+03  0.80625090E+04                                 8.421958                            6.383249       0.135868       2.034184                    0.999849      27.644258      79.605747       0.635849       0.427266      -1.050084      -0.048098      -0.008598      -0.038048       0.061927       0.023316       0.011736       0.026745      -0.003097       0.074417      -0.037774      -0.009227       0.047001             10.040204       8.114374      -3.993940       2.154487      14.145214       0.355724       7.861025           0.025613
          293              C      24.879195       6.932650      11.171993      -0.209487      36.232618 0.45084332E+03  0.10742866E+05                                 9.605597                            7.115557       0.073562       1.980734                    0.999719      30.812485      90.459901       0.610363       0.421137      -1.056585      -0.014199      -0.009813      -0.009868       0.019882      -0.019598       0.037672      -0.003930       0.030106       0.068964      -0.040514      -0.014536       0.055050             11.701957       8.629741      -4.449565       2.019244      18.459274       1.333882       8.016855           0.025653
          294              C      24.542943       5.926702      10.293431       0.082163      39.360659 0.40970070E+03  0.94657977E+04                                10.273483                            6.821988      -0.098055       1.980380                    0.999389      26.562956      75.068507       0.622342       0.425977      -1.060908      -0.010374       0.024809      -0.003815       0.027160      -0.003334       0.014244       0.005507      -0.001669      -0.064110      -0.027912       0.012160       0.015752             14.268944      10.097948      -7.302378       2.376395      24.589393       0.061484       8.119491           0.076477
          295              C      23.620955       6.234047       9.300221      -0.216359      36.698661 0.45936750E+03  0.10998027E+05                                 9.707309                            7.193204       0.065446       1.975910                    0.999654      31.027830      91.326517       0.605670       0.422392      -1.055735       0.014596       0.001077       0.016072       0.021737       0.010332       0.022000       0.034890      -0.048806       0.047946      -0.041134      -0.015849       0.056983             11.853764       9.212219      -5.319946       2.828759      18.132817      -0.940047       8.216256           0.028881
          296              C      23.085839       7.488096       9.221363       0.046377      28.750141 0.34815344E+03  0.78067350E+04                                 8.307138                            6.287954       0.120789       2.030357                    0.999794      27.622987      79.661883       0.641399       0.425872      -1.049596       0.033094       0.029288       0.038623       0.058692       0.008755       0.024925      -0.001385       0.041145       0.103716      -0.040292      -0.008172       0.048464              9.899732       7.198834      -3.451575       2.016150      14.725979       0.034436       7.774384           0.022883
          297              N      17.233931      10.466717       2.031713      -0.239315      41.766988 0.56482577E+03  0.14006283E+05                                10.290387                            7.809886      -0.310270       1.909872                    0.998853      29.119729      82.640179       0.609946       0.404954      -1.084718      -0.048637      -0.015675       0.120398       0.130794       0.014244       0.019729       0.019898       0.026178      -0.061756      -0.035131      -0.005920       0.041051             12.788053      13.188364       2.473333      -3.101157       7.255985       1.197917      17.919811           0.094732
          298              N      14.357682      10.094463       8.459471      -0.238981      40.904032 0.57413389E+03  0.14288300E+05                                10.163034                            7.882686      -0.328116       1.906501                    0.998744      29.091707      82.574892       0.606418       0.405851      -1.084657       0.054824       0.006205      -0.116302       0.128726       0.020087       0.011577       0.008874      -0.045932      -0.056198      -0.028772      -0.013649       0.042421             12.452185       9.381149       2.062397      -4.613771      10.708274       0.335904      17.267133           0.102369
          299              N      26.273011      19.863386       8.078322      -0.239506      41.752293 0.56461370E+03  0.13999212E+05                                10.285945                            7.806973      -0.309421       1.910222                    0.998853      29.115970      82.614551       0.610251       0.404804      -1.084857      -0.047879       0.015454      -0.120444       0.130529      -0.014026      -0.019447       0.020144       0.026055      -0.060271      -0.034952      -0.005694       0.040647             12.781101      13.183713      -2.472651       3.096563       7.253102       1.198083      17.906488           0.094863
          300              N      14.357704       0.015569       1.650564      -0.238697      40.872373 0.57357483E+03  0.14270187E+05                                10.155216                            7.876723      -0.326707       1.907127                    0.998702      29.080981      82.518643       0.606924       0.405632      -1.084859       0.055419      -0.007275       0.117156       0.129806      -0.020596      -0.012063       0.008316      -0.046952      -0.057773      -0.029815      -0.013402       0.043217             12.441150       9.373202      -2.061436       4.606771      10.701543       0.337988      17.248707           0.102466
          301              N      18.922435      12.141748       0.356682      -0.239485      41.751581 0.56460317E+03  0.13998870E+05                                10.285793                            7.806875      -0.309375       1.910240                    0.998853      29.115646      82.613102       0.610259       0.404802      -1.084860       0.047879       0.120444      -0.015452       0.130530      -0.019447      -0.014026       0.020142       0.043162      -0.008940      -0.034951      -0.005694       0.040646             12.780882      13.183529       3.096450      -2.472628      17.906113       1.198064       7.253005           0.094852
          302              N      21.798669      18.569506      -0.015569      -0.238683      40.871921 0.57356757E+03  0.14269953E+05                                10.155121                            7.876659      -0.326682       1.907138                    0.998702      29.080761      82.517698       0.606928       0.405631      -1.084860      -0.055419      -0.117155       0.007274       0.129806      -0.012064      -0.020595       0.008314       0.005410       0.099311      -0.029815      -0.013400       0.043215             12.441015       9.373109       4.606691      -2.061429      17.248476       0.337995      10.701460           0.102446
          303              N      27.961515      18.188355       9.753353      -0.239283      41.765935 0.56480973E+03  0.14005765E+05                                10.290160                            7.809737      -0.310213       1.909895                    0.998853      29.119237      82.638008       0.609957       0.404950      -1.084723       0.048637      -0.120395       0.015673       0.130791       0.019727       0.014245       0.019896       0.043963      -0.008371      -0.035129      -0.005918       0.041047             12.787727      13.188081      -3.101013       2.473278      17.919272       1.197894       7.255828           0.094702
          304              N      12.759564      11.760597      10.125604      -0.238937      40.902594 0.57411116E+03  0.14287562E+05                                10.162724                            7.882477      -0.328034       1.906534                    0.998744      29.091017      82.571854       0.606434       0.405846      -1.084663      -0.054824       0.116300      -0.006203       0.128724       0.011579       0.020081       0.008872       0.005135       0.096997      -0.028774      -0.013644       0.042418             12.451741       9.380847      -4.613516       2.062351      17.266390       0.335942      10.707986           0.102331
          305              N      23.441973       2.031708      19.863388      -0.238447      41.728974 0.56421225E+03  0.13987172E+05                                10.283779                            7.805324      -0.312653       1.909378                    0.998818      29.105207      82.585584       0.610166       0.404921      -1.084748       0.049429       0.121338       0.015621       0.131947      -0.018667       0.014811      -0.019544       0.042753      -0.009532      -0.033930      -0.006506       0.040436             12.778627      13.177872       3.096455       2.471318      17.905824      -1.197691       7.252184           0.094741
          306              N      17.279132       8.459471       0.015569      -0.237937      40.842385 0.57307212E+03  0.14254833E+05                                10.151843                            7.874570      -0.330032       1.906362                    0.998718      29.066023      82.473204       0.606845       0.405766      -1.084748      -0.054899      -0.116509      -0.006856       0.128978      -0.011387       0.020044      -0.008385       0.004552       0.096341      -0.028576      -0.013424       0.042000             12.436683       9.370450       4.605744       2.059913      17.242851      -0.337852      10.696748           0.102376
          307              N      14.402877       8.078320      10.466717      -0.239850      41.799624 0.56532034E+03  0.14022523E+05                                10.297554                            7.814659      -0.315239       1.908266                    0.998801      29.136841      82.717962       0.609562       0.405095      -1.084554       0.048844      -0.120041      -0.015478       0.130519       0.019419      -0.014074      -0.019885       0.043418      -0.008171      -0.034866      -0.005713       0.040578             12.797763      13.198236      -3.105178      -2.475613      17.934082      -1.198251       7.260971           0.094860
          308              N      17.279128       1.650562      10.094466      -0.239381      40.920697 0.57436648E+03  0.14295903E+05                                10.166425                            7.884675      -0.330749       1.905662                    0.998743      29.100379      82.611687       0.606281       0.405891      -1.084602      -0.054949       0.115807       0.006649       0.128355       0.011769      -0.020171      -0.008416       0.004088       0.095522      -0.028856      -0.013071       0.041928             12.456851       9.384361      -4.615973      -2.062514      17.274583      -0.337019      10.711609           0.102357
          309              N      12.714369       9.753350      12.141748      -0.239880      41.800607 0.56533503E+03  0.14022999E+05                                10.297764                            7.814796      -0.315299       1.908243                    0.998801      29.137294      82.719968       0.609551       0.405099      -1.084550      -0.048844       0.015479       0.120042       0.130520      -0.014074       0.019419      -0.019887       0.025802      -0.061041      -0.034868      -0.005713       0.040581             12.798069      13.198501      -2.475657      -3.105328       7.261112      -1.198273      17.934592           0.094899
          310              N      27.916318      10.125600      18.569506      -0.239407      40.921532 0.57438000E+03  0.14296340E+05                                10.166602                            7.884796      -0.330793       1.905644                    0.998742      29.100777      82.613406       0.606272       0.405894      -1.084599       0.054948      -0.006650      -0.115809       0.128356      -0.020174       0.011768      -0.008418      -0.045719      -0.053893      -0.028856      -0.013075       0.041931             12.457108       9.384536      -2.062535      -4.616123      10.711775      -0.336997      17.275014           0.102371
          311              N      21.753473       0.356678      18.188357      -0.238469      41.729655 0.56422264E+03  0.13987507E+05                                10.283922                            7.805420      -0.312691       1.909363                    0.998818      29.105527      82.586988       0.610159       0.404924      -1.084745      -0.049429      -0.015622      -0.121339       0.131949       0.014811      -0.018668      -0.019545       0.026149      -0.059362      -0.033931      -0.006507       0.040438             12.778830      13.178048       2.471348       3.096552       7.252284      -1.197711      17.906158           0.094753
          312              N      18.877241      -0.015572      11.760599      -0.237968      40.843355 0.57308714E+03  0.14255322E+05                                10.152054                            7.874711      -0.330097       1.906336                    0.998718      29.066496      82.475311       0.606834       0.405770      -1.084744       0.054898       0.006856       0.116510       0.128978       0.020048      -0.011385      -0.008387      -0.045896      -0.054997      -0.028575      -0.013428       0.042003             12.436984       9.370660       2.059938       4.605924      10.696936      -0.337835      17.243354           0.102374
          313              N      12.714373      18.188357       0.356682      -0.238434      41.728840 0.56421109E+03  0.13987126E+05                                10.283734                            7.805301      -0.312632       1.909384                    0.998818      29.105131      82.585124       0.610169       0.404920      -1.084750      -0.049429      -0.121338      -0.015619       0.131947      -0.018667       0.014810      -0.019543       0.042753      -0.009508      -0.033930      -0.006503       0.040433             12.778557      13.177804       3.096404       2.471303      17.905708      -1.197709       7.252159           0.094745
          314              N       9.838141      11.760599      -0.015569      -0.237914      40.841517 0.57305836E+03  0.14254387E+05                                10.151662                            7.874448      -0.329993       1.906379                    0.998718      29.065594      82.471344       0.606853       0.405763      -1.084751       0.054897       0.116508       0.006856       0.128976      -0.011389       0.020041      -0.008383       0.004556       0.096341      -0.028577      -0.013421       0.041997             12.436429       9.370262       4.605591       2.059894      17.242448      -0.337842      10.696576           0.102359
          315              N      21.753469      12.141745       9.753353      -0.239842      41.798412 0.56530041E+03  0.14021890E+05                                10.297327                            7.814498      -0.315218       1.908281                    0.998801      29.136268      82.715633       0.609572       0.405092      -1.084557      -0.048843       0.120039       0.015477       0.130517       0.019419      -0.014072      -0.019886       0.043421      -0.008185      -0.034867      -0.005712       0.040579             12.797465      13.197921      -3.105078      -2.475528      17.933667      -1.198243       7.260808           0.094844
          316              N      18.877218      18.569503      10.125604      -0.239369      40.920055 0.57435578E+03  0.14295557E+05                                10.166292                            7.884580      -0.330722       1.905674                    0.998743      29.100056      82.610286       0.606287       0.405889      -1.084605       0.054947      -0.115807      -0.006650       0.128354       0.011770      -0.020170      -0.008415       0.004088       0.095521      -0.028857      -0.013070       0.041927             12.456677       9.384230      -4.615880      -2.062503      17.274331      -0.337000      10.711469           0.102354
          317              N      23.441977      10.466715       8.078322      -0.239858      41.798920 0.56530821E+03  0.14022142E+05                                10.297436                            7.814571      -0.315248       1.908269                    0.998801      29.136506      82.716683       0.609566       0.405094      -1.084555       0.048842      -0.015479      -0.120041       0.130518      -0.014072       0.019420      -0.019887       0.025804      -0.061040      -0.034868      -0.005712       0.040580             12.797617      13.198056      -2.475554      -3.105142       7.260883      -1.198257      17.933912           0.094856
          318              N       8.240028      10.094465       1.650564      -0.239380      40.920537 0.57436425E+03  0.14295829E+05                                10.166394                            7.884656      -0.330747       1.905664                    0.998742      29.100287      82.611273       0.606282       0.405891      -1.084603      -0.054946       0.006650       0.115808       0.128354      -0.020171       0.011770      -0.008416      -0.045717      -0.053898      -0.028858      -0.013071       0.041929             12.456817       9.384323      -2.062511      -4.615953      10.711573      -0.336989      17.274554           0.102358
          319              N      14.402873      19.863387       2.031713      -0.238450      41.729326 0.56421863E+03  0.13987370E+05                                10.283840                            7.805373      -0.312667       1.909371                    0.998818      29.105362      82.586154       0.610164       0.404922      -1.084748       0.049429       0.015620       0.121337       0.131947       0.014809      -0.018667      -0.019545       0.026135      -0.059375      -0.033932      -0.006502       0.040434             12.778703      13.177932       2.471327       3.096469       7.252235      -1.197724      17.905943           0.094746
          320              N       8.240032       0.015567       8.459471      -0.237932      40.841900 0.57306408E+03  0.14254575E+05                                10.151748                            7.874505      -0.330027       1.906367                    0.998718      29.065783      82.472215       0.606849       0.405765      -1.084749      -0.054896      -0.006857      -0.116508       0.128976       0.020043      -0.011387      -0.008386      -0.045892      -0.055003      -0.028576      -0.013424       0.041999             12.436552       9.370349       2.059897       4.605673      10.696643      -0.337831      17.242664           0.102357
          321              N      18.922415       9.753348      18.188357      -0.239330      41.767409 0.56483201E+03  0.14006489E+05                                10.290485                            7.809950      -0.310300       1.909862                    0.998852      29.119937      82.641158       0.609941       0.404957      -1.084716       0.048638       0.015675      -0.120398       0.130794       0.014246       0.019729       0.019897       0.026184      -0.061750      -0.035130      -0.005923       0.041053             12.788190      13.188502       2.473365      -3.101228       7.256048       1.197907      17.920019           0.094735
          322              N      21.798664      10.125602      11.760599      -0.239002      40.903884 0.57412993E+03  0.14288186E+05                                10.163033                            7.882673      -0.328143       1.906496                    0.998744      29.091652      82.574864       0.606417       0.405852      -1.084656      -0.054825      -0.006204       0.116303       0.128727       0.020095       0.011575       0.008877      -0.045930      -0.056187      -0.028770      -0.013655       0.042426             12.452197       9.381169       2.062377      -4.613813      10.708242       0.335918      17.267181           0.102361
          323              N       9.883335       0.356679      12.141748      -0.239507      41.752032 0.56460949E+03  0.13999081E+05                                10.285901                            7.806943      -0.309418       1.910225                    0.998852      29.115864      82.614166       0.610253       0.404804      -1.084857       0.047879      -0.015455       0.120444       0.130530      -0.014026      -0.019448       0.020144       0.026061      -0.060265      -0.034952      -0.005696       0.040648             12.781035      13.183670      -2.472654       3.096541       7.253070       1.198052      17.906363           0.094861
          324              N      12.759569      -0.015574      18.569506      -0.238716      40.873313 0.57359057E+03  0.14270695E+05                                10.155410                            7.876861      -0.326750       1.907108                    0.998702      29.081444      82.520625       0.606914       0.405635      -1.084855      -0.055419       0.007274      -0.117157       0.129808      -0.020596      -0.012062       0.008316      -0.046953      -0.057776      -0.029814      -0.013404       0.043218             12.441409       9.373393      -2.061459       4.606910      10.701742       0.338000      17.249093           0.102467
          325              N      17.233911       8.078317      19.863388      -0.239498      41.751965 0.56460881E+03  0.13999056E+05                                10.285882                            7.806932      -0.309400       1.910231                    0.998852      29.115836      82.613995       0.610254       0.404804      -1.084858      -0.047879      -0.120445       0.015453       0.130531      -0.019447      -0.014028       0.020142       0.043163      -0.008952      -0.034951      -0.005697       0.040648             12.781005      13.183656       3.096510      -2.472660      17.906297       1.198051       7.253062           0.094859
          326              N       5.318604       1.650564       0.015569      -0.238705      40.872982 0.57358518E+03  0.14270520E+05                                10.155338                            7.876811      -0.326726       1.907117                    0.998702      29.081284      82.519922       0.606918       0.405634      -1.084857       0.055420       0.117157      -0.007274       0.129808      -0.012063      -0.020595       0.008314       0.005409       0.099315      -0.029815      -0.013401       0.043216             12.441310       9.373326       4.606855      -2.061455      17.248927       0.338005      10.701676           0.102474
          327              N       8.194831       2.031710      10.466717      -0.239312      41.766686 0.56482041E+03  0.14006116E+05                                10.290331                            7.809843      -0.310261       1.909877                    0.998853      29.119594      82.639662       0.609949       0.404954      -1.084719      -0.048638       0.120398      -0.015674       0.130793       0.019728       0.014245       0.019896       0.043965      -0.008396      -0.035128      -0.005923       0.041050             12.787978      13.188311      -3.101153       2.473318      17.919689       1.197891       7.255935           0.094724
          328              N      23.396782       8.459468      10.094466      -0.238976      40.903073 0.57411680E+03  0.14287760E+05                                10.162856                            7.882551      -0.328095       1.906515                    0.998744      29.091261      82.573131       0.606426       0.405849      -1.084659       0.054826      -0.116302       0.006203       0.128726       0.011576       0.020092       0.008876       0.005129       0.096989      -0.028771      -0.013653       0.042423             12.451948       9.381003      -4.613671       2.062358      17.266762       0.335945      10.708079           0.102354

******************************************************
Auxiliary information for the entire system
The total spin magnetic moment of the unit cell is   12.100681
The total net atomic charge of the unit cell is   0.000007
Accuracy of reproducing the electrostatic potential in the unit cell:
  The inner radius (bohr) =    5.0000
  The outer radius (bohr) =   12.0000
  Valid grid points have density less than (e/(bohr^3)) =    0.0001
  The number of valid grid points were=       568788
  The rms potential error without charges in kcal/mol is=      2.92170
  The rms potential error with partial charges in kcal/mol is=      0.44818
  The RRMSE value at monopole order=      0.15340
  The rms potential error with partial charges and cloud penetration in kcal/mol is=      0.45705
  The RRMSE value at monopole order with cloud penetration is=      0.15643
  The rms potential error with partial charges and atomic dipoles in kcal/mol is=      0.34565
  The RRMSE value at dipole order=      0.11830
  The rms potential error with partial charges, atomic dipoles and cloud penetration in kcal/mol is=      0.35569
  The RRMSE value at dipole order with cloud penetration=      0.12174

******************************************************
The electron densities and ab initio electrostatic potential were computed in VASP using the PBE functional and
projector augmented wave method. See the main text of the journal article for a description of computational details.
The atomic charges, dipoles, and quadrupoles were computed with the DDEC6 method as described in
(a) T. A. Manz and N. Gabaldon Limas, RSC Adv. 6 (2016) 47771-47801 DOI: 10.1039/c6ra04656h
(b) N. Gabaldon Limas and T. A. Manz, RSC Adv. 8 (2018) 2678-2707 DOI: 10.1039/c7ra11829e.
For each atom in the material, the electron cloud parameters were fit to the spherically averaged atom-in-material
electron density using radial positions for which this density was between 10^-4 and 10^-2 electrons per cubic bohr.
The polarizabilities, dispersion coefficients, and quantum Drude oscillator (QDO) parameters were fit using the MCLF method.
The magnetic structure of the system was optimized in VASP from the default ferromagnetic initial guess using spin polarization.
The atomic spin moments (ASMs) were computed on this optimized magnetic structure using the DDEC6 partition as inputs
to the method of T. A. Manz and D. S. Sholl, J. Chem. Theory Comput. 7 (2011) 4146-4164 DOI: 10.1021/ct200539n.
The RMSE and RRMSE were computed using a uniform grid with Ewald summation.
