# Supplementary material for: A collection of forcefield precursors for metal–organic frameworks
Source: RSC Adv. 2019 Nov 13;9(63):36492–507. doi: 10.1039/c9ra07327b (PMC9075174; doi:10.1039/c9ra07327b)
Supplement: RA-009-C9RA07327B-s5846 [file RA-009-C9RA07327B-s5846.xyz]

  328
jmolscript: load "" {1 1 1} spacegroup "x,y,z" unitcell [{     18.272500     0.000000     0.000000 }, {      9.136201    20.197774     0.000000 }, {      9.136236    -0.000010    20.197758 }]
Cu    18.272445    20.019019     9.920129     0.335247
Cu     9.136225    10.277637     0.178750     0.335252
Cu    22.840594     9.920132    10.277629     0.335598
Cu    13.704361     0.178740    20.019008     0.336222
Cu    13.704343    10.277632     9.920129     0.335612
Cu    22.840576    20.019024     0.178750     0.336241
Cu    18.272492     0.178745    10.277629     0.335228
Cu    27.408712     9.920127    20.019008     0.335308
H     18.170120    18.616282    12.540788     0.085939
H     19.078262    18.733428    14.653473     0.119447
H     11.979437     1.775378    13.502201     0.119103
H     11.029269     1.597638    11.417793     0.084697
H     14.453533     0.910911    17.210510     0.084601
H     13.549046     0.854358    15.097824     0.118584
H     19.233574    19.872582    16.693447     0.117143
H     20.189224    19.997807    18.773816     0.082806
H     18.170133    11.680364    17.755849     0.084794
H     19.078278    11.563218    15.643164     0.120339
H     21.115669     8.323494    16.794436     0.118064
H     20.165497     8.501234    18.878844     0.084771
H     23.589766     9.187961    13.086127     0.084787
H     22.685276     9.244514    15.198813     0.118108
H     19.233599    10.424064    13.603190     0.117664
H     20.189252    10.298839    11.522821     0.082064
H      9.238564     2.441907     8.517395     0.084791
H      8.330416     4.554594     8.634542     0.120336
H     24.565533     3.403319    11.874262     0.118062
H      7.243208     1.318909    11.696522     0.084766
H     22.091428     7.111631    11.009798     0.084785
H     22.995922     4.998944    10.953244     0.118107
H      8.175094     6.594568     9.773695     0.117661
H     25.491937     8.674939     9.898921     0.082061
H      9.238556     7.656975     1.581484     0.085936
H      8.330418     5.544288     1.464337     0.119442
H     15.429270     6.695553    18.422375     0.119098
H     16.379435     8.779963    18.600115     0.084692
H     12.955182     2.987241    19.286839     0.084595
H     13.859665     5.099928    19.343393     0.118582
H      8.175108     3.504314     0.325184     0.117136
H      7.219461     1.423943     0.199958     0.082797
H     22.942912    12.540792    11.680363     0.086403
H     22.034764    14.653479    11.563216     0.118834
H     19.997385    13.502208     8.323496     0.118080
H     20.947560    11.417797     8.501236     0.085363
H     17.523279    17.210519     9.187960     0.084921
H     18.427773    15.097831     9.244514     0.119519
H     21.879444    16.693455    10.424063     0.117757
H     20.923787    18.773826    10.298837     0.082130
H     22.942895    17.755854    18.616274     0.085310
H     22.034757    15.643167    18.733421     0.119657
H     10.861132    16.794448     1.775383     0.118364
H     11.811297    18.878859     1.597643     0.085196
H      8.387045    13.086137     0.910919     0.083432
H      9.291529    15.198825     0.854365     0.118789
H     21.879445    13.603191    19.872574     0.117591
H     20.923798    11.522820    19.997800     0.082281
H      4.465793     1.581484     2.441909     0.085318
H      5.373936     1.464336     4.554594     0.119660
H     16.547529    18.422388     3.403322     0.118371
H     15.597360    18.600129     1.318914     0.085200
H     19.021621    19.286851     7.111631     0.083440
H     18.117133    19.343406     4.998945     0.118801
H      5.529253     0.325181     6.594568     0.117596
H      6.484904     0.199954     8.674937     0.082282
H     22.738273     8.517398     7.656970     0.086404
H     23.646417     8.634546     5.544285     0.118837
H     25.683793    11.874268     6.695557     0.118082
H     24.733622    11.696527     8.779965     0.085366
H      9.885394    11.009805     2.987248     0.084925
H      8.980904    10.953250     5.099934     0.119523
H     23.801732     9.773701     3.504311     0.117758
H      6.484885     9.898928     1.423942     0.082133
H     13.602025     7.656972     8.517395     0.086405
H     14.510173     5.544285     8.634542     0.118837
H     16.547552     6.695556    11.874262     0.118083
H     15.597377     8.779967    11.696522     0.085366
H     19.021658     2.987245    11.009798     0.084927
H     18.117164     5.099933    10.953244     0.119522
H     14.665493     3.504309     9.773695     0.117760
H     15.621150     1.423938     9.898921     0.082135
H     13.602042     2.441910     1.581484     0.085313
H     14.510180     4.554597     1.464337     0.119659
H     25.683805     3.403316    18.422375     0.118366
H     24.733640     1.318905    18.600115     0.085198
H     28.157892     7.111627    19.286839     0.083436
H     27.253408     4.998939    19.343393     0.118793
H     14.665492     6.594573     0.325184     0.117596
H     15.621139     8.674944     0.199958     0.082285
H     32.079144    18.616280    17.755849     0.085318
H     31.171001    18.733428    15.643164     0.119659
H     19.997408     1.775376    16.794436     0.118372
H     20.947577     1.597635    18.878844     0.085200
H     17.523316     0.910913    13.086127     0.083441
H     18.427804     0.854358    15.198813     0.118802
H     31.015684    19.872583    13.603190     0.117598
H     30.060033    19.997810    11.522821     0.082284
H     13.806664    11.680366    12.540788     0.086403
H     12.898520    11.563218    14.653473     0.118836
H     10.861144     8.323496    13.502201     0.118082
H     11.811315     8.501237    11.417793     0.085365
H     26.659543     9.187959    17.210510     0.084924
H     27.564033     9.244514    15.097824     0.119522
H     12.743205    10.424063    16.693447     0.117759
H     30.060052    10.298836    18.773816     0.082134
H     18.374817     1.581482     7.656970     0.085939
H     17.466675     1.464336     5.544285     0.119445
H     24.565500    18.422386     6.695557     0.119103
H     25.515668    18.600126     8.779965     0.084697
H     22.091404    19.286853     2.987248     0.084598
H     22.995891    19.343406     5.099934     0.118583
H     17.311363     0.325182     3.504311     0.117141
H     16.355713     0.199957     1.423942     0.082803
H     18.374804     8.517400     2.441909     0.084795
H     17.466659     8.634546     4.554594     0.120341
H     15.429268    11.874270     3.403322     0.118067
H     16.379440    11.696530     1.318914     0.084773
H     12.955171    11.009803     7.111631     0.084787
H     13.859661    10.953250     4.998945     0.118109
H     17.311338     9.773700     6.594568     0.117663
H     16.355685     9.898925     8.674937     0.082064
H     27.306373    17.755857    11.680363     0.084793
H     28.214521    15.643170    11.563216     0.120339
H     11.979404    16.794445     8.323496     0.118066
H     29.301729    18.878855     8.501236     0.084768
H     14.453509    13.086133     9.187960     0.084787
H     13.549015    15.198820     9.244514     0.118109
H     28.369843    13.603196    10.424063     0.117661
H     11.053000    11.522825    10.298837     0.082063
H     27.306381    12.540789    18.616274     0.085940
H     28.214519    14.653476    18.733421     0.119446
H     21.115667    13.502211     1.775383     0.119102
H     20.165502    11.417801     1.597643     0.084697
H     23.589755    17.210523     0.910919     0.084598
H     22.685272    15.097836     0.854365     0.118586
H     28.369829    16.693450    19.872574     0.117139
H     29.325476    18.773821    19.997800     0.082800
C     18.765802    19.301592    12.740544     0.040487
C     19.313976    19.361377    14.008155    -0.213946
C     11.091397     0.182379    14.307486     0.081932
C     11.383756     1.081988    13.327895    -0.209235
C     10.806346     0.977364    12.074826     0.040877
C     13.567318     0.650158    17.103259     0.043619
C     13.028280     0.623901    15.832013    -0.213283
C     11.705352     0.250445    15.662957     0.084032
C     20.123444    20.129901    16.777066    -0.207407
C     11.570135    -0.009906    18.024277     0.044513
C     18.765819    10.995054    17.556093     0.042749
C     19.313995    10.935269    16.288482    -0.215450
C     20.227622     9.916493    15.989151     0.080356
C     20.519984     9.016884    16.968742    -0.206381
C     19.942572     9.121508    18.221811     0.040241
C     22.703549     9.448714    13.193378     0.042159
C     22.164509     9.474971    14.464624    -0.212583
C     20.841579     9.848427    14.633680     0.085106
C     20.123470    10.166745    13.519571    -0.208760
C     20.706364    10.108778    12.272360     0.045951
C      8.642880     2.641662     9.202704     0.042754
C      8.094702     3.909275     9.262490    -0.215437
C      7.181075     4.208605    10.281265     0.080383
C      6.888717     3.229013    11.180873    -0.206376
C      7.466131     1.975943    11.076249     0.040234
C     22.977644     7.004381    10.749045     0.042166
C     23.516686     5.733133    10.722788    -0.212570
C     24.839616     5.564078    10.349331     0.085127
C     25.557723     6.678187    10.031015    -0.208747
C     24.974827     7.925400    10.088982     0.045956
C      8.642874     7.457220     0.896175     0.040499
C      8.094702     6.189607     0.836389    -0.213913
C     16.317314     5.890267    20.015372     0.082001
C     16.024953     6.869859    19.115764    -0.209207
C     16.602360     8.122929    19.220388     0.040902
C     13.841398     3.094491    19.547592     0.043639
C     14.380433     4.365739    19.573849    -0.213248
C     15.703362     4.534794    19.947306     0.084094
C      7.285237     3.420695     0.067864    -0.207370
C      6.702348     2.173482     0.009897     0.044538
C     22.347229    12.740548    10.995054     0.039369
C     21.799051    14.008161    10.935268    -0.212428
C     20.885426    14.307492     9.916493     0.079710
C     20.593069    13.327901     9.016885    -0.206711
C     21.170483    12.074831     9.121509     0.039162
C     18.409496    17.103268     9.448713     0.042725
C     18.948538    15.832020     9.474970    -0.213809
C     20.271467    15.662965     9.848427     0.085436
C     20.989573    16.777074    10.166743    -0.209330
C     20.406677    18.024287    10.108776     0.046125
C     22.347212    17.556098    19.301583     0.042267
C     21.799040    16.288485    19.361369    -0.215287
C     11.749179    15.989164     0.182386     0.082667
C     11.456816    16.968755     1.081994    -0.208222
C     12.034224    18.221825     0.977370     0.039665
C      9.273261    13.193388     0.650166     0.043702
C      9.812297    14.464636     0.623909    -0.212993
C     11.135226    14.633691     0.250452     0.084122
C     20.989574    13.519572    20.129894    -0.208536
C     11.270448    12.272369    -0.009897     0.045411
C      5.061478     0.896174     2.641665     0.042258
C      5.609653     0.836388     3.909276    -0.215298
C     15.659481    20.015386     4.208607     0.082632
C     15.951844    19.115778     3.229016    -0.208232
C     15.374434    19.220403     1.975947     0.039656
C     18.135404    19.547604     7.004380     0.043707
C     17.596366    19.573862     5.733134    -0.213049
C     16.273436    19.947319     5.564078     0.084109
C      6.419124     0.067861     6.678187    -0.208547
C      7.002016     0.009893     7.925398     0.045408
C     23.333955     9.202708     7.457214     0.039357
C     23.882131     9.262494     6.189603    -0.212452
C     24.795753    10.281270     5.890272     0.079650
C     25.088111    11.180878     6.869863    -0.206729
C     24.510699    11.076253     8.122932     0.039138
C      8.999178    10.749052     3.094499     0.042711
C      8.460138    10.722794     4.365745    -0.213832
C      7.137210    10.349337     4.534801     0.085382
C      6.419103    10.031021     3.420692    -0.209351
C      7.001996    10.088989     2.173481     0.046107
C     14.197708     7.457216     9.202704     0.039351
C     14.745886     6.189603     9.262490    -0.212470
C     15.659511     5.890272    10.281265     0.079637
C     15.951868     6.869863    11.180873    -0.206744
C     15.374454     8.122933    11.076249     0.039133
C     18.135441     3.094496    10.749045     0.042692
C     17.596399     4.365744    10.722788    -0.213843
C     16.273470     4.534799    10.349331     0.085357
C     15.555364     3.420690    10.031015    -0.209356
C     16.138260     2.173477    10.088982     0.046086
C     14.197725     2.641666     0.896175     0.042256
C     14.745897     3.909279     0.836389    -0.215316
C     24.795758     4.208600    20.015372     0.082610
C     25.088121     3.229009    19.115764    -0.208246
C     24.510713     1.975939    19.220388     0.039643
C     27.271676     7.004376    19.547592     0.043680
C     26.732640     5.733128    19.573849    -0.213017
C     25.409711     5.564073    19.947306     0.084061
C     15.555363     6.678192     0.067864    -0.208553
C     16.138253     7.925405     0.009897     0.045380
C     31.483459    19.301590    17.556093     0.042251
C     30.935284    19.361376    16.288482    -0.215312
C     20.885456     0.182378    15.989151     0.082612
C     20.593093     1.081986    16.968742    -0.208244
C     21.170503     0.977361    18.221811     0.039648
C     18.409533     0.650160    13.193378     0.043692
C     18.948571     0.623902    14.464624    -0.213058
C     20.271501     0.250445    14.633680     0.084084
C     30.125813    20.129903    13.519571    -0.208553
C     20.406720    -0.009903    12.272360     0.045390
C     13.210982    10.995056    12.740544     0.039365
C     12.662806    10.935270    14.008155    -0.212445
C     11.749184     9.916494    14.307486     0.079669
C     11.456826     9.016886    13.327895    -0.206726
C     12.034238     9.121511    12.074826     0.039150
C     27.545759     9.448712    17.103259     0.042708
C     28.084799     9.474970    15.832013    -0.213821
C     29.407727     9.848427    15.662957     0.085396
C     30.125834    10.166743    16.777066    -0.209338
C     29.542941    10.108775    18.024277     0.046105
C     17.779135     0.896172     7.457214     0.040486
C     17.230961     0.836387     6.189603    -0.213932
C     25.453540    20.015385     5.890272     0.081956
C     25.161181    19.115776     6.869863    -0.209220
C     25.738591    19.220400     8.122932     0.040882
C     22.977619    19.547606     3.094499     0.043631
C     23.516657    19.573863     4.365745    -0.213271
C     24.839585    19.947319     4.534801     0.084060
C     16.421493     0.067863     3.420692    -0.207399
C     15.838601     0.009896     2.173481     0.044528
C     17.779118     9.202710     2.641665     0.042735
C     17.230942     9.262495     3.909276    -0.215456
C     16.317315    10.281271     4.208607     0.080334
C     16.024953    11.180880     3.229016    -0.206381
C     16.602365    11.076256     1.975947     0.040224
C     13.841388    10.749050     7.004380     0.042156
C     14.380428    10.722793     5.733134    -0.212593
C     15.703358    10.349337     5.564078     0.085092
C     16.421467    10.031019     6.678187    -0.208770
C     15.838573    10.088986     7.925398     0.045946
C     27.902057    17.556102    10.995054     0.042734
C     28.450235    16.288489    10.935268    -0.215461
C     29.363862    15.989159     9.916493     0.080332
C     29.656220    16.968751     9.016885    -0.206392
C     29.078806    18.221821     9.121509     0.040207
C     13.567293    13.193383     9.448713     0.042155
C     13.028251    14.464631     9.474970    -0.212595
C     11.705321    14.633686     9.848427     0.085082
C     10.987214    13.519577    10.166743    -0.208769
C     11.570110    12.272364    10.108776     0.045939
C     27.902063    12.740544    19.301583     0.040471
C     28.450235    14.008157    19.361369    -0.213948
C     20.227623    14.307497     0.182386     0.081918
C     20.519984    13.327905     1.081994    -0.209230
C     19.942577    12.074835     0.977370     0.040858
C     22.703539    17.103273     0.650166     0.043621
C     22.164504    15.832025     0.623909    -0.213285
C     20.841575    15.662970     0.250452     0.084019
C     29.259700    16.777069    20.129894    -0.207403
C     20.706353    18.024292    -0.009897     0.044510
N      9.929268     0.002216    11.785190    -0.233726
N     12.858345     0.313258    18.187475    -0.238142
N     19.065489    10.096656    18.511447    -0.234420
N     21.994576     9.785614    12.109162    -0.237162
N      8.343212     1.686307    10.101101    -0.234372
N     23.686615     8.088597    10.412146    -0.237136
N      8.343203     8.412575    -0.002222    -0.233646
N     14.550373     2.010275    19.884491    -0.238074
N     22.047563    11.785194    10.096657    -0.232898
N     19.118466    18.187485     9.785612    -0.237875
N     12.911304    18.511462     0.002222    -0.233845
N      9.982237    12.109171     0.313267    -0.237227
N      5.361150    -0.002223     1.686311    -0.233880
N     17.426429    19.884503     8.088596    -0.237262
N     23.633621    10.101105     8.412568    -0.232959
N      8.290207    10.412153     2.010283    -0.237939
N     14.497374     8.412570    10.101101    -0.232959
N     17.426471     2.010279    10.412146    -0.237992
N     14.497397     1.686312    -0.002222    -0.233882
N     26.562700     8.088593    19.884491    -0.237320
N     22.047586     0.002213    18.511447    -0.233877
N     19.118508     0.313261    12.109162    -0.237315
N     12.911316    10.096659    11.785190    -0.232912
N     28.254730     9.785611    18.187475    -0.237947
N     17.479468    -0.002226     8.412568    -0.233730
N     23.686592    19.884506     2.010283    -0.238084
N     17.479448    10.101108     1.686311    -0.234468
N     14.550361    10.412150     8.088596    -0.237153
N     28.201725    18.511457    10.096657    -0.234462
N     12.858322    12.109167     9.785612    -0.237167
N     19.065498    11.785199     0.002222    -0.233766
N     21.994564    18.187489     0.313267    -0.238130

The following XYZ coordinates are in angstroms. Other properties are in atomic units.
The sperically averaged electron density of each atom fit to a function of the form exp(a - br)
eigen_1, eigen_2 and eigen_3 are the three eigenvalues of traceless quadrupole moment tensor
  atom number  atomic symbol              X              Y              Z     net charge C6 coefficient C8 coefficient C10 coefficient fluctuating dipole atomic polarizability isotropic forcefield polarizability              a              b squared Pearson coefficient          <r^3>          <r^4>         wp_QDO          m_QDO          q_QDO       dipole_x       dipole_y       dipole_z         dipole            Qxy            Qxz            Qyz     Q(x^2-y^2)  Q(3z^2 - R^2)        eigen_1        eigen_2        eigen_3 static polarizability      alpha(xx)      alpha(xy)      alpha(xz)      alpha(yy)      alpha(yz)      alpha(zz) atomic spin moment
            1             Cu      18.272445      20.019019       9.920129       0.335247     112.493087 0.15256856E+04  0.46147410E+05                                20.104715                           13.510039       1.074353       2.157961                    0.994590      51.091760     136.110325       0.451382       0.448621      -1.111252      -0.000043       0.003473       0.003444       0.004892       0.069527      -0.069393      -0.042902       0.121688      -0.120949      -0.083406      -0.064097       0.147503             29.886514      21.209092     -11.148496      11.143721      34.228773       1.691502      34.221678           0.372802
            2             Cu       9.136225      10.277637       0.178750       0.335252     112.490867 0.15256516E+04  0.46146079E+05                                20.104374                           13.509820       1.074476       2.157998                    0.994590      51.091521     136.108763       0.451390       0.448616      -1.111256       0.000039      -0.003439      -0.003472       0.004887      -0.069387       0.069524      -0.042902       0.121327      -0.122049      -0.083407      -0.064092       0.147499             29.886012      21.208647      11.143159     -11.148593      34.220488       1.691497      34.228901           0.372817
            3             Cu      22.840594       9.920132      10.277629       0.335598     112.484009 0.15254183E+04  0.46136935E+05                                20.103535                           13.508798       1.070127       2.156918                    0.994569      51.088041     136.093304       0.451409       0.448617      -1.111263      -0.000001       0.003561      -0.003562       0.005037       0.069414       0.069413       0.042991       0.121355      -0.121364      -0.083443      -0.063975       0.147418             29.885834      21.206304     -11.145132     -11.145500      34.225211      -1.689545      34.225988           0.373603
            4             Cu      13.704361       0.178740      20.019008       0.336222     112.518799 0.15260291E+04  0.46161418E+05                                20.108899                           13.513266       1.067334       2.156055                    0.994527      51.086654     136.111859       0.451233       0.448734      -1.111157       0.000001      -0.003234       0.003237       0.004575      -0.068946      -0.068951       0.043120       0.121332      -0.121321      -0.083563      -0.063275       0.146839             29.891861      21.213171      11.148043      11.148386      34.230911      -1.693025      34.231500           0.373566
            5             Cu      13.704343      10.277632       9.920129       0.335612     112.482360 0.15253823E+04  0.46135589E+05                                20.103425                           13.508687       1.070108       2.156917                    0.994569      51.087288     136.091086       0.451409       0.448620      -1.111260       0.000003      -0.003561       0.003562       0.005037       0.069415       0.069416       0.042992       0.121361      -0.121367      -0.083446      -0.063977       0.147423             29.885819      21.206295     -11.145480     -11.145217      34.225827      -1.689503      34.225336           0.373651
            6             Cu      22.840576      20.019024       0.178750       0.336241     112.516626 0.15259863E+04  0.46159812E+05                                20.108728                           13.513124       1.067315       2.156056                    0.994527      51.085805     136.109276       0.451233       0.448737      -1.111155      -0.000003       0.003235      -0.003238       0.004577      -0.068948      -0.068955       0.043125       0.121329      -0.121328      -0.083568      -0.063275       0.146843             29.891734      21.213086      11.148298      11.148092      34.231291      -1.692999      34.230826           0.373630
            7             Cu      18.272492       0.178745      10.277629       0.335228     112.497003 0.15257194E+04  0.46148625E+05                                20.104968                           13.510023       1.074460       2.157984                    0.994590      51.092862     136.112924       0.451391       0.448610      -1.111260       0.000042      -0.003471      -0.003443       0.004889       0.069510      -0.069373      -0.042893       0.121665      -0.120940      -0.083390      -0.064079       0.147469             29.887250      21.209538     -11.149149      11.143790      34.230243       1.691478      34.221970           0.372762
            8             Cu      27.408712       9.920127      20.019008       0.335308     112.489354 0.15256063E+04  0.46144229E+05                                20.103910                           13.509376       1.074674       2.158058                    0.994590      51.091712     136.107278       0.451411       0.448600      -1.111269      -0.000040       0.003441       0.003475       0.004890      -0.069354       0.069494      -0.042886       0.121283      -0.122006      -0.083376      -0.064061       0.147437             29.885590      21.208280      11.143336     -11.148177      34.220624       1.691476      34.227868           0.372852
            9              H      18.170120      18.616282      12.540788       0.085939       1.492854 0.11470977E+02  0.12199133E+03                                 2.100921                            1.941825      -1.033840       2.376324                    0.997141       3.633289      10.242878       0.467226       1.232682      -0.722865      -0.026824      -0.036966      -0.005607       0.046016       0.017328       0.002559      -0.009563      -0.013768       0.000760      -0.021483       0.000762       0.020720              2.178221       2.164720       0.590679       0.300494       2.374188       0.334413       1.995755           0.001174
           10              H      19.078262      18.733428      14.653473       0.119447       1.272991 0.96380650E+01  0.98054277E+02                                 1.876656                            1.771659      -1.006717       2.401263                    0.998005       3.414422       9.390152       0.492978       1.221242      -0.725135      -0.007876      -0.025450       0.024508       0.036199       0.017359       0.005203      -0.007152      -0.011254       0.010316      -0.022696       0.005539       0.017158              1.907093       1.551091       0.185382      -0.042807       1.896939      -0.389599       2.273248           0.001025
           11              H      11.979437       1.775378      13.502201       0.119103       1.267142 0.95728423E+01  0.97388233E+02                                 1.883912                            1.775041      -0.991922       2.409360                    0.998069       3.425817       9.472964       0.487791       1.234261      -0.722007       0.019862       0.027145       0.008046       0.034584       0.014568       0.005490      -0.006696      -0.013733       0.012682      -0.020929       0.006078       0.014850              1.917624       1.955137       0.481982       0.251930       2.016778       0.096416       1.780957           0.000776
           12              H      11.029269       1.597638      11.417793       0.084697       1.369849 0.10273508E+02  0.10650149E+03                                 1.983859                            1.834964      -1.042928       2.368350                    0.997112       3.638484      10.194533       0.480730       1.229045      -0.721937       0.012629       0.033627      -0.028467       0.045833       0.018698       0.001662      -0.007238      -0.013172       0.009308      -0.022597       0.002791       0.019806              2.056459       1.696649       0.141327      -0.035071       2.117570      -0.599081       2.355158           0.001630
           13              H      14.453533       0.910911      17.210510       0.084601       1.385643 0.10282411E+02  0.10674538E+03                                 2.008521                            1.842079      -1.076003       2.353690                    0.996758       3.660016      10.302606       0.476759       1.237521      -0.719830       0.043264       0.016840       0.000641       0.046430       0.013623      -0.006600      -0.005263       0.033341       0.010988      -0.023651       0.000632       0.023019              2.106596       2.791830       0.425213       0.287424       1.673979       0.120888       1.853978           0.001248
           14              H      13.549046       0.854358      15.097824       0.118584       1.197862 0.88274722E+01  0.88090408E+02                                 1.813505                            1.702364      -1.013285       2.398562                    0.997888       3.408833       9.365657       0.498556       1.231118      -0.721756       0.019800       0.008063      -0.028034       0.035256       0.010611      -0.002493      -0.003092       0.031113       0.019119      -0.022192       0.005484       0.016707              1.857725       1.853711       0.140529      -0.313397       1.431096      -0.192248       2.288368           0.000962
           15              H      19.233574      19.872582      16.693447       0.117143       1.203276 0.89558851E+01  0.89430536E+02                                 1.797181                            1.697667      -1.016653       2.394285                    0.997937       3.398448       9.250493       0.508278       1.206779      -0.727514      -0.031930      -0.010132      -0.003493       0.033680       0.009018      -0.003755      -0.003561       0.026719       0.019024      -0.019500       0.004134       0.015367              1.833570       2.321865       0.216533       0.152116       1.438638       0.050440       1.740207           0.000665
           16              H      20.189224      19.997807      18.773816       0.082806       1.421861 0.10672278E+02  0.11203909E+03                                 2.055044                            1.884751      -1.168835       2.311775                    0.995796       3.752915      10.688908       0.467425       1.248193      -0.716935      -0.028084      -0.011918       0.032855       0.044835       0.011532      -0.005036      -0.001365       0.032101       0.013352      -0.021991       0.002630       0.019361              2.154549       2.027575       0.128064      -0.463950       1.701276      -0.339349       2.734795           0.001810
           17              H      18.170133      11.680364      17.755849       0.084794       1.498469 0.11519087E+02  0.12260259E+03                                 2.103699                            1.943916      -1.029060       2.377268                    0.997210       3.640627      10.259913       0.467796       1.230179      -0.723401      -0.026957       0.037387       0.005694       0.046443      -0.017440      -0.002610      -0.009628      -0.013718       0.000963      -0.021646       0.000854       0.020792              2.181304       2.167929      -0.592563      -0.301348       2.377929       0.335387       1.998054           0.001177
           18              H      19.078278      11.563218      15.643164       0.120339       1.272075 0.96331933E+01  0.98022193E+02                                 1.878587                            1.773473      -1.017297       2.397389                    0.997902       3.412156       9.394103       0.491634       1.224363      -0.724451      -0.007925       0.025264      -0.024274       0.035921      -0.017248      -0.005280      -0.007064      -0.011225       0.010735      -0.022650       0.005705       0.016946              1.909066       1.552658      -0.185702       0.042771       1.898882      -0.389960       2.275659           0.001023
           19              H      21.115669       8.323494      16.794436       0.118064       1.275366 0.96483273E+01  0.98350665E+02                                 1.892168                            1.782109      -0.997972       2.406194                    0.998035       3.435926       9.510820       0.486780       1.234377      -0.721978       0.019964      -0.027488      -0.008009       0.034904      -0.014776      -0.005515      -0.006675      -0.013669       0.013053      -0.021142       0.006213       0.014929              1.926246       1.964191      -0.485922      -0.253878       2.026311       0.097365       1.788236           0.000781
           20              H      20.165497       8.501234      18.878844       0.084771       1.372520 0.10301001E+02  0.10688878E+03                                 1.989109                            1.839515      -1.058171       2.362381                    0.996973       3.642062      10.219090       0.479176       1.231853      -0.721316       0.012734      -0.033607       0.028583       0.045919      -0.018704      -0.001671      -0.007150      -0.013147       0.008945      -0.022528       0.002721       0.019807              2.062033       1.700746      -0.141866       0.035083       2.123343      -0.601481       2.362011           0.001629
           21              H      23.589766       9.187961      13.086127       0.084787       1.384413 0.10272016E+02  0.10661205E+03                                 2.007464                            1.841246      -1.074284       2.354572                    0.996785       3.658731      10.298254       0.476822       1.237653      -0.719800       0.043284      -0.016753      -0.000629       0.046417      -0.013753       0.006654      -0.005226       0.033097       0.011267      -0.023667       0.000650       0.023017              2.105409       2.789903      -0.424772      -0.287238       1.673233       0.120819       1.853091           0.001244
           22              H      22.685276       9.244514      15.198813       0.118108       1.199625 0.88438030E+01  0.88298408E+02                                 1.815709                            1.704288      -1.014124       2.398163                    0.997929       3.411467       9.376757       0.498097       1.231624      -0.721647       0.019874      -0.007943       0.027919       0.035179      -0.010687       0.002602      -0.003138       0.031026       0.019165      -0.022207       0.005426       0.016781              1.860036       1.856069      -0.140787       0.313972       1.432528      -0.192624       2.291512           0.000963
           23              H      19.233599      10.424064      13.603190       0.117664       1.203396 0.89592289E+01  0.89501677E+02                                 1.800226                            1.700261      -1.027216       2.390673                    0.997860       3.398176       9.261638       0.506703       1.210019      -0.726787      -0.031904       0.010248       0.003459       0.033687      -0.008919       0.003722      -0.003645       0.026466       0.019490      -0.019434       0.004222       0.015212              1.836817       2.326631      -0.217201      -0.152480       1.440730       0.050533       1.743091           0.000665
           24              H      20.189252      10.298839      11.522821       0.082064       1.415062 0.10606925E+02  0.11110549E+03                                 2.041825                            1.873859      -1.139015       2.323246                    0.996154       3.745620      10.632291       0.471026       1.241411      -0.718407      -0.028336       0.011967      -0.033038       0.045140      -0.011655       0.005243      -0.001441       0.031887       0.014204      -0.022119       0.002725       0.019394              2.139981       2.014339      -0.126571       0.458880       1.691672      -0.335641       2.713931           0.001810
           25              H       9.238564       2.441907       8.517395       0.084791       1.498452 0.11518926E+02  0.12260024E+03                                 2.103666                            1.943889      -1.029062       2.377267                    0.997209       3.640616      10.259799       0.467805       1.230162      -0.723405       0.026957      -0.005695      -0.037387       0.046442      -0.002610      -0.017440      -0.009627      -0.007341       0.020097      -0.021646       0.000853       0.020792              2.181268       2.167892      -0.301338      -0.592545       1.998023       0.335376       2.377889           0.001178
           26              H       8.330416       4.554594       8.634542       0.120336       1.272101 0.96334193E+01  0.98024981E+02                                 1.878605                            1.773488      -1.017292       2.397392                    0.997902       3.412180       9.394165       0.491635       1.224355      -0.724453       0.007924       0.024273      -0.025264       0.035920      -0.005279      -0.017247      -0.007063      -0.010981       0.011471      -0.022649       0.005704       0.016944              1.909086       1.552670       0.042771      -0.185704       2.275685      -0.389969       1.898902           0.001021
           27              H      24.565533       3.403319      11.874262       0.118062       1.275378 0.96484362E+01  0.98352104E+02                                 1.892184                            1.782124      -0.998010       2.406179                    0.998035       3.435938       9.510885       0.486776       1.234383      -0.721977      -0.019963       0.008009       0.027486       0.034902      -0.005516      -0.014775      -0.006676      -0.013360       0.013973      -0.021141       0.006213       0.014928              1.926263       1.964208      -0.253880      -0.485929       1.788250       0.097365       2.026330           0.000781
           28              H       7.243208       1.318909      11.696522       0.084766       1.372526 0.10301053E+02  0.10688947E+03                                 1.989115                            1.839521      -1.058137       2.362395                    0.996973       3.642078      10.219145       0.479175       1.231853      -0.721316      -0.012733      -0.028584       0.033608       0.045920      -0.001671      -0.018703      -0.007150      -0.011045       0.015247      -0.022527       0.002720       0.019807              2.062040       1.700751       0.035082      -0.141865       2.362020      -0.601484       2.123349           0.001629
           29              H      22.091428       7.111631      11.009798       0.084785       1.384408 0.10271988E+02  0.10661165E+03                                 2.007454                            1.841239      -1.074277       2.354572                    0.996785       3.658743      10.298273       0.476825       1.237648      -0.719801      -0.043283       0.000629       0.016754       0.046417       0.006655      -0.013754      -0.005225       0.010915      -0.055276      -0.023666       0.000648       0.023018              2.105397       2.789881      -0.287231      -0.424767       1.853083       0.120816       1.673227           0.001247
           30              H      22.995922       4.998944      10.953244       0.118107       1.199643 0.88439519E+01  0.88300294E+02                                 1.815729                            1.704304      -1.014138       2.398154                    0.997929       3.411490       9.376851       0.498094       1.231626      -0.721646      -0.019875      -0.027919       0.007943       0.035179       0.002602      -0.010688      -0.003138       0.005933      -0.056123      -0.022208       0.005425       0.016783              1.860058       1.856089       0.313982      -0.140790       2.291545      -0.192630       1.432540           0.000962
           31              H       8.175094       6.594568       9.773695       0.117661       1.203420 0.89594631E+01  0.89504657E+02                                 1.800254                            1.700286      -1.027207       2.390676                    0.997861       3.398220       9.261810       0.506698       1.210023      -0.726786       0.031904      -0.003459      -0.010249       0.033688       0.003722      -0.008919      -0.003644       0.003489      -0.049448      -0.019435       0.004223       0.015212              1.836846       2.326673      -0.152482      -0.217207       1.743117       0.050534       1.440749           0.000665
           32              H      25.491937       8.674939       9.898921       0.082061       1.415076 0.10607060E+02  0.11110730E+03                                 2.041840                            1.873871      -1.139020       2.323241                    0.996154       3.745650      10.632404       0.471024       1.241412      -0.718407       0.028336       0.033038      -0.011967       0.045140       0.005243      -0.011655      -0.001441       0.008840      -0.054927      -0.022118       0.002724       0.019393              2.139997       2.014353       0.458884      -0.126572       2.713955      -0.335645       1.691684           0.001810
           33              H       9.238556       7.656975       1.581484       0.085936       1.492837 0.11470812E+02  0.12198892E+03                                 2.100888                            1.941797      -1.033843       2.376317                    0.997141       3.633280      10.242768       0.467235       1.232664      -0.722869       0.026823       0.005606       0.036966       0.046015       0.002558       0.017328      -0.009561      -0.007268       0.020270      -0.021482       0.000763       0.020718              2.178185       2.164685       0.300485       0.590664       1.995724       0.334403       2.374146           0.001174
           34              H       8.330418       5.544288       1.464337       0.119442       1.273009 0.96382197E+01  0.98056057E+02                                 1.876657                            1.771660      -1.006734       2.401252                    0.998004       3.414446       9.390169       0.492985       1.221223      -0.725139       0.007876      -0.024507       0.025447       0.036196       0.005203       0.017358      -0.007153      -0.010784       0.011724      -0.022695       0.005539       0.017157              1.907093       1.551092      -0.042810       0.185384       2.273249      -0.389600       1.896939           0.001024
           35              H      15.429270       6.695553      18.422375       0.119098       1.267165 0.95730408E+01  0.97390537E+02                                 1.883914                            1.775043      -0.991942       2.409346                    0.998069       3.425847       9.472991       0.487798       1.234238      -0.722012      -0.019860      -0.008045      -0.027144       0.034582       0.005489       0.014568      -0.006695      -0.013209       0.014260      -0.020929       0.006079       0.014850              1.917626       1.955141       0.251931       0.481984       1.780957       0.096416       2.016780           0.000774
           36              H      16.379435       8.779963      18.600115       0.084692       1.369863 0.10273617E+02  0.10650266E+03                                 1.983852                            1.834958      -1.042920       2.368348                    0.997112       3.638492      10.194478       0.480739       1.229023      -0.721942      -0.012629       0.028466      -0.033627       0.045832       0.001661       0.018696      -0.007237      -0.011236       0.015105      -0.022594       0.002789       0.019805              2.056451       1.696643      -0.035073       0.141327       2.355150      -0.599078       2.117560           0.001630
           37              H      12.955182       2.987241      19.286839       0.084595       1.385672 0.10282675E+02  0.10674867E+03                                 2.008537                            1.842093      -1.076009       2.353682                    0.996758       3.660054      10.302699       0.476762       1.237509      -0.719832      -0.043263      -0.000639      -0.016839       0.046428      -0.006599       0.013622      -0.005261       0.011175      -0.055513      -0.023652       0.000634       0.023018              2.106613       2.791855       0.287426       0.425217       1.853993       0.120890       1.673991           0.001247
           38              H      13.859665       5.099928      19.343393       0.118582       1.197891 0.88277256E+01  0.88093544E+02                                 1.813533                            1.702387      -1.013227       2.398583                    0.997890       3.408859       9.365752       0.498554       1.231115      -0.721756      -0.019796       0.028031      -0.008060       0.035251      -0.002495       0.010613      -0.003094       0.005998      -0.056227      -0.022192       0.005482       0.016710              1.857754       1.853741      -0.313412       0.140534       2.288410      -0.192254       1.431113           0.000960
           39              H       8.175108       3.504314       0.325184       0.117136       1.203304 0.89561330E+01  0.89433520E+02                                 1.797198                            1.697682      -1.016641       2.394285                    0.997936       3.398483       9.250577       0.508280       1.206768      -0.727516       0.031929       0.003492       0.010132       0.033680      -0.003754       0.009018      -0.003560       0.003848      -0.049589      -0.019500       0.004134       0.015366              1.833588       2.321893       0.152119       0.216538       1.740221       0.050441       1.438650           0.000665
           40              H       7.219461       1.423943       0.199958       0.082797       1.421890 0.10672536E+02  0.11204231E+03                                 2.055059                            1.884763      -1.168823       2.311774                    0.995796       3.752953      10.688991       0.467428       1.248180      -0.716938       0.028087      -0.032855       0.011917       0.044837      -0.005034       0.011531      -0.001366       0.009374      -0.054821      -0.021989       0.002631       0.019358              2.154565       2.027592      -0.463956       0.128066       2.734817      -0.339352       1.701287           0.001810
           41              H      22.942912      12.540792      11.680363       0.086403       1.493995 0.11483214E+02  0.12215952E+03                                 2.102263                            1.943069      -1.036423       2.375205                    0.997044       3.634736      10.250063       0.466980       1.232947      -0.722793       0.026648      -0.005589       0.037059       0.045986      -0.002607       0.017324       0.009671      -0.007223       0.020071      -0.021536       0.000808       0.020728              2.179616       2.166031      -0.300772       0.591069       1.997202      -0.334717       2.375614           0.001174
           42              H      22.034764      14.653479      11.563216       0.118834       1.280030 0.97045231E+01  0.98916466E+02                                 1.885102                            1.778972      -1.018813       2.395605                    0.997876       3.422538       9.426413       0.491379       1.222912      -0.724767       0.007964       0.024465       0.025384       0.036143      -0.005241       0.017549       0.007305      -0.010919       0.012228      -0.022967       0.005528       0.017439              1.915894       1.557107       0.043236       0.186812       2.284915       0.392824       1.905660           0.001031
           43              H      19.997385      13.502208       8.323496       0.118080       1.268962 0.95858515E+01  0.97525214E+02                                 1.883047                            1.774118      -0.985744       2.411314                    0.998158       3.428844       9.472520       0.488939       1.231304      -0.722651      -0.020138       0.007815      -0.027475       0.034949      -0.005500       0.014610       0.006601      -0.013341       0.013950      -0.020964       0.006199       0.014766              1.916770       1.954404      -0.251846       0.482045       1.779836      -0.096521       2.016070           0.000776
           44              H      20.947560      11.417797       8.501236       0.085363       1.364949 0.10231317E+02  0.10597321E+03                                 1.980894                            1.832596      -1.048147       2.367128                    0.997065       3.632172      10.178179       0.480406       1.230930      -0.721536      -0.012475      -0.028410      -0.033588       0.045727      -0.001670       0.018659       0.007162      -0.011211       0.014900      -0.022538       0.002832       0.019706              2.053237       1.694568       0.034856       0.140911       2.351024       0.597238       2.114121           0.001624
           45              H      17.523279      17.210519       9.187960       0.084921       1.383495 0.10264564E+02  0.10652678E+03                                 2.007684                            1.841458      -1.078590       2.353249                    0.996778       3.657192      10.297137       0.476402       1.238838      -0.719551      -0.043034       0.000577      -0.016668       0.046152       0.006616       0.013745       0.005180       0.011241      -0.055166      -0.023609       0.000550       0.023060              2.105648       2.790206      -0.287229       0.424840       1.853326      -0.120812       1.673411           0.001243
           46              H      18.427773      15.097831       9.244514       0.119519       1.199678 0.88452286E+01  0.88330988E+02                                 1.817029                            1.705376      -1.018510       2.396391                    0.997843       3.410747       9.380881       0.497439       1.232998      -0.721325      -0.019666      -0.027287      -0.007852       0.034539       0.002619       0.010576       0.003312       0.005638      -0.056434      -0.022273       0.005573       0.016700              1.861458       1.857470       0.314547       0.141041       2.293483       0.192887       1.433423           0.000961
           47              H      21.879444      16.693455      10.424063       0.117757       1.203867 0.89644947E+01  0.89567869E+02                                 1.800675                            1.700768      -1.030339       2.389261                    0.997783       3.398866       9.264367       0.506622       1.210029      -0.726782       0.032085      -0.003424       0.010156       0.033827       0.003778       0.008945       0.003652       0.003396      -0.049348      -0.019422       0.004184       0.015237              1.837241       2.326922      -0.152539       0.217146       1.743756      -0.050590       1.441046           0.000665
           48              H      20.923787      18.773826      10.298837       0.082130       1.421549 0.10665937E+02  0.11190331E+03                                 2.050070                            1.880575      -1.149741       2.318679                    0.996028       3.753092      10.669724       0.469514       1.243407      -0.717961       0.028510       0.032837       0.012029       0.045120       0.005141       0.011587       0.001403       0.009057      -0.054932      -0.022068       0.002706       0.019363              2.149085       2.022541       0.462226       0.127523       2.727165       0.338018       1.697550           0.001811
           49              H      22.942895      17.755854      18.616274       0.085310       1.494836 0.11487063E+02  0.12219568E+03                                 2.102080                            1.942633      -1.032721       2.376634                    0.997171       3.635449      10.247754       0.467364       1.231980      -0.723024       0.027035       0.005622      -0.037134       0.046276       0.002547      -0.017371       0.009597      -0.007340       0.020269      -0.021543       0.000773       0.020770              2.179519       2.166106       0.300805      -0.591616       1.996566      -0.334802       2.375885           0.001175
           50              H      22.034757      15.643167      18.733421       0.119657       1.266806 0.95800926E+01  0.97306532E+02                                 1.869593                            1.765557      -1.002084       2.403570                    0.998049       3.407412       9.359801       0.494207       1.220183      -0.725374       0.008106      -0.024542      -0.025542       0.036337       0.005502      -0.017256       0.007079      -0.010981       0.011560      -0.022768       0.005846       0.016921              1.899725       1.546021      -0.042477      -0.184202       2.263529       0.386923       1.889624           0.001022
           51              H      10.861132      16.794448       1.775383       0.118364       1.271083 0.96079849E+01  0.97824440E+02                                 1.886757                            1.777448      -0.992152       2.408723                    0.998079       3.431121       9.487996       0.487863       1.233085      -0.722259      -0.020037      -0.008049       0.027286       0.034796       0.005528      -0.014726       0.006743      -0.013269       0.014208      -0.021110       0.006140       0.014970              1.920603       1.958302       0.252675      -0.483414       1.783429      -0.096830       2.020079           0.000779
           52              H      11.811297      18.878859       1.597643       0.085196       1.369845 0.10275970E+02  0.10655397E+03                                 1.985654                            1.836602      -1.050010       2.365865                    0.997084       3.638254      10.201608       0.479867       1.230945      -0.721519      -0.012405       0.028421       0.033427       0.045596       0.001624      -0.018825       0.007170      -0.011274       0.015194      -0.022693       0.002791       0.019902              2.058323       1.698121      -0.035016      -0.141482       2.357361       0.599694       2.119488           0.001627
           53              H       8.387045      13.086137       0.910919       0.083432       1.383377 0.10258551E+02  0.10636073E+03                                 1.999475                            1.834652      -1.048907       2.363663                    0.997049       3.659050      10.269558       0.480129       1.230418      -0.721375      -0.043750      -0.000611       0.016867       0.046893      -0.006564      -0.013770       0.005240       0.011447      -0.055417      -0.023700       0.000554       0.023145              2.096558       2.776552       0.285242      -0.421943       1.845882      -0.120008       1.667240           0.001249
           54              H       9.291529      15.198825       0.854365       0.118789       1.200346 0.88503041E+01  0.88387395E+02                                 1.817180                            1.705435      -1.018171       2.396291                    0.997857       3.411686       9.381356       0.497657       1.232377      -0.721473      -0.019686       0.027910       0.008004       0.035080      -0.002470      -0.010682       0.003137       0.006000      -0.056364      -0.022277       0.005519       0.016758              1.861648       1.857662      -0.314781      -0.141076       2.293799       0.192994       1.433483           0.000960
           55              H      21.879445      13.603191      19.872574       0.117591       1.202842 0.89537263E+01  0.89424116E+02                                 1.798805                            1.699078      -1.024448       2.391607                    0.997879       3.397445       9.255483       0.507226       1.209077      -0.727001       0.032039       0.003513      -0.010109       0.033779      -0.003829      -0.008848       0.003653       0.003510      -0.049573      -0.019429       0.004143       0.015286              1.835289       2.324267       0.152213      -0.216832       1.741781      -0.050422       1.439819           0.000663
           56              H      20.923798      11.522820      19.997800       0.082281       1.417770 0.10631982E+02  0.11144636E+03                                 2.045463                            1.876853      -1.142814       2.321767                    0.996074       3.748597      10.648445       0.470302       1.242446      -0.718176       0.028225      -0.032959      -0.011888       0.044992      -0.005156      -0.011575       0.001484       0.009064      -0.054989      -0.022076       0.002686       0.019391              2.143990       2.017911      -0.460269      -0.126978       2.719790       0.336688       1.694270           0.001809
           57              H       4.465793       1.581484       2.441909       0.085318       1.494842 0.11487136E+02  0.12219689E+03                                 2.102108                            1.942656      -1.032715       2.376642                    0.997172       3.635432      10.247790       0.467354       1.232002      -0.723019      -0.027033       0.037132      -0.005622       0.046273      -0.017374       0.002550       0.009596      -0.013803       0.000871      -0.021546       0.000774       0.020771              2.179548       2.166137      -0.591629       0.300810       2.375918      -0.334807       1.996590           0.001175
           58              H       5.373936       1.464336       4.554594       0.119660       1.266777 0.95798167E+01  0.97303021E+02                                 1.869566                            1.765533      -1.002090       2.403570                    0.998049       3.407362       9.359627       0.494210       1.220185      -0.725374      -0.008106       0.025543       0.024542       0.036339      -0.017256       0.005502       0.007079      -0.011271       0.010691      -0.022768       0.005846       0.016922              1.899697       1.546001      -0.184197      -0.042475       1.889596       0.386915       2.263494           0.001021
           59              H      16.547529      18.422388       3.403322       0.118371       1.271046 0.96076359E+01  0.97820057E+02                                 1.886727                            1.777422      -0.992077       2.408761                    0.998080       3.431059       9.487803       0.487864       1.233093      -0.722258       0.020038      -0.027285       0.008047       0.034796      -0.014725       0.005529       0.006741      -0.013740       0.012806      -0.021110       0.006142       0.014968              1.920573       1.958273      -0.483403       0.252668       2.020046      -0.096828       1.783400           0.000778
           60              H      15.597360      18.600129       1.318914       0.085200       1.369842 0.10275951E+02  0.10655385E+03                                 1.985662                            1.836609      -1.050016       2.365865                    0.997084       3.638248      10.201634       0.479862       1.230956      -0.721516       0.012406      -0.033427      -0.028422       0.045597      -0.018824       0.001624       0.007169      -0.013236       0.009314      -0.022692       0.002791       0.019901              2.058331       1.698127      -0.141483      -0.035015       2.119498       0.599698       2.357368           0.001628
           61              H      19.021621      19.286851       7.111631       0.083440       1.383343 0.10258213E+02  0.10635625E+03                                 1.999438                            1.834618      -1.048927       2.363666                    0.997050       3.658968      10.269249       0.480135       1.230413      -0.721377       0.043748      -0.016865       0.000608       0.046890      -0.013769      -0.006565       0.005238       0.033431       0.010549      -0.023700       0.000557       0.023143              2.096519       2.776503      -0.421935       0.285235       1.667211      -0.120005       1.845843           0.001249
           62              H      18.117133      19.343406       4.998945       0.118801       1.200256 0.88495024E+01  0.88377380E+02                                 1.817091                            1.705360      -1.018088       2.396339                    0.997858       3.411554       9.380884       0.497667       1.232380      -0.721472       0.019686      -0.008004      -0.027908       0.035078      -0.010682      -0.002470       0.003137       0.031180       0.019181      -0.022276       0.005518       0.016758              1.861554       1.857569      -0.141063      -0.314749       1.433425       0.192977       2.293668           0.000961
           63              H       5.529253       0.325181       6.594568       0.117596       1.202804 0.89533686E+01  0.89419535E+02                                 1.798758                            1.699037      -1.024441       2.391615                    0.997879       3.397380       9.255215       0.507236       1.209067      -0.727003      -0.032040       0.010110      -0.003513       0.033780      -0.008848      -0.003830       0.003653       0.026541       0.019523      -0.019429       0.004143       0.015286              1.835241       2.324197      -0.216823       0.152207       1.439788      -0.050421       1.741738           0.000664
           64              H       6.484904       0.199954       8.674937       0.082282       1.417735 0.10631656E+02  0.11144207E+03                                 2.045430                            1.876824      -1.142803       2.321775                    0.996074       3.748547      10.648255       0.470306       1.242446      -0.718176      -0.028224       0.011889       0.032960       0.044992      -0.011575      -0.005156       0.001483       0.032028       0.013901      -0.022077       0.002686       0.019391              2.143954       2.017876      -0.126974      -0.460257       1.694244       0.336680       2.719741           0.001810
           65              H      22.738273       8.517398       7.656970       0.086404       1.493997 0.11483232E+02  0.12215991E+03                                 2.102275                            1.943079      -1.036447       2.375197                    0.997043       3.634739      10.250116       0.466975       1.232958      -0.722791      -0.026648      -0.037060       0.005590       0.045987       0.017325      -0.002609       0.009672      -0.013647       0.000799      -0.021539       0.000810       0.020729              2.179629       2.166042       0.591074      -0.300776       2.375629      -0.334722       1.997215           0.001175
           66              H      23.646417       8.634546       5.544285       0.118837       1.280045 0.97046711E+01  0.98918507E+02                                 1.885131                            1.778997      -1.018846       2.395593                    0.997875       3.422551       9.426523       0.491370       1.222928      -0.724764      -0.007964      -0.025385      -0.024466       0.036144       0.017551      -0.005242       0.007305      -0.011573       0.010268      -0.022969       0.005530       0.017440              1.915924       1.557128       0.186816       0.043237       1.905688       0.392833       2.284956           0.001032
           67              H      25.683793      11.874268       6.695557       0.118082       1.268951 0.95857676E+01  0.97524312E+02                                 1.883050                            1.774121      -0.985730       2.411323                    0.998158       3.428840       9.472559       0.488933       1.231320      -0.722647       0.020139       0.027476      -0.007816       0.034951       0.014611      -0.005501       0.006602      -0.013650       0.013030      -0.020966       0.006197       0.014769              1.916773       1.954404       0.482042      -0.251846       2.016072      -0.096520       1.779843           0.000778
           68              H      24.733622      11.696527       8.779965       0.085366       1.364953 0.10231358E+02  0.10597377E+03                                 1.980899                            1.832600      -1.048174       2.367121                    0.997066       3.632187      10.178237       0.480405       1.230930      -0.721536       0.012475       0.033589       0.028409       0.045727       0.018660      -0.001669       0.007164      -0.013056       0.009362      -0.022538       0.002829       0.019709              2.053243       1.694571       0.140912       0.034856       2.114127       0.597240       2.351031           0.001624
           69              H       9.885394      11.009805       2.987248       0.084925       1.383492 0.10264543E+02  0.10652651E+03                                 2.007679                            1.841455      -1.078599       2.353248                    0.996778       3.657188      10.297121       0.476403       1.238837      -0.719551       0.043035       0.016667      -0.000577       0.046153       0.013746       0.006616       0.005180       0.033206       0.010722      -0.023611       0.000550       0.023061              2.105642       2.790193       0.424838      -0.287229       1.673409      -0.120813       1.853323           0.001244
           70              H       8.980904      10.953250       5.099934       0.119523       1.199690 0.88453329E+01  0.88332429E+02                                 1.817057                            1.705398      -1.018440       2.396428                    0.997844       3.410744       9.380942       0.497430       1.233015      -0.721321       0.019666       0.007852       0.027288       0.034540       0.010577       0.002618       0.003312       0.031039       0.019761      -0.022275       0.005574       0.016701              1.861489       1.857498       0.141046       0.314563       1.433439       0.192894       2.293530           0.000962
           71              H      23.801732       9.773701       3.504311       0.117758       1.203874 0.89645666E+01  0.89568904E+02                                 1.800695                            1.700786      -1.030338       2.389263                    0.997783       3.398873       9.264449       0.506614       1.210044      -0.726779      -0.032085      -0.010156       0.003423       0.033828       0.008946       0.003779       0.003652       0.026374       0.019584      -0.019424       0.004185       0.015239              1.837264       2.326956       0.217151      -0.152544       1.441059      -0.050592       1.743776           0.000666
           72              H       6.484885       9.898928       1.423942       0.082133       1.421551 0.10665958E+02  0.11190366E+03                                 2.050080                            1.880582      -1.149764       2.318671                    0.996027       3.753088      10.669744       0.469511       1.243415      -0.717959      -0.028510      -0.012029      -0.032838       0.045120       0.011588       0.005142       0.001404       0.031997       0.013880      -0.022070       0.002705       0.019365              2.149096       2.022550       0.127525       0.462230       1.697557       0.338019       2.727181           0.001813
           73              H      13.602025       7.656972       8.517395       0.086405       1.494002 0.11483282E+02  0.12216057E+03                                 2.102279                            1.943083      -1.036439       2.375199                    0.997044       3.634751      10.250157       0.466975       1.232956      -0.722791      -0.026649       0.005591      -0.037059       0.045987      -0.002608       0.017325       0.009672      -0.007223       0.020070      -0.021538       0.000809       0.020729              2.179634       2.166048      -0.300778       0.591075       1.997221      -0.334723       2.375632           0.001175
           74              H      14.510173       5.544285       8.634542       0.118837       1.280036 0.97046118E+01  0.98917802E+02                                 1.885125                            1.778994      -1.018812       2.395608                    0.997876       3.422558       9.426553       0.491369       1.222931      -0.724763      -0.007964      -0.024467      -0.025385       0.036145      -0.005242       0.017551       0.007305      -0.010921       0.012228      -0.022969       0.005529       0.017441              1.915918       1.557127       0.043233       0.186814       2.284946       0.392825       1.905681           0.001033
           75              H      16.547552       6.695556      11.874262       0.118083       1.268961 0.95858624E+01  0.97525518E+02                                 1.883060                            1.774130      -0.985745       2.411316                    0.998157       3.428853       9.472607       0.488932       1.231319      -0.722647       0.020138      -0.007816       0.027476       0.034951      -0.005500       0.014611       0.006602      -0.013342       0.013951      -0.020966       0.006198       0.014767              1.916783       1.954417      -0.251850       0.482046       1.779853      -0.096521       2.016081           0.000778
           76              H      15.597377       8.779967      11.696522       0.085366       1.364952 0.10231356E+02  0.10597374E+03                                 1.980898                            1.832600      -1.048176       2.367116                    0.997065       3.632185      10.178231       0.480405       1.230931      -0.721536       0.012475       0.028412       0.033587       0.045727      -0.001670       0.018661       0.007162      -0.011213       0.014901      -0.022540       0.002833       0.019708              2.053242       1.694572       0.034854       0.140910       2.351031       0.597237       2.114124           0.001625
           77              H      19.021658       2.987245      11.009798       0.084927       1.383480 0.10264451E+02  0.10652557E+03                                 2.007689                            1.841463      -1.078590       2.353253                    0.996778       3.657193      10.297218       0.476394       1.238859      -0.719546       0.043035      -0.000579       0.016668       0.046154       0.006616       0.013746       0.005180       0.011242      -0.055172      -0.023611       0.000550       0.023061              2.105653       2.790208      -0.287232       0.424840       1.853334      -0.120814       1.673416           0.001246
           78              H      18.117164       5.099933      10.953244       0.119522       1.199682 0.88452914E+01  0.88332008E+02                                 1.817054                            1.705398      -1.018518       2.396390                    0.997843       3.410769       9.381044       0.497427       1.233022      -0.721320       0.019666       0.027289       0.007852       0.034541       0.002619       0.010577       0.003313       0.005640      -0.056440      -0.022275       0.005573       0.016702              1.861485       1.857495       0.314549       0.141043       2.293520       0.192889       1.433440           0.000963
           79              H      14.665493       3.504309       9.773695       0.117760       1.203857 0.89644083E+01  0.89566894E+02                                 1.800674                            1.700768      -1.030342       2.389264                    0.997783       3.398857       9.264372       0.506618       1.210040      -0.726780      -0.032086       0.003425      -0.010156       0.033829       0.003779       0.008946       0.003652       0.003396      -0.049352      -0.019423       0.004184       0.015239              1.837242       2.326920      -0.152541       0.217144       1.743759      -0.050591       1.441046           0.000668
           80              H      15.621150       1.423938       9.898921       0.082135       1.421531 0.10665796E+02  0.11190160E+03                                 2.050064                            1.880571      -1.149753       2.318677                    0.996028       3.753083      10.669734       0.469511       1.243419      -0.717958      -0.028510      -0.032839      -0.012029       0.045121       0.005142       0.011588       0.001404       0.009058      -0.054937      -0.022071       0.002706       0.019365              2.149078       2.022534       0.462220       0.127521       2.727154       0.338014       1.697547           0.001814
           81              H      13.602042       2.441910       1.581484       0.085313       1.494824 0.11486935E+02  0.12219392E+03                                 2.102063                            1.942617      -1.032734       2.376629                    0.997171       3.635435      10.247680       0.467368       1.231974      -0.723025      -0.027036      -0.005623       0.037134       0.046276       0.002548      -0.017371       0.009598      -0.007339       0.020268      -0.021544       0.000774       0.020770              2.179501       2.166088       0.300802      -0.591608       1.996550      -0.334798       2.375864           0.001177
           82              H      14.510180       4.554597       1.464337       0.119659       1.266798 0.95800261E+01  0.97305778E+02                                 1.869593                            1.765557      -1.002070       2.403580                    0.998049       3.407402       9.359798       0.494204       1.220192      -0.725372      -0.008106       0.024543       0.025542       0.036338       0.005502      -0.017257       0.007079      -0.010981       0.011560      -0.022769       0.005846       0.016923              1.899726       1.546022      -0.042476      -0.184202       2.263530       0.386922       1.889624           0.001024
           83              H      25.683805       3.403316      18.422375       0.118366       1.271089 0.96080598E+01  0.97825624E+02                                 1.886783                            1.777472      -0.992142       2.408731                    0.998079       3.431132       9.488120       0.487852       1.233108      -0.722254       0.020038       0.008049      -0.027287       0.034798       0.005529      -0.014726       0.006744      -0.013270       0.014209      -0.021111       0.006140       0.014971              1.920631       1.958330       0.252682      -0.483422       1.783457      -0.096832       2.020106           0.000779
           84              H      24.733640       1.318905      18.600115       0.085198       1.369853 0.10276058E+02  0.10655527E+03                                 1.985674                            1.836620      -1.050026       2.365858                    0.997084       3.638277      10.201743       0.479860       1.230958      -0.721516       0.012405      -0.028422      -0.033426       0.045596       0.001624      -0.018826       0.007170      -0.011276       0.015193      -0.022695       0.002792       0.019903              2.058345       1.698137      -0.035013      -0.141482       2.357389       0.599702       2.119508           0.001629
           85              H      28.157892       7.111627      19.286839       0.083436       1.383362 0.10258437E+02  0.10635939E+03                                 1.999471                            1.834650      -1.048912       2.363665                    0.997049       3.659039      10.269560       0.480126       1.230429      -0.721373       0.043751       0.000612      -0.016868       0.046894      -0.006565      -0.013771       0.005240       0.011449      -0.055420      -0.023701       0.000554       0.023147              2.096553       2.776542       0.285241      -0.421941       1.845881      -0.120008       1.667238           0.001252
           86              H      27.253408       4.998939      19.343393       0.118793       1.200338 0.88502428E+01  0.88386820E+02                                 1.817190                            1.705443      -1.018159       2.396301                    0.997857       3.411680       9.381407       0.497649       1.232397      -0.721468       0.019687      -0.027912      -0.008004       0.035081      -0.002470      -0.010682       0.003138       0.006001      -0.056368      -0.022278       0.005519       0.016760              1.861659       1.857670      -0.314782      -0.141076       2.293817       0.192996       1.433489           0.000963
           87              H      14.665492       6.594573       0.325184       0.117596       1.202820 0.89535252E+01  0.89421653E+02                                 1.798788                            1.699063      -1.024438       2.391617                    0.997879       3.397410       9.255380       0.507226       1.209083      -0.726999      -0.032041      -0.003513       0.010109       0.033781      -0.003830      -0.008849       0.003653       0.003511      -0.049577      -0.019431       0.004143       0.015288              1.835272       2.324243       0.152213      -0.216829       1.741767      -0.050422       1.439807           0.000665
           88              H      15.621139       8.674944       0.199958       0.082285       1.417753 0.10631852E+02  0.11144482E+03                                 2.045459                            1.876851      -1.142821       2.321768                    0.996074       3.748589      10.648462       0.470298       1.242458      -0.718173      -0.028225       0.032961       0.011888       0.044993      -0.005156      -0.011576       0.001484       0.009065      -0.054992      -0.022078       0.002685       0.019392              2.143986       2.017906      -0.460264      -0.126977       2.719782       0.336686       1.694268           0.001813
           89              H      32.079144      18.616280      17.755849       0.085318       1.494852 0.11487235E+02  0.12219831E+03                                 2.102124                            1.942670      -1.032719       2.376640                    0.997172       3.635450      10.247884       0.467350       1.232009      -0.723018       0.027034      -0.037132       0.005622       0.046273      -0.017374       0.002550       0.009596      -0.013802       0.000873      -0.021546       0.000775       0.020771              2.179567       2.166154      -0.591634       0.300816       2.375937      -0.334814       1.996609           0.001176
           90              H      31.171001      18.733428      15.643164       0.119659       1.266803 0.95800836E+01  0.97306611E+02                                 1.869608                            1.765571      -1.002096       2.403567                    0.998049       3.407403       9.359845       0.494198       1.220204      -0.725370       0.008107      -0.025543      -0.024542       0.036339      -0.017257       0.005502       0.007079      -0.011271       0.010692      -0.022769       0.005846       0.016923              1.899741       1.546034      -0.184203      -0.042475       1.889638       0.386925       2.263550           0.001023
           91              H      19.997408       1.775376      16.794436       0.118372       1.271043 0.96076246E+01  0.97819986E+02                                 1.886730                            1.777425      -0.992075       2.408762                    0.998080       3.431064       9.487842       0.487861       1.233099      -0.722256      -0.020038       0.027286      -0.008047       0.034796      -0.014726       0.005529       0.006741      -0.013740       0.012806      -0.021111       0.006142       0.014969              1.920576       1.958275      -0.483401       0.252668       2.020048      -0.096827       1.783405           0.000780
           92              H      20.947577       1.597635      18.878844       0.085200       1.369835 0.10275886E+02  0.10655298E+03                                 1.985653                            1.836601      -1.050017       2.365865                    0.997084       3.638241      10.201596       0.479864       1.230954      -0.721517      -0.012407       0.033426       0.028422       0.045597      -0.018825       0.001624       0.007169      -0.013236       0.009315      -0.022693       0.002791       0.019902              2.058322       1.698121      -0.141480      -0.035014       2.119488       0.599693       2.357358           0.001630
           93              H      17.523316       0.910913      13.086127       0.083441       1.383333 0.10258141E+02  0.10635552E+03                                 1.999444                            1.834624      -1.048912       2.363674                    0.997050       3.658977      10.269339       0.480129       1.230430      -0.721373      -0.043749       0.016866      -0.000609       0.046891      -0.013769      -0.006565       0.005238       0.033433       0.010550      -0.023701       0.000558       0.023143              2.096525       2.776509      -0.421936       0.285237       1.667216      -0.120006       1.845851           0.001252
           94              H      18.427804       0.854358      15.198813       0.118802       1.200264 0.88495894E+01  0.88378624E+02                                 1.817113                            1.705379      -1.018095       2.396337                    0.997858       3.411576       9.381019       0.497659       1.232396      -0.721469      -0.019686       0.008004       0.027909       0.035079      -0.010682      -0.002470       0.003138       0.031181       0.019182      -0.022277       0.005519       0.016758              1.861577       1.857591      -0.141065      -0.314753       1.433440       0.192979       2.293699           0.000962
           95              H      31.015684      19.872583      13.603190       0.117598       1.202800 0.89533381E+01  0.89419231E+02                                 1.798761                            1.699039      -1.024443       2.391616                    0.997879       3.397379       9.255238       0.507232       1.209075      -0.727001       0.032041      -0.010110       0.003514       0.033781      -0.008848      -0.003830       0.003653       0.026542       0.019523      -0.019430       0.004143       0.015287              1.835244       2.324200      -0.216823       0.152209       1.439790      -0.050421       1.741742           0.000665
           96              H      30.060033      19.997810      11.522821       0.082284       1.417717 0.10631508E+02  0.11144020E+03                                 2.045417                            1.876815      -1.142796       2.321779                    0.996074       3.748535      10.648225       0.470305       1.242451      -0.718175       0.028225      -0.011889      -0.032961       0.044993      -0.011575      -0.005156       0.001483       0.032029       0.013901      -0.022078       0.002686       0.019392              2.143940       2.017863      -0.126973      -0.460251       1.694236       0.336676       2.719721           0.001812
           97              H      13.806664      11.680366      12.540788       0.086403       1.493988 0.11483141E+02  0.12215858E+03                                 2.102258                            1.943065      -1.036443       2.375198                    0.997043       3.634728      10.250040       0.466979       1.232949      -0.722793       0.026648       0.037059      -0.005590       0.045986       0.017325      -0.002609       0.009671      -0.013646       0.000800      -0.021538       0.000810       0.020728              2.179611       2.166024       0.591067      -0.300772       2.375610      -0.334718       1.997199           0.001174
           98              H      12.898520      11.563218      14.653473       0.118836       1.280046 0.97046792E+01  0.98918589E+02                                 1.885130                            1.778997      -1.018843       2.395593                    0.997875       3.422551       9.426516       0.491370       1.222926      -0.724764       0.007965       0.025384       0.024465       0.036144       0.017551      -0.005242       0.007305      -0.011572       0.010266      -0.022968       0.005529       0.017440              1.915923       1.557127       0.186817       0.043238       1.905688       0.392833       2.284954           0.001033
           99              H      10.861144       8.323496      13.502201       0.118082       1.268938 0.95856478E+01  0.97522722E+02                                 1.883032                            1.774106      -0.985721       2.411327                    0.998158       3.428823       9.472473       0.488937       1.231314      -0.722648      -0.020139      -0.027476       0.007816       0.034951       0.014611      -0.005500       0.006602      -0.013650       0.013030      -0.020966       0.006197       0.014769              1.916754       1.954384       0.482034      -0.251842       2.016052      -0.096518       1.779826           0.000778
          100              H      11.811315       8.501237      11.417793       0.085365       1.364948 0.10231305E+02  0.10597303E+03                                 1.980890                            1.832592      -1.048166       2.367124                    0.997066       3.632177      10.178181       0.480408       1.230925      -0.721537      -0.012476      -0.033589      -0.028409       0.045726       0.018659      -0.001669       0.007164      -0.013055       0.009361      -0.022537       0.002829       0.019708              2.053234       1.694564       0.140910       0.034855       2.114118       0.597237       2.351021           0.001626
          101              H      26.659543       9.187959      17.210510       0.084924       1.383486 0.10264497E+02  0.10652600E+03                                 2.007681                            1.841457      -1.078581       2.353257                    0.996778       3.657190      10.297156       0.476399       1.238845      -0.719549      -0.043035      -0.016667       0.000577       0.046153       0.013746       0.006615       0.005179       0.033206       0.010720      -0.023611       0.000550       0.023061              2.105643       2.790192       0.424837      -0.287229       1.673410      -0.120813       1.853326           0.001245
          102              H      27.564033       9.244514      15.097824       0.119522       1.199693 0.88453561E+01  0.88332721E+02                                 1.817061                            1.705400      -1.018442       2.396426                    0.997844       3.410744       9.380946       0.497429       1.233016      -0.721321      -0.019666      -0.007852      -0.027288       0.034540       0.010577       0.002618       0.003312       0.031039       0.019761      -0.022275       0.005574       0.016701              1.861493       1.857501       0.141047       0.314565       1.433441       0.192895       2.293538           0.000962
          103              H      12.743205      10.424063      16.693447       0.117759       1.203859 0.89644090E+01  0.89566850E+02                                 1.800673                            1.700766      -1.030326       2.389270                    0.997783       3.398841       9.264308       0.506619       1.210037      -0.726781       0.032086       0.010156      -0.003423       0.033828       0.008946       0.003778       0.003651       0.026375       0.019583      -0.019423       0.004185       0.015238              1.837241       2.326926       0.217147      -0.152542       1.441044      -0.050591       1.743752           0.000667
          104              H      30.060052      10.298836      18.773816       0.082134       1.421524 0.10665719E+02  0.11190054E+03                                 2.050056                            1.880563      -1.149740       2.318684                    0.996027       3.753055      10.669624       0.469513       1.243417      -0.717959       0.028511       0.012029       0.032838       0.045121       0.011587       0.005142       0.001404       0.031996       0.013878      -0.022069       0.002704       0.019364              2.149069       2.022526       0.127522       0.462221       1.697540       0.338014       2.727142           0.001815
          105              H      18.374817       1.581482       7.656970       0.085939       1.492839 0.11470851E+02  0.12198965E+03                                 2.100907                            1.941814      -1.033820       2.376332                    0.997141       3.633279      10.242836       0.467227       1.232681      -0.722865       0.026824       0.036967       0.005607       0.046016       0.017328       0.002558      -0.009562      -0.013768       0.000760      -0.021482       0.000762       0.020720              2.178206       2.164704       0.590672       0.300490       2.374170       0.334409       1.995743           0.001174
          106              H      17.466675       1.464336       5.544285       0.119445       1.273004 0.96381816E+01  0.98055765E+02                                 1.876669                            1.771670      -1.006726       2.401258                    0.998005       3.414437       9.390209       0.492976       1.221243      -0.725134       0.007876       0.025449      -0.024508       0.036198       0.017359       0.005203      -0.007152      -0.011253       0.010315      -0.022696       0.005538       0.017157              1.907107       1.551100       0.185384      -0.042808       1.896953      -0.389605       2.273268           0.001026
          107              H      24.565500      18.422386       6.695557       0.119103       1.267138 0.95727981E+01  0.97387603E+02                                 1.883903                            1.775032      -0.991926       2.409358                    0.998069       3.425808       9.472909       0.487794       1.234255      -0.722008      -0.019862      -0.027144      -0.008046       0.034584       0.014568       0.005489      -0.006695      -0.013732       0.012682      -0.020928       0.006078       0.014850              1.917615       1.955128       0.481980       0.251929       2.016769       0.096416       1.780947           0.000775
          108              H      25.515668      18.600126       8.779965       0.084697       1.369831 0.10273341E+02  0.10649930E+03                                 1.983839                            1.834947      -1.042912       2.368357                    0.997112       3.638460      10.194430       0.480734       1.229042      -0.721937      -0.012630      -0.033628       0.028466       0.045833       0.018697       0.001662      -0.007239      -0.013171       0.009307      -0.022597       0.002791       0.019806              2.056438       1.696633       0.141324      -0.035071       2.117548      -0.599072       2.355131           0.001632
          109              H      22.091404      19.286853       2.987248       0.084598       1.385643 0.10282405E+02  0.10674518E+03                                 2.008512                            1.842071      -1.075995       2.353691                    0.996758       3.660013      10.302555       0.476764       1.237512      -0.719832      -0.043263      -0.016839      -0.000641       0.046430       0.013622      -0.006600      -0.005262       0.033340       0.010988      -0.023650       0.000632       0.023018              2.106587       2.791818       0.425211       0.287424       1.673973       0.120888       1.853971           0.001247
          110              H      22.995891      19.343406       5.099934       0.118583       1.197858 0.88274251E+01  0.88089713E+02                                 1.813491                            1.702352      -1.013283       2.398561                    0.997888       3.408821       9.365575       0.498562       1.231107      -0.721758      -0.019800      -0.008063       0.028033       0.035255       0.010610      -0.002493      -0.003092       0.031112       0.019119      -0.022191       0.005484       0.016707              1.857710       1.853696       0.140528      -0.313393       1.431087      -0.192246       2.288347           0.000961
          111              H      17.311363       0.325182       3.504311       0.117141       1.203282 0.89559358E+01  0.89431133E+02                                 1.797182                            1.697669      -1.016651       2.394283                    0.997937       3.398457       9.250510       0.508279       1.206775      -0.727515       0.031929       0.010132       0.003492       0.033680       0.009018      -0.003755      -0.003560       0.026719       0.019023      -0.019500       0.004134       0.015366              1.833572       2.321867       0.216534       0.152116       1.438640       0.050440       1.740209           0.000666
          112              H      16.355713       0.199957       1.423942       0.082803       1.421870 0.10672345E+02  0.11203986E+03                                 2.055044                            1.884750      -1.168833       2.311773                    0.995796       3.752923      10.688903       0.467428       1.248185      -0.716937       0.028084       0.011917      -0.032854       0.044834       0.011531      -0.005036      -0.001365       0.032099       0.013351      -0.021990       0.002630       0.019360              2.154550       2.027575       0.128065      -0.463950       1.701276      -0.339350       2.734798           0.001809
          113              H      18.374804       8.517400       2.441909       0.084795       1.498466 0.11519086E+02  0.12260275E+03                                 2.103709                            1.943926      -1.029052       2.377273                    0.997210       3.640632      10.259978       0.467791       1.230191      -0.723398       0.026958      -0.037388      -0.005694       0.046444      -0.017441      -0.002610      -0.009627      -0.013719       0.000961      -0.021646       0.000853       0.020793              2.181314       2.167938      -0.592565      -0.301350       2.377940       0.335390       1.998065           0.001180
          114              H      17.466659       8.634546       4.554594       0.120341       1.272097 0.96334125E+01  0.98025202E+02                                 1.878628                            1.773509      -1.017294       2.397393                    0.997902       3.412181       9.394278       0.491621       1.224384      -0.724446       0.007925      -0.025264       0.024275       0.035921      -0.017248      -0.005280      -0.007064      -0.011226       0.010736      -0.022651       0.005705       0.016946              1.909109       1.552688      -0.185708       0.042772       1.898923      -0.389974       2.275717           0.001023
          115              H      15.429268      11.874270       3.403322       0.118067       1.275361 0.96482835E+01  0.98350197E+02                                 1.892172                            1.782112      -0.997969       2.406198                    0.998035       3.435915       9.510817       0.486777       1.234387      -0.721976      -0.019965       0.027488       0.008009       0.034905      -0.014777      -0.005515      -0.006675      -0.013669       0.013054      -0.021142       0.006213       0.014930              1.926250       1.964196      -0.485924      -0.253880       2.026316       0.097366       1.788240           0.000781
          116              H      16.379440      11.696530       1.318914       0.084773       1.372507 0.10300898E+02  0.10688759E+03                                 1.989108                            1.839515      -1.058154       2.362390                    0.996973       3.642060      10.219125       0.479171       1.231865      -0.721314      -0.012734       0.033608      -0.028583       0.045920      -0.018704      -0.001671      -0.007151      -0.013146       0.008944      -0.022528       0.002720       0.019808              2.062032       1.700746      -0.141864       0.035082       2.123341      -0.601480       2.362008           0.001631
          117              H      12.955171      11.009803       7.111631       0.084787       1.384418 0.10272062E+02  0.10661268E+03                                 2.007470                            1.841250      -1.074286       2.354571                    0.996785       3.658744      10.298305       0.476821       1.237654      -0.719800      -0.043283       0.016753       0.000629       0.046417      -0.013753       0.006654      -0.005226       0.033098       0.011268      -0.023667       0.000650       0.023017              2.105417       2.789914      -0.424775      -0.287242       1.673239       0.120820       1.853097           0.001248
          118              H      13.859661      10.953250       4.998945       0.118109       1.199617 0.88437392E+01  0.88297645E+02                                 1.815704                            1.704285      -1.014116       2.398167                    0.997929       3.411459       9.376740       0.498096       1.231628      -0.721646      -0.019875       0.007943      -0.027920       0.035179      -0.010687       0.002602      -0.003138       0.031028       0.019165      -0.022207       0.005426       0.016782              1.860031       1.856065      -0.140786       0.313968       1.432526      -0.192623       2.291503           0.000964
          119              H      17.311338       9.773700       6.594568       0.117663       1.203404 0.89593170E+01  0.89502903E+02                                 1.800245                            1.700279      -1.027213       2.390674                    0.997860       3.398197       9.261756       0.506696       1.210031      -0.726784       0.031904      -0.010248      -0.003459       0.033688      -0.008919       0.003723      -0.003645       0.026466       0.019492      -0.019434       0.004222       0.015212              1.836837       2.326657      -0.217204      -0.152482       1.440743       0.050534       1.743112           0.000665
          120              H      16.355685       9.898925       8.674937       0.082064       1.415054 0.10606862E+02  0.11110468E+03                                 2.041818                            1.873853      -1.139008       2.323249                    0.996154       3.745617      10.632277       0.471026       1.241411      -0.718407       0.028335      -0.011967       0.033039       0.045140      -0.011655       0.005243      -0.001441       0.031886       0.014206      -0.022119       0.002725       0.019393              2.139974       2.014331      -0.126570       0.458876       1.691668      -0.335640       2.713923           0.001812
          121              H      27.306373      17.755857      11.680363       0.084793       1.498454 0.11518968E+02  0.12260105E+03                                 2.103686                            1.943907      -1.029061       2.377269                    0.997209       3.640628      10.259915       0.467796       1.230180      -0.723401      -0.026958       0.005695       0.037387       0.046443      -0.002610      -0.017441      -0.009628      -0.007341       0.020097      -0.021647       0.000854       0.020793              2.181290       2.167912      -0.301343      -0.592552       1.998046       0.335381       2.377911           0.001179
          122              H      28.214521      15.643170      11.563216       0.120339       1.272114 0.96335615E+01  0.98026988E+02                                 1.878634                            1.773514      -1.017298       2.397391                    0.997902       3.412204       9.394320       0.491625       1.224373      -0.724449      -0.007924      -0.024275       0.025264       0.035921      -0.005279      -0.017248      -0.007064      -0.010982       0.011470      -0.022651       0.005705       0.016946              1.909117       1.552692       0.042770      -0.185708       2.275728      -0.389976       1.898929           0.001023
          123              H      11.979404      16.794445       8.323496       0.118066       1.275363 0.96483053E+01  0.98350478E+02                                 1.892174                            1.782114      -0.998010       2.406183                    0.998035       3.435919       9.510832       0.486776       1.234387      -0.721976       0.019964      -0.008010      -0.027487       0.034903      -0.005516      -0.014776      -0.006676      -0.013360       0.013974      -0.021142       0.006213       0.014929              1.926253       1.964198      -0.253880      -0.485924       1.788244       0.097365       2.026318           0.000782
          124              H      29.301729      18.878855       8.501236       0.084768       1.372520 0.10301010E+02  0.10688895E+03                                 1.989112                            1.839519      -1.058151       2.362390                    0.996973       3.642079      10.219160       0.479174       1.231857      -0.721315       0.012733       0.028585      -0.033608       0.045921      -0.001670      -0.018705      -0.007150      -0.011046       0.015249      -0.022529       0.002720       0.019809              2.062037       1.700750       0.035080      -0.141864       2.362016      -0.601480       2.123345           0.001630
          125              H      14.453509      13.086133       9.187960       0.084787       1.384405 0.10271961E+02  0.10661131E+03                                 2.007451                            1.841236      -1.074292       2.354566                    0.996785       3.658741      10.298264       0.476825       1.237648      -0.719801       0.043284      -0.000630      -0.016753       0.046417       0.006655      -0.013754      -0.005226       0.010916      -0.055279      -0.023667       0.000649       0.023018              2.105395       2.789875      -0.287233      -0.424766       1.853083       0.120817       1.673226           0.001247
          126              H      13.549015      15.198820       9.244514       0.118109       1.199632 0.88438628E+01  0.88299227E+02                                 1.815722                            1.704299      -1.014133       2.398158                    0.997929       3.411480       9.376830       0.498093       1.231631      -0.721645       0.019875       0.027920      -0.007943       0.035180       0.002602      -0.010688      -0.003138       0.005933      -0.056126      -0.022209       0.005425       0.016784              1.860051       1.856082       0.313976      -0.140788       2.291534      -0.192627       1.432537           0.000964
          127              H      28.369843      13.603196      10.424063       0.117661       1.203420 0.89594673E+01  0.89504769E+02                                 1.800258                            1.700291      -1.027212       2.390674                    0.997861       3.398229       9.261858       0.506695       1.210028      -0.726785      -0.031905       0.003459       0.010249       0.033689       0.003723      -0.008919      -0.003644       0.003488      -0.049450      -0.019436       0.004223       0.015213              1.836851       2.326674      -0.152484      -0.217206       1.743126       0.050534       1.440753           0.000666
          128              H      11.053000      11.522825      10.298837       0.082063       1.415086 0.10607155E+02  0.11110859E+03                                 2.041851                            1.873881      -1.139047       2.323229                    0.996154       3.745670      10.632488       0.471022       1.241413      -0.718406      -0.028335      -0.033039       0.011967       0.045140       0.005243      -0.011656      -0.001441       0.008841      -0.054930      -0.022119       0.002725       0.019394              2.140010       2.014364       0.458884      -0.126573       2.713974      -0.335647       1.691693           0.001813
          129              H      27.306381      12.540789      18.616274       0.085940       1.492847 0.11470941E+02  0.12199097E+03                                 2.100923                            1.941828      -1.033856       2.376315                    0.997141       3.633299      10.242942       0.467222       1.232690      -0.722863      -0.026825      -0.005607      -0.036967       0.046017       0.002558       0.017329      -0.009562      -0.007267       0.020271      -0.021483       0.000763       0.020720              2.178222       2.164720       0.300493       0.590677       1.995760       0.334412       2.374187           0.001175
          130              H      28.214519      14.653476      18.733421       0.119446       1.273024 0.96383933E+01  0.98058631E+02                                 1.876705                            1.771702      -1.006722       2.401263                    0.998004       3.414463       9.390369       0.492966       1.221260      -0.725131      -0.007876       0.024509      -0.025447       0.036198       0.005204       0.017360      -0.007153      -0.010785       0.011724      -0.022698       0.005539       0.017158              1.907145       1.551128      -0.042810       0.185390       2.273319      -0.389615       1.896987           0.001026
          131              H      21.115667      13.502211       1.775383       0.119102       1.267172 0.95731227E+01  0.97391846E+02                                 1.883946                            1.775070      -0.991943       2.409351                    0.998069       3.425856       9.473124       0.487785       1.234265      -0.722006       0.019861       0.008046       0.027145       0.034584       0.005490       0.014569      -0.006696      -0.013210       0.014261      -0.020930       0.006079       0.014851              1.917659       1.955175       0.251939       0.481997       1.780989       0.096419       2.016814           0.000776
          132              H      20.165502      11.417801       1.597643       0.084697       1.369853 0.10273563E+02  0.10650226E+03                                 1.983866                            1.834971      -1.042921       2.368352                    0.997112       3.638503      10.194612       0.480728       1.229048      -0.721936       0.012629      -0.028468       0.033628       0.045834       0.001660       0.018698      -0.007238      -0.011238       0.015105      -0.022597       0.002789       0.019807              2.056466       1.696657      -0.035071       0.141327       2.355168      -0.599080       2.117574           0.001633
          133              H      23.589755      17.210523       0.910919       0.084598       1.385670 0.10282657E+02  0.10674846E+03                                 2.008537                            1.842093      -1.076032       2.353674                    0.996758       3.660051      10.302698       0.476761       1.237511      -0.719832       0.043264       0.000641       0.016838       0.046429      -0.006600       0.013622      -0.005262       0.011176      -0.055517      -0.023653       0.000634       0.023019              2.106614       2.791854       0.287427       0.425218       1.853995       0.120890       1.673992           0.001248
          134              H      22.685272      15.097836       0.854365       0.118586       1.197878 0.88276287E+01  0.88092490E+02                                 1.813535                            1.702389      -1.013215       2.398592                    0.997890       3.408850       9.365777       0.498548       1.231132      -0.721752       0.019797      -0.028032       0.008060       0.035252      -0.002495       0.010614      -0.003094       0.006000      -0.056231      -0.022194       0.005482       0.016711              1.857756       1.853743      -0.313408       0.140533       2.288412      -0.192253       1.431115           0.000963
          135              H      28.369829      16.693450      19.872574       0.117139       1.203297 0.89560927E+01  0.89433197E+02                                 1.797208                            1.697692      -1.016638       2.394291                    0.997936       3.398484       9.250645       0.508271       1.206786      -0.727512      -0.031930      -0.003492      -0.010132       0.033681      -0.003755       0.009019      -0.003560       0.003847      -0.049592      -0.019501       0.004134       0.015367              1.833599       2.321903       0.152120       0.216538       1.740236       0.050441       1.438657           0.000667
          136              H      29.325476      18.773821      19.997800       0.082800       1.421884 0.10672486E+02  0.11204176E+03                                 2.055059                            1.884764      -1.168840       2.311769                    0.995796       3.752955      10.689026       0.467425       1.248187      -0.716936      -0.028086       0.032857      -0.011917       0.044837      -0.005034       0.011532      -0.001366       0.009373      -0.054825      -0.021990       0.002632       0.019359              2.154566       2.027591      -0.463952       0.128065       2.734819      -0.339352       1.701289           0.001812
          137              C      18.765802      19.301592      12.740544       0.040487      29.199430 0.35822148E+03  0.80885862E+04                                 8.398083                            6.382107       0.105154       2.022217                    0.999832      27.881968      80.644735       0.636176       0.426391      -1.049454       0.031760       0.038606      -0.031310       0.058986       0.026827      -0.008049       0.002734      -0.031947      -0.110955      -0.039607      -0.010138       0.049745              9.996134       7.228822       1.961665       3.504422       7.971979      -0.128750      14.787602           0.019252
          138              C      19.313976      19.361377      14.008155      -0.213946      36.956586 0.47038295E+03  0.11319794E+05                                 9.746500                            7.274037       0.070513       1.976314                    0.999666      31.118118      91.593162       0.603377       0.421823      -1.056919       0.014785       0.015430      -0.000653       0.021380       0.025789      -0.006311      -0.034654      -0.052345       0.051243      -0.046405      -0.011359       0.057764             11.861507       9.156520       2.744784       5.306895       8.368537       0.757847      18.059463           0.031230
          139              C      11.091397       0.182379      14.307486       0.081932      39.203302 0.40938629E+03  0.94582110E+04                                10.249870                            6.821163      -0.108301       1.977188                    0.999372      26.584059      75.165606       0.622036       0.426201      -1.060601      -0.010971      -0.003640      -0.022350       0.025162       0.015359       0.003998      -0.002929       0.031646       0.037145      -0.028677       0.011333       0.017344             14.234391      10.077711       2.206970       7.436726       8.264425      -0.410160      24.361038           0.074326
          140              C      11.383756       1.081988      13.327895      -0.209235      36.380383 0.45085087E+03  0.10745039E+05                                 9.635056                            7.115466       0.075813       1.980873                    0.999708      30.849786      90.631478       0.610276       0.421119      -1.056404      -0.015588      -0.010918       0.006720       0.020183       0.035999       0.019817       0.007854      -0.018852      -0.078125      -0.038262      -0.016221       0.054483             11.786451       8.505644       1.864240       4.659543       8.245703      -1.481878      18.608007           0.023794
          141              C      10.806346       0.977364      12.074826       0.040877      29.606740 0.36106916E+03  0.81604811E+04                                 8.475768                            6.414537       0.131897       2.032288                    0.999822      27.747479      80.018622       0.634175       0.427338      -1.049972      -0.043834      -0.038176       0.010106       0.059000       0.009943      -0.020549      -0.023986      -0.043297      -0.032477      -0.035687      -0.008574       0.044260             10.128582       8.034992       2.058445       4.070414       8.089718      -0.473936      14.261037           0.029522
          142              C      13.567318       0.650158      17.103259       0.043619      30.259383 0.35943430E+03  0.81213457E+04                                 8.615039                            6.409955       0.083784       2.015835                    0.999831      27.829362      80.471104       0.632377       0.428669      -1.048248      -0.047566      -0.012147       0.034555       0.060034       0.020965      -0.014086       0.001390       0.036872      -0.106849      -0.039112      -0.008440       0.047553             10.420703      10.422284       1.930341       2.663851       5.357027      -0.238007      15.482800           0.020725
          143              C      13.028280       0.623901      15.832013      -0.213283      37.185480 0.46270671E+03  0.11087328E+05                                 9.775165                            7.211919       0.084461       1.982232                    0.999741      30.929687      90.788958       0.606398       0.421529      -1.057297      -0.019794      -0.003714       0.003970       0.020527       0.017578      -0.032169      -0.020066       0.035928       0.079512      -0.039452      -0.018071       0.057523             11.991276      12.672884       1.780182       4.591876       5.485707       0.075448      17.815238           0.030515
          144              C      11.705352       0.250445      15.662957       0.084032      39.224409 0.40312712E+03  0.92784316E+04                                10.245433                            6.762730      -0.104423       1.979072                    0.999387      26.487395      74.767430       0.625519       0.425435      -1.061006       0.012738      -0.001082       0.021139       0.024704       0.020808       0.010455      -0.009714      -0.012450       0.022816      -0.030773       0.012465       0.018308             14.308978      12.566478       1.568334       6.451347       5.692994       0.011634      24.667464           0.071793
          145              C      20.123444      20.129901      16.777066      -0.207407      36.774364 0.45024315E+03  0.10717902E+05                                 9.710908                            7.114063       0.079281       1.983461                    0.999740      30.677078      89.823344       0.610413       0.421521      -1.057043       0.017125       0.000998      -0.009664       0.019689       0.021947       0.005587       0.005252       0.064669      -0.075502      -0.029523      -0.022753       0.052276             12.015396      10.544888       1.042245       3.079535       5.388661      -0.829334      20.112638           0.023709
          146              C      11.570135      -0.009906      18.024277       0.044513      29.739362 0.35646677E+03  0.80363289E+04                                 8.506125                            6.367965       0.104854       2.023648                    0.999826      27.738384      80.076533       0.636875       0.426593      -1.049690       0.056015       0.008328      -0.013465       0.058209       0.009134      -0.036720      -0.017023       0.002720      -0.031643      -0.041103      -0.002682       0.043785             10.297564      10.518873       1.233212       2.732438       5.231181      -0.979436      15.142638           0.027178
          147              C      18.765819      10.995054      17.556093       0.042749      29.103494 0.35669471E+03  0.80449740E+04                                 8.377943                            6.366779       0.100720       2.021731                    0.999826      27.824264      80.414464       0.637241       0.426161      -1.049665       0.031203      -0.038359       0.031461       0.058608      -0.027575       0.007754       0.002784      -0.031853      -0.112185      -0.039878      -0.010688       0.050566              9.971227       7.213422      -1.959746      -3.494242       7.955585      -0.127254      14.744675           0.019251
          148              C      19.313995      10.935269      16.288482      -0.215450      37.026426 0.47148151E+03  0.11353173E+05                                 9.758375                            7.282130       0.072767       1.976519                    0.999673      31.155846      91.740805       0.603073       0.421778      -1.056917       0.015601      -0.015876       0.001365       0.022300      -0.025969       0.006220      -0.034671      -0.052011       0.049298      -0.046174      -0.011482       0.057655             11.876867       9.168595      -2.748851      -5.315191       8.378533       0.759484      18.083474           0.031213
          149              C      20.227622       9.916493      15.989151       0.080356      39.280706 0.41031823E+03  0.94852969E+04                                10.262356                            6.828790      -0.106559       1.977022                    0.999371      26.617178      75.285562       0.621696       0.426185      -1.060593      -0.011637       0.004437       0.021596       0.024930      -0.015521      -0.003368      -0.002895       0.032428       0.035239      -0.028704       0.011338       0.017366             14.252004      10.089849      -2.210447      -7.445438       8.275262      -0.412672      24.390901           0.074337
          150              C      20.519984       9.016884      16.968742      -0.206381      36.253350 0.44885440E+03  0.10685221E+05                                 9.610398                            7.097079       0.079718       1.982610                    0.999732      30.790338      90.394745       0.611425       0.420809      -1.056636      -0.015462       0.011277      -0.007079       0.020405      -0.036410      -0.020326       0.008342      -0.018706      -0.079428      -0.038814      -0.016534       0.055347             11.754294       8.485776      -1.864312      -4.644182       8.229145      -1.475737      18.547960           0.023759
          151              C      19.942572       9.121508      18.221811       0.040241      29.624007 0.36131179E+03  0.81672562E+04                                 8.476965                            6.414565       0.134676       2.032963                    0.999834      27.761536      80.062922       0.634496       0.427055      -1.050156      -0.044271       0.037889      -0.009852       0.059098      -0.010319       0.020387      -0.023873      -0.042780      -0.033429      -0.035398      -0.008813       0.044212             10.130635       8.035599      -2.058864      -4.071540       8.090843      -0.474741      14.265462           0.029539
          152              C      22.703549       9.448714      13.193378       0.042159      30.280275 0.35978041E+03  0.81307591E+04                                 8.616957                            6.411752       0.082915       2.015296                    0.999794      27.842516      80.505288       0.632507       0.428496      -1.048401      -0.047203       0.012181      -0.033499       0.059149      -0.021303       0.013832       0.001375       0.036762      -0.109036      -0.039675      -0.008360       0.048034             10.422785      10.422959      -1.930308      -2.664837       5.358153      -0.237898      15.487244           0.020751
          153              C      22.164509       9.474971      14.464624      -0.212583      37.168018 0.46242031E+03  0.11079269E+05                                 9.773973                            7.211060       0.084291       1.982334                    0.999715      30.919039      90.766689       0.606233       0.421689      -1.057146      -0.019442       0.003009      -0.003966       0.020069      -0.017551       0.032898      -0.020190       0.036293       0.083445      -0.040175      -0.018603       0.058778             11.989357      12.671505      -1.780260      -4.589695       5.484907       0.075158      17.811658           0.030470
          154              C      20.841579       9.848427      14.633680       0.085106      39.184540 0.40269523E+03  0.92661123E+04                                10.239053                            6.759760      -0.103616       1.979376                    0.999419      26.472109      74.717448       0.625558       0.425517      -1.060943       0.012505       0.001106      -0.021037       0.024498      -0.020234      -0.010167      -0.009622      -0.011456       0.021989      -0.029901       0.012131       0.017769             14.297645      12.560233      -1.568188      -6.444638       5.689673       0.011698      24.643027           0.071750
          155              C      20.123470      10.166745      13.519571      -0.208760      36.793776 0.45061019E+03  0.10728380E+05                                 9.709618                            7.113292       0.082926       1.984284                    0.999757      30.695266      89.871746       0.610944       0.421087      -1.057359       0.017126      -0.000780       0.009388       0.019546      -0.021304      -0.004985       0.005223       0.063677      -0.072784      -0.029087      -0.021879       0.050966             12.012709      10.549548      -1.043438      -3.080932       5.388195      -0.828033      20.100383           0.023703
          156              C      20.706364      10.108778      12.272360       0.045951      29.752887 0.35665837E+03  0.80429116E+04                                 8.518733                            6.378611       0.097541       2.021410                    0.999820      27.732970      80.110646       0.634913       0.427790      -1.048800       0.056462      -0.008615       0.013306       0.058644      -0.009752       0.036818      -0.017244       0.003600      -0.030747      -0.040861      -0.003608       0.044469             10.313322      10.538101      -1.233875      -2.748969       5.239284      -0.978283      15.162581           0.027181
          157              C       8.642880       2.641662       9.202704       0.042754      29.103820 0.35670007E+03  0.80451279E+04                                 8.378036                            6.366855       0.100821       2.021759                    0.999826      27.824419      80.415168       0.637233       0.426165      -1.049663      -0.031203      -0.031460       0.038357       0.058605       0.007762      -0.027584       0.002787       0.040171       0.103861      -0.039883      -0.010689       0.050572              9.971327       7.213483      -3.494272      -1.959745      14.744834      -0.127294       7.955664           0.019235
          158              C       8.094702       3.909275       9.262490      -0.215437      37.025891 0.47147440E+03  0.11352955E+05                                 9.758259                            7.282057       0.072712       1.976504                    0.999673      31.155645      91.739912       0.603079       0.421775      -1.056919      -0.015600      -0.001364       0.015872       0.022297       0.006225      -0.025969      -0.034671      -0.050648       0.053374      -0.046171      -0.011486       0.057656             11.876687       9.168467      -5.315069      -2.748810      18.083147       0.759425       8.378447           0.031210
          159              C       7.181075       4.208605      10.281265       0.080383      39.280447 0.41031628E+03  0.94852490E+04                                10.262352                            6.828804      -0.106591       1.977014                    0.999371      26.617077      75.285487       0.621691       0.426189      -1.060590       0.011634      -0.021591      -0.004437       0.024924      -0.003362      -0.015522      -0.002893      -0.001399      -0.066243      -0.028698       0.011335       0.017363             14.251948      10.089814      -7.445374      -2.210438      24.390760      -0.412715       8.275269           0.074326
          160              C       6.888717       3.229013      11.180873      -0.206376      36.253295 0.44885392E+03  0.10685210E+05                                 9.610390                            7.097077       0.079681       1.982599                    0.999732      30.790354      90.394875       0.611424       0.420809      -1.056635       0.015458       0.007078      -0.011272       0.020399      -0.020319      -0.036412       0.008346       0.030366       0.067776      -0.038808      -0.016542       0.055350             11.754261       8.485761      -4.644158      -1.864306      18.547880      -1.475758       8.229143           0.023760
          161              C       7.466131       1.975943      11.076249       0.040234      29.624305 0.36131647E+03  0.81673833E+04                                 8.476999                            6.414590       0.134673       2.032958                    0.999834      27.761714      80.063379       0.634497       0.427053      -1.050158       0.044234       0.009861      -0.037870       0.059059       0.020403      -0.010292      -0.023883      -0.004720       0.080917      -0.035426      -0.008793       0.044219             10.130663       8.035635      -4.071559      -2.058869      14.265485      -0.474757       8.090869           0.029529
          162              C      22.977644       7.004381      10.749045       0.042166      30.280557 0.35978470E+03  0.81308953E+04                                 8.617098                            6.411859       0.082876       2.015286                    0.999795      27.842613      80.506244       0.632490       0.428506      -1.048393       0.047206       0.033489      -0.012184       0.059147       0.013816      -0.021305       0.001380       0.072899      -0.000655      -0.039665      -0.008369       0.048034             10.422945      10.423102      -2.664851      -1.930336      15.487500      -0.237919       5.358235           0.020731
          163              C      23.516686       5.733133      10.722788      -0.212570      37.167032 0.46240695E+03  0.11078856E+05                                 9.773745                            7.210908       0.084287       1.982333                    0.999715      30.918639      90.764790       0.606246       0.421684      -1.057151       0.019443       0.003973      -0.003006       0.020071       0.032881      -0.017547      -0.020182      -0.023581      -0.096175      -0.040175      -0.018586       0.058762             11.989031      12.671185      -4.589477      -1.780216      17.811124       0.075130       5.484784           0.030470
          164              C      24.839616       5.564078      10.349331       0.085127      39.184401 0.40269475E+03  0.92661050E+04                                10.239065                            6.759782      -0.103658       1.979365                    0.999419      26.472046      74.717457       0.625553       0.425521      -1.060940      -0.012501       0.021031      -0.001108       0.024491      -0.010163      -0.020233      -0.009620      -0.016710       0.006203      -0.029894       0.012123       0.017772             14.297616      12.560244      -6.444583      -1.568189      24.642932       0.011679       5.689672           0.071737
          165              C      25.557723       6.678187      10.031015      -0.208747      36.793699 0.45060944E+03  0.10728363E+05                                 9.709616                            7.113294       0.082865       1.984266                    0.999757      30.695237      89.871801       0.610943       0.421088      -1.057358      -0.017124      -0.009383       0.000784       0.019542      -0.004979      -0.021304       0.005221       0.068228      -0.059103      -0.029084      -0.021877       0.050961             12.012685      10.549556      -3.080913      -1.043441      20.100308      -0.828040       5.388190           0.023703
          166              C      24.974827       7.925400      10.088982       0.045956      29.752915 0.35665906E+03  0.80429319E+04                                 8.518745                            6.378622       0.097572       2.021419                    0.999820      27.732982      80.110738       0.634912       0.427791      -1.048800      -0.056462      -0.013304       0.008612       0.058644       0.036818      -0.009747      -0.017244       0.017178       0.009989      -0.040865      -0.003600       0.044465             10.313323      10.538123      -2.748951      -1.233880      15.162558      -0.978294       5.239290           0.027163
          167              C       8.642874       7.457220       0.896175       0.040499      29.199422 0.35822214E+03  0.80885990E+04                                 8.398084                            6.382121       0.105143       2.022213                    0.999832      27.881864      80.644237       0.636175       0.426392      -1.049454      -0.031758       0.031299      -0.038605       0.058979      -0.008054       0.026820       0.002735       0.039500       0.103408      -0.039609      -0.010131       0.049740              9.996118       7.228798       3.504377       1.961661      14.787588      -0.128758       7.971969           0.019237
          168              C       8.094702       6.189607       0.836389      -0.213913      36.956081 0.47037662E+03  0.11319604E+05                                 9.746420                            7.273999       0.070442       1.976297                    0.999667      31.117850      91.592249       0.603377       0.421825      -1.056918      -0.014778       0.000657      -0.015421       0.021369      -0.006308       0.025787      -0.034650      -0.051782       0.052892      -0.046400      -0.011358       0.057757             11.861369       9.156423       5.306776       2.744774      18.059206       0.757846       8.368480           0.031209
          169              C      16.317314       5.890267      20.015372       0.082001      39.202650 0.40938021E+03  0.94580510E+04                                10.249833                            6.821167      -0.108383       1.977168                    0.999373      26.583759      75.165083       0.622027       0.426208      -1.060595       0.010966       0.022338       0.003639       0.025149       0.003996       0.015342      -0.002925      -0.002734      -0.066038      -0.028662       0.011324       0.017338             14.234267      10.077615       7.436573       2.206976      24.360778      -0.410170       8.264407           0.074286
          170              C      16.024953       6.869859      19.115764      -0.209207      36.379766 0.45084268E+03  0.10744794E+05                                 9.634951                            7.115408       0.075810       1.980874                    0.999708      30.849457      90.630272       0.610277       0.421120      -1.056404       0.015590      -0.006710       0.010911       0.020177       0.019813       0.035997       0.007849       0.029640       0.067316      -0.038257      -0.016219       0.054476             11.786280       8.505513       4.659404       1.864224      18.607707      -1.481878       8.245620           0.023785
          171              C      16.602360       8.122929      19.220388       0.040902      29.606447 0.36106521E+03  0.81603629E+04                                 8.475708                            6.414505       0.131873       2.032284                    0.999822      27.747205      80.017472       0.634177       0.427338      -1.049972       0.043825      -0.010111       0.038174       0.058992      -0.020546       0.009937      -0.023981      -0.005396       0.081194      -0.035685      -0.008568       0.044253             10.128491       8.034913       4.070341       2.058435      14.260897      -0.473936       8.089663           0.029490
          172              C      13.841398       3.094491      19.547592       0.043639      30.259286 0.35943311E+03  0.81213105E+04                                 8.615043                            6.409965       0.083768       2.015831                    0.999831      27.829182      80.470494       0.632373       0.428671      -1.048247       0.047560      -0.034546       0.012149       0.060025      -0.014088       0.020965       0.001398       0.071847      -0.001867      -0.039112      -0.008433       0.047546             10.420693      10.422280       2.663799       1.930350      15.482775      -0.237997       5.357023           0.020713
          173              C      14.380433       4.365739      19.573849      -0.213248      37.184229 0.46268997E+03  0.11086813E+05                                 9.774895                            7.211747       0.084423       1.982226                    0.999741      30.929111      90.786434       0.606411       0.421524      -1.057301       0.019791      -0.003980       0.003712       0.020526      -0.032165       0.017582      -0.020055      -0.021809      -0.093605      -0.039440      -0.018074       0.057514             11.990887      12.672507       4.591613       1.780143      17.814587       0.075447       5.485566           0.030490
          174              C      15.703362       4.534794      19.947306       0.084094      39.224228 0.40312646E+03  0.92784258E+04                                10.245472                            6.762774      -0.104533       1.979042                    0.999388      26.487264      74.767447       0.625509       0.425441      -1.061001      -0.012726      -0.021127       0.001075       0.024687       0.010459       0.020803      -0.009712      -0.017641       0.007293      -0.030772       0.012466       0.018305             14.308974      12.566484       6.451252       1.568352      24.667427       0.011640       5.693010           0.071753
          175              C       7.285237       3.420695       0.067864      -0.207370      36.773628 0.45023307E+03  0.10717600E+05                                 9.710777                            7.113982       0.079262       1.983456                    0.999740      30.676689      89.821915       0.610417       0.421521      -1.057043      -0.017121       0.009650      -0.001000       0.019679       0.005589       0.021942       0.005258       0.070064      -0.059253      -0.029522      -0.022742       0.052264             12.015198      10.544724       3.079403       1.042241      20.112275      -0.829316       5.388594           0.023682
          176              C       6.702348       2.173482       0.009897       0.044538      29.739367 0.35646685E+03  0.80363307E+04                                 8.506146                            6.367983       0.104859       2.023649                    0.999826      27.738290      80.076246       0.636871       0.426595      -1.049688      -0.056013       0.013463      -0.008322       0.058206      -0.036721       0.009132      -0.017022       0.017194       0.011759      -0.041108      -0.002674       0.043783             10.297580      10.518899       2.732408       1.233227      15.142650      -0.979434       5.231191           0.027171
          177              C      22.347229      12.740548      10.995054       0.039369      29.230903 0.35866370E+03  0.81010072E+04                                 8.403467                            6.385427       0.103936       2.021549                    0.999818      27.901117      80.710224       0.636108       0.426308      -1.049512      -0.031343      -0.030875      -0.039315       0.059003       0.008036       0.026655      -0.003154       0.039067       0.102540      -0.039378      -0.009972       0.049350             10.003344       7.232242      -3.506865       1.962245      14.801468       0.130625       7.976323           0.019278
          178              C      21.799051      14.008161      10.935268      -0.212428      36.871211 0.46899716E+03  0.11278137E+05                                 9.729661                            7.261203       0.075698       1.978134                    0.999681      31.082795      91.455901       0.604172       0.421578      -1.057071      -0.015359      -0.000249      -0.015016       0.021481       0.006844       0.026257       0.035157      -0.052012       0.055502      -0.046962      -0.011891       0.058854             11.839536       9.137383      -5.291194       2.739345      18.025291      -0.749419       8.355934           0.031184
          179              C      20.885426      14.307492       9.916493       0.079710      39.294346 0.41051840E+03  0.94905604E+04                                10.262635                            6.828972      -0.107240       1.976823                    0.999361      26.622316      75.289114       0.621924       0.426000      -1.060767       0.011249      -0.022545       0.003979       0.025507      -0.003058       0.015777       0.003199      -0.002214      -0.065763      -0.028840       0.011907       0.016932             14.253081      10.090952      -7.448103       2.210440      24.394114       0.410193       8.274176           0.074347
          180              C      20.593069      13.327901       9.016885      -0.206711      36.278154 0.44925173E+03  0.10697428E+05                                 9.618683                            7.103933       0.071644       1.980376                    0.999728      30.795069      90.430823       0.610629       0.421249      -1.056322       0.015398       0.007345       0.010864       0.020226      -0.020324       0.036103      -0.008494       0.029558       0.067690      -0.038549      -0.016424       0.054973             11.764967       8.491918      -4.649653       1.862323      18.569938       1.478217       8.233043           0.023756
          181              C      21.170483      12.074831       9.121509       0.039162      29.690942 0.36235822E+03  0.81973655E+04                                 8.493331                            6.427282       0.131622       2.031740                    0.999837      27.794914      80.207736       0.633318       0.427512      -1.049807       0.043783       0.010752       0.037983       0.058951       0.020584       0.009982       0.023788      -0.004474       0.080251      -0.035556      -0.008351       0.043907             10.150805       8.053506      -4.083050       2.062890      14.293785       0.472366       8.105124           0.029521
          182              C      18.409496      17.103268       9.448713       0.042725      30.286933 0.35986115E+03  0.81335589E+04                                 8.620678                            6.414101       0.084420       2.015670                    0.999804      27.845114      80.534400       0.632110       0.428714      -1.048201       0.047715       0.034468       0.012263       0.060126       0.014411       0.021494      -0.000871       0.073433      -0.001405      -0.039903      -0.008762       0.048665             10.427712      10.427341      -2.666155       1.931169      15.495569       0.238223       5.360225           0.020721
          183              C      18.948538      15.832020       9.474970      -0.213809      37.169203 0.46245139E+03  0.11079412E+05                                 9.770129                            7.207856       0.088774       1.983584                    0.999708      30.925395      90.761793       0.606845       0.421286      -1.057474       0.020568       0.004763       0.004023       0.021492       0.031671       0.017274       0.019957      -0.022444      -0.093746      -0.039352      -0.017695       0.057047             11.984512      12.666730      -4.585385       1.779994      17.803931      -0.074643       5.482874           0.030491
          184              C      20.271467      15.662965       9.848427       0.085436      39.178776 0.40261934E+03  0.92640902E+04                                10.239065                            6.759726      -0.106131       1.978724                    0.999376      26.470017      74.714664       0.625465       0.425593      -1.060877      -0.011875       0.020973       0.001293       0.024136      -0.010338       0.020332       0.009770      -0.018674       0.007244      -0.030560       0.012666       0.017893             14.297433      12.561198      -6.443730       1.568616      24.641478      -0.012209       5.689624           0.071758
          185              C      20.989573      16.777074      10.166743      -0.209330      36.830958 0.45113338E+03  0.10744374E+05                                 9.718037                            7.118923       0.079929       1.983315                    0.999768      30.712328      89.948023       0.610485       0.421265      -1.057206      -0.017273      -0.009371      -0.000954       0.019675      -0.005723       0.021496      -0.005311       0.068062      -0.057246      -0.028825      -0.022071       0.050896             12.024111      10.556296      -3.083544       1.043758      20.123870       0.829184       5.392166           0.023709
          186              C      20.406677      18.024287      10.108776       0.046125      29.702083 0.35588401E+03  0.80202997E+04                                 8.503355                            6.366555       0.102924       2.023356                    0.999827      27.710950      79.995619       0.636344       0.427102      -1.049326      -0.056096      -0.013494      -0.008580       0.058331       0.036502       0.009511       0.017128       0.016176       0.010481      -0.040515      -0.003400       0.043915             10.293780      10.517173      -2.734940       1.232553      15.134544       0.977823       5.229623           0.027172
          187              C      22.347212      17.556098      19.301583       0.042267      29.145561 0.35740802E+03  0.80654661E+04                                 8.386776                            6.374022       0.105403       2.022732                    0.999826      27.851144      80.526424       0.636718       0.426279      -1.049544      -0.031487       0.030900       0.038500       0.058554      -0.007450      -0.027288      -0.002715       0.038373       0.104571      -0.039040      -0.011201       0.050241              9.981515       7.220690       3.498239      -1.961275      14.760456       0.126718       7.963399           0.019265
          188              C      21.799040      16.288485      19.361369      -0.215287      37.022076 0.47146504E+03  0.11352261E+05                                 9.759077                            7.283870       0.070798       1.975979                    0.999657      31.145252      91.696539       0.602792       0.421994      -1.056821      -0.015249       0.000342       0.015482       0.021733      -0.006644      -0.025509       0.034615      -0.051414       0.053203      -0.045972      -0.011723       0.057694             11.877839       9.170383       5.318869      -2.748310      18.086072      -0.764275       8.377062           0.031249
          189              C      11.749179      15.989164       0.182386       0.082667      39.207213 0.40940967E+03  0.94594214E+04                                10.252690                            6.823053      -0.111216       1.976037                    0.999393      26.584426      75.183201       0.621683       0.426413      -1.060410       0.011318       0.022356      -0.003939       0.025365       0.003928      -0.015735       0.003044      -0.002053      -0.063304      -0.028218       0.010931       0.017287             14.238459      10.078928       7.438465      -2.206168      24.371006       0.411539       8.265444           0.074325
          190              C      11.456816      16.968755       1.081994      -0.208222      36.318879 0.44988514E+03  0.10715966E+05                                 9.622763                            7.106512       0.074760       1.980800                    0.999727      30.821481      90.514188       0.610849       0.420962      -1.056534       0.015145      -0.006440      -0.010685       0.019621       0.020186      -0.036325      -0.008798       0.030165       0.068446      -0.038567      -0.016865       0.055432             11.770424       8.495678       4.652375      -1.863947      18.578989       1.478017       8.236606           0.023754
          191              C      12.034224      18.221825       0.977370       0.039665      29.640215 0.36157993E+03  0.81750163E+04                                 8.481207                            6.418224       0.131609       2.032047                    0.999834      27.770335      80.102478       0.634111       0.427225      -1.050028       0.043368      -0.010693      -0.037419       0.058269      -0.020963      -0.009912       0.023622      -0.004228       0.081559      -0.036107      -0.007959       0.044066             10.135620       8.040423       4.074641      -2.059804      14.272190       0.473201       8.094246           0.029518
          192              C       9.273261      13.193388       0.650166       0.043702      30.254963 0.35937669E+03  0.81201499E+04                                 8.619884                            6.415049       0.072998       2.012967                    0.999813      27.818211      80.453344       0.631263       0.429419      -1.047735       0.046158      -0.034580      -0.011561       0.058822      -0.013544      -0.021601      -0.001302       0.073698      -0.001608      -0.039754      -0.008837       0.048591             10.426139      10.419661       2.663895      -1.928749      15.499008       0.238960       5.359750           0.020711
          193              C       9.812297      14.464636       0.623909      -0.212993      37.136998 0.46203564E+03  0.11066764E+05                                 9.763609                            7.204248       0.089945       1.984104                    0.999728      30.911293      90.704069       0.607055       0.421243      -1.057520       0.019154      -0.004772      -0.003778       0.020098      -0.031124      -0.017482       0.019980      -0.022713      -0.095117      -0.039906      -0.016953       0.056859             11.974864      12.654147       4.576320      -1.777861      17.790856      -0.072835       5.479589           0.030497
          194              C      11.135226      14.633691       0.250452       0.084122      39.223005 0.40317436E+03  0.92791750E+04                                10.241928                            6.761093      -0.102708       1.979476                    0.999385      26.489819      74.756685       0.625918       0.425179      -1.061236      -0.013075      -0.021877      -0.001037       0.025507       0.010822      -0.020841       0.009838      -0.017171       0.006950      -0.030941       0.012651       0.018291             14.302737      12.561647       6.445905      -1.567887      24.655481      -0.010906       5.691083           0.071750
          195              C      20.989574      13.519572      20.129894      -0.208536      36.811084 0.45080546E+03  0.10734799E+05                                 9.716099                            7.117542       0.078604       1.983154                    0.999768      30.699318      89.907624       0.610378       0.421407      -1.057098      -0.016828       0.009445       0.000801       0.019314       0.005432      -0.021432      -0.004781       0.066915      -0.056634      -0.028066      -0.022128       0.050194             12.021956      10.553273       3.082747      -1.043242      20.120957       0.829356       5.391638           0.023695
          196              C      11.270448      12.272369      -0.009897       0.045411      29.743980 0.35651239E+03  0.80384774E+04                                 8.514169                            6.374906       0.099291       2.022018                    0.999829      27.731940      80.091587       0.635481       0.427469      -1.049039      -0.056066       0.013708       0.008443       0.058332      -0.036852      -0.009147       0.017386       0.016448       0.009903      -0.040947      -0.003240       0.044188             10.307738      10.530507       2.744005      -1.233399      15.156382       0.978422       5.236324           0.027196
          197              C       5.061478       0.896174       2.641665       0.042258      29.145531 0.35740761E+03  0.80654577E+04                                 8.386774                            6.374018       0.105418       2.022739                    0.999826      27.851143      80.526524       0.636718       0.426279      -1.049544       0.031488      -0.038500      -0.030904       0.058556      -0.027283      -0.007451      -0.002712      -0.033093      -0.109826      -0.039034      -0.011199       0.050233              9.981519       7.220715      -1.961281       3.498256       7.963408       0.126724      14.760434           0.019272
          198              C       5.609653       0.836388       3.909276      -0.215298      37.022007 0.47146418E+03  0.11352228E+05                                 9.759056                            7.283856       0.070824       1.975988                    0.999657      31.145178      91.696094       0.602793       0.421993      -1.056822       0.015249      -0.015483      -0.000345       0.021735      -0.025508      -0.006645       0.034614      -0.052308       0.050528      -0.045972      -0.011722       0.057694             11.877824       9.170388      -2.748294       5.318888       8.377035      -0.764267      18.086048           0.031262
          199              C      15.659481      20.015386       4.208607       0.082632      39.207326 0.40941171E+03  0.94594620E+04                                10.252639                            6.823022      -0.111125       1.976063                    0.999394      26.584490      75.182885       0.621692       0.426407      -1.060415      -0.011318       0.003941      -0.022354       0.025364      -0.015735       0.003929       0.003041       0.030629       0.034753      -0.028222       0.010934       0.017288             14.238404      10.078914      -2.206150       7.438469       8.265394       0.411530      24.370904           0.074322
          200              C      15.951844      19.115778       3.229016      -0.208232      36.318808 0.44988466E+03  0.10715946E+05                                 9.622741                            7.106501       0.074793       1.980812                    0.999727      30.821401      90.513733       0.610851       0.420961      -1.056535      -0.015149       0.010689       0.006445       0.019629      -0.036321       0.020185      -0.008798      -0.019141      -0.079451      -0.038563      -0.016862       0.055425             11.770403       8.495688      -1.863940       4.652390       8.236580       1.478006      18.578941           0.023780
          201              C      15.374434      19.220403       1.975947       0.039656      29.640159 0.36157944E+03  0.81750027E+04                                 8.481191                            6.418213       0.131565       2.032036                    0.999834      27.770338      80.102483       0.634112       0.427224      -1.050028      -0.043374       0.037420       0.010694       0.058275      -0.009914      -0.020960       0.023622      -0.042895      -0.034428      -0.036104      -0.007963       0.044067             10.135602       8.040433      -2.059805       4.074638       8.094236       0.473207      14.272136           0.029516
          202              C      18.135404      19.547604       7.004380       0.043707      30.254091 0.35936489E+03  0.81197997E+04                                 8.619642                            6.414887       0.072935       2.012952                    0.999814      27.817753      80.451055       0.631281       0.429412      -1.047741      -0.046167       0.011560       0.034581       0.058829      -0.021599      -0.013539      -0.001305       0.037640      -0.109720      -0.039746      -0.008834       0.048581             10.425827      10.419390      -1.928691       2.663808       5.359615       0.238961      15.498476           0.020729
          203              C      17.596366      19.573862       5.733134      -0.213049      37.138472 0.46205891E+03  0.11067456E+05                                 9.763867                            7.204442       0.089919       1.984090                    0.999728      30.911974      90.706495       0.607045       0.421245      -1.057520      -0.019139       0.003790       0.004777       0.020086      -0.017491      -0.031139       0.019977       0.036172       0.081653      -0.039900      -0.016973       0.056874             11.975208      12.654515      -1.777899       4.576569       5.479732      -0.072858      17.791379           0.030494
          204              C      16.273436      19.947319       5.564078       0.084109      39.221859 0.40316198E+03  0.92788016E+04                                10.241670                            6.760948      -0.102612       1.979511                    0.999385      26.489405      74.754708       0.625932       0.425174      -1.061241       0.013099       0.001019       0.021876       0.025518      -0.020862       0.010817       0.009841      -0.012078       0.022225      -0.030954       0.012631       0.018323             14.302356      12.561328      -1.567836       6.445732       5.690956      -0.010900      24.654785           0.071779
          205              C       6.419124       0.067861       6.678187      -0.208547      36.811371 0.45081004E+03  0.10734934E+05                                 9.716166                            7.117595       0.078634       1.983162                    0.999768      30.699399      89.907930       0.610374       0.421409      -1.057097       0.016832      -0.000804      -0.009452       0.019321      -0.021436       0.005424      -0.004774       0.061778      -0.072044      -0.028063      -0.022131       0.050194             12.022054      10.553340      -1.043237       3.082815       5.391677       0.829361      20.121143           0.023692
          206              C       7.002016       0.009893       7.925398       0.045408      29.743672 0.35650843E+03  0.80383614E+04                                 8.514094                            6.374860       0.099298       2.022023                    0.999829      27.731773      80.090830       0.635486       0.427467      -1.049041       0.056070      -0.008442      -0.013706       0.058335      -0.009144      -0.036857       0.017387       0.003276      -0.029604      -0.040949      -0.003242       0.044191             10.307646      10.530418      -1.233378       2.744009       5.236282       0.978406      15.156237           0.027209
          207              C      23.333955       9.202708       7.457214       0.039357      29.231019 0.35866463E+03  0.81010374E+04                                 8.403482                            6.385427       0.103924       2.021542                    0.999818      27.901268      80.710838       0.636109       0.426307      -1.049513       0.031344       0.039318       0.030884       0.059009       0.026658       0.008028      -0.003157      -0.031730      -0.109874      -0.039376      -0.009975       0.049351             10.003382       7.232255       1.962254      -3.506892       7.976333       0.130598      14.801559           0.019276
          208              C      23.882131       9.262494       6.189603      -0.212452      36.871526 0.46900026E+03  0.11278233E+05                                 9.729708                            7.261218       0.075792       1.978157                    0.999680      31.083012      91.456708       0.604173       0.421577      -1.057071       0.015361       0.015029       0.000244       0.021492       0.026261       0.006842       0.035154      -0.053792       0.050273      -0.046977      -0.011883       0.058860             11.839628       9.137411       2.739361      -5.291236       8.355980      -0.749423      18.025492           0.031201
          209              C      24.795753      10.281270       5.890272       0.079650      39.295105 0.41052547E+03  0.94907596E+04                                10.262716                            6.828999      -0.107268       1.976812                    0.999361      26.622683      75.290168       0.621928       0.425996      -1.060770      -0.011245      -0.003982       0.022553       0.025514       0.015799      -0.003063       0.003205       0.031767       0.036222      -0.028858       0.011915       0.016942             14.253261      10.091038       2.210464      -7.448225       8.274236       0.410159      24.394510           0.074390
          210              C      25.088111      11.180878       6.869863      -0.206729      36.279180 0.44926513E+03  0.10697845E+05                                 9.618919                            7.104079       0.071659       1.980375                    0.999728      30.795579      90.433234       0.610616       0.421254      -1.056317      -0.015407      -0.010873      -0.007344       0.020237       0.036111      -0.020324      -0.008492      -0.019080      -0.078190      -0.038555      -0.016427       0.054981             11.765306       8.492128       1.862370      -4.649830       8.233227       1.478226      18.570563           0.023760
          211              C      24.510699      11.076253       8.122932       0.039138      29.691174 0.36236051E+03  0.81974379E+04                                 8.493382                            6.427304       0.131608       2.031735                    0.999837      27.795163      80.208806       0.633316       0.427512      -1.049806      -0.043793      -0.037987      -0.010742       0.058959       0.009990       0.020582       0.023788      -0.042373      -0.033373      -0.035551      -0.008360       0.043911             10.150892       8.053549       2.062906      -4.083100       8.105176       0.472349      14.293952           0.029545
          212              C       8.999178      10.749052       3.094499       0.042711      30.287101 0.35986280E+03  0.81336134E+04                                 8.620741                            6.414140       0.084404       2.015666                    0.999804      27.845253      80.535143       0.632104       0.428717      -1.048198      -0.047717      -0.012266      -0.034476       0.060133       0.021498       0.014404      -0.000873       0.037429      -0.109439      -0.039898      -0.008770       0.048669             10.427811      10.427396       1.931182      -2.666212       5.360264       0.238195      15.495774           0.020738
          213              C       8.460138      10.722794       4.365745      -0.213832      37.168259 0.46243648E+03  0.11078927E+05                                 9.769796                            7.207603       0.088784       1.983586                    0.999708      30.925108      90.759382       0.606876       0.421270      -1.057488      -0.020578      -0.004026      -0.004759       0.021501       0.017278       0.031667       0.019961       0.035664       0.080570      -0.039366      -0.017687       0.057052             11.984119      12.666257       1.779935      -4.585184       5.482696      -0.074644      17.803404           0.030504
          214              C       7.137210      10.349337       4.534801       0.085382      39.179443 0.40262456E+03  0.92642307E+04                                10.239149                            6.759750      -0.106092       1.978735                    0.999377      26.470226      74.715079       0.625468       0.425591      -1.060880       0.011882      -0.001291      -0.020982       0.024148       0.020346      -0.010341       0.009777      -0.012949       0.024427      -0.030579       0.012679       0.017900             14.297638      12.561311       1.568635      -6.443895       5.689670      -0.012249      24.641933           0.071777
          215              C       6.419103      10.031021       3.420692      -0.209351      36.830924 0.45113123E+03  0.10744298E+05                                 9.717973                            7.118856       0.079947       1.983319                    0.999768      30.712360      89.947670       0.610495       0.421259      -1.057211       0.017277       0.000954       0.009379       0.019682       0.021501      -0.005727      -0.005313       0.062669      -0.073465      -0.028830      -0.022075       0.050906             12.024073      10.556261       1.043762      -3.083600       5.392129       0.829138      20.123828           0.023730
          216              C       7.001996      10.088989       2.173481       0.046107      29.702126 0.35588360E+03  0.80202881E+04                                 8.503347                            6.366535       0.102898       2.023348                    0.999827      27.711035      79.995858       0.636348       0.427100      -1.049327       0.056104       0.008582       0.013490       0.058337       0.009518       0.036499       0.017127       0.002856      -0.029480      -0.040505      -0.003412       0.043917             10.293795      10.517175       1.232565      -2.734973       5.229619       0.977793      15.134592           0.027175
          217              C      14.197708       7.457216       9.202704       0.039351      29.231371 0.35866954E+03  0.81011800E+04                                 8.403560                            6.385476       0.103924       2.021541                    0.999818      27.901501      80.711798       0.636105       0.426308      -1.049512       0.031344       0.030883       0.039321       0.059011       0.008028       0.026664      -0.003157       0.039067       0.102541      -0.039376      -0.009983       0.049359             10.003500       7.232345      -3.506968       1.962270      14.801754       0.130589       7.976402           0.019298
          218              C      14.745886       6.189603       9.262490      -0.212470      36.872707 0.46901769E+03  0.11278766E+05                                 9.729939                            7.261369       0.075655       1.978112                    0.999681      31.083613      91.459170       0.604164       0.421579      -1.057069       0.015366       0.000244       0.015028       0.021494       0.006843       0.026269       0.035167      -0.052038       0.055511      -0.046984      -0.011889       0.058872             11.839960       9.137684      -5.291472       2.739428      18.026045      -0.749487       8.356150           0.031213
          219              C      15.659511       5.890272      10.281265       0.079637      39.295635 0.41053026E+03  0.94908941E+04                                10.262787                            6.829018      -0.107162       1.976840                    0.999361      26.622877      75.290710       0.621930       0.425993      -1.060772      -0.011257       0.022560      -0.003980       0.025524      -0.003063       0.015797       0.003207      -0.002223      -0.065781      -0.028861       0.011917       0.016944             14.253436      10.091180      -7.448402       2.210470      24.394852       0.410152       8.274276           0.074389
          220              C      15.951868       6.869863      11.180873      -0.206744      36.279308 0.44926655E+03  0.10697877E+05                                 9.618893                            7.104051       0.071620       1.980361                    0.999728      30.795709      90.433331       0.610623       0.421249      -1.056321      -0.015400      -0.007355      -0.010872       0.020235      -0.020333       0.036117      -0.008494       0.029562       0.067706      -0.038564      -0.016427       0.054991             11.765298       8.492134      -4.649866       1.862356      18.570562       1.478227       8.233198           0.023775
          221              C      15.374454       8.122933      11.076249       0.039133      29.691737 0.36236880E+03  0.81976730E+04                                 8.493487                            6.427376       0.131595       2.031725                    0.999837      27.795491      80.210006       0.633313       0.427512      -1.049806      -0.043792      -0.010747      -0.037991       0.058962       0.020582       0.009990       0.023794      -0.004498       0.080249      -0.035553      -0.008363       0.043916             10.151041       8.053674      -4.083199       2.062918      14.294190       0.472357       8.105259           0.029549
          222              C      18.135441       3.094496      10.749045       0.042692      30.287627 0.35986986E+03  0.81338174E+04                                 8.620822                            6.414181       0.084400       2.015659                    0.999804      27.845654      80.536669       0.632105       0.428715      -1.048199      -0.047721      -0.034480      -0.012268       0.060139       0.014406       0.021500      -0.000873       0.073446      -0.001440      -0.039902      -0.008774       0.048676             10.427941      10.427504      -2.666295       1.931195      15.496007       0.238201       5.360310           0.020729
          223              C      17.596399       4.365744      10.722788      -0.213843      37.170378 0.46246586E+03  0.11079854E+05                                 9.770342                            7.207966       0.088754       1.983572                    0.999708      30.926006      90.764205       0.606841       0.421286      -1.057474      -0.020584      -0.004758      -0.004027       0.021507       0.031678       0.017277       0.019964      -0.022457      -0.093798      -0.039370      -0.017695       0.057065             11.984864      12.666996      -4.585605       1.780023      17.804616      -0.074658       5.482980           0.030524
          224              C      16.273470       4.534799      10.349331       0.085357      39.180075 0.40263101E+03  0.92644156E+04                                10.239221                            6.759772      -0.106050       1.978742                    0.999376      26.470557      74.716149       0.625471       0.425587      -1.060882       0.011883      -0.020988      -0.001292       0.024154      -0.010337       0.020349       0.009776      -0.018674       0.007186      -0.030576       0.012675       0.017901             14.297809      12.561441      -6.444064       1.568636      24.642274      -0.012254       5.689712           0.071800
          225              C      15.555364       3.420690      10.031015      -0.209356      36.831800 0.45114285E+03  0.10744660E+05                                 9.718186                            7.118993       0.079923       1.983309                    0.999768      30.712752      89.949626       0.610482       0.421264      -1.057206       0.017280       0.009386       0.000955       0.019688      -0.005727       0.021503      -0.005314       0.068078      -0.057283      -0.028835      -0.022078       0.050913             12.024382      10.556505      -3.083755       1.043771      20.124403       0.829160       5.392239           0.023735
          226              C      16.138260       2.173477      10.088982       0.046086      29.702887 0.35589461E+03  0.80206093E+04                                 8.503517                            6.366652       0.102892       2.023340                    0.999827      27.711567      79.998116       0.636338       0.427102      -1.049324       0.056110       0.013489       0.008585       0.058344       0.036506       0.009517       0.017131       0.016166       0.010441      -0.040512      -0.003415       0.043926             10.294031      10.517388      -2.735101       1.232572      15.134983       0.977827       5.229722           0.027191
          227              C      14.197725       2.641666       0.896175       0.042256      29.145696 0.35740957E+03  0.80655101E+04                                 8.386795                            6.374029       0.105416       2.022734                    0.999826      27.851256      80.526796       0.636718       0.426278      -1.049544       0.031487      -0.030906      -0.038503       0.058559      -0.007444      -0.027292      -0.002715       0.038375       0.104568      -0.039038      -0.011206       0.050244              9.981562       7.220718       3.498278      -1.961267      14.760549       0.126731       7.963420           0.019273
          228              C      14.745897       3.909279       0.836389      -0.215316      37.022696 0.47147371E+03  0.11352523E+05                                 9.759183                            7.283934       0.070795       1.975975                    0.999657      31.145592      91.697794       0.602789       0.421994      -1.056821       0.015253      -0.000339      -0.015489       0.021742      -0.006644      -0.025515       0.034619      -0.051425       0.053210      -0.045982      -0.011722       0.057704             11.878011       9.170501       5.318984      -2.748328      18.086385      -0.764275       8.377146           0.031268
          229              C      24.795758       4.208600      20.015372       0.082610      39.207862 0.40941565E+03  0.94595836E+04                                10.252745                            6.823062      -0.111132       1.976059                    0.999393      26.584714      75.183840       0.621689       0.426408      -1.060414      -0.011324      -0.022366       0.003940       0.025377       0.003930      -0.015747       0.003049      -0.002058      -0.063313      -0.028230       0.010937       0.017294             14.238621      10.079019       7.438605      -2.206160      24.371364       0.411559       8.265480           0.074349
          230              C      25.088121       3.229009      19.115764      -0.208246      36.319504 0.44989272E+03  0.10716197E+05                                 9.622877                            7.106569       0.074758       1.980796                    0.999727      30.821825      90.515552       0.610847       0.420961      -1.056533      -0.015146       0.006447       0.010691       0.019628       0.020191      -0.036333      -0.008798       0.030167       0.068458      -0.038576      -0.016867       0.055443             11.770620       8.495808       4.652511      -1.863959      18.579362       1.478040       8.236691           0.023786
          231              C      24.510713       1.975939      19.220388       0.039643      29.640741 0.36158690E+03  0.81752199E+04                                 8.481314                            6.418287       0.131592       2.032038                    0.999834      27.770713      80.104006       0.634107       0.427225      -1.050027      -0.043374       0.010691       0.037423       0.058276      -0.020961      -0.009917       0.023626      -0.004244       0.081556      -0.036105      -0.007968       0.044073             10.135786       8.040549       4.074755      -2.059813      14.272478       0.473214       8.094330           0.029517
          232              C      27.271676       7.004376      19.547592       0.043680      30.255383 0.35938203E+03  0.81203102E+04                                 8.619976                            6.415103       0.072975       2.012958                    0.999813      27.818561      80.454856       0.631259       0.429420      -1.047733      -0.046162       0.034589       0.011565       0.058831      -0.013542      -0.021604      -0.001304       0.073708      -0.001628      -0.039756      -0.008843       0.048599             10.426285      10.419747       2.663967      -1.928759      15.499300       0.238973       5.359809           0.020737
          233              C      26.732640       5.733128      19.573849      -0.213017      37.137469 0.46204101E+03  0.11066926E+05                                 9.763687                            7.204281       0.089954       1.984105                    0.999728      30.911528      90.704932       0.607054       0.421242      -1.057521      -0.019166       0.004769       0.003781       0.020109      -0.031128      -0.017483       0.019985      -0.022719      -0.095149      -0.039917      -0.016953       0.056870             11.975015      12.654207       4.576409      -1.777853      17.791213      -0.072813       5.479625           0.030508
          234              C      25.409711       5.564073      19.947306       0.084061      39.223675 0.40318046E+03  0.92793394E+04                                10.241988                            6.761105      -0.102629       1.979497                    0.999386      26.490100      74.757282       0.625924       0.425174      -1.061240       0.013081       0.021887       0.001037       0.025519       0.010821      -0.020852       0.009842      -0.017169       0.006909      -0.030951       0.012656       0.018295             14.302921      12.561733       6.446086      -1.567875      24.655913      -0.010898       5.691118           0.071799
          235              C      15.555363       6.678192       0.067864      -0.208553      36.811421 0.45080866E+03  0.10734893E+05                                 9.716155                            7.117561       0.078617       1.983157                    0.999768      30.699459      89.908094       0.610378       0.421407      -1.057099       0.016832      -0.009454      -0.000803       0.019322       0.005434      -0.021436      -0.004782       0.066927      -0.056661      -0.028073      -0.022132       0.050205             12.022085      10.553358       3.082881      -1.043237      20.121229       0.829359       5.391667           0.023706
          236              C      16.138253       7.925405       0.009897       0.045380      29.744561 0.35652041E+03  0.80387141E+04                                 8.514294                            6.374988       0.099255       2.022003                    0.999829      27.732407      80.093563       0.635475       0.427470      -1.049037       0.056076      -0.013705      -0.008446       0.058341      -0.036856      -0.009150       0.017390       0.016442       0.009879      -0.040947      -0.003250       0.044196             10.307927      10.530657       2.744117      -1.233400      15.156718       0.978451       5.236405           0.027208
          237              C      31.483459      19.301590      17.556093       0.042251      29.145854 0.35741190E+03  0.80655817E+04                                 8.386836                            6.374053       0.105416       2.022735                    0.999826      27.851367      80.527403       0.636716       0.426279      -1.049543      -0.031488       0.038502       0.030906       0.058559      -0.027289      -0.007448      -0.002713      -0.033093      -0.109821      -0.039032      -0.011204       0.050236              9.981611       7.220776      -1.961298       3.498314       7.963465       0.126701      14.760593           0.019286
          238              C      30.935284      19.361376      16.288482      -0.215312      37.022772 0.47147468E+03  0.11352555E+05                                 9.759205                            7.283944       0.070795       1.975974                    0.999657      31.145623      91.698005       0.602788       0.421994      -1.056820      -0.015251       0.015487       0.000343       0.021739      -0.025514      -0.006645       0.034617      -0.052314       0.050544      -0.045981      -0.011720       0.057702             11.878037       9.170547      -2.748348       5.319021       8.377161      -0.764305      18.086404           0.031267
          239              C      20.885456       0.182378      15.989151       0.082612      39.208016 0.40941788E+03  0.94596443E+04                                10.252756                            6.823070      -0.111111       1.976063                    0.999394      26.584775      75.183955       0.621690       0.426407      -1.060415       0.011321      -0.003941       0.022359       0.025369      -0.015743       0.003930       0.003044       0.030633       0.034763      -0.028231       0.010938       0.017293             14.238625      10.079069      -2.206182       7.438643       8.265481       0.411505      24.371324           0.074338
          240              C      20.593093       1.081986      16.968742      -0.208244      36.319466 0.44989374E+03  0.10716222E+05                                 9.622867                            7.106580       0.074767       1.980800                    0.999727      30.821768      90.515248       0.610846       0.420962      -1.056534       0.015149      -0.010692      -0.006448       0.019631      -0.036329       0.020188      -0.008796      -0.019142      -0.079452      -0.038569      -0.016865       0.055433             11.770581       8.495801      -1.863951       4.652487       8.236677       1.478034      18.579265           0.023784
          241              C      21.170503       0.977361      18.221811       0.039648      29.640475 0.36158381E+03  0.81751267E+04                                 8.481246                            6.418249       0.131570       2.032035                    0.999834      27.770537      80.103196       0.634111       0.427224      -1.050029       0.043376      -0.037422      -0.010693       0.058277      -0.009917      -0.020960       0.023626      -0.042896      -0.034416      -0.036103      -0.007968       0.044071             10.135682       8.040488      -2.059806       4.074688       8.094287       0.473213      14.272271           0.029512
          242              C      18.409533       0.650160      13.193378       0.043692      30.254548 0.35937075E+03  0.81199738E+04                                 8.619743                            6.414947       0.072918       2.012944                    0.999814      27.818081      80.452484       0.631276       0.429412      -1.047740       0.046170      -0.011561      -0.034586       0.058834      -0.021603      -0.013537      -0.001306       0.037653      -0.109721      -0.039746      -0.008841       0.048587             10.425977      10.419505      -1.928717       2.663896       5.359676       0.238943      15.498750           0.020719
          243              C      18.948571       0.623902      14.464624      -0.213058      37.139052 0.46206576E+03  0.11067669E+05                                 9.763984                            7.204501       0.089903       1.984082                    0.999728      30.912263      90.707765       0.607041       0.421246      -1.057519       0.019146      -0.003791      -0.004774       0.020093      -0.017493      -0.031141       0.019980       0.036179       0.081679      -0.039909      -0.016973       0.056882             11.975393      12.654662      -1.777919       4.576684       5.479788      -0.072870      17.791729           0.030510
          244              C      20.271501       0.250445      14.633680       0.084084      39.222537 0.40316775E+03  0.92789701E+04                                10.241786                            6.760992      -0.102598       1.979512                    0.999385      26.489663      74.755650       0.625930       0.425174      -1.061241      -0.013102      -0.001019      -0.021881       0.025524      -0.020869       0.010816       0.009844      -0.012064       0.022237      -0.030960       0.012635       0.018325             14.302591      12.561500      -1.567856       6.445935       5.691018      -0.010930      24.655256           0.071795
          245              C      30.125813      20.129903      13.519571      -0.208553      36.811751 0.45081427E+03  0.10735063E+05                                 9.716235                            7.117627       0.078625       1.983157                    0.999768      30.699590      89.908703       0.610373       0.421409      -1.057097      -0.016834       0.000807       0.009457       0.019326      -0.021439       0.005427      -0.004777       0.061792      -0.072044      -0.028069      -0.022133       0.050202             12.022174      10.553440      -1.043245       3.082920       5.391710       0.829347      20.121374           0.023708
          246              C      20.406720      -0.009903      12.272360       0.045390      29.744091 0.35651411E+03  0.80385268E+04                                 8.514178                            6.374913       0.099283       2.022015                    0.999829      27.732084      80.092085       0.635482       0.427467      -1.049040      -0.056076       0.008445       0.013705       0.058341      -0.009146      -0.036860       0.017391       0.003285      -0.029591      -0.040949      -0.003249       0.044198             10.307772      10.530524      -1.233388       2.744095       5.236337       0.978411      15.156455           0.027209
          247              C      13.210982      10.995056      12.740544       0.039365      29.230929 0.35866353E+03  0.81010008E+04                                 8.403456                            6.385414       0.103941       2.021548                    0.999818      27.901148      80.710249       0.636110       0.426307      -1.049514      -0.031342      -0.039316      -0.030880       0.059005       0.026656       0.008031      -0.003157      -0.031727      -0.109868      -0.039375      -0.009973       0.049348             10.003349       7.232228       1.962238      -3.506877       7.976317       0.130609      14.801502           0.019284
          248              C      12.662806      10.935270      14.008155      -0.212445      36.871353 0.46899828E+03  0.11278173E+05                                 9.729677                            7.261204       0.075794       1.978158                    0.999680      31.082925      91.456383       0.604173       0.421577      -1.057071      -0.015357      -0.015028      -0.000245       0.021488       0.026260       0.006845       0.035151      -0.053785       0.050263      -0.046972      -0.011884       0.058856             11.839577       9.137385       2.739355      -5.291207       8.355966      -0.749421      18.025382           0.031188
          249              C      11.749184       9.916494      14.307486       0.079669      39.294840 0.41052271E+03  0.94906838E+04                                10.262691                            6.828990      -0.107282       1.976809                    0.999361      26.622564      75.289880       0.621926       0.425998      -1.060768       0.011244       0.003980      -0.022550       0.025510       0.015794      -0.003062       0.003202       0.031769       0.036218      -0.028854       0.011913       0.016941             14.253211      10.091013       2.210456      -7.448196       8.274225       0.410165      24.394395           0.074376
          250              C      11.456826       9.016886      13.327895      -0.206726      36.279088 0.44926449E+03  0.10697825E+05                                 9.618907                            7.104080       0.071658       1.980376                    0.999728      30.795512      90.432981       0.610615       0.421255      -1.056317       0.015407       0.010870       0.007340       0.020234       0.036109      -0.020321      -0.008491      -0.019079      -0.078184      -0.038551      -0.016427       0.054978             11.765282       8.492104       1.862346      -4.649811       8.233217       1.478255      18.570527           0.023756
          251              C      12.034238       9.121511      12.074826       0.039150      29.690961 0.36235771E+03  0.81973529E+04                                 8.493331                            6.427273       0.131634       2.031744                    0.999837      27.794974      80.207964       0.633319       0.427511      -1.049808       0.043789       0.037984       0.010743       0.058955       0.009988       0.020582       0.023786      -0.042368      -0.033381      -0.035551      -0.008357       0.043908             10.150826       8.053499       2.062880      -4.083067       8.105132       0.472366      14.293846           0.029531
          252              C      27.545759       9.448712      17.103259       0.042708      30.287269 0.35986513E+03  0.81336838E+04                                 8.620788                            6.414172       0.084387       2.015660                    0.999804      27.845356      80.535673       0.632100       0.428719      -1.048196       0.047719       0.012265       0.034476       0.060134       0.021499       0.014406      -0.000874       0.037429      -0.109445      -0.039902      -0.008769       0.048671             10.427877      10.427433       1.931193      -2.666236       5.360296       0.238200      15.495902           0.020728
          253              C      28.084799       9.474970      15.832013      -0.213821      37.167903 0.46243085E+03  0.11078758E+05                                 9.769737                            7.207559       0.088794       1.983592                    0.999708      30.924898      90.758623       0.606877       0.421270      -1.057488       0.020576       0.004025       0.004760       0.021499       0.017276       0.031666       0.019959       0.035660       0.080567      -0.039363      -0.017687       0.057050             11.984048      12.666151       1.779916      -4.585147       5.482664      -0.074633      17.803329           0.030503
          254              C      29.407727       9.848427      15.662957       0.085396      39.179268 0.40262267E+03  0.92641796E+04                                10.239145                            6.759751      -0.106109       1.978732                    0.999376      26.470118      74.714835       0.625465       0.425593      -1.060878      -0.011880       0.001289       0.020979       0.024144       0.020342      -0.010340       0.009775      -0.012950       0.024423      -0.030574       0.012677       0.017897             14.297634      12.561305       1.568629      -6.443918       5.689669      -0.012247      24.641928           0.071775
          255              C      30.125834      10.166743      16.777066      -0.209338      36.830416 0.45112424E+03  0.10744084E+05                                 9.717874                            7.118794       0.079970       1.983329                    0.999768      30.712068      89.946462       0.610499       0.421258      -1.057212      -0.017275      -0.000958      -0.009377       0.019679       0.021498      -0.005728      -0.005313       0.062667      -0.073464      -0.028829      -0.022074       0.050903             12.023940      10.556157       1.043749      -3.083580       5.392081       0.829131      20.123584           0.023725
          256              C      29.542941      10.108775      18.024277       0.046105      29.702139 0.35588435E+03  0.80203101E+04                                 8.503356                            6.366549       0.102889       2.023346                    0.999827      27.711041      79.995924       0.636346       0.427101      -1.049326      -0.056102      -0.008584      -0.013491       0.058337       0.009516       0.036501       0.017129       0.002855      -0.029493      -0.040510      -0.003408       0.043919             10.293804      10.517176       1.232559      -2.734990       5.229632       0.977806      15.134605           0.027166
          257              C      17.779135       0.896172       7.457214       0.040486      29.199510 0.35822259E+03  0.80886182E+04                                 8.398106                            6.382123       0.105143       2.022213                    0.999832      27.881999      80.644890       0.636174       0.426392      -1.049453      -0.031760      -0.038606       0.031307       0.058985       0.026828      -0.008053       0.002735      -0.031951      -0.110957      -0.039610      -0.010137       0.049747              9.996175       7.228828       1.961653       3.504443       7.971989      -0.128753      14.787708           0.019249
          258              C      17.230961       0.836387       6.189603      -0.213932      36.956318 0.47037832E+03  0.11319655E+05                                 9.746456                            7.274002       0.070514       1.976317                    0.999666      31.117958      91.592606       0.603378       0.421824      -1.056919      -0.014782      -0.015429       0.000653       0.021378       0.025786      -0.006310      -0.034653      -0.052338       0.051240      -0.046400      -0.011360       0.057760             11.861462       9.156465       2.744764       5.306865       8.368501       0.757827      18.059420           0.031216
          259              C      25.453540      20.015385       5.890272       0.081956      39.203136 0.40938431E+03  0.94581598E+04                                10.249876                            6.821169      -0.108338       1.977179                    0.999372      26.583952      75.165442       0.622032       0.426204      -1.060599       0.010970       0.003639       0.022345       0.025157       0.015355       0.003997      -0.002927       0.031646       0.037139      -0.028673       0.011331       0.017342             14.234408      10.077720       2.206976       7.436741       8.264431      -0.410147      24.361072           0.074320
          260              C      25.161181      19.115776       6.869863      -0.209220      36.380028 0.45084568E+03  0.10744881E+05                                 9.634992                            7.115423       0.075818       1.980877                    0.999708      30.849568      90.630619       0.610278       0.421119      -1.056405       0.015588       0.010916      -0.006718       0.020181       0.035997       0.019815       0.007855      -0.018845      -0.078117      -0.038257      -0.016222       0.054479             11.786372       8.505592       1.864236       4.659513       8.245656      -1.481850      18.607867           0.023792
          261              C      25.738591      19.220400       8.122932       0.040882      29.606582 0.36106701E+03  0.81604178E+04                                 8.475734                            6.414516       0.131908       2.032293                    0.999822      27.747357      80.018115       0.634177       0.427338      -1.049972       0.043832       0.038176      -0.010107       0.058998       0.009942      -0.020550      -0.023985      -0.043293      -0.032492      -0.035689      -0.008571       0.044259             10.128546       8.034961       2.058435       4.070409       8.089690      -0.473919      14.260986           0.029510
          262              C      22.977619      19.547606       3.094499       0.043631      30.259283 0.35943296E+03  0.81213022E+04                                 8.615013                            6.409940       0.083796       2.015839                    0.999831      27.829231      80.470479       0.632378       0.428668      -1.048249       0.047564       0.012146      -0.034549       0.060029       0.020962      -0.014087       0.001391       0.036869      -0.106848      -0.039113      -0.008437       0.047550             10.420675      10.422265       1.930346       2.663852       5.357017      -0.237992      15.482742           0.020723
          263              C      23.516657      19.573863       4.365745      -0.213271      37.185311 0.46270473E+03  0.11087269E+05                                 9.775142                            7.211911       0.084456       1.982231                    0.999741      30.929585      90.788603       0.606398       0.421530      -1.057296       0.019788       0.003714      -0.003972       0.020522       0.017575      -0.032168      -0.020065       0.035926       0.079498      -0.039448      -0.018071       0.057519             11.991242      12.672881       1.780192       4.591882       5.485703       0.075469      17.815142           0.030512
          264              C      24.839585      19.947319       4.534801       0.084060      39.224218 0.40312502E+03  0.92783777E+04                                10.245432                            6.762734      -0.104458       1.979062                    0.999387      26.487296      74.767305       0.625515       0.425438      -1.061004      -0.012735       0.001081      -0.021134       0.024698       0.020803       0.010456      -0.009713      -0.012458       0.022808      -0.030768       0.012462       0.018306             14.308971      12.566478       1.568344       6.451334       5.692998       0.011643      24.667437           0.071758
          265              C      16.421493       0.067863       3.420692      -0.207399      36.774278 0.45024236E+03  0.10717878E+05                                 9.710895                            7.114060       0.079274       1.983459                    0.999740      30.677037      89.823222       0.610413       0.421522      -1.057042      -0.017122      -0.001000       0.009659       0.019684       0.021945       0.005586       0.005252       0.064664      -0.075498      -0.029521      -0.022751       0.052272             12.015376      10.544853       1.042245       3.079504       5.388660      -0.829340      20.112617           0.023708
          266              C      15.838601       0.009896       2.173481       0.044528      29.739216 0.35646456E+03  0.80362617E+04                                 8.506091                            6.367942       0.104865       2.023652                    0.999826      27.738226      80.075823       0.636877       0.426592      -1.049691      -0.056009      -0.008329       0.013467       0.058205       0.009131      -0.036720      -0.017023       0.002716      -0.031656      -0.041106      -0.002676       0.043782             10.297526      10.518831       1.233216       2.732419       5.231166      -0.979434      15.142581           0.027168
          267              C      17.779118       9.202710       2.641665       0.042735      29.103812 0.35669909E+03  0.80451045E+04                                 8.378014                            6.366823       0.100701       2.021722                    0.999826      27.824530      80.415623       0.637238       0.426162      -1.049664      -0.031204       0.038363      -0.031464       0.058612      -0.027580       0.007755       0.002785      -0.031855      -0.112190      -0.039880      -0.010692       0.050572              9.971330       7.213475      -1.959748      -3.494295       7.955645      -0.127260      14.744869           0.019245
          268              C      17.230942       9.262495       3.909276      -0.215456      37.026600 0.47148277E+03  0.11353216E+05                                 9.758407                            7.282134       0.072770       1.976520                    0.999673      31.155953      91.741300       0.603074       0.421777      -1.056917      -0.015604       0.015880      -0.001362       0.022305      -0.025971       0.006219      -0.034675      -0.052012       0.049312      -0.046179      -0.011481       0.057660             11.876932       9.168611      -2.748842      -5.315226       8.378548       0.759445      18.083636           0.031235
          269              C      16.317315      10.281271       4.208607       0.080334      39.281130 0.41032191E+03  0.94854032E+04                                10.262427                            6.828818      -0.106537       1.977027                    0.999371      26.617327      75.286072       0.621695       0.426184      -1.060593       0.011639      -0.004438      -0.021599       0.024934      -0.015528      -0.003369      -0.002898       0.032428       0.035244      -0.028710       0.011341       0.017369             14.252152      10.089941      -2.210456      -7.445557       8.275307      -0.412673      24.391208           0.074336
          270              C      16.024953      11.180880       3.229016      -0.206381      36.253371 0.44885367E+03  0.10685200E+05                                 9.610399                            7.097067       0.079725       1.982612                    0.999732      30.790335      90.394731       0.611426       0.420808      -1.056636       0.015461      -0.011280       0.007083       0.020407      -0.036415      -0.020328       0.008343      -0.018703      -0.079427      -0.038816      -0.016537       0.055353             11.754316       8.485797      -1.864319      -4.644225       8.229141      -1.475722      18.548011           0.023775
          271              C      16.602365      11.076256       1.975947       0.040224      29.624399 0.36131755E+03  0.81674258E+04                                 8.477050                            6.414622       0.134661       2.032955                    0.999834      27.761839      80.064209       0.634491       0.427056      -1.050155       0.044274      -0.037894       0.009850       0.059103      -0.010323       0.020386      -0.023878      -0.042781      -0.033428      -0.035398      -0.008820       0.044217             10.130750       8.035688      -2.058870      -4.071616       8.090914      -0.474749      14.265649           0.029536
          272              C      13.841388      10.749050       7.004380       0.042156      30.280481 0.35978311E+03  0.81308355E+04                                 8.616991                            6.411772       0.082926       2.015297                    0.999795      27.842642      80.505733       0.632507       0.428496      -1.048401       0.047203      -0.012182       0.033500       0.059151      -0.021304       0.013830       0.001375       0.036768      -0.109035      -0.039674      -0.008363       0.048036             10.422837      10.423022      -1.930329      -2.664871       5.358182      -0.237894      15.487307           0.020735
          273              C      14.380428      10.722793       5.733134      -0.212593      37.168424 0.46242599E+03  0.11079443E+05                                 9.774050                            7.211109       0.084279       1.982328                    0.999715      30.919249      90.767541       0.606230       0.421690      -1.057146       0.019445      -0.003008       0.003966       0.020072      -0.017552       0.032899      -0.020192       0.036302       0.083455      -0.040181      -0.018602       0.058783             11.989468      12.671635      -1.780282      -4.589782       5.484951       0.075169      17.811818           0.030484
          274              C      15.703358      10.349337       5.564078       0.085092      39.184860 0.40269791E+03  0.92661901E+04                                10.239100                            6.759776      -0.103594       1.979381                    0.999419      26.472245      74.717915       0.625558       0.425517      -1.060943      -0.012507      -0.001106       0.021040       0.024501      -0.020238      -0.010167      -0.009623      -0.011450       0.021997      -0.029904       0.012134       0.017770             14.297743      12.560306      -1.568198      -6.444714       5.689700       0.011698      24.643222           0.071761
          275              C      16.421467      10.031019       6.678187      -0.208770      36.794240 0.45061649E+03  0.10728573E+05                                 9.709705                            7.113345       0.082911       1.984277                    0.999757      30.695534      89.872861       0.610941       0.421087      -1.057358      -0.017127       0.000783      -0.009390       0.019548      -0.021307      -0.004985       0.005225       0.063687      -0.072780      -0.029093      -0.021879       0.050971             12.012835      10.549642      -1.043446      -3.080982       5.388241      -0.828053      20.100622           0.023720
          276              C      15.838573      10.088986       7.925398       0.045946      29.753105 0.35666134E+03  0.80429953E+04                                 8.518772                            6.378635       0.097548       2.021411                    0.999820      27.733096      80.111089       0.634912       0.427790      -1.048800      -0.056463       0.008618      -0.013305       0.058646      -0.009752       0.036820      -0.017245       0.003605      -0.030734      -0.040860      -0.003611       0.044471             10.313382      10.538146      -1.233879      -2.749003       5.239314      -0.978299      15.162685           0.027170
          277              C      27.902057      17.556102      10.995054       0.042734      29.104212 0.35670477E+03  0.80452708E+04                                 8.378123                            6.366899       0.100791       2.021747                    0.999826      27.824767      80.416697       0.637230       0.426166      -1.049661       0.031205       0.031468      -0.038362       0.058614       0.007758      -0.027591       0.002788       0.040173       0.103868      -0.039884      -0.010696       0.050580              9.971480       7.213569      -3.494370      -1.959758      14.745145      -0.127272       7.955728           0.019251
          278              C      28.450235      16.288489      10.935268      -0.215461      37.026764 0.47148509E+03  0.11353285E+05                                 9.758423                            7.282141       0.072694       1.976493                    0.999673      31.156097      91.741749       0.603075       0.421776      -1.056918       0.015606       0.001360      -0.015882       0.022308       0.006223      -0.025976      -0.034680      -0.050666       0.053375      -0.046185      -0.011484       0.057669             11.876969       9.168635      -5.315257      -2.748843      18.083711       0.759445       8.378561           0.031228
          279              C      29.363862      15.989159       9.916493       0.080332      39.281333 0.41032402E+03  0.94854667E+04                                10.262466                            6.828836      -0.106540       1.977025                    0.999371      26.617429      75.286478       0.621694       0.426185      -1.060593      -0.011639       0.021601       0.004438       0.024935      -0.003365      -0.015537      -0.002899      -0.001406      -0.066251      -0.028712       0.011341       0.017371             14.252234      10.089990      -7.445620      -2.210459      24.391376      -0.412673       8.275336           0.074357
          280              C      29.656220      16.968751       9.016885      -0.206392      36.253790 0.44885917E+03  0.10685367E+05                                 9.610475                            7.097112       0.079682       1.982597                    0.999732      30.790591      90.395732       0.611424       0.420809      -1.056636      -0.015459      -0.007086       0.011278       0.020406      -0.020326      -0.036420       0.008348       0.030371       0.067784      -0.038817      -0.016545       0.055362             11.754431       8.485872      -4.644298      -1.864328      18.548222      -1.475726       8.229200           0.023767
          281              C      29.078806      18.221821       9.121509       0.040207      29.624873 0.36132394E+03  0.81676031E+04                                 8.477115                            6.414659       0.134639       2.032943                    0.999834      27.762160      80.065193       0.634492       0.427053      -1.050157      -0.044242      -0.009857       0.037876       0.059069       0.020403      -0.010298      -0.023889      -0.004733       0.080921      -0.035425      -0.008802       0.044228             10.130847       8.035762      -4.071683      -2.058894      14.265808      -0.474734       8.090971           0.029551
          282              C      13.567293      13.193383       9.448713       0.042155      30.280901 0.35978886E+03  0.81310166E+04                                 8.617164                            6.411896       0.082868       2.015280                    0.999795      27.842853      80.507191       0.632488       0.428506      -1.048393      -0.047208      -0.033495       0.012187       0.059152       0.013813      -0.021307       0.001381       0.072905      -0.000677      -0.039663      -0.008376       0.048039             10.423064      10.423201      -2.664940      -1.930356      15.487711      -0.237897       5.358280           0.020736
          283              C      13.028251      14.464631       9.474970      -0.212595      37.167908 0.46241862E+03  0.11079210E+05                                 9.773906                            7.211004       0.084266       1.982322                    0.999715      30.919090      90.766547       0.606241       0.421684      -1.057150      -0.019451      -0.003972       0.003005       0.020079       0.032886      -0.017550      -0.020186      -0.023585      -0.096209      -0.040188      -0.018585       0.058773             11.989290      12.671426      -4.589664      -1.780253      17.811569       0.075159       5.484874           0.030492
          284              C      11.705321      14.633686       9.848427       0.085082      39.185232 0.40270196E+03  0.92663071E+04                                10.239166                            6.759810      -0.103608       1.979376                    0.999419      26.472395      74.718450       0.625557       0.425517      -1.060943       0.012506      -0.021041       0.001107       0.024502      -0.010163      -0.020243      -0.009623      -0.016713       0.006170      -0.029905       0.012129       0.017776             14.297871      12.560407      -6.444802      -1.568210      24.643472       0.011714       5.689735           0.071759
          285              C      10.987214      13.519577      10.166743      -0.208769      36.794573 0.45062038E+03  0.10728695E+05                                 9.709779                            7.113385       0.082842       1.984253                    0.999757      30.695695      89.873611       0.610938       0.421088      -1.057357       0.017129       0.009391      -0.000785       0.019550      -0.004981      -0.021309       0.005223       0.068238      -0.059129      -0.029092      -0.021880       0.050972             12.012955      10.549739      -3.081058      -1.043455      20.100851      -0.828039       5.388276           0.023725
          286              C      11.570110      12.272364      10.108776       0.045939      29.753432 0.35666546E+03  0.80431171E+04                                 8.518844                            6.378676       0.097558       2.021410                    0.999820      27.733343      80.112139       0.634909       0.427791      -1.048799       0.056469       0.013301      -0.008615       0.058650       0.036820      -0.009749      -0.017246       0.017171       0.009966      -0.040862      -0.003608       0.044470             10.313487      10.538258      -2.749045      -1.233896      15.162853      -0.978299       5.239351           0.027166
          287              C      27.902063      12.740544      19.301583       0.040471      29.199892 0.35822806E+03  0.80887792E+04                                 8.398184                            6.382173       0.105117       2.022201                    0.999832      27.882318      80.646207       0.636171       0.426392      -1.049452       0.031760      -0.031310       0.038612       0.058991      -0.008048       0.026829       0.002736       0.039505       0.103417      -0.039611      -0.010140       0.049751              9.996280       7.228895       3.504475       1.961675      14.787889      -0.128762       7.972057           0.019264
          288              C      28.450235      14.008157      19.361369      -0.213948      36.956867 0.47038594E+03  0.11319890E+05                                 9.746554                            7.274057       0.070444       1.976293                    0.999667      31.118285      91.593929       0.603376       0.421823      -1.056918       0.014789      -0.000651       0.015433       0.021385      -0.006305       0.025795      -0.034660      -0.051804       0.052897      -0.046416      -0.011356       0.057772             11.861606       9.156550       5.306927       2.744784      18.059700       0.757808       8.368568           0.031235
          289              C      20.227623      14.307497       0.182386       0.081918      39.203664 0.40938948E+03  0.94583056E+04                                10.249939                            6.821194      -0.108281       1.977195                    0.999373      26.584180      75.166094       0.622034       0.426202      -1.060601      -0.010973      -0.022354      -0.003641       0.025167       0.004001       0.015361      -0.002934      -0.002743      -0.066045      -0.028680       0.011332       0.017348             14.234540      10.077778       7.436802       2.206984      24.361370      -0.410174       8.264472           0.074347
          290              C      20.519984      13.327905       1.081994      -0.209230      36.380347 0.45084839E+03  0.10744968E+05                                 9.635051                            7.115441       0.075817       1.980873                    0.999708      30.849767      90.631469       0.610277       0.421119      -1.056404      -0.015590       0.006722      -0.010921       0.020187       0.019821       0.036008       0.007851       0.029644       0.067329      -0.038269      -0.016223       0.054492             11.786477       8.505660       4.659572       1.864262      18.608076      -1.481852       8.245694           0.023802
          291              C      19.942577      12.074835       0.977370       0.040858      29.607355 0.36107775E+03  0.81607324E+04                                 8.475900                            6.414625       0.131826       2.032263                    0.999822      27.747915      80.020435       0.634168       0.427339      -1.049970      -0.043836       0.010105      -0.038182       0.059005      -0.020544       0.009945      -0.023990      -0.005416       0.081195      -0.035683      -0.008582       0.044265             10.128769       8.035128       4.070524       2.058469      14.261359      -0.473934       8.089822           0.029513
          292              C      22.703539      17.103273       0.650166       0.043621      30.259654 0.35943766E+03  0.81214429E+04                                 8.615107                            6.409999       0.083772       2.015830                    0.999831      27.829473      80.471607       0.632372       0.428671      -1.048247      -0.047562       0.034555      -0.012152       0.060032      -0.014083       0.020969       0.001397       0.071855      -0.001897      -0.039109      -0.008444       0.047553             10.420804      10.422370       2.663868       1.930366      15.482971      -0.238007       5.357070           0.020720
          293              C      22.164504      15.832025       0.623909      -0.213285      37.185210 0.46270317E+03  0.11087213E+05                                 9.775068                            7.211849       0.084410       1.982216                    0.999741      30.929630      90.788410       0.606407       0.421524      -1.057301      -0.019803       0.003977      -0.003713       0.020537      -0.032171       0.017586      -0.020061      -0.021813      -0.093649      -0.039455      -0.018073       0.057528             11.991159      12.672748       4.591790       1.780171      17.815071       0.075445       5.485658           0.030528
          294              C      20.841575      15.662970       0.250452       0.084019      39.225149 0.40313496E+03  0.92786577E+04                                10.245554                            6.762791      -0.104429       1.979069                    0.999388      26.487681      74.768443       0.625516       0.425435      -1.061006       0.012733       0.021141      -0.001074       0.024702       0.010459       0.020817      -0.009716      -0.017642       0.007249      -0.030786       0.012473       0.018312             14.309196      12.566614       6.451446       1.568354      24.667916       0.011637       5.693059           0.071783
          295              C      29.259700      16.777069      20.129894      -0.207403      36.774613 0.45024559E+03  0.10717979E+05                                 9.710955                            7.114081       0.079250       1.983447                    0.999740      30.677215      89.823959       0.610412       0.421521      -1.057042       0.017127      -0.009661       0.001002       0.019689       0.005591       0.021949       0.005261       0.070077      -0.059289      -0.029533      -0.022746       0.052279             12.015486      10.544927       3.079559       1.042249      20.112846      -0.829342       5.388686           0.023722
          296              C      20.706353      18.024292      -0.009897       0.044510      29.739996 0.35647526E+03  0.80365731E+04                                 8.506261                            6.368053       0.104855       2.023642                    0.999826      27.738753      80.078020       0.636868       0.426594      -1.049688       0.056023      -0.013458       0.008326       0.058215      -0.036723       0.009136      -0.017025       0.017180       0.011725      -0.041104      -0.002687       0.043790             10.297760      10.519039       2.732509       1.233230      15.142976      -0.979464       5.231264           0.027182
          297              N       9.929268       0.002216      11.785190      -0.233726      40.611924 0.56977236E+03  0.14158807E+05                                10.119666                            7.857638      -0.351481       1.899657                    0.998654      29.065417      82.554629       0.606550       0.406363      -1.083852       0.056739       0.006149       0.115988       0.129269       0.018136      -0.014589      -0.007797      -0.047312      -0.055510      -0.031868      -0.009703       0.041571             12.369768       9.189686       1.999003       4.520826      10.986048      -0.409106      16.933570           0.098074
          298              N      12.858345       0.313258      18.187475      -0.238142      41.628613 0.56237120E+03  0.13930938E+05                                10.267349                            7.791412      -0.317606       1.908148                    0.998854      29.093726      82.537004       0.610813       0.404800      -1.084767      -0.051124      -0.013840      -0.118659       0.129943       0.016624      -0.018600      -0.019074       0.020496      -0.061395      -0.033225      -0.007415       0.040640             12.759761      13.021413       2.598685       3.098186       7.398225      -1.363416      17.859644           0.094296
          299              N      19.065489      10.096656      18.511447      -0.234420      40.683569 0.57089937E+03  0.14195480E+05                                10.136523                            7.869099      -0.353786       1.898442                    0.998673      29.095720      82.697449       0.605611       0.406745      -1.083471       0.056798      -0.005783      -0.115530       0.128866      -0.018029       0.014826      -0.007916      -0.046989      -0.054913      -0.031941      -0.009439       0.041380             12.392798       9.205224      -2.002926      -4.531518      11.004882      -0.408968      16.968286           0.098071
          300              N      21.994576       9.785614      12.109162      -0.237162      41.580640 0.56161214E+03  0.13907630E+05                                10.260401                            7.786677      -0.315405       1.909031                    0.998839      29.073020      82.468634       0.610928       0.404855      -1.084716      -0.050038       0.013736       0.118901       0.129730      -0.017180       0.019300      -0.019829       0.021538      -0.061632      -0.034066      -0.007928       0.041993             12.750707      13.010027      -2.595530      -3.098483       7.393977      -1.361410      17.848116           0.094183
          301              N       8.343212       1.686307      10.101101      -0.234372      40.681975 0.57087434E+03  0.14194671E+05                                10.136177                            7.868867      -0.353743       1.898464                    0.998672      29.095007      82.694297       0.605628       0.406738      -1.083477      -0.056794       0.115527       0.005803       0.128863       0.014832      -0.018024      -0.007910       0.003968       0.097981      -0.031953      -0.009432       0.041386             12.392292       9.204898      -4.531244      -2.002868      16.967432      -0.409014      11.004546           0.098062
          302              N      23.686615       8.088597      10.412146      -0.237136      41.579726 0.56159953E+03  0.13907224E+05                                10.260201                            7.786554      -0.315346       1.909052                    0.998839      29.072668      82.467057       0.610938       0.404851      -1.084719       0.050037      -0.118897      -0.013734       0.129726       0.019303      -0.017179      -0.019826       0.041585      -0.001486      -0.034065      -0.007928       0.041993             12.750390      13.009778      -3.098286      -2.595495      17.847544      -1.361403       7.393848           0.094187
          303              N       8.343203       8.412575      -0.002222      -0.233646      40.609291 0.56973105E+03  0.14157467E+05                                10.119106                            7.857265      -0.351361       1.899707                    0.998654      29.064102      82.548893       0.606577       0.406354      -1.083862      -0.056738      -0.115984      -0.006150       0.129264      -0.014590       0.018123      -0.007791       0.004109       0.098737      -0.031870      -0.009695       0.041565             12.368975       9.189125       4.520363       1.998929      16.932305      -0.409110      10.985496           0.098039
          304              N      14.550373       2.010275      19.884491      -0.238074      41.626245 0.56233597E+03  0.13929791E+05                                10.266821                            7.791066      -0.317451       1.908207                    0.998854      29.092624      82.531977       0.610841       0.404789      -1.084779       0.051118       0.118656       0.013837       0.129937      -0.018597       0.016616      -0.019068       0.040942      -0.000003      -0.033223      -0.007404       0.040627             12.758995      13.020768       3.097787       2.598594      17.858356      -1.363319       7.397861           0.094255
          305              N      22.047563      11.785194      10.096657      -0.232898      40.596901 0.56942973E+03  0.14148840E+05                                10.118787                            7.856300      -0.351766       1.899546                    0.998667      29.061221      82.551336       0.606454       0.406469      -1.083729      -0.057255       0.115825      -0.005646       0.129326       0.014818       0.017586       0.008172       0.003803       0.097884      -0.031820      -0.009355       0.041175             12.368729       9.188172      -4.519008       1.999256      16.931808       0.410448      10.986207           0.098073
          306              N      19.118466      18.187485       9.785612      -0.237875      41.622909 0.56225727E+03  0.13928174E+05                                10.269107                            7.792385      -0.316385       1.908536                    0.998870      29.090821      82.543721       0.610534       0.404983      -1.084585       0.050158      -0.118168       0.013773       0.129109       0.018874       0.017280       0.019704       0.040508      -0.000631      -0.033482      -0.008009       0.041491             12.762479      13.023261      -3.101386       2.598523      17.864769       1.363221       7.399407           0.094292
          307              N      12.911304      18.511462       0.002222      -0.233845      40.657159 0.57050650E+03  0.14183080E+05                                10.130739                            7.865535      -0.354036       1.898480                    0.998652      29.087303      82.662244       0.605855       0.406656      -1.083544      -0.057080      -0.115576       0.006163       0.129050      -0.015084      -0.017975       0.008151       0.004322       0.099622      -0.032424      -0.009484       0.041908             12.384654       9.200151       4.528527      -2.001054      16.956442       0.408076      10.997369           0.098099
          308              N       9.982237      12.109171       0.313267      -0.237227      41.590341 0.56179339E+03  0.13913291E+05                                10.261771                            7.787769      -0.314168       1.909359                    0.998850      29.077220      82.485001       0.610903       0.404838      -1.084723       0.050619       0.118952      -0.013672       0.129995      -0.019312      -0.017231       0.019998       0.041754      -0.003006      -0.034148      -0.008061       0.042210             12.752781      13.011357       3.101128      -2.595420      17.852549       1.360775       7.394436           0.094148
          309              N       5.361150      -0.002223       1.686311      -0.233880      40.658295 0.57052464E+03  0.14183665E+05                                10.130979                            7.865697      -0.354099       1.898455                    0.998652      29.087833      82.664542       0.605844       0.406660      -1.083540       0.057080      -0.006163       0.115578       0.129052      -0.017977      -0.015086       0.008152      -0.047647      -0.056284      -0.032425      -0.009482       0.041907             12.384999       9.200417      -2.001088       4.528732      10.997606       0.408097      16.956974           0.098110
          310              N      17.426429      19.884503       8.088596      -0.237262      41.591254 0.56180738E+03  0.13913733E+05                                10.261946                            7.787886      -0.314207       1.909343                    0.998850      29.077600      82.486529       0.610895       0.404840      -1.084721      -0.050621       0.013671      -0.118952       0.129997      -0.017226      -0.019320       0.019998       0.022390      -0.061109      -0.034148      -0.008063       0.042211             12.753041      13.011571      -2.595432       3.101304       7.394547       1.360806      17.853006           0.094150
          311              N      23.633621      10.101105       8.412568      -0.232959      40.599067 0.56946269E+03  0.14149912E+05                                10.119253                            7.856604      -0.351881       1.899500                    0.998667      29.062278      82.555996       0.606432       0.406477      -1.083720       0.057259       0.005648      -0.115829       0.129332       0.017598       0.014815       0.008178      -0.047040      -0.054629      -0.031816      -0.009365       0.041181             12.369408       9.188620       1.999339      -4.519393      10.986654       0.410388      16.932950           0.098113
          312              N       8.290207      10.412153       2.010283      -0.237939      41.625193 0.56229077E+03  0.13929264E+05                                10.269614                            7.792713      -0.316512       1.908487                    0.998870      29.091853      82.548432       0.610508       0.404993      -1.084574      -0.050160      -0.013774       0.118170       0.129112       0.017285       0.018870       0.019707       0.020588      -0.060427      -0.033480      -0.008015       0.041495             12.763220      13.023926       2.598661      -3.101758       7.399762       1.363238      17.865972           0.094331
          313              N      14.497374       8.412570      10.101101      -0.232959      40.598977 0.56946115E+03  0.14149863E+05                                10.119240                            7.856591      -0.351877       1.899501                    0.998667      29.062242      82.555853       0.606433       0.406476      -1.083721       0.057258      -0.115829       0.005648       0.129331       0.014814       0.017600       0.008177       0.003788       0.097881      -0.031816      -0.009368       0.041184             12.369416       9.188631      -4.519421       1.999321      16.932973       0.410401      10.986644           0.098113
          314              N      17.426471       2.010279      10.412146      -0.237992      41.627388 0.56232304E+03  0.13930296E+05                                10.270025                            7.792970      -0.316593       1.908448                    0.998870      29.092897      82.552711       0.610492       0.404997      -1.084570      -0.050163       0.118175      -0.013774       0.129118       0.018875       0.017287       0.019708       0.040508      -0.000677      -0.033481      -0.008019       0.041500             12.763839      13.024433      -3.102077       2.598747      17.867033       1.363308       7.400051           0.094347
          315              N      14.497397       1.686312      -0.002222      -0.233882      40.658347 0.57052417E+03  0.14183656E+05                                10.131004                            7.865702      -0.354106       1.898453                    0.998652      29.087869      82.664771       0.605842       0.406661      -1.083539       0.057082       0.115578      -0.006164       0.129052      -0.015081      -0.017985       0.008155       0.004314       0.099620      -0.032422      -0.009493       0.041915             12.385069       9.200445       4.528799      -2.001073      16.957141       0.408087      10.997622           0.098138
          316              N      26.562700       8.088593      19.884491      -0.237320      41.594225 0.56185130E+03  0.13915149E+05                                10.262544                            7.788267      -0.314326       1.909288                    0.998850      29.079014      82.492598       0.610869       0.404848      -1.084712      -0.050623      -0.118959       0.013670       0.130003      -0.019314      -0.017236       0.020000       0.041755      -0.003026      -0.034149      -0.008068       0.042217             12.753916      13.012313       3.101672      -2.595590      17.854448       1.360907       7.394988           0.094182
          317              N      22.047586       0.002213      18.511447      -0.233877      40.658089 0.57052108E+03  0.14183556E+05                                10.130954                            7.865678      -0.354097       1.898458                    0.998651      29.087749      82.664287       0.605844       0.406660      -1.083540      -0.057081       0.006162      -0.115578       0.129052      -0.017982      -0.015084       0.008153      -0.047649      -0.056276      -0.032424      -0.009486       0.041910             12.384977       9.200391      -2.001069       4.528724      10.997602       0.408092      16.956938           0.098122
          318              N      19.118508       0.313261      12.109162      -0.237315      41.593450 0.56183998E+03  0.13914781E+05                                10.262379                            7.788165      -0.314295       1.909303                    0.998850      29.078634      82.490914       0.610877       0.404845      -1.084715       0.050624      -0.013671       0.118957       0.130002      -0.017229      -0.019319       0.020000       0.022395      -0.061101      -0.034148      -0.008066       0.042214             12.753675      13.012116      -2.595561       3.101612       7.394876       1.360845      17.854032           0.094177
          319              N      12.911316      10.096659      11.785190      -0.232912      40.597410 0.56943648E+03  0.14149063E+05                                10.118907                            7.856371      -0.351802       1.899534                    0.998667      29.061448      82.552402       0.606448       0.406471      -1.083727      -0.057257      -0.005648       0.115827       0.129329       0.017595       0.014816       0.008177      -0.047037      -0.054633      -0.031816      -0.009362       0.041178             12.368932       9.188291       1.999260      -4.519139      10.986334       0.410423      16.932170           0.098096
          320              N      28.254730       9.785611      18.187475      -0.237947      41.626021 0.56230367E+03  0.13929667E+05                                10.269745                            7.792802      -0.316519       1.908477                    0.998870      29.092234      82.549839       0.610504       0.404993      -1.084574       0.050162       0.013772      -0.118173       0.129115       0.017285       0.018869       0.019708       0.020576      -0.060439      -0.033481      -0.008012       0.041494             12.763412      13.024065       2.598705      -3.101829       7.399885       1.363280      17.866285           0.094325
          321              N      17.479468      -0.002226       8.412568      -0.233730      40.612342 0.56977861E+03  0.14159002E+05                                10.119730                            7.857678      -0.351487       1.899651                    0.998654      29.065597      82.555277       0.606549       0.406363      -1.083852      -0.056738      -0.006149      -0.115990       0.129270       0.018129      -0.014591      -0.007794      -0.047314      -0.055516      -0.031871      -0.009697       0.041567             12.369876       9.189733       1.998990       4.520886      10.986142      -0.409095      16.933753           0.098058
          322              N      23.686592      19.884506       2.010283      -0.238084      41.626492 0.56233892E+03  0.13929895E+05                                10.266908                            7.791119      -0.317500       1.908192                    0.998854      29.092717      82.532581       0.610835       0.404793      -1.084776       0.051123       0.013839       0.118656       0.129940       0.016622      -0.018599      -0.019073       0.020487      -0.061406      -0.033227      -0.007410       0.040637             12.759153      13.020875       2.598603       3.097925       7.397936      -1.363342      17.858649           0.094274
          323              N      17.479448      10.101108       1.686311      -0.234468      40.685660 0.57093278E+03  0.14196557E+05                                10.136949                            7.869389      -0.353873       1.898402                    0.998673      29.096754      82.701860       0.605591       0.406751      -1.083464      -0.056801       0.005784       0.115534       0.128872      -0.018029       0.014825      -0.007917      -0.046993      -0.054911      -0.031941      -0.009440       0.041381             12.393399       9.205619      -2.002955      -4.531843      11.005342      -0.408982      16.969236           0.098093
          324              N      14.550361      10.412150       8.088596      -0.237153      41.580163 0.56160481E+03  0.13907397E+05                                10.260309                            7.786616      -0.315385       1.909040                    0.998839      29.072808      82.467751       0.610932       0.404854      -1.084717       0.050039      -0.013736      -0.118901       0.129731      -0.017182       0.019301      -0.019829       0.021546      -0.061622      -0.034064      -0.007931       0.041995             12.750587      13.009915      -2.595528      -3.098426       7.393941      -1.361408      17.847903           0.094201
          325              N      28.201725      18.511457      10.096657      -0.234462      40.685387 0.57092680E+03  0.14196368E+05                                10.136883                            7.869326      -0.353902       1.898395                    0.998672      29.096659      82.701395       0.605596       0.406749      -1.083465       0.056798      -0.115533      -0.005804       0.128870       0.014829      -0.018032      -0.007913       0.003959       0.097984      -0.031952      -0.009439       0.041392             12.393334       9.205582      -4.531841      -2.002964      16.969174      -0.408960      11.005247           0.098093
          326              N      12.858322      12.109167       9.785612      -0.237167      41.580805 0.56161418E+03  0.13907701E+05                                10.260438                            7.786694      -0.315403       1.909030                    0.998839      29.073146      82.469206       0.610927       0.404855      -1.084715      -0.050039       0.118900       0.013733       0.129729       0.019304      -0.017183      -0.019828       0.041585      -0.001519      -0.034064      -0.007934       0.041998             12.750784      13.010114      -3.098539      -2.595553      17.848227      -1.361403       7.394011           0.094218
          327              N      19.065498      11.785199       0.002222      -0.233766      40.613886 0.56980294E+03  0.14159791E+05                                10.120062                            7.857900      -0.351572       1.899615                    0.998654      29.066350      82.558571       0.606533       0.406368      -1.083846       0.056742       0.115992       0.006153       0.129274      -0.014585       0.018135      -0.007797       0.004098       0.098741      -0.031867      -0.009707       0.041574             12.370353       9.190060       4.521143       1.999048      16.934542      -0.409104      10.986455           0.098094
          328              N      21.994564      18.187489       0.313267      -0.238130      41.628125 0.56236329E+03  0.13930676E+05                                10.267221                            7.791318      -0.317548       1.908169                    0.998853      29.093495      82.535817       0.610822       0.404796      -1.084771      -0.051121      -0.118658      -0.013835       0.129941      -0.018598       0.016622      -0.019071       0.040944      -0.000055      -0.033222      -0.007415       0.040636             12.759605      13.021274       3.098100       2.598674      17.859391      -1.363400       7.398149           0.094297

******************************************************
Auxiliary information for the entire system
The total spin magnetic moment of the unit cell is   11.844021
The total net atomic charge of the unit cell is   0.000001
Accuracy of reproducing the electrostatic potential in the unit cell:
  The inner radius (bohr) =    5.0000
  The outer radius (bohr) =   12.0000
  Valid grid points have density less than (e/(bohr^3)) =    0.0001
  The number of valid grid points were=       620755
  The rms potential error without charges in kcal/mol is=      2.69159
  The rms potential error with partial charges in kcal/mol is=      0.48494
  The RRMSE value at monopole order=      0.18017
  The rms potential error with partial charges and cloud penetration in kcal/mol is=      0.49421
  The RRMSE value at monopole order with cloud penetration is=      0.18361
  The rms potential error with partial charges and atomic dipoles in kcal/mol is=      0.34009
  The RRMSE value at dipole order=      0.12635
  The rms potential error with partial charges, atomic dipoles and cloud penetration in kcal/mol is=      0.35025
  The RRMSE value at dipole order with cloud penetration=      0.13013

******************************************************
The electron densities and ab initio electrostatic potential were computed in VASP using the PBE functional and
projector augmented wave method. See the main text of the journal article for a description of computational details.
The atomic charges, dipoles, and quadrupoles were computed with the DDEC6 method as described in
(a) T. A. Manz and N. Gabaldon Limas, RSC Adv. 6 (2016) 47771-47801 DOI: 10.1039/c6ra04656h
(b) N. Gabaldon Limas and T. A. Manz, RSC Adv. 8 (2018) 2678-2707 DOI: 10.1039/c7ra11829e.
For each atom in the material, the electron cloud parameters were fit to the spherically averaged atom-in-material
electron density using radial positions for which this density was between 10^-4 and 10^-2 electrons per cubic bohr.
The polarizabilities, dispersion coefficients, and quantum Drude oscillator (QDO) parameters were fit using the MCLF method.
The magnetic structure of the system was optimized in VASP from the default ferromagnetic initial guess using spin polarization.
The atomic spin moments (ASMs) were computed on this optimized magnetic structure using the DDEC6 partition as inputs
to the method of T. A. Manz and D. S. Sholl, J. Chem. Theory Comput. 7 (2011) 4146-4164 DOI: 10.1021/ct200539n.
The RMSE and RRMSE were computed using a uniform grid with Ewald summation.
