# Supplementary material for: A collection of forcefield precursors for metal–organic frameworks
Source: RSC Adv. 2019 Nov 13;9(63):36492–507. doi: 10.1039/c9ra07327b (PMC9075174; doi:10.1039/c9ra07327b)
Supplement: RA-009-C9RA07327B-s5847 [file RA-009-C9RA07327B-s5847.xyz]

  476
jmolscript: load "" {1 1 1} spacegroup "x,y,z" unitcell [{     20.458600     0.000000     0.000000 }, {     10.229300    17.717667     0.000000 }, {     10.229288     5.905882    26.790053 }]
Zn    22.232556    11.306937    21.234064     0.948256
Zn    19.134408    10.527891    21.234064     0.948500
Zn    20.008808    13.600489    21.234064     0.947909
Zn    11.553479    16.433784     7.839037     0.947909
Zn    20.908379     1.788715     7.839037     0.948256
Zn    28.913931    17.212830     7.839037     0.948500
Zn    20.458592    11.811773    18.607835     1.039300
Zn    30.687898    17.717666     5.212809     1.039299
Zn    29.363709     7.189765    18.951016     0.947909
Zn    20.008809    21.834834    18.951016     0.948256
Zn    12.003257     6.410719    18.951016     0.948500
Zn    18.684632    12.316612     5.555989     0.948256
Zn    21.782780    13.095658     5.555989     0.948500
Zn    20.908380    10.023060     5.555989     0.947909
Zn    10.229290     5.905883    21.577244     1.039299
Zn    20.458596    11.811776     8.182218     1.039300
H     23.483393     8.154255    23.744024     0.112389
H     23.929390     6.492337    25.246946     0.110532
H     30.322703    23.090248    25.190687     0.111675
H     19.616718     7.101825    23.768135     0.111757
H     31.168666    21.075749    25.801500     0.122206
H     23.154020    13.828639     2.097661     0.118742
H     23.870071    17.450130     0.514369     0.116137
H     25.998788    16.909741     1.269849     0.111919
H     27.682530    17.299529     2.788845     0.121016
H     25.414693    15.554338     5.617874     0.114607
H     23.850634    15.028124     4.042619     0.119907
H     22.779628    11.766303     0.538480     0.121308
H     15.778685    11.020973    23.744024     0.113102
H     14.116423    11.465686    25.246946     0.112262
H     35.523279    15.347627    25.190687     0.111356
H     16.800592    14.895827    23.768135     0.111461
H     33.355690    15.622251    25.801500     0.122801
H     20.857542     8.469044     2.097661     0.120537
H     23.635820     6.038181     0.514369     0.115564
H     22.103471     4.464852     1.269849     0.111680
H     21.599166     2.811793     2.788845     0.121365
H     21.221703     5.648391     5.617874     0.113621
H     21.548019     7.266014     4.042619     0.120209
H     19.258703     9.824446     0.538480     0.121289
H     22.113690    16.260087    23.744024     0.113152
H     23.329953    17.477291    25.246946     0.110854
H     26.217685    14.715106    25.190687     0.110604
H     24.958458    13.437663    23.768135     0.111385
H     27.539310    16.454981    25.801500     0.122777
H     17.364236    13.137650     2.097661     0.121009
H     13.869908    11.947023     0.514369     0.115896
H     13.273539    14.060740     1.269849     0.110485
H     12.094100    15.324009     2.788845     0.121224
H     14.739396    14.232600     5.617874     0.114245
H     15.977142    13.141193     4.042619     0.120626
H     19.337468    13.844585     0.538480     0.121201
H     14.909200    16.926866    10.348997     0.113152
H     16.571461    17.371579    11.851919     0.110854
H      5.393905     3.535853    11.795660     0.110604
H     24.116593     3.084053    10.373109     0.111385
H      7.561493     3.810476    12.406474     0.122777
H     20.059650    20.280819    15.492688     0.121009
H     17.281373    17.849955    13.909396     0.115896
H     18.813722    16.276626    14.664875     0.110485
H     19.318026    14.623568    16.183871     0.121224
H     19.695486    17.460165    19.012901     0.114245
H     19.369172    19.077789    17.437645     0.120626
H     11.429191     3.918554    13.933507     0.121201
H     18.803495     4.448313    10.348997     0.112389
H     17.587230     5.665516    11.851919     0.110532
H     14.699499     2.903332    11.795660     0.111675
H     26.188026    19.343556    10.373109     0.111757
H     13.377873     4.643207    12.406474     0.122206
H     13.323656     7.231757    15.492688     0.118742
H     16.817986     6.041130    13.909396     0.116138
H     17.414354     8.154848    14.664875     0.111919
H     18.593791     9.418117    16.183871     0.121016
H     15.948493     8.326708    19.012901     0.114607
H     14.710749     7.235300    17.437645     0.119907
H     11.350425     7.938692    13.933507     0.121307
H     27.663091    14.060147    10.348997     0.113102
H     27.217093    12.398230    11.851919     0.112262
H     10.594481    11.278473    11.795660     0.111356
H     11.071167    13.007718    10.373109     0.111461
H      9.748517     9.263974    12.406474     0.122801
H     27.992473     7.922746    15.492688     0.120537
H     27.276422    11.544238    13.909396     0.115564
H     25.147705    11.003849    14.664875     0.111680
H     23.463961    11.393637    16.183871     0.121365
H     25.731796     9.648446    19.012901     0.113621
H     27.295856     9.122232    17.437645     0.120209
H      7.908266     5.860410    13.933507     0.121289
H     26.007988     6.696683    16.441056     0.113152
H     24.345727     6.251970    14.938134     0.110854
H     35.523283    20.087696    14.994393     0.110604
H     16.800595    20.539496    16.416944     0.111385
H     33.355695    19.813073    14.383579     0.122777
H     20.857538     3.342730    11.297365     0.121009
H     23.635815     5.773594    12.880657     0.115896
H     22.103466     7.346923    12.125178     0.110485
H     21.599162     8.999981    10.606182     0.121224
H     21.221702     6.163384     7.777152     0.114245
H     21.548016     4.545760     9.352408     0.120626
H     29.487997    19.704995    12.856546     0.121201
H     22.113693    19.175236    16.441056     0.112389
H     23.329958    17.958033    14.938134     0.110532
H     26.217689    20.720217    14.994393     0.111675
H     14.729162     4.279993    16.416944     0.111757
H     27.539315    18.980342    14.383579     0.122206
H     27.593532    16.391792    11.297365     0.118742
H     24.099202    17.582419    12.880657     0.116138
H     23.502834    15.468701    12.125178     0.111919
H     22.323397    14.205432    10.606182     0.121016
H     24.968695    15.296841     7.777152     0.114607
H     26.206439    16.388249     9.352408     0.119907
H     29.566763    15.684857    12.856546     0.121308
H     13.254097     9.563402    16.441056     0.113102
H     13.700095    11.225319    14.938134     0.112262
H     30.322707    12.345076    14.994393     0.111356
H     29.846021    10.615831    16.416944     0.111461
H     31.168671    14.359575    14.383579     0.122801
H     12.924715    15.700803    11.297365     0.120537
H     13.640766    12.079311    12.880657     0.115564
H     15.769483    12.619700    12.125178     0.111680
H     17.453227    12.229912    10.606182     0.121365
H     15.185392    13.975103     7.777152     0.113621
H     13.621332    14.501317     9.352408     0.120209
H     33.008922    17.763139    12.856546     0.121289
H     17.433795    15.469294     3.046029     0.112389
H     16.987798    17.131212     1.543107     0.110532
H     10.594485     0.533301     1.599366     0.111675
H     21.300470    16.521724     3.021918     0.111757
H      9.748522     2.547800     0.988553     0.122206
H     17.763168     9.794910    24.692392     0.118742
H     17.047117     6.173419    26.275684     0.116137
H     14.918400     6.713808    25.520204     0.111919
H     13.234658     6.324020    24.001208     0.121016
H     15.502495     8.069211    21.172179     0.114607
H     17.066554     8.595425    22.747434     0.119907
H     18.137560    11.857246    26.251573     0.121308
H     25.138503    12.602576     3.046029     0.113102
H     26.800765    12.157863     1.543107     0.112262
H      5.393909     8.275922     1.599366     0.111356
H     24.116596     8.727722     3.021918     0.111461
H      7.561498     8.001298     0.988553     0.122801
H     20.059646    15.154505    24.692392     0.120537
H     17.281368    17.585368    26.275684     0.115564
H     18.813717    19.158697    25.520204     0.111680
H     19.318022    20.811756    24.001208     0.121365
H     19.695485    17.975158    21.172179     0.113621
H     19.369169    16.357535    22.747434     0.120209
H     21.658485    13.799103    26.251573     0.121289
H     18.803498     7.363462     3.046029     0.113152
H     17.587235     6.146258     1.543107     0.110854
H     14.699503     8.908443     1.599366     0.110604
H     15.958730    10.185886     3.021918     0.111385
H     13.377878     7.168568     0.988553     0.122777
H     23.552952    10.485899    24.692392     0.121009
H     27.047280    11.676526    26.275684     0.115896
H     27.643649     9.562809    25.520204     0.110485
H     28.823088     8.299540    24.001208     0.121224
H     26.177792     9.390949    21.172179     0.114245
H     24.940046    10.482356    22.747434     0.120626
H     21.579720     9.778964    26.251573     0.121201
C     21.145999     9.013562    22.749041     0.614957
C     21.464130     7.835337    23.637132    -0.041598
C     22.794961     7.617409    24.059879    -0.102270
C     23.057854     6.609274    24.941539    -0.148031
C     22.056405     5.739336    25.408490     0.080251
C     20.776720     5.946633    24.924662    -0.143904
C     20.490300     6.981345    24.064701    -0.089491
C     32.614065    22.377997    26.368110     0.089956
C     31.868349    21.196229    26.405080    -0.207775
C     21.935711    14.273352     0.554554     0.097481
C     22.957617    14.487736     1.472381    -0.199150
C     23.695150    15.673048     1.477204     0.085335
C     23.386225    16.654607     0.516780    -0.220159
C     24.753882    15.933497     2.464149     0.091958
C     25.893426    16.610312     2.143472    -0.153082
C     26.899989    16.872533     3.054870    -0.099020
C     26.705632    16.475657     4.395444    -0.034180
C     25.552789    15.811245     4.732999    -0.088762
C     24.604534    15.515360     3.793472    -0.131333
C     21.174651    13.008311     0.558573     0.102201
C     21.848762    11.784020     0.548124    -0.215391
C     27.782776    16.821152     5.387212     0.577408
C     17.691564    12.615564    22.749041     0.617724
C     16.512125    12.929166    23.637132    -0.043431
C     15.657979    11.885595    24.059879    -0.102844
C     14.653461    12.161991    24.941539    -0.151169
C     14.400797    13.464239    25.408490     0.082611
C     15.220164    14.468831    24.924662    -0.144590
C     16.259462    14.199523    24.064701    -0.088606
C     33.760770    13.719373    26.368110     0.088457
C     33.110186    14.956066    26.405080    -0.208497
C     21.851830     9.301775     0.554554     0.097939
C     21.526538     8.309585     1.472381    -0.201665
C     22.184282     7.078208     1.477204     0.085387
C     23.188800     6.854965     0.516780    -0.217471
C     21.880472     6.031093     2.464149     0.092960
C     21.896839     4.705812     2.143472    -0.152444
C     21.620647     3.702992     3.054870    -0.099966
C     21.374120     4.069747     4.395444    -0.033366
C     21.375143     5.400344     4.732999    -0.088843
C     21.593028     6.369500     3.793472    -0.132282
C     21.136802    10.593393     0.558573     0.101409
C     19.739480    10.621741     0.548124    -0.214612
C     21.134754     2.964164     5.387212     0.575818
C     22.538207    13.806191    22.749041     0.616621
C     23.399513    14.670813    23.637132    -0.042562
C     22.922828    15.932310    24.059879    -0.102604
C     23.664451    16.664050    24.941539    -0.148778
C     24.918563    16.231739    25.408490     0.079183
C     25.378882    15.019850    24.924662    -0.142761
C     24.626006    14.254447    24.064701    -0.088634
C     25.688829    17.055610    26.368110     0.091641
C     27.085129    17.000685    26.405080    -0.209279
C     17.588258    11.860206     0.554554     0.099092
C     16.891642    12.638011     1.472381    -0.203405
C     15.496366    12.684077     1.477204     0.085694
C     14.800774    11.925762     0.516780    -0.219876
C     14.741443    13.470742     2.464149     0.093349
C     13.585532    14.119208     2.143472    -0.150878
C     12.855160    14.859807     3.054870    -0.100173
C     13.296042    14.889926     4.395444    -0.034482
C     14.447861    14.223742     4.732999    -0.088501
C     15.178234    13.550471     3.793472    -0.132711
C     19.064346    11.833630     0.558573     0.101694
C     19.787558    13.029572     0.548124    -0.214763
C     12.458262    15.650014     5.387212     0.575750
C     33.454921    18.521456     9.354015     0.616621
C     14.175759    18.835059    10.242105    -0.042562
C     15.029906    17.791488    10.664852    -0.102604
C     16.034423    18.067883    11.546513    -0.148778
C     16.287086    19.370132    12.013463     0.079183
C      5.238419     2.657056    11.529635    -0.142761
C      4.199123     2.387748    10.669674    -0.088634
C     17.385712    19.625266    12.973083     0.091641
C      7.806996     3.144292    13.010053    -0.209279
C      8.836063     3.395883    13.949581     0.099092
C     19.390654    20.121360    14.867408    -0.203405
C     18.732910    18.889982    14.872230     0.085694
C     17.728394    18.666740    13.911807    -0.219876
C     19.036720    17.842868    15.859176     0.093349
C     19.020353    16.517586    15.538499    -0.150878
C     19.296544    15.514766    16.449896    -0.100173
C     19.543070    15.881521    17.790470    -0.034482
C     19.542047    17.212118    18.128025    -0.088501
C     19.324163    18.181275    17.188498    -0.132711
C      9.551091     4.687500    13.953599     0.101694
C     10.948414     4.715849    13.943151    -0.214763
C     19.782435    14.775939    18.782238     0.575752
C     28.608279    19.712083     9.354015     0.614957
C     17.517672     2.859038    10.242105    -0.041598
C     17.994357     4.120536    10.664852    -0.102270
C     17.252732     4.852275    11.546513    -0.148031
C     15.998620     4.419964    12.013463     0.080251
C     15.538302     3.208076    11.529635    -0.143904
C     16.291178     2.442673    10.669674    -0.089491
C     15.228353     5.243835    12.973083     0.089956
C     13.832054     5.188911    13.010053    -0.207775
C     13.099635     5.954314    13.949581     0.097481
C     13.796250     6.732119    14.867408    -0.199150
C     15.191527     6.778185    14.872230     0.085335
C     15.887120     6.019869    13.911807    -0.220159
C     15.946449     7.564849    15.859176     0.091958
C     17.102360     8.213316    15.538499    -0.153082
C     17.832731     8.953914    16.449896    -0.099020
C     17.391848     8.984034    17.790470    -0.034180
C     16.240029     8.317849    18.128025    -0.088762
C     15.509657     7.644578    17.188498    -0.131333
C     11.623547     5.927737    13.953599     0.102201
C     10.900336     7.123680    13.943151    -0.215392
C     18.229627     9.744121    18.782238     0.577409
C     30.000487    14.919454     9.354015     0.617724
C     29.682355    13.741229    10.242105    -0.043431
C     28.351523    13.523302    10.664852    -0.102844
C     28.088630    12.515166    11.546513    -0.151169
C     29.090078    11.645229    12.013463     0.082611
C      9.911164    11.852526    11.529635    -0.144590
C     10.197584    12.887238    10.669674    -0.088606
C     28.761717    10.566223    12.973083     0.088457
C      9.048833     9.384454    13.010053    -0.208497
C      8.752183     8.367460    13.949581     0.097939
C     28.188875     8.581843    14.867408    -0.201665
C     27.451343     9.767155    14.872230     0.085387
C     27.760268    10.748714    13.911807    -0.217471
C     26.392610    10.027605    15.859176     0.092960
C     25.253066    10.704420    15.538499    -0.152444
C     24.246502    10.966641    16.449896    -0.099966
C     24.440859    10.569765    17.790470    -0.033366
C     25.593700     9.905352    18.128025    -0.088843
C     26.541957     9.609468    17.188498    -0.132282
C      9.513243     7.102418    13.953599     0.101409
C      8.839132     5.878128    13.943151    -0.214612
C     23.363713    10.915259    18.782238     0.575818
C      7.462267     5.102093    17.436038     0.616621
C     26.741429     4.788490    16.547948    -0.042562
C     25.887282     5.832061    16.125201    -0.102604
C     24.882765     5.555666    15.243540    -0.148778
C     24.630102     4.253417    14.776590     0.079183
C     35.678769    20.966493    15.260418    -0.142761
C     36.718065    21.235801    16.120379    -0.088634
C     23.531476     3.998283    13.816970     0.091641
C     33.110192    20.479257    13.780000    -0.209279
C     32.081125    20.227666    12.840472     0.099092
C     21.526534     3.502189    11.922645    -0.203405
C     22.184278     4.733567    11.917823     0.085694
C     23.188794     4.956809    12.878246    -0.219876
C     21.880468     5.780681    10.930877     0.093349
C     21.896835     7.105963    11.251554    -0.150878
C     21.620644     8.108783    10.340157    -0.100173
C     21.374118     7.742028     8.999583    -0.034482
C     21.375141     6.411431     8.662028    -0.088501
C     21.593025     5.442274     9.601555    -0.132711
C     31.366097    18.936049    12.836454     0.101694
C     29.968774    18.907700    12.846902    -0.214763
C     21.134753     8.847610     8.007815     0.575752
C     12.308909     3.911466    17.436038     0.614957
C     23.399516    20.764511    16.547948    -0.041598
C     22.922831    19.503013    16.125201    -0.102270
C     23.664456    18.771274    15.243540    -0.148031
C     24.918568    19.203585    14.776590     0.080251
C     25.378886    20.415473    15.260418    -0.143904
C     24.626010    21.180876    16.120379    -0.089491
C     25.688835    18.379714    13.816970     0.089956
C     27.085134    18.434638    13.780000    -0.207775
C     27.817553    17.669235    12.840472     0.097481
C     27.120938    16.891430    11.922645    -0.199150
C     25.725661    16.845364    11.917823     0.085335
C     25.030068    17.603680    12.878246    -0.220159
C     24.970739    16.058700    10.930877     0.091958
C     23.814828    15.410233    11.251554    -0.153082
C     23.084457    14.669635    10.340157    -0.099020
C     23.525340    14.639515     8.999583    -0.034180
C     24.677159    15.305700     8.662028    -0.088761
C     25.407531    15.978971     9.601555    -0.131333
C     29.293641    17.695812    12.836454     0.102201
C     30.016852    16.499869    12.846902    -0.215392
C     22.687561    13.879428     8.007815     0.577409
C     10.916701     8.704095    17.436038     0.617724
C     11.234833     9.882320    16.547948    -0.043431
C     12.565665    10.100247    16.125201    -0.102844
C     12.828558    11.108383    15.243540    -0.151169
C     11.827110    11.978320    14.776590     0.082611
C     31.006024    11.771023    15.260418    -0.144590
C     30.719604    10.736311    16.120379    -0.088606
C     12.155471    13.057326    13.816970     0.088457
C     31.868355    14.239095    13.780000    -0.208497
C     32.165005    15.256089    12.840472     0.097939
C     12.728313    15.041706    11.922645    -0.201665
C     13.465845    13.856394    11.917823     0.085387
C     13.156920    12.874835    12.878246    -0.217471
C     14.524578    13.595944    10.930877     0.092960
C     15.664122    12.919129    11.251554    -0.152444
C     16.670686    12.656908    10.340157    -0.099966
C     16.476329    13.053784     8.999583    -0.033366
C     15.323488    13.718197     8.662028    -0.088843
C     14.375231    14.014081     9.601555    -0.132282
C     31.403945    16.521131    12.836454     0.101409
C     32.078056    17.745421    12.846902    -0.214612
C     17.553475    12.708290     8.007815     0.575818
C     19.771189    14.609987     4.041012     0.614957
C     19.453058    15.788212     3.152921    -0.041598
C     18.122227    16.006140     2.730174    -0.102270
C     17.859334    17.014275     1.848514    -0.148031
C     18.860783    17.884213     1.381563     0.080251
C     20.140468    17.676916     1.865391    -0.143904
C     20.426888    16.642204     2.725352    -0.089491
C      8.303123     1.245552     0.421943     0.089956
C      9.048839     2.427320     0.384973    -0.207775
C     18.981477     9.350197    26.235499     0.097481
C     17.959571     9.135813    25.317672    -0.199150
C     17.222038     7.950501    25.312849     0.085335
C     17.530963     6.968942    26.273273    -0.220159
C     16.163306     7.690052    24.325904     0.091958
C     15.023762     7.013237    24.646581    -0.153082
C     14.017199     6.751016    23.735183    -0.099020
C     14.211556     7.147892    22.394609    -0.034180
C     15.364399     7.812304    22.057054    -0.088761
C     16.312654     8.108189    22.996581    -0.131333
C     19.742537    10.615238    26.231480     0.102201
C     19.068426    11.839529    26.241929    -0.215392
C     13.134412     6.802397    21.402841     0.577408
C     23.225624    11.007985     4.041012     0.617724
C     24.405063    10.694383     3.152921    -0.043431
C     25.259209    11.737954     2.730174    -0.102844
C     26.263727    11.461558     1.848514    -0.151169
C     26.516391    10.159310     1.381563     0.082611
C     25.697024     9.154718     1.865391    -0.144590
C     24.657726     9.424026     2.725352    -0.088606
C      7.156418     9.904176     0.421943     0.088457
C      7.807002     8.667483     0.384973    -0.208497
C     19.065358    14.321774    26.235499     0.097939
C     19.390650    15.313964    25.317672    -0.201665
C     18.732906    16.545341    25.312849     0.085387
C     17.728388    16.768584    26.273273    -0.217471
C     19.036716    17.592456    24.325904     0.092960
C     19.020349    18.917737    24.646581    -0.152444
C     19.296541    19.920557    23.735183    -0.099967
C     19.543068    19.553802    22.394609    -0.033366
C     19.542045    18.223205    22.057054    -0.088843
C     19.324160    17.254049    22.996581    -0.132282
C     19.780386    13.030156    26.231480     0.101409
C     21.177708    13.001808    26.241929    -0.214612
C     19.782434    20.659385    21.402841     0.575818
C     18.378981     9.817358     4.041012     0.616621
C     17.517675     8.952736     3.152921    -0.042562
C     17.994360     7.691239     2.730174    -0.102604
C     17.252737     6.959499     1.848514    -0.148778
C     15.998625     7.391810     1.381563     0.079183
C     15.538306     8.603699     1.865391    -0.142761
C     16.291182     9.369102     2.725352    -0.088634
C     15.228359     6.567939     0.421943     0.091641
C     13.832059     6.622864     0.384973    -0.209279
C     23.328930    11.763343    26.235499     0.099092
C     24.025546    10.985538    25.317672    -0.203405
C     25.420822    10.939472    25.312849     0.085694
C     26.116414    11.697787    26.273273    -0.219876
C     26.175745    10.152807    24.325904     0.093349
C     27.331656     9.504341    24.646581    -0.150878
C     28.062028     8.763742    23.735183    -0.100173
C     27.621146     8.733623    22.394609    -0.034482
C     26.469327     9.399807    22.057054    -0.088501
C     25.738954    10.073078    22.996581    -0.132711
C     21.852842    11.789919    26.231480     0.101694
C     21.129630    10.593977    26.241929    -0.214763
C     28.458926     7.973535    21.402841     0.575750
O     22.077581     9.793316    22.475783    -0.557470
O     27.535227    16.640431     6.617679    -0.482950
O     19.969527     9.121817    22.348798    -0.554132
O     29.011316    17.063884     4.855161    -0.611459
O     17.901060    11.418912    22.475783    -0.558783
O     21.102020     3.268908     6.617679    -0.482623
O     18.373552    13.580291    22.348798    -0.554333
O     20.730697     1.778852     4.855161    -0.609794
O     21.397128    14.223088    22.475783    -0.558120
O     12.738544    15.525990     6.617679    -0.482230
O     23.032691    12.733209    22.348798    -0.554765
O     11.633781    16.592594     4.855161    -0.609439
O     12.786826    17.324805     9.080756    -0.558120
O     19.815168    15.080682    20.012705    -0.482230
O     32.772934    19.486183     8.953772    -0.554765
O     20.186492    13.590627    18.250188    -0.609442
O     19.520058     2.411313     9.080756    -0.557470
O     17.949344     9.620097    20.012705    -0.482950
O     28.113795    18.639101     8.953772    -0.554132
O     19.054109    10.686701    18.250188    -0.611459
O     29.068905    15.699209     9.080756    -0.558783
O     23.611261    10.734539    20.012705    -0.482623
O     31.176959    15.027709     8.953772    -0.554333
O     22.135174    11.157991    18.250188    -0.609794
O     20.458591    11.811773    20.629948    -1.040304
O     30.687897    17.717665     7.234922    -1.040304
O     28.130362     6.298744    17.709297    -0.558120
O     21.102020     8.542867     6.777348    -0.482230
O      8.144254     4.137366    17.836281    -0.554765
O     20.730696    10.032922     8.539865    -0.609442
O     21.397130    21.212236    17.709297    -0.557470
O     22.967844    14.003452     6.777348    -0.482950
O     12.803393     4.984448    17.836281    -0.554132
O     21.863079    12.936848     8.539865    -0.611459
O     11.848283     7.924340    17.709297    -0.558783
O     17.305927    12.889010     6.777348    -0.482623
O      9.740229     8.595840    17.836281    -0.554333
O     18.782014    12.465558     8.539865    -0.609794
O     18.839607    13.830233     4.314270    -0.557470
O     13.381961     6.983118    20.172374    -0.482950
O     20.947661    14.501732     4.441255    -0.554132
O     11.905872     6.559665    21.934892    -0.611459
O     23.016128    12.204637     4.314270    -0.558783
O     19.815168    20.354641    20.172374    -0.482623
O     22.543636    10.043258     4.441255    -0.554333
O     20.186491    21.844697    21.934892    -0.609794
O     19.520060     9.400461     4.314270    -0.558120
O     28.178644     8.097559    20.172374    -0.482230
O     17.884497    10.890340     4.441255    -0.554765
O     29.283407     7.030955    21.934892    -0.609439
O     10.229291     5.905884    19.555131    -1.040304
O     20.458597    11.811776     6.160105    -1.040304

The following XYZ coordinates are in angstroms. Other properties are in atomic units.
The sperically averaged electron density of each atom fit to a function of the form exp(a - br)
eigen_1, eigen_2 and eigen_3 are the three eigenvalues of traceless quadrupole moment tensor
  atom number  atomic symbol              X              Y              Z     net charge C6 coefficient C8 coefficient C10 coefficient fluctuating dipole atomic polarizability isotropic forcefield polarizability              a              b squared Pearson coefficient          <r^3>          <r^4>         wp_QDO          m_QDO          q_QDO       dipole_x       dipole_y       dipole_z         dipole            Qxy            Qxz            Qyz     Q(x^2-y^2)  Q(3z^2 - R^2)        eigen_1        eigen_2        eigen_3 static polarizability      alpha(xx)      alpha(xy)      alpha(xz)      alpha(yy)      alpha(yz)      alpha(zz) atomic spin moment
            1             Zn      22.232556      11.306937      21.234064       0.948256      85.313810 0.17522363E+04  0.55071728E+05                                16.172388                           13.942880       0.076433       1.897228                    0.998757      45.499950     125.076467       0.468410       0.416048      -1.128170       0.018358      -0.007728       0.020250       0.028404      -0.028285       0.052445      -0.016227       0.085292      -0.024174      -0.047161      -0.039769       0.086930             19.424679      18.441285      -0.972543      -2.218510      17.537339       1.203308      22.295414           0.000000
            2             Zn      19.134408      10.527891      21.234064       0.948500      85.251653 0.17506042E+04  0.55004944E+05                                16.161638                           13.934031       0.080044       1.898445                    0.998763      45.483099     124.992732       0.468701       0.415908      -1.128320      -0.016326      -0.011932       0.019903       0.028373       0.051638      -0.041286      -0.036887       0.006367      -0.024622      -0.047829      -0.039934       0.087763             19.411269      18.593138       0.878161       2.151825      17.361540       1.319694      22.279129           0.000000
            3             Zn      20.008808      13.600489      21.234064       0.947909      85.372732 0.17538188E+04  0.55136077E+05                                16.181872                           13.950993       0.072248       1.895927                    0.998731      45.517363     125.157008       0.468164       0.416157      -1.128052      -0.001992       0.020099       0.020032       0.028447      -0.022708      -0.011490       0.053950      -0.092738      -0.025104      -0.047546      -0.039987       0.087533             19.436150      16.929850       0.093385       0.067900      19.070235      -2.525245      22.308365           0.000000
            4             Zn      11.553479      16.433784       7.839037       0.947909      85.372754 0.17538194E+04  0.55136099E+05                                16.181875                           13.950994       0.072247       1.895927                    0.998731      45.517370     125.157030       0.468164       0.416157      -1.128052       0.016411      -0.011775       0.020032       0.028447      -0.051511       0.040976      -0.036926       0.007037      -0.025104      -0.047546      -0.039987       0.087533             19.436154      18.616019      -0.880132      -2.152977      17.384077       1.321432      22.308366           0.000000
            5             Zn      20.908379       1.788715       7.839037       0.948256      85.313797 0.17522358E+04  0.55071709E+05                                16.172386                           13.942878       0.076434       1.897228                    0.998757      45.499948     125.076458       0.468410       0.416048      -1.128170       0.002486       0.019762       0.020250       0.028404       0.022790       0.012169       0.053532      -0.091637      -0.024174      -0.047161      -0.039769       0.086930             19.424678      16.921069      -0.094851      -0.067163      19.057549      -2.522946      22.295417           0.000000
            6             Zn      28.913931      17.212830       7.839037       0.948500      85.251675 0.17506037E+04  0.55004925E+05                                16.161640                           13.934028       0.080044       1.898445                    0.998763      45.483098     124.992727       0.468701       0.415908      -1.128320      -0.018496      -0.008173       0.019903       0.028373       0.028576      -0.052588      -0.017311       0.086256      -0.024622      -0.047829      -0.039934       0.087762             19.411277      18.429961       0.972381       2.218813      17.524727       1.203693      22.279142           0.000000
            7             Zn      20.458592      11.811773      18.607835       1.039300      89.236826 0.15212772E+04  0.46322024E+05                                16.586554                           13.042513       0.002238       1.878644                    0.999454      44.412639     121.614116       0.479713       0.419320      -1.121850      -0.000326      -0.000555      -0.065583       0.065586       0.000344       0.000267      -0.000049       0.001552       0.283992      -0.048181      -0.046483       0.094664             20.770383      23.503826       0.001337       0.000477      23.501891       0.000846      15.305433           0.000001
            8             Zn      30.687898      17.717666       5.212809       1.039299      89.236820 0.15212779E+04  0.46322048E+05                                16.586550                           13.042513       0.002245       1.878646                    0.999454      44.412657     121.614157       0.479713       0.419320      -1.121850      -0.000645      -0.000004      -0.065583       0.065586       0.000845       0.000091       0.000255      -0.000179       0.283992      -0.048181      -0.046483       0.094665             20.770376      23.503518       0.001514       0.000972      23.502176      -0.000013      15.305434           0.000001
            9             Zn      29.363709       7.189765      18.951016       0.947909      85.372752 0.17538194E+04  0.55136097E+05                                16.181875                           13.950995       0.072247       1.895927                    0.998731      45.517369     125.157029       0.468164       0.416157      -1.128052      -0.016411       0.011775      -0.020032       0.028447      -0.051511       0.040976      -0.036926       0.007037      -0.025104      -0.047546      -0.039987       0.087533             19.436154      18.616019      -0.880132      -2.152977      17.384077       1.321432      22.308366           0.000000
           10             Zn      20.008809      21.834834      18.951016       0.948256      85.313796 0.17522358E+04  0.55071708E+05                                16.172386                           13.942877       0.076434       1.897228                    0.998757      45.499948     125.076456       0.468410       0.416048      -1.128170      -0.002486      -0.019762      -0.020250       0.028404       0.022790       0.012169       0.053532      -0.091637      -0.024174      -0.047161      -0.039769       0.086930             19.424678      16.921068      -0.094851      -0.067163      19.057549      -2.522946      22.295416           0.000000
           11             Zn      12.003257       6.410719      18.951016       0.948500      85.251675 0.17506037E+04  0.55004925E+05                                16.161640                           13.934028       0.080044       1.898445                    0.998763      45.483098     124.992727       0.468701       0.415908      -1.128320       0.018496       0.008173      -0.019903       0.028373       0.028576      -0.052588      -0.017311       0.086256      -0.024622      -0.047829      -0.039934       0.087762             19.411277      18.429961       0.972381       2.218813      17.524727       1.203693      22.279142           0.000000
           12             Zn      18.684632      12.316612       5.555989       0.948256      85.313808 0.17522363E+04  0.55071727E+05                                16.172388                           13.942880       0.076434       1.897228                    0.998757      45.499949     125.076467       0.468410       0.416048      -1.128170      -0.018358       0.007728      -0.020250       0.028404      -0.028285       0.052445      -0.016227       0.085292      -0.024174      -0.047161      -0.039769       0.086930             19.424679      18.441285      -0.972543      -2.218510      17.537339       1.203308      22.295414           0.000000
           13             Zn      21.782780      13.095658       5.555989       0.948500      85.251653 0.17506042E+04  0.55004944E+05                                16.161638                           13.934031       0.080044       1.898445                    0.998763      45.483099     124.992732       0.468701       0.415908      -1.128320       0.016326       0.011932      -0.019903       0.028373       0.051638      -0.041286      -0.036887       0.006367      -0.024622      -0.047829      -0.039934       0.087763             19.411269      18.593138       0.878161       2.151825      17.361540       1.319694      22.279129           0.000000
           14             Zn      20.908380      10.023060       5.555989       0.947909      85.372733 0.17538189E+04  0.55136078E+05                                16.181873                           13.950993       0.072248       1.895927                    0.998731      45.517363     125.157009       0.468164       0.416157      -1.128052       0.001992      -0.020099      -0.020032       0.028447      -0.022708      -0.011490       0.053950      -0.092738      -0.025104      -0.047546      -0.039987       0.087533             19.436150      16.929850       0.093385       0.067900      19.070235      -2.525245      22.308365           0.000000
           15             Zn      10.229290       5.905883      21.577244       1.039299      89.236817 0.15212778E+04  0.46322046E+05                                16.586550                           13.042513       0.002245       1.878646                    0.999454      44.412656     121.614154       0.479713       0.419320      -1.121850       0.000645       0.000004       0.065583       0.065586       0.000845       0.000091       0.000255      -0.000179       0.283993      -0.048181      -0.046483       0.094665             20.770376      23.503517       0.001514       0.000972      23.502176      -0.000014      15.305434           0.000001
           16             Zn      20.458596      11.811776       8.182218       1.039300      89.236826 0.15212772E+04  0.46322024E+05                                16.586554                           13.042513       0.002238       1.878644                    0.999454      44.412639     121.614116       0.479713       0.419320      -1.121850       0.000326       0.000555       0.065583       0.065586       0.000344       0.000267      -0.000049       0.001552       0.283992      -0.048181      -0.046483       0.094664             20.770383      23.503826       0.001337       0.000477      23.501890       0.000846      15.305433           0.000001
           17              H      23.483393       8.154255      23.744024       0.112389       1.100674 0.77356502E+01  0.75565800E+02                                 1.774755                            1.633590      -1.186182       2.315060                    0.995662       3.617757      10.216557       0.484682       1.293661      -0.704594       0.029620       0.018297      -0.012996       0.037162       0.002562       0.001323      -0.006259       0.013821      -0.014651      -0.011302       0.001486       0.009815              1.875181       2.020707       0.492764      -0.286446       2.003834      -0.347539       1.601001          -0.000000
           18              H      23.929390       6.492337      25.246946       0.110532       1.144622 0.84700608E+01  0.83278561E+02                                 1.727094                            1.641814      -0.878947       2.457786                    0.998997       3.335456       8.963318       0.521995       1.193419      -0.730676       0.034672      -0.002317       0.009352       0.035986       0.003810       0.002562      -0.009966       0.015421      -0.022399      -0.016537       0.004200       0.012337              1.752651       2.092266      -0.129235       0.229363       1.576720      -0.261272       1.588966           0.000000
           19              H      30.322703      23.090248      25.190687       0.111675       1.158141 0.87204365E+01  0.86802465E+02                                 1.771571                            1.689774      -1.008083       2.399690                    0.997272       3.448619       9.479100       0.501143       1.227864      -0.721857      -0.028219      -0.021506       0.008177       0.036410       0.009064       0.004986      -0.009230       0.010190      -0.024889      -0.017810       0.003256       0.014553              1.808487       1.852974       0.274406      -0.156766       1.994491      -0.355507       1.577997          -0.000000
           20              H      19.616718       7.101825      23.768135       0.111757       1.186223 0.88443080E+01  0.88960045E+02                                 1.841814                            1.731248      -1.209894       2.306390                    0.995039       3.620731      10.233058       0.479169       1.270826      -0.710741      -0.036100       0.001442      -0.012985       0.038392       0.006835       0.008410      -0.004253       0.013564      -0.022928      -0.014724      -0.000559       0.015283              1.907008       2.439044      -0.227871       0.326853       1.626713      -0.193144       1.655266          -0.000000
           21              H      31.168666      21.075749      25.801500       0.122206       1.157174 0.89871917E+01  0.90027378E+02                                 1.767798                            1.714004      -1.070580       2.376139                    0.997272       3.412247       9.372588       0.498798       1.225831      -0.723013      -0.027255      -0.004893      -0.024472       0.036955       0.005429       0.011820      -0.000837       0.003429       0.007473      -0.012623      -0.001302       0.013925              1.777456       1.792349       0.085486       0.336125       1.794398      -0.138345       1.745621          -0.000000
           22              H      23.154020      13.828639       2.097661       0.118742       0.949703 0.68192752E+01  0.65725992E+02                                 1.717149                            1.617827      -1.379743       2.226552                    0.992925       3.889278      11.574287       0.441519       1.439320      -0.673743       0.004640      -0.023645       0.024124       0.034097       0.003929       0.006789      -0.004489      -0.005340      -0.004681      -0.010971       0.004884       0.006087              1.793402       1.552288      -0.108591       0.235678       2.067893      -0.370390       1.760027          -0.000000
           23              H      23.870071      17.450130       0.514369       0.116137       1.181452 0.89287054E+01  0.89305881E+02                                 1.782770                            1.698595      -1.162158       2.324287                    0.996587       3.498621       9.606148       0.505350       1.211776      -0.725017       0.015749       0.030252       0.001178       0.034126       0.007347       0.005559      -0.000933      -0.012327      -0.010838      -0.011549      -0.000013       0.011562              1.821130       1.757100       0.286569       0.148965       2.080103      -0.238501       1.626186          -0.000000
           24              H      25.998788      16.909741       1.269849       0.111919       1.133874 0.81610466E+01  0.78969726E+02                                 1.670104                            1.574285      -0.894985       2.450746                    0.998885       3.246719       8.468963       0.555827       1.138812      -0.744230       0.005901       0.012587      -0.031621       0.034542       0.010590      -0.001783      -0.007452       0.013475       0.022905      -0.017693       0.003827       0.013866              1.710736       1.543402       0.053978       0.069806       1.428609      -0.275370       2.160196           0.000000
           25              H      27.682530      17.299529       2.788845       0.121016       1.159807 0.81872235E+01  0.79264810E+02                                 1.696993                            1.578053      -0.978473       2.419003                    0.998492       3.210841       8.370109       0.554657       1.140612      -0.744139       0.034468       0.017823      -0.015507       0.041787       0.011783      -0.006963      -0.007867       0.012206       0.018213      -0.016808      -0.001706       0.018515              1.762180       2.192382       0.430074      -0.030361       1.555509      -0.081863       1.538649           0.000001
           26              H      25.414693      15.554338       5.617874       0.114607       1.076932 0.74108110E+01  0.71279337E+02                                 1.719996                            1.576488      -1.082064       2.368145                    0.996369       3.482237       9.606995       0.506362       1.257612      -0.712985      -0.007399      -0.011394       0.034335       0.036925       0.004281      -0.000861      -0.006266       0.004515       0.022912      -0.010139      -0.000416       0.010554              1.806692       1.492296       0.127558      -0.016671       1.376420      -0.187564       2.551360           0.000000
           27              H      23.850634      15.028124       4.042619       0.119907       1.000147 0.69075796E+01  0.66285324E+02                                 1.735568                            1.598135      -1.201444       2.318483                    0.994724       3.645810      10.560195       0.460344       1.386539      -0.685260      -0.029992      -0.020423       0.013140       0.038591       0.010042      -0.000753      -0.005417       0.011518       0.015089      -0.015039       0.003877       0.011162              1.826767       2.166899       0.479805      -0.023276       1.693815      -0.065859       1.619586           0.000000
           28              H      22.779628      11.766303       0.538480       0.121308       1.176962 0.90335972E+01  0.91678489E+02                                 1.857516                            1.770133      -1.260777       2.284673                    0.994510       3.679295      10.569654       0.463999       1.300715      -0.704062       0.034572      -0.000781      -0.001690       0.034623      -0.000422      -0.004769       0.000121       0.007826      -0.036045      -0.013007       0.002073       0.010934              1.913672       2.488603      -0.129856       0.013035       1.836338       0.057045       1.416076          -0.000000
           29              H      15.778685      11.020973      23.744024       0.113102       1.098536 0.77173983E+01  0.75352339E+02                                 1.773473                            1.632453      -1.190772       2.313548                    0.995570       3.614361      10.208719       0.484438       1.294917      -0.704336       0.000979      -0.034484      -0.012770       0.036786       0.004761      -0.005826       0.002103      -0.011283      -0.014932      -0.011130       0.001259       0.009871              1.873790       1.580173      -0.238867      -0.157552       2.441335       0.421389       1.599861          -0.000000
           30              H      14.116423      11.465686      25.246946       0.112262       1.139917 0.84306311E+01  0.82830500E+02                                 1.726197                            1.641087      -0.886541       2.456424                    0.998931       3.326957       8.950011       0.520405       1.197938      -0.729667      -0.018835      -0.028564       0.009231       0.035439       0.004708      -0.009801       0.002913      -0.013709      -0.022025      -0.016306       0.004318       0.011988              1.751704       1.816474       0.287399      -0.340537       1.850452      -0.067832       1.588187           0.000000
           31              H      35.523279      15.347627      25.190687       0.111356       1.157739 0.87147783E+01  0.86708823E+02                                 1.768836                            1.687352      -1.000301       2.402569                    0.997393       3.448596       9.468703       0.502473       1.225141      -0.722452      -0.004438       0.035659       0.008146       0.036846      -0.000253      -0.010527       0.000275      -0.020507      -0.024665      -0.017760       0.003383       0.014377              1.805592       1.718815      -0.197929      -0.228865       2.122227       0.312650       1.575733          -0.000000
           32              H      16.800592      14.895827      23.768135       0.111461       1.188048 0.88596012E+01  0.89140273E+02                                 1.842415                            1.731699      -1.207030       2.307024                    0.995165       3.623582      10.238094       0.479605       1.269294      -0.711052       0.019471       0.030269      -0.013015       0.038272       0.002479      -0.007855      -0.005240      -0.019243      -0.023193      -0.014858      -0.000765       0.015623              1.907668       2.027872       0.466126      -0.330899       2.039437      -0.186702       1.655696          -0.000000
           33              H      33.355690      15.622251      25.801500       0.122801       1.152758 0.89439609E+01  0.89482216E+02                                 1.762945                            1.709610      -1.066505       2.378264                    0.997357       3.405913       9.347913       0.499579       1.225449      -0.723103       0.009433       0.026014      -0.024456       0.036930      -0.001301      -0.006547      -0.009708      -0.010615       0.007024      -0.012447      -0.001186       0.013632              1.772508       1.715358      -0.043544      -0.286492       1.861420      -0.220660       1.740746          -0.000000
           34              H      20.857542       8.469044       2.097661       0.120537       0.945084 0.67791759E+01  0.65246084E+02                                 1.712072                            1.613484      -1.374761       2.229388                    0.992951       3.877729      11.533308       0.441921       1.440070      -0.673626      -0.022515       0.007644       0.023578       0.033486      -0.004220      -0.007253      -0.003493      -0.004518      -0.004485      -0.010898       0.004885       0.006012              1.787835       2.026123      -0.168052      -0.436148       1.582754      -0.018986       1.754628          -0.000000
           35              H      23.635820       6.038181       0.514369       0.115564       1.178070 0.88927574E+01  0.88818720E+02                                 1.775882                            1.692419      -1.144445       2.331232                    0.996691       3.493412       9.571600       0.507724       1.207843      -0.725917       0.018240      -0.028918       0.001032       0.034206      -0.009109      -0.003653      -0.004560      -0.006458      -0.011422      -0.011774       0.000019       0.011755              1.813877       1.744306      -0.281492      -0.279139       2.077306      -0.009643       1.620020          -0.000000
           36              H      22.103471       4.464852       1.269849       0.111680       1.134306 0.81639956E+01  0.79000092E+02                                 1.670028                            1.574166      -0.890727       2.452477                    0.998899       3.247219       8.468507       0.556099       1.138228      -0.744375       0.007982      -0.011498      -0.031722       0.034673       0.000605      -0.005547       0.005175      -0.025634       0.022498      -0.017895       0.004028       0.013867              1.710665       1.410464       0.022617      -0.273392       1.561292       0.077382       2.160239           0.000000
           37              H      21.599166       2.811793       2.788845       0.121365       1.158014 0.81719217E+01  0.79071190E+02                                 1.694155                            1.575711      -0.936374       2.438268                    0.998695       3.209698       8.361794       0.555587       1.139358      -0.744424      -0.001811      -0.038846      -0.015273       0.041780      -0.000539      -0.003366       0.010167      -0.026160       0.018894      -0.016760      -0.001873       0.018634              1.759084       1.340500       0.060535      -0.055590       2.400390       0.066947       1.536362           0.000001
           38              H      21.221703       5.648391       5.617874       0.113621       1.079063 0.74264034E+01  0.71434353E+02                                 1.718732                            1.575451      -1.074135       2.370152                    0.996503       3.483501       9.596553       0.508060       1.253322      -0.713919      -0.006296       0.012457       0.034666       0.037371      -0.000061      -0.005012       0.003911      -0.009855       0.023130      -0.010280      -0.000341       0.010620              1.805260       1.294153      -0.013588      -0.153914       1.572660       0.108032       2.548968           0.000000
           39              H      21.548019       7.266014       4.042619       0.120209       0.999496 0.69030172E+01  0.66237532E+02                                 1.735588                            1.598192      -1.203281       2.317664                    0.994726       3.645771      10.563372       0.460035       1.387556      -0.685063      -0.002838       0.035985       0.012746       0.038281       0.000020      -0.004331       0.003479      -0.023510       0.015229      -0.015241       0.003858       0.011383              1.826780       1.396697      -0.035047      -0.045409       2.463960       0.053040       1.619682           0.000000
           40              H      19.258703       9.824446       0.538480       0.121289       1.182912 0.90922145E+01  0.92449075E+02                                 1.865908                            1.777504      -1.278040       2.277110                    0.994298       3.689757      10.619690       0.462264       1.303116      -0.703537      -0.017758      -0.029490      -0.001501       0.034457       0.003609       0.002530       0.004279      -0.003038      -0.036045      -0.013090       0.002096       0.010995              1.922642       2.122272       0.350394       0.043105       2.224497      -0.040048       1.421159          -0.000000
           41              H      22.113690      16.260087      23.744024       0.113152       1.098491 0.77183966E+01  0.75383814E+02                                 1.775445                            1.634093      -1.201596       2.309411                    0.995464       3.616378      10.224432       0.483390       1.297352      -0.703825      -0.030459       0.016542      -0.012561       0.036867      -0.007231       0.004786       0.004137      -0.002692      -0.014246      -0.011191       0.001461       0.009731              1.875987       2.436133      -0.254012       0.444611       1.590283      -0.074410       1.601546          -0.000000
           42              H      23.329953      17.477291      25.246946       0.110854       1.142162 0.84483283E+01  0.83018716E+02                                 1.725437                            1.640401      -0.874407       2.460373                    0.999027       3.331572       8.952916       0.521844       1.194429      -0.730459      -0.015234       0.031063       0.009022       0.035754      -0.008594       0.007156       0.007188      -0.001391      -0.022265      -0.016381       0.004035       0.012346              1.750916       1.592327      -0.158296       0.111421       2.072908       0.328629       1.587513           0.000000
           43              H      26.217685      14.715106      25.190687       0.110604       1.160740 0.87408464E+01  0.87012438E+02                                 1.769672                            1.688083      -0.990341       2.405816                    0.997558       3.453845       9.478154       0.503284       1.222546      -0.723007       0.033321      -0.013917       0.008542       0.037107      -0.008944       0.005433       0.008936       0.010652      -0.024781      -0.017772       0.003226       0.014546              1.806452       2.194070      -0.075814       0.385545       1.648916       0.041877       1.576369          -0.000000
           44              H      24.958458      13.437663      23.768135       0.111385       1.188799 0.88673031E+01  0.89249568E+02                                 1.844505                            1.733481      -1.210875       2.305690                    0.994971       3.624362      10.246780       0.478866       1.270801      -0.710742       0.016795      -0.032003      -0.012985       0.038405      -0.009418      -0.000520       0.009578       0.005354      -0.023402      -0.015019      -0.000511       0.015531              1.909928       1.634521      -0.238600       0.003710       2.437846       0.380709       1.657416          -0.000000
           45              H      27.539310      16.454981      25.801500       0.122777       1.154223 0.89580277E+01  0.89656426E+02                                 1.764255                            1.710789      -1.062686       2.379714                    0.997433       3.407731       9.354055       0.499488       1.225214      -0.723152       0.017753      -0.021497      -0.024337       0.037008      -0.003956      -0.005219       0.010488       0.007850       0.007139      -0.012509      -0.001174       0.013683              1.773835       1.863990      -0.041615      -0.047982       1.715414       0.358981       1.742100          -0.000000
           46              H      17.364236      13.137650       2.097661       0.121009       0.944719 0.67783429E+01  0.65259497E+02                                 1.714113                            1.615296      -1.387390       2.224458                    0.992775       3.882353      11.562515       0.440731       1.443484      -0.672986       0.017869       0.015504       0.023587       0.033407       0.000351       0.000583       0.007879       0.009402      -0.004525      -0.010701       0.004671       0.006030              1.790069       1.841515       0.276506       0.201955       1.771936       0.387937       1.756757          -0.000000
           47              H      13.869908      11.947023       0.514369       0.115896       1.176716 0.88811383E+01  0.88679076E+02                                 1.775035                            1.691725      -1.142443       2.332410                    0.996687       3.491747       9.567666       0.507611       1.208432      -0.725784      -0.034296      -0.001649       0.001246       0.034358       0.001653      -0.002035       0.005455       0.018639      -0.011237      -0.011638       0.000124       0.011514              1.813004       2.236198      -0.003402       0.131127       1.583301       0.246472       1.619513          -0.000000
           48              H      13.273539      14.060740       1.269849       0.110485       1.136039 0.81771778E+01  0.79136995E+02                                 1.669363                            1.573549      -0.884709       2.454120                    0.998934       3.250991       8.470948       0.557367       1.135504      -0.745034      -0.014018      -0.001335      -0.032330       0.035263      -0.011412       0.007221       0.002068       0.011912       0.022457      -0.017861       0.003943       0.013918              1.709968       1.503360      -0.076534       0.203628       1.467159       0.197963       2.159386           0.000000
           49              H      12.094100      15.324009       2.788845       0.121224       1.158729 0.81787577E+01  0.79162634E+02                                 1.695945                            1.577241      -0.940332       2.436626                    0.998678       3.209696       8.366147       0.554796       1.140617      -0.744136      -0.032678       0.020828      -0.015518       0.041743      -0.011127       0.010318      -0.002019       0.013890       0.018973      -0.016819      -0.001611       0.018430              1.761011       2.085517      -0.490081       0.085948       1.659629       0.014668       1.537889           0.000001
           50              H      14.739396      14.232600       5.617874       0.114245       1.077185 0.74113670E+01  0.71262229E+02                                 1.717669                            1.574584      -1.079534       2.368617                    0.996433       3.480861       9.591222       0.507785       1.254483      -0.713667       0.013845      -0.000681       0.034356       0.037048      -0.004144       0.005835       0.002282       0.005448       0.023462      -0.010244      -0.000446       0.010691              1.804081       1.513916      -0.113693       0.170336       1.351297       0.079184       2.547030           0.000000
           51              H      15.977142      13.141193       4.042619       0.120626       1.000674 0.69138591E+01  0.66384740E+02                                 1.738679                            1.600733      -1.212533       2.313885                    0.994565       3.650692      10.590001       0.458997       1.389788      -0.684611       0.032259      -0.015308       0.012854       0.037950      -0.010210       0.005199       0.002101       0.011832       0.014729      -0.015246       0.003825       0.011421              1.830222       2.232304      -0.446102       0.068879       1.636001       0.012824       1.622363           0.000000
           52              H      19.337468      13.844585       0.538480       0.121201       1.181115 0.90764216E+01  0.92260000E+02                                 1.865289                            1.776997      -1.282485       2.275909                    0.994174       3.687373      10.615552       0.461868       1.304637      -0.703243      -0.016774       0.029966      -0.001621       0.034380      -0.003125       0.002459      -0.004279      -0.004849      -0.035903      -0.013031       0.002035       0.010995              1.922001       1.894886      -0.219137      -0.056244       2.450291      -0.017329       1.420827          -0.000000
           53              H      14.909200      16.926866      10.348997       0.113152       1.098490 0.77183932E+01  0.75383772E+02                                 1.775444                            1.634092      -1.201596       2.309411                    0.995464       3.616378      10.224431       0.483390       1.297351      -0.703825      -0.000904      -0.034649      -0.012561       0.036867      -0.004781       0.005976       0.002076      -0.011178      -0.014246      -0.011191       0.001461       0.009731              1.875986       1.581764       0.239258       0.157864       2.444649       0.422249       1.601546          -0.000000
           54              H      16.571461      17.371579      11.851919       0.110854       1.142161 0.84483210E+01  0.83018627E+02                                 1.725436                            1.640400      -0.874407       2.460373                    0.999027       3.331572       8.952915       0.521844       1.194429      -0.730459       0.019284      -0.028724       0.009022       0.035754      -0.004899       0.009803       0.002603      -0.014190      -0.022265      -0.016381       0.004035       0.012346              1.750915       1.815673      -0.287246       0.340311       1.849560      -0.067821       1.587512           0.000000
           55              H       5.393905       3.535853      11.795660       0.110604       1.160740 0.87408496E+01  0.87012477E+02                                 1.769672                            1.688083      -0.990341       2.405816                    0.997558       3.453845       9.478154       0.503284       1.222546      -0.723007       0.004609       0.035815       0.008542       0.037107       0.000140       0.010455       0.000237      -0.020818      -0.024781      -0.017772       0.003226       0.014546              1.806452       1.719549       0.198152       0.229039       2.123439       0.312953       1.576369          -0.000000
           56              H      24.116593       3.084053      10.373109       0.111385       1.188799 0.88673092E+01  0.89249641E+02                                 1.844505                            1.733481      -1.210875       2.305690                    0.994971       3.624362      10.246779       0.478866       1.270801      -0.710742      -0.019318       0.030547      -0.012985       0.038405      -0.002391       0.008035      -0.005240      -0.018990      -0.023402      -0.015019      -0.000511       0.015531              1.909928       2.030381      -0.467151       0.331558       2.041987      -0.187142       1.657415          -0.000000
           57              H       7.561493       3.810476      12.406474       0.122777       1.154222 0.89580227E+01  0.89656371E+02                                 1.764255                            1.710789      -1.062686       2.379714                    0.997433       3.407731       9.354057       0.499488       1.225215      -0.723151      -0.009741       0.026123      -0.024337       0.037008       0.001421       0.006474      -0.009764      -0.010777       0.007139      -0.012509      -0.001174       0.013683              1.773835       1.716518       0.043528       0.286895       1.862886      -0.221044       1.742100          -0.000000
           58              H      20.059650      20.280819      15.492688       0.121009       0.944718 0.67783376E+01  0.65259436E+02                                 1.714113                            1.615296      -1.387390       2.224458                    0.992775       3.882353      11.562516       0.440731       1.443485      -0.672986       0.022362       0.007723       0.023587       0.033407       0.004247       0.007115      -0.003434      -0.004093      -0.004525      -0.010701       0.004671       0.006030              1.790068       2.028790       0.168382       0.436941       1.584658      -0.019070       1.756757          -0.000000
           59              H      17.281373      17.849955      13.909396       0.115896       1.176717 0.88811506E+01  0.88679229E+02                                 1.775037                            1.691726      -1.142444       2.332410                    0.996687       3.491748       9.567670       0.507611       1.208432      -0.725784      -0.018576      -0.028876       0.001246       0.034358       0.008897       0.003707      -0.004490      -0.006456      -0.011237      -0.011638       0.000124       0.011514              1.813005       1.743580       0.281012       0.279015       2.075921      -0.009676       1.619514          -0.000000
           60              H      18.813722      16.276626      14.664875       0.110485       1.136040 0.81771824E+01  0.79137048E+02                                 1.669363                            1.573550      -0.884709       2.454120                    0.998934       3.250991       8.470947       0.557367       1.135503      -0.745034      -0.008165      -0.011473      -0.032330       0.035263      -0.000548       0.005401       0.005219      -0.025722       0.022457      -0.017861       0.003943       0.013918              1.709968       1.409929      -0.022591       0.273255       1.560589       0.077365       2.159387           0.000000
           61              H      19.318026      14.623568      16.183871       0.121224       1.158727 0.81787383E+01  0.79162405E+02                                 1.695944                            1.577240      -0.940330       2.436627                    0.998678       3.209693       8.366139       0.554796       1.140618      -0.744136       0.001699      -0.038714      -0.015518       0.041743       0.000451       0.003411       0.009945      -0.026217       0.018973      -0.016819      -0.001611       0.018430              1.761010       1.341677      -0.060626       0.055677       2.403466       0.067100       1.537887           0.000001
           62              H      19.695486      17.460165      19.012901       0.114245       1.077185 0.74113683E+01  0.71262246E+02                                 1.717669                            1.574585      -1.079534       2.368617                    0.996433       3.480860       9.591220       0.507785       1.254484      -0.713667       0.006333       0.012331       0.034356       0.037048       0.000287       0.004894       0.003912      -0.009902       0.023462      -0.010244      -0.000446       0.010691              1.804081       1.293491       0.013569       0.153743       1.571722       0.107923       2.547031           0.000000
           63              H      19.369172      19.077789      17.437645       0.120626       1.000674 0.69138607E+01  0.66384760E+02                                 1.738680                            1.600733      -1.212533       2.313885                    0.994565       3.650692      10.590002       0.458997       1.389788      -0.684610       0.002873       0.035591       0.012854       0.037950       0.000018       0.004419       0.003452      -0.023600       0.014729      -0.015246       0.003825       0.011421              1.830223       1.398742       0.035156       0.045545       2.469564       0.053239       1.622363           0.000000
           64              H      11.429191       3.918554      13.933507       0.121201       1.181115 0.90764154E+01  0.92259925E+02                                 1.865289                            1.776996      -1.282486       2.275909                    0.994174       3.687373      10.615553       0.461868       1.304638      -0.703243       0.017564      -0.029510      -0.001621       0.034380      -0.003662      -0.002476       0.004270      -0.002988      -0.035903      -0.013031       0.002035       0.010995              1.922001       2.121661      -0.350066      -0.043129       2.223515      -0.040044       1.420827          -0.000000
           65              H      18.803495       4.448313      10.348997       0.112389       1.100674 0.77356498E+01  0.75565797E+02                                 1.774755                            1.633590      -1.186182       2.315060                    0.995662       3.617757      10.216558       0.484682       1.293662      -0.704594       0.030656       0.016503      -0.012996       0.037162       0.007266      -0.004760       0.004275      -0.002473      -0.014651      -0.011302       0.001486       0.009815              1.875181       2.434798       0.253689      -0.444200       1.589743      -0.074300       1.601001          -0.000000
           66              H      17.587230       5.665516      11.851919       0.110532       1.144621 0.84700576E+01  0.83278518E+02                                 1.727093                            1.641814      -0.878945       2.457787                    0.998997       3.335456       8.963316       0.521996       1.193418      -0.730676       0.015329       0.031185       0.009352       0.035986       0.008582      -0.007350       0.007202      -0.001112      -0.022399      -0.016537       0.004200       0.012337              1.752650       1.593685       0.158621      -0.111587       2.075299       0.329269       1.588964           0.000000
           67              H      14.699499       2.903332      11.795660       0.111675       1.158142 0.87204457E+01  0.86802570E+02                                 1.771571                            1.689774      -1.008083       2.399690                    0.997272       3.448620       9.479100       0.501144       1.227863      -0.721858      -0.032734      -0.013685       0.008177       0.036410       0.008944      -0.005501       0.008933       0.010605      -0.024889      -0.017810       0.003256       0.014553              1.808487       2.196754       0.075924      -0.386261       1.650711       0.041991       1.577997          -0.000000
           68              H      26.188026      19.343556      10.373109       0.111757       1.186223 0.88443044E+01  0.88960004E+02                                 1.841814                            1.731248      -1.209894       2.306390                    0.995039       3.620731      10.233060       0.479169       1.270827      -0.710741      -0.016801      -0.031985      -0.012985       0.038392       0.009291       0.000522       0.009410       0.005056      -0.022928      -0.014724      -0.000559       0.015283              1.907008       1.632454       0.237814      -0.003841       2.433304       0.379635       1.655266          -0.000000
           69              H      13.377873       4.643207      12.406474       0.122206       1.157174 0.89871933E+01  0.90027403E+02                                 1.767799                            1.714004      -1.070580       2.376139                    0.997272       3.412247       9.372590       0.498798       1.225832      -0.723013      -0.017865      -0.021157      -0.024472       0.036955       0.004199       0.005185       0.010654       0.007689       0.007473      -0.012623      -0.001302       0.013925              1.777456       1.867920       0.041856       0.048252       1.718829       0.360265       1.745620          -0.000000
           70              H      13.323656       7.231757      15.492688       0.118742       0.949703 0.68192748E+01  0.65725989E+02                                 1.717149                            1.617827      -1.379743       2.226552                    0.992925       3.889278      11.574288       0.441519       1.439320      -0.673743      -0.018158       0.015841       0.024124       0.034097      -0.000348      -0.000493       0.008124       0.009475      -0.004681      -0.010971       0.004884       0.006087              1.793403       1.844950      -0.277559      -0.202929       1.775231       0.389298       1.760027          -0.000000
           71              H      16.817986       6.041130      13.909396       0.116138       1.181451 0.89287016E+01  0.89305839E+02                                 1.782770                            1.698595      -1.162158       2.324287                    0.996587       3.498620       9.606147       0.505350       1.211776      -0.725017       0.034074      -0.001487       0.001178       0.034126      -0.001664       0.001971       0.005281       0.018888      -0.010838      -0.011549      -0.000013       0.011562              1.821130       2.247528       0.003419      -0.132066       1.589674       0.248257       1.626186          -0.000000
           72              H      17.414354       8.154848      14.664875       0.111919       1.133875 0.81610597E+01  0.78969878E+02                                 1.670104                            1.574285      -0.894985       2.450746                    0.998885       3.246721       8.468967       0.555827       1.138811      -0.744230       0.013851      -0.001183      -0.031621       0.034542       0.011130      -0.007345       0.002182       0.011605       0.022904      -0.017693       0.003827       0.013866              1.710737       1.504054       0.076696      -0.203574       1.467958       0.198138       2.160198           0.000000
           73              H      18.593791       9.418117      16.183871       0.121016       1.159807 0.81872242E+01  0.79264813E+02                                 1.696992                            1.578053      -0.978473       2.419003                    0.998492       3.210841       8.370107       0.554657       1.140611      -0.744139       0.032669       0.020939      -0.015507       0.041787       0.011177      -0.010295      -0.002096       0.014306       0.018213      -0.016808      -0.001706       0.018515              1.762180       2.087182       0.490812      -0.086076       1.660709       0.014638       1.538649           0.000001
           74              H      15.948493       8.326708      19.012901       0.114607       1.076932 0.74108168E+01  0.71279405E+02                                 1.719997                            1.576488      -1.082064       2.368145                    0.996369       3.482237       9.606995       0.506362       1.257612      -0.712985      -0.013567      -0.000711       0.034335       0.036925       0.004096      -0.005857       0.002387       0.005158       0.022912      -0.010139      -0.000416       0.010554              1.806692       1.515858       0.113954      -0.170771       1.352859       0.079345       2.551361           0.000000
           75              H      14.710749       7.235300      17.437645       0.119907       1.000147 0.69075745E+01  0.66285264E+02                                 1.735567                            1.598134      -1.201444       2.318484                    0.994724       3.645810      10.560195       0.460344       1.386539      -0.685260      -0.032683      -0.015763       0.013140       0.038591       0.010008      -0.005068       0.002056       0.011634       0.015089      -0.015039       0.003877       0.011162              1.826766       2.227609       0.444754      -0.068674       1.633104       0.012772       1.619586           0.000000
           76              H      11.350425       7.938692      13.933507       0.121307       1.176963 0.90335973E+01  0.91678486E+02                                 1.857516                            1.770133      -1.260778       2.284672                    0.994510       3.679296      10.569655       0.463999       1.300715      -0.704063       0.016610       0.030331      -0.001690       0.034623       0.003178      -0.002280      -0.004190      -0.004644      -0.036045      -0.013007       0.002073       0.010934              1.913672       1.886945       0.217511       0.055920       2.437996      -0.017233       1.416076          -0.000000
           77              H      27.663091      14.060147      10.348997       0.113102       1.098535 0.77173988E+01  0.75352343E+02                                 1.773472                            1.632453      -1.190772       2.313548                    0.995570       3.614361      10.208718       0.484438       1.294916      -0.704336      -0.029374       0.018090      -0.012770       0.036786      -0.002505      -0.001092      -0.006097       0.013889      -0.014932      -0.011130       0.001259       0.009871              1.873789       2.019180      -0.492327       0.286158       2.002327      -0.347138       1.599861          -0.000000
           78              H      27.217093      12.398230      11.851919       0.112262       1.139916 0.84306284E+01  0.82830465E+02                                 1.726197                            1.641087      -0.886541       2.456424                    0.998931       3.326957       8.950010       0.520405       1.197938      -0.729667      -0.034155      -0.002030       0.009231       0.035439      -0.003582      -0.002377      -0.009944       0.015010      -0.022025      -0.016306       0.004318       0.011988              1.751704       2.090852       0.128986      -0.229012       1.576073      -0.260997       1.588186           0.000000
           79              H      10.594481      11.278473      11.795660       0.111356       1.157740 0.87147837E+01  0.86708889E+02                                 1.768837                            1.687352      -1.000301       2.402569                    0.997393       3.448596       9.468703       0.502473       1.225141      -0.722452       0.028663      -0.021673       0.008146       0.036846      -0.009006      -0.005026      -0.009254       0.009816      -0.024665      -0.017760       0.003383       0.014377              1.805593       1.849963      -0.273647       0.156330       1.991081      -0.354529       1.575733          -0.000000
           80              H      11.071167      13.007718      10.373109       0.111461       1.188048 0.88596030E+01  0.89140298E+02                                 1.842416                            1.731700      -1.207030       2.307024                    0.995165       3.623581      10.238093       0.479605       1.269294      -0.711052       0.035949       0.001728      -0.013015       0.038272      -0.007093      -0.008465      -0.004183       0.013915      -0.023193      -0.014858      -0.000765       0.015623              1.907669       2.440224       0.228055      -0.327138       1.627087      -0.193215       1.655696          -0.000000
           81              H       9.748517       9.263974      12.406474       0.122801       1.152758 0.89439549E+01  0.89482147E+02                                 1.762945                            1.709609      -1.066505       2.378264                    0.997357       3.405914       9.347917       0.499579       1.225450      -0.723103       0.027245      -0.004838      -0.024456       0.036930      -0.005247      -0.011681      -0.000816       0.003055       0.007024      -0.012447      -0.001186       0.013632              1.772508       1.787194      -0.085019      -0.334343       1.789584      -0.137779       1.740746          -0.000000
           82              H      27.992473       7.922746      15.492688       0.120537       0.945084 0.67791751E+01  0.65246075E+02                                 1.712072                            1.613484      -1.374761       2.229388                    0.992951       3.877729      11.533308       0.441921       1.440070      -0.673626      -0.004637      -0.023321       0.023578       0.033486      -0.004066      -0.006651      -0.004535      -0.005049      -0.004485      -0.010898       0.004885       0.006012              1.787835       1.548059       0.107958      -0.234516       2.060818      -0.368223       1.754628          -0.000000
           83              H      27.276422      11.544238      13.909396       0.115564       1.178071 0.88927674E+01  0.88818844E+02                                 1.775883                            1.692420      -1.144445       2.331232                    0.996691       3.493412       9.571601       0.507724       1.207843      -0.725917      -0.015924       0.030255       0.001032       0.034206      -0.007351      -0.005776      -0.000883      -0.012548      -0.011422      -0.011774       0.000019       0.011755              1.813878       1.750278      -0.284939      -0.147920       2.071337      -0.236920       1.620021          -0.000000
           84              H      25.147705      11.003849      14.664875       0.111680       1.134307 0.81640020E+01  0.79000165E+02                                 1.670028                            1.574166      -0.890727       2.452477                    0.998899       3.247219       8.468506       0.556099       1.138228      -0.744375      -0.005967       0.012662      -0.031722       0.034673      -0.010797       0.001708      -0.007391       0.013865       0.022498      -0.017895       0.004028       0.013867              1.710665       1.543172      -0.054001      -0.069682       1.428585      -0.275455       2.160240           0.000000
           85              H      23.463961      11.393637      16.183871       0.121365       1.158013 0.81719145E+01  0.79071107E+02                                 1.694155                            1.575711      -0.936374       2.438268                    0.998695       3.209697       8.361792       0.555586       1.139359      -0.744424      -0.034547       0.017855      -0.015273       0.041780      -0.011597       0.007122      -0.007998       0.012146       0.018894      -0.016760      -0.001873       0.018634              1.759084       2.187842      -0.428679       0.030183       1.553048      -0.081615       1.536362           0.000001
           86              H      25.731796       9.648446      19.012901       0.113621       1.079063 0.74264097E+01  0.71434431E+02                                 1.718734                            1.575452      -1.074136       2.370152                    0.996503       3.483501       9.596555       0.508059       1.253323      -0.713918       0.007640      -0.011681       0.034666       0.037371      -0.004298       0.000881      -0.006297       0.004821       0.023130      -0.010280      -0.000341       0.010620              1.805262       1.491267      -0.127391       0.016603       1.375548      -0.187310       2.548970           0.000000
           87              H      27.295856       9.122232      17.437645       0.120209       0.999496 0.69030149E+01  0.66237507E+02                                 1.735588                            1.598192      -1.203281       2.317664                    0.994726       3.645771      10.563373       0.460034       1.387556      -0.685062       0.029745      -0.020450       0.012746       0.038281      -0.010170       0.000847      -0.005490       0.011789       0.015229      -0.015241       0.003858       0.011383              1.826780       2.166793      -0.479662       0.023229       1.693864      -0.065846       1.619682           0.000000
           88              H       7.908266       5.860410      13.933507       0.121289       1.182911 0.90922070E+01  0.92448973E+02                                 1.865906                            1.777503      -1.278040       2.277110                    0.994298       3.689756      10.619683       0.462265       1.303115      -0.703537      -0.034418      -0.000634      -0.001501       0.034457       0.000489       0.004971       0.000051       0.007770      -0.036045      -0.013090       0.002096       0.010995              1.922641       2.502388       0.130932      -0.013130       1.844377       0.057354       1.421158          -0.000000
           89              H      26.007988       6.696683      16.441056       0.113152       1.098490 0.77183932E+01  0.75383772E+02                                 1.775444                            1.634092      -1.201596       2.309411                    0.995464       3.616378      10.224431       0.483390       1.297351      -0.703825       0.000904       0.034649       0.012561       0.036867      -0.004781       0.005976       0.002076      -0.011178      -0.014246      -0.011191       0.001461       0.009731              1.875986       1.581764       0.239258       0.157864       2.444649       0.422249       1.601546          -0.000000
           90              H      24.345727       6.251970      14.938134       0.110854       1.142161 0.84483210E+01  0.83018627E+02                                 1.725436                            1.640400      -0.874407       2.460373                    0.999027       3.331572       8.952915       0.521844       1.194429      -0.730459      -0.019284       0.028724      -0.009022       0.035754      -0.004899       0.009803       0.002603      -0.014190      -0.022265      -0.016381       0.004035       0.012346              1.750915       1.815673      -0.287246       0.340311       1.849560      -0.067821       1.587512           0.000000
           91              H      35.523283      20.087696      14.994393       0.110604       1.160740 0.87408482E+01  0.87012455E+02                                 1.769672                            1.688082      -0.990341       2.405816                    0.997558       3.453845       9.478152       0.503284       1.222545      -0.723007      -0.004609      -0.035816      -0.008542       0.037107       0.000140       0.010455       0.000237      -0.020818      -0.024781      -0.017772       0.003226       0.014546              1.806452       1.719548       0.198152       0.229039       2.123438       0.312953       1.576369          -0.000000
           92              H      16.800595      20.539496      16.416944       0.111385       1.188799 0.88673089E+01  0.89249640E+02                                 1.844505                            1.733481      -1.210875       2.305690                    0.994971       3.624362      10.246780       0.478866       1.270801      -0.710742       0.019318      -0.030547       0.012985       0.038405      -0.002391       0.008035      -0.005240      -0.018990      -0.023402      -0.015019      -0.000511       0.015531              1.909928       2.030382      -0.467151       0.331558       2.041988      -0.187142       1.657416          -0.000000
           93              H      33.355695      19.813073      14.383579       0.122777       1.154222 0.89580207E+01  0.89656338E+02                                 1.764255                            1.710789      -1.062686       2.379714                    0.997433       3.407731       9.354054       0.499488       1.225214      -0.723152       0.009741      -0.026123       0.024337       0.037008       0.001421       0.006474      -0.009764      -0.010777       0.007139      -0.012509      -0.001174       0.013683              1.773834       1.716517       0.043528       0.286895       1.862885      -0.221044       1.742099          -0.000000
           94              H      20.857538       3.342730      11.297365       0.121009       0.944718 0.67783385E+01  0.65259446E+02                                 1.714113                            1.615296      -1.387390       2.224458                    0.992775       3.882353      11.562515       0.440731       1.443484      -0.672986      -0.022362      -0.007723      -0.023587       0.033407       0.004247       0.007115      -0.003434      -0.004093      -0.004525      -0.010701       0.004671       0.006030              1.790068       2.028790       0.168382       0.436941       1.584658      -0.019070       1.756757          -0.000000
           95              H      23.635815       5.773594      12.880657       0.115896       1.176717 0.88811506E+01  0.88679229E+02                                 1.775037                            1.691726      -1.142444       2.332410                    0.996687       3.491748       9.567670       0.507611       1.208432      -0.725784       0.018576       0.028876      -0.001246       0.034358       0.008897       0.003707      -0.004490      -0.006456      -0.011237      -0.011638       0.000124       0.011514              1.813005       1.743580       0.281012       0.279015       2.075921      -0.009676       1.619514          -0.000000
           96              H      22.103466       7.346923      12.125178       0.110485       1.136040 0.81771824E+01  0.79137047E+02                                 1.669363                            1.573550      -0.884709       2.454120                    0.998934       3.250991       8.470947       0.557367       1.135503      -0.745034       0.008165       0.011473       0.032330       0.035263      -0.000548       0.005401       0.005219      -0.025722       0.022457      -0.017861       0.003943       0.013918              1.709968       1.409929      -0.022591       0.273255       1.560589       0.077365       2.159387           0.000000
           97              H      21.599162       8.999981      10.606182       0.121224       1.158727 0.81787376E+01  0.79162395E+02                                 1.695943                            1.577239      -0.940330       2.436627                    0.998678       3.209693       8.366138       0.554796       1.140618      -0.744136      -0.001699       0.038714       0.015518       0.041743       0.000451       0.003411       0.009945      -0.026217       0.018973      -0.016819      -0.001611       0.018430              1.761010       1.341677      -0.060626       0.055676       2.403465       0.067100       1.537887           0.000001
           98              H      21.221702       6.163384       7.777152       0.114245       1.077185 0.74113683E+01  0.71262246E+02                                 1.717669                            1.574585      -1.079534       2.368617                    0.996433       3.480860       9.591220       0.507785       1.254484      -0.713667      -0.006333      -0.012331      -0.034356       0.037048       0.000287       0.004894       0.003912      -0.009902       0.023462      -0.010244      -0.000446       0.010691              1.804081       1.293491       0.013569       0.153744       1.571722       0.107923       2.547031           0.000000
           99              H      21.548016       4.545760       9.352408       0.120626       1.000674 0.69138607E+01  0.66384760E+02                                 1.738680                            1.600733      -1.212533       2.313885                    0.994565       3.650692      10.590002       0.458997       1.389788      -0.684610      -0.002873      -0.035591      -0.012854       0.037950       0.000018       0.004419       0.003452      -0.023600       0.014729      -0.015246       0.003825       0.011421              1.830223       1.398742       0.035156       0.045545       2.469564       0.053239       1.622363           0.000000
          100              H      29.487997      19.704995      12.856546       0.121201       1.181115 0.90764165E+01  0.92259940E+02                                 1.865289                            1.776996      -1.282486       2.275909                    0.994174       3.687373      10.615554       0.461867       1.304638      -0.703243      -0.017564       0.029510       0.001621       0.034380      -0.003662      -0.002476       0.004270      -0.002988      -0.035903      -0.013031       0.002035       0.010995              1.922001       2.121661      -0.350066      -0.043129       2.223515      -0.040044       1.420827          -0.000000
          101              H      22.113693      19.175236      16.441056       0.112389       1.100674 0.77356498E+01  0.75565797E+02                                 1.774755                            1.633590      -1.186182       2.315060                    0.995662       3.617757      10.216558       0.484682       1.293662      -0.704594      -0.030656      -0.016503       0.012996       0.037162       0.007266      -0.004760       0.004275      -0.002473      -0.014651      -0.011302       0.001486       0.009815              1.875181       2.434798       0.253689      -0.444200       1.589743      -0.074300       1.601001          -0.000000
          102              H      23.329958      17.958033      14.938134       0.110532       1.144621 0.84700579E+01  0.83278524E+02                                 1.727094                            1.641814      -0.878945       2.457787                    0.998997       3.335456       8.963317       0.521995       1.193419      -0.730676      -0.015329      -0.031185      -0.009352       0.035986       0.008582      -0.007350       0.007202      -0.001112      -0.022399      -0.016537       0.004200       0.012337              1.752650       1.593685       0.158621      -0.111587       2.075300       0.329269       1.588965           0.000000
          103              H      26.217689      20.720217      14.994393       0.111675       1.158141 0.87204417E+01  0.86802525E+02                                 1.771571                            1.689774      -1.008083       2.399690                    0.997272       3.448619       9.479099       0.501143       1.227864      -0.721858       0.032734       0.013685      -0.008177       0.036410       0.008944      -0.005501       0.008933       0.010605      -0.024889      -0.017810       0.003256       0.014553              1.808487       2.196755       0.075924      -0.386261       1.650711       0.041991       1.577997          -0.000000
          104              H      14.729162       4.279993      16.416944       0.111757       1.186223 0.88443050E+01  0.88960007E+02                                 1.841813                            1.731248      -1.209894       2.306390                    0.995039       3.620731      10.233058       0.479169       1.270826      -0.710741       0.016801       0.031985       0.012985       0.038392       0.009291       0.000522       0.009410       0.005056      -0.022928      -0.014724      -0.000559       0.015283              1.907007       1.632453       0.237814      -0.003841       2.433303       0.379635       1.655266          -0.000000
          105              H      27.539315      18.980342      14.383579       0.122206       1.157173 0.89871915E+01  0.90027376E+02                                 1.767798                            1.714004      -1.070580       2.376139                    0.997272       3.412247       9.372588       0.498798       1.225831      -0.723013       0.017865       0.021157       0.024472       0.036955       0.004199       0.005185       0.010654       0.007689       0.007473      -0.012623      -0.001302       0.013925              1.777456       1.867919       0.041856       0.048252       1.718828       0.360265       1.745620          -0.000000
          106              H      27.593532      16.391792      11.297365       0.118742       0.949703 0.68192748E+01  0.65725989E+02                                 1.717149                            1.617827      -1.379743       2.226552                    0.992925       3.889278      11.574288       0.441519       1.439320      -0.673743       0.018158      -0.015841      -0.024124       0.034097      -0.000348      -0.000493       0.008124       0.009475      -0.004681      -0.010971       0.004884       0.006087              1.793403       1.844950      -0.277559      -0.202929       1.775231       0.389298       1.760027          -0.000000
          107              H      24.099202      17.582419      12.880657       0.116138       1.181451 0.89287002E+01  0.89305819E+02                                 1.782770                            1.698594      -1.162158       2.324287                    0.996587       3.498620       9.606146       0.505350       1.211776      -0.725017      -0.034074       0.001487      -0.001178       0.034126      -0.001664       0.001971       0.005281       0.018888      -0.010838      -0.011549      -0.000013       0.011562              1.821129       2.247528       0.003419      -0.132066       1.589674       0.248257       1.626186          -0.000000
          108              H      23.502834      15.468701      12.125178       0.111919       1.133875 0.81610586E+01  0.78969871E+02                                 1.670105                            1.574286      -0.894985       2.450746                    0.998885       3.246720       8.468967       0.555826       1.138812      -0.744230      -0.013851       0.001183       0.031621       0.034542       0.011130      -0.007345       0.002182       0.011605       0.022904      -0.017693       0.003827       0.013866              1.710737       1.504054       0.076696      -0.203574       1.467958       0.198138       2.160199           0.000000
          109              H      22.323397      14.205432      10.606182       0.121016       1.159807 0.81872260E+01  0.79264837E+02                                 1.696993                            1.578053      -0.978473       2.419003                    0.998492       3.210841       8.370108       0.554657       1.140612      -0.744139      -0.032669      -0.020939       0.015507       0.041787       0.011177      -0.010295      -0.002096       0.014306       0.018213      -0.016808      -0.001706       0.018515              1.762180       2.087183       0.490812      -0.086076       1.660709       0.014638       1.538649           0.000001
          110              H      24.968695      15.296841       7.777152       0.114607       1.076932 0.74108168E+01  0.71279405E+02                                 1.719997                            1.576488      -1.082064       2.368145                    0.996369       3.482237       9.606995       0.506362       1.257612      -0.712985       0.013567       0.000711      -0.034335       0.036925       0.004096      -0.005857       0.002387       0.005158       0.022912      -0.010139      -0.000416       0.010554              1.806692       1.515858       0.113954      -0.170771       1.352859       0.079345       2.551361           0.000000
          111              H      26.206439      16.388249       9.352408       0.119907       1.000147 0.69075745E+01  0.66285264E+02                                 1.735567                            1.598134      -1.201444       2.318484                    0.994724       3.645810      10.560195       0.460344       1.386539      -0.685260       0.032683       0.015763      -0.013140       0.038591       0.010008      -0.005068       0.002056       0.011634       0.015089      -0.015039       0.003877       0.011162              1.826766       2.227609       0.444754      -0.068674       1.633104       0.012772       1.619586           0.000000
          112              H      29.566763      15.684857      12.856546       0.121308       1.176963 0.90335982E+01  0.91678495E+02                                 1.857516                            1.770132      -1.260778       2.284673                    0.994510       3.679296      10.569654       0.463999       1.300714      -0.704063      -0.016610      -0.030331       0.001690       0.034623       0.003178      -0.002280      -0.004190      -0.004644      -0.036045      -0.013007       0.002073       0.010934              1.913672       1.886945       0.217511       0.055920       2.437995      -0.017233       1.416076          -0.000000
          113              H      13.254097       9.563402      16.441056       0.113102       1.098535 0.77173982E+01  0.75352338E+02                                 1.773472                            1.632453      -1.190772       2.313548                    0.995570       3.614361      10.208719       0.484438       1.294917      -0.704336       0.029374      -0.018090       0.012770       0.036786      -0.002505      -0.001092      -0.006097       0.013889      -0.014932      -0.011130       0.001259       0.009871              1.873789       2.019180      -0.492327       0.286158       2.002327      -0.347138       1.599861          -0.000000
          114              H      13.700095      11.225319      14.938134       0.112262       1.139916 0.84306302E+01  0.82830492E+02                                 1.726197                            1.641087      -0.886541       2.456424                    0.998931       3.326957       8.950012       0.520405       1.197938      -0.729667       0.034155       0.002030      -0.009231       0.035439      -0.003582      -0.002377      -0.009944       0.015010      -0.022025      -0.016306       0.004318       0.011988              1.751704       2.090853       0.128987      -0.229012       1.576074      -0.260997       1.588186           0.000000
          115              H      30.322707      12.345076      14.994393       0.111356       1.157740 0.87147836E+01  0.86708886E+02                                 1.768837                            1.687352      -1.000301       2.402569                    0.997393       3.448596       9.468702       0.502473       1.225141      -0.722452      -0.028663       0.021673      -0.008146       0.036846      -0.009006      -0.005026      -0.009254       0.009816      -0.024665      -0.017760       0.003383       0.014377              1.805592       1.849963      -0.273647       0.156330       1.991081      -0.354529       1.575733          -0.000000
          116              H      29.846021      10.615831      16.416944       0.111461       1.188048 0.88596019E+01  0.89140283E+02                                 1.842415                            1.731700      -1.207030       2.307024                    0.995165       3.623581      10.238092       0.479605       1.269294      -0.711052      -0.035949      -0.001728       0.013015       0.038272      -0.007093      -0.008465      -0.004183       0.013915      -0.023193      -0.014858      -0.000765       0.015623              1.907669       2.440224       0.228055      -0.327138       1.627087      -0.193215       1.655696          -0.000000
          117              H      31.168671      14.359575      14.383579       0.122801       1.152758 0.89439531E+01  0.89482119E+02                                 1.762944                            1.709609      -1.066505       2.378264                    0.997357       3.405914       9.347915       0.499579       1.225449      -0.723103      -0.027245       0.004838       0.024456       0.036930      -0.005247      -0.011681      -0.000816       0.003055       0.007024      -0.012447      -0.001186       0.013632              1.772507       1.787193      -0.085019      -0.334343       1.789583      -0.137779       1.740745          -0.000000
          118              H      12.924715      15.700803      11.297365       0.120537       0.945084 0.67791751E+01  0.65246075E+02                                 1.712072                            1.613484      -1.374761       2.229388                    0.992951       3.877729      11.533308       0.441921       1.440070      -0.673626       0.004637       0.023321      -0.023578       0.033486      -0.004066      -0.006651      -0.004535      -0.005049      -0.004485      -0.010898       0.004885       0.006012              1.787835       1.548059       0.107958      -0.234516       2.060818      -0.368223       1.754628          -0.000000
          119              H      13.640766      12.079311      12.880657       0.115564       1.178071 0.88927674E+01  0.88818844E+02                                 1.775883                            1.692420      -1.144445       2.331232                    0.996691       3.493412       9.571601       0.507724       1.207843      -0.725917       0.015924      -0.030255      -0.001032       0.034206      -0.007351      -0.005776      -0.000883      -0.012548      -0.011422      -0.011774       0.000019       0.011755              1.813878       1.750278      -0.284939      -0.147920       2.071337      -0.236920       1.620021          -0.000000
          120              H      15.769483      12.619700      12.125178       0.111680       1.134307 0.81640020E+01  0.79000165E+02                                 1.670028                            1.574166      -0.890727       2.452477                    0.998899       3.247219       8.468506       0.556099       1.138228      -0.744375       0.005967      -0.012662       0.031722       0.034673      -0.010797       0.001708      -0.007391       0.013865       0.022498      -0.017895       0.004028       0.013867              1.710665       1.543172      -0.054001      -0.069682       1.428585      -0.275455       2.160240           0.000000
          121              H      17.453227      12.229912      10.606182       0.121365       1.158013 0.81719145E+01  0.79071107E+02                                 1.694155                            1.575711      -0.936374       2.438268                    0.998695       3.209697       8.361792       0.555586       1.139359      -0.744424       0.034547      -0.017855       0.015273       0.041780      -0.011597       0.007122      -0.007998       0.012146       0.018894      -0.016760      -0.001873       0.018634              1.759084       2.187842      -0.428678       0.030183       1.553048      -0.081615       1.536362           0.000001
          122              H      15.185392      13.975103       7.777152       0.113621       1.079063 0.74264097E+01  0.71434431E+02                                 1.718734                            1.575452      -1.074136       2.370152                    0.996503       3.483501       9.596555       0.508059       1.253323      -0.713918      -0.007640       0.011681      -0.034666       0.037371      -0.004298       0.000881      -0.006297       0.004821       0.023130      -0.010280      -0.000341       0.010620              1.805262       1.491267      -0.127391       0.016603       1.375548      -0.187310       2.548970           0.000000
          123              H      13.621332      14.501317       9.352408       0.120209       0.999496 0.69030149E+01  0.66237507E+02                                 1.735588                            1.598192      -1.203281       2.317664                    0.994726       3.645771      10.563373       0.460034       1.387556      -0.685062      -0.029745       0.020450      -0.012746       0.038281      -0.010170       0.000847      -0.005490       0.011789       0.015229      -0.015241       0.003858       0.011383              1.826780       2.166793      -0.479662       0.023229       1.693864      -0.065846       1.619682           0.000000
          124              H      33.008922      17.763139      12.856546       0.121289       1.182911 0.90922074E+01  0.92448975E+02                                 1.865906                            1.777503      -1.278040       2.277110                    0.994298       3.689756      10.619682       0.462265       1.303114      -0.703537       0.034418       0.000634       0.001501       0.034457       0.000489       0.004971       0.000051       0.007770      -0.036045      -0.013090       0.002096       0.010995              1.922641       2.502388       0.130932      -0.013130       1.844377       0.057353       1.421158          -0.000000
          125              H      17.433795      15.469294       3.046029       0.112389       1.100674 0.77356496E+01  0.75565795E+02                                 1.774756                            1.633590      -1.186182       2.315060                    0.995662       3.617757      10.216558       0.484682       1.293662      -0.704594      -0.029620      -0.018297       0.012996       0.037162       0.002562       0.001323      -0.006259       0.013821      -0.014651      -0.011302       0.001486       0.009815              1.875181       2.020708       0.492764      -0.286446       2.003834      -0.347539       1.601001          -0.000000
          126              H      16.987798      17.131212       1.543107       0.110532       1.144622 0.84700608E+01  0.83278561E+02                                 1.727094                            1.641814      -0.878947       2.457786                    0.998997       3.335456       8.963318       0.521995       1.193419      -0.730676      -0.034672       0.002317      -0.009352       0.035986       0.003810       0.002562      -0.009966       0.015421      -0.022399      -0.016537       0.004200       0.012337              1.752651       2.092266      -0.129235       0.229363       1.576720      -0.261272       1.588966           0.000000
          127              H      10.594485       0.533301       1.599366       0.111675       1.158141 0.87204392E+01  0.86802494E+02                                 1.771571                            1.689774      -1.008083       2.399690                    0.997272       3.448620       9.479101       0.501144       1.227863      -0.721858       0.028219       0.021506      -0.008177       0.036410       0.009064       0.004986      -0.009230       0.010190      -0.024889      -0.017810       0.003256       0.014553              1.808487       1.852974       0.274406      -0.156766       1.994491      -0.355507       1.577996          -0.000000
          128              H      21.300470      16.521724       3.021918       0.111757       1.186223 0.88443080E+01  0.88960044E+02                                 1.841814                            1.731248      -1.209894       2.306390                    0.995039       3.620731      10.233058       0.479169       1.270826      -0.710741       0.036100      -0.001442       0.012985       0.038392       0.006835       0.008410      -0.004253       0.013564      -0.022928      -0.014724      -0.000559       0.015283              1.907008       2.439044      -0.227871       0.326853       1.626713      -0.193144       1.655266          -0.000000
          129              H       9.748522       2.547800       0.988553       0.122206       1.157174 0.89871938E+01  0.90027411E+02                                 1.767799                            1.714004      -1.070579       2.376139                    0.997272       3.412247       9.372591       0.498798       1.225832      -0.723013       0.027255       0.004893       0.024472       0.036955       0.005429       0.011820      -0.000837       0.003429       0.007473      -0.012623      -0.001302       0.013925              1.777457       1.792349       0.085486       0.336125       1.794399      -0.138345       1.745621          -0.000000
          130              H      17.763168       9.794910      24.692392       0.118742       0.949703 0.68192752E+01  0.65725992E+02                                 1.717149                            1.617827      -1.379743       2.226552                    0.992925       3.889278      11.574287       0.441519       1.439320      -0.673743      -0.004640       0.023645      -0.024124       0.034097       0.003929       0.006789      -0.004489      -0.005340      -0.004681      -0.010971       0.004884       0.006087              1.793402       1.552288      -0.108591       0.235678       2.067893      -0.370390       1.760027          -0.000000
          131              H      17.047117       6.173419      26.275684       0.116137       1.181452 0.89287054E+01  0.89305881E+02                                 1.782770                            1.698595      -1.162158       2.324287                    0.996587       3.498621       9.606148       0.505350       1.211776      -0.725017      -0.015749      -0.030252      -0.001178       0.034126       0.007347       0.005559      -0.000933      -0.012327      -0.010838      -0.011549      -0.000013       0.011562              1.821130       1.757100       0.286569       0.148965       2.080103      -0.238501       1.626186          -0.000000
          132              H      14.918400       6.713808      25.520204       0.111919       1.133874 0.81610482E+01  0.78969742E+02                                 1.670103                            1.574285      -0.894985       2.450746                    0.998885       3.246720       8.468964       0.555827       1.138811      -0.744230      -0.005901      -0.012587       0.031621       0.034542       0.010590      -0.001783      -0.007452       0.013475       0.022905      -0.017693       0.003827       0.013866              1.710735       1.543402       0.053978       0.069806       1.428609      -0.275370       2.160196           0.000000
          133              H      13.234658       6.324020      24.001208       0.121016       1.159807 0.81872217E+01  0.79264786E+02                                 1.696992                            1.578053      -0.978473       2.419003                    0.998492       3.210841       8.370108       0.554657       1.140612      -0.744139      -0.034468      -0.017823       0.015507       0.041787       0.011783      -0.006963      -0.007867       0.012206       0.018213      -0.016808      -0.001706       0.018515              1.762180       2.192382       0.430074      -0.030361       1.555508      -0.081863       1.538649           0.000001
          134              H      15.502495       8.069211      21.172179       0.114607       1.076932 0.74108110E+01  0.71279337E+02                                 1.719996                            1.576488      -1.082064       2.368145                    0.996369       3.482237       9.606995       0.506362       1.257612      -0.712985       0.007399       0.011394      -0.034335       0.036925       0.004281      -0.000861      -0.006266       0.004515       0.022912      -0.010139      -0.000416       0.010554              1.806692       1.492296       0.127558      -0.016671       1.376420      -0.187564       2.551360           0.000000
          135              H      17.066554       8.595425      22.747434       0.119907       1.000147 0.69075796E+01  0.66285323E+02                                 1.735568                            1.598135      -1.201444       2.318484                    0.994724       3.645810      10.560195       0.460344       1.386539      -0.685260       0.029992       0.020423      -0.013140       0.038591       0.010042      -0.000753      -0.005417       0.011518       0.015089      -0.015039       0.003877       0.011162              1.826767       2.166899       0.479805      -0.023276       1.693815      -0.065859       1.619586           0.000000
          136              H      18.137560      11.857246      26.251573       0.121308       1.176962 0.90335976E+01  0.91678491E+02                                 1.857516                            1.770133      -1.260777       2.284673                    0.994510       3.679295      10.569653       0.463999       1.300715      -0.704062      -0.034572       0.000781       0.001690       0.034623      -0.000422      -0.004769       0.000121       0.007826      -0.036045      -0.013007       0.002073       0.010934              1.913672       2.488602      -0.129856       0.013035       1.836338       0.057045       1.416076          -0.000000
          137              H      25.138503      12.602576       3.046029       0.113102       1.098536 0.77173983E+01  0.75352339E+02                                 1.773473                            1.632453      -1.190772       2.313548                    0.995570       3.614361      10.208719       0.484438       1.294917      -0.704336      -0.000979       0.034484       0.012770       0.036786       0.004761      -0.005826       0.002103      -0.011283      -0.014932      -0.011130       0.001259       0.009871              1.873790       1.580173      -0.238867      -0.157552       2.441335       0.421389       1.599861          -0.000000
          138              H      26.800765      12.157863       1.543107       0.112262       1.139917 0.84306314E+01  0.82830506E+02                                 1.726197                            1.641087      -0.886541       2.456424                    0.998931       3.326957       8.950012       0.520405       1.197938      -0.729667       0.018835       0.028564      -0.009231       0.035439       0.004708      -0.009801       0.002913      -0.013709      -0.022025      -0.016306       0.004318       0.011988              1.751704       1.816474       0.287399      -0.340537       1.850452      -0.067832       1.588187           0.000000
          139              H       5.393909       8.275922       1.599366       0.111356       1.157739 0.87147782E+01  0.86708820E+02                                 1.768836                            1.687351      -1.000301       2.402569                    0.997393       3.448596       9.468702       0.502474       1.225141      -0.722452       0.004438      -0.035659      -0.008146       0.036846      -0.000253      -0.010527       0.000275      -0.020507      -0.024665      -0.017760       0.003383       0.014377              1.805591       1.718815      -0.197929      -0.228865       2.122227       0.312650       1.575733          -0.000000
          140              H      24.116596       8.727722       3.021918       0.111461       1.188048 0.88595977E+01  0.89140234E+02                                 1.842415                            1.731700      -1.207030       2.307024                    0.995165       3.623581      10.238093       0.479605       1.269295      -0.711052      -0.019471      -0.030269       0.013015       0.038272       0.002479      -0.007855      -0.005240      -0.019243      -0.023193      -0.014858      -0.000765       0.015623              1.907669       2.027873       0.466126      -0.330899       2.039437      -0.186702       1.655696          -0.000000
          141              H       7.561498       8.001298       0.988553       0.122801       1.152759 0.89439647E+01  0.89482261E+02                                 1.762945                            1.709610      -1.066505       2.378264                    0.997357       3.405914       9.347915       0.499579       1.225449      -0.723103      -0.009433      -0.026014       0.024456       0.036930      -0.001301      -0.006547      -0.009708      -0.010615       0.007024      -0.012447      -0.001186       0.013632              1.772508       1.715358      -0.043544      -0.286492       1.861420      -0.220660       1.740746          -0.000000
          142              H      20.059646      15.154505      24.692392       0.120537       0.945084 0.67791759E+01  0.65246084E+02                                 1.712072                            1.613484      -1.374761       2.229388                    0.992951       3.877729      11.533308       0.441921       1.440070      -0.673626       0.022515      -0.007644      -0.023578       0.033486      -0.004220      -0.007253      -0.003493      -0.004518      -0.004485      -0.010898       0.004885       0.006012              1.787835       2.026123      -0.168052      -0.436148       1.582754      -0.018986       1.754628          -0.000000
          143              H      17.281368      17.585368      26.275684       0.115564       1.178070 0.88927575E+01  0.88818723E+02                                 1.775882                            1.692419      -1.144445       2.331232                    0.996691       3.493412       9.571601       0.507724       1.207843      -0.725916      -0.018240       0.028918      -0.001032       0.034206      -0.009109      -0.003653      -0.004560      -0.006458      -0.011422      -0.011774       0.000019       0.011755              1.813878       1.744306      -0.281492      -0.279139       2.077307      -0.009643       1.620020          -0.000000
          144              H      18.813717      19.158697      25.520204       0.111680       1.134306 0.81639939E+01  0.79000069E+02                                 1.670028                            1.574165      -0.890727       2.452477                    0.998899       3.247219       8.468506       0.556099       1.138228      -0.744375      -0.007982       0.011498       0.031722       0.034673       0.000605      -0.005547       0.005175      -0.025634       0.022498      -0.017895       0.004028       0.013867              1.710665       1.410464       0.022617      -0.273392       1.561291       0.077382       2.160239           0.000000
          145              H      19.318022      20.811756      24.001208       0.121365       1.158013 0.81719203E+01  0.79071178E+02                                 1.694156                            1.575711      -0.936374       2.438268                    0.998695       3.209697       8.361793       0.555586       1.139359      -0.744424       0.001811       0.038846       0.015273       0.041780      -0.000539      -0.003366       0.010167      -0.026160       0.018894      -0.016760      -0.001873       0.018634              1.759085       1.340500       0.060535      -0.055590       2.400391       0.066947       1.536362           0.000001
          146              H      19.695485      17.975158      21.172179       0.113621       1.079063 0.74264034E+01  0.71434353E+02                                 1.718732                            1.575451      -1.074135       2.370152                    0.996503       3.483501       9.596553       0.508060       1.253322      -0.713919       0.006296      -0.012457      -0.034666       0.037371      -0.000061      -0.005012       0.003911      -0.009855       0.023130      -0.010280      -0.000341       0.010620              1.805260       1.294153      -0.013588      -0.153914       1.572660       0.108032       2.548968           0.000000
          147              H      19.369169      16.357535      22.747434       0.120209       0.999496 0.69030180E+01  0.66237540E+02                                 1.735587                            1.598192      -1.203281       2.317664                    0.994726       3.645771      10.563371       0.460035       1.387556      -0.685063       0.002838      -0.035985      -0.012746       0.038281       0.000020      -0.004331       0.003479      -0.023510       0.015229      -0.015241       0.003858       0.011383              1.826780       1.396697      -0.035047      -0.045409       2.463960       0.053040       1.619682           0.000000
          148              H      21.658485      13.799103      26.251573       0.121289       1.182912 0.90922149E+01  0.92449077E+02                                 1.865907                            1.777504      -1.278040       2.277110                    0.994298       3.689757      10.619689       0.462264       1.303115      -0.703537       0.017758       0.029490       0.001501       0.034457       0.003609       0.002530       0.004279      -0.003038      -0.036045      -0.013090       0.002096       0.010995              1.922642       2.122271       0.350394       0.043105       2.224497      -0.040048       1.421159          -0.000000
          149              H      18.803498       7.363462       3.046029       0.113152       1.098491 0.77183966E+01  0.75383814E+02                                 1.775445                            1.634093      -1.201596       2.309411                    0.995464       3.616378      10.224432       0.483390       1.297352      -0.703825       0.030459      -0.016542       0.012561       0.036867      -0.007231       0.004786       0.004137      -0.002692      -0.014246      -0.011191       0.001461       0.009731              1.875987       2.436133      -0.254012       0.444611       1.590283      -0.074410       1.601546          -0.000000
          150              H      17.587235       6.146258       1.543107       0.110854       1.142162 0.84483280E+01  0.83018710E+02                                 1.725437                            1.640401      -0.874407       2.460373                    0.999027       3.331572       8.952915       0.521844       1.194429      -0.730459       0.015234      -0.031063      -0.009022       0.035754      -0.008594       0.007156       0.007188      -0.001391      -0.022265      -0.016381       0.004035       0.012346              1.750916       1.592326      -0.158296       0.111421       2.072908       0.328629       1.587513           0.000000
          151              H      14.699503       8.908443       1.599366       0.110604       1.160740 0.87408463E+01  0.87012435E+02                                 1.769672                            1.688082      -0.990341       2.405816                    0.997558       3.453845       9.478153       0.503284       1.222546      -0.723007      -0.033321       0.013917      -0.008542       0.037107      -0.008944       0.005433       0.008936       0.010652      -0.024781      -0.017772       0.003226       0.014546              1.806452       2.194070      -0.075814       0.385545       1.648916       0.041877       1.576369          -0.000000
          152              H      15.958730      10.185886       3.021918       0.111385       1.188799 0.88673031E+01  0.89249568E+02                                 1.844505                            1.733481      -1.210875       2.305690                    0.994971       3.624362      10.246780       0.478866       1.270801      -0.710742      -0.016795       0.032003       0.012985       0.038405      -0.009418      -0.000520       0.009578       0.005354      -0.023402      -0.015019      -0.000511       0.015531              1.909928       1.634521      -0.238600       0.003710       2.437846       0.380709       1.657416          -0.000000
          153              H      13.377878       7.168568       0.988553       0.122777       1.154223 0.89580293E+01  0.89656448E+02                                 1.764256                            1.710790      -1.062686       2.379714                    0.997433       3.407731       9.354056       0.499488       1.225214      -0.723152      -0.017753       0.021497       0.024337       0.037008      -0.003956      -0.005219       0.010488       0.007850       0.007139      -0.012509      -0.001174       0.013683              1.773835       1.863991      -0.041615      -0.047982       1.715414       0.358981       1.742101          -0.000000
          154              H      23.552952      10.485899      24.692392       0.121009       0.944719 0.67783429E+01  0.65259497E+02                                 1.714113                            1.615296      -1.387390       2.224458                    0.992775       3.882353      11.562515       0.440731       1.443484      -0.672986      -0.017869      -0.015504      -0.023587       0.033407       0.000351       0.000583       0.007879       0.009402      -0.004525      -0.010701       0.004671       0.006030              1.790069       1.841515       0.276506       0.201955       1.771936       0.387937       1.756757          -0.000000
          155              H      27.047280      11.676526      26.275684       0.115896       1.176716 0.88811383E+01  0.88679076E+02                                 1.775035                            1.691725      -1.142443       2.332410                    0.996687       3.491747       9.567666       0.507611       1.208432      -0.725784       0.034296       0.001649      -0.001246       0.034358       0.001653      -0.002035       0.005455       0.018639      -0.011237      -0.011638       0.000124       0.011514              1.813004       2.236198      -0.003402       0.131127       1.583301       0.246472       1.619513          -0.000000
          156              H      27.643649       9.562809      25.520204       0.110485       1.136039 0.81771778E+01  0.79136995E+02                                 1.669363                            1.573549      -0.884709       2.454120                    0.998934       3.250991       8.470948       0.557367       1.135504      -0.745034       0.014018       0.001335       0.032330       0.035263      -0.011412       0.007221       0.002068       0.011912       0.022457      -0.017861       0.003943       0.013918              1.709968       1.503360      -0.076534       0.203628       1.467159       0.197963       2.159386           0.000000
          157              H      28.823088       8.299540      24.001208       0.121224       1.158729 0.81787563E+01  0.79162622E+02                                 1.695946                            1.577241      -0.940332       2.436626                    0.998678       3.209695       8.366146       0.554796       1.140618      -0.744136       0.032678      -0.020828       0.015518       0.041743      -0.011127       0.010318      -0.002019       0.013890       0.018973      -0.016819      -0.001611       0.018430              1.761012       2.085518      -0.490082       0.085948       1.659629       0.014668       1.537889           0.000001
          158              H      26.177792       9.390949      21.172179       0.114245       1.077185 0.74113670E+01  0.71262229E+02                                 1.717669                            1.574584      -1.079534       2.368617                    0.996433       3.480861       9.591222       0.507785       1.254483      -0.713667      -0.013845       0.000681      -0.034356       0.037048      -0.004144       0.005835       0.002282       0.005448       0.023462      -0.010244      -0.000446       0.010691              1.804081       1.513916      -0.113693       0.170336       1.351297       0.079184       2.547030           0.000000
          159              H      24.940046      10.482356      22.747434       0.120626       1.000674 0.69138583E+01  0.66384732E+02                                 1.738679                            1.600733      -1.212533       2.313885                    0.994565       3.650692      10.590002       0.458997       1.389788      -0.684610      -0.032259       0.015308      -0.012854       0.037950      -0.010210       0.005199       0.002101       0.011832       0.014729      -0.015246       0.003825       0.011421              1.830223       2.232304      -0.446102       0.068879       1.636001       0.012824       1.622363           0.000000
          160              H      21.579720       9.778964      26.251573       0.121201       1.181115 0.90764209E+01  0.92259996E+02                                 1.865290                            1.776997      -1.282485       2.275909                    0.994174       3.687373      10.615554       0.461867       1.304638      -0.703243       0.016774      -0.029966       0.001621       0.034380      -0.003125       0.002459      -0.004279      -0.004849      -0.035903      -0.013031       0.002035       0.010995              1.922001       1.894886      -0.219137      -0.056244       2.450291      -0.017329       1.420827          -0.000000
          161              C      21.145999       9.013562      22.749041       0.614957      23.579431 0.24468008E+03  0.50315220E+04                                 7.564311                            5.534802       0.046463       2.071591                    0.999447      22.034615      61.172563       0.634408       0.469501      -1.022676      -0.015086       0.052968      -0.036467       0.066053      -0.007382      -0.032560       0.081072       0.001180       0.113455      -0.079743      -0.023305       0.103047              9.422429       9.442465       0.080092       1.357388      10.612017      -4.806834       8.212805          -0.000000
          162              C      21.464130       7.835337      23.637132      -0.041598      37.868711 0.44472127E+03  0.10437844E+05                                 9.779324                            6.994596       0.025241       2.013036                    0.999330      27.408841      76.862967       0.632579       0.412542      -1.074559       0.013524      -0.037109       0.028851       0.048912      -0.000271       0.002865      -0.000616       0.016765       0.003921      -0.009073       0.000239       0.008834             12.795510      10.856678      -0.665847       1.412808      16.101151      -8.208381      11.428701          -0.000000
          163              C      22.794961       7.617409      24.059879      -0.102270      35.030751 0.43463738E+03  0.10261298E+05                                 9.452533                            7.054002      -0.014543       1.967933                    0.999628      29.590455      86.442164       0.604304       0.429314      -1.051625      -0.015644      -0.022235       0.004351       0.027534       0.015123      -0.011498       0.011892       0.022375      -0.025255      -0.027799       0.003846       0.023953             11.667474      10.725704      -0.287947       0.969844      14.127096      -6.718121      10.149624           0.000000
          164              C      23.057854       6.609274      24.941539      -0.148031      35.525399 0.42373130E+03  0.99101128E+04                                 9.426348                            6.860907       0.156614       2.017850                    0.999752      29.543834      85.047036       0.628658       0.416585      -1.062813      -0.014728       0.009403      -0.016726       0.024188      -0.002961       0.012308       0.004108       0.055832      -0.020412      -0.026024      -0.008970       0.034994             12.058612       9.235236       0.453664       0.267231      15.758723      -8.226946      11.181877          -0.000000
          165              C      22.056405       5.739336      25.408490       0.080251      40.782935 0.41402200E+03  0.95691277E+04                                10.461965                            6.822808      -0.088494       1.984139                    0.999393      26.460043      74.241633       0.628526       0.421633      -1.066035       0.002207       0.002664      -0.002915       0.004524       0.004179       0.010402      -0.003844      -0.026215       0.011305      -0.020533       0.007680       0.012853             15.499885      10.809055      -2.013068       2.485830      20.546344     -11.987720      15.144255          -0.000000
          166              C      20.776720       5.946633      24.924662      -0.143904      34.847094 0.43388698E+03  0.10242321E+05                                 9.422599                            7.029432      -0.045162       1.958996                    0.999148      29.843937      87.265279       0.607560       0.427066      -1.052681      -0.000404       0.023390      -0.017350       0.029125       0.024303      -0.008087       0.005949      -0.005172      -0.028970      -0.025801      -0.003493       0.029294             11.907581      10.181557      -2.341044       2.421955      14.677722      -7.484556      10.863464          -0.000000
          167              C      20.490300       6.981345      24.064701      -0.089491      34.051384 0.41908049E+03  0.98351075E+04                                 9.334857                            6.961546      -0.235833       1.900821                    0.999201      29.580054      87.042446       0.601837       0.433656      -1.045694       0.019050      -0.013730       0.017169       0.029089       0.003612       0.013058       0.023521       0.027667       0.006726      -0.031894       0.002946       0.028949             11.624016      10.200778      -0.489119       1.089724      14.244609      -6.996875      10.426659          -0.000000
          168              C      32.614065      22.377997      26.368110       0.089956      41.733866 0.41604199E+03  0.96489747E+04                                10.637360                            6.856923      -0.245729       1.927927                    0.999164      26.817581      75.924442       0.623174       0.423792      -1.062308       0.001785      -0.005588       0.006457       0.008724       0.005217       0.001972      -0.013201       0.009510      -0.006523      -0.017296       0.005972       0.011325             15.824417       9.894234      -0.761663       4.144949      21.843588     -10.450573      15.735428          -0.000000
          169              C      31.868349      21.196229      26.405080      -0.207775      39.488447 0.48475045E+03  0.11756607E+05                                10.271700                            7.428787      -0.115567       1.925812                    0.999181      31.237171      92.378262       0.591553       0.426922      -1.053481       0.001549       0.003950       0.007652       0.008749      -0.006651       0.016184       0.018487       0.053736       0.035295      -0.041732       0.007925       0.033807             13.827615       8.407239       2.589347       1.116170      22.528402      -7.157032      10.547203          -0.000001
          170              C      21.935711      14.273352       0.554554       0.097481      40.734044 0.41985449E+03  0.97642490E+04                                10.500176                            6.921222      -0.203315       1.948147                    0.999153      26.638784      75.639055       0.615557       0.427856      -1.059274       0.001129       0.005286       0.002893       0.006131      -0.003297      -0.004248      -0.001548       0.003346      -0.048389      -0.016992       0.004932       0.012059             15.005814      12.012421       6.364246       2.442231      23.613277      -3.234820       9.391746          -0.000001
          171              C      22.957617      14.487736       1.472381      -0.199150      38.777843 0.49614011E+03  0.12126991E+05                                10.180858                            7.569586      -0.185191       1.907210                    0.997719      31.213698      93.273021       0.578610       0.433083      -1.047630      -0.010245       0.012022      -0.000461       0.015802      -0.019003      -0.018988      -0.008143      -0.020162       0.045547      -0.037135       0.013252       0.023882             12.687747      13.349611       4.691352       4.701543      14.962923      -0.261123       9.750708          -0.000000
          172              C      23.695150      15.673048       1.477204       0.085335      41.895300 0.41642767E+03  0.96503513E+04                                10.591092                            6.848209      -0.112931       1.972806                    0.999302      26.627044      75.105891       0.625831       0.422324      -1.064310      -0.012436       0.002029      -0.000792       0.012626       0.009225       0.002884      -0.006994       0.019040       0.021309      -0.019001       0.009291       0.009710             14.922795      16.741728       2.707356       9.128075      12.773517      -1.658666      15.253139          -0.000000
          173              C      23.386225      16.654607       0.516780      -0.220159      39.657116 0.48549810E+03  0.11778603E+05                                10.247227                            7.425201      -0.031817       1.945944                    0.999037      31.361117      92.742665       0.592843       0.425853      -1.054202      -0.012729      -0.007809       0.006613       0.016332       0.016568      -0.028602       0.017265      -0.021973      -0.047382      -0.047329       0.019373       0.027956             13.149098      11.834097      -1.443741       6.651357      12.516500      -5.989440      15.096697          -0.000000
          174              C      24.753882      15.933497       2.464149       0.091958      38.558424 0.39679855E+03  0.90740258E+04                                10.024593                            6.673366      -0.067428       1.994393                    0.999214      26.049025      72.697665       0.636392       0.420873      -1.066530       0.000676       0.002227       0.001257       0.002646      -0.004218       0.014865      -0.001837      -0.026752      -0.022788      -0.023567       0.004874       0.018693             13.912763      18.179943       3.867845       8.256009       7.341017       0.349728      16.217329          -0.000000
          175              C      25.893426      16.610312       2.143472      -0.153082      36.165793 0.41644313E+03  0.96864078E+04                                 9.492654                            6.790632       0.099639       1.999806                    0.999737      29.390129      84.057980       0.634166       0.415237      -1.064893       0.011176       0.004699       0.026787       0.029403      -0.004712      -0.010350      -0.019377      -0.000911       0.070137      -0.025695      -0.007640       0.033335             12.013080      16.234517       4.030575       5.696469       7.028740       0.405250      12.775984           0.000001
          176              C      26.899989      16.872533       3.054870      -0.099020      35.636836 0.42021332E+03  0.97920315E+04                                 9.434761                            6.849274      -0.006994       1.966575                    0.999636      29.152710      83.340851       0.627845       0.418649      -1.063164      -0.017936      -0.016424      -0.003099       0.024516       0.012160      -0.021428      -0.014373       0.010660      -0.036959      -0.026740      -0.007114       0.033854             11.882163      14.594064       3.345487       5.726489       6.524645       0.429649      14.527780           0.000002
          177              C      26.705632      16.475657       4.395444      -0.034180      42.231996 0.43739357E+03  0.10195742E+05                                10.456516                            6.875304       0.005124       2.002985                    0.999231      27.247886      75.481554       0.648361       0.405268      -1.082267      -0.032898      -0.018188      -0.029001       0.047478      -0.006286      -0.001996      -0.003232       0.022793       0.044020      -0.020724       0.005547       0.015177             15.053535      19.769322       5.549956       8.712183       7.850204       1.866795      17.541078           0.000000
          178              C      25.552789      15.811245       4.732999      -0.088762      36.493880 0.40634450E+03  0.94238155E+04                                 9.679733                            6.791108       0.015420       1.984079                    0.999683      28.860442      83.288618       0.620520       0.425616      -1.054957      -0.005196       0.004381      -0.028550       0.029348      -0.012836      -0.013796      -0.010029      -0.021920       0.025340      -0.028691       0.010894       0.017798             12.581291      15.788260       4.763835       5.623411       7.317776       1.223212      14.637837           0.000000
          179              C      24.604534      15.515360       3.793472      -0.131333      37.495811 0.43531698E+03  0.10269550E+05                                 9.884084                            7.038208       0.055467       2.001606                    0.998693      29.275048      85.168040       0.608430       0.426727      -1.054427       0.021549       0.008862       0.010078       0.025386       0.004262      -0.013966      -0.001491       0.000849      -0.053424      -0.023714       0.006227       0.017487             12.831929      14.593091       3.766818       6.361463       7.519744       0.525900      16.382951          -0.000000
          180              C      21.174651      13.008311       0.558573       0.102201      40.185760 0.40604304E+03  0.93538288E+04                                10.363235                            6.775189      -0.142849       1.968004                    0.999124      26.317216      74.097986       0.627172       0.423938      -1.062915      -0.000412      -0.006675       0.005985       0.008975       0.008552       0.014841      -0.008558      -0.010966       0.025749      -0.023573       0.005858       0.017715             14.740867      15.378037       4.303488      -0.035196      23.521199      -0.452197       5.323365          -0.000001
          181              C      21.848762      11.784020       0.548124      -0.215391      38.457150 0.47411612E+03  0.11435572E+05                                10.034419                            7.312173      -0.036878       1.953202                    0.999134      31.024145      91.508316       0.600473       0.422902      -1.055933      -0.009693       0.002671       0.003644       0.010694      -0.000841      -0.006331       0.005024       0.057151       0.055770      -0.038315       0.012776       0.025539             12.940600      11.692023      -1.063563       0.040354      22.023255       0.152434       5.106521          -0.000001
          182              C      27.782776      16.821152       5.387212       0.577408      29.746756 0.28792486E+03  0.61223728E+04                                 8.757837                            5.931409       0.078102       2.066514                    0.999633      22.683384      62.546639       0.628634       0.458214      -1.036360       0.062059       0.009114       0.036872       0.072760      -0.029746      -0.035840      -0.011593      -0.135538      -0.153447      -0.087318      -0.012379       0.099697             12.025704      15.149285       3.271181       5.300919       5.674545       1.576920      15.253281           0.000001
          183              C      17.691564      12.615564      22.749041       0.617724      23.512492 0.24385735E+03  0.50105159E+04                                 7.552888                            5.527336       0.040077       2.070644                    0.999444      21.991275      61.032649       0.634501       0.469815      -1.022478       0.052236      -0.014040      -0.034979       0.064415       0.004043       0.086498      -0.012399       0.011928       0.111885      -0.079809      -0.022973       0.102782              9.407111      10.232977      -0.544440      -4.831685       9.789655       1.224775       8.198700          -0.000000
          184              C      16.512125      12.929166      23.637132      -0.043431      37.956516 0.44597051E+03  0.10474557E+05                                 9.792851                            7.003514       0.025187       2.012544                    0.999316      27.451020      77.009629       0.632295       0.412437      -1.074623      -0.040301       0.006573       0.031185       0.051380       0.008481      -0.001402      -0.002711      -0.008270       0.006028      -0.010445       0.000802       0.009643             12.814492      15.391529      -1.941241      -7.828961      11.606053       2.884939      11.445894          -0.000000
          185              C      15.657979      11.885595      24.059879      -0.102844      35.011681 0.43436545E+03  0.10253113E+05                                 9.448321                            7.051097      -0.013244       1.968520                    0.999618      29.583242      86.409210       0.604528       0.429229      -1.051694      -0.011372       0.025051       0.003864       0.027781       0.001527       0.016111       0.003502      -0.036319      -0.022128      -0.027442       0.004779       0.022663             11.661715      13.519039      -1.327905      -6.299100      11.321879       2.517431      10.144226          -0.000000
          186              C      14.653461      12.161991      24.941539      -0.151169      35.622104 0.42518441E+03  0.99521387E+04                                 9.439126                            6.869558       0.156693       2.017170                    0.999752      29.596903      85.221004       0.628717       0.416209      -1.063104       0.016382       0.008537      -0.017617       0.025527       0.024840      -0.002154      -0.012117      -0.021443      -0.020217      -0.025150      -0.008475       0.033625             12.076111      13.755588      -3.058127      -7.270105      11.274661       3.889139      11.198085           0.000000
          187              C      14.400797      13.464239      25.408490       0.082611      40.730558 0.41333655E+03  0.95499877E+04                                10.457475                            6.819821      -0.088194       1.984468                    0.999414      26.435282      74.176076       0.628252       0.421962      -1.065754       0.001788      -0.004008      -0.002939       0.005282      -0.013063      -0.008755      -0.006622       0.004910       0.013068      -0.020165       0.007549       0.012617             15.493703      19.847103      -3.210977     -11.619279      11.496259       3.841308      15.137747          -0.000000
          188              C      15.220164      14.468831      24.924662      -0.144590      34.870097 0.43425305E+03  0.10253089E+05                                 9.427682                            7.033393      -0.046290       1.958559                    0.999125      29.853829      87.302289       0.607262       0.427187      -1.052610       0.021271      -0.010736      -0.017599       0.029621      -0.015130       0.009279       0.004496      -0.038457      -0.030682      -0.026009      -0.003611       0.029620             11.914455      15.592152      -0.776651      -7.698381       9.281122       1.645281      10.870092          -0.000000
          189              C      16.259462      14.199523      24.064701      -0.088606      34.008397 0.41844669E+03  0.98168138E+04                                 9.328434                            6.957366      -0.238131       1.900436                    0.999185      29.560017      86.976892       0.601859       0.433791      -1.045581      -0.021994      -0.009155       0.016360       0.028900       0.010263       0.013617      -0.022936      -0.018543       0.007022      -0.031585       0.003195       0.028390             11.614668      13.646126      -1.502073      -6.597561      10.780464       2.550305      10.417414          -0.000000
          190              C      33.760770      13.719373      26.368110       0.088457      41.716259 0.41590124E+03  0.96437978E+04                                10.629913                            6.852291      -0.242291       1.929180                    0.999109      26.813427      75.876963       0.623930       0.423363      -1.062698      -0.005731       0.002805       0.005668       0.008534       0.002206      -0.012756       0.004838      -0.013956      -0.004193      -0.017733       0.006566       0.011167             15.813945      19.504523      -4.792127     -11.116540      12.211739       1.638045      15.725572          -0.000000
          191              C      33.110186      14.956066      26.405080      -0.208497      39.583305 0.48606882E+03  0.11797054E+05                                10.290881                            7.441204      -0.115097       1.925442                    0.999148      31.272668      92.528390       0.590759       0.427189      -1.053275       0.001866      -0.003718       0.008122       0.009126       0.026865       0.007559      -0.022534      -0.015759       0.035387      -0.041482       0.007994       0.033488             13.857825      16.797142      -7.431475      -6.774164      14.207954       2.623999      10.568380          -0.000001
          192              C      21.851830       9.301775       0.554554       0.097939      40.714315 0.41951802E+03  0.97553249E+04                                10.500234                            6.920620      -0.205133       1.947647                    0.999172      26.630873      75.634021       0.615240       0.428125      -1.059015       0.003663      -0.003141       0.003766       0.006121       0.002964       0.001137       0.004223       0.004518      -0.046601      -0.016362       0.004546       0.011816             15.006897      15.201702      -8.207893      -4.021408      20.428156      -0.496912       9.390834          -0.000001
          193              C      21.526538       8.309585       1.472381      -0.201665      38.856717 0.49742218E+03  0.12165806E+05                                10.193585                            7.579069      -0.189758       1.905525                    0.997730      31.249079      93.398206       0.578299       0.433050      -1.047682       0.016571       0.002467      -0.002452       0.016933       0.001169       0.002596       0.020676       0.041683       0.048562      -0.036977       0.012083       0.024894             12.704886      10.505733      -3.046398      -2.576773      17.846021      -3.951881       9.762904          -0.000000
          194              C      22.184282       7.078208       1.477204       0.085387      41.871898 0.41619385E+03  0.96433798E+04                                10.586546                            6.845671      -0.111739       1.973372                    0.999254      26.618653      75.071123       0.626044       0.422248      -1.064380       0.007220       0.010182      -0.000420       0.012489       0.004438      -0.008035       0.002135      -0.026894       0.019154      -0.019953       0.008704       0.011249             14.916141      11.412299       0.367733      -5.995667      18.088505      -7.077029      15.247619          -0.000000
          195              C      23.188800       6.854965       0.516780      -0.217471      39.587958 0.48453292E+03  0.11749593E+05                                10.241341                            7.422539      -0.035928       1.945227                    0.999025      31.313420      92.586089       0.592371       0.426396      -1.053844       0.000178       0.015752       0.006244       0.016945      -0.018023       0.028550       0.015025      -0.018358      -0.046436      -0.046242       0.018033       0.028210             13.140606      13.587163       0.428015      -8.507388      10.745477      -2.764274      15.089177          -0.000000
          196              C      21.880472       6.031093       2.464149       0.092960      38.571794 0.39690488E+03  0.90775159E+04                                10.028654                            6.675359      -0.067019       1.994184                    0.999223      26.052832      72.724321       0.636109       0.421012      -1.066389       0.001894      -0.001307       0.003686       0.004345      -0.009612      -0.009619      -0.011830       0.019717      -0.023603      -0.023692       0.004955       0.018737             13.919381       6.703284       2.760723      -3.826117      18.831464      -7.329908      16.223395          -0.000000
          197              C      21.896839       4.705812       2.143472      -0.152444      36.139310 0.41608189E+03  0.96759341E+04                                 9.488037                            6.787653       0.100400       2.000101                    0.999741      29.377996      84.015083       0.634308       0.415233      -1.064893      -0.002251      -0.011882       0.026415       0.029052       0.001455      -0.012018       0.018528       0.008677       0.069485      -0.025393      -0.007976       0.033370             12.006349       5.836671       1.968461      -2.495480      17.413113      -5.130488      12.769263           0.000001
          198              C      21.620647       3.702992       3.054870      -0.099966      35.694048 0.42102319E+03  0.98160471E+04                                 9.447066                            6.857992      -0.010895       1.965141                    0.999636      29.176475      83.442304       0.627128       0.418909      -1.062954      -0.004993       0.023943      -0.003151       0.024660      -0.001354      -0.001522       0.025647      -0.024887      -0.036505      -0.026730      -0.006432       0.033163             11.898908       5.652221       1.824382      -2.495582      15.493797      -5.185605      14.550706           0.000001
          199              C      21.374120       4.069747       4.395444      -0.033366      42.185322 0.43685697E+03  0.10179921E+05                                10.448494                            6.870516       0.004010       2.002913                    0.999246      27.231299      75.418787       0.648680       0.405201      -1.082331       0.000754       0.038271      -0.028964       0.048002       0.013095      -0.002190       0.003379      -0.000438       0.045677      -0.021135       0.005410       0.015724             15.041281       6.019373       2.383976      -2.736850      21.578694      -8.471505      17.525776           0.000000
          200              C      21.375143       5.400344       4.732999      -0.088843      36.487042 0.40620649E+03  0.94198879E+04                                 9.679737                            6.791188       0.011885       1.983414                    0.999665      28.856972      83.277508       0.620342       0.425771      -1.054853       0.006035       0.001655      -0.026527       0.027255      -0.003153      -0.001610       0.017290       0.034108       0.028015      -0.029552       0.011208       0.018344             12.581396       5.309835       1.285998      -1.752086      17.798164      -5.482708      14.636188           0.000000
          201              C      21.593028       6.369500       3.793472      -0.132282      37.540089 0.43593475E+03  0.10288240E+05                                 9.892734                            7.044024       0.052424       2.000434                    0.998672      29.296717      85.260846       0.608044       0.426827      -1.054317      -0.003303      -0.023267       0.012725       0.026725      -0.001313       0.005795       0.012433      -0.006686      -0.054485      -0.023758       0.006871       0.016888             12.843656       6.031095       1.180696      -2.727645      16.102666      -5.778831      16.397207          -0.000000
          202              C      21.136802      10.593393       0.558573       0.101409      40.226260 0.40647251E+03  0.93661882E+04                                10.369582                            6.778301      -0.138710       1.968946                    0.999115      26.332176      74.149632       0.627094       0.423879      -1.062953      -0.004743       0.004301       0.005867       0.008684      -0.008607      -0.014481      -0.008261      -0.008925       0.025005      -0.022788       0.005515       0.017273             14.751818      17.770205      -5.685472      -0.374990      21.158674       0.257067       5.326573          -0.000001
          203              C      19.739480      10.621741       0.548124      -0.214612      38.363018 0.47277767E+03  0.11394600E+05                                10.013283                            7.297693       0.021847       1.968774                    0.998901      30.989242      91.353997       0.601615       0.422421      -1.056292       0.008044       0.007281       0.004129       0.011609       0.025484       0.007445       0.003528      -0.026180       0.055668      -0.038291       0.012273       0.026018             12.909840      20.303950      -3.922209       0.110892      13.329822      -0.110741       5.095749          -0.000001
          204              C      21.134754       2.964164       5.387212       0.575818      29.799872 0.28850053E+03  0.61376650E+04                                 8.767716                            5.937047       0.080684       2.066757                    0.999645      22.706831      62.626437       0.628382       0.458169      -1.036387      -0.022688      -0.057991       0.036876       0.072371      -0.044426       0.007859       0.036855       0.120632      -0.152916      -0.087717      -0.012794       0.100512             12.041254       5.215764       2.470722      -1.287269      15.634681      -5.390038      15.273318           0.000001
          205              C      22.538207      13.806191      22.749041       0.616621      23.521765 0.24397911E+03  0.50136830E+04                                 7.554482                            5.528562       0.038568       2.070002                    0.999455      21.998903      61.059447       0.634452       0.469789      -1.022484      -0.038040      -0.039381      -0.035563       0.065289       0.003362      -0.053953      -0.069184      -0.013793       0.113169      -0.079948      -0.023506       0.103454              9.408914      10.373846       0.464031       3.477314       9.652573       3.572486       8.200323          -0.000000
          206              C      23.399513      14.670813      23.637132      -0.042562      37.937818 0.44568604E+03  0.10466540E+05                                 9.791907                            7.003043       0.023969       2.012258                    0.999335      27.439120      76.979348       0.632057       0.412644      -1.074453       0.025365       0.030605       0.030359       0.050017      -0.007463      -0.001201       0.003587      -0.008781       0.005980      -0.009706       0.000203       0.009503             12.812944      14.231275       2.608271       6.411316      12.763367       5.336735      11.444189          -0.000000
          207              C      22.922828      15.932310      24.059879      -0.102604      35.008976 0.43434478E+03  0.10252065E+05                                 9.445183                            7.048409      -0.013733       1.968158                    0.999631      29.582722      86.393274       0.604993       0.428923      -1.051927       0.028198      -0.002371       0.003809       0.028552      -0.016579      -0.004443      -0.014798       0.015289      -0.022296      -0.026407       0.003694       0.022714             11.658033      13.017751       1.613975       5.328539      11.815241       4.194300      10.141107          -0.000000
          208              C      23.664451      16.664050      24.941539      -0.148778      35.573554 0.42440420E+03  0.99302477E+04                                 9.436973                            6.868019       0.153654       2.016693                    0.999755      29.564663      85.138699       0.628074       0.416787      -1.062635      -0.000566      -0.017933      -0.015941       0.024000      -0.022720      -0.009383       0.008824      -0.033083      -0.020159      -0.025888      -0.009122       0.035010             12.073527      14.540035       2.603427       7.002036      10.484239       4.350673      11.196306          -0.000000
          209              C      24.918563      16.231739      25.408490       0.079183      40.804380 0.41428585E+03  0.95764702E+04                                10.464525                            6.823881      -0.082684       1.985671                    0.999389      26.469135      74.264851       0.628647       0.421497      -1.066153      -0.003562       0.000458      -0.003660       0.005127       0.008776      -0.001958       0.010068       0.020707       0.013555      -0.020025       0.008014       0.012010             15.505040      16.375192       5.226423       9.143288      14.990336       8.149535      15.149594          -0.000000
          210              C      25.378882      15.019850      24.924662      -0.142761      34.815576 0.43339829E+03  0.10228220E+05                                 9.420772                            7.028743      -0.049248       1.958140                    0.999104      29.824004      87.204879       0.607147       0.427464      -1.052404      -0.020056      -0.012315      -0.016826       0.028931      -0.009851      -0.000856      -0.009677       0.045346      -0.032486      -0.025613      -0.004554       0.030167             11.904643      11.522227       3.116807       5.268484      13.331119       5.838641      10.860583          -0.000000
          211              C      24.626006      14.254447      24.064701      -0.088634      33.984944 0.41812243E+03  0.98065169E+04                                 9.320331                            6.951479      -0.232395       1.902173                    0.999192      29.548811      86.909163       0.602577       0.433393      -1.045905       0.003301       0.023363       0.016708       0.028912      -0.012642      -0.026268      -0.000324      -0.008880       0.005642      -0.031107       0.003446       0.027661             11.603987      12.784644       1.988372       5.500430      11.620176       4.434494      10.407140          -0.000000
          212              C      25.688829      17.055610      26.368110       0.091641      41.631437 0.41492875E+03  0.96162624E+04                                10.620310                            6.847180      -0.243200       1.929229                    0.999122      26.777618      75.772559       0.623724       0.423722      -1.062401       0.004472       0.004348       0.006125       0.008742      -0.006727       0.010853       0.009081       0.004034      -0.003853      -0.018004       0.006228       0.011776             15.797431      18.165728       5.546370       6.967201      13.517576       8.798094      15.708989          -0.000000
          213              C      27.085129      17.000685      26.405080      -0.209279      39.555912 0.48578039E+03  0.11787462E+05                                10.282509                            7.436295      -0.056212       1.940484                    0.998833      31.266481      92.478313       0.591318       0.426879      -1.053542      -0.003952       0.000057       0.007761       0.008710      -0.019516      -0.023679       0.004649      -0.038506       0.035326      -0.041309       0.008084       0.033225             13.843822      21.266448       4.829465       5.650962       9.705712       4.550689      10.559307          -0.000001
          214              C      17.588258      11.860206       0.554554       0.099092      40.688264 0.41927727E+03  0.97486155E+04                                10.497175                            6.919932      -0.208564       1.946803                    0.999106      26.622076      75.612017       0.615079       0.428286      -1.058885      -0.005295      -0.001365       0.003803       0.006660       0.000296       0.002980      -0.003298      -0.007846      -0.047772      -0.016741       0.004470       0.012271             14.999828      26.213221       1.839915       1.579160       9.397586       3.730608       9.388678          -0.000001
          215              C      16.891642      12.638011       1.472381      -0.203405      38.903015 0.49818423E+03  0.12188770E+05                                10.198388                            7.582356      -0.185221       1.906502                    0.997798      31.275874      93.486402       0.578478       0.432762      -1.047885      -0.006499      -0.015238      -0.001649       0.016648       0.017618       0.016229      -0.013006      -0.023639       0.046451      -0.036967       0.012360       0.024607             12.710827      18.658696      -1.653760      -2.132895       9.706616       4.209444       9.767169          -0.000000
          216              C      15.496366      12.684077       1.477204       0.085694      41.851379 0.41600226E+03  0.96375113E+04                                10.581318                            6.842869      -0.109421       1.974119                    0.999277      26.615183      75.047644       0.626361       0.422097      -1.064511       0.005344      -0.012370      -0.001344       0.013542      -0.013037       0.005422       0.005378       0.006974       0.019206      -0.018958       0.008200       0.010758             14.907492      16.093083      -3.069878      -3.126109      13.391281       8.724436      15.238111          -0.000000
          217              C      14.800774      11.925762       0.516780      -0.219876      39.681048 0.48584582E+03  0.11789729E+05                                10.258027                            7.433239      -0.038672       1.944047                    0.999013      31.356154      92.753482       0.591850       0.426471      -1.053769       0.012455      -0.007014       0.006575       0.015734       0.000951      -0.000106      -0.032786       0.038724      -0.047089      -0.046463       0.019175       0.027288             13.164631      11.101602       1.020862       1.865659      13.273360       8.769209      15.118930          -0.000000
          218              C      14.741443      13.470742       2.464149       0.093349      38.563096 0.39682039E+03  0.90748180E+04                                10.026636                            6.674365      -0.064024       1.995137                    0.999229      26.047312      72.698450       0.636216       0.420976      -1.066445      -0.001920      -0.000557       0.002476       0.003182       0.013105      -0.005783       0.014179       0.007704      -0.024992      -0.023914       0.005308       0.018606             13.916368      13.405428      -6.630103      -4.433013      12.123505       6.976749      16.220172          -0.000000
          219              C      13.585532      14.119208       2.143472      -0.150878      36.094277 0.41542817E+03  0.96569072E+04                                 9.481688                            6.783439       0.098338       1.999860                    0.999748      29.352777      83.925543       0.634350       0.415370      -1.064808      -0.010391       0.008130       0.025752       0.028935       0.002608       0.021875       0.001304      -0.006935       0.072842      -0.025473      -0.008584       0.034057             11.998091      12.805241      -5.992513      -3.193047      10.428508       4.722918      12.760525           0.000001
          220              C      12.855160      14.859807       3.054870      -0.100173      35.694057 0.42105620E+03  0.98168335E+04                                 9.445326                            6.856821      -0.013771       1.964316                    0.999623      29.181171      83.450929       0.627391       0.418733      -1.063084       0.022981      -0.006762      -0.002619       0.024098      -0.010225       0.023504      -0.011068       0.014910      -0.036961      -0.027052      -0.006475       0.033527             11.896145      11.451927      -5.172744      -3.240837       9.690247       4.751481      14.546261           0.000002
          221              C      13.296042      14.889926       4.395444      -0.034482      42.233379 0.43738631E+03  0.10195659E+05                                10.456888                            6.875276       0.004294       2.002747                    0.999242      27.249486      75.489425       0.648350       0.405272      -1.082251       0.032459      -0.019696      -0.028625       0.047549      -0.005765       0.004159      -0.000124      -0.020852       0.044362      -0.019770       0.004398       0.015372             15.054517      15.638128      -7.936999      -5.974447      11.983944       6.612427      17.541478           0.000000
          222              C      14.447861      14.223742       4.732999      -0.088501      36.481991 0.40614275E+03  0.94180225E+04                                 9.679292                            6.790849       0.012280       1.983469                    0.999639      28.851954      83.260801       0.620332       0.425795      -1.054840      -0.002271      -0.006416      -0.028089       0.028902       0.016315       0.016211      -0.007147      -0.011044       0.027750      -0.029641       0.010852       0.018789             12.581184      13.564212      -6.051929      -3.873041       9.546179       4.258557      14.633162           0.000000
          223              C      15.178234      13.550471       3.793472      -0.132711      37.517617 0.43563866E+03  0.10278850E+05                                 9.885226                            7.038616       0.056079       2.001600                    0.998675      29.289539      85.212244       0.608707       0.426461      -1.054610      -0.018720       0.014350       0.011744       0.026349      -0.001825       0.007615      -0.011391       0.005123      -0.054396      -0.023777       0.007393       0.016383             12.833501      12.556196      -4.949342      -3.636713       9.564455       5.245400      16.379852          -0.000000
          224              C      19.064346      11.833630       0.558573       0.101694      40.221845 0.40646513E+03  0.93659549E+04                                10.368895                            6.778574      -0.138117       1.969142                    0.999112      26.330419      74.143899       0.627036       0.423921      -1.062929       0.005848       0.001855       0.005490       0.008233       0.000347      -0.000357       0.017738       0.020283       0.026856      -0.024137       0.005671       0.018465             14.749072      25.225100       1.373350       0.409016      13.696341       0.195971       5.325775          -0.000001
          225              C      19.787558      13.029572       0.548124      -0.214763      38.412099 0.47351955E+03  0.11417030E+05                                10.021208                            7.303071      -0.029953       1.955383                    0.999132      31.012769      91.443535       0.601432       0.422381      -1.056310       0.002802      -0.009282       0.003726       0.010387      -0.024163      -0.000936      -0.007777      -0.030913       0.055053      -0.038231       0.012752       0.025479             12.920868      18.486186       4.986676      -0.152016      15.176910      -0.041047       5.099507          -0.000001
          226              C      12.458262      15.650014       5.387212       0.575750      29.786046 0.28835603E+03  0.61335803E+04                                 8.763519                            5.934511       0.079112       2.066473                    0.999615      22.701963      62.599770       0.628708       0.458007      -1.036520      -0.038636       0.048904       0.036494       0.072223       0.074779       0.027461      -0.024518       0.016765      -0.151632      -0.086888      -0.013751       0.100639             12.034918      10.884384      -5.743223      -4.021403       9.954750       3.807175      15.265621           0.000001
          227              C      33.454921      18.521456       9.354015       0.616621      23.521751 0.24397889E+03  0.50136775E+04                                 7.554479                            5.528560       0.038568       2.070002                    0.999455      21.998903      61.059448       0.634452       0.469789      -1.022484      -0.053125      -0.013254      -0.035563       0.065289      -0.004292      -0.086891      -0.012132       0.012720       0.113169      -0.079948      -0.023506       0.103454              9.408909      10.234744       0.544338       4.832513       9.791668       1.225205       8.200316          -0.000000
          228              C      14.175759      18.835059      10.242105      -0.042562      37.937831 0.44568618E+03  0.10466544E+05                                 9.791910                            7.003044       0.023969       2.012258                    0.999335      27.439120      76.979347       0.632057       0.412644      -1.074453       0.039187       0.006664       0.030359       0.050017      -0.007534       0.002506      -0.002834      -0.008537       0.005980      -0.009706       0.000203       0.009503             12.812949      15.389180       1.939776       7.827409      11.605474       2.884008      11.444193          -0.000000
          229              C      15.029906      17.791488      10.664852      -0.102604      35.008974 0.43434529E+03  0.10252079E+05                                 9.445183                            7.048414      -0.013733       1.968158                    0.999631      29.582722      86.393273       0.604993       0.428923      -1.051927       0.012046       0.025605       0.003809       0.028552      -0.001669      -0.015037       0.003551      -0.036361      -0.022296      -0.026408       0.003694       0.022714             11.658031      13.513604       1.327693       6.296633      11.319383       2.517505      10.141105          -0.000000
          230              C      16.034423      18.067883      11.546513      -0.148778      35.573528 0.42440424E+03  0.99302487E+04                                 9.436969                            6.868019       0.153653       2.016693                    0.999755      29.564664      85.138700       0.628074       0.416787      -1.062635      -0.015813       0.008476      -0.015941       0.024000      -0.025685       0.002950      -0.012538      -0.022810      -0.020159      -0.025888      -0.009122       0.035010             12.073517      13.752801       3.057922       7.268797      11.271457       3.888604      11.196294           0.000000
          231              C      16.287086      19.370132      12.013463       0.079183      40.804364 0.41428554E+03  0.95764613E+04                                10.464521                            6.823878      -0.082684       1.985672                    0.999389      26.469135      74.264850       0.628647       0.421497      -1.066153      -0.001384      -0.003313      -0.003660       0.005127       0.013354       0.007740      -0.006730       0.004847       0.013555      -0.020025       0.008015       0.012010             15.505035      19.862762       3.212862      11.629345      11.502759       3.843543      15.149586          -0.000000
          232              C       5.238419       2.657056      11.529635      -0.142761      34.815590 0.43339795E+03  0.10228210E+05                                 9.420774                            7.028740      -0.049248       1.958140                    0.999104      29.824003      87.204873       0.607147       0.427464      -1.052404      -0.020694      -0.011211      -0.016826       0.028931       0.014710      -0.008809       0.004097      -0.039735      -0.032486      -0.025613      -0.004554       0.030167             11.904651      15.578146       0.775131       7.690666       9.275215       1.643320      10.860592          -0.000000
          233              C       4.199123       2.387748      10.669674      -0.088634      33.984963 0.41812229E+03  0.98065130E+04                                 9.320334                            6.951478      -0.232394       1.902173                    0.999192      29.548810      86.909157       0.602577       0.433393      -1.045905       0.021884      -0.008823       0.016708       0.028912      -0.010166      -0.013415      -0.022587      -0.017457       0.005642      -0.031107       0.003446       0.027661             11.603994      13.633287       1.498422       6.590607      10.771550       2.546270      10.407146          -0.000000
          234              C      17.385712      19.625266      12.973083       0.091641      41.631460 0.41492878E+03  0.96162633E+04                                10.620314                            6.847180      -0.243199       1.929229                    0.999122      26.777617      75.772557       0.623724       0.423722      -1.062401       0.006001       0.001699       0.006125       0.008742      -0.001617       0.013291       0.004859      -0.013668      -0.003853      -0.018004       0.006228       0.011776             15.797441      19.482928       4.785898      11.102985      12.200394       1.634729      15.709002          -0.000000
          235              C       7.806996       3.144292      13.010053      -0.209279      39.555891 0.48578007E+03  0.11787452E+05                                10.282506                            7.436292      -0.056212       1.940484                    0.998833      31.266481      92.478312       0.591318       0.426879      -1.053542      -0.001927      -0.003451       0.007761       0.008710      -0.026431      -0.007813      -0.022831      -0.014550       0.035326      -0.041309       0.008084       0.033225             13.843820      16.778332       7.420681       6.766492      14.193823       2.618536      10.559304          -0.000000
          236              C       8.836063       3.395883      13.949581       0.099092      40.688307 0.41927770E+03  0.97486280E+04                                10.497183                            6.919936      -0.208562       1.946803                    0.999106      26.622087      75.612062       0.615079       0.428286      -1.058884      -0.003830      -0.003903       0.003803       0.006661      -0.003250      -0.001366       0.004230       0.004437      -0.047770      -0.016741       0.004469       0.012272             14.999842      15.194916       8.201353       4.020380      20.415927      -0.497712       9.388683          -0.000001
          237              C      19.390654      20.121360      14.867408      -0.203405      38.903000 0.49818422E+03  0.12188769E+05                                10.198386                            7.582356      -0.185221       1.906502                    0.997798      31.275874      93.486402       0.578478       0.432763      -1.047885      -0.016446       0.001991      -0.001649       0.016648      -0.001427      -0.003149       0.020558       0.042334       0.046451      -0.036967       0.012360       0.024607             12.710824      10.512434       3.049485       2.579036      17.852871      -3.951859       9.767168          -0.000000
          238              C      18.732910      18.889982      14.872230       0.085694      41.851383 0.41600216E+03  0.96375088E+04                                10.581318                            6.842868      -0.109421       1.974119                    0.999277      26.615183      75.047646       0.626361       0.422097      -1.064511      -0.008041       0.010813      -0.001344       0.013542      -0.003499       0.007368       0.002007      -0.026068       0.019206      -0.018958       0.008200       0.010758             14.907495      11.408147      -0.365028       5.992539      18.076215      -7.069507      15.238122          -0.000000
          239              C      17.728394      18.666740      13.911807      -0.219876      39.681098 0.48584626E+03  0.11789742E+05                                10.258035                            7.433243      -0.038672       1.944047                    0.999013      31.356154      92.753484       0.591850       0.426471      -1.053769       0.000153       0.014293       0.006575       0.015734       0.017244      -0.028447       0.016301      -0.017715      -0.047089      -0.046463       0.019175       0.027288             13.164645      13.614529      -0.429971       8.527200      10.760456      -2.768901      15.118950          -0.000000
          240              C      19.036720      17.842868      15.859176       0.093349      38.563101 0.39682029E+03  0.90748153E+04                                10.026637                            6.674365      -0.064024       1.995137                    0.999229      26.047312      72.698451       0.636216       0.420976      -1.066445      -0.001442      -0.001384       0.002476       0.003182       0.009889       0.009387      -0.012098       0.018846      -0.024992      -0.023914       0.005308       0.018606             13.916373       6.702151      -2.759966       3.825542      18.826780      -7.327483      16.220189           0.000000
          241              C      19.020353      16.517586      15.538499      -0.150878      36.094310 0.41542848E+03  0.96569158E+04                                 9.481693                            6.783442       0.098338       1.999859                    0.999748      29.352777      83.925543       0.634350       0.415370      -1.064808       0.001845      -0.013064       0.025752       0.028935      -0.001699       0.012067       0.018293       0.007985       0.072842      -0.025473      -0.008584       0.034057             11.998100       5.833025      -1.967106       2.493645      17.400742      -5.126728      12.760534           0.000001
          242              C      19.296544      15.514766      16.449896      -0.100173      35.694035 0.42105577E+03  0.98168213E+04                                 9.445323                            6.856818      -0.013770       1.964317                    0.999623      29.181164      83.450912       0.627391       0.418733      -1.063084       0.005635       0.023283      -0.002619       0.024098       0.001344       0.002166       0.025889      -0.025165      -0.036961      -0.027052      -0.006475       0.033527             11.896142       5.650939      -1.823545       2.494485      15.491233      -5.182389      14.546253           0.000002
          243              C      19.543070      15.881521      17.790470      -0.034482      42.233416 0.43738660E+03  0.10195668E+05                                10.456895                            6.875279       0.004294       2.002747                    0.999242      27.249492      75.489452       0.648350       0.405272      -1.082251      -0.000827       0.037958      -0.028625       0.047549      -0.011911       0.001972       0.003664       0.000441       0.044362      -0.019770       0.004398       0.015372             15.054532       6.023853      -2.386197       2.739312      21.598242      -8.480256      17.541502           0.000000
          244              C      19.542047      17.212118      18.128025      -0.088501      36.482025 0.40614317E+03  0.94180344E+04                                 9.679298                            6.790852       0.012280       1.983469                    0.999639      28.851953      83.260798       0.620332       0.425795      -1.054840      -0.006692       0.001242      -0.028089       0.028902       0.003375       0.001916       0.017612       0.033779       0.027750      -0.029641       0.010852       0.018789             12.581195       5.309567      -1.286109       1.751504      17.800836      -5.483443      14.633181           0.000000
          245              C      19.324163      18.181275      17.188498      -0.132711      37.517613 0.43563840E+03  0.10278842E+05                                 9.885224                            7.038614       0.056080       2.001600                    0.998675      29.289536      85.212229       0.608708       0.426461      -1.054610       0.003068      -0.023387       0.011744       0.026349       0.001306      -0.006057       0.012290      -0.005723      -0.054396      -0.023777       0.007394       0.016383             12.833500       6.026136      -1.179211       2.724297      16.094513      -5.772185      16.379852          -0.000000
          246              C       9.551091       4.687500      13.953599       0.101694      40.221851 0.40646512E+03  0.93659545E+04                                10.368896                            6.778574      -0.138117       1.969142                    0.999112      26.330418      74.143900       0.627036       0.423921      -1.062929       0.004531       0.004137       0.005490       0.008233       0.008956       0.015184      -0.009178      -0.009541       0.026855      -0.024137       0.005672       0.018465             14.749076      17.767881       5.678784       0.374224      21.153570       0.256233       5.325776          -0.000001
          247              C      10.948414       4.715849      13.943151      -0.214763      38.412073 0.47351929E+03  0.11417022E+05                                10.021204                            7.303069      -0.029953       1.955383                    0.999132      31.012769      91.443536       0.601432       0.422381      -1.056310      -0.006638       0.007068       0.003726       0.010387      -0.025467      -0.007203       0.003077      -0.026396       0.055053      -0.038231       0.012752       0.025479             12.920861      20.322802       3.926295      -0.111555      13.340276      -0.111128       5.099505          -0.000001
          248              C      19.782435      14.775939      18.782238       0.575752      29.785923 0.28835448E+03  0.61335389E+04                                 8.763497                            5.934496       0.079130       2.066478                    0.999615      22.701904      62.599566       0.628709       0.458007      -1.036519       0.023037      -0.057914       0.036494       0.072226       0.044646      -0.007502       0.036041       0.121145      -0.151642      -0.086889      -0.013752       0.100641             12.034887       5.213369      -2.469060       1.286405      15.625712      -5.386209      15.265579           0.000001
          249              C      28.608279      19.712083       9.354015       0.614957      23.579445 0.24468023E+03  0.50315258E+04                                 7.564315                            5.534804       0.046463       2.071591                    0.999447      22.034614      61.172562       0.634408       0.469501      -1.022676       0.038329      -0.039549      -0.036467       0.066053      -0.003180       0.053931      -0.068734      -0.013377       0.113455      -0.079743      -0.023305       0.103047              9.422435      10.388996      -0.466391      -3.484152       9.665498       3.578954       8.212811          -0.000000
          250              C      17.517672       2.859038      10.242105      -0.041598      37.868719 0.44472133E+03  0.10437846E+05                                 9.779325                            6.994596       0.025241       2.013036                    0.999330      27.408841      76.862967       0.632579       0.412542      -1.074559      -0.025375       0.030266       0.028851       0.048912       0.007124       0.000899       0.002789      -0.008852       0.003921      -0.009073       0.000239       0.008834             12.795513      14.213400      -2.603853      -6.402267      12.744436       5.327720      11.428704          -0.000000
          251              C      17.994357       4.120536      10.664852      -0.102270      35.030767 0.43463790E+03  0.10261313E+05                                 9.452537                            7.054006      -0.014543       1.967933                    0.999628      29.590457      86.442172       0.604304       0.429314      -1.051625      -0.027079      -0.002431       0.004351       0.027533       0.017250       0.004550      -0.015904       0.015007      -0.025254      -0.027798       0.003846       0.023953             11.667478      13.027390      -1.616815      -5.333146      11.825418       4.198964      10.149627          -0.000000
          252              C      17.252732       4.852275      11.546513      -0.148031      35.525394 0.42373123E+03  0.99101107E+04                                 9.426348                            6.860906       0.156614       2.017850                    0.999752      29.543833      85.047034       0.628658       0.416585      -1.062813       0.000780      -0.017456      -0.016726       0.024188       0.022695       0.009711       0.008605      -0.033044      -0.020412      -0.026024      -0.008970       0.034994             12.058612      14.520747      -2.597913      -6.991131      10.473214       4.344894      11.181874           0.000000
          253              C      15.998620       4.419964      12.013463       0.080251      40.782918 0.41402168E+03  0.95691187E+04                                10.461962                            6.822805      -0.088493       1.984139                    0.999393      26.460044      74.241637       0.628526       0.421633      -1.066035       0.003411       0.000579      -0.002915       0.004524      -0.009262       0.001872       0.010930       0.020347       0.011305      -0.020533       0.007680       0.012853             15.499878      16.368653      -5.222897      -9.138751      14.986736       8.146644      15.144244          -0.000000
          254              C      15.538302       3.208076      11.529635      -0.143904      34.847116 0.43388711E+03  0.10242325E+05                                 9.422603                            7.029433      -0.045162       1.958996                    0.999148      29.843937      87.265279       0.607560       0.427066      -1.052681       0.020054      -0.012045      -0.017350       0.029125       0.009912       0.001108      -0.009978       0.044679      -0.028970      -0.025801      -0.003493       0.029294             11.907587      11.526280      -3.117420      -5.270840      13.333012       5.839759      10.863469          -0.000000
          255              C      16.291178       2.442673      10.669674      -0.089491      34.051368 0.41908015E+03  0.98350978E+04                                 9.334855                            6.961543      -0.235833       1.900821                    0.999201      29.580055      87.042451       0.601838       0.433656      -1.045694      -0.002366       0.023363       0.017169       0.029089       0.013787       0.026899      -0.000452      -0.007577       0.006726      -0.031894       0.002946       0.028949             11.624013      12.810056      -1.995592      -5.514607      11.635325       4.442167      10.426656          -0.000000
          256              C      15.228353       5.243835      12.973083       0.089956      41.733896 0.41604231E+03  0.96489836E+04                                10.637365                            6.856925      -0.245729       1.927927                    0.999164      26.817581      75.924439       0.623174       0.423792      -1.062308      -0.003947       0.004340       0.006457       0.008724       0.006726      -0.010447       0.008308       0.004281      -0.006523      -0.017296       0.005972       0.011325             15.824427      18.196648      -5.555064      -6.978001      13.541196       8.814921      15.735438          -0.000000
          257              C      13.832054       5.188911      13.010053      -0.207775      39.488450 0.48475056E+03  0.11756610E+05                                10.271701                            7.428788      -0.115567       1.925812                    0.999181      31.237170      92.378261       0.591553       0.426922      -1.053481       0.004196      -0.000634       0.007652       0.008749       0.019943       0.024102       0.004772      -0.038387       0.035295      -0.041732       0.007925       0.033807             13.827615      21.240557      -4.819967      -5.640088       9.695085       4.545145      10.547202          -0.000001
          258              C      13.099635       5.954314      13.949581       0.097481      40.734039 0.41985472E+03  0.97642554E+04                                10.500177                            6.921224      -0.203316       1.948147                    0.999153      26.638783      75.639054       0.615557       0.427856      -1.059274       0.005143      -0.001665       0.002893       0.006131      -0.000199      -0.003465      -0.002904      -0.007384      -0.048389      -0.016992       0.004932       0.012060             15.005812      26.224658      -1.841188      -1.580320       9.401033       3.732443       9.391746          -0.000001
          259              C      13.796250       6.732119      14.867408      -0.199150      38.777839 0.49614026E+03  0.12126995E+05                                10.180857                            7.569587      -0.185191       1.907210                    0.997719      31.213696      93.273013       0.578610       0.433083      -1.047630       0.005289      -0.014883      -0.000461       0.015802      -0.018232      -0.016546      -0.012373      -0.022833       0.045547      -0.037135       0.013252       0.023882             12.687744      18.622425       1.647086       2.124623       9.690105       4.202212       9.750704          -0.000000
          260              C      15.191527       6.778185      14.872230       0.085335      41.895281 0.41642770E+03  0.96503521E+04                                10.591089                            6.848209      -0.112931       1.972806                    0.999302      26.627044      75.105891       0.625831       0.422324      -1.064310      -0.004461      -0.011785      -0.000792       0.012626       0.012857      -0.004615       0.005995       0.006458       0.021309      -0.019001       0.009291       0.009710             14.922786      16.110206       3.071950       3.127577      13.405024       8.734468      15.253128          -0.000000
          261              C      15.887120       6.019869      13.911807      -0.220159      39.657116 0.48549823E+03  0.11778606E+05                                10.247228                            7.425202      -0.031818       1.945944                    0.999037      31.361117      92.742667       0.592843       0.425853      -1.054202      -0.013127      -0.007119       0.006613       0.016332      -0.001230       0.000651      -0.033403       0.039684      -0.047382      -0.047329       0.019374       0.027956             13.149097      11.095585      -1.017364      -1.861332      13.255011       8.754960      15.096695          -0.000000
          262              C      15.946449       7.564849      15.859176       0.091958      38.558410 0.39679860E+03  0.90740272E+04                                10.024591                            6.673367      -0.067429       1.994393                    0.999214      26.049025      72.697666       0.636392       0.420873      -1.066530       0.002267      -0.000528       0.001258       0.002646      -0.013693       0.005841       0.013792       0.006069      -0.022788      -0.023567       0.004874       0.018693             13.912757      13.400395       6.627311       4.430871      12.120554       6.975044      16.217324          -0.000000
          263              C      17.102360       8.213316      15.538499      -0.153082      36.165808 0.41644312E+03  0.96864078E+04                                 9.492656                            6.790632       0.099639       1.999806                    0.999737      29.390129      84.057979       0.634166       0.415237      -1.064893       0.009658       0.007329       0.026787       0.029403      -0.002750      -0.021956       0.000725      -0.007706       0.070137      -0.025695      -0.007640       0.033335             12.013083      12.820764       6.001507       3.199194      10.442494       4.730664      12.775990           0.000001
          264              C      17.832731       8.953914      16.449896      -0.099020      35.636834 0.42021310E+03  0.97920251E+04                                 9.434759                            6.849271      -0.006995       1.966575                    0.999636      29.152711      83.340850       0.627845       0.418649      -1.063164      -0.023192      -0.007321      -0.003099       0.024516       0.010696      -0.023161      -0.011370       0.015732      -0.036959      -0.026740      -0.007114       0.033854             11.882160      11.439273       5.166905       3.235332       9.679432       4.744461      14.527777           0.000002
          265              C      17.391848       8.984034      17.790470      -0.034180      42.231992 0.43739348E+03  0.10195739E+05                                10.456515                            6.875303       0.005123       2.002985                    0.999231      27.247887      75.481558       0.648361       0.405268      -1.082267      -0.032200      -0.019397      -0.029001       0.047478       0.006727      -0.003797      -0.000112      -0.022284       0.044020      -0.020724       0.005547       0.015177             15.053533      15.636380       7.936105       5.972783      11.983139       6.611576      17.541080           0.000000
          266              C      16.240029       8.317849      18.128025      -0.088762      36.493906 0.40634497E+03  0.94238285E+04                                 9.679738                            6.791112       0.015420       1.984079                    0.999683      28.860443      83.288620       0.620520       0.425616      -1.054958       0.001196      -0.006691      -0.028550       0.029348      -0.015909      -0.015584      -0.006933      -0.011273       0.025340      -0.028691       0.010894       0.017798             12.581296      13.561005       6.049748       3.871039       9.545041       4.258413      14.637842           0.000000
          267              C      15.509657       7.644578      17.188498      -0.131333      37.495764 0.43531656E+03  0.10269538E+05                                 9.884075                            7.038204       0.055467       2.001606                    0.998693      29.275047      85.168032       0.608430       0.426727      -1.054427       0.018449       0.014231       0.010078       0.025386       0.002499      -0.008274      -0.011349       0.006958      -0.053424      -0.023714       0.006227       0.017487             12.831913      12.550231       4.946252       3.636160       9.562584       5.246226      16.382924          -0.000000
          268              C      11.623547       5.927737      13.953599       0.102201      40.185740 0.40604293E+03  0.93538258E+04                                10.363231                            6.775188      -0.142849       1.968004                    0.999124      26.317217      74.097992       0.627172       0.423938      -1.062915      -0.005987       0.002981       0.005985       0.008975      -0.000472       0.000009       0.017131       0.020295       0.025749      -0.023573       0.005858       0.017715             14.740858      25.212309      -1.374344      -0.409213      13.686903       0.195618       5.323363          -0.000001
          269              C      10.900336       7.123680      13.943151      -0.215392      38.457133 0.47411585E+03  0.11435564E+05                                10.034416                            7.312172      -0.036878       1.953202                    0.999134      31.024146      91.508320       0.600473       0.422902      -1.055933      -0.002534      -0.009730       0.003644       0.010695       0.024326       0.001186      -0.007994      -0.030033       0.055770      -0.038315       0.012777       0.025539             12.940594      18.519360      -5.005329       0.152189      15.195903      -0.041268       5.106519          -0.000001
          270              C      18.229627       9.744121      18.782238       0.577409      29.746747 0.28792466E+03  0.61223677E+04                                 8.757835                            5.931407       0.078102       2.066513                    0.999633      22.683384      62.546638       0.628634       0.458213      -1.036360       0.038923       0.049188       0.036872       0.072760      -0.073562      -0.027960      -0.025242       0.016248      -0.153447      -0.087318      -0.012379       0.099697             12.025700      10.876155       5.738275       4.016110       9.947675       3.802267      15.253269           0.000001
          271              C      30.000487      14.919454       9.354015       0.617724      23.512488 0.24385714E+03  0.50105106E+04                                 7.552886                            5.527333       0.040077       2.070644                    0.999444      21.991275      61.032648       0.634501       0.469815      -1.022478       0.013959       0.052258      -0.034979       0.064415       0.007187       0.032511       0.081109       0.001039       0.111885      -0.079809      -0.022974       0.102782              9.407111       9.428978      -0.080259      -1.355151      10.593654      -4.796755       8.198701          -0.000000
          272              C      29.682355      13.741229      10.242105      -0.043431      37.956526 0.44597017E+03  0.10474547E+05                                 9.792852                            7.003511       0.025187       2.012544                    0.999316      27.451020      77.009628       0.632295       0.412437      -1.074623      -0.014459      -0.038188       0.031185       0.051380       0.000660      -0.003049       0.000141       0.018824       0.006028      -0.010445       0.000802       0.009643             12.814498      10.871254       0.668537      -1.416047      16.126340      -8.222558      11.445899          -0.000000
          273              C      28.351523      13.523302      10.664852      -0.102844      35.011682 0.43436566E+03  0.10253119E+05                                 9.448322                            7.051099      -0.013244       1.968520                    0.999618      29.583242      86.409208       0.604528       0.429229      -1.051694       0.016009      -0.022374       0.003864       0.027781      -0.014963       0.011089       0.012202       0.020805      -0.022128      -0.027442       0.004779       0.022663             11.661714      10.721174       0.287446      -0.969390      14.119741      -6.713893      10.144227          -0.000000
          274              C      28.088630      12.515166      11.546513      -0.151169      35.622090 0.42518439E+03  0.99521382E+04                                 9.439124                            6.869558       0.156693       2.017170                    0.999752      29.596903      85.221005       0.628717       0.416209      -1.063104       0.015585       0.009919      -0.017617       0.025527       0.003135      -0.011570       0.004193       0.053745      -0.020217      -0.025150      -0.008475       0.033625             12.076107       9.246479      -0.454794      -0.266957      15.783761      -8.240658      11.198079           0.000000
          275              C      29.090078      11.645229      12.013463       0.082611      40.730547 0.41333652E+03  0.95499868E+04                                10.457474                            6.819821      -0.088194       1.984468                    0.999414      26.435282      74.176077       0.628252       0.421962      -1.065754      -0.002577       0.003552      -0.002939       0.005282      -0.004405      -0.010112      -0.004272      -0.025081       0.013068      -0.020165       0.007549       0.012617             15.493699      10.803181       2.010531      -2.482968      20.540174     -11.983240      15.137742          -0.000000
          276              C       9.911164      11.852526      11.529635      -0.144590      34.870115 0.43425314E+03  0.10253091E+05                                 9.427685                            7.033394      -0.046290       1.958559                    0.999125      29.853828      87.302287       0.607262       0.427187      -1.052610       0.001338       0.023789      -0.017599       0.029621      -0.024217       0.008533       0.005788      -0.006977      -0.030682      -0.026009      -0.003611       0.029620             11.914461      10.186277       2.344426      -2.424331      14.687008      -7.489642      10.870098          -0.000000
          277              C      10.197584      12.887238      10.669674      -0.088606      34.008407 0.41844649E+03  0.98168081E+04                                 9.328435                            6.957364      -0.238131       1.900436                    0.999185      29.560016      86.976888       0.601859       0.433791      -1.045581      -0.018926      -0.014469       0.016360       0.028900      -0.002898      -0.013055       0.023261       0.027047       0.007022      -0.031585       0.003195       0.028390             11.614672      10.196045       0.489822      -1.090144      14.230555      -6.988815      10.417416          -0.000000
          278              C      28.761717      10.566223      12.973083       0.088457      41.716282 0.41590155E+03  0.96438067E+04                                10.629917                            6.852294      -0.242291       1.929180                    0.999109      26.813426      75.876963       0.623929       0.423363      -1.062698      -0.000436      -0.006365       0.005668       0.008534      -0.004940      -0.002188      -0.013466       0.010799      -0.004193      -0.017733       0.006566       0.011167             15.813953       9.884833       0.761808      -4.139682      21.831442     -10.446239      15.725585          -0.000000
          279              C       9.048833       9.384454      13.010053      -0.208497      39.583255 0.48606844E+03  0.11797043E+05                                10.290873                            7.441201      -0.115098       1.925442                    0.999148      31.272669      92.528396       0.590759       0.427189      -1.053275      -0.002287       0.003476       0.008122       0.009126       0.006609      -0.015735       0.017813       0.054410       0.035387      -0.041482       0.007994       0.033488             13.857811       8.419399      -2.594584      -1.114632      22.585662      -7.178588      10.568373          -0.000001
          280              C       8.752183       8.367460      13.949581       0.097939      40.714282 0.41951802E+03  0.97553246E+04                                10.500229                            6.920620      -0.205133       1.947647                    0.999172      26.630865      75.633989       0.615240       0.428125      -1.059015      -0.000888       0.004743       0.003765       0.006121       0.003438       0.004226      -0.001127       0.002876      -0.046603      -0.016362       0.004546       0.011816             15.006885      12.013291      -6.367055      -2.441045      23.616531      -3.234184       9.390834          -0.000001
          281              C      28.188875       8.581843      14.867408      -0.201665      38.856710 0.49742234E+03  0.12165811E+05                                10.193585                            7.579070      -0.189758       1.905525                    0.997730      31.249078      93.398205       0.578299       0.433050      -1.047682       0.010422       0.013118      -0.002452       0.016933       0.018634       0.019204      -0.008089      -0.018817       0.048562      -0.036977       0.012083       0.024894             12.704883      13.372684      -4.701633      -4.710810      14.979063      -0.255616       9.762902          -0.000000
          282              C      27.451343       9.767155      14.872230       0.085387      41.871888 0.41619382E+03  0.96433787E+04                                10.586544                            6.845670      -0.111739       1.973372                    0.999254      26.618654      75.071123       0.626044       0.422248      -1.064380       0.012428       0.001162      -0.000420       0.012489      -0.009426      -0.002168      -0.008026       0.021133       0.019154      -0.019953       0.008704       0.011249             14.916136      16.737904      -2.707004      -9.126714      12.762884      -1.653897      15.247620          -0.000000
          283              C      27.760268      10.748714      13.911807      -0.217471      39.588004 0.48453335E+03  0.11749606E+05                                10.241349                            7.422542      -0.035928       1.945227                    0.999025      31.313420      92.586092       0.592371       0.426396      -1.053844       0.013731      -0.007722       0.006244       0.016945      -0.016961       0.027287       0.017213      -0.022038      -0.046436      -0.046242       0.018033       0.028210             13.140617      11.826575       1.444500      -6.647631      12.506083      -5.985488      15.089193          -0.000000
          284              C      26.392610      10.027605      15.859176       0.092960      38.571782 0.39690485E+03  0.90775152E+04                                10.028652                            6.675359      -0.067019       1.994184                    0.999223      26.052832      72.724321       0.636109       0.421012      -1.066389      -0.000185       0.002294       0.003686       0.004345       0.003732      -0.015054      -0.002415      -0.026508      -0.023603      -0.023692       0.004955       0.018737             13.919377      18.190262      -3.871287      -8.260942       7.344470       0.351434      16.223400          -0.000000
          285              C      25.253066      10.704420      15.538499      -0.152444      36.139336 0.41608232E+03  0.96759463E+04                                 9.488041                            6.787657       0.100400       2.000101                    0.999741      29.377995      84.015078       0.634308       0.415233      -1.064893      -0.011416       0.003992       0.026415       0.029052       0.004485       0.010037      -0.019672      -0.001819       0.069485      -0.025393      -0.007976       0.033370             12.006353      16.223747      -4.028517      -5.690877       7.026047       0.404096      12.769266           0.000001
          286              C      24.246502      10.966641      16.449896      -0.099966      35.694018 0.42102290E+03  0.98160388E+04                                 9.447061                            6.857990      -0.010895       1.965141                    0.999636      29.176474      83.442300       0.627128       0.418909      -1.062954       0.018239      -0.016295      -0.003151       0.024660      -0.011454       0.021450      -0.014142       0.010097      -0.036505      -0.026730      -0.006432       0.033163             11.898897      14.613354      -3.349335      -5.738640       6.532650       0.431562      14.550686           0.000002
          287              C      24.440859      10.569765      17.790470      -0.033366      42.185308 0.43685676E+03  0.10179915E+05                                10.448491                            6.870514       0.004010       2.002913                    0.999246      27.231300      75.418789       0.648680       0.405201      -1.082331       0.033521      -0.018483      -0.028964       0.048002       0.006358       0.001831      -0.003586       0.022900       0.045677      -0.021134       0.005410       0.015724             15.041275      19.753438      -5.545395      -8.704954       7.844619       1.865568      17.525767           0.000000
          288              C      25.593700       9.905352      18.128025      -0.088843      36.487070 0.40620678E+03  0.94198963E+04                                 9.679742                            6.791191       0.011885       1.983414                    0.999665      28.856973      83.277514       0.620342       0.425771      -1.054853       0.004451       0.004399      -0.026527       0.027255       0.013193       0.014169      -0.010039      -0.022516       0.028015      -0.029552       0.011208       0.018344             12.581403      15.789800      -4.764613      -5.624207       7.318216       1.224004      14.636193           0.000000
          289              C      26.541957       9.609468      17.188498      -0.132282      37.540072 0.43593452E+03  0.10288233E+05                                 9.892730                            7.044021       0.052424       2.000433                    0.998672      29.296718      85.260848       0.608044       0.426826      -1.054317      -0.021802       0.008773       0.012725       0.026725      -0.003552       0.013664      -0.001198       0.001068      -0.054485      -0.023758       0.006871       0.016888             12.843651      14.607281      -3.770770      -6.368431       7.526474       0.527203      16.397198          -0.000000
          290              C       9.513243       7.102418      13.953599       0.101409      40.226246 0.40647250E+03  0.93661878E+04                                10.369580                            6.778301      -0.138710       1.968946                    0.999115      26.332176      74.149634       0.627094       0.423879      -1.062953       0.001353      -0.006258       0.005867       0.008684      -0.008168      -0.014394      -0.008411      -0.010445       0.025005      -0.022788       0.005515       0.017273             14.751812      15.387790      -4.309974       0.035132      23.541076      -0.453285       5.326571          -0.000001
          291              C       8.839132       5.878128      13.943151      -0.214612      38.363016 0.47277756E+03  0.11394598E+05                                10.013284                            7.297694       0.021847       1.968774                    0.998901      30.989244      91.354011       0.601615       0.422421      -1.056292       0.010328       0.003326       0.004129       0.011609       0.001406       0.006778       0.004684       0.057229       0.055667      -0.038291       0.012273       0.026018             12.909842      11.676619       1.058791      -0.040460      21.957157       0.151405       5.095750          -0.000001
          292              C      23.363713      10.915259      18.782238       0.575818      29.799871 0.28850039E+03  0.61376615E+04                                 8.767716                            5.937046       0.080684       2.066757                    0.999645      22.706830      62.626434       0.628382       0.458169      -1.036387      -0.061566       0.009347       0.036876       0.072371       0.030022       0.035847      -0.011622      -0.137264      -0.152916      -0.087717      -0.012794       0.100512             12.041256      15.169665      -3.276163      -5.311553       5.680785       1.580215      15.273318           0.000001
          293              C       7.462267       5.102093      17.436038       0.616621      23.521751 0.24397889E+03  0.50136775E+04                                 7.554478                            5.528560       0.038568       2.070002                    0.999455      21.998903      61.059447       0.634452       0.469789      -1.022484       0.053125       0.013254       0.035563       0.065289      -0.004292      -0.086891      -0.012132       0.012720       0.113169      -0.079948      -0.023506       0.103454              9.408909      10.234744       0.544338       4.832513       9.791668       1.225205       8.200316          -0.000000
          294              C      26.741429       4.788490      16.547948      -0.042562      37.937831 0.44568618E+03  0.10466544E+05                                 9.791910                            7.003044       0.023969       2.012258                    0.999335      27.439120      76.979346       0.632057       0.412644      -1.074453      -0.039187      -0.006664      -0.030359       0.050017      -0.007534       0.002506      -0.002834      -0.008537       0.005980      -0.009706       0.000203       0.009503             12.812948      15.389179       1.939776       7.827409      11.605474       2.884007      11.444192          -0.000000
          295              C      25.887282       5.832061      16.125201      -0.102604      35.008973 0.43434528E+03  0.10252079E+05                                 9.445183                            7.048413      -0.013733       1.968158                    0.999631      29.582722      86.393272       0.604993       0.428923      -1.051927      -0.012046      -0.025605      -0.003809       0.028552      -0.001669      -0.015037       0.003551      -0.036361      -0.022296      -0.026408       0.003694       0.022714             11.658030      13.513603       1.327693       6.296633      11.319383       2.517505      10.141105          -0.000000
          296              C      24.882765       5.555666      15.243540      -0.148778      35.573529 0.42440425E+03  0.99302492E+04                                 9.436969                            6.868020       0.153653       2.016693                    0.999755      29.564664      85.138703       0.628074       0.416787      -1.062635       0.015813      -0.008476       0.015940       0.024000      -0.025685       0.002950      -0.012538      -0.022810      -0.020159      -0.025888      -0.009122       0.035010             12.073518      13.752802       3.057922       7.268798      11.271457       3.888604      11.196295           0.000000
          297              C      24.630102       4.253417      14.776590       0.079183      40.804364 0.41428554E+03  0.95764612E+04                                10.464521                            6.823878      -0.082684       1.985672                    0.999389      26.469135      74.264849       0.628647       0.421497      -1.066153       0.001384       0.003313       0.003660       0.005127       0.013354       0.007740      -0.006730       0.004847       0.013555      -0.020025       0.008015       0.012010             15.505035      19.862761       3.212862      11.629345      11.502758       3.843543      15.149586          -0.000000
          298              C      35.678769      20.966493      15.260418      -0.142761      34.815590 0.43339795E+03  0.10228210E+05                                 9.420774                            7.028740      -0.049248       1.958140                    0.999104      29.824003      87.204871       0.607147       0.427464      -1.052404       0.020694       0.011211       0.016826       0.028931       0.014710      -0.008809       0.004097      -0.039735      -0.032486      -0.025613      -0.004554       0.030168             11.904651      15.578146       0.775130       7.690666       9.275214       1.643319      10.860592          -0.000000
          299              C      36.718065      21.235801      16.120379      -0.088634      33.984964 0.41812231E+03  0.98065134E+04                                 9.320333                            6.951477      -0.232395       1.902173                    0.999192      29.548811      86.909158       0.602577       0.433393      -1.045905      -0.021884       0.008823      -0.016708       0.028912      -0.010166      -0.013415      -0.022587      -0.017457       0.005642      -0.031107       0.003446       0.027661             11.603994      13.633286       1.498422       6.590607      10.771549       2.546269      10.407146          -0.000000
          300              C      23.531476       3.998283      13.816970       0.091641      41.631462 0.41492881E+03  0.96162640E+04                                10.620315                            6.847180      -0.243200       1.929229                    0.999122      26.777618      75.772559       0.623724       0.423722      -1.062401      -0.006001      -0.001699      -0.006125       0.008742      -0.001617       0.013291       0.004859      -0.013668      -0.003853      -0.018004       0.006228       0.011776             15.797441      19.482928       4.785898      11.102985      12.200394       1.634729      15.709002          -0.000000
          301              C      33.110192      20.479257      13.780000      -0.209279      39.555892 0.48578008E+03  0.11787452E+05                                10.282506                            7.436292      -0.056212       1.940484                    0.998833      31.266481      92.478311       0.591318       0.426879      -1.053542       0.001927       0.003451      -0.007761       0.008710      -0.026431      -0.007813      -0.022831      -0.014550       0.035326      -0.041309       0.008084       0.033225             13.843820      16.778334       7.420682       6.766492      14.193823       2.618536      10.559304          -0.000001
          302              C      32.081125      20.227666      12.840472       0.099092      40.688309 0.41927773E+03  0.97486288E+04                                10.497183                            6.919936      -0.208563       1.946803                    0.999106      26.622088      75.612065       0.615079       0.428286      -1.058884       0.003830       0.003903      -0.003803       0.006661      -0.003250      -0.001366       0.004230       0.004437      -0.047770      -0.016741       0.004469       0.012272             14.999842      15.194916       8.201354       4.020380      20.415927      -0.497712       9.388683          -0.000001
          303              C      21.526534       3.502189      11.922645      -0.203405      38.903000 0.49818421E+03  0.12188769E+05                                10.198386                            7.582356      -0.185221       1.906502                    0.997798      31.275874      93.486402       0.578478       0.432763      -1.047885       0.016446      -0.001991       0.001649       0.016648      -0.001427      -0.003149       0.020558       0.042334       0.046451      -0.036967       0.012360       0.024607             12.710824      10.512434       3.049485       2.579036      17.852871      -3.951859       9.767168          -0.000000
          304              C      22.184278       4.733567      11.917823       0.085694      41.851384 0.41600219E+03  0.96375094E+04                                10.581318                            6.842868      -0.109421       1.974119                    0.999277      26.615184      75.047646       0.626361       0.422097      -1.064511       0.008041      -0.010813       0.001344       0.013542      -0.003499       0.007368       0.002007      -0.026068       0.019206      -0.018958       0.008200       0.010758             14.907494      11.408147      -0.365028       5.992538      18.076214      -7.069506      15.238121          -0.000000
          305              C      23.188794       4.956809      12.878246      -0.219876      39.681098 0.48584625E+03  0.11789742E+05                                10.258035                            7.433243      -0.038672       1.944047                    0.999013      31.356154      92.753484       0.591850       0.426471      -1.053769      -0.000153      -0.014293      -0.006575       0.015734       0.017244      -0.028447       0.016301      -0.017715      -0.047089      -0.046463       0.019175       0.027288             13.164645      13.614529      -0.429971       8.527200      10.760456      -2.768901      15.118949          -0.000000
          306              C      21.880468       5.780681      10.930877       0.093349      38.563100 0.39682029E+03  0.90748153E+04                                10.026637                            6.674365      -0.064024       1.995137                    0.999229      26.047312      72.698451       0.636216       0.420976      -1.066445       0.001442       0.001384      -0.002476       0.003182       0.009889       0.009387      -0.012098       0.018846      -0.024992      -0.023914       0.005308       0.018606             13.916373       6.702151      -2.759966       3.825542      18.826779      -7.327483      16.220188          -0.000000
          307              C      21.896835       7.105963      11.251554      -0.150878      36.094308 0.41542847E+03  0.96569154E+04                                 9.481693                            6.783441       0.098338       1.999859                    0.999748      29.352777      83.925540       0.634350       0.415370      -1.064808      -0.001845       0.013064      -0.025752       0.028935      -0.001699       0.012067       0.018293       0.007985       0.072842      -0.025473      -0.008584       0.034057             11.998099       5.833025      -1.967106       2.493645      17.400741      -5.126727      12.760533           0.000001
          308              C      21.620644       8.108783      10.340157      -0.100173      35.694033 0.42105576E+03  0.98168208E+04                                 9.445322                            6.856817      -0.013770       1.964317                    0.999623      29.181164      83.450907       0.627391       0.418733      -1.063084      -0.005635      -0.023283       0.002619       0.024098       0.001344       0.002166       0.025889      -0.025165      -0.036961      -0.027052      -0.006475       0.033527             11.896140       5.650938      -1.823545       2.494485      15.491231      -5.182389      14.546252           0.000001
          309              C      21.374118       7.742028       8.999583      -0.034482      42.233415 0.43738660E+03  0.10195668E+05                                10.456895                            6.875279       0.004294       2.002747                    0.999242      27.249492      75.489451       0.648350       0.405272      -1.082251       0.000827      -0.037958       0.028625       0.047549      -0.011911       0.001972       0.003664       0.000441       0.044362      -0.019770       0.004398       0.015372             15.054532       6.023852      -2.386197       2.739312      21.598241      -8.480256      17.541501           0.000000
          310              C      21.375141       6.411431       8.662028      -0.088501      36.482023 0.40614314E+03  0.94180336E+04                                 9.679298                            6.790852       0.012280       1.983469                    0.999639      28.851952      83.260793       0.620332       0.425795      -1.054840       0.006692      -0.001242       0.028089       0.028902       0.003375       0.001916       0.017612       0.033779       0.027750      -0.029641       0.010852       0.018789             12.581194       5.309567      -1.286109       1.751504      17.800835      -5.483443      14.633180           0.000000
          311              C      21.593025       5.442274       9.601555      -0.132711      37.517613 0.43563840E+03  0.10278842E+05                                 9.885224                            7.038613       0.056080       2.001600                    0.998675      29.289536      85.212228       0.608708       0.426461      -1.054610      -0.003068       0.023387      -0.011744       0.026349       0.001306      -0.006057       0.012290      -0.005723      -0.054396      -0.023777       0.007394       0.016383             12.833500       6.026136      -1.179211       2.724297      16.094513      -5.772185      16.379852          -0.000000
          312              C      31.366097      18.936049      12.836454       0.101694      40.221853 0.40646514E+03  0.93659553E+04                                10.368896                            6.778574      -0.138117       1.969142                    0.999112      26.330419      74.143902       0.627036       0.423921      -1.062929      -0.004531      -0.004137      -0.005490       0.008233       0.008956       0.015184      -0.009178      -0.009541       0.026855      -0.024137       0.005672       0.018465             14.749076      17.767882       5.678784       0.374224      21.153570       0.256233       5.325776          -0.000001
          313              C      29.968774      18.907700      12.846902      -0.214763      38.412074 0.47351930E+03  0.11417023E+05                                10.021203                            7.303069      -0.029953       1.955383                    0.999132      31.012770      91.443538       0.601432       0.422381      -1.056310       0.006638      -0.007068      -0.003726       0.010387      -0.025467      -0.007203       0.003077      -0.026396       0.055053      -0.038231       0.012752       0.025479             12.920861      20.322801       3.926295      -0.111555      13.340276      -0.111128       5.099505          -0.000001
          314              C      21.134753       8.847610       8.007815       0.575752      29.785923 0.28835448E+03  0.61335389E+04                                 8.763497                            5.934496       0.079130       2.066478                    0.999615      22.701904      62.599566       0.628709       0.458007      -1.036519      -0.023037       0.057914      -0.036494       0.072226       0.044646      -0.007502       0.036041       0.121145      -0.151642      -0.086889      -0.013752       0.100641             12.034887       5.213369      -2.469060       1.286405      15.625712      -5.386209      15.265579           0.000001
          315              C      12.308909       3.911466      17.436038       0.614957      23.579447 0.24468025E+03  0.50315262E+04                                 7.564314                            5.534804       0.046463       2.071591                    0.999447      22.034615      61.172563       0.634408       0.469501      -1.022676      -0.038329       0.039549       0.036467       0.066053      -0.003180       0.053931      -0.068734      -0.013377       0.113455      -0.079743      -0.023305       0.103047              9.422435      10.388996      -0.466391      -3.484152       9.665498       3.578954       8.212811          -0.000000
          316              C      23.399516      20.764511      16.547948      -0.041598      37.868719 0.44472133E+03  0.10437846E+05                                 9.779325                            6.994596       0.025241       2.013036                    0.999330      27.408841      76.862967       0.632579       0.412542      -1.074559       0.025375      -0.030266      -0.028851       0.048912       0.007124       0.000899       0.002789      -0.008852       0.003921      -0.009073       0.000239       0.008834             12.795513      14.213400      -2.603853      -6.402267      12.744436       5.327720      11.428704          -0.000000
          317              C      22.922831      19.503013      16.125201      -0.102270      35.030766 0.43463787E+03  0.10261313E+05                                 9.452536                            7.054006      -0.014543       1.967933                    0.999628      29.590456      86.442168       0.604304       0.429314      -1.051625       0.027079       0.002431      -0.004351       0.027533       0.017250       0.004550      -0.015904       0.015007      -0.025254      -0.027798       0.003846       0.023953             11.667478      13.027389      -1.616815      -5.333146      11.825418       4.198964      10.149627          -0.000000
          318              C      23.664456      18.771274      15.243540      -0.148031      35.525394 0.42373122E+03  0.99101106E+04                                 9.426348                            6.860906       0.156614       2.017850                    0.999752      29.543833      85.047034       0.628658       0.416585      -1.062813      -0.000780       0.017456       0.016726       0.024188       0.022695       0.009711       0.008605      -0.033044      -0.020412      -0.026024      -0.008970       0.034994             12.058612      14.520747      -2.597913      -6.991131      10.473214       4.344894      11.181874           0.000000
          319              C      24.918568      19.203585      14.776590       0.080251      40.782919 0.41402168E+03  0.95691187E+04                                10.461962                            6.822805      -0.088493       1.984139                    0.999393      26.460044      74.241638       0.628526       0.421633      -1.066035      -0.003411      -0.000579       0.002915       0.004524      -0.009262       0.001872       0.010930       0.020347       0.011305      -0.020533       0.007680       0.012853             15.499878      16.368654      -5.222897      -9.138751      14.986736       8.146644      15.144245          -0.000000
          320              C      25.378886      20.415473      15.260418      -0.143904      34.847115 0.43388710E+03  0.10242324E+05                                 9.422602                            7.029433      -0.045162       1.958996                    0.999148      29.843936      87.265274       0.607560       0.427066      -1.052681      -0.020054       0.012045       0.017350       0.029125       0.009912       0.001108      -0.009978       0.044679      -0.028970      -0.025801      -0.003493       0.029294             11.907586      11.526280      -3.117419      -5.270839      13.333011       5.839759      10.863468          -0.000000
          321              C      24.626010      21.180876      16.120379      -0.089491      34.051367 0.41908012E+03  0.98350971E+04                                 9.334854                            6.961543      -0.235832       1.900821                    0.999201      29.580054      87.042447       0.601838       0.433656      -1.045694       0.002366      -0.023363      -0.017169       0.029089       0.013787       0.026899      -0.000452      -0.007577       0.006726      -0.031894       0.002946       0.028949             11.624012      12.810056      -1.995592      -5.514607      11.635325       4.442167      10.426656          -0.000000
          322              C      25.688835      18.379714      13.816970       0.089956      41.733897 0.41604231E+03  0.96489837E+04                                10.637365                            6.856926      -0.245729       1.927927                    0.999164      26.817581      75.924442       0.623174       0.423792      -1.062308       0.003947      -0.004340      -0.006457       0.008724       0.006726      -0.010447       0.008308       0.004281      -0.006523      -0.017296       0.005972       0.011325             15.824428      18.196649      -5.555065      -6.978002      13.541197       8.814922      15.735439          -0.000000
          323              C      27.085134      18.434638      13.780000      -0.207775      39.488452 0.48475059E+03  0.11756611E+05                                10.271701                            7.428788      -0.115567       1.925812                    0.999181      31.237171      92.378263       0.591553       0.426922      -1.053481      -0.004196       0.000634      -0.007651       0.008749       0.019943       0.024102       0.004772      -0.038387       0.035296      -0.041732       0.007925       0.033807             13.827616      21.240559      -4.819967      -5.640089       9.695085       4.545145      10.547203          -0.000001
          324              C      27.817553      17.669235      12.840472       0.097481      40.734039 0.41985471E+03  0.97642554E+04                                10.500177                            6.921224      -0.203316       1.948147                    0.999153      26.638783      75.639055       0.615556       0.427856      -1.059274      -0.005143       0.001665      -0.002893       0.006131      -0.000199      -0.003465      -0.002904      -0.007384      -0.048389      -0.016992       0.004932       0.012060             15.005813      26.224659      -1.841188      -1.580321       9.401033       3.732443       9.391746          -0.000001
          325              C      27.120938      16.891430      11.922645      -0.199150      38.777840 0.49614028E+03  0.12126996E+05                                10.180857                            7.569587      -0.185191       1.907210                    0.997719      31.213697      93.273013       0.578610       0.433083      -1.047630      -0.005289       0.014883       0.000461       0.015802      -0.018232      -0.016546      -0.012373      -0.022833       0.045547      -0.037135       0.013252       0.023882             12.687744      18.622424       1.647085       2.124623       9.690104       4.202212       9.750703          -0.000000
          326              C      25.725661      16.845364      11.917823       0.085335      41.895281 0.41642770E+03  0.96503521E+04                                10.591089                            6.848209      -0.112931       1.972806                    0.999302      26.627044      75.105892       0.625831       0.422324      -1.064310       0.004461       0.011785       0.000792       0.012626       0.012857      -0.004615       0.005995       0.006458       0.021309      -0.019001       0.009291       0.009710             14.922786      16.110206       3.071950       3.127577      13.405024       8.734468      15.253128          -0.000000
          327              C      25.030068      17.603680      12.878246      -0.220159      39.657117 0.48549824E+03  0.11778607E+05                                10.247228                            7.425203      -0.031818       1.945944                    0.999037      31.361117      92.742668       0.592843       0.425854      -1.054202       0.013127       0.007119      -0.006613       0.016332      -0.001230       0.000651      -0.033402       0.039684      -0.047382      -0.047329       0.019374       0.027956             13.149097      11.095585      -1.017364      -1.861333      13.255011       8.754961      15.096696          -0.000000
          328              C      24.970739      16.058700      10.930877       0.091958      38.558410 0.39679860E+03  0.90740273E+04                                10.024591                            6.673367      -0.067429       1.994393                    0.999214      26.049025      72.697666       0.636392       0.420873      -1.066530      -0.002267       0.000528      -0.001258       0.002646      -0.013693       0.005841       0.013792       0.006069      -0.022788      -0.023567       0.004874       0.018693             13.912757      13.400395       6.627311       4.430871      12.120554       6.975043      16.217324          -0.000000
          329              C      23.814828      15.410233      11.251554      -0.153082      36.165806 0.41644310E+03  0.96864071E+04                                 9.492656                            6.790632       0.099639       1.999806                    0.999737      29.390128      84.057977       0.634166       0.415237      -1.064893      -0.009658      -0.007329      -0.026787       0.029403      -0.002750      -0.021956       0.000725      -0.007706       0.070137      -0.025695      -0.007640       0.033335             12.013082      12.820763       6.001507       3.199194      10.442494       4.730664      12.775990           0.000001
          330              C      23.084457      14.669635      10.340157      -0.099020      35.636833 0.42021309E+03  0.97920248E+04                                 9.434759                            6.849271      -0.006995       1.966575                    0.999636      29.152711      83.340850       0.627845       0.418649      -1.063164       0.023192       0.007321       0.003099       0.024516       0.010696      -0.023161      -0.011370       0.015732      -0.036959      -0.026740      -0.007114       0.033854             11.882160      11.439273       5.166905       3.235332       9.679431       4.744461      14.527776           0.000002
          331              C      23.525340      14.639515       8.999583      -0.034180      42.231991 0.43739348E+03  0.10195739E+05                                10.456515                            6.875303       0.005123       2.002985                    0.999231      27.247887      75.481557       0.648361       0.405268      -1.082267       0.032200       0.019397       0.029001       0.047478       0.006727      -0.003797      -0.000112      -0.022284       0.044020      -0.020724       0.005547       0.015177             15.053533      15.636380       7.936104       5.972782      11.983139       6.611575      17.541080           0.000000
          332              C      24.677159      15.305700       8.662028      -0.088761      36.493904 0.40634494E+03  0.94238278E+04                                 9.679737                            6.791111       0.015420       1.984079                    0.999683      28.860442      83.288616       0.620520       0.425616      -1.054958      -0.001196       0.006691       0.028550       0.029348      -0.015909      -0.015584      -0.006933      -0.011273       0.025340      -0.028691       0.010894       0.017798             12.581295      13.561004       6.049747       3.871038       9.545041       4.258413      14.637842           0.000000
          333              C      25.407531      15.978971       9.601555      -0.131333      37.495765 0.43531658E+03  0.10269538E+05                                 9.884075                            7.038204       0.055467       2.001606                    0.998693      29.275048      85.168032       0.608430       0.426727      -1.054427      -0.018449      -0.014231      -0.010078       0.025386       0.002499      -0.008274      -0.011349       0.006958      -0.053424      -0.023714       0.006227       0.017487             12.831913      12.550231       4.946252       3.636160       9.562583       5.246225      16.382923          -0.000000
          334              C      29.293641      17.695812      12.836454       0.102201      40.185740 0.40604293E+03  0.93538258E+04                                10.363231                            6.775188      -0.142849       1.968004                    0.999124      26.317217      74.097992       0.627172       0.423938      -1.062915       0.005987      -0.002981      -0.005985       0.008975      -0.000472       0.000009       0.017131       0.020295       0.025749      -0.023573       0.005858       0.017715             14.740859      25.212310      -1.374343      -0.409213      13.686903       0.195618       5.323363          -0.000001
          335              C      30.016852      16.499869      12.846902      -0.215392      38.457133 0.47411585E+03  0.11435564E+05                                10.034416                            7.312172      -0.036878       1.953202                    0.999134      31.024146      91.508319       0.600473       0.422902      -1.055933       0.002534       0.009730      -0.003644       0.010695       0.024326       0.001186      -0.007994      -0.030033       0.055770      -0.038315       0.012777       0.025539             12.940595      18.519361      -5.005330       0.152189      15.195904      -0.041268       5.106519          -0.000001
          336              C      22.687561      13.879428       8.007815       0.577409      29.746748 0.28792468E+03  0.61223681E+04                                 8.757835                            5.931407       0.078102       2.066513                    0.999633      22.683385      62.546640       0.628634       0.458213      -1.036360      -0.038923      -0.049188      -0.036872       0.072760      -0.073562      -0.027960      -0.025242       0.016248      -0.153447      -0.087318      -0.012379       0.099697             12.025700      10.876155       5.738275       4.016110       9.947675       3.802267      15.253269           0.000001
          337              C      10.916701       8.704095      17.436038       0.617724      23.512488 0.24385714E+03  0.50105107E+04                                 7.552887                            5.527333       0.040077       2.070644                    0.999444      21.991275      61.032650       0.634501       0.469815      -1.022478      -0.013959      -0.052258       0.034979       0.064415       0.007187       0.032511       0.081109       0.001039       0.111885      -0.079809      -0.022974       0.102782              9.407112       9.428978      -0.080259      -1.355151      10.593655      -4.796755       8.198702          -0.000000
          338              C      11.234833       9.882320      16.547948      -0.043431      37.956526 0.44597018E+03  0.10474548E+05                                 9.792852                            7.003511       0.025187       2.012544                    0.999316      27.451020      77.009629       0.632295       0.412437      -1.074623       0.014459       0.038188      -0.031185       0.051380       0.000660      -0.003049       0.000141       0.018824       0.006028      -0.010445       0.000802       0.009643             12.814498      10.871254       0.668537      -1.416047      16.126341      -8.222559      11.445899          -0.000000
          339              C      12.565665      10.100247      16.125201      -0.102844      35.011684 0.43436568E+03  0.10253119E+05                                 9.448322                            7.051099      -0.013244       1.968520                    0.999618      29.583243      86.409210       0.604528       0.429229      -1.051694      -0.016009       0.022374      -0.003864       0.027781      -0.014963       0.011089       0.012202       0.020805      -0.022128      -0.027442       0.004779       0.022663             11.661714      10.721174       0.287446      -0.969390      14.119741      -6.713894      10.144227          -0.000000
          340              C      12.828558      11.108383      15.243540      -0.151169      35.622090 0.42518438E+03  0.99521381E+04                                 9.439125                            6.869558       0.156693       2.017170                    0.999752      29.596903      85.221008       0.628717       0.416209      -1.063104      -0.015585      -0.009919       0.017617       0.025527       0.003135      -0.011571       0.004193       0.053745      -0.020217      -0.025150      -0.008475       0.033625             12.076107       9.246480      -0.454794      -0.266958      15.783762      -8.240658      11.198080           0.000000
          341              C      11.827110      11.978320      14.776590       0.082611      40.730549 0.41333655E+03  0.95499876E+04                                10.457474                            6.819821      -0.088194       1.984468                    0.999414      26.435283      74.176080       0.628252       0.421962      -1.065754       0.002577      -0.003552       0.002939       0.005282      -0.004405      -0.010112      -0.004272      -0.025081       0.013068      -0.020165       0.007549       0.012617             15.493699      10.803181       2.010531      -2.482968      20.540175     -11.983240      15.137742          -0.000000
          342              C      31.006024      11.771023      15.260418      -0.144590      34.870115 0.43425314E+03  0.10253091E+05                                 9.427685                            7.033394      -0.046290       1.958559                    0.999125      29.853828      87.302286       0.607262       0.427187      -1.052610      -0.001338      -0.023789       0.017599       0.029621      -0.024217       0.008533       0.005788      -0.006977      -0.030682      -0.026009      -0.003611       0.029620             11.914461      10.186277       2.344426      -2.424331      14.687008      -7.489642      10.870097          -0.000000
          343              C      30.719604      10.736311      16.120379      -0.088606      34.008407 0.41844650E+03  0.98168082E+04                                 9.328435                            6.957364      -0.238131       1.900436                    0.999185      29.560016      86.976887       0.601859       0.433791      -1.045581       0.018926       0.014469      -0.016360       0.028900      -0.002898      -0.013055       0.023261       0.027047       0.007022      -0.031585       0.003195       0.028390             11.614672      10.196045       0.489822      -1.090143      14.230555      -6.988815      10.417416          -0.000000
          344              C      12.155471      13.057326      13.816970       0.088457      41.716283 0.41590158E+03  0.96438073E+04                                10.629917                            6.852294      -0.242292       1.929180                    0.999109      26.813427      75.876965       0.623929       0.423363      -1.062698       0.000436       0.006365      -0.005668       0.008534      -0.004940      -0.002188      -0.013466       0.010799      -0.004193      -0.017733       0.006566       0.011167             15.813953       9.884833       0.761808      -4.139682      21.831443     -10.446239      15.725585          -0.000000
          345              C      31.868355      14.239095      13.780000      -0.208497      39.583256 0.48606845E+03  0.11797043E+05                                10.290874                            7.441201      -0.115098       1.925442                    0.999148      31.272669      92.528396       0.590759       0.427189      -1.053275       0.002287      -0.003476      -0.008122       0.009126       0.006609      -0.015735       0.017813       0.054410       0.035387      -0.041482       0.007994       0.033488             13.857812       8.419399      -2.594584      -1.114632      22.585663      -7.178588      10.568374          -0.000001
          346              C      32.165005      15.256089      12.840472       0.097939      40.714282 0.41951802E+03  0.97553246E+04                                10.500229                            6.920620      -0.205133       1.947647                    0.999172      26.630865      75.633988       0.615240       0.428125      -1.059015       0.000888      -0.004743      -0.003765       0.006121       0.003438       0.004226      -0.001127       0.002876      -0.046603      -0.016362       0.004546       0.011816             15.006885      12.013291      -6.367055      -2.441045      23.616531      -3.234184       9.390834          -0.000001
          347              C      12.728313      15.041706      11.922645      -0.201665      38.856710 0.49742233E+03  0.12165811E+05                                10.193584                            7.579070      -0.189758       1.905525                    0.997730      31.249078      93.398204       0.578299       0.433050      -1.047682      -0.010422      -0.013118       0.002452       0.016933       0.018634       0.019204      -0.008089      -0.018817       0.048562      -0.036977       0.012083       0.024894             12.704883      13.372683      -4.701632      -4.710809      14.979063      -0.255616       9.762902          -0.000000
          348              C      13.465845      13.856394      11.917823       0.085387      41.871888 0.41619382E+03  0.96433787E+04                                10.586544                            6.845670      -0.111739       1.973372                    0.999254      26.618654      75.071123       0.626044       0.422248      -1.064380      -0.012428      -0.001162       0.000420       0.012489      -0.009426      -0.002168      -0.008026       0.021133       0.019154      -0.019953       0.008704       0.011249             14.916136      16.737904      -2.707004      -9.126714      12.762884      -1.653897      15.247620          -0.000000
          349              C      13.156920      12.874835      12.878246      -0.217471      39.588004 0.48453335E+03  0.11749606E+05                                10.241349                            7.422542      -0.035928       1.945227                    0.999025      31.313420      92.586092       0.592371       0.426396      -1.053844      -0.013731       0.007722      -0.006244       0.016945      -0.016961       0.027287       0.017213      -0.022038      -0.046436      -0.046242       0.018033       0.028210             13.140617      11.826575       1.444500      -6.647631      12.506084      -5.985488      15.089193          -0.000000
          350              C      14.524578      13.595944      10.930877       0.092960      38.571782 0.39690485E+03  0.90775152E+04                                10.028652                            6.675358      -0.067019       1.994184                    0.999223      26.052832      72.724320       0.636109       0.421012      -1.066389       0.000185      -0.002294      -0.003686       0.004345       0.003732      -0.015054      -0.002415      -0.026508      -0.023603      -0.023692       0.004955       0.018737             13.919377      18.190261      -3.871287      -8.260942       7.344470       0.351434      16.223399           0.000000
          351              C      15.664122      12.919129      11.251554      -0.152444      36.139337 0.41608233E+03  0.96759465E+04                                 9.488041                            6.787657       0.100400       2.000101                    0.999741      29.377995      84.015080       0.634308       0.415233      -1.064893       0.011416      -0.003992      -0.026415       0.029052       0.004485       0.010037      -0.019672      -0.001819       0.069485      -0.025393      -0.007976       0.033370             12.006354      16.223748      -4.028517      -5.690877       7.026047       0.404096      12.769267           0.000001
          352              C      16.670686      12.656908      10.340157      -0.099966      35.694022 0.42102294E+03  0.98160401E+04                                 9.447062                            6.857990      -0.010895       1.965141                    0.999636      29.176475      83.442307       0.627128       0.418909      -1.062954      -0.018239       0.016295       0.003151       0.024660      -0.011454       0.021450      -0.014142       0.010098      -0.036505      -0.026730      -0.006432       0.033163             11.898898      14.613356      -3.349336      -5.738641       6.532651       0.431563      14.550689           0.000001
          353              C      16.476329      13.053784       8.999583      -0.033366      42.185307 0.43685676E+03  0.10179915E+05                                10.448491                            6.870514       0.004010       2.002913                    0.999246      27.231300      75.418788       0.648680       0.405201      -1.082331      -0.033521       0.018483       0.028964       0.048002       0.006358       0.001831      -0.003586       0.022900       0.045677      -0.021134       0.005410       0.015724             15.041274      19.753438      -5.545395      -8.704954       7.844619       1.865568      17.525767           0.000000
          354              C      15.323488      13.718197       8.662028      -0.088843      36.487067 0.40620675E+03  0.94198954E+04                                 9.679742                            6.791190       0.011885       1.983414                    0.999665      28.856972      83.277509       0.620342       0.425771      -1.054853      -0.004451      -0.004399       0.026527       0.027255       0.013193       0.014169      -0.010039      -0.022516       0.028015      -0.029552       0.011208       0.018344             12.581402      15.789799      -4.764612      -5.624207       7.318215       1.224004      14.636192           0.000000
          355              C      14.375231      14.014081       9.601555      -0.132282      37.540072 0.43593452E+03  0.10288233E+05                                 9.892730                            7.044021       0.052424       2.000433                    0.998672      29.296718      85.260846       0.608044       0.426826      -1.054317       0.021801      -0.008773      -0.012725       0.026725      -0.003552       0.013664      -0.001198       0.001068      -0.054485      -0.023758       0.006871       0.016888             12.843651      14.607280      -3.770770      -6.368431       7.526474       0.527202      16.397197          -0.000000
          356              C      31.403945      16.521131      12.836454       0.101409      40.226245 0.40647250E+03  0.93661877E+04                                10.369579                            6.778301      -0.138710       1.968946                    0.999115      26.332176      74.149631       0.627094       0.423879      -1.062953      -0.001353       0.006258      -0.005867       0.008684      -0.008168      -0.014394      -0.008411      -0.010445       0.025005      -0.022788       0.005515       0.017273             14.751811      15.387789      -4.309974       0.035132      23.541074      -0.453285       5.326571          -0.000001
          357              C      32.078056      17.745421      12.846902      -0.214612      38.363014 0.47277753E+03  0.11394596E+05                                10.013284                            7.297693       0.021847       1.968774                    0.998901      30.989243      91.354005       0.601615       0.422421      -1.056292      -0.010328      -0.003326      -0.004129       0.011609       0.001406       0.006778       0.004684       0.057229       0.055668      -0.038291       0.012273       0.026018             12.909841      11.676618       1.058790      -0.040460      21.957156       0.151405       5.095749          -0.000001
          358              C      17.553475      12.708290       8.007815       0.575818      29.799871 0.28850039E+03  0.61376616E+04                                 8.767716                            5.937046       0.080683       2.066757                    0.999645      22.706830      62.626436       0.628382       0.458169      -1.036387       0.061566      -0.009347      -0.036876       0.072371       0.030022       0.035847      -0.011622      -0.137264      -0.152916      -0.087717      -0.012794       0.100512             12.041257      15.169666      -3.276164      -5.311553       5.680785       1.580215      15.273319           0.000001
          359              C      19.771189      14.609987       4.041012       0.614957      23.579431 0.24468008E+03  0.50315220E+04                                 7.564311                            5.534802       0.046464       2.071591                    0.999447      22.034615      61.172563       0.634408       0.469501      -1.022676       0.015086      -0.052968       0.036467       0.066053      -0.007382      -0.032560       0.081072       0.001180       0.113455      -0.079743      -0.023305       0.103047              9.422429       9.442465       0.080093       1.357388      10.612017      -4.806834       8.212804          -0.000000
          360              C      19.453058      15.788212       3.152921      -0.041598      37.868713 0.44472130E+03  0.10437845E+05                                 9.779324                            6.994596       0.025241       2.013036                    0.999330      27.408842      76.862968       0.632579       0.412542      -1.074559      -0.013524       0.037109      -0.028851       0.048912      -0.000271       0.002865      -0.000616       0.016765       0.003921      -0.009073       0.000239       0.008834             12.795510      10.856678      -0.665846       1.412808      16.101150      -8.208381      11.428701          -0.000000
          361              C      18.122227      16.006140       2.730174      -0.102270      35.030750 0.43463738E+03  0.10261298E+05                                 9.452533                            7.054001      -0.014543       1.967933                    0.999628      29.590455      86.442163       0.604304       0.429314      -1.051625       0.015644       0.022235      -0.004351       0.027533       0.015123      -0.011498       0.011892       0.022375      -0.025255      -0.027798       0.003846       0.023953             11.667474      10.725704      -0.287947       0.969843      14.127095      -6.718120      10.149623          -0.000000
          362              C      17.859334      17.014275       1.848514      -0.148031      35.525397 0.42373128E+03  0.99101121E+04                                 9.426348                            6.860906       0.156614       2.017850                    0.999752      29.543833      85.047032       0.628658       0.416585      -1.062813       0.014728      -0.009403       0.016726       0.024188      -0.002961       0.012308       0.004108       0.055832      -0.020412      -0.026024      -0.008970       0.034994             12.058611       9.235235       0.453664       0.267231      15.758722      -8.226946      11.181877           0.000000
          363              C      18.860783      17.884213       1.381563       0.080251      40.782932 0.41402198E+03  0.95691270E+04                                10.461965                            6.822808      -0.088493       1.984139                    0.999393      26.460042      74.241629       0.628526       0.421633      -1.066036      -0.002207      -0.002664       0.002915       0.004524       0.004179       0.010402      -0.003844      -0.026215       0.011305      -0.020533       0.007680       0.012853             15.499884      10.809054      -2.013068       2.485830      20.546343     -11.987719      15.144254          -0.000000
          364              C      20.140468      17.676916       1.865391      -0.143904      34.847093 0.43388695E+03  0.10242320E+05                                 9.422599                            7.029432      -0.045162       1.958996                    0.999148      29.843936      87.265278       0.607560       0.427066      -1.052681       0.000404      -0.023390       0.017350       0.029125       0.024303      -0.008087       0.005949      -0.005172      -0.028970      -0.025801      -0.003493       0.029294             11.907582      10.181558      -2.341044       2.421955      14.677723      -7.484557      10.863464          -0.000000
          365              C      20.426888      16.642204       2.725352      -0.089491      34.051385 0.41908051E+03  0.98351081E+04                                 9.334857                            6.961546      -0.235833       1.900821                    0.999201      29.580055      87.042448       0.601837       0.433656      -1.045694      -0.019050       0.013730      -0.017169       0.029089       0.003612       0.013058       0.023521       0.027667       0.006726      -0.031894       0.002946       0.028949             11.624016      10.200778      -0.489119       1.089724      14.244609      -6.996874      10.426659          -0.000000
          366              C       8.303123       1.245552       0.421943       0.089956      41.733864 0.41604199E+03  0.96489745E+04                                10.637359                            6.856922      -0.245729       1.927927                    0.999164      26.817581      75.924438       0.623174       0.423792      -1.062308      -0.001785       0.005588      -0.006457       0.008724       0.005217       0.001972      -0.013201       0.009510      -0.006523      -0.017296       0.005972       0.011325             15.824415       9.894234      -0.761662       4.144949      21.843585     -10.450571      15.735426          -0.000000
          367              C       9.048839       2.427320       0.384973      -0.207775      39.488446 0.48475044E+03  0.11756607E+05                                10.271700                            7.428787      -0.115567       1.925813                    0.999181      31.237171      92.378263       0.591553       0.426922      -1.053481      -0.001549      -0.003950      -0.007652       0.008749      -0.006651       0.016184       0.018487       0.053736       0.035295      -0.041732       0.007925       0.033807             13.827614       8.407239       2.589347       1.116171      22.528400      -7.157031      10.547203          -0.000001
          368              C      18.981477       9.350197      26.235499       0.097481      40.734044 0.41985449E+03  0.97642490E+04                                10.500176                            6.921222      -0.203315       1.948147                    0.999153      26.638784      75.639055       0.615557       0.427856      -1.059274      -0.001129      -0.005286      -0.002893       0.006131      -0.003297      -0.004248      -0.001548       0.003346      -0.048389      -0.016992       0.004932       0.012059             15.005814      12.012421       6.364246       2.442232      23.613277      -3.234820       9.391746          -0.000001
          369              C      17.959571       9.135813      25.317672      -0.199150      38.777843 0.49614011E+03  0.12126991E+05                                10.180858                            7.569586      -0.185191       1.907210                    0.997719      31.213698      93.273020       0.578610       0.433083      -1.047630       0.010245      -0.012022       0.000461       0.015802      -0.019003      -0.018988      -0.008143      -0.020162       0.045547      -0.037135       0.013252       0.023882             12.687747      13.349611       4.691352       4.701543      14.962923      -0.261123       9.750708          -0.000000
          370              C      17.222038       7.950501      25.312849       0.085335      41.895300 0.41642767E+03  0.96503512E+04                                10.591092                            6.848208      -0.112931       1.972806                    0.999302      26.627044      75.105890       0.625831       0.422324      -1.064310       0.012436      -0.002029       0.000792       0.012626       0.009225       0.002884      -0.006994       0.019040       0.021309      -0.019001       0.009291       0.009710             14.922794      16.741728       2.707356       9.128075      12.773517      -1.658666      15.253139          -0.000000
          371              C      17.530963       6.968942      26.273273      -0.220159      39.657116 0.48549810E+03  0.11778603E+05                                10.247227                            7.425201      -0.031817       1.945944                    0.999037      31.361117      92.742665       0.592843       0.425853      -1.054202       0.012729       0.007809      -0.006613       0.016332       0.016568      -0.028602       0.017265      -0.021973      -0.047382      -0.047329       0.019373       0.027956             13.149098      11.834098      -1.443741       6.651357      12.516500      -5.989439      15.096697          -0.000000
          372              C      16.163306       7.690052      24.325904       0.091958      38.558425 0.39679855E+03  0.90740258E+04                                10.024594                            6.673367      -0.067429       1.994393                    0.999214      26.049025      72.697667       0.636392       0.420873      -1.066530      -0.000676      -0.002227      -0.001258       0.002646      -0.004218       0.014865      -0.001837      -0.026752      -0.022788      -0.023567       0.004874       0.018693             13.912764      18.179944       3.867845       8.256010       7.341017       0.349728      16.217330          -0.000000
          373              C      15.023762       7.013237      24.646581      -0.153082      36.165797 0.41644317E+03  0.96864093E+04                                 9.492655                            6.790633       0.099639       1.999806                    0.999737      29.390131      84.057988       0.634166       0.415237      -1.064893      -0.011176      -0.004699      -0.026787       0.029403      -0.004712      -0.010350      -0.019377      -0.000911       0.070137      -0.025695      -0.007640       0.033335             12.013082      16.234519       4.030575       5.696470       7.028741       0.405250      12.775985           0.000001
          374              C      14.017199       6.751016      23.735183      -0.099020      35.636839 0.42021336E+03  0.97920329E+04                                 9.434762                            6.849275      -0.006994       1.966575                    0.999636      29.152711      83.340857       0.627845       0.418649      -1.063164       0.017936       0.016424       0.003099       0.024516       0.012160      -0.021428      -0.014373       0.010660      -0.036959      -0.026740      -0.007114       0.033854             11.882164      14.594065       3.345487       5.726491       6.524645       0.429649      14.527782           0.000002
          375              C      14.211556       7.147892      22.394609      -0.034180      42.231998 0.43739359E+03  0.10195742E+05                                10.456516                            6.875304       0.005123       2.002985                    0.999231      27.247887      75.481556       0.648361       0.405268      -1.082267       0.032898       0.018188       0.029001       0.047478      -0.006286      -0.001996      -0.003232       0.022793       0.044020      -0.020724       0.005546       0.015177             15.053535      19.769322       5.549956       8.712183       7.850204       1.866795      17.541078           0.000000
          376              C      15.364399       7.812304      22.057054      -0.088761      36.493880 0.40634450E+03  0.94238154E+04                                 9.679733                            6.791108       0.015420       1.984079                    0.999683      28.860442      83.288617       0.620520       0.425616      -1.054957       0.005196      -0.004381       0.028550       0.029348      -0.012836      -0.013796      -0.010029      -0.021920       0.025340      -0.028691       0.010894       0.017798             12.581290      15.788259       4.763835       5.623410       7.317776       1.223211      14.637837           0.000000
          377              C      16.312654       8.108189      22.996581      -0.131333      37.495812 0.43531700E+03  0.10269550E+05                                 9.884084                            7.038208       0.055467       2.001606                    0.998693      29.275049      85.168042       0.608430       0.426727      -1.054427      -0.021549      -0.008862      -0.010078       0.025386       0.004262      -0.013966      -0.001491       0.000849      -0.053424      -0.023714       0.006227       0.017487             12.831929      14.593090       3.766818       6.361463       7.519744       0.525900      16.382951          -0.000000
          378              C      19.742537      10.615238      26.231480       0.102201      40.185761 0.40604304E+03  0.93538288E+04                                10.363235                            6.775190      -0.142849       1.968004                    0.999124      26.317216      74.097990       0.627172       0.423938      -1.062915       0.000412       0.006675      -0.005985       0.008975       0.008552       0.014841      -0.008558      -0.010966       0.025749      -0.023573       0.005858       0.017715             14.740868      15.378038       4.303488      -0.035196      23.521201      -0.452197       5.323366          -0.000001
          379              C      19.068426      11.839529      26.241929      -0.215392      38.457153 0.47411615E+03  0.11435572E+05                                10.034419                            7.312174      -0.036878       1.953202                    0.999134      31.024146      91.508321       0.600473       0.422902      -1.055933       0.009693      -0.002671      -0.003644       0.010694      -0.000841      -0.006331       0.005024       0.057151       0.055770      -0.038315       0.012776       0.025539             12.940601      11.692024      -1.063563       0.040354      22.023257       0.152434       5.106521          -0.000001
          380              C      13.134412       6.802397      21.402841       0.577408      29.746756 0.28792486E+03  0.61223728E+04                                 8.757837                            5.931409       0.078102       2.066514                    0.999633      22.683384      62.546639       0.628634       0.458214      -1.036360      -0.062059      -0.009114      -0.036872       0.072760      -0.029746      -0.035840      -0.011593      -0.135538      -0.153447      -0.087318      -0.012379       0.099697             12.025704      15.149285       3.271181       5.300919       5.674545       1.576920      15.253281           0.000001
          381              C      23.225624      11.007985       4.041012       0.617724      23.512492 0.24385735E+03  0.50105159E+04                                 7.552888                            5.527336       0.040077       2.070644                    0.999444      21.991275      61.032649       0.634501       0.469815      -1.022478      -0.052236       0.014040       0.034979       0.064415       0.004043       0.086498      -0.012399       0.011928       0.111885      -0.079809      -0.022973       0.102782              9.407111      10.232977      -0.544440      -4.831685       9.789655       1.224775       8.198700          -0.000000
          382              C      24.405063      10.694383       3.152921      -0.043431      37.956515 0.44597051E+03  0.10474557E+05                                 9.792851                            7.003514       0.025187       2.012544                    0.999316      27.451020      77.009628       0.632295       0.412437      -1.074623       0.040301      -0.006573      -0.031185       0.051380       0.008481      -0.001402      -0.002711      -0.008270       0.006028      -0.010445       0.000802       0.009643             12.814492      15.391529      -1.941241      -7.828961      11.606053       2.884939      11.445894          -0.000000
          383              C      25.259209      11.737954       2.730174      -0.102844      35.011682 0.43436546E+03  0.10253113E+05                                 9.448321                            7.051097      -0.013244       1.968520                    0.999618      29.583243      86.409210       0.604528       0.429229      -1.051694       0.011372      -0.025051      -0.003864       0.027781       0.001527       0.016111       0.003502      -0.036319      -0.022128      -0.027442       0.004779       0.022663             11.661714      13.519038      -1.327905      -6.299100      11.321879       2.517431      10.144226          -0.000000
          384              C      26.263727      11.461558       1.848514      -0.151169      35.622106 0.42518443E+03  0.99521395E+04                                 9.439127                            6.869558       0.156693       2.017170                    0.999752      29.596904      85.221009       0.628717       0.416209      -1.063104      -0.016382      -0.008537       0.017617       0.025527       0.024840      -0.002154      -0.012117      -0.021444      -0.020217      -0.025150      -0.008475       0.033625             12.076112      13.755589      -3.058128      -7.270105      11.274662       3.889139      11.198085           0.000000
          385              C      26.516391      10.159310       1.381563       0.082611      40.730558 0.41333655E+03  0.95499878E+04                                10.457476                            6.819821      -0.088194       1.984468                    0.999414      26.435282      74.176077       0.628252       0.421962      -1.065754      -0.001788       0.004008       0.002939       0.005282      -0.013063      -0.008755      -0.006622       0.004910       0.013068      -0.020165       0.007549       0.012617             15.493703      19.847104      -3.210977     -11.619279      11.496259       3.841308      15.137748          -0.000000
          386              C      25.697024       9.154718       1.865391      -0.144590      34.870096 0.43425303E+03  0.10253088E+05                                 9.427682                            7.033393      -0.046290       1.958559                    0.999125      29.853828      87.302286       0.607262       0.427187      -1.052610      -0.021271       0.010736       0.017599       0.029621      -0.015130       0.009279       0.004496      -0.038457      -0.030682      -0.026009      -0.003611       0.029620             11.914455      15.592153      -0.776651      -7.698381       9.281121       1.645281      10.870092          -0.000000
          387              C      24.657726       9.424026       2.725352      -0.088606      34.008396 0.41844670E+03  0.98168139E+04                                 9.328434                            6.957365      -0.238131       1.900436                    0.999185      29.560017      86.976889       0.601859       0.433791      -1.045581       0.021994       0.009155      -0.016360       0.028900       0.010263       0.013617      -0.022936      -0.018543       0.007022      -0.031585       0.003195       0.028390             11.614667      13.646125      -1.502072      -6.597561      10.780463       2.550304      10.417413          -0.000000
          388              C       7.156418       9.904176       0.421943       0.088457      41.716257 0.41590122E+03  0.96437972E+04                                10.629913                            6.852291      -0.242291       1.929180                    0.999109      26.813426      75.876963       0.623930       0.423363      -1.062698       0.005731      -0.002805      -0.005668       0.008534       0.002206      -0.012756       0.004838      -0.013956      -0.004193      -0.017733       0.006566       0.011167             15.813945      19.504524      -4.792127     -11.116540      12.211740       1.638045      15.725572          -0.000000
          389              C       7.807002       8.667483       0.384973      -0.208497      39.583306 0.48606882E+03  0.11797054E+05                                10.290881                            7.441204      -0.115097       1.925442                    0.999148      31.272668      92.528393       0.590759       0.427189      -1.053275      -0.001866       0.003718      -0.008122       0.009126       0.026865       0.007559      -0.022534      -0.015759       0.035387      -0.041482       0.007994       0.033488             13.857826      16.797143      -7.431476      -6.774165      14.207955       2.623999      10.568381          -0.000001
          390              C      19.065358      14.321774      26.235499       0.097939      40.714315 0.41951802E+03  0.97553249E+04                                10.500234                            6.920620      -0.205133       1.947647                    0.999172      26.630873      75.634019       0.615240       0.428125      -1.059015      -0.003663       0.003141      -0.003766       0.006121       0.002964       0.001137       0.004223       0.004518      -0.046601      -0.016362       0.004546       0.011816             15.006897      15.201702      -8.207893      -4.021408      20.428156      -0.496912       9.390834          -0.000001
          391              C      19.390650      15.313964      25.317672      -0.201665      38.856716 0.49742215E+03  0.12165805E+05                                10.193585                            7.579068      -0.189757       1.905525                    0.997730      31.249078      93.398203       0.578299       0.433050      -1.047682      -0.016571      -0.002467       0.002452       0.016933       0.001169       0.002596       0.020676       0.041683       0.048562      -0.036977       0.012083       0.024894             12.704886      10.505733      -3.046398      -2.576773      17.846021      -3.951881       9.762904          -0.000000
          392              C      18.732906      16.545341      25.312849       0.085387      41.871900 0.41619388E+03  0.96433804E+04                                10.586546                            6.845671      -0.111739       1.973372                    0.999254      26.618654      75.071123       0.626044       0.422248      -1.064380      -0.007220      -0.010182       0.000420       0.012489       0.004438      -0.008035       0.002135      -0.026894       0.019154      -0.019953       0.008704       0.011249             14.916141      11.412299       0.367733      -5.995667      18.088504      -7.077029      15.247619          -0.000000
          393              C      17.728388      16.768584      26.273273      -0.217471      39.587959 0.48453292E+03  0.11749593E+05                                10.241342                            7.422539      -0.035928       1.945227                    0.999025      31.313420      92.586092       0.592371       0.426396      -1.053844      -0.000178      -0.015752      -0.006244       0.016945      -0.018023       0.028550       0.015025      -0.018358      -0.046436      -0.046242       0.018033       0.028210             13.140606      13.587164       0.428015      -8.507388      10.745477      -2.764274      15.089177          -0.000000
          394              C      19.036716      17.592456      24.325904       0.092960      38.571794 0.39690488E+03  0.90775159E+04                                10.028654                            6.675359      -0.067019       1.994184                    0.999223      26.052832      72.724321       0.636109       0.421012      -1.066389      -0.001894       0.001307      -0.003686       0.004345      -0.009612      -0.009619      -0.011830       0.019717      -0.023603      -0.023692       0.004955       0.018737             13.919381       6.703284       2.760723      -3.826117      18.831465      -7.329908      16.223395           0.000000
          395              C      19.020349      18.917737      24.646581      -0.152444      36.139310 0.41608188E+03  0.96759339E+04                                 9.488037                            6.787653       0.100400       2.000101                    0.999741      29.377995      84.015081       0.634308       0.415233      -1.064893       0.002251       0.011883      -0.026415       0.029052       0.001455      -0.012018       0.018528       0.008677       0.069485      -0.025393      -0.007976       0.033370             12.006349       5.836672       1.968461      -2.495480      17.413114      -5.130489      12.769263           0.000001
          396              C      19.296541      19.920557      23.735183      -0.099967      35.694049 0.42102321E+03  0.98160477E+04                                 9.447066                            6.857992      -0.010895       1.965141                    0.999636      29.176476      83.442307       0.627128       0.418908      -1.062954       0.004993      -0.023943       0.003151       0.024660      -0.001354      -0.001522       0.025647      -0.024887      -0.036505      -0.026730      -0.006432       0.033163             11.898908       5.652221       1.824382      -2.495581      15.493798      -5.185604      14.550706           0.000002
          397              C      19.543068      19.553802      22.394609      -0.033366      42.185325 0.43685700E+03  0.10179922E+05                                10.448495                            6.870517       0.004010       2.002913                    0.999246      27.231300      75.418791       0.648680       0.405201      -1.082331      -0.000754      -0.038271       0.028964       0.048002       0.013095      -0.002190       0.003379      -0.000439       0.045677      -0.021135       0.005410       0.015724             15.041282       6.019373       2.383976      -2.736850      21.578695      -8.471505      17.525777           0.000000
          398              C      19.542045      18.223205      22.057054      -0.088843      36.487041 0.40620647E+03  0.94198875E+04                                 9.679738                            6.791188       0.011885       1.983414                    0.999665      28.856971      83.277507       0.620342       0.425771      -1.054853      -0.006035      -0.001655       0.026527       0.027255      -0.003153      -0.001610       0.017290       0.034108       0.028015      -0.029552       0.011208       0.018344             12.581396       5.309835       1.285998      -1.752086      17.798165      -5.482708      14.636188           0.000000
          399              C      19.324160      17.254049      22.996581      -0.132282      37.540090 0.43593477E+03  0.10288240E+05                                 9.892734                            7.044024       0.052424       2.000434                    0.998672      29.296718      85.260847       0.608044       0.426826      -1.054317       0.003303       0.023267      -0.012725       0.026725      -0.001313       0.005795       0.012433      -0.006686      -0.054485      -0.023758       0.006871       0.016888             12.843656       6.031095       1.180696      -2.727645      16.102666      -5.778831      16.397207          -0.000000
          400              C      19.780386      13.030156      26.231480       0.101409      40.226260 0.40647251E+03  0.93661881E+04                                10.369582                            6.778301      -0.138710       1.968946                    0.999115      26.332176      74.149632       0.627094       0.423879      -1.062953       0.004743      -0.004301      -0.005867       0.008684      -0.008607      -0.014481      -0.008261      -0.008925       0.025005      -0.022788       0.005515       0.017273             14.751818      17.770205      -5.685472      -0.374990      21.158675       0.257067       5.326573          -0.000001
          401              C      21.177708      13.001808      26.241929      -0.214612      38.363017 0.47277765E+03  0.11394600E+05                                10.013284                            7.297694       0.021847       1.968774                    0.998901      30.989241      91.353996       0.601615       0.422421      -1.056292      -0.008044      -0.007281      -0.004129       0.011609       0.025484       0.007445       0.003528      -0.026180       0.055668      -0.038291       0.012273       0.026018             12.909841      20.303950      -3.922209       0.110892      13.329822      -0.110741       5.095749          -0.000001
          402              C      19.782434      20.659385      21.402841       0.575818      29.799872 0.28850053E+03  0.61376652E+04                                 8.767716                            5.937048       0.080684       2.066757                    0.999645      22.706831      62.626439       0.628382       0.458169      -1.036387       0.022688       0.057991      -0.036876       0.072371      -0.044426       0.007859       0.036855       0.120632      -0.152916      -0.087717      -0.012794       0.100511             12.041255       5.215764       2.470722      -1.287269      15.634682      -5.390039      15.273319           0.000001
          403              C      18.378981       9.817358       4.041012       0.616621      23.521765 0.24397911E+03  0.50136830E+04                                 7.554482                            5.528562       0.038568       2.070002                    0.999455      21.998903      61.059448       0.634452       0.469789      -1.022484       0.038040       0.039381       0.035563       0.065289       0.003362      -0.053953      -0.069184      -0.013793       0.113169      -0.079948      -0.023506       0.103454              9.408914      10.373846       0.464031       3.477314       9.652574       3.572486       8.200323          -0.000000
          404              C      17.517675       8.952736       3.152921      -0.042562      37.937818 0.44568604E+03  0.10466540E+05                                 9.791908                            7.003043       0.023969       2.012258                    0.999335      27.439120      76.979348       0.632057       0.412644      -1.074453      -0.025365      -0.030605      -0.030359       0.050017      -0.007463      -0.001201       0.003587      -0.008781       0.005980      -0.009706       0.000203       0.009503             12.812944      14.231276       2.608271       6.411316      12.763367       5.336735      11.444189          -0.000000
          405              C      17.994360       7.691239       2.730174      -0.102604      35.008975 0.43434477E+03  0.10252064E+05                                 9.445183                            7.048409      -0.013733       1.968158                    0.999631      29.582722      86.393271       0.604993       0.428922      -1.051927      -0.028198       0.002371      -0.003809       0.028552      -0.016579      -0.004443      -0.014798       0.015289      -0.022296      -0.026407       0.003694       0.022714             11.658033      13.017751       1.613975       5.328539      11.815241       4.194300      10.141107          -0.000000
          406              C      17.252737       6.959499       1.848514      -0.148778      35.573553 0.42440420E+03  0.99302476E+04                                 9.436973                            6.868019       0.153654       2.016693                    0.999755      29.564663      85.138697       0.628074       0.416787      -1.062635       0.000566       0.017933       0.015941       0.024000      -0.022720      -0.009383       0.008824      -0.033083      -0.020159      -0.025888      -0.009122       0.035010             12.073527      14.540035       2.603427       7.002036      10.484239       4.350673      11.196306           0.000000
          407              C      15.998625       7.391810       1.381563       0.079183      40.804380 0.41428586E+03  0.95764702E+04                                10.464524                            6.823881      -0.082684       1.985671                    0.999389      26.469135      74.264850       0.628647       0.421497      -1.066153       0.003562      -0.000458       0.003660       0.005127       0.008776      -0.001958       0.010068       0.020707       0.013555      -0.020025       0.008014       0.012010             15.505040      16.375192       5.226423       9.143288      14.990336       8.149535      15.149593          -0.000000
          408              C      15.538306       8.603699       1.865391      -0.142761      34.815574 0.43339827E+03  0.10228219E+05                                 9.420772                            7.028743      -0.049248       1.958140                    0.999104      29.824003      87.204873       0.607147       0.427464      -1.052404       0.020056       0.012315       0.016826       0.028931      -0.009851      -0.000856      -0.009677       0.045346      -0.032486      -0.025613      -0.004554       0.030167             11.904642      11.522226       3.116807       5.268484      13.331118       5.838641      10.860583          -0.000000
          409              C      16.291182       9.369102       2.725352      -0.088634      33.984943 0.41812242E+03  0.98065167E+04                                 9.320330                            6.951479      -0.232395       1.902173                    0.999192      29.548811      86.909160       0.602577       0.433393      -1.045905      -0.003301      -0.023363      -0.016708       0.028912      -0.012642      -0.026268      -0.000324      -0.008880       0.005642      -0.031107       0.003446       0.027661             11.603986      12.784644       1.988372       5.500429      11.620175       4.434494      10.407139          -0.000000
          410              C      15.228359       6.567939       0.421943       0.091641      41.631437 0.41492875E+03  0.96162624E+04                                10.620311                            6.847180      -0.243200       1.929229                    0.999122      26.777618      75.772560       0.623724       0.423722      -1.062401      -0.004472      -0.004348      -0.006125       0.008742      -0.006727       0.010853       0.009081       0.004034      -0.003853      -0.018004       0.006228       0.011776             15.797431      18.165728       5.546370       6.967201      13.517576       8.798094      15.708989          -0.000000
          411              C      13.832059       6.622864       0.384973      -0.209279      39.555914 0.48578043E+03  0.11787463E+05                                10.282509                            7.436295      -0.056212       1.940484                    0.998833      31.266483      92.478319       0.591318       0.426879      -1.053542       0.003952      -0.000057      -0.007761       0.008710      -0.019516      -0.023679       0.004649      -0.038505       0.035326      -0.041309       0.008084       0.033225             13.843822      21.266448       4.829465       5.650962       9.705712       4.550689      10.559307          -0.000001
          412              C      23.328930      11.763343      26.235499       0.099092      40.688266 0.41927730E+03  0.97486162E+04                                10.497176                            6.919932      -0.208564       1.946803                    0.999106      26.622077      75.612022       0.615079       0.428286      -1.058884       0.005295       0.001365      -0.003803       0.006661       0.000296       0.002980      -0.003298      -0.007846      -0.047772      -0.016741       0.004470       0.012271             14.999829      26.213223       1.839915       1.579161       9.397586       3.730608       9.388679          -0.000001
          413              C      24.025546      10.985538      25.317672      -0.203405      38.903015 0.49818423E+03  0.12188770E+05                                10.198388                            7.582356      -0.185221       1.906502                    0.997798      31.275874      93.486403       0.578478       0.432763      -1.047885       0.006499       0.015238       0.001649       0.016648       0.017618       0.016229      -0.013006      -0.023639       0.046451      -0.036967       0.012360       0.024607             12.710827      18.658696      -1.653760      -2.132895       9.706616       4.209444       9.767170          -0.000000
          414              C      25.420822      10.939472      25.312849       0.085694      41.851379 0.41600225E+03  0.96375113E+04                                10.581318                            6.842869      -0.109421       1.974119                    0.999277      26.615183      75.047645       0.626361       0.422097      -1.064511      -0.005344       0.012370       0.001344       0.013542      -0.013037       0.005422       0.005378       0.006974       0.019206      -0.018958       0.008200       0.010758             14.907492      16.093083      -3.069878      -3.126109      13.391281       8.724436      15.238111          -0.000000
          415              C      26.116414      11.697787      26.273273      -0.219876      39.681048 0.48584582E+03  0.11789729E+05                                10.258027                            7.433239      -0.038672       1.944047                    0.999013      31.356154      92.753483       0.591850       0.426471      -1.053769      -0.012455       0.007014      -0.006575       0.015734       0.000951      -0.000106      -0.032786       0.038724      -0.047089      -0.046463       0.019175       0.027288             13.164631      11.101603       1.020862       1.865659      13.273361       8.769208      15.118930          -0.000000
          416              C      26.175745      10.152807      24.325904       0.093349      38.563095 0.39682039E+03  0.90748181E+04                                10.026636                            6.674365      -0.064024       1.995137                    0.999229      26.047312      72.698449       0.636216       0.420976      -1.066445       0.001920       0.000557      -0.002476       0.003182       0.013105      -0.005783       0.014179       0.007704      -0.024992      -0.023914       0.005308       0.018606             13.916368      13.405428      -6.630103      -4.433013      12.123504       6.976749      16.220172          -0.000000
          417              C      27.331656       9.504341      24.646581      -0.150878      36.094274 0.41542813E+03  0.96569059E+04                                 9.481688                            6.783439       0.098338       1.999860                    0.999748      29.352775      83.925537       0.634350       0.415370      -1.064808       0.010391      -0.008130      -0.025752       0.028935       0.002608       0.021875       0.001304      -0.006935       0.072842      -0.025473      -0.008584       0.034057             11.998091      12.805241      -5.992513      -3.193047      10.428508       4.722918      12.760524           0.000001
          418              C      28.062028       8.763742      23.735183      -0.100173      35.694052 0.42105615E+03  0.98168319E+04                                 9.445324                            6.856819      -0.013771       1.964316                    0.999623      29.181170      83.450920       0.627391       0.418733      -1.063084      -0.022981       0.006762       0.002619       0.024098      -0.010225       0.023504      -0.011068       0.014909      -0.036961      -0.027052      -0.006474       0.033527             11.896143      11.451925      -5.172743      -3.240836       9.690246       4.751480      14.546258           0.000001
          419              C      27.621146       8.733623      22.394609      -0.034482      42.233378 0.43738631E+03  0.10195659E+05                                10.456887                            6.875276       0.004294       2.002747                    0.999242      27.249486      75.489423       0.648350       0.405272      -1.082251      -0.032459       0.019696       0.028625       0.047549      -0.005765       0.004159      -0.000124      -0.020852       0.044362      -0.019770       0.004398       0.015372             15.054516      15.638127      -7.936999      -5.974446      11.983944       6.612426      17.541477           0.000000
          420              C      26.469327       9.399807      22.057054      -0.088501      36.481989 0.40614272E+03  0.94180218E+04                                 9.679292                            6.790848       0.012280       1.983469                    0.999639      28.851953      83.260798       0.620332       0.425795      -1.054840       0.002271       0.006416       0.028089       0.028902       0.016315       0.016211      -0.007147      -0.011044       0.027750      -0.029641       0.010852       0.018789             12.581184      13.564212      -6.051929      -3.873041       9.546179       4.258557      14.633162           0.000000
          421              C      25.738954      10.073078      22.996581      -0.132711      37.517618 0.43563867E+03  0.10278850E+05                                 9.885226                            7.038616       0.056079       2.001600                    0.998675      29.289539      85.212244       0.608707       0.426461      -1.054610       0.018720      -0.014350      -0.011744       0.026349      -0.001825       0.007615      -0.011391       0.005123      -0.054396      -0.023777       0.007393       0.016383             12.833501      12.556196      -4.949342      -3.636713       9.564455       5.245400      16.379852          -0.000000
          422              C      21.852842      11.789919      26.231480       0.101694      40.221846 0.40646513E+03  0.93659549E+04                                10.368895                            6.778574      -0.138117       1.969142                    0.999112      26.330419      74.143903       0.627036       0.423921      -1.062929      -0.005848      -0.001855      -0.005490       0.008233       0.000347      -0.000357       0.017738       0.020283       0.026856      -0.024137       0.005671       0.018465             14.749073      25.225102       1.373350       0.409016      13.696342       0.195971       5.325775          -0.000001
          423              C      21.129630      10.593977      26.241929      -0.214763      38.412105 0.47351963E+03  0.11417033E+05                                10.021209                            7.303072      -0.029953       1.955383                    0.999132      31.012772      91.443547       0.601432       0.422381      -1.056310      -0.002802       0.009282      -0.003726       0.010387      -0.024163      -0.000936      -0.007777      -0.030913       0.055053      -0.038231       0.012752       0.025479             12.920869      18.486187       4.986676      -0.152016      15.176911      -0.041047       5.099507          -0.000001
          424              C      28.458926       7.973535      21.402841       0.575750      29.786046 0.28835603E+03  0.61335802E+04                                 8.763519                            5.934511       0.079112       2.066473                    0.999615      22.701963      62.599769       0.628708       0.458007      -1.036520       0.038636      -0.048904      -0.036494       0.072223       0.074779       0.027461      -0.024518       0.016765      -0.151632      -0.086888      -0.013751       0.100639             12.034918      10.884384      -5.743222      -4.021402       9.954749       3.807174      15.265620           0.000001
          425              O      22.077581       9.793316      22.475783      -0.557470      36.917834 0.52188868E+03  0.12443386E+05                                 8.781931                            7.040278       0.437273       2.205081                    0.996534      27.068588      70.680513       0.721294       0.356150      -1.142152      -0.016763      -0.015129       0.011624       0.025397       0.038676      -0.039657       0.025973      -0.030167       0.002431      -0.072545       0.031372       0.041173             10.483829       9.806074       4.060761      -1.848875      12.542818      -4.720159       9.102596          -0.000000
          426              O      27.535227      16.640431       6.617679      -0.482950      32.006994 0.42560996E+03  0.96208825E+04                                 7.943223                            6.277560       0.690139       2.311739                    0.997397      25.545195      64.453373       0.780372       0.347217      -1.152120      -0.008731      -0.023485      -0.010627       0.027216      -0.013327      -0.009901      -0.000492      -0.085937       0.135597      -0.068444       0.022347       0.046097              9.819739       7.800728       1.208163       2.948573       5.166200       0.845198      16.492288           0.000000
          427              O      19.969527       9.121817      22.348798      -0.554132      34.354581 0.49063556E+03  0.11526372E+05                                 8.361326                            6.813667       0.476237       2.216755                    0.996835      26.983502      70.085099       0.734748       0.354841      -1.142473       0.020111      -0.003796       0.019380       0.028186      -0.035846       0.016916       0.034620       0.060603       0.014970      -0.069387       0.024920       0.044468              9.899387      12.845815      -2.765399       4.141312       7.958797      -3.117642       8.893548          -0.000000
          428              O      29.011316      17.063884       4.855161      -0.611459      40.127583 0.52976603E+03  0.12627019E+05                                 9.161472                            6.934380       0.576615       2.221411                    0.998620      27.927704      71.947204       0.754965       0.340379      -1.159877      -0.033505      -0.024899      -0.006036       0.042178       0.001973      -0.049925      -0.011783       0.032033      -0.167202      -0.077598       0.012240       0.065358             11.580972      20.473247       4.634160       1.395019       6.824992       0.536145       7.444677           0.000001
          429              O      17.901060      11.418912      22.475783      -0.558783      36.931459 0.52216326E+03  0.12450773E+05                                 8.781343                            7.039939       0.444818       2.207082                    0.996497      27.080703      70.699749       0.721694       0.355928      -1.142403      -0.004549       0.021706       0.011112       0.024806      -0.031801       0.042576       0.020154      -0.051815       0.000983      -0.071902       0.031047       0.040855             10.483227       8.341785      -3.215363      -3.163475      14.005427       3.960871       9.102470          -0.000000
          430              O      21.102020       3.268908       6.617679      -0.482623      31.967224 0.42500802E+03  0.96035120E+04                                 7.935247                            6.271971       0.688696       2.311669                    0.997331      25.533092      64.402219       0.780964       0.347090      -1.152269      -0.015451       0.019469      -0.010615       0.027027      -0.030768       0.004320       0.008597       0.065370       0.134647      -0.068142       0.022417       0.045726              9.808711       4.774414       0.535729      -0.741205       8.178330      -2.971078      16.473388           0.000000
          431              O      18.373552      13.580291      22.348798      -0.554333      34.362803 0.49080577E+03  0.11531087E+05                                 8.361781                            6.813989       0.482700       2.218594                    0.996844      26.987875      70.092999       0.734888       0.354752      -1.142573      -0.013381      -0.015500       0.019055       0.027971       0.044431       0.021821      -0.031640       0.031050       0.012973      -0.069291       0.024377       0.044914              9.900202      11.577319       3.498877      -4.771661       9.228927      -2.027644       8.894361          -0.000000
          432              O      20.730697       1.778852       4.855161      -0.609794      40.075844 0.52895701E+03  0.12603101E+05                                 9.154985                            6.930101       0.575154       2.221240                    0.998576      27.903309      71.874528       0.755021       0.340479      -1.159775      -0.004734       0.042217      -0.004989       0.042773       0.013756       0.014670       0.049691      -0.022310      -0.169178      -0.078230       0.010951       0.067279             11.571939       6.220002       3.590043      -0.232991      21.056640      -1.474388       7.439176           0.000001
          433              O      21.397128      14.223088      22.475783      -0.558120      36.932709 0.52218033E+03  0.12451625E+05                                 8.782435                            7.040808       0.447966       2.208090                    0.996583      27.078132      70.700660       0.721514       0.356005      -1.142310       0.021413      -0.007077       0.011343       0.025244      -0.006217      -0.003273      -0.046790       0.081921       0.000621      -0.072001       0.030670       0.041331             10.484364      15.375794      -0.845361       5.012750       6.974086       0.758990       9.103212          -0.000000
          434              O      12.738544      15.525990       6.617679      -0.482230      31.978412 0.42515403E+03  0.96079228E+04                                 7.938337                            6.274051       0.689217       2.311820                    0.997426      25.533060      64.412141       0.780624       0.347201      -1.152143       0.024508       0.003467      -0.010789       0.027001       0.043725       0.004929      -0.007399       0.021133       0.135629      -0.068280       0.022358       0.045923              9.813139       6.866415      -1.743061      -2.204319       6.092037       2.129411      16.480964           0.000000
          435              O      23.032691      12.733209      22.348798      -0.554765      34.388197 0.49124339E+03  0.11544284E+05                                 8.366804                            6.817836       0.476586       2.216638                    0.996717      26.996953      70.132264       0.734528       0.354836      -1.142471      -0.006482       0.019460       0.018999       0.027958      -0.008719      -0.038599      -0.002747      -0.092447       0.013878      -0.069535       0.024779       0.044756              9.906399       6.790086      -0.733202       0.630584      14.029404       5.149612       8.899707          -0.000000
          436              O      11.633781      16.592594       4.855161      -0.609439      40.062911 0.52876717E+03  0.12597305E+05                                 9.152730                            6.928625       0.576087       2.221537                    0.998594      27.900021      71.859789       0.755148       0.340456      -1.159808       0.038722      -0.016896      -0.004987       0.042541      -0.016634       0.035104      -0.037262      -0.012459      -0.169483      -0.077843       0.010899       0.066944             11.568966      14.235278      -8.217011      -1.159921      13.034171       0.938518       7.437450           0.000001
          437              O      12.786826      17.324805       9.080756      -0.558120      36.932710 0.52218006E+03  0.12451617E+05                                 8.782435                            7.040806       0.447965       2.208090                    0.996583      27.078133      70.700664       0.721514       0.356005      -1.142310       0.004577       0.022083       0.011343       0.025244       0.032364      -0.042158       0.020561      -0.051730       0.000621      -0.072001       0.030670       0.041331             10.484365       8.342406       3.215363       3.163679      14.007475       3.961679       9.103214          -0.000000
          438              O      19.815168      15.080682      20.012705      -0.482230      31.978455 0.42515467E+03  0.96079409E+04                                 7.938345                            6.274056       0.689215       2.311819                    0.997426      25.533075      64.412194       0.780624       0.347201      -1.152143       0.015256       0.019492      -0.010789       0.027001       0.031014      -0.003943       0.007968       0.065166       0.135628      -0.068280       0.022358       0.045922              9.813151       4.776100      -0.536215       0.741965       8.182363      -2.973706      16.480988           0.000000
          439              O      32.772934      19.486183       8.953772      -0.554765      34.388193 0.49124339E+03  0.11544284E+05                                 8.366804                            6.817837       0.476586       2.216638                    0.996717      26.996953      70.132265       0.734528       0.354836      -1.142471       0.013612      -0.015344       0.018999       0.027958      -0.044390      -0.021679      -0.032054       0.031121       0.013878      -0.069535       0.024779       0.044756              9.906398      11.584601      -3.501318       4.774984       9.234889      -2.028703       8.899705          -0.000000
          440              O      20.186492      13.590627      18.250188      -0.609442      40.063090 0.52876966E+03  0.12597380E+05                                 9.152756                            6.928641       0.576100       2.221540                    0.998594      27.900087      71.860005       0.755147       0.340456      -1.159808       0.004727       0.041980      -0.004990       0.042539      -0.013714      -0.014721       0.049030      -0.022581      -0.169480      -0.077841       0.010897       0.066945             11.569005       6.218322      -3.588423       0.232823      21.051223      -1.473792       7.437470           0.000001
          441              O      19.520058       2.411313       9.080756      -0.557470      36.917862 0.52188932E+03  0.12443404E+05                                 8.781936                            7.040282       0.437272       2.205081                    0.996534      27.068589      70.680517       0.721294       0.356150      -1.142152      -0.021484      -0.006953       0.011624       0.025397       0.006276       0.002665      -0.047330       0.082073       0.002431      -0.072545       0.031372       0.041173             10.483837      15.375364       0.845334      -5.012223       6.973540       0.758907       9.102607          -0.000000
          442              O      17.949344       9.620097      20.012705      -0.482950      32.006992 0.42561001E+03  0.96208839E+04                                 7.943222                            6.277561       0.690139       2.311739                    0.997397      25.545195      64.453372       0.780372       0.347217      -1.152120      -0.024705       0.004181      -0.010627       0.027216      -0.043875      -0.005376      -0.008328       0.019886       0.135597      -0.068443       0.022347       0.046097              9.819737       6.871130       1.744864       2.206248       6.095794       2.130934      16.492286           0.000000
          443              O      28.113795      18.639101       8.953772      -0.554132      34.354577 0.49063546E+03  0.11526369E+05                                 8.361326                            6.813666       0.476237       2.216755                    0.996835      26.983502      70.085100       0.734748       0.354841      -1.142473       0.006768       0.019314       0.019380       0.028186       0.008319       0.038439      -0.002661      -0.092390       0.014970      -0.069387       0.024920       0.044468              9.899387       6.785644       0.733438      -0.629303      14.018968       5.145303       8.893549          -0.000000
          444              O      19.054109      10.686701      18.250188      -0.611459      40.127568 0.52976546E+03  0.12627001E+05                                 9.161469                            6.934376       0.576615       2.221411                    0.998620      27.927699      71.947181       0.754966       0.340379      -1.159877      -0.038316      -0.016566      -0.006036       0.042178       0.014857      -0.035167      -0.037345      -0.012599      -0.167202      -0.077598       0.012240       0.065358             11.580969      14.250352       8.226948       1.161823      13.047882       0.940049       7.444673           0.000001
          445              O      29.068905      15.699209       9.080756      -0.558783      36.931481 0.52216325E+03  0.12450773E+05                                 8.781347                            7.039940       0.444819       2.207082                    0.996497      27.080705      70.699763       0.721694       0.355929      -1.142402       0.016523      -0.014793       0.011112       0.024806      -0.038337       0.038742       0.026795      -0.029174       0.000983      -0.071902       0.031047       0.040855             10.483236       9.804932      -4.060117       1.848485      12.542296      -4.720095       9.102480          -0.000000
          446              O      23.611261      10.734539      20.012705      -0.482623      31.967218 0.42500788E+03  0.96035080E+04                                 7.935246                            6.271970       0.688696       2.311669                    0.997331      25.533090      64.402212       0.780964       0.347090      -1.152269       0.009135      -0.023115      -0.010615       0.027027       0.012922       0.009605      -0.000557      -0.085977       0.134647      -0.068142       0.022417       0.045726              9.808710       7.791303      -1.206073      -2.943633       5.161437       0.843639      16.473390           0.000000
          447              O      31.176959      15.027709       8.953772      -0.554333      34.362799 0.49080586E+03  0.11531089E+05                                 8.361781                            6.813990       0.482700       2.218594                    0.996844      26.987876      70.093004       0.734888       0.354752      -1.142573      -0.020114      -0.003838       0.019055       0.027971       0.035661      -0.016491       0.034717       0.061431       0.012973      -0.069291       0.024377       0.044914              9.900202      12.846139       2.766319      -4.141819       7.960105      -3.118557       8.894361          -0.000000
          448              O      22.135174      11.157991      18.250188      -0.609794      40.075842 0.52895694E+03  0.12603099E+05                                 9.154984                            6.930100       0.575156       2.221241                    0.998576      27.903312      71.874531       0.755021       0.340479      -1.159775       0.034194      -0.025208      -0.004989       0.042773      -0.002783       0.050369      -0.012141       0.034980      -0.169178      -0.078230       0.010952       0.067279             11.571938      20.456548      -4.629430      -1.393352       6.820091       0.535418       7.439174           0.000001
          449              O      20.458591      11.811773      20.629948      -1.040304      58.387634 0.13066820E+04  0.38912265E+05                                11.324922                           10.569783       0.047222       1.932143                    0.998730      37.548484     107.054329       0.641499       0.320622      -1.180934      -0.000276       0.000068       0.006286       0.006293      -0.000221      -0.000318      -0.000003      -0.000273      -0.064125      -0.021378       0.010430       0.010948             12.774888      12.755413      -0.000210       0.000507      12.755924       0.000302      12.813327           0.000000
          450              O      30.687897      17.717665       7.234922      -1.040304      58.387633 0.13066818E+04  0.38912258E+05                                11.324922                           10.569783       0.047221       1.932142                    0.998730      37.548485     107.054337       0.641499       0.320622      -1.180934      -0.000080      -0.000273       0.006286       0.006293      -0.000229      -0.000161      -0.000274      -0.000246      -0.064125      -0.021378       0.010430       0.010948             12.774889      12.755621      -0.000326       0.000515      12.755725       0.000286      12.813321           0.000000
          451              O      28.130362       6.298744      17.709297      -0.558120      36.932708 0.52218003E+03  0.12451616E+05                                 8.782435                            7.040806       0.447966       2.208090                    0.996583      27.078133      70.700662       0.721514       0.356005      -1.142310      -0.004577      -0.022083      -0.011343       0.025244       0.032364      -0.042158       0.020561      -0.051729       0.000621      -0.072001       0.030670       0.041331             10.484364       8.342406       3.215362       3.163679      14.007474       3.961679       9.103213          -0.000000
          452              O      21.102020       8.542867       6.777348      -0.482230      31.978455 0.42515467E+03  0.96079409E+04                                 7.938345                            6.274056       0.689215       2.311819                    0.997426      25.533075      64.412194       0.780624       0.347201      -1.152143      -0.015256      -0.019492       0.010789       0.027001       0.031014      -0.003943       0.007968       0.065166       0.135628      -0.068280       0.022358       0.045922              9.813150       4.776100      -0.536215       0.741965       8.182363      -2.973706      16.480988           0.000000
          453              O       8.144254       4.137366      17.836281      -0.554765      34.388192 0.49124337E+03  0.11544284E+05                                 8.366804                            6.817836       0.476586       2.216638                    0.996717      26.996953      70.132264       0.734528       0.354836      -1.142471      -0.013612       0.015344      -0.018999       0.027958      -0.044390      -0.021679      -0.032054       0.031121       0.013878      -0.069535       0.024779       0.044756              9.906398      11.584600      -3.501318       4.774984       9.234889      -2.028703       8.899705          -0.000000
          454              O      20.730696      10.032922       8.539865      -0.609442      40.063090 0.52876966E+03  0.12597380E+05                                 9.152756                            6.928641       0.576100       2.221540                    0.998594      27.900087      71.860005       0.755147       0.340456      -1.159808      -0.004727      -0.041980       0.004990       0.042539      -0.013714      -0.014721       0.049030      -0.022581      -0.169480      -0.077841       0.010897       0.066945             11.569005       6.218322      -3.588423       0.232823      21.051223      -1.473792       7.437470           0.000001
          455              O      21.397130      21.212236      17.709297      -0.557470      36.917863 0.52188933E+03  0.12443405E+05                                 8.781936                            7.040282       0.437272       2.205081                    0.996534      27.068589      70.680518       0.721294       0.356150      -1.142152       0.021484       0.006953      -0.011624       0.025397       0.006276       0.002665      -0.047330       0.082073       0.002431      -0.072545       0.031372       0.041173             10.483837      15.375365       0.845334      -5.012223       6.973540       0.758907       9.102607          -0.000000
          456              O      22.967844      14.003452       6.777348      -0.482950      32.006993 0.42561003E+03  0.96208843E+04                                 7.943223                            6.277561       0.690139       2.311739                    0.997397      25.545195      64.453373       0.780372       0.347217      -1.152120       0.024705      -0.004181       0.010627       0.027216      -0.043875      -0.005376      -0.008328       0.019886       0.135597      -0.068443       0.022347       0.046097              9.819737       6.871130       1.744864       2.206248       6.095794       2.130934      16.492287           0.000000
          457              O      12.803393       4.984448      17.836281      -0.554132      34.354576 0.49063544E+03  0.11526368E+05                                 8.361326                            6.813666       0.476237       2.216755                    0.996835      26.983502      70.085099       0.734748       0.354841      -1.142473      -0.006768      -0.019314      -0.019380       0.028186       0.008319       0.038439      -0.002661      -0.092390       0.014970      -0.069387       0.024920       0.044468              9.899387       6.785644       0.733438      -0.629303      14.018967       5.145303       8.893549          -0.000000
          458              O      21.863079      12.936848       8.539865      -0.611459      40.127569 0.52976548E+03  0.12627002E+05                                 9.161469                            6.934376       0.576615       2.221411                    0.998620      27.927700      71.947183       0.754966       0.340379      -1.159877       0.038316       0.016566       0.006036       0.042178       0.014857      -0.035167      -0.037345      -0.012599      -0.167202      -0.077598       0.012240       0.065358             11.580969      14.250352       8.226948       1.161823      13.047882       0.940049       7.444673           0.000001
          459              O      11.848283       7.924340      17.709297      -0.558783      36.931481 0.52216326E+03  0.12450773E+05                                 8.781347                            7.039940       0.444818       2.207082                    0.996497      27.080705      70.699764       0.721694       0.355929      -1.142402      -0.016523       0.014793      -0.011112       0.024806      -0.038337       0.038742       0.026795      -0.029174       0.000983      -0.071902       0.031047       0.040855             10.483236       9.804932      -4.060117       1.848485      12.542296      -4.720096       9.102480          -0.000000
          460              O      17.305927      12.889010       6.777348      -0.482623      31.967218 0.42500789E+03  0.96035081E+04                                 7.935246                            6.271970       0.688696       2.311669                    0.997331      25.533090      64.402212       0.780964       0.347090      -1.152269      -0.009135       0.023115       0.010615       0.027027       0.012922       0.009605      -0.000557      -0.085977       0.134647      -0.068142       0.022417       0.045726              9.808710       7.791303      -1.206073      -2.943633       5.161437       0.843639      16.473390           0.000000
          461              O       9.740229       8.595840      17.836281      -0.554333      34.362798 0.49080584E+03  0.11531089E+05                                 8.361781                            6.813990       0.482700       2.218594                    0.996844      26.987876      70.093003       0.734888       0.354752      -1.142573       0.020114       0.003838      -0.019055       0.027971       0.035661      -0.016491       0.034717       0.061431       0.012973      -0.069291       0.024377       0.044914              9.900201      12.846139       2.766319      -4.141818       7.960105      -3.118557       8.894360          -0.000000
          462              O      18.782014      12.465558       8.539865      -0.609794      40.075842 0.52895694E+03  0.12603099E+05                                 9.154984                            6.930100       0.575156       2.221241                    0.998576      27.903311      71.874530       0.755021       0.340479      -1.159775      -0.034194       0.025208       0.004989       0.042773      -0.002783       0.050369      -0.012141       0.034980      -0.169178      -0.078230       0.010952       0.067279             11.571938      20.456549      -4.629430      -1.393352       6.820091       0.535418       7.439175           0.000001
          463              O      18.839607      13.830233       4.314270      -0.557470      36.917834 0.52188868E+03  0.12443386E+05                                 8.781931                            7.040278       0.437273       2.205081                    0.996534      27.068588      70.680513       0.721294       0.356150      -1.142152       0.016763       0.015129      -0.011624       0.025397       0.038676      -0.039657       0.025973      -0.030167       0.002431      -0.072545       0.031372       0.041173             10.483829       9.806074       4.060761      -1.848875      12.542818      -4.720159       9.102596          -0.000000
          464              O      13.381961       6.983118      20.172374      -0.482950      32.006994 0.42560996E+03  0.96208825E+04                                 7.943223                            6.277560       0.690139       2.311739                    0.997397      25.545195      64.453373       0.780372       0.347217      -1.152120       0.008731       0.023485       0.010627       0.027216      -0.013327      -0.009901      -0.000492      -0.085937       0.135597      -0.068444       0.022347       0.046097              9.819739       7.800728       1.208163       2.948573       5.166200       0.845198      16.492288           0.000000
          465              O      20.947661      14.501732       4.441255      -0.554132      34.354582 0.49063558E+03  0.11526372E+05                                 8.361326                            6.813667       0.476237       2.216755                    0.996835      26.983503      70.085101       0.734748       0.354841      -1.142473      -0.020111       0.003796      -0.019380       0.028186      -0.035846       0.016916       0.034620       0.060603       0.014970      -0.069387       0.024920       0.044468              9.899387      12.845815      -2.765399       4.141312       7.958797      -3.117642       8.893548          -0.000000
          466              O      11.905872       6.559665      21.934892      -0.611459      40.127582 0.52976601E+03  0.12627018E+05                                 9.161472                            6.934380       0.576615       2.221411                    0.998620      27.927703      71.947202       0.754965       0.340379      -1.159877       0.033505       0.024899       0.006036       0.042178       0.001973      -0.049925      -0.011783       0.032033      -0.167202      -0.077598       0.012240       0.065358             11.580972      20.473247       4.634160       1.395019       6.824993       0.536145       7.444678           0.000001
          467              O      23.016128      12.204637       4.314270      -0.558783      36.931459 0.52216326E+03  0.12450773E+05                                 8.781343                            7.039939       0.444819       2.207082                    0.996497      27.080703      70.699749       0.721694       0.355928      -1.142403       0.004549      -0.021706      -0.011112       0.024806      -0.031801       0.042576       0.020154      -0.051815       0.000983      -0.071902       0.031047       0.040855             10.483227       8.341785      -3.215363      -3.163475      14.005427       3.960871       9.102470          -0.000000
          468              O      19.815168      20.354641      20.172374      -0.482623      31.967225 0.42500804E+03  0.96035125E+04                                 7.935247                            6.271971       0.688696       2.311669                    0.997331      25.533092      64.402220       0.780964       0.347090      -1.152269       0.015451      -0.019469       0.010615       0.027027      -0.030768       0.004320       0.008597       0.065370       0.134647      -0.068142       0.022417       0.045726              9.808711       4.774415       0.535729      -0.741205       8.178330      -2.971078      16.473389           0.000000
          469              O      22.543636      10.043258       4.441255      -0.554333      34.362803 0.49080577E+03  0.11531087E+05                                 8.361781                            6.813989       0.482700       2.218594                    0.996844      26.987875      70.092999       0.734888       0.354752      -1.142573       0.013381       0.015500      -0.019055       0.027971       0.044431       0.021821      -0.031640       0.031050       0.012973      -0.069291       0.024377       0.044914              9.900202      11.577319       3.498877      -4.771661       9.228927      -2.027644       8.894361          -0.000000
          470              O      20.186491      21.844697      21.934892      -0.609794      40.075844 0.52895701E+03  0.12603101E+05                                 9.154985                            6.930101       0.575154       2.221240                    0.998576      27.903309      71.874528       0.755021       0.340479      -1.159775       0.004734      -0.042217       0.004989       0.042773       0.013756       0.014670       0.049691      -0.022310      -0.169178      -0.078230       0.010951       0.067279             11.571939       6.220002       3.590043      -0.232991      21.056640      -1.474388       7.439176           0.000001
          471              O      19.520060       9.400461       4.314270      -0.558120      36.932710 0.52218034E+03  0.12451625E+05                                 8.782436                            7.040808       0.447966       2.208090                    0.996583      27.078132      70.700661       0.721514       0.356005      -1.142310      -0.021413       0.007077      -0.011343       0.025244      -0.006217      -0.003273      -0.046790       0.081921       0.000621      -0.072001       0.030670       0.041331             10.484364      15.375794      -0.845361       5.012751       6.974086       0.758990       9.103212          -0.000000
          472              O      28.178644       8.097559      20.172374      -0.482230      31.978411 0.42515402E+03  0.96079226E+04                                 7.938337                            6.274051       0.689217       2.311820                    0.997426      25.533059      64.412140       0.780624       0.347201      -1.152143      -0.024508      -0.003467       0.010789       0.027001       0.043725       0.004929      -0.007399       0.021133       0.135629      -0.068280       0.022358       0.045923              9.813139       6.866415      -1.743061      -2.204319       6.092037       2.129411      16.480965           0.000000
          473              O      17.884497      10.890340       4.441255      -0.554765      34.388197 0.49124339E+03  0.11544284E+05                                 8.366804                            6.817836       0.476586       2.216638                    0.996717      26.996953      70.132264       0.734528       0.354836      -1.142471       0.006482      -0.019460      -0.018999       0.027958      -0.008719      -0.038599      -0.002747      -0.092447       0.013878      -0.069535       0.024779       0.044756              9.906399       6.790086      -0.733202       0.630584      14.029404       5.149612       8.899707          -0.000000
          474              O      29.283407       7.030955      21.934892      -0.609439      40.062907 0.52876713E+03  0.12597304E+05                                 9.152729                            6.928625       0.576087       2.221537                    0.998594      27.900021      71.859787       0.755148       0.340456      -1.159808      -0.038722       0.016896       0.004987       0.042541      -0.016634       0.035104      -0.037262      -0.012459      -0.169483      -0.077843       0.010899       0.066944             11.568965      14.235276      -8.217010      -1.159920      13.034170       0.938518       7.437449           0.000001
          475              O      10.229291       5.905884      19.555131      -1.040304      58.387634 0.13066818E+04  0.38912259E+05                                11.324922                           10.569783       0.047221       1.932142                    0.998730      37.548485     107.054337       0.641499       0.320622      -1.180934       0.000080       0.000273      -0.006286       0.006293      -0.000229      -0.000161      -0.000274      -0.000246      -0.064125      -0.021378       0.010430       0.010948             12.774889      12.755621      -0.000326       0.000515      12.755725       0.000286      12.813321           0.000000
          476              O      20.458597      11.811776       6.160105      -1.040304      58.387635 0.13066820E+04  0.38912265E+05                                11.324922                           10.569783       0.047222       1.932143                    0.998730      37.548484     107.054329       0.641499       0.320622      -1.180934       0.000276      -0.000068      -0.006286       0.006293      -0.000221      -0.000318      -0.000003      -0.000273      -0.064125      -0.021378       0.010430       0.010948             12.774888      12.755413      -0.000210       0.000507      12.755924       0.000302      12.813327           0.000000

******************************************************
Auxiliary information for the entire system
The total spin magnetic moment of the unit cell is   0.000016
The total net atomic charge of the unit cell is   -0.000003
Accuracy of reproducing the electrostatic potential in the unit cell:
  The inner radius (bohr) =    5.0000
  The outer radius (bohr) =   12.0000
  Valid grid points have density less than (e/(bohr^3)) =    0.0001
  The number of valid grid points were=      1105812
  The rms potential error without charges in kcal/mol is=      3.07070
  The rms potential error with partial charges in kcal/mol is=      0.79900
  The RRMSE value at monopole order=      0.26020
  The rms potential error with partial charges and cloud penetration in kcal/mol is=      0.79941
  The RRMSE value at monopole order with cloud penetration is=      0.26033
  The rms potential error with partial charges and atomic dipoles in kcal/mol is=      0.30093
  The RRMSE value at dipole order=      0.09800
  The rms potential error with partial charges, atomic dipoles and cloud penetration in kcal/mol is=      0.29554
  The RRMSE value at dipole order with cloud penetration=      0.09625

******************************************************
The electron densities and ab initio electrostatic potential were computed in VASP using the PBE functional and
projector augmented wave method. See the main text of the journal article for a description of computational details.
The atomic charges, dipoles, and quadrupoles were computed with the DDEC6 method as described in
(a) T. A. Manz and N. Gabaldon Limas, RSC Adv. 6 (2016) 47771-47801 DOI: 10.1039/c6ra04656h
(b) N. Gabaldon Limas and T. A. Manz, RSC Adv. 8 (2018) 2678-2707 DOI: 10.1039/c7ra11829e.
For each atom in the material, the electron cloud parameters were fit to the spherically averaged atom-in-material
electron density using radial positions for which this density was between 10^-4 and 10^-2 electrons per cubic bohr.
The polarizabilities, dispersion coefficients, and quantum Drude oscillator (QDO) parameters were fit using the MCLF method.
The magnetic structure of the system was optimized in VASP from the default ferromagnetic initial guess using spin polarization.
The atomic spin moments (ASMs) were computed on this optimized magnetic structure using the DDEC6 partition as inputs
to the method of T. A. Manz and D. S. Sholl, J. Chem. Theory Comput. 7 (2011) 4146-4164 DOI: 10.1021/ct200539n.
The RMSE and RRMSE were computed using a uniform grid with Ewald summation.
