# Supplementary material for: A collection of forcefield precursors for metal–organic frameworks
Source: RSC Adv. 2019 Nov 13;9(63):36492–507. doi: 10.1039/c9ra07327b (PMC9075174; doi:10.1039/c9ra07327b)
Supplement: RA-009-C9RA07327B-s5848 [file RA-009-C9RA07327B-s5848.xyz]

  328
jmolscript: load "" {1 1 1} spacegroup "x,y,z" unitcell [{     13.141000     0.000000     0.000000 }, {      0.000000    13.279000     0.000000 }, {      0.000000     0.000000    32.181000 }]
Tb    12.703010     2.558465    15.000208     2.074848
Tb     0.637207    12.772937    23.638554     1.977273
Tb     0.437990     4.081035    31.090708     2.074848
Tb    12.503793     7.145563     7.548054     1.977273
Tb     6.132510    10.720535     1.090292     2.074848
Tb     7.207707     0.506063    24.632946     1.977273
Tb     7.008490     9.197965    17.180792     2.074848
Tb     5.933293     6.133437     8.542446     1.977274
Tb     0.437990    10.720535    17.180792     2.074848
Tb    12.503793     0.506063     8.542446     1.977273
Tb    12.703010     9.197965     1.090292     2.074848
Tb     0.637207     6.133437    24.632946     1.977273
Tb     7.008490     2.558465    31.090708     2.074848
Tb     5.933293    12.772937     7.548054     1.977273
Tb     6.132510     4.081035    15.000208     2.074848
Tb     7.207707     7.145563    23.638554     1.977273
H      3.520474     4.429874    25.220250     0.311574
H      2.269451     7.505291    16.553906     0.311579
H     12.143598     2.720867    19.601447     0.331320
H      4.437716     7.388436    15.639966     0.092546
H      5.707136     3.763269    25.719055     0.107401
H     12.388021     2.497780    21.960314     0.095587
H      9.620526     2.209626     9.129750     0.311574
H     10.871549    12.413209     0.463406     0.311579
H      0.997402     3.918633     3.510947     0.331320
H      8.703284    12.530064    31.730466     0.092546
H      7.433864     2.876231     9.628555     0.107401
H      0.752979     4.141720     5.869814     0.095587
H     10.090974     8.849126    23.051250     0.311574
H      8.839951     5.773709    31.717594     0.311579
H      5.573098    10.558133    28.670053     0.331320
H     11.008216     5.890564     0.450534     0.092546
H     12.277636     9.515731    22.552445     0.107401
H      5.817521    10.781220    26.311186     0.095587
H      3.050026    11.069374     6.960750     0.311574
H      4.301049     0.865791    15.627094     0.311579
H      7.567902     9.360367    12.579553     0.331320
H      2.132784     0.748936    16.541034     0.092546
H      0.863364    10.402769     6.461945     0.107401
H      7.323479     9.137280    10.220686     0.095587
H      9.620526     8.849126     6.960750     0.311573
H     10.871549     5.773709    15.627094     0.311579
H      0.997402    10.558133    12.579553     0.331320
H      8.703284     5.890564    16.541034     0.092546
H      7.433864     9.515731     6.461945     0.107401
H      0.752979    10.781220    10.220686     0.095588
H      3.520474    11.069374    23.051250     0.311574
H      2.269451     0.865791    31.717594     0.311579
H     12.143598     9.360367    28.670053     0.331320
H      4.437716     0.748936     0.450534     0.092546
H      5.707136    10.402769    22.552445     0.107401
H     12.388021     9.137280    26.311186     0.095588
H      3.050026     4.429874     9.129750     0.311574
H      4.301049     7.505291     0.463406     0.311579
H      7.567902     2.720867     3.510947     0.331320
H      2.132784     7.388436    31.730466     0.092546
H      0.863364     3.763269     9.628555     0.107401
H      7.323479     2.497780     5.869814     0.095587
H     10.090974     2.209626    25.220250     0.311574
H      8.839951    12.413209    16.553906     0.311579
H      5.573098     3.918633    19.601447     0.331320
H     11.008216    12.530064    15.639966     0.092546
H     12.277636     2.876231    25.719055     0.107401
H      5.817521     4.141720    21.960314     0.095588
C      2.944898     3.340996    15.189432     0.653155
C      4.006691     0.235038    23.820376     0.637943
C      3.124930     2.618619    24.496177     0.004842
C      4.030345     1.589496    24.422161    -0.024116
C      0.689903    11.951100    20.434935     0.663601
C      1.726727     2.808509    24.071388     0.669457
C      0.649165     5.376667    16.769519     0.616361
C     12.846642     0.873758    19.385834     0.049507
C      2.011887     5.570540    16.141990     0.034047
C     12.815103     0.764870    17.899072     0.637379
C      2.893648     4.763177    15.543423    -0.042268
C      3.827973     6.687304    15.697892     0.224989
C      5.054029     3.232109    25.326447     0.261777
C      0.077532     0.034525    20.389882    -0.012922
C     12.586450     1.851093    21.323131     0.205386
C     10.196102     3.298504    31.279932     0.653155
C      9.134309     6.404462     7.729876     0.637943
C     10.016070     4.020881     8.405677     0.004842
C      9.110655     5.050004     8.331661    -0.024116
C     12.451097     7.967400     4.344435     0.663601
C     11.414273     3.830991     7.980888     0.669457
C     12.491835     1.262833     0.679019     0.616362
C      0.294358     5.765742     3.295334     0.049507
C     11.129113     1.068960     0.051490     0.034047
C      0.325897     5.874630     1.808572     0.637379
C     10.247352     1.876323    31.633923    -0.042267
C      9.313027    13.231196    31.788392     0.224989
C      8.086971     3.407391     9.235947     0.261777
C     13.063468     6.604975     4.299382    -0.012922
C      0.554550     4.788407     5.232631     0.205386
C      9.515398     9.938004     0.901068     0.653155
C     10.577191    13.043962    24.451124     0.637942
C      9.695430    10.660381    23.775323     0.004842
C     10.600845    11.689504    23.849339    -0.024116
C      7.260403     1.327900    27.836565     0.663601
C      8.297227    10.470492    24.200112     0.669457
C      7.219665     7.902333    31.501981     0.616362
C      6.276142    12.405242    28.885666     0.049507
C      8.582387     7.708460    32.129510     0.034047
C      6.244603    12.514130    30.372428     0.637379
C      9.464148     8.515823     0.547077    -0.042267
C     10.398473     6.591696     0.392608     0.224989
C     11.624529    10.046891    22.945053     0.261777
C      6.648032    -0.034525    27.881618    -0.012922
C      6.015950    11.427907    26.948369     0.205386
C      3.625602     9.980496    16.991568     0.653155
C      2.563809     6.874538     8.360624     0.637943
C      3.445570     9.258119     7.684823     0.004842
C      2.540155     8.228996     7.758839    -0.024116
C      5.880597     5.311600    11.746065     0.663601
C      4.843773     9.448009     8.109612     0.669457
C      5.921335    12.016167    15.411481     0.616362
C      6.864858     7.513258    12.795166     0.049507
C      4.558613    12.210040    16.039010     0.034047
C      6.896397     7.404370    14.281928     0.637379
C      3.676852    11.402677    16.637577    -0.042267
C      2.742527     0.047804    16.483108     0.224989
C      1.516471     9.871609     6.854553     0.261777
C      6.492968     6.674025    11.791118    -0.012922
C      7.125050     8.490593    10.857869     0.205386
C     10.196102     9.938004    16.991568     0.653155
C      9.134309    13.043962     8.360624     0.637943
C     10.016070    10.660381     7.684823     0.004842
C      9.110655    11.689504     7.758839    -0.024116
C     12.451097     1.327900    11.746065     0.663601
C     11.414273    10.470492     8.109612     0.669457
C     12.491835     7.902333    15.411481     0.616361
C      0.294358    12.405242    12.795166     0.049507
C     11.129113     7.708460    16.039010     0.034046
C      0.325897    12.514130    14.281928     0.637379
C     10.247352     8.515823    16.637577    -0.042267
C      9.313027     6.591696    16.483108     0.224989
C      8.086971    10.046891     6.854553     0.261777
C     13.063468    -0.034525    11.791118    -0.012922
C      0.554550    11.427907    10.857869     0.205386
C      2.944898     9.980496     0.901068     0.653155
C      4.006691     6.874538    24.451124     0.637943
C      3.124930     9.258119    23.775323     0.004842
C      4.030345     8.228996    23.849339    -0.024116
C      0.689903     5.311600    27.836565     0.663601
C      1.726727     9.448009    24.200112     0.669457
C      0.649165    12.016167    31.501981     0.616362
C     12.846642     7.513258    28.885666     0.049507
C      2.011887    12.210040    32.129510     0.034046
C     12.815103     7.404370    30.372428     0.637379
C      2.893648    11.402677     0.547077    -0.042267
C      3.827973     0.047804     0.392608     0.224989
C      5.054029     9.871609    22.945053     0.261777
C      0.077532     6.674025    27.881618    -0.012922
C     12.586450     8.490593    26.948369     0.205386
C      3.625602     3.340996    31.279932     0.653155
C      2.563809     0.235038     7.729876     0.637943
C      3.445570     2.618619     8.405677     0.004842
C      2.540155     1.589496     8.331661    -0.024116
C      5.880597    11.951100     4.344435     0.663601
C      4.843773     2.808509     7.980888     0.669457
C      5.921335     5.376667     0.679019     0.616362
C      6.864858     0.873758     3.295334     0.049507
C      4.558613     5.570540     0.051490     0.034046
C      6.896397     0.764870     1.808572     0.637379
C      3.676852     4.763177    31.633923    -0.042267
C      2.742527     6.687304    31.788392     0.224989
C      1.516471     3.232109     9.235947     0.261777
C      6.492968     0.034525     4.299382    -0.012922
C      7.125050     1.851093     5.232631     0.205386
C      9.515398     3.298504    15.189432     0.653155
C     10.577191     6.404462    23.820376     0.637943
C      9.695430     4.020881    24.496177     0.004842
C     10.600845     5.050004    24.422161    -0.024116
C      7.260403     7.967400    20.434935     0.663601
C      8.297227     3.830991    24.071388     0.669457
C      7.219665     1.262833    16.769519     0.616361
C      6.276142     5.765742    19.385834     0.049507
C      8.582387     1.068960    16.141990     0.034047
C      6.244603     5.874630    17.899072     0.637379
C      9.464148     1.876323    15.543423    -0.042267
C     10.398473    13.231196    15.697892     0.224989
C     11.624529     3.407391    25.326447     0.261777
C      6.648032     6.604975    20.389882    -0.012922
C      6.015950     4.788407    21.323131     0.205386
N     13.046385     0.655983    21.596669    -0.439725
N      3.827973     3.642430    25.059345    -0.207851
N      4.060569     5.460325    15.266666    -0.471455
N      5.239317     1.973259    24.962802    -0.445159
N      2.615059     6.790881    16.222442    -0.215376
N     12.440585     2.015752    19.994055    -0.231094
N      0.094615     5.983517     5.506169    -0.439725
N      9.313027     2.997070     8.968845    -0.207851
N      9.080431     1.179175    31.357166    -0.471455
N      7.901683     4.666241     8.872302    -0.445159
N     10.525941    13.127619     0.131942    -0.215376
N      0.700415     4.623748     3.903555    -0.231094
N      6.475885    12.623017    26.674831    -0.439725
N     10.398473     9.636570    23.212155    -0.207851
N     10.631069     7.818675     0.823834    -0.471455
N     11.809817    11.305741    23.308698    -0.445159
N      9.185559     6.488119    32.049058    -0.215376
N      5.870085    11.263248    28.277445    -0.231094
N      6.665115     7.295483    10.584331    -0.439725
N      2.742527    10.281930     7.121655    -0.207851
N      2.509931    12.099825    16.914334    -0.471455
N      1.331183     8.612759     7.218198    -0.445159
N      3.955441     0.151381    15.958558    -0.215376
N      7.270915     8.655252    12.186945    -0.231094
N      0.094615    12.623017    10.584331    -0.439725
N      9.313027     9.636570     7.121655    -0.207851
N      9.080431     7.818675    16.914334    -0.471455
N      7.901683    11.305741     7.218198    -0.445159
N     10.525941     6.488119    15.958558    -0.215376
N      0.700415    11.263248    12.186945    -0.231094
N     13.046385     7.295483    26.674831    -0.439725
N      3.827973    10.281930    23.212155    -0.207851
N      4.060569    12.099825     0.823834    -0.471455
N      5.239317     8.612759    23.308698    -0.445159
N      2.615059     0.151381    32.049058    -0.215376
N     12.440585     8.655252    28.277445    -0.231094
N      6.665115     0.655983     5.506169    -0.439725
N      2.742527     3.642430     8.968845    -0.207851
N      2.509931     5.460325    31.357166    -0.471455
N      1.331183     1.973259     8.872302    -0.445159
N      3.955441     6.790881     0.131942    -0.215376
N      7.270915     2.015752     3.903555    -0.231094
N      6.475885     5.983517    21.596669    -0.439725
N     10.398473     2.997070    25.059345    -0.207851
N     10.631069     1.179175    15.266666    -0.471455
N     11.809817     4.666241    24.962802    -0.445159
N      9.185559    13.127619    16.222442    -0.215376
N      5.870085     4.623748    19.994055    -0.231094
O     12.826930    12.888597    17.422793    -0.654142
O     13.102891     4.405972    16.418746    -0.714413
O     12.801962     1.835158    17.261888    -0.624334
O      1.331183     4.003618    23.955536    -0.685108
O      2.944898    12.982878    23.356970    -0.660750
O      0.841024    11.280511    19.405143    -0.666797
O      1.073620    11.577960    21.567706    -0.637533
O      1.912015     2.643849    15.099325    -0.674139
O      4.102620     2.853657    14.973819    -0.656075
O      5.130246    12.937730    23.772105    -0.637379
O      0.977690     1.815239    23.887956    -0.663148
O      0.337724     6.193326    17.638406    -0.596790
O      0.314070     7.029903     1.332293    -0.654142
O      0.038109     2.233528     0.328246    -0.714413
O      0.339038     4.804342     1.171388    -0.624334
O     11.809817     2.635881     7.865036    -0.685108
O     10.196102     6.935622     7.266470    -0.660750
O     12.299976     8.637990     3.314643    -0.666797
O     12.067380     8.340540     5.477206    -0.637533
O     11.228984     3.995651    31.189825    -0.674139
O      9.038380     3.785843    31.064319    -0.656075
O      8.010754     6.980770     7.681605    -0.637379
O     12.163310     4.824261     7.797456    -0.663148
O     12.803276     0.446174     1.547906    -0.596790
O      6.256430     0.390403    30.848707    -0.654142
O      6.532391     8.873028    31.852754    -0.714413
O      6.231462    11.443842    31.009612    -0.624334
O      7.901683     9.275382    24.315964    -0.685108
O      9.515398     0.296122    24.914530    -0.660750
O      7.411524     1.998490    28.866357    -0.666797
O      7.644120     1.701040    26.703794    -0.637533
O      8.482515    10.635151     0.991175    -0.674139
O     10.673120    10.425343     1.116681    -0.656075
O     11.700746     0.341270    24.499395    -0.637379
O      7.548190    11.463761    24.383544    -0.663148
O      6.908224     7.085674    30.633094    -0.596790
O      6.884570     6.249097    14.758207    -0.654142
O      6.608609    11.045472    15.762254    -0.714413
O      6.909538     8.474658    14.919112    -0.624334
O      5.239317    10.643119     8.225464    -0.685108
O      3.625602     6.343378     8.824030    -0.660750
O      5.729476     4.641010    12.775857    -0.666797
O      5.496880     4.938460    10.613294    -0.637533
O      4.658485     9.283349    17.081675    -0.674139
O      2.467880     9.493157    17.207181    -0.656075
O      1.440254     6.298230     8.408895    -0.637379
O      5.592810     8.454739     8.293044    -0.663148
O      6.232776    12.832826    14.542594    -0.596790
O      0.314070     0.390403    14.758207    -0.654142
O      0.038109     8.873028    15.762254    -0.714413
O      0.339038    11.443842    14.919112    -0.624334
O     11.809817     9.275382     8.225464    -0.685108
O     10.196102     0.296122     8.824030    -0.660750
O     12.299976     1.998490    12.775857    -0.666797
O     12.067380     1.701040    10.613294    -0.637533
O     11.228984    10.635151    17.081675    -0.674139
O      9.038380    10.425343    17.207181    -0.656075
O      8.010754     0.341270     8.408895    -0.637379
O     12.163310    11.463761     8.293044    -0.663148
O     12.803276     7.085674    14.542594    -0.596790
O     12.826930     6.249097    30.848707    -0.654142
O     13.102891    11.045472    31.852754    -0.714413
O     12.801962     8.474658    31.009612    -0.624334
O      1.331183    10.643119    24.315964    -0.685108
O      2.944898     6.343378    24.914530    -0.660750
O      0.841024     4.641010    28.866357    -0.666797
O      1.073620     4.938460    26.703794    -0.637533
O      1.912015     9.283349     0.991175    -0.674140
O      4.102620     9.493157     1.116681    -0.656075
O      5.130246     6.298230    24.499395    -0.637379
O      0.977690     8.454739    24.383544    -0.663148
O      0.337724    12.832826    30.633094    -0.596790
O      6.884570    12.888597     1.332293    -0.654142
O      6.608609     4.405972     0.328246    -0.714413
O      6.909538     1.835158     1.171388    -0.624334
O      5.239317     4.003618     7.865036    -0.685108
O      3.625602    12.982878     7.266470    -0.660750
O      5.729476    11.280511     3.314643    -0.666797
O      5.496880    11.577960     5.477206    -0.637533
O      4.658485     2.643849    31.189825    -0.674139
O      2.467880     2.853657    31.064319    -0.656075
O      1.440254    12.937730     7.681605    -0.637379
O      5.592810     1.815239     7.797456    -0.663148
O      6.232776     6.193326     1.547906    -0.596790
O      6.256430     7.029903    17.422793    -0.654142
O      6.532391     2.233528    16.418746    -0.714413
O      6.231462     4.804342    17.261888    -0.624334
O      7.901683     2.635881    23.955536    -0.685108
O      9.515398     6.935622    23.356970    -0.660750
O      7.411524     8.637990    19.405143    -0.666797
O      7.644120     8.340540    21.567706    -0.637533
O      8.482515     3.995651    15.099325    -0.674139
O     10.673120     3.785843    14.973819    -0.656075
O     11.700746     6.980770    23.772105    -0.637379
O      7.548190     4.824261    23.887956    -0.663148
O      6.908224     0.446174    17.638406    -0.596790

The following XYZ coordinates are in angstroms. Other properties are in atomic units.
The sperically averaged electron density of each atom fit to a function of the form exp(a - br)
eigen_1, eigen_2 and eigen_3 are the three eigenvalues of traceless quadrupole moment tensor
  atom number  atomic symbol              X              Y              Z     net charge C6 coefficient C8 coefficient C10 coefficient fluctuating dipole atomic polarizability isotropic forcefield polarizability              a              b squared Pearson coefficient          <r^3>          <r^4>         wp_QDO          m_QDO          q_QDO       dipole_x       dipole_y       dipole_z         dipole            Qxy            Qxz            Qyz     Q(x^2-y^2)  Q(3z^2 - R^2)        eigen_1        eigen_2        eigen_3 static polarizability      alpha(xx)      alpha(xy)      alpha(xz)      alpha(yy)      alpha(yz)      alpha(zz) atomic spin moment
            1             Tb      12.703010       2.558465      15.000208       2.074848     131.500399 0.26051572E+04  0.85012402E+05                                16.864663                           13.609227       2.356106       2.477764                    0.999634      73.521278     168.407871       0.704034       0.266603      -1.341042       0.033993       0.024727       0.005340       0.042373      -0.093047      -0.024369      -0.093888      -0.105465       0.329558      -0.179256       0.013481       0.165775             19.810824      22.333516       1.669273       1.773727      19.081525       3.587097      18.017431           0.000022
            2             Tb       0.637207      12.772937      23.638554       1.977273     134.683339 0.27871949E+04  0.92876864E+05                                17.344317                           14.247663       2.505909       2.493182                    0.999693      76.499280     179.430685       0.672999       0.273119      -1.327584       0.054655      -0.000293       0.051425       0.075046      -0.064390      -0.049644       0.008553      -0.058687       0.381360      -0.139645      -0.001162       0.140807             20.190365      23.693496       2.499381       1.047453      21.754097      -0.822206      15.123502           0.000024
            3             Tb       0.437990       4.081035      31.090708       2.074848     131.500398 0.26051574E+04  0.85012411E+05                                16.864663                           13.609228       2.356106       2.477764                    0.999634      73.521278     168.407872       0.704034       0.266603      -1.341042      -0.033993      -0.024727       0.005340       0.042373      -0.093047       0.024369       0.093888      -0.105465       0.329558      -0.179256       0.013481       0.165775             19.810823      22.333509       1.669271      -1.773727      19.081527      -3.587098      18.017433           0.000021
            4             Tb      12.503793       7.145563       7.548054       1.977273     134.683310 0.27871945E+04  0.92876847E+05                                17.344315                           14.247662       2.505909       2.493182                    0.999693      76.499276     179.430670       0.672999       0.273119      -1.327584      -0.054655       0.000293       0.051425       0.075046      -0.064390       0.049644      -0.008553      -0.058687       0.381360      -0.139645      -0.001162       0.140807             20.190361      23.693493       2.499384      -1.047452      21.754090       0.822204      15.123501           0.000024
            5             Tb       6.132510      10.720535       1.090292       2.074848     131.500403 0.26051572E+04  0.85012399E+05                                16.864663                           13.609227       2.356106       2.477764                    0.999634      73.521275     168.407864       0.704034       0.266603      -1.341042       0.033993      -0.024727      -0.005340       0.042373       0.093047       0.024369      -0.093888      -0.105465       0.329558      -0.179256       0.013481       0.165775             19.810825      22.333519      -1.669272      -1.773727      19.081526       3.587098      18.017430           0.000022
            6             Tb       7.207707       0.506063      24.632946       1.977273     134.683336 0.27871948E+04  0.92876860E+05                                17.344317                           14.247663       2.505909       2.493182                    0.999693      76.499278     179.430679       0.672999       0.273119      -1.327584       0.054655       0.000293      -0.051425       0.075046       0.064390       0.049644       0.008553      -0.058687       0.381360      -0.139645      -0.001162       0.140807             20.190365      23.693495      -2.499382      -1.047453      21.754097      -0.822206      15.123502           0.000024
            7             Tb       7.008490       9.197965      17.180792       2.074848     131.500374 0.26051566E+04  0.85012376E+05                                16.864660                           13.609225       2.356106       2.477764                    0.999634      73.521273     168.407854       0.704034       0.266603      -1.341042      -0.033993       0.024727      -0.005340       0.042373       0.093047      -0.024369       0.093888      -0.105465       0.329558      -0.179256       0.013481       0.165775             19.810821      22.333514      -1.669271       1.773727      19.081522      -3.587096      18.017428           0.000022
            8             Tb       5.933293       6.133437       8.542446       1.977274     134.683314 0.27871945E+04  0.92876846E+05                                17.344315                           14.247662       2.505909       2.493182                    0.999693      76.499275     179.430667       0.672999       0.273119      -1.327584      -0.054655      -0.000293      -0.051425       0.075046       0.064390      -0.049644      -0.008553      -0.058687       0.381360      -0.139645      -0.001162       0.140807             20.190362      23.693493      -2.499384       1.047453      21.754091       0.822204      15.123500           0.000024
            9             Tb       0.437990      10.720535      17.180792       2.074848     131.500399 0.26051574E+04  0.85012407E+05                                16.864663                           13.609228       2.356106       2.477764                    0.999634      73.521277     168.407869       0.704034       0.266603      -1.341042      -0.033993      -0.024727      -0.005340       0.042373      -0.093047      -0.024369      -0.093888      -0.105465       0.329557      -0.179256       0.013481       0.165775             19.810824      22.333510       1.669271       1.773726      19.081528       3.587099      18.017432           0.000022
           10             Tb      12.503793       0.506063       8.542446       1.977273     134.683324 0.27871945E+04  0.92876848E+05                                17.344316                           14.247662       2.505909       2.493182                    0.999693      76.499277     179.430673       0.672999       0.273119      -1.327584      -0.054655       0.000293      -0.051425       0.075046      -0.064390      -0.049644       0.008553      -0.058687       0.381360      -0.139645      -0.001162       0.140807             20.190363      23.693493       2.499382       1.047453      21.754096      -0.822206      15.123501           0.000024
           11             Tb      12.703010       9.197965       1.090292       2.074848     131.500418 0.26051576E+04  0.85012418E+05                                16.864664                           13.609228       2.356106       2.477764                    0.999634      73.521280     168.407880       0.704034       0.266603      -1.341042       0.033993       0.024727      -0.005340       0.042373      -0.093047       0.024369       0.093888      -0.105465       0.329558      -0.179256       0.013481       0.165775             19.810826      22.333520       1.669272      -1.773727      19.081527      -3.587097      18.017432           0.000022
           12             Tb       0.637207       6.133437      24.632946       1.977273     134.683330 0.27871949E+04  0.92876862E+05                                17.344316                           14.247663       2.505909       2.493182                    0.999693      76.499278     179.430678       0.672999       0.273119      -1.327584       0.054655      -0.000293      -0.051425       0.075046      -0.064390       0.049644      -0.008553      -0.058687       0.381360      -0.139645      -0.001162       0.140807             20.190364      23.693496       2.499384      -1.047453      21.754093       0.822204      15.123502           0.000024
           13             Tb       7.008490       2.558465      31.090708       2.074848     131.500401 0.26051572E+04  0.85012402E+05                                16.864663                           13.609227       2.356106       2.477764                    0.999634      73.521277     168.407870       0.704034       0.266603      -1.341042      -0.033993       0.024727       0.005340       0.042373       0.093047       0.024369      -0.093888      -0.105465       0.329558      -0.179256       0.013481       0.165775             19.810824      22.333517      -1.669272      -1.773727      19.081524       3.587096      18.017432           0.000022
           14             Tb       5.933293      12.772937       7.548054       1.977273     134.683314 0.27871943E+04  0.92876836E+05                                17.344315                           14.247661       2.505909       2.493182                    0.999693      76.499276     179.430667       0.672999       0.273119      -1.327584      -0.054655      -0.000293       0.051425       0.075046       0.064390       0.049644       0.008553      -0.058687       0.381360      -0.139645      -0.001162       0.140807             20.190362      23.693491      -2.499381      -1.047453      21.754094      -0.822206      15.123500           0.000024
           15             Tb       6.132510       4.081035      15.000208       2.074848     131.500400 0.26051573E+04  0.85012403E+05                                16.864663                           13.609227       2.356106       2.477764                    0.999634      73.521278     168.407872       0.704034       0.266603      -1.341042       0.033993      -0.024727       0.005340       0.042373       0.093047      -0.024369       0.093888      -0.105465       0.329558      -0.179256       0.013481       0.165775             19.810824      22.333516      -1.669272       1.773727      19.081525      -3.587097      18.017431           0.000022
           16             Tb       7.207707       7.145563      23.638554       1.977273     134.683340 0.27871952E+04  0.92876877E+05                                17.344318                           14.247665       2.505909       2.493182                    0.999693      76.499280     179.430688       0.672999       0.273119      -1.327584       0.054655       0.000293       0.051425       0.075046       0.064390      -0.049644      -0.008553      -0.058687       0.381360      -0.139645      -0.001162       0.140807             20.190365      23.693497      -2.499385       1.047453      21.754095       0.822204      15.123503           0.000024
           17              H       3.520474       4.429874      25.220250       0.311574       0.566108 0.33162746E+01  0.26708704E+02                                 1.230598                            1.140862      -1.134583       2.446862                    0.999838       2.652859       7.231702       0.516722       1.471794      -0.669571      -0.007160       0.023026       0.010706       0.026383       0.004998       0.004392       0.009876       0.003636      -0.000656      -0.010911      -0.002018       0.012929              1.279141       1.138584      -0.215617      -0.042240       1.687833       0.080440       1.011005           0.000001
           18              H       2.269451       7.505291      16.553906       0.311579       0.557292 0.33630391E+01  0.27500788E+02                                 1.274683                            1.193956      -1.254570       2.391495                    0.999169       2.808752       8.016287       0.471213       1.589556      -0.649156      -0.014608       0.022107       0.008948       0.027967       0.000422      -0.004398       0.000995       0.006570      -0.026757      -0.010110       0.001272       0.008838              1.315572       1.217277      -0.189373      -0.080907       1.655993       0.215179       1.073445           0.000001
           19              H      12.143598       2.720867      19.601447       0.331320       0.581918 0.35251380E+01  0.28186936E+02                                 1.170910                            1.118057      -1.090134       2.513538                    0.999793       2.203661       5.561841       0.576038       1.329790      -0.702384      -0.014396       0.035619      -0.019053       0.042883      -0.013982       0.003827      -0.001064      -0.026790      -0.003061      -0.019381      -0.000786       0.020167              1.177501       1.018456      -0.171117       0.089480       1.347072      -0.218503       1.166975          -0.000000
           20              H       4.437716       7.388436      15.639966       0.092546       1.228256 0.85618432E+01  0.86193415E+02                                 1.942952                            1.744068      -1.231215       2.285126                    0.995132       3.835940      11.168826       0.456676       1.332266      -0.696122       0.038657       0.037710      -0.001658       0.054029       0.003102      -0.010328      -0.001736      -0.003289      -0.039963      -0.017967       0.005379       0.012587              2.054221       2.301973       0.706781      -0.086997       2.352909      -0.009289       1.507779           0.000000
           21              H       5.707136       3.763269      25.719055       0.107401       1.196511 0.83940813E+01  0.82748521E+02                                 1.822140                            1.666999      -0.848844       2.486669                    0.999334       3.322316       9.083338       0.500484       1.241449      -0.719983       0.047329       0.030982       0.025821       0.062182       0.004112       0.009697       0.014284       0.008039      -0.030847      -0.021136       0.001886       0.019250              1.890272       2.187993       0.458789       0.363699       1.830265       0.201826       1.652559          -0.000001
           22              H      12.388021       2.497780      21.960314       0.095587       1.175221 0.79012166E+01  0.76707130E+02                                 1.787095                            1.603668      -0.788443       2.499326                    0.999635       3.385974       9.181611       0.516890       1.220580      -0.723167      -0.007649       0.036080       0.044762       0.057999      -0.013249      -0.002416       0.004684      -0.029005       0.032263      -0.025029       0.006989       0.018040              1.883861       1.449943      -0.198587      -0.187133       1.967395       0.699196       2.234245          -0.000001
           23              H       9.620526       2.209626       9.129750       0.311574       0.566109 0.33162781E+01  0.26708738E+02                                 1.230599                            1.140862      -1.134583       2.446862                    0.999838       2.652860       7.231704       0.516722       1.471793      -0.669571       0.007159      -0.023026       0.010706       0.026383       0.004998      -0.004392      -0.009876       0.003636      -0.000656      -0.010911      -0.002018       0.012929              1.279141       1.138585      -0.215618       0.042240       1.687833      -0.080440       1.011005           0.000001
           24              H      10.871549      12.413209       0.463406       0.311579       0.557292 0.33630421E+01  0.27500818E+02                                 1.274684                            1.193956      -1.254571       2.391495                    0.999169       2.808753       8.016290       0.471213       1.589556      -0.649156       0.014608      -0.022107       0.008948       0.027967       0.000422       0.004398      -0.000995       0.006570      -0.026757      -0.010110       0.001272       0.008838              1.315572       1.217277      -0.189373       0.080907       1.655994      -0.215180       1.073445           0.000001
           25              H       0.997402       3.918633       3.510947       0.331320       0.581918 0.35251406E+01  0.28186963E+02                                 1.170910                            1.118058      -1.090134       2.513538                    0.999793       2.203662       5.561844       0.576038       1.329790      -0.702384       0.014396      -0.035619      -0.019053       0.042883      -0.013982      -0.003827       0.001064      -0.026790      -0.003061      -0.019381      -0.000786       0.020167              1.177501       1.018456      -0.171118      -0.089480       1.347073       0.218503       1.166975           0.000000
           26              H       8.703284      12.530064      31.730466       0.092546       1.228255 0.85618372E+01  0.86193346E+02                                 1.942952                            1.744068      -1.231215       2.285126                    0.995132       3.835939      11.168825       0.456676       1.332267      -0.696122      -0.038657      -0.037710      -0.001658       0.054029       0.003102       0.010328       0.001736      -0.003289      -0.039963      -0.017967       0.005379       0.012587              2.054221       2.301973       0.706781       0.086997       2.352909       0.009289       1.507779          -0.000000
           27              H       7.433864       2.876231       9.628555       0.107401       1.196511 0.83940798E+01  0.82748500E+02                                 1.822139                            1.666999      -0.848844       2.486669                    0.999334       3.322316       9.083337       0.500484       1.241449      -0.719983      -0.047329      -0.030982       0.025821       0.062182       0.004111      -0.009697      -0.014284       0.008039      -0.030847      -0.021136       0.001886       0.019250              1.890272       2.187992       0.458789      -0.363699       1.830264      -0.201826       1.652559          -0.000001
           28              H       0.752979       4.141720       5.869814       0.095587       1.175221 0.79012165E+01  0.76707131E+02                                 1.787095                            1.603668      -0.788443       2.499326                    0.999635       3.385974       9.181612       0.516890       1.220580      -0.723167       0.007649      -0.036080       0.044762       0.057999      -0.013249       0.002416      -0.004684      -0.029005       0.032263      -0.025029       0.006989       0.018040              1.883861       1.449944      -0.198587       0.187133       1.967396      -0.699196       2.234245          -0.000001
           29              H      10.090974       8.849126      23.051250       0.311574       0.566109 0.33162781E+01  0.26708738E+02                                 1.230599                            1.140862      -1.134583       2.446862                    0.999838       2.652860       7.231704       0.516722       1.471793      -0.669571      -0.007160      -0.023026      -0.010706       0.026383      -0.004998      -0.004392       0.009876       0.003636      -0.000656      -0.010911      -0.002018       0.012929              1.279141       1.138585       0.215618       0.042240       1.687833       0.080440       1.011005           0.000001
           30              H       8.839951       5.773709      31.717594       0.311579       0.557293 0.33630447E+01  0.27500841E+02                                 1.274683                            1.193956      -1.254570       2.391495                    0.999169       2.808753       8.016286       0.471213       1.589554      -0.649156      -0.014608      -0.022106      -0.008948       0.027967      -0.000422       0.004398       0.000995       0.006570      -0.026757      -0.010110       0.001272       0.008838              1.315572       1.217277       0.189373       0.080907       1.655994       0.215179       1.073445           0.000002
           31              H       5.573098      10.558133      28.670053       0.331320       0.581918 0.35251389E+01  0.28186945E+02                                 1.170910                            1.118057      -1.090134       2.513538                    0.999793       2.203661       5.561841       0.576038       1.329790      -0.702384      -0.014396      -0.035619       0.019053       0.042883       0.013982      -0.003827      -0.001064      -0.026790      -0.003061      -0.019381      -0.000786       0.020167              1.177501       1.018456       0.171118      -0.089480       1.347073      -0.218503       1.166975           0.000000
           32              H      11.008216       5.890564       0.450534       0.092546       1.228256 0.85618386E+01  0.86193359E+02                                 1.942952                            1.744068      -1.231215       2.285126                    0.995132       3.835939      11.168823       0.456676       1.332266      -0.696122       0.038657      -0.037710       0.001658       0.054029      -0.003102       0.010328      -0.001736      -0.003289      -0.039963      -0.017967       0.005379       0.012587              2.054220       2.301973      -0.706781       0.086997       2.352909      -0.009289       1.507779          -0.000000
           33              H      12.277636       9.515731      22.552445       0.107401       1.196511 0.83940798E+01  0.82748500E+02                                 1.822139                            1.666999      -0.848845       2.486669                    0.999334       3.322316       9.083337       0.500484       1.241449      -0.719983       0.047329      -0.030982      -0.025821       0.062182      -0.004112      -0.009697       0.014284       0.008039      -0.030847      -0.021136       0.001886       0.019250              1.890272       2.187993      -0.458789      -0.363699       1.830264       0.201826       1.652559          -0.000002
           34              H       5.817521      10.781220      26.311186       0.095587       1.175221 0.79012166E+01  0.76707130E+02                                 1.787095                            1.603668      -0.788444       2.499326                    0.999635       3.385974       9.181611       0.516890       1.220580      -0.723167      -0.007649      -0.036080      -0.044762       0.057999       0.013249       0.002416       0.004684      -0.029005       0.032263      -0.025029       0.006989       0.018040              1.883861       1.449943       0.198587       0.187133       1.967395       0.699196       2.234245          -0.000001
           35              H       3.050026      11.069374       6.960750       0.311574       0.566109 0.33162787E+01  0.26708744E+02                                 1.230598                            1.140862      -1.134583       2.446862                    0.999838       2.652860       7.231703       0.516722       1.471792      -0.669572       0.007159       0.023026      -0.010706       0.026383      -0.004998       0.004392      -0.009876       0.003636      -0.000656      -0.010911      -0.002018       0.012929              1.279141       1.138585       0.215618      -0.042240       1.687833      -0.080440       1.011005           0.000001
           36              H       4.301049       0.865791      15.627094       0.311579       0.557293 0.33630432E+01  0.27500827E+02                                 1.274683                            1.193956      -1.254570       2.391495                    0.999169       2.808753       8.016287       0.471213       1.589555      -0.649156       0.014608       0.022107      -0.008948       0.027967      -0.000422      -0.004398      -0.000995       0.006570      -0.026757      -0.010110       0.001272       0.008838              1.315572       1.217277       0.189373      -0.080907       1.655993      -0.215179       1.073445           0.000001
           37              H       7.567902       9.360367      12.579553       0.331320       0.581918 0.35251390E+01  0.28186948E+02                                 1.170910                            1.118058      -1.090134       2.513538                    0.999793       2.203661       5.561842       0.576038       1.329791      -0.702384       0.014396       0.035619       0.019053       0.042883       0.013982       0.003827       0.001064      -0.026790      -0.003061      -0.019381      -0.000786       0.020167              1.177501       1.018456       0.171118       0.089480       1.347073       0.218503       1.166975          -0.000000
           38              H       2.132784       0.748936      16.541034       0.092546       1.228256 0.85618379E+01  0.86193353E+02                                 1.942952                            1.744068      -1.231215       2.285126                    0.995132       3.835939      11.168824       0.456676       1.332267      -0.696122      -0.038657       0.037710       0.001658       0.054029      -0.003102      -0.010328       0.001736      -0.003289      -0.039963      -0.017967       0.005379       0.012587              2.054220       2.301973      -0.706781      -0.086997       2.352909       0.009289       1.507779          -0.000000
           39              H       0.863364      10.402769       6.461945       0.107401       1.196511 0.83940797E+01  0.82748496E+02                                 1.822139                            1.666999      -0.848844       2.486669                    0.999334       3.322316       9.083336       0.500484       1.241449      -0.719983      -0.047329       0.030982      -0.025821       0.062182      -0.004112       0.009697      -0.014284       0.008039      -0.030847      -0.021136       0.001886       0.019250              1.890271       2.187992      -0.458789       0.363699       1.830264      -0.201826       1.652558          -0.000001
           40              H       7.323479       9.137280      10.220686       0.095587       1.175222 0.79012196E+01  0.76707165E+02                                 1.787095                            1.603668      -0.788444       2.499326                    0.999635       3.385975       9.181613       0.516890       1.220579      -0.723167       0.007649       0.036080      -0.044762       0.057999       0.013249      -0.002416      -0.004684      -0.029005       0.032263      -0.025029       0.006989       0.018040              1.883861       1.449943       0.198587      -0.187133       1.967395      -0.699196       2.234245          -0.000002
           41              H       9.620526       8.849126       6.960750       0.311573       0.566109 0.33162801E+01  0.26708757E+02                                 1.230599                            1.140862      -1.134583       2.446862                    0.999838       2.652861       7.231706       0.516722       1.471793      -0.669571       0.007159      -0.023026      -0.010706       0.026383       0.004998       0.004392       0.009876       0.003636      -0.000656      -0.010911      -0.002018       0.012929              1.279142       1.138585      -0.215618      -0.042240       1.687834       0.080440       1.011006           0.000001
           42              H      10.871549       5.773709      15.627094       0.311579       0.557293 0.33630432E+01  0.27500827E+02                                 1.274683                            1.193956      -1.254570       2.391495                    0.999169       2.808753       8.016287       0.471213       1.589555      -0.649156       0.014608      -0.022107      -0.008948       0.027967       0.000422      -0.004398       0.000995       0.006570      -0.026757      -0.010110       0.001272       0.008838              1.315572       1.217277      -0.189373      -0.080907       1.655993       0.215179       1.073445           0.000001
           43              H       0.997402      10.558133      12.579553       0.331320       0.581918 0.35251380E+01  0.28186936E+02                                 1.170910                            1.118057      -1.090134       2.513538                    0.999793       2.203661       5.561841       0.576038       1.329790      -0.702384       0.014396      -0.035619       0.019053       0.042883      -0.013982       0.003827      -0.001064      -0.026790      -0.003061      -0.019381      -0.000786       0.020167              1.177501       1.018456      -0.171117       0.089480       1.347072      -0.218503       1.166975           0.000000
           44              H       8.703284       5.890564      16.541034       0.092546       1.228256 0.85618393E+01  0.86193365E+02                                 1.942951                            1.744068      -1.231215       2.285126                    0.995132       3.835939      11.168822       0.456676       1.332266      -0.696122      -0.038657      -0.037710       0.001658       0.054029       0.003102      -0.010328      -0.001736      -0.003289      -0.039963      -0.017967       0.005379       0.012587              2.054220       2.301973       0.706781      -0.086997       2.352909      -0.009289       1.507779          -0.000000
           45              H       7.433864       9.515731       6.461945       0.107401       1.196511 0.83940798E+01  0.82748500E+02                                 1.822139                            1.666999      -0.848844       2.486669                    0.999334       3.322316       9.083337       0.500484       1.241449      -0.719983      -0.047329      -0.030982      -0.025821       0.062182       0.004112       0.009697       0.014284       0.008039      -0.030847      -0.021136       0.001886       0.019250              1.890272       2.187992       0.458789       0.363699       1.830264       0.201826       1.652559          -0.000002
           46              H       0.752979      10.781220      10.220686       0.095588       1.175221 0.79012157E+01  0.76707120E+02                                 1.787094                            1.603667      -0.788444       2.499326                    0.999635       3.385974       9.181611       0.516890       1.220579      -0.723167       0.007649      -0.036080      -0.044762       0.057999      -0.013249      -0.002416       0.004684      -0.029005       0.032263      -0.025029       0.006989       0.018040              1.883861       1.449943      -0.198587      -0.187133       1.967395       0.699196       2.234244          -0.000001
           47              H       3.520474      11.069374      23.051250       0.311574       0.566109 0.33162781E+01  0.26708739E+02                                 1.230599                            1.140862      -1.134583       2.446862                    0.999838       2.652860       7.231704       0.516722       1.471793      -0.669571      -0.007159       0.023026      -0.010706       0.026383       0.004998      -0.004392      -0.009876       0.003636      -0.000656      -0.010911      -0.002018       0.012929              1.279141       1.138585      -0.215618       0.042240       1.687833      -0.080440       1.011005           0.000001
           48              H       2.269451       0.865791      31.717594       0.311579       0.557293 0.33630456E+01  0.27500851E+02                                 1.274684                            1.193956      -1.254571       2.391495                    0.999169       2.808754       8.016291       0.471213       1.589555      -0.649156      -0.014608       0.022107      -0.008948       0.027967       0.000422       0.004398      -0.000995       0.006570      -0.026757      -0.010110       0.001272       0.008838              1.315572       1.217277      -0.189374       0.080907       1.655994      -0.215180       1.073445           0.000001
           49              H      12.143598       9.360367      28.670053       0.331320       0.581918 0.35251390E+01  0.28186948E+02                                 1.170910                            1.118058      -1.090134       2.513538                    0.999793       2.203661       5.561842       0.576038       1.329791      -0.702384      -0.014396       0.035619       0.019053       0.042883      -0.013982      -0.003827       0.001064      -0.026790      -0.003061      -0.019381      -0.000786       0.020167              1.177501       1.018456      -0.171118      -0.089480       1.347073       0.218503       1.166975           0.000000
           50              H       4.437716       0.748936       0.450534       0.092546       1.228256 0.85618386E+01  0.86193359E+02                                 1.942952                            1.744068      -1.231215       2.285126                    0.995132       3.835939      11.168823       0.456676       1.332266      -0.696122       0.038657       0.037710       0.001658       0.054029       0.003102       0.010328       0.001736      -0.003289      -0.039963      -0.017967       0.005379       0.012587              2.054220       2.301973       0.706781       0.086997       2.352909       0.009289       1.507779          -0.000000
           51              H       5.707136      10.402769      22.552445       0.107401       1.196511 0.83940799E+01  0.82748504E+02                                 1.822139                            1.666999      -0.848844       2.486669                    0.999334       3.322316       9.083338       0.500484       1.241449      -0.719983       0.047329       0.030982      -0.025821       0.062182       0.004112      -0.009697      -0.014284       0.008039      -0.030847      -0.021136       0.001886       0.019250              1.890272       2.187993       0.458789      -0.363699       1.830264      -0.201826       1.652559          -0.000002
           52              H      12.388021       9.137280      26.311186       0.095588       1.175221 0.79012160E+01  0.76707119E+02                                 1.787094                            1.603667      -0.788443       2.499326                    0.999635       3.385974       9.181609       0.516891       1.220579      -0.723167      -0.007649       0.036080      -0.044762       0.057999      -0.013249       0.002416      -0.004684      -0.029005       0.032263      -0.025029       0.006989       0.018040              1.883860       1.449943      -0.198587       0.187132       1.967394      -0.699195       2.234244          -0.000001
           53              H       3.050026       4.429874       9.129750       0.311574       0.566109 0.33162781E+01  0.26708738E+02                                 1.230599                            1.140862      -1.134583       2.446862                    0.999838       2.652860       7.231704       0.516722       1.471793      -0.669571       0.007159       0.023026       0.010706       0.026383      -0.004998      -0.004392       0.009876       0.003636      -0.000656      -0.010911      -0.002018       0.012929              1.279141       1.138585       0.215618       0.042240       1.687833       0.080440       1.011005           0.000001
           54              H       4.301049       7.505291       0.463406       0.311579       0.557292 0.33630425E+01  0.27500821E+02                                 1.274683                            1.193956      -1.254571       2.391495                    0.999169       2.808753       8.016288       0.471213       1.589555      -0.649156       0.014608       0.022106       0.008948       0.027967      -0.000422       0.004398       0.000995       0.006570      -0.026757      -0.010110       0.001272       0.008838              1.315572       1.217277       0.189373       0.080907       1.655994       0.215179       1.073445           0.000001
           55              H       7.567902       2.720867       3.510947       0.331320       0.581918 0.35251416E+01  0.28186972E+02                                 1.170910                            1.118058      -1.090134       2.513538                    0.999793       2.203662       5.561844       0.576038       1.329790      -0.702384       0.014396       0.035619      -0.019053       0.042883       0.013982      -0.003827      -0.001064      -0.026790      -0.003061      -0.019381      -0.000786       0.020167              1.177502       1.018456       0.171118      -0.089480       1.347073      -0.218503       1.166975           0.000000
           56              H       2.132784       7.388436      31.730466       0.092546       1.228256 0.85618432E+01  0.86193415E+02                                 1.942952                            1.744068      -1.231215       2.285126                    0.995132       3.835940      11.168826       0.456676       1.332266      -0.696122      -0.038657       0.037710      -0.001658       0.054029      -0.003102       0.010328      -0.001736      -0.003289      -0.039963      -0.017967       0.005379       0.012587              2.054221       2.301973      -0.706781       0.086997       2.352909      -0.009289       1.507779          -0.000000
           57              H       0.863364       3.763269       9.628555       0.107401       1.196511 0.83940743E+01  0.82748431E+02                                 1.822138                            1.666998      -0.848844       2.486669                    0.999334       3.322315       9.083333       0.500484       1.241449      -0.719983      -0.047329       0.030982       0.025821       0.062182      -0.004112      -0.009697       0.014284       0.008039      -0.030847      -0.021136       0.001886       0.019250              1.890271       2.187992      -0.458788      -0.363699       1.830263       0.201826       1.652558          -0.000002
           58              H       7.323479       2.497780       5.869814       0.095587       1.175222 0.79012197E+01  0.76707165E+02                                 1.787095                            1.603668      -0.788443       2.499326                    0.999635       3.385975       9.181613       0.516890       1.220579      -0.723167       0.007649       0.036080       0.044762       0.057999       0.013249       0.002416       0.004684      -0.029005       0.032263      -0.025029       0.006989       0.018040              1.883861       1.449943       0.198587       0.187133       1.967395       0.699196       2.234245          -0.000002
           59              H      10.090974       2.209626      25.220250       0.311574       0.566109 0.33162787E+01  0.26708744E+02                                 1.230598                            1.140862      -1.134583       2.446862                    0.999838       2.652860       7.231703       0.516722       1.471792      -0.669572      -0.007159      -0.023026       0.010706       0.026383      -0.004998       0.004392      -0.009876       0.003636      -0.000656      -0.010911      -0.002018       0.012929              1.279141       1.138585       0.215618      -0.042240       1.687833      -0.080440       1.011005           0.000001
           60              H       8.839951      12.413209      16.553906       0.311579       0.557292 0.33630421E+01  0.27500818E+02                                 1.274684                            1.193956      -1.254571       2.391495                    0.999169       2.808753       8.016290       0.471213       1.589556      -0.649156      -0.014608      -0.022107       0.008948       0.027967      -0.000422      -0.004398      -0.000995       0.006570      -0.026757      -0.010110       0.001272       0.008838              1.315572       1.217277       0.189373      -0.080907       1.655994      -0.215180       1.073445           0.000001
           61              H       5.573098       3.918633      19.601447       0.331320       0.581918 0.35251390E+01  0.28186948E+02                                 1.170910                            1.118058      -1.090134       2.513538                    0.999793       2.203661       5.561842       0.576038       1.329791      -0.702384      -0.014396      -0.035619      -0.019053       0.042883       0.013982       0.003827       0.001064      -0.026790      -0.003061      -0.019381      -0.000786       0.020167              1.177501       1.018456       0.171118       0.089480       1.347073       0.218503       1.166975           0.000000
           62              H      11.008216      12.530064      15.639966       0.092546       1.228256 0.85618386E+01  0.86193359E+02                                 1.942952                            1.744068      -1.231215       2.285126                    0.995132       3.835939      11.168823       0.456676       1.332266      -0.696122       0.038657      -0.037710      -0.001658       0.054029      -0.003102      -0.010328       0.001736      -0.003289      -0.039963      -0.017967       0.005379       0.012587              2.054220       2.301973      -0.706781      -0.086997       2.352909       0.009289       1.507779          -0.000000
           63              H      12.277636       2.876231      25.719055       0.107401       1.196511 0.83940798E+01  0.82748500E+02                                 1.822139                            1.666999      -0.848844       2.486669                    0.999334       3.322316       9.083337       0.500484       1.241449      -0.719983       0.047329      -0.030982       0.025821       0.062182      -0.004112       0.009697      -0.014284       0.008039      -0.030847      -0.021136       0.001886       0.019250              1.890272       2.187992      -0.458789       0.363699       1.830264      -0.201826       1.652559          -0.000001
           64              H       5.817521       4.141720      21.960314       0.095588       1.175221 0.79012158E+01  0.76707119E+02                                 1.787094                            1.603667      -0.788443       2.499326                    0.999635       3.385974       9.181610       0.516890       1.220579      -0.723167      -0.007649      -0.036080       0.044762       0.057999       0.013249      -0.002416      -0.004684      -0.029005       0.032263      -0.025029       0.006989       0.018040              1.883861       1.449943       0.198587      -0.187132       1.967395      -0.699195       2.234244          -0.000002
           65              C       2.944898       3.340996      15.189432       0.653155      24.606145 0.23807140E+03  0.48916207E+04                                 7.854511                            5.535470      -0.156880       2.012822                    0.999216      22.059891      62.434899       0.617629       0.482651      -1.009535       0.009602      -0.093935      -0.022489       0.097066      -0.002229      -0.005120      -0.051948      -0.047451       0.322221      -0.077972      -0.046952       0.124923              9.393715      10.678874       1.796583      -0.020332      13.031222       1.608152       4.471049          -0.000025
           66              C       4.006691       0.235038      23.820376       0.637943      25.066408 0.24776290E+03  0.51220287E+04                                 7.867427                            5.598082      -0.130171       2.016652                    0.999215      22.130941      62.042916       0.624636       0.474322      -1.017849       0.005100      -0.084786      -0.052117       0.099654       0.006091      -0.007372      -0.056376      -0.054654       0.303538      -0.078598      -0.044731       0.123330              9.300745      10.694947       0.823760       2.059464      11.545407       2.825235       5.661880          -0.000027
           67              C       3.124930       2.618619      24.496177       0.004842      37.768843 0.41065820E+03  0.94545155E+04                                 9.731550                            6.726692       0.240290       2.085163                    0.999577      26.716542      74.364307       0.643863       0.413194      -1.073424       0.055470       0.056507       0.045144       0.091148       0.029225       0.008515       0.022130      -0.044031       0.007448      -0.037985      -0.009703       0.047688             11.946246      19.189150      -2.296918       3.388291      10.549007       1.146093       6.100580          -0.000008
           68              C       4.030345       1.589496      24.422161      -0.024116      38.959506 0.43661262E+03  0.10224974E+05                                 9.855380                            6.896954       0.056578       2.001248                    0.999294      28.105701      79.349216       0.640163       0.408554      -1.074593       0.061614       0.041248       0.043390       0.085909       0.027651       0.011966      -0.010636       0.013944       0.114564      -0.050413       0.009170       0.041242             11.897938      11.219501      -1.583565       1.611938      17.728374       3.921063       6.745940           0.000001
           69              C       0.689903      11.951100      20.434935       0.663601      23.114288 0.22985585E+03  0.46756383E+04                                 7.484292                            5.434604      -0.240954       1.993936                    0.998851      21.661213      60.748988       0.624898       0.481850      -1.011228       0.052299      -0.076440       0.000976       0.092624       0.057722      -0.029810      -0.021970       0.125732      -0.200078      -0.076959      -0.048406       0.125365              8.657079       4.976672      -1.857782       0.641234       8.414255       0.788401      12.580309          -0.000026
           70              C       1.726727       2.808509      24.071388       0.669457      24.145352 0.23297213E+03  0.47643847E+04                                 7.800009                            5.509044      -0.256152       1.994287                    0.998588      21.751251      61.559264       0.613089       0.488517      -1.005776      -0.084711       0.021807      -0.027131       0.091584       0.003226      -0.040130       0.020008       0.024928       0.318484      -0.070686      -0.047614       0.118300              9.306020      12.363375       0.384023       2.232006      10.536489       1.147268       5.018194          -0.000023
           71              C       0.649165       5.376667      16.769519       0.616361      23.068339 0.24814167E+03  0.51729305E+04                                 7.600994                            5.710189      -0.370817       1.936909                    0.998064      23.016686      66.507436       0.596261       0.492757      -1.000180      -0.074823      -0.025213       0.015965       0.080555      -0.037626       0.043752      -0.087234      -0.032855      -0.014565      -0.082383      -0.037148       0.119531              8.669545      10.794572       1.964427      -1.609402       9.247614       1.758742       5.966449          -0.000020
           72              C      12.846642       0.873758      19.385834       0.049507      35.862868 0.38664461E+03  0.87471488E+04                                 9.416072                            6.516193       0.248039       2.096137                    0.999283      25.784079      70.577210       0.657422       0.411820      -1.076948      -0.021166       0.062706       0.051677       0.083968      -0.005806      -0.010215       0.033792      -0.045839      -0.114469      -0.051728      -0.003975       0.055703             11.762491       5.162884      -1.354226       0.887646       8.323147       0.130454      21.801443          -0.000009
           73              C       2.011887       5.570540      16.141990       0.034047      37.315105 0.42084704E+03  0.98013425E+04                                 9.817565                            6.919160      -0.000293       2.005385                    0.999431      27.168168      77.409547       0.616497       0.426593      -1.059167       0.047639       0.075698      -0.008388       0.089833       0.030779       0.023588      -0.003228      -0.057710      -0.022372      -0.050729       0.003955       0.046775             11.811114      17.993374       1.114302      -4.395984      10.979412       0.995095       6.460557          -0.000014
           74              C      12.815103       0.764870      17.899072       0.637379      22.366004 0.22915061E+03  0.46635496E+04                                 7.377326                            5.427066      -0.106020       2.042321                    0.998648      21.803539      61.413652       0.624410       0.481993      -1.009887      -0.007890      -0.003480      -0.077332       0.077811       0.000409      -0.006724       0.008954       0.166258      -0.187088      -0.067713      -0.046853       0.114566              8.715759       4.356460      -0.103585       0.334374       8.972828      -0.088726      12.817990          -0.000021
           75              C       2.893648       4.763177      15.543423      -0.042268      39.091703 0.43022010E+03  0.10064671E+05                                 9.936748                            6.870207       0.041556       1.998108                    0.999386      28.254124      80.415456       0.636381       0.411415      -1.069897       0.053756       0.058156      -0.020234       0.081738       0.039659       0.007887      -0.026554       0.005793       0.050681      -0.056772       0.016334       0.040438             12.144998      10.997994      -0.066114      -1.912042      19.191940       3.498101       6.245060           0.000008
           76              C       3.827973       6.687304      15.697892       0.224989      23.383861 0.27710949E+03  0.58780994E+04                                 7.361249                            5.683325       0.094373       2.073943                    0.999493      24.491788      69.043249       0.660596       0.437104      -1.041189      -0.040141      -0.041343       0.014824       0.059501       0.008665       0.019646      -0.012277       0.029315       0.068267      -0.034124      -0.001421       0.035545              8.351475      10.559243       2.356886      -1.383025       9.942951       0.781451       4.552232          -0.000017
           77              C       5.054029       3.232109      25.326447       0.261777      21.534121 0.25374007E+03  0.52399944E+04                                 6.865605                            5.391001       0.230160       2.133558                    0.999622      23.225167      63.598869       0.690531       0.429518      -1.050772      -0.037862      -0.030715      -0.017500       0.051800       0.014074      -0.008959      -0.017602       0.031922       0.087064      -0.038601       0.000404       0.038197              7.654171       9.890527       0.359829       2.013072       8.216277       1.087058       4.855710          -0.000017
           78              C       0.077532       0.034525      20.389882      -0.012922      34.949872 0.42230446E+03  0.98064215E+04                                 9.167495                            6.809170       0.047380       2.008165                    0.999152      27.560873      77.445036       0.640660       0.411712      -1.072683      -0.014736       0.047740       0.055525       0.074695       0.021320      -0.017887       0.043404       0.041180      -0.012124      -0.064231       0.031518       0.032714             10.535503       5.954529      -3.472989       0.895078      12.935742      -1.023436      12.716238           0.000005
           79              C      12.586450       1.851093      21.323131       0.205386      22.844893 0.26850001E+03  0.55895009E+04                                 6.978607                            5.427966       0.478400       2.187755                    0.999548      23.869613      64.330541       0.715017       0.411492      -1.068600       0.022707      -0.040022      -0.044044       0.063697       0.011361      -0.001525       0.016074       0.009058       0.056537      -0.026308       0.000600       0.025708              7.837798       4.271871      -1.439753      -0.235497       7.950798       2.257578      11.290725          -0.000014
           80              C      10.196102       3.298504      31.279932       0.653155      24.606133 0.23807122E+03  0.48916162E+04                                 7.854508                            5.535468      -0.156880       2.012822                    0.999216      22.059891      62.434899       0.617629       0.482651      -1.009535      -0.009602       0.093935      -0.022489       0.097066      -0.002229       0.005120       0.051948      -0.047451       0.322221      -0.077972      -0.046952       0.124923              9.393711      10.678867       1.796584       0.020332      13.031220      -1.608151       4.471047          -0.000026
           81              C       9.134309       6.404462       7.729876       0.637943      25.066406 0.24776288E+03  0.51220283E+04                                 7.867427                            5.598082      -0.130171       2.016652                    0.999215      22.130940      62.042914       0.624636       0.474322      -1.017849      -0.005100       0.084786      -0.052117       0.099654       0.006091       0.007372       0.056376      -0.054654       0.303538      -0.078598      -0.044731       0.123330              9.300745      10.694947       0.823760      -2.059464      11.545407      -2.825235       5.661880          -0.000027
           82              C      10.016070       4.020881       8.405677       0.004842      37.768843 0.41065822E+03  0.94545162E+04                                 9.731550                            6.726692       0.240290       2.085163                    0.999577      26.716543      74.364312       0.643863       0.413194      -1.073424      -0.055470      -0.056507       0.045144       0.091148       0.029225      -0.008515      -0.022130      -0.044031       0.007448      -0.037985      -0.009703       0.047688             11.946246      19.189149      -2.296917      -3.388291      10.549008      -1.146094       6.100580          -0.000007
           83              C       9.110655       5.050004       8.331661      -0.024116      38.959507 0.43661264E+03  0.10224975E+05                                 9.855380                            6.896954       0.056578       2.001248                    0.999294      28.105702      79.349218       0.640163       0.408554      -1.074593      -0.061614      -0.041248       0.043390       0.085909       0.027651      -0.011966       0.010636       0.013944       0.114564      -0.050413       0.009170       0.041242             11.897938      11.219500      -1.583565      -1.611938      17.728374      -3.921063       6.745940           0.000000
           84              C      12.451097       7.967400       4.344435       0.663601      23.114290 0.22985593E+03  0.46756404E+04                                 7.484293                            5.434606      -0.240953       1.993936                    0.998851      21.661211      60.748982       0.624898       0.481850      -1.011228      -0.052299       0.076440       0.000976       0.092624       0.057722       0.029810       0.021970       0.125732      -0.200078      -0.076959      -0.048406       0.125366              8.657079       4.976673      -1.857783      -0.641234       8.414260      -0.788402      12.580306          -0.000025
           85              C      11.414273       3.830991       7.980888       0.669457      24.145367 0.23297231E+03  0.47643894E+04                                 7.800013                            5.509046      -0.256151       1.994287                    0.998588      21.751251      61.559267       0.613089       0.488517      -1.005776       0.084711      -0.021807      -0.027131       0.091584       0.003226       0.040130      -0.020008       0.024928       0.318484      -0.070686      -0.047614       0.118300              9.306024      12.363381       0.384025      -2.232008      10.536495      -1.147270       5.018197          -0.000023
           86              C      12.491835       1.262833       0.679019       0.616362      23.068338 0.24814165E+03  0.51729301E+04                                 7.600994                            5.710189      -0.370818       1.936909                    0.998064      23.016686      66.507438       0.596261       0.492757      -1.000180       0.074823       0.025213       0.015965       0.080555      -0.037626      -0.043752       0.087234      -0.032855      -0.014565      -0.082383      -0.037148       0.119531              8.669544      10.794572       1.964427       1.609402       9.247613      -1.758741       5.966449          -0.000021
           87              C       0.294358       5.765742       3.295334       0.049507      35.862872 0.38664464E+03  0.87471494E+04                                 9.416073                            6.516193       0.248039       2.096137                    0.999283      25.784080      70.577214       0.657422       0.411820      -1.076948       0.021166      -0.062706       0.051677       0.083968      -0.005806       0.010215      -0.033792      -0.045839      -0.114469      -0.051728      -0.003975       0.055703             11.762492       5.162884      -1.354226      -0.887646       8.323148      -0.130454      21.801445          -0.000010
           88              C      11.129113       1.068960       0.051490       0.034047      37.315101 0.42084699E+03  0.98013410E+04                                 9.817565                            6.919160      -0.000293       2.005385                    0.999431      27.168166      77.409539       0.616497       0.426593      -1.059167      -0.047639      -0.075698      -0.008388       0.089833       0.030779      -0.023588       0.003228      -0.057710      -0.022372      -0.050729       0.003955       0.046775             11.811114      17.993373       1.114301       4.395983      10.979412      -0.995095       6.460556          -0.000014
           89              C       0.325897       5.874630       1.808572       0.637379      22.366005 0.22915061E+03  0.46635499E+04                                 7.377327                            5.427066      -0.106020       2.042321                    0.998648      21.803540      61.413658       0.624410       0.481993      -1.009887       0.007890       0.003480      -0.077332       0.077811       0.000409       0.006724      -0.008954       0.166258      -0.187088      -0.067713      -0.046853       0.114566              8.715760       4.356460      -0.103584      -0.334374       8.972829       0.088725      12.817991          -0.000020
           90              C      10.247352       1.876323      31.633923      -0.042267      39.091702 0.43022006E+03  0.10064670E+05                                 9.936748                            6.870206       0.041556       1.998108                    0.999386      28.254122      80.415447       0.636381       0.411415      -1.069897      -0.053756      -0.058156      -0.020234       0.081738       0.039659      -0.007886       0.026554       0.005793       0.050681      -0.056772       0.016334       0.040438             12.144997      10.997993      -0.066115       1.912042      19.191940      -3.498101       6.245059           0.000008
           91              C       9.313027      13.231196      31.788392       0.224989      23.383861 0.27710950E+03  0.58780998E+04                                 7.361249                            5.683325       0.094373       2.073943                    0.999493      24.491788      69.043249       0.660596       0.437104      -1.041189       0.040141       0.041343       0.014824       0.059501       0.008665      -0.019646       0.012277       0.029315       0.068267      -0.034124      -0.001421       0.035545              8.351475      10.559243       2.356885       1.383026       9.942951      -0.781451       4.552232          -0.000018
           92              C       8.086971       3.407391       9.235947       0.261777      21.534122 0.25374008E+03  0.52399946E+04                                 6.865605                            5.391001       0.230160       2.133558                    0.999622      23.225167      63.598870       0.690531       0.429518      -1.050772       0.037862       0.030715      -0.017500       0.051800       0.014074       0.008959       0.017602       0.031922       0.087064      -0.038601       0.000404       0.038197              7.654171       9.890527       0.359829      -2.013072       8.216277      -1.087058       4.855710          -0.000018
           93              C      13.063468       6.604975       4.299382      -0.012922      34.949871 0.42230443E+03  0.98064206E+04                                 9.167494                            6.809169       0.047381       2.008165                    0.999152      27.560872      77.445031       0.640660       0.411712      -1.072683       0.014736      -0.047740       0.055525       0.074695       0.021320       0.017887      -0.043404       0.041181      -0.012124      -0.064231       0.031518       0.032714             10.535503       5.954529      -3.472988      -0.895079      12.935742       1.023438      12.716237           0.000006
           94              C       0.554550       4.788407       5.232631       0.205386      22.844894 0.26850003E+03  0.55895013E+04                                 6.978607                            5.427966       0.478399       2.187755                    0.999548      23.869614      64.330543       0.715017       0.411492      -1.068600      -0.022707       0.040022      -0.044044       0.063697       0.011361       0.001525      -0.016075       0.009058       0.056536      -0.026308       0.000600       0.025707              7.837798       4.271871      -1.439753       0.235496       7.950798      -2.257579      11.290725          -0.000014
           95              C       9.515398       9.938004       0.901068       0.653155      24.606148 0.23807142E+03  0.48916213E+04                                 7.854512                            5.535471      -0.156880       2.012822                    0.999216      22.059893      62.434909       0.617629       0.482651      -1.009535       0.009602       0.093935       0.022489       0.097066       0.002229       0.005120      -0.051948      -0.047451       0.322221      -0.077972      -0.046952       0.124923              9.393716      10.678875      -1.796584       0.020332      13.031223       1.608152       4.471049          -0.000025
           96              C      10.577191      13.043962      24.451124       0.637942      25.066408 0.24776292E+03  0.51220291E+04                                 7.867428                            5.598082      -0.130170       2.016652                    0.999215      22.130942      62.042919       0.624636       0.474322      -1.017849       0.005100       0.084786       0.052117       0.099654      -0.006091       0.007371      -0.056376      -0.054654       0.303538      -0.078598      -0.044731       0.123330              9.300745      10.694947      -0.823760      -2.059464      11.545407       2.825234       5.661880          -0.000027
           97              C       9.695430      10.660381      23.775323       0.004842      37.768849 0.41065823E+03  0.94545165E+04                                 9.731551                            6.726692       0.240290       2.085163                    0.999577      26.716544      74.364315       0.643863       0.413194      -1.073424       0.055470      -0.056507      -0.045144       0.091148      -0.029224      -0.008515       0.022130      -0.044031       0.007448      -0.037985      -0.009703       0.047688             11.946247      19.189155       2.296912      -3.388294      10.549006       1.146095       6.100581          -0.000008
           98              C      10.600845      11.689504      23.849339      -0.024116      38.959504 0.43661264E+03  0.10224975E+05                                 9.855379                            6.896954       0.056578       2.001248                    0.999294      28.105702      79.349218       0.640163       0.408554      -1.074593       0.061614      -0.041248      -0.043390       0.085909      -0.027651      -0.011966      -0.010636       0.013944       0.114564      -0.050413       0.009170       0.041242             11.897937      11.219501       1.583564      -1.611939      17.728371       3.921062       6.745940           0.000001
           99              C       7.260403       1.327900      27.836565       0.663601      23.114290 0.22985593E+03  0.46756404E+04                                 7.484293                            5.434605      -0.240953       1.993936                    0.998851      21.661211      60.748980       0.624898       0.481850      -1.011228       0.052299       0.076440      -0.000976       0.092624      -0.057722       0.029810      -0.021970       0.125732      -0.200078      -0.076959      -0.048406       0.125366              8.657079       4.976672       1.857783      -0.641234       8.414259       0.788402      12.580306          -0.000025
          100              C       8.297227      10.470492      24.200112       0.669457      24.145357 0.23297215E+03  0.47643854E+04                                 7.800011                            5.509045      -0.256152       1.994287                    0.998588      21.751252      61.559272       0.613089       0.488517      -1.005776      -0.084711      -0.021807       0.027131       0.091584      -0.003226       0.040130       0.020008       0.024928       0.318484      -0.070686      -0.047614       0.118300              9.306022      12.363383      -0.384032      -2.232009      10.536488       1.147271       5.018196          -0.000022
          101              C       7.219665       7.902333      31.501981       0.616362      23.068333 0.24814160E+03  0.51729285E+04                                 7.600991                            5.710187      -0.370816       1.936910                    0.998064      23.016679      66.507400       0.596262       0.492757      -1.000180      -0.074823       0.025213      -0.015965       0.080555       0.037626      -0.043752      -0.087234      -0.032855      -0.014565      -0.082383      -0.037148       0.119531              8.669541      10.794567      -1.964426       1.609401       9.247610       1.758741       5.966447          -0.000021
          102              C       6.276142      12.405242      28.885666       0.049507      35.862871 0.38664462E+03  0.87471489E+04                                 9.416073                            6.516193       0.248039       2.096137                    0.999283      25.784079      70.577211       0.657422       0.411820      -1.076948      -0.021166      -0.062706      -0.051677       0.083968       0.005806       0.010215       0.033792      -0.045839      -0.114469      -0.051728      -0.003975       0.055703             11.762493       5.162884       1.354226      -0.887647       8.323147       0.130454      21.801446          -0.000011
          103              C       8.582387       7.708460      32.129510       0.034047      37.315096 0.42084695E+03  0.98013397E+04                                 9.817563                            6.919159      -0.000292       2.005385                    0.999431      27.168164      77.409529       0.616497       0.426593      -1.059167       0.047639      -0.075698       0.008388       0.089833      -0.030779      -0.023588      -0.003228      -0.057710      -0.022372      -0.050729       0.003955       0.046775             11.811112      17.993368      -1.114301       4.395982      10.979411       0.995095       6.460555          -0.000012
          104              C       6.244603      12.514130      30.372428       0.637379      22.366004 0.22915060E+03  0.46635495E+04                                 7.377327                            5.427066      -0.106020       2.042321                    0.998648      21.803539      61.413654       0.624410       0.481993      -1.009887      -0.007890       0.003480       0.077332       0.077811      -0.000409       0.006724       0.008954       0.166258      -0.187088      -0.067713      -0.046853       0.114566              8.715760       4.356460       0.103584      -0.334374       8.972829      -0.088725      12.817991          -0.000019
          105              C       9.464148       8.515823       0.547077      -0.042267      39.091699 0.43022005E+03  0.10064670E+05                                 9.936747                            6.870206       0.041556       1.998108                    0.999386      28.254122      80.415446       0.636381       0.411415      -1.069897       0.053756      -0.058156       0.020234       0.081738      -0.039659      -0.007887      -0.026554       0.005793       0.050681      -0.056772       0.016334       0.040438             12.144996      10.997992       0.066114       1.912041      19.191938       3.498101       6.245059           0.000007
          106              C      10.398473       6.591696       0.392608       0.224989      23.383860 0.27710949E+03  0.58780993E+04                                 7.361249                            5.683325       0.094373       2.073943                    0.999493      24.491787      69.043245       0.660596       0.437104      -1.041189      -0.040141       0.041343      -0.014824       0.059501      -0.008665      -0.019646      -0.012277       0.029315       0.068267      -0.034124      -0.001421       0.035545              8.351475      10.559242      -2.356885       1.383025       9.942951       0.781451       4.552232          -0.000017
          107              C      11.624529      10.046891      22.945053       0.261777      21.534124 0.25374010E+03  0.52399950E+04                                 6.865605                            5.391001       0.230160       2.133558                    0.999622      23.225168      63.598872       0.690531       0.429518      -1.050772      -0.037862       0.030715       0.017500       0.051800      -0.014074       0.008959      -0.017602       0.031922       0.087064      -0.038601       0.000404       0.038197              7.654172       9.890528      -0.359829      -2.013073       8.216277       1.087058       4.855710          -0.000017
          108              C       6.648032      -0.034525      27.881618      -0.012922      34.949873 0.42230445E+03  0.98064214E+04                                 9.167495                            6.809170       0.047380       2.008165                    0.999152      27.560873      77.445036       0.640660       0.411712      -1.072683      -0.014736      -0.047740      -0.055525       0.074695      -0.021320       0.017887       0.043404       0.041181      -0.012124      -0.064231       0.031518       0.032714             10.535503       5.954529       3.472988      -0.895079      12.935741      -1.023438      12.716239           0.000006
          109              C       6.015950      11.427907      26.948369       0.205386      22.844894 0.26850003E+03  0.55895013E+04                                 6.978607                            5.427966       0.478399       2.187755                    0.999548      23.869614      64.330543       0.715017       0.411492      -1.068600       0.022707       0.040022       0.044044       0.063697      -0.011361       0.001525       0.016075       0.009058       0.056536      -0.026308       0.000600       0.025707              7.837798       4.271871       1.439753       0.235496       7.950798       2.257578      11.290725          -0.000013
          110              C       3.625602       9.980496      16.991568       0.653155      24.606145 0.23807139E+03  0.48916206E+04                                 7.854511                            5.535470      -0.156880       2.012822                    0.999216      22.059891      62.434899       0.617629       0.482651      -1.009535      -0.009602      -0.093935       0.022489       0.097066       0.002229      -0.005120       0.051948      -0.047451       0.322221      -0.077972      -0.046952       0.124923              9.393714      10.678874      -1.796583      -0.020332      13.031221      -1.608152       4.471048          -0.000025
          111              C       2.563809       6.874538       8.360624       0.637943      25.066408 0.24776290E+03  0.51220288E+04                                 7.867428                            5.598082      -0.130171       2.016652                    0.999215      22.130941      62.042918       0.624636       0.474322      -1.017849      -0.005100      -0.084786       0.052117       0.099654      -0.006091      -0.007372       0.056376      -0.054654       0.303538      -0.078598      -0.044731       0.123330              9.300745      10.694947      -0.823760       2.059464      11.545408      -2.825235       5.661881          -0.000027
          112              C       3.445570       9.258119       7.684823       0.004842      37.768843 0.41065822E+03  0.94545162E+04                                 9.731550                            6.726692       0.240290       2.085163                    0.999577      26.716543      74.364312       0.643863       0.413194      -1.073424      -0.055470       0.056507      -0.045144       0.091148      -0.029225       0.008515      -0.022130      -0.044031       0.007448      -0.037985      -0.009703       0.047688             11.946246      19.189149       2.296917       3.388291      10.549008      -1.146094       6.100580          -0.000008
          113              C       2.540155       8.228996       7.758839      -0.024116      38.959507 0.43661264E+03  0.10224975E+05                                 9.855380                            6.896954       0.056578       2.001248                    0.999294      28.105702      79.349218       0.640163       0.408554      -1.074593      -0.061614       0.041248      -0.043390       0.085909      -0.027651       0.011966       0.010636       0.013944       0.114563      -0.050413       0.009170       0.041242             11.897938      11.219500       1.583565       1.611938      17.728374      -3.921063       6.745940           0.000000
          114              C       5.880597       5.311600      11.746065       0.663601      23.114290 0.22985594E+03  0.46756405E+04                                 7.484293                            5.434606      -0.240953       1.993936                    0.998851      21.661211      60.748980       0.624898       0.481850      -1.011228      -0.052299      -0.076440      -0.000976       0.092624      -0.057722      -0.029810       0.021970       0.125732      -0.200078      -0.076959      -0.048406       0.125365              8.657079       4.976673       1.857783       0.641234       8.414259      -0.788402      12.580306          -0.000026
          115              C       4.843773       9.448009       8.109612       0.669457      24.145369 0.23297233E+03  0.47643899E+04                                 7.800013                            5.509047      -0.256152       1.994287                    0.998588      21.751252      61.559270       0.613089       0.488517      -1.005776       0.084711       0.021807       0.027131       0.091584      -0.003226      -0.040130      -0.020008       0.024928       0.318484      -0.070686      -0.047614       0.118300              9.306025      12.363382      -0.384025       2.232008      10.536495      -1.147270       5.018197          -0.000022
          116              C       5.921335      12.016167      15.411481       0.616362      23.068334 0.24814161E+03  0.51729290E+04                                 7.600993                            5.710188      -0.370817       1.936910                    0.998064      23.016682      66.507420       0.596261       0.492757      -1.000180       0.074823      -0.025213      -0.015965       0.080555       0.037626       0.043752       0.087234      -0.032855      -0.014565      -0.082383      -0.037148       0.119531              8.669543      10.794569      -1.964427      -1.609402       9.247612      -1.758741       5.966448          -0.000022
          117              C       6.864858       7.513258      12.795166       0.049507      35.862870 0.38664461E+03  0.87471487E+04                                 9.416073                            6.516193       0.248039       2.096137                    0.999283      25.784079      70.577209       0.657422       0.411820      -1.076948       0.021166       0.062706      -0.051677       0.083968       0.005806      -0.010215      -0.033792      -0.045839      -0.114469      -0.051728      -0.003975       0.055703             11.762492       5.162884       1.354226       0.887646       8.323147      -0.130454      21.801444          -0.000010
          118              C       4.558613      12.210040      16.039010       0.034047      37.315101 0.42084700E+03  0.98013413E+04                                 9.817565                            6.919160      -0.000293       2.005385                    0.999431      27.168166      77.409539       0.616497       0.426593      -1.059167      -0.047639       0.075698       0.008389       0.089833      -0.030779       0.023588       0.003228      -0.057710      -0.022372      -0.050729       0.003955       0.046775             11.811113      17.993371      -1.114301      -4.395983      10.979412      -0.995095       6.460556          -0.000011
          119              C       6.896397       7.404370      14.281928       0.637379      22.366004 0.22915060E+03  0.46635496E+04                                 7.377327                            5.427066      -0.106020       2.042321                    0.998648      21.803539      61.413652       0.624410       0.481993      -1.009887       0.007890      -0.003480       0.077332       0.077811      -0.000409      -0.006724      -0.008954       0.166258      -0.187088      -0.067713      -0.046853       0.114566              8.715759       4.356460       0.103585       0.334374       8.972828       0.088725      12.817990          -0.000020
          120              C       3.676852      11.402677      16.637577      -0.042267      39.091699 0.43022005E+03  0.10064670E+05                                 9.936747                            6.870206       0.041556       1.998108                    0.999386      28.254122      80.415447       0.636381       0.411415      -1.069897      -0.053756       0.058156       0.020234       0.081738      -0.039659       0.007887       0.026554       0.005793       0.050681      -0.056772       0.016334       0.040438             12.144996      10.997993       0.066114      -1.912042      19.191938      -3.498101       6.245059           0.000006
          121              C       2.742527       0.047804      16.483108       0.224989      23.383860 0.27710949E+03  0.58780993E+04                                 7.361249                            5.683324       0.094374       2.073943                    0.999493      24.491787      69.043245       0.660596       0.437104      -1.041189       0.040141      -0.041343      -0.014824       0.059501      -0.008665       0.019646       0.012277       0.029315       0.068267      -0.034124      -0.001421       0.035545              8.351475      10.559242      -2.356885      -1.383025       9.942950      -0.781451       4.552232          -0.000018
          122              C       1.516471       9.871609       6.854553       0.261777      21.534122 0.25374008E+03  0.52399945E+04                                 6.865605                            5.391001       0.230160       2.133558                    0.999622      23.225167      63.598868       0.690531       0.429518      -1.050772       0.037862      -0.030715       0.017500       0.051800      -0.014074      -0.008959       0.017602       0.031922       0.087064      -0.038601       0.000404       0.038197              7.654171       9.890527      -0.359829       2.013072       8.216277      -1.087058       4.855710          -0.000018
          123              C       6.492968       6.674025      11.791118      -0.012922      34.949874 0.42230448E+03  0.98064220E+04                                 9.167495                            6.809170       0.047380       2.008165                    0.999152      27.560874      77.445038       0.640660       0.411712      -1.072683       0.014736       0.047740      -0.055525       0.074695      -0.021320      -0.017887      -0.043404       0.041181      -0.012124      -0.064231       0.031518       0.032714             10.535503       5.954529       3.472989       0.895078      12.935742       1.023438      12.716238           0.000006
          124              C       7.125050       8.490593      10.857869       0.205386      22.844894 0.26850002E+03  0.55895013E+04                                 6.978608                            5.427966       0.478399       2.187754                    0.999548      23.869614      64.330545       0.715017       0.411492      -1.068600      -0.022707      -0.040022       0.044044       0.063697      -0.011361      -0.001525      -0.016075       0.009059       0.056537      -0.026308       0.000600       0.025707              7.837798       4.271872       1.439753      -0.235497       7.950798      -2.257579      11.290726          -0.000014
          125              C      10.196102       9.938004      16.991568       0.653155      24.606132 0.23807121E+03  0.48916161E+04                                 7.854508                            5.535468      -0.156880       2.012822                    0.999216      22.059891      62.434899       0.617629       0.482651      -1.009535      -0.009602       0.093935       0.022489       0.097066      -0.002229      -0.005120      -0.051948      -0.047451       0.322221      -0.077972      -0.046952       0.124923              9.393711      10.678867       1.796584      -0.020331      13.031219       1.608151       4.471047          -0.000025
          126              C       9.134309      13.043962       8.360624       0.637943      25.066406 0.24776289E+03  0.51220285E+04                                 7.867427                            5.598082      -0.130171       2.016652                    0.999215      22.130940      62.042912       0.624636       0.474322      -1.017849      -0.005100       0.084786       0.052117       0.099654       0.006091      -0.007372      -0.056376      -0.054654       0.303538      -0.078598      -0.044731       0.123330              9.300744      10.694946       0.823760       2.059464      11.545406       2.825234       5.661880          -0.000026
          127              C      10.016070      10.660381       7.684823       0.004842      37.768847 0.41065821E+03  0.94545158E+04                                 9.731551                            6.726692       0.240290       2.085163                    0.999577      26.716543      74.364313       0.643863       0.413194      -1.073424      -0.055470      -0.056507      -0.045144       0.091148       0.029225       0.008515       0.022130      -0.044031       0.007448      -0.037985      -0.009703       0.047688             11.946247      19.189154      -2.296912       3.388294      10.549006       1.146095       6.100581          -0.000008
          128              C       9.110655      11.689504       7.758839      -0.024116      38.959504 0.43661264E+03  0.10224975E+05                                 9.855379                            6.896954       0.056578       2.001248                    0.999294      28.105702      79.349218       0.640163       0.408554      -1.074593      -0.061614      -0.041248      -0.043390       0.085909       0.027651       0.011966      -0.010636       0.013944       0.114564      -0.050413       0.009170       0.041242             11.897937      11.219501      -1.583564       1.611939      17.728371       3.921062       6.745940          -0.000000
          129              C      12.451097       1.327900      11.746065       0.663601      23.114290 0.22985594E+03  0.46756405E+04                                 7.484293                            5.434606      -0.240953       1.993936                    0.998851      21.661211      60.748982       0.624898       0.481850      -1.011228      -0.052299       0.076440      -0.000976       0.092624       0.057722      -0.029810      -0.021970       0.125732      -0.200078      -0.076959      -0.048406       0.125365              8.657080       4.976673      -1.857783       0.641234       8.414260       0.788402      12.580307          -0.000025
          130              C      11.414273      10.470492       8.109612       0.669457      24.145355 0.23297214E+03  0.47643850E+04                                 7.800010                            5.509044      -0.256151       1.994287                    0.998588      21.751251      61.559267       0.613089       0.488517      -1.005776       0.084711      -0.021807       0.027131       0.091584       0.003226      -0.040130       0.020008       0.024928       0.318484      -0.070686      -0.047614       0.118300              9.306022      12.363382       0.384032       2.232009      10.536487       1.147270       5.018196          -0.000022
          131              C      12.491835       7.902333      15.411481       0.616361      23.068336 0.24814163E+03  0.51729294E+04                                 7.600993                            5.710189      -0.370817       1.936910                    0.998064      23.016683      66.507423       0.596261       0.492757      -1.000180       0.074823       0.025213      -0.015965       0.080555      -0.037626       0.043752      -0.087234      -0.032855      -0.014565      -0.082383      -0.037148       0.119531              8.669544      10.794570       1.964427      -1.609402       9.247612       1.758741       5.966448          -0.000021
          132              C       0.294358      12.405242      12.795166       0.049507      35.862870 0.38664461E+03  0.87471487E+04                                 9.416073                            6.516193       0.248039       2.096137                    0.999283      25.784079      70.577210       0.657422       0.411820      -1.076948       0.021166      -0.062706      -0.051677       0.083968      -0.005806      -0.010215       0.033792      -0.045839      -0.114469      -0.051728      -0.003975       0.055703             11.762492       5.162884      -1.354226       0.887647       8.323147       0.130453      21.801445          -0.000008
          133              C      11.129113       7.708460      16.039010       0.034046      37.315104 0.42084705E+03  0.98013425E+04                                 9.817565                            6.919160      -0.000293       2.005385                    0.999431      27.168168      77.409545       0.616497       0.426593      -1.059167      -0.047639      -0.075698       0.008389       0.089833       0.030779       0.023588      -0.003228      -0.057710      -0.022372      -0.050729       0.003955       0.046775             11.811114      17.993373       1.114301      -4.395983      10.979412       0.995095       6.460557          -0.000012
          134              C       0.325897      12.514130      14.281928       0.637379      22.366004 0.22915060E+03  0.46635495E+04                                 7.377327                            5.427066      -0.106020       2.042321                    0.998648      21.803539      61.413654       0.624410       0.481993      -1.009887       0.007890       0.003480       0.077332       0.077811       0.000409      -0.006724       0.008954       0.166258      -0.187088      -0.067714      -0.046853       0.114566              8.715760       4.356460      -0.103584       0.334375       8.972829      -0.088726      12.817991          -0.000021
          135              C      10.247352       8.515823      16.637577      -0.042267      39.091703 0.43022006E+03  0.10064670E+05                                 9.936748                            6.870206       0.041556       1.998108                    0.999386      28.254122      80.415449       0.636381       0.411415      -1.069897      -0.053756      -0.058156       0.020234       0.081738       0.039659       0.007887      -0.026554       0.005793       0.050681      -0.056772       0.016334       0.040438             12.144998      10.997993      -0.066115      -1.912042      19.191941       3.498102       6.245060           0.000007
          136              C       9.313027       6.591696      16.483108       0.224989      23.383860 0.27710948E+03  0.58780992E+04                                 7.361249                            5.683325       0.094373       2.073943                    0.999493      24.491787      69.043246       0.660596       0.437104      -1.041189       0.040141       0.041343      -0.014824       0.059501       0.008665       0.019646      -0.012277       0.029315       0.068267      -0.034124      -0.001421       0.035545              8.351475      10.559243       2.356885      -1.383025       9.942950       0.781451       4.552232          -0.000017
          137              C       8.086971      10.046891       6.854553       0.261777      21.534125 0.25374012E+03  0.52399956E+04                                 6.865606                            5.391002       0.230160       2.133558                    0.999622      23.225169      63.598878       0.690531       0.429518      -1.050772       0.037862       0.030715       0.017500       0.051800       0.014074      -0.008959      -0.017602       0.031922       0.087064      -0.038601       0.000404       0.038197              7.654172       9.890529       0.359829       2.013073       8.216278       1.087058       4.855710          -0.000019
          138              C      13.063468      -0.034525      11.791118      -0.012922      34.949873 0.42230446E+03  0.98064214E+04                                 9.167495                            6.809170       0.047380       2.008165                    0.999152      27.560873      77.445036       0.640660       0.411712      -1.072683       0.014736      -0.047740      -0.055525       0.074695       0.021320      -0.017887       0.043404       0.041181      -0.012124      -0.064231       0.031518       0.032714             10.535503       5.954529      -3.472988       0.895079      12.935742      -1.023438      12.716238           0.000004
          139              C       0.554550      11.427907      10.857869       0.205386      22.844893 0.26850001E+03  0.55895010E+04                                 6.978607                            5.427966       0.478400       2.187755                    0.999548      23.869613      64.330540       0.715017       0.411492      -1.068600      -0.022707       0.040022       0.044044       0.063697       0.011361      -0.001525       0.016074       0.009059       0.056537      -0.026308       0.000600       0.025707              7.837798       4.271871      -1.439753      -0.235496       7.950797       2.257578      11.290725          -0.000014
          140              C       2.944898       9.980496       0.901068       0.653155      24.606144 0.23807138E+03  0.48916204E+04                                 7.854511                            5.535470      -0.156880       2.012822                    0.999216      22.059891      62.434901       0.617629       0.482651      -1.009535       0.009602      -0.093935       0.022489       0.097066      -0.002229       0.005120       0.051948      -0.047451       0.322221      -0.077972      -0.046952       0.124923              9.393715      10.678874       1.796583       0.020332      13.031222      -1.608152       4.471049          -0.000026
          141              C       4.006691       6.874538      24.451124       0.637943      25.066408 0.24776290E+03  0.51220288E+04                                 7.867428                            5.598082      -0.130171       2.016652                    0.999215      22.130941      62.042919       0.624636       0.474322      -1.017849       0.005100      -0.084786       0.052117       0.099654       0.006091       0.007371       0.056376      -0.054654       0.303538      -0.078598      -0.044731       0.123330              9.300745      10.694947       0.823760      -2.059464      11.545408      -2.825235       5.661881          -0.000026
          142              C       3.124930       9.258119      23.775323       0.004842      37.768846 0.41065825E+03  0.94545170E+04                                 9.731550                            6.726692       0.240290       2.085163                    0.999577      26.716544      74.364317       0.643863       0.413194      -1.073424       0.055470       0.056507      -0.045144       0.091148       0.029224      -0.008515      -0.022130      -0.044031       0.007448      -0.037985      -0.009703       0.047688             11.946247      19.189150      -2.296917      -3.388291      10.549009      -1.146094       6.100581          -0.000009
          143              C       4.030345       8.228996      23.849339      -0.024116      38.959507 0.43661264E+03  0.10224975E+05                                 9.855380                            6.896954       0.056578       2.001248                    0.999294      28.105702      79.349219       0.640163       0.408554      -1.074593       0.061614       0.041248      -0.043390       0.085909       0.027651      -0.011966       0.010636       0.013944       0.114564      -0.050413       0.009170       0.041242             11.897939      11.219501      -1.583565      -1.611938      17.728375      -3.921063       6.745940           0.000001
          144              C       0.689903       5.311600      27.836565       0.663601      23.114292 0.22985596E+03  0.46756410E+04                                 7.484293                            5.434605      -0.240953       1.993936                    0.998851      21.661212      60.748981       0.624898       0.481850      -1.011228       0.052299      -0.076440      -0.000976       0.092624       0.057722       0.029810       0.021970       0.125732      -0.200078      -0.076959      -0.048406       0.125365              8.657079       4.976672      -1.857783      -0.641234       8.414259      -0.788402      12.580305          -0.000025
          145              C       1.726727       9.448009      24.200112       0.669457      24.145369 0.23297233E+03  0.47643899E+04                                 7.800013                            5.509047      -0.256151       1.994287                    0.998588      21.751252      61.559269       0.613089       0.488517      -1.005776      -0.084711       0.021807       0.027131       0.091584       0.003226       0.040130      -0.020008       0.024928       0.318484      -0.070686      -0.047614       0.118300              9.306025      12.363382       0.384025      -2.232008      10.536495      -1.147270       5.018197          -0.000022
          146              C       0.649165      12.016167      31.501981       0.616362      23.068337 0.24814165E+03  0.51729300E+04                                 7.600993                            5.710189      -0.370817       1.936909                    0.998064      23.016684      66.507425       0.596261       0.492757      -1.000180      -0.074823      -0.025213      -0.015965       0.080555      -0.037626      -0.043752       0.087234      -0.032855      -0.014565      -0.082383      -0.037148       0.119531              8.669544      10.794570       1.964427       1.609402       9.247612      -1.758741       5.966448          -0.000021
          147              C      12.846642       7.513258      28.885666       0.049507      35.862869 0.38664461E+03  0.87471486E+04                                 9.416072                            6.516193       0.248039       2.096137                    0.999283      25.784079      70.577208       0.657422       0.411820      -1.076949      -0.021166       0.062706      -0.051677       0.083968      -0.005806       0.010215      -0.033792      -0.045839      -0.114469      -0.051728      -0.003975       0.055703             11.762491       5.162884      -1.354226      -0.887646       8.323147      -0.130453      21.801443          -0.000010
          148              C       2.011887      12.210040      32.129510       0.034046      37.315103 0.42084702E+03  0.98013419E+04                                 9.817566                            6.919161      -0.000293       2.005385                    0.999431      27.168167      77.409546       0.616497       0.426593      -1.059167       0.047639       0.075698       0.008388       0.089833       0.030779      -0.023588       0.003228      -0.057710      -0.022372      -0.050729       0.003955       0.046775             11.811115      17.993374       1.114302       4.395984      10.979413      -0.995095       6.460557          -0.000012
          149              C      12.815103       7.404370      30.372428       0.637379      22.366002 0.22915059E+03  0.46635491E+04                                 7.377326                            5.427066      -0.106020       2.042321                    0.998648      21.803538      61.413650       0.624410       0.481993      -1.009887      -0.007890      -0.003480       0.077332       0.077811       0.000409       0.006724      -0.008954       0.166258      -0.187088      -0.067714      -0.046853       0.114566              8.715759       4.356460      -0.103585      -0.334374       8.972828       0.088726      12.817990          -0.000020
          150              C       2.893648      11.402677       0.547077      -0.042267      39.091698 0.43022003E+03  0.10064669E+05                                 9.936747                            6.870206       0.041556       1.998108                    0.999386      28.254121      80.415445       0.636381       0.411415      -1.069897       0.053756       0.058156       0.020234       0.081738       0.039659      -0.007886       0.026554       0.005793       0.050682      -0.056772       0.016334       0.040438             12.144997      10.997993      -0.066114       1.912042      19.191938      -3.498101       6.245059           0.000008
          151              C       3.827973       0.047804       0.392608       0.224989      23.383861 0.27710950E+03  0.58780997E+04                                 7.361249                            5.683325       0.094373       2.073943                    0.999493      24.491788      69.043247       0.660596       0.437104      -1.041189      -0.040141      -0.041343      -0.014824       0.059501       0.008665      -0.019646       0.012277       0.029315       0.068266      -0.034124      -0.001421       0.035545              8.351475      10.559243       2.356885       1.383026       9.942950      -0.781451       4.552232          -0.000017
          152              C       5.054029       9.871609      22.945053       0.261777      21.534124 0.25374011E+03  0.52399955E+04                                 6.865606                            5.391001       0.230160       2.133558                    0.999622      23.225169      63.598876       0.690531       0.429518      -1.050772      -0.037862      -0.030715       0.017500       0.051800       0.014074       0.008959       0.017602       0.031922       0.087064      -0.038601       0.000404       0.038197              7.654172       9.890528       0.359829      -2.013073       8.216278      -1.087058       4.855710          -0.000018
          153              C       0.077532       6.674025      27.881618      -0.012922      34.949873 0.42230445E+03  0.98064213E+04                                 9.167495                            6.809170       0.047380       2.008165                    0.999152      27.560873      77.445034       0.640660       0.411712      -1.072683      -0.014736       0.047740      -0.055525       0.074695       0.021320       0.017887      -0.043404       0.041181      -0.012124      -0.064231       0.031518       0.032714             10.535503       5.954529      -3.472988      -0.895079      12.935741       1.023438      12.716238           0.000005
          154              C      12.586450       8.490593      26.948369       0.205386      22.844892 0.26849999E+03  0.55895004E+04                                 6.978607                            5.427966       0.478400       2.187755                    0.999548      23.869612      64.330535       0.715017       0.411492      -1.068600       0.022707      -0.040022       0.044044       0.063697       0.011361       0.001525      -0.016075       0.009059       0.056537      -0.026308       0.000600       0.025708              7.837797       4.271871      -1.439753       0.235496       7.950797      -2.257578      11.290724          -0.000014
          155              C       3.625602       3.340996      31.279932       0.653155      24.606146 0.23807141E+03  0.48916210E+04                                 7.854511                            5.535470      -0.156880       2.012822                    0.999216      22.059892      62.434903       0.617629       0.482651      -1.009535      -0.009602      -0.093935      -0.022489       0.097066       0.002229       0.005120      -0.051948      -0.047451       0.322221      -0.077972      -0.046952       0.124923              9.393715      10.678874      -1.796584       0.020332      13.031222       1.608152       4.471049          -0.000025
          156              C       2.563809       0.235038       7.729876       0.637943      25.066410 0.24776292E+03  0.51220292E+04                                 7.867428                            5.598082      -0.130171       2.016652                    0.999215      22.130942      62.042921       0.624636       0.474322      -1.017849      -0.005100      -0.084786      -0.052117       0.099654      -0.006091       0.007371      -0.056376      -0.054654       0.303538      -0.078598      -0.044731       0.123330              9.300746      10.694948      -0.823760      -2.059464      11.545408       2.825235       5.661881          -0.000026
          157              C       3.445570       2.618619       8.405677       0.004842      37.768848 0.41065825E+03  0.94545172E+04                                 9.731551                            6.726692       0.240290       2.085163                    0.999577      26.716544      74.364316       0.643863       0.413194      -1.073424      -0.055470       0.056507       0.045144       0.091148      -0.029225      -0.008515       0.022130      -0.044031       0.007448      -0.037985      -0.009703       0.047688             11.946247      19.189152       2.296918      -3.388292      10.549009       1.146093       6.100581          -0.000009
          158              C       2.540155       1.589496       8.331661      -0.024116      38.959508 0.43661264E+03  0.10224975E+05                                 9.855380                            6.896954       0.056578       2.001248                    0.999294      28.105702      79.349219       0.640163       0.408554      -1.074593      -0.061614       0.041248       0.043390       0.085909      -0.027651      -0.011966      -0.010636       0.013944       0.114564      -0.050413       0.009170       0.041242             11.897939      11.219501       1.583565      -1.611938      17.728374       3.921063       6.745940           0.000002
          159              C       5.880597      11.951100       4.344435       0.663601      23.114287 0.22985584E+03  0.46756383E+04                                 7.484293                            5.434605      -0.240954       1.993936                    0.998851      21.661213      60.748990       0.624898       0.481850      -1.011228      -0.052299      -0.076440       0.000976       0.092624      -0.057722       0.029810      -0.021970       0.125732      -0.200078      -0.076959      -0.048406       0.125365              8.657079       4.976672       1.857782      -0.641234       8.414255       0.788401      12.580310          -0.000025
          160              C       4.843773       2.808509       7.980888       0.669457      24.145354 0.23297215E+03  0.47643855E+04                                 7.800010                            5.509044      -0.256152       1.994287                    0.998588      21.751253      61.559274       0.613089       0.488517      -1.005776       0.084711       0.021807      -0.027131       0.091584      -0.003226       0.040130       0.020008       0.024928       0.318484      -0.070686      -0.047614       0.118300              9.306021      12.363377      -0.384023      -2.232007      10.536490       1.147269       5.018195          -0.000022
          161              C       5.921335       5.376667       0.679019       0.616362      23.068331 0.24814158E+03  0.51729280E+04                                 7.600991                            5.710187      -0.370816       1.936910                    0.998064      23.016679      66.507402       0.596262       0.492757      -1.000180       0.074823      -0.025213       0.015965       0.080555       0.037626      -0.043752      -0.087234      -0.032855      -0.014565      -0.082382      -0.037148       0.119531              8.669541      10.794567      -1.964426       1.609401       9.247610       1.758741       5.966447          -0.000021
          162              C       6.864858       0.873758       3.295334       0.049507      35.862874 0.38664467E+03  0.87471504E+04                                 9.416074                            6.516194       0.248039       2.096137                    0.999283      25.784081      70.577220       0.657422       0.411820      -1.076948       0.021166       0.062706       0.051677       0.083968       0.005806       0.010215       0.033792      -0.045839      -0.114469      -0.051728      -0.003975       0.055703             11.762493       5.162885       1.354226      -0.887647       8.323148       0.130454      21.801447          -0.000010
          163              C       4.558613       5.570540       0.051490       0.034046      37.315096 0.42084695E+03  0.98013395E+04                                 9.817564                            6.919159      -0.000292       2.005385                    0.999431      27.168164      77.409529       0.616497       0.426593      -1.059167      -0.047639       0.075698      -0.008388       0.089833      -0.030779      -0.023588      -0.003228      -0.057710      -0.022372      -0.050729       0.003955       0.046775             11.811112      17.993369      -1.114301       4.395982      10.979411       0.995095       6.460556          -0.000012
          164              C       6.896397       0.764870       1.808572       0.637379      22.366004 0.22915060E+03  0.46635496E+04                                 7.377327                            5.427066      -0.106021       2.042321                    0.998648      21.803540      61.413662       0.624410       0.481993      -1.009887       0.007890      -0.003480      -0.077332       0.077811      -0.000409       0.006724       0.008954       0.166258      -0.187088      -0.067713      -0.046853       0.114566              8.715760       4.356460       0.103584      -0.334375       8.972829      -0.088726      12.817992          -0.000020
          165              C       3.676852       4.763177      31.633923      -0.042267      39.091695 0.43022000E+03  0.10064668E+05                                 9.936747                            6.870206       0.041556       1.998108                    0.999386      28.254120      80.415441       0.636381       0.411415      -1.069897      -0.053756       0.058156      -0.020234       0.081738      -0.039659      -0.007887      -0.026554       0.005793       0.050681      -0.056772       0.016334       0.040438             12.144996      10.997992       0.066114       1.912041      19.191937       3.498101       6.245059           0.000006
          166              C       2.742527       6.687304      31.788392       0.224989      23.383863 0.27710951E+03  0.58781000E+04                                 7.361249                            5.683325       0.094373       2.073943                    0.999493      24.491789      69.043255       0.660596       0.437104      -1.041189       0.040141      -0.041343       0.014824       0.059501      -0.008665      -0.019646      -0.012277       0.029315       0.068267      -0.034124      -0.001421       0.035545              8.351476      10.559244      -2.356885       1.383026       9.942952       0.781451       4.552233          -0.000016
          167              C       1.516471       3.232109       9.235947       0.261777      21.534122 0.25374009E+03  0.52399948E+04                                 6.865605                            5.391001       0.230160       2.133558                    0.999622      23.225167      63.598867       0.690531       0.429518      -1.050772       0.037862      -0.030715      -0.017500       0.051800      -0.014074       0.008959      -0.017602       0.031922       0.087064      -0.038601       0.000404       0.038197              7.654171       9.890527      -0.359828      -2.013072       8.216277       1.087058       4.855710          -0.000016
          168              C       6.492968       0.034525       4.299382      -0.012922      34.949878 0.42230453E+03  0.98064236E+04                                 9.167496                            6.809170       0.047380       2.008165                    0.999152      27.560876      77.445047       0.640659       0.411712      -1.072683       0.014736       0.047740       0.055525       0.074695      -0.021320       0.017887       0.043404       0.041180      -0.012124      -0.064231       0.031518       0.032714             10.535504       5.954530       3.472989      -0.895078      12.935743      -1.023437      12.716239           0.000006
          169              C       7.125050       1.851093       5.232631       0.205386      22.844892 0.26849999E+03  0.55895003E+04                                 6.978607                            5.427966       0.478399       2.187755                    0.999548      23.869612      64.330539       0.715017       0.411492      -1.068600      -0.022707      -0.040022      -0.044044       0.063697      -0.011361       0.001525       0.016074       0.009059       0.056536      -0.026308       0.000600       0.025707              7.837798       4.271871       1.439753       0.235496       7.950797       2.257578      11.290725          -0.000014
          170              C       9.515398       3.298504      15.189432       0.653155      24.606141 0.23807136E+03  0.48916196E+04                                 7.854510                            5.535469      -0.156880       2.012822                    0.999216      22.059888      62.434885       0.617629       0.482651      -1.009535       0.009602       0.093935      -0.022489       0.097066       0.002229      -0.005120       0.051948      -0.047451       0.322222      -0.077972      -0.046952       0.124923              9.393713      10.678873      -1.796583      -0.020332      13.031219      -1.608151       4.471048          -0.000026
          171              C      10.577191       6.404462      23.820376       0.637943      25.066408 0.24776290E+03  0.51220287E+04                                 7.867427                            5.598082      -0.130171       2.016652                    0.999215      22.130941      62.042916       0.624636       0.474322      -1.017849       0.005100       0.084786      -0.052117       0.099654      -0.006091      -0.007371       0.056376      -0.054654       0.303538      -0.078598      -0.044731       0.123330              9.300745      10.694947      -0.823760       2.059464      11.545407      -2.825235       5.661880          -0.000027
          172              C       9.695430       4.020881      24.496177       0.004842      37.768841 0.41065820E+03  0.94545155E+04                                 9.731550                            6.726692       0.240290       2.085163                    0.999577      26.716542      74.364310       0.643863       0.413194      -1.073424       0.055470      -0.056507       0.045144       0.091148      -0.029225       0.008515      -0.022130      -0.044031       0.007448      -0.037985      -0.009703       0.047688             11.946246      19.189149       2.296917       3.388291      10.549008      -1.146094       6.100580          -0.000010
          173              C      10.600845       5.050004      24.422161      -0.024116      38.959504 0.43661259E+03  0.10224973E+05                                 9.855379                            6.896953       0.056578       2.001248                    0.999294      28.105700      79.349212       0.640163       0.408554      -1.074593       0.061614      -0.041248       0.043390       0.085909      -0.027651       0.011966       0.010636       0.013944       0.114564      -0.050413       0.009170       0.041242             11.897938      11.219500       1.583565       1.611938      17.728374      -3.921062       6.745940           0.000002
          174              C       7.260403       7.967400      20.434935       0.663601      23.114290 0.22985594E+03  0.46756405E+04                                 7.484293                            5.434606      -0.240953       1.993936                    0.998851      21.661211      60.748980       0.624898       0.481850      -1.011228       0.052299       0.076440       0.000976       0.092624      -0.057722      -0.029810       0.021970       0.125732      -0.200078      -0.076959      -0.048406       0.125365              8.657079       4.976672       1.857783       0.641234       8.414259      -0.788402      12.580306          -0.000026
          175              C       8.297227       3.830991      24.071388       0.669457      24.145368 0.23297233E+03  0.47643898E+04                                 7.800013                            5.509047      -0.256152       1.994287                    0.998588      21.751252      61.559272       0.613089       0.488517      -1.005776      -0.084711      -0.021807      -0.027131       0.091584      -0.003226      -0.040130      -0.020008       0.024928       0.318484      -0.070686      -0.047614       0.118300              9.306025      12.363382      -0.384025       2.232008      10.536495      -1.147270       5.018197          -0.000022
          176              C       7.219665       1.262833      16.769519       0.616361      23.068335 0.24814162E+03  0.51729294E+04                                 7.600994                            5.710189      -0.370817       1.936910                    0.998064      23.016684      66.507430       0.596261       0.492757      -1.000180      -0.074823       0.025213       0.015965       0.080555       0.037626       0.043752       0.087234      -0.032855      -0.014565      -0.082383      -0.037148       0.119531              8.669544      10.794570      -1.964427      -1.609402       9.247613      -1.758741       5.966449          -0.000022
          177              C       6.276142       5.765742      19.385834       0.049507      35.862868 0.38664459E+03  0.87471480E+04                                 9.416072                            6.516193       0.248040       2.096138                    0.999283      25.784078      70.577206       0.657422       0.411820      -1.076948      -0.021166      -0.062706       0.051677       0.083968       0.005806      -0.010215      -0.033792      -0.045839      -0.114469      -0.051728      -0.003975       0.055703             11.762491       5.162884       1.354226       0.887646       8.323147      -0.130454      21.801443          -0.000012
          178              C       8.582387       1.068960      16.141990       0.034047      37.315097 0.42084695E+03  0.98013397E+04                                 9.817564                            6.919159      -0.000293       2.005385                    0.999431      27.168164      77.409530       0.616497       0.426593      -1.059167       0.047639      -0.075698      -0.008388       0.089833      -0.030779       0.023588       0.003228      -0.057710      -0.022372      -0.050729       0.003955       0.046775             11.811112      17.993370      -1.114301      -4.395983      10.979411      -0.995095       6.460556          -0.000014
          179              C       6.244603       5.874630      17.899072       0.637379      22.366002 0.22915059E+03  0.46635491E+04                                 7.377326                            5.427066      -0.106020       2.042321                    0.998648      21.803538      61.413650       0.624410       0.481993      -1.009887      -0.007890       0.003480      -0.077332       0.077811      -0.000409      -0.006724      -0.008954       0.166258      -0.187088      -0.067713      -0.046853       0.114566              8.715759       4.356460       0.103584       0.334374       8.972828       0.088725      12.817990          -0.000019
          180              C       9.464148       1.876323      15.543423      -0.042267      39.091692 0.43021998E+03  0.10064667E+05                                 9.936746                            6.870205       0.041557       1.998108                    0.999386      28.254119      80.415431       0.636381       0.411415      -1.069897       0.053756      -0.058156      -0.020234       0.081738      -0.039659       0.007886       0.026554       0.005793       0.050682      -0.056772       0.016334       0.040438             12.144994      10.997991       0.066115      -1.912042      19.191933      -3.498100       6.245058           0.000009
          181              C      10.398473      13.231196      15.697892       0.224989      23.383860 0.27710949E+03  0.58780993E+04                                 7.361248                            5.683324       0.094374       2.073943                    0.999493      24.491787      69.043244       0.660596       0.437104      -1.041189      -0.040141       0.041343       0.014824       0.059501      -0.008665       0.019646       0.012277       0.029315       0.068267      -0.034124      -0.001421       0.035545              8.351475      10.559242      -2.356884      -1.383026       9.942950      -0.781451       4.552232          -0.000017
          182              C      11.624529       3.407391      25.326447       0.261777      21.534123 0.25374010E+03  0.52399950E+04                                 6.865605                            5.391001       0.230160       2.133558                    0.999622      23.225168      63.598872       0.690531       0.429518      -1.050772      -0.037862       0.030715      -0.017500       0.051800      -0.014074      -0.008959       0.017602       0.031922       0.087064      -0.038601       0.000404       0.038197              7.654172       9.890527      -0.359829       2.013072       8.216277      -1.087058       4.855710          -0.000017
          183              C       6.648032       6.604975      20.389882      -0.012922      34.949870 0.42230442E+03  0.98064204E+04                                 9.167494                            6.809169       0.047381       2.008165                    0.999152      27.560872      77.445029       0.640660       0.411712      -1.072683      -0.014736      -0.047740       0.055525       0.074695      -0.021320      -0.017887      -0.043404       0.041181      -0.012124      -0.064231       0.031518       0.032714             10.535502       5.954529       3.472988       0.895078      12.935741       1.023438      12.716237           0.000009
          184              C       6.015950       4.788407      21.323131       0.205386      22.844891 0.26849999E+03  0.55895004E+04                                 6.978607                            5.427966       0.478400       2.187755                    0.999548      23.869612      64.330536       0.715017       0.411492      -1.068600       0.022707       0.040022      -0.044044       0.063697      -0.011361      -0.001525      -0.016074       0.009059       0.056537      -0.026308       0.000600       0.025707              7.837797       4.271871       1.439753      -0.235496       7.950797      -2.257578      11.290724          -0.000014
          185              N      13.046385       0.655983      21.596669      -0.439725      43.169311 0.66329779E+03  0.17017159E+05                                10.179193                            8.293504       0.002934       1.960340                    0.999344      31.887269      90.210559       0.613944       0.388865      -1.102547      -0.031853       0.066778      -0.188658       0.202647       0.018284      -0.033290       0.085904       0.017542      -0.219345      -0.130489       0.053512       0.076977             11.420259       6.461106      -2.022206       0.600228      11.864754       0.721053      15.934918           0.000006
          186              N       3.827973       3.642430      25.059345      -0.207851      29.208757 0.36763801E+03  0.82385429E+04                                 8.166189                            6.329465      -0.269562       1.968873                    0.997585      26.026336      71.625546       0.668854       0.408644      -1.075690       0.004463      -0.071593      -0.012169       0.072757       0.015320       0.020417       0.021376       0.013483      -0.016889      -0.026941      -0.011696       0.038637              9.282797      10.853212      -1.422774       1.336886      11.838480       1.448066       5.156699           0.000014
          187              N       4.060569       5.460325      15.266666      -0.471455      45.580291 0.69651806E+03  0.18096576E+05                                10.578774                            8.478961       0.086639       1.980861                    0.999792      32.596944      92.927924       0.609057       0.387065      -1.103370      -0.197091       0.065624       0.059645       0.216123       0.089957       0.060359      -0.012293      -0.108169       0.086588      -0.139924       0.042530       0.097393             12.113577      14.950896       1.369522      -2.384400      14.196230       1.692227       7.193604           0.000005
          188              N       5.239317       1.973259      24.962802      -0.445159      45.675508 0.68441459E+03  0.17695021E+05                                10.612547                            8.433918      -0.013450       1.958166                    0.999714      32.012964      90.882728       0.607860       0.389736      -1.102056      -0.179023       0.093936       0.006629       0.202280       0.103477       0.007006       0.015248      -0.059669       0.161034      -0.134599       0.046028       0.088570             12.192425      15.174782      -1.414253       3.023414      13.841500       1.396542       7.560994           0.000009
          189              N       2.615059       6.790881      16.222442      -0.215376      30.269269 0.39053379E+03  0.89397128E+04                                 8.536177                            6.637740      -0.464041       1.902894                    0.996201      26.921121      76.401978       0.632453       0.423071      -1.059851       0.009758      -0.066228      -0.028038       0.072577       0.019714      -0.009112       0.000998       0.011478      -0.096978      -0.034270      -0.003077       0.037347              9.711095      11.432410       0.204708      -1.937457      12.522230       1.681793       5.178646           0.000014
          190              N      12.440585       2.015752      19.994055      -0.231094      24.517991 0.31915442E+03  0.68258014E+04                                 6.908705                            5.643625       0.267329       2.153737                    0.999613      24.727729      64.065154       0.765256       0.374237      -1.112139       0.033450      -0.064742       0.008433       0.073359      -0.032955       0.007226       0.005486      -0.079772       0.078311      -0.065608       0.026329       0.039280              7.494731       4.246604      -1.597575       0.421374       7.655134      -0.128378      10.582454           0.000010
          191              N       0.094615       5.983517       5.506169      -0.439725      43.169310 0.66329778E+03  0.17017159E+05                                10.179193                            8.293504       0.002934       1.960340                    0.999344      31.887269      90.210557       0.613944       0.388865      -1.102547       0.031853      -0.066778      -0.188658       0.202647       0.018284       0.033290      -0.085904       0.017542      -0.219345      -0.130489       0.053512       0.076977             11.420259       6.461106      -2.022206      -0.600228      11.864754      -0.721053      15.934917           0.000005
          192              N       9.313027       2.997070       8.968845      -0.207851      29.208757 0.36763797E+03  0.82385420E+04                                 8.166189                            6.329465      -0.269562       1.968873                    0.997585      26.026336      71.625547       0.668854       0.408644      -1.075690      -0.004463       0.071593      -0.012169       0.072757       0.015320      -0.020417      -0.021376       0.013483      -0.016889      -0.026941      -0.011696       0.038637              9.282798      10.853212      -1.422774      -1.336886      11.838481      -1.448066       5.156699           0.000014
          193              N       9.080431       1.179175      31.357166      -0.471455      45.580294 0.69651811E+03  0.18096578E+05                                10.578774                            8.478961       0.086639       1.980861                    0.999792      32.596945      92.927929       0.609057       0.387065      -1.103370       0.197091      -0.065624       0.059645       0.216123       0.089957      -0.060359       0.012293      -0.108169       0.086588      -0.139924       0.042530       0.097394             12.113577      14.950896       1.369521       2.384401      14.196231      -1.692228       7.193605           0.000006
          194              N       7.901683       4.666241       8.872302      -0.445159      45.675510 0.68441460E+03  0.17695022E+05                                10.612548                            8.433918      -0.013450       1.958166                    0.999714      32.012964      90.882731       0.607860       0.389736      -1.102056       0.179023      -0.093936       0.006629       0.202280       0.103477      -0.007006      -0.015248      -0.059669       0.161034      -0.134599       0.046028       0.088570             12.192426      15.174783      -1.414253      -3.023414      13.841502      -1.396541       7.560994           0.000009
          195              N      10.525941      13.127619       0.131942      -0.215376      30.269270 0.39053379E+03  0.89397127E+04                                 8.536177                            6.637740      -0.464041       1.902894                    0.996201      26.921122      76.401982       0.632453       0.423071      -1.059851      -0.009758       0.066228      -0.028038       0.072577       0.019714       0.009112      -0.000998       0.011478      -0.096978      -0.034270      -0.003077       0.037347              9.711096      11.432410       0.204707       1.937457      12.522231      -1.681794       5.178646           0.000014
          196              N       0.700415       4.623748       3.903555      -0.231094      24.517996 0.31915449E+03  0.68258034E+04                                 6.908706                            5.643626       0.267328       2.153737                    0.999613      24.727732      64.065168       0.765256       0.374237      -1.112139      -0.033450       0.064742       0.008433       0.073359      -0.032955      -0.007226      -0.005486      -0.079772       0.078311      -0.065609       0.026329       0.039280              7.494732       4.246605      -1.597575      -0.421374       7.655136       0.128378      10.582457           0.000010
          197              N       6.475885      12.623017      26.674831      -0.439725      43.169316 0.66329787E+03  0.17017162E+05                                10.179194                            8.293505       0.002934       1.960340                    0.999344      31.887271      90.210567       0.613944       0.388865      -1.102547      -0.031853      -0.066778       0.188658       0.202647      -0.018284       0.033290       0.085904       0.017542      -0.219345      -0.130489       0.053512       0.076977             11.420260       6.461106       2.022206      -0.600229      11.864755       0.721053      15.934920           0.000005
          198              N      10.398473       9.636570      23.212155      -0.207851      29.208758 0.36763797E+03  0.82385418E+04                                 8.166189                            6.329464      -0.269562       1.968873                    0.997585      26.026336      71.625545       0.668854       0.408644      -1.075690       0.004463       0.071593       0.012168       0.072757      -0.015320      -0.020417       0.021376       0.013483      -0.016889      -0.026941      -0.011696       0.038637              9.282798      10.853212       1.422773      -1.336886      11.838482       1.448066       5.156699           0.000014
          199              N      10.631069       7.818675       0.823834      -0.471455      45.580292 0.69651808E+03  0.18096577E+05                                10.578774                            8.478961       0.086639       1.980861                    0.999792      32.596944      92.927926       0.609057       0.387065      -1.103370      -0.197091      -0.065624      -0.059645       0.216123      -0.089957      -0.060359      -0.012293      -0.108169       0.086588      -0.139924       0.042530       0.097394             12.113577      14.950896      -1.369522       2.384400      14.196231       1.692228       7.193605           0.000005
          200              N      11.809817      11.305741      23.308698      -0.445159      45.675509 0.68441458E+03  0.17695021E+05                                10.612547                            8.433918      -0.013449       1.958166                    0.999714      32.012964      90.882728       0.607860       0.389736      -1.102056      -0.179023      -0.093936      -0.006629       0.202280      -0.103477      -0.007006       0.015248      -0.059669       0.161034      -0.134599       0.046029       0.088570             12.192426      15.174783       1.414253      -3.023414      13.841500       1.396542       7.560994           0.000008
          201              N       9.185559       6.488119      32.049058      -0.215376      30.269264 0.39053369E+03  0.89397097E+04                                 8.536176                            6.637739      -0.464040       1.902895                    0.996201      26.921119      76.401966       0.632453       0.423071      -1.059851       0.009758       0.066228       0.028038       0.072577      -0.019714       0.009112       0.000998       0.011478      -0.096978      -0.034270      -0.003077       0.037347              9.711094      11.432407      -0.204707       1.937456      12.522229       1.681793       5.178645           0.000014
          202              N       5.870085      11.263248      28.277445      -0.231094      24.517990 0.31915441E+03  0.68258010E+04                                 6.908705                            5.643625       0.267329       2.153737                    0.999613      24.727729      64.065153       0.765256       0.374237      -1.112139       0.033450       0.064742      -0.008433       0.073359       0.032955      -0.007226       0.005486      -0.079772       0.078311      -0.065608       0.026329       0.039280              7.494730       4.246604       1.597575      -0.421374       7.655134      -0.128378      10.582454           0.000010
          203              N       6.665115       7.295483      10.584331      -0.439725      43.169319 0.66329793E+03  0.17017164E+05                                10.179194                            8.293505       0.002934       1.960340                    0.999344      31.887273      90.210572       0.613944       0.388865      -1.102547       0.031853       0.066778       0.188658       0.202647      -0.018284      -0.033290      -0.085904       0.017542      -0.219345      -0.130489       0.053512       0.076977             11.420260       6.461106       2.022206       0.600228      11.864755      -0.721053      15.934919           0.000006
          204              N       2.742527      10.281930       7.121655      -0.207851      29.208757 0.36763797E+03  0.82385420E+04                                 8.166190                            6.329465      -0.269562       1.968873                    0.997585      26.026336      71.625548       0.668854       0.408644      -1.075690      -0.004463      -0.071593       0.012169       0.072757      -0.015320       0.020417      -0.021376       0.013483      -0.016889      -0.026941      -0.011696       0.038637              9.282798      10.853213       1.422774       1.336886      11.838482      -1.448066       5.156700           0.000014
          205              N       2.509931      12.099825      16.914334      -0.471455      45.580291 0.69651807E+03  0.18096577E+05                                10.578774                            8.478961       0.086639       1.980861                    0.999792      32.596944      92.927924       0.609057       0.387065      -1.103370       0.197091       0.065624      -0.059645       0.216123      -0.089957       0.060359       0.012293      -0.108169       0.086588      -0.139924       0.042530       0.097394             12.113577      14.950895      -1.369522      -2.384401      14.196230      -1.692227       7.193605           0.000006
          206              N       1.331183       8.612759       7.218198      -0.445159      45.675510 0.68441462E+03  0.17695022E+05                                10.612547                            8.433918      -0.013449       1.958166                    0.999714      32.012965      90.882731       0.607860       0.389736      -1.102056       0.179023       0.093936      -0.006629       0.202280      -0.103477       0.007006      -0.015248      -0.059669       0.161034      -0.134599       0.046028       0.088570             12.192425      15.174782       1.414253       3.023414      13.841501      -1.396542       7.560994           0.000009
          207              N       3.955441       0.151381      15.958558      -0.215376      30.269265 0.39053371E+03  0.89397103E+04                                 8.536177                            6.637739      -0.464040       1.902895                    0.996201      26.921119      76.401971       0.632453       0.423071      -1.059851      -0.009758      -0.066228       0.028038       0.072577      -0.019714      -0.009112      -0.000998       0.011478      -0.096978      -0.034270      -0.003077       0.037347              9.711094      11.432409      -0.204707      -1.937456      12.522229      -1.681793       5.178645           0.000013
          208              N       7.270915       8.655252      12.186945      -0.231094      24.517992 0.31915443E+03  0.68258016E+04                                 6.908705                            5.643625       0.267329       2.153737                    0.999613      24.727730      64.065156       0.765256       0.374237      -1.112139      -0.033450      -0.064742      -0.008433       0.073359       0.032955       0.007226      -0.005486      -0.079772       0.078311      -0.065608       0.026329       0.039280              7.494731       4.246604       1.597575       0.421374       7.655134       0.128379      10.582454           0.000010
          209              N       0.094615      12.623017      10.584331      -0.439725      43.169311 0.66329779E+03  0.17017159E+05                                10.179193                            8.293504       0.002934       1.960340                    0.999344      31.887269      90.210558       0.613944       0.388865      -1.102547       0.031853      -0.066778       0.188658       0.202647       0.018284      -0.033290       0.085904       0.017542      -0.219345      -0.130489       0.053512       0.076977             11.420259       6.461106      -2.022206       0.600229      11.864754       0.721053      15.934918           0.000005
          210              N       9.313027       9.636570       7.121655      -0.207851      29.208760 0.36763798E+03  0.82385422E+04                                 8.166190                            6.329465      -0.269562       1.968873                    0.997585      26.026337      71.625551       0.668854       0.408644      -1.075690      -0.004463       0.071593       0.012169       0.072757       0.015320       0.020417       0.021376       0.013483      -0.016889      -0.026941      -0.011696       0.038637              9.282798      10.853213      -1.422774       1.336886      11.838483       1.448066       5.156700           0.000015
          211              N       9.080431       7.818675      16.914334      -0.471455      45.580291 0.69651806E+03  0.18096577E+05                                10.578774                            8.478961       0.086639       1.980861                    0.999792      32.596944      92.927924       0.609057       0.387065      -1.103370       0.197091      -0.065624      -0.059645       0.216123       0.089957       0.060359      -0.012293      -0.108169       0.086588      -0.139924       0.042530       0.097394             12.113577      14.950895       1.369521      -2.384400      14.196230       1.692227       7.193604           0.000005
          212              N       7.901683      11.305741       7.218198      -0.445159      45.675511 0.68441463E+03  0.17695023E+05                                10.612548                            8.433918      -0.013450       1.958166                    0.999714      32.012965      90.882733       0.607860       0.389736      -1.102056       0.179023      -0.093936      -0.006629       0.202280       0.103477       0.007006       0.015248      -0.059669       0.161034      -0.134599       0.046028       0.088570             12.192426      15.174784      -1.414253       3.023414      13.841500       1.396541       7.560994           0.000010
          213              N      10.525941       6.488119      15.958558      -0.215376      30.269266 0.39053373E+03  0.89397109E+04                                 8.536177                            6.637739      -0.464041       1.902894                    0.996201      26.921120      76.401975       0.632453       0.423071      -1.059851      -0.009758       0.066228       0.028038       0.072577       0.019714      -0.009112       0.000998       0.011478      -0.096978      -0.034270      -0.003077       0.037347              9.711095      11.432409       0.204707      -1.937457      12.522230       1.681794       5.178645           0.000014
          214              N       0.700415      11.263248      12.186945      -0.231094      24.517992 0.31915444E+03  0.68258018E+04                                 6.908705                            5.643625       0.267329       2.153737                    0.999613      24.727730      64.065156       0.765256       0.374237      -1.112139      -0.033450       0.064742      -0.008433       0.073359      -0.032955       0.007226       0.005486      -0.079772       0.078311      -0.065608       0.026329       0.039280              7.494731       4.246604      -1.597575       0.421374       7.655134      -0.128378      10.582454           0.000010
          215              N      13.046385       7.295483      26.674831      -0.439725      43.169310 0.66329778E+03  0.17017159E+05                                10.179192                            8.293504       0.002934       1.960340                    0.999344      31.887269      90.210556       0.613944       0.388865      -1.102547      -0.031853       0.066778       0.188658       0.202647       0.018284       0.033290      -0.085904       0.017542      -0.219345      -0.130489       0.053512       0.076977             11.420259       6.461106      -2.022206      -0.600228      11.864753      -0.721053      15.934917           0.000006
          216              N       3.827973      10.281930      23.212155      -0.207851      29.208759 0.36763800E+03  0.82385429E+04                                 8.166190                            6.329465      -0.269562       1.968873                    0.997585      26.026337      71.625554       0.668854       0.408644      -1.075690       0.004463      -0.071593       0.012168       0.072757       0.015320      -0.020417      -0.021376       0.013483      -0.016889      -0.026941      -0.011696       0.038637              9.282799      10.853214      -1.422774      -1.336886      11.838482      -1.448066       5.156700           0.000015
          217              N       4.060569      12.099825       0.823834      -0.471455      45.580289 0.69651800E+03  0.18096575E+05                                10.578774                            8.478961       0.086639       1.980861                    0.999792      32.596942      92.927919       0.609057       0.387065      -1.103370      -0.197091       0.065624      -0.059645       0.216123       0.089957      -0.060359       0.012293      -0.108169       0.086588      -0.139924       0.042530       0.097394             12.113577      14.950896       1.369522       2.384401      14.196229      -1.692227       7.193605           0.000005
          218              N       5.239317       8.612759      23.308698      -0.445159      45.675509 0.68441459E+03  0.17695022E+05                                10.612548                            8.433918      -0.013449       1.958166                    0.999714      32.012964      90.882731       0.607860       0.389736      -1.102056      -0.179023       0.093936      -0.006629       0.202280       0.103477      -0.007006      -0.015248      -0.059669       0.161034      -0.134599       0.046029       0.088570             12.192426      15.174782      -1.414253      -3.023414      13.841502      -1.396542       7.560994           0.000009
          219              N       2.615059       0.151381      32.049058      -0.215376      30.269270 0.39053378E+03  0.89397125E+04                                 8.536178                            6.637740      -0.464041       1.902894                    0.996201      26.921123      76.401986       0.632453       0.423071      -1.059851       0.009758      -0.066228       0.028038       0.072577       0.019715       0.009112      -0.000998       0.011478      -0.096978      -0.034270      -0.003077       0.037347              9.711096      11.432410       0.204707       1.937457      12.522231      -1.681794       5.178646           0.000014
          220              N      12.440585       8.655252      28.277445      -0.231094      24.517990 0.31915441E+03  0.68258011E+04                                 6.908705                            5.643625       0.267329       2.153737                    0.999613      24.727729      64.065154       0.765256       0.374237      -1.112139       0.033450      -0.064742      -0.008433       0.073359      -0.032955      -0.007226      -0.005486      -0.079772       0.078311      -0.065608       0.026329       0.039280              7.494730       4.246604      -1.597575      -0.421374       7.655134       0.128379      10.582453           0.000010
          221              N       6.665115       0.655983       5.506169      -0.439725      43.169317 0.66329790E+03  0.17017163E+05                                10.179194                            8.293505       0.002934       1.960340                    0.999344      31.887272      90.210569       0.613944       0.388865      -1.102547       0.031853       0.066778      -0.188658       0.202647      -0.018284       0.033290       0.085904       0.017542      -0.219345      -0.130489       0.053512       0.076977             11.420260       6.461106       2.022206      -0.600228      11.864755       0.721053      15.934920           0.000005
          222              N       2.742527       3.642430       8.968845      -0.207851      29.208756 0.36763797E+03  0.82385419E+04                                 8.166189                            6.329464      -0.269562       1.968873                    0.997585      26.026336      71.625546       0.668854       0.408644      -1.075690      -0.004464      -0.071593      -0.012168       0.072757      -0.015320      -0.020417       0.021376       0.013483      -0.016889      -0.026941      -0.011696       0.038637              9.282797      10.853211       1.422774      -1.336886      11.838480       1.448066       5.156699           0.000014
          223              N       2.509931       5.460325      31.357166      -0.471455      45.580290 0.69651807E+03  0.18096577E+05                                10.578774                            8.478961       0.086639       1.980861                    0.999792      32.596944      92.927925       0.609057       0.387065      -1.103370       0.197091       0.065624       0.059645       0.216123      -0.089957      -0.060359      -0.012293      -0.108169       0.086588      -0.139924       0.042530       0.097394             12.113576      14.950894      -1.369522       2.384400      14.196231       1.692228       7.193604           0.000005
          224              N       1.331183       1.973259       8.872302      -0.445159      45.675509 0.68441460E+03  0.17695022E+05                                10.612548                            8.433918      -0.013449       1.958166                    0.999714      32.012964      90.882731       0.607860       0.389736      -1.102056       0.179023       0.093936       0.006629       0.202280      -0.103477      -0.007006       0.015248      -0.059669       0.161034      -0.134599       0.046029       0.088570             12.192426      15.174784       1.414254      -3.023414      13.841500       1.396541       7.560994           0.000007
          225              N       3.955441       6.790881       0.131942      -0.215376      30.269268 0.39053376E+03  0.89397119E+04                                 8.536177                            6.637739      -0.464040       1.902894                    0.996201      26.921121      76.401977       0.632453       0.423071      -1.059851      -0.009758      -0.066228      -0.028038       0.072577      -0.019714       0.009112       0.000998       0.011478      -0.096978      -0.034270      -0.003077       0.037347              9.711095      11.432409      -0.204707       1.937457      12.522230       1.681794       5.178645           0.000013
          226              N       7.270915       2.015752       3.903555      -0.231094      24.517994 0.31915446E+03  0.68258025E+04                                 6.908706                            5.643626       0.267328       2.153737                    0.999613      24.727731      64.065164       0.765256       0.374237      -1.112139      -0.033450      -0.064742       0.008433       0.073359       0.032955      -0.007226       0.005486      -0.079772       0.078311      -0.065608       0.026329       0.039280              7.494732       4.246604       1.597575      -0.421374       7.655135      -0.128378      10.582456           0.000010
          227              N       6.475885       5.983517      21.596669      -0.439725      43.169313 0.66329783E+03  0.17017161E+05                                10.179193                            8.293504       0.002934       1.960340                    0.999344      31.887270      90.210561       0.613944       0.388865      -1.102547      -0.031853      -0.066778      -0.188658       0.202647      -0.018284      -0.033290      -0.085904       0.017542      -0.219345      -0.130489       0.053512       0.076977             11.420259       6.461106       2.022206       0.600228      11.864754      -0.721053      15.934918           0.000005
          228              N      10.398473       2.997070      25.059345      -0.207851      29.208758 0.36763800E+03  0.82385426E+04                                 8.166190                            6.329465      -0.269562       1.968873                    0.997585      26.026337      71.625551       0.668854       0.408644      -1.075690       0.004463       0.071593      -0.012169       0.072757      -0.015320       0.020417      -0.021376       0.013483      -0.016889      -0.026941      -0.011696       0.038637              9.282798      10.853213       1.422774       1.336886      11.838481      -1.448066       5.156700           0.000014
          229              N      10.631069       1.179175      15.266666      -0.471455      45.580287 0.69651800E+03  0.18096574E+05                                10.578773                            8.478960       0.086639       1.980861                    0.999792      32.596942      92.927917       0.609057       0.387065      -1.103370      -0.197091      -0.065624       0.059645       0.216123      -0.089957       0.060359       0.012293      -0.108169       0.086588      -0.139924       0.042530       0.097394             12.113576      14.950895      -1.369521      -2.384400      14.196229      -1.692228       7.193604           0.000005
          230              N      11.809817       4.666241      24.962802      -0.445159      45.675509 0.68441458E+03  0.17695021E+05                                10.612547                            8.433918      -0.013449       1.958166                    0.999714      32.012964      90.882727       0.607860       0.389736      -1.102056      -0.179023      -0.093936       0.006629       0.202280      -0.103477       0.007006      -0.015248      -0.059669       0.161034      -0.134599       0.046028       0.088570             12.192425      15.174782       1.414253       3.023414      13.841501      -1.396541       7.560994           0.000008
          231              N       9.185559      13.127619      16.222442      -0.215376      30.269266 0.39053374E+03  0.89397113E+04                                 8.536176                            6.637739      -0.464040       1.902894                    0.996201      26.921120      76.401972       0.632453       0.423071      -1.059851       0.009758       0.066228      -0.028038       0.072577      -0.019714      -0.009112      -0.000998       0.011478      -0.096978      -0.034270      -0.003077       0.037347              9.711094      11.432408      -0.204707      -1.937456      12.522229      -1.681793       5.178645           0.000014
          232              N       5.870085       4.623748      19.994055      -0.231094      24.517991 0.31915443E+03  0.68258016E+04                                 6.908705                            5.643625       0.267329       2.153737                    0.999613      24.727730      64.065156       0.765256       0.374237      -1.112139       0.033450       0.064742       0.008433       0.073359       0.032955       0.007226      -0.005486      -0.079772       0.078311      -0.065608       0.026329       0.039280              7.494730       4.246604       1.597575       0.421374       7.655134       0.128379      10.582453           0.000011
          233              O      12.826930      12.888597      17.422793      -0.654142      47.623306 0.76415516E+03  0.20143051E+05                                10.620555                            8.797141      -0.310041       1.915356                    0.995455      30.570626      85.321333       0.611828       0.379781      -1.118322      -0.030256       0.080513      -0.023107       0.089061       0.025395       0.003706       0.033409       0.077197      -0.168861      -0.074430      -0.001333       0.075763             11.918650       8.386721      -0.097648       0.689859      15.606907       4.123582      11.762321           0.000007
          234              O      13.102891       4.405972      16.418746      -0.714413      52.801126 0.75170350E+03  0.19722946E+05                                11.268348                            8.625443      -0.028711       1.986916                    0.996212      31.336929      87.103133       0.628975       0.371148      -1.125376       0.007797       0.075475       0.088128       0.116292      -0.006680       0.071773      -0.041811      -0.050116      -0.071138      -0.095849       0.014706       0.081143             13.145165      12.958004       6.243181       1.575815      19.188768       2.690286       7.288724           0.000006
          235              O      12.801962       1.835158      17.261888      -0.624334      41.680207 0.61378527E+03  0.15252422E+05                                 9.570712                            7.726480       0.236417       2.110180                    0.996919      28.722086      76.768088       0.675780       0.364736      -1.134450       0.014541      -0.028919       0.035759       0.048233       0.008622      -0.013553      -0.031114       0.034156      -0.225819      -0.085290       0.024998       0.060293             10.895795       6.449407       0.042477       0.198209      13.549411      -5.504744      12.688567           0.000008
          236              O       1.331183       4.003618      23.955536      -0.685108      43.699577 0.62950322E+03  0.15789150E+05                                 9.923228                            7.832627       0.144999       2.058269                    0.997216      30.042192      81.459053       0.668186       0.365467      -1.130511       0.010413      -0.098492       0.008242       0.099384      -0.007583      -0.031444       0.007010      -0.084152       0.152671      -0.075702       0.015269       0.060433             11.423263      10.024918      -3.973590      -0.270122      17.539835       1.814526       6.705035           0.000006
          237              O       2.944898      12.982878      23.356970      -0.660750      44.843084 0.60898867E+03  0.15082050E+05                                 9.989595                            7.629076       0.250015       2.104030                    0.997928      29.079953      77.232438       0.690063       0.358398      -1.141059       0.097659      -0.004232      -0.055560       0.112437       0.032291       0.014151      -0.027205       0.026276       0.106027      -0.062078       0.016819       0.045259             11.792495      16.528939       4.328035       4.550328      11.009509       2.562559       7.839036           0.000011
          238              O       0.841024      11.280511      19.405143      -0.666797      44.146543 0.59868415E+03  0.14797525E+05                                 9.881450                            7.572678       0.223505       2.081599                    0.998467      29.557452      79.010849       0.689894       0.359197      -1.137819       0.050092       0.035045       0.086535       0.105952       0.053980      -0.016961       0.026369       0.107746      -0.007134      -0.086428       0.008557       0.077871             11.575228       6.344354      -0.844683      -0.926003       8.774315       5.195781      19.607015           0.000009
          239              O       1.073620      11.577960      21.567706      -0.637533      43.606018 0.60955199E+03  0.15108088E+05                                 9.847231                            7.661862       0.298253       2.127474                    0.996037      28.863458      76.830848       0.684255       0.361151      -1.138230       0.027306      -0.043543      -0.081115       0.096027       0.051749       0.007322      -0.037087       0.095759       0.062061      -0.092889       0.030659       0.062230             11.651142       7.851327      -1.331205       3.251200       8.031381      -3.302445      19.070719           0.000009
          240              O       1.912015       2.643849      15.099325      -0.674139      48.390193 0.64757426E+03  0.16320686E+05                                10.578897                            7.931117       0.162092       2.071449                    0.996256      29.634543      79.952664       0.667186       0.364259      -1.134016       0.105282      -0.028961       0.026891       0.112455       0.042361      -0.000490      -0.028268       0.024405       0.150126      -0.073246       0.012185       0.061060             12.709625      17.609047       7.266318       1.251266      14.186741       0.864117       6.333088           0.000009
          241              O       4.102620       2.853657      14.973819      -0.656075      41.573514 0.62425816E+03  0.15612402E+05                                 9.630728                            7.830967       0.075598       2.056417                    0.994474      29.333136      79.214673       0.664818       0.368382      -1.129170      -0.084508      -0.051736       0.008335       0.099437      -0.038355       0.005004      -0.045296       0.061009       0.061619      -0.075655       0.015420       0.060235             10.805488      15.504170      -1.811485      -0.744462      10.994193      -0.134711       5.918100           0.000010
          242              O       5.130246      12.937730      23.772105      -0.637379      39.391697 0.57646121E+03  0.14115448E+05                                 9.214085                            7.463846       0.246160       2.109422                    0.996560      28.860917      76.811758       0.690232       0.362399      -1.135193      -0.078494      -0.040998      -0.016248       0.090034      -0.036933      -0.001149      -0.038704       0.054344       0.082433      -0.072243       0.020195       0.052048             10.409738      14.731623      -3.343374       1.463413      10.307723       0.693563       6.189868           0.000010
          243              O       0.977690       1.815239      23.887956      -0.663148      49.170104 0.67796619E+03  0.17297933E+05                                10.749164                            8.157360       0.086474       2.044541                    0.996398      29.908294      81.407344       0.652225       0.368063      -1.130143      -0.020106       0.093075      -0.018142       0.096935       0.051366      -0.036544       0.014423      -0.004426       0.143853      -0.085451       0.021871       0.063580             12.765752      13.309044       6.316878       2.863764      16.703068       3.984824       8.285143           0.000010
          244              O       0.337724       6.193326      17.638406      -0.596790      32.080521 0.52662256E+03  0.12645731E+05                                 7.983592                            7.125539       0.329880       2.123388                    0.997413      28.993110      77.186514       0.705496       0.361549      -1.132366      -0.014947      -0.021040      -0.051866       0.057932      -0.059873       0.040584      -0.000524      -0.120663       0.058808      -0.106015       0.025974       0.080041              8.322977       7.247732      -1.641194      -1.483288       9.408506       2.819896       8.312693           0.000010
          245              O       0.314070       7.029903       1.332293      -0.654142      47.623307 0.76415514E+03  0.20143050E+05                                10.620555                            8.797141      -0.310041       1.915356                    0.995455      30.570626      85.321330       0.611828       0.379781      -1.118322       0.030256      -0.080513      -0.023107       0.089061       0.025395      -0.003706      -0.033409       0.077197      -0.168861      -0.074430      -0.001333       0.075763             11.918650       8.386720      -0.097647      -0.689859      15.606909      -4.123583      11.762320           0.000007
          246              O       0.038109       2.233528       0.328246      -0.714413      52.801138 0.75170366E+03  0.19722952E+05                                11.268350                            8.625444      -0.028712       1.986916                    0.996212      31.336931      87.103144       0.628975       0.371148      -1.125376      -0.007797      -0.075475       0.088128       0.116292      -0.006680      -0.071773       0.041811      -0.050116      -0.071138      -0.095849       0.014706       0.081143             13.145168      12.958007       6.243183      -1.575815      19.188772      -2.690286       7.288725           0.000007
          247              O       0.339038       4.804342       1.171388      -0.624334      41.680214 0.61378539E+03  0.15252426E+05                                 9.570714                            7.726481       0.236418       2.110180                    0.996919      28.722088      76.768097       0.675780       0.364736      -1.134450      -0.014541       0.028919       0.035759       0.048233       0.008622       0.013553       0.031114       0.034156      -0.225819      -0.085290       0.024998       0.060293             10.895797       6.449408       0.042477      -0.198209      13.549413       5.504745      12.688569           0.000007
          248              O      11.809817       2.635881       7.865036      -0.685108      43.699596 0.62950371E+03  0.15789165E+05                                 9.923231                            7.832630       0.144999       2.058269                    0.997216      30.042192      81.459054       0.668185       0.365467      -1.130511      -0.010413       0.098492       0.008242       0.099384      -0.007583       0.031444      -0.007010      -0.084152       0.152670      -0.075702       0.015269       0.060433             11.423267      10.024920      -3.973591       0.270123      17.539842      -1.814529       6.705038           0.000006
          249              O      10.196102       6.935622       7.266470      -0.660750      44.843083 0.60898867E+03  0.15082050E+05                                 9.989595                            7.629076       0.250015       2.104031                    0.997928      29.079953      77.232437       0.690063       0.358398      -1.141059      -0.097659       0.004232      -0.055560       0.112437       0.032291      -0.014151       0.027205       0.026276       0.106027      -0.062078       0.016819       0.045259             11.792494      16.528938       4.328034      -4.550328      11.009509      -2.562559       7.839036           0.000010
          250              O      12.299976       8.637990       3.314643      -0.666797      44.146535 0.59868426E+03  0.14797528E+05                                 9.881449                            7.572678       0.223506       2.081600                    0.998467      29.557451      79.010838       0.689894       0.359197      -1.137819      -0.050092      -0.035045       0.086535       0.105952       0.053980       0.016961      -0.026369       0.107746      -0.007134      -0.086428       0.008557       0.077871             11.575225       6.344354      -0.844682       0.926001       8.774316      -5.195782      19.607005           0.000009
          251              O      12.067380       8.340540       5.477206      -0.637533      43.606016 0.60955208E+03  0.15108091E+05                                 9.847232                            7.661863       0.298252       2.127473                    0.996037      28.863459      76.830855       0.684255       0.361151      -1.138230      -0.027306       0.043543      -0.081115       0.096027       0.051749      -0.007322       0.037087       0.095759       0.062061      -0.092889       0.030659       0.062230             11.651142       7.851328      -1.331205      -3.251199       8.031382       3.302443      19.070716           0.000009
          252              O      11.228984       3.995651      31.189825      -0.674139      48.390171 0.64757377E+03  0.16320671E+05                                10.578893                            7.931114       0.162092       2.071449                    0.996256      29.634542      79.952660       0.667186       0.364259      -1.134016      -0.105282       0.028961       0.026891       0.112455       0.042361       0.000490       0.028268       0.024405       0.150126      -0.073246       0.012185       0.061060             12.709620      17.609035       7.266316      -1.251264      14.186740      -0.864117       6.333085           0.000008
          253              O       9.038380       3.785843      31.064319      -0.656075      41.573518 0.62425823E+03  0.15612405E+05                                 9.630729                            7.830967       0.075598       2.056417                    0.994474      29.333137      79.214678       0.664818       0.368382      -1.129170       0.084508       0.051736       0.008335       0.099437      -0.038355      -0.005004       0.045296       0.061009       0.061619      -0.075655       0.015420       0.060235             10.805489      15.504173      -1.811483       0.744463      10.994193       0.134711       5.918100           0.000010
          254              O       8.010754       6.980770       7.681605      -0.637379      39.391693 0.57646115E+03  0.14115446E+05                                 9.214084                            7.463845       0.246160       2.109422                    0.996560      28.860916      76.811753       0.690232       0.362399      -1.135193       0.078494       0.040998      -0.016248       0.090034      -0.036933       0.001149       0.038704       0.054344       0.082433      -0.072243       0.020195       0.052048             10.409737      14.731621      -3.343373      -1.463413      10.307722      -0.693563       6.189868           0.000010
          255              O      12.163310       4.824261       7.797456      -0.663148      49.170103 0.67796621E+03  0.17297934E+05                                10.749165                            8.157361       0.086474       2.044541                    0.996398      29.908294      81.407347       0.652225       0.368063      -1.130143       0.020106      -0.093075      -0.018142       0.096935       0.051366       0.036544      -0.014423      -0.004426       0.143853      -0.085451       0.021871       0.063580             12.765752      13.309046       6.316879      -2.863765      16.703066      -3.984824       8.285143           0.000010
          256              O      12.803276       0.446174       1.547906      -0.596790      32.080536 0.52662289E+03  0.12645741E+05                                 7.983595                            7.125541       0.329879       2.123388                    0.997413      28.993116      77.186539       0.705496       0.361549      -1.132366       0.014947       0.021040      -0.051866       0.057932      -0.059873      -0.040584       0.000524      -0.120664       0.058808      -0.106015       0.025974       0.080041              8.322980       7.247735      -1.641194       1.483288       9.408510      -2.819897       8.312696           0.000009
          257              O       6.256430       0.390403      30.848707      -0.654142      47.623304 0.76415510E+03  0.20143049E+05                                10.620555                            8.797141      -0.310041       1.915356                    0.995455      30.570625      85.321328       0.611828       0.379781      -1.118322      -0.030256      -0.080513       0.023107       0.089061      -0.025395      -0.003706       0.033409       0.077197      -0.168861      -0.074430      -0.001333       0.075763             11.918649       8.386720       0.097647      -0.689859      15.606907       4.123583      11.762320           0.000007
          258              O       6.532391       8.873028      31.852754      -0.714413      52.801117 0.75170339E+03  0.19722942E+05                                11.268345                            8.625442      -0.028710       1.986917                    0.996212      31.336929      87.103124       0.628975       0.371148      -1.125376       0.007797      -0.075475      -0.088128       0.116292       0.006680      -0.071773      -0.041811      -0.050116      -0.071138      -0.095849       0.014706       0.081143             13.145162      12.958001      -6.243179      -1.575814      19.188763       2.690285       7.288723           0.000007
          259              O       6.231462      11.443842      31.009612      -0.624334      41.680214 0.61378541E+03  0.15252426E+05                                 9.570713                            7.726481       0.236417       2.110180                    0.996919      28.722089      76.768099       0.675780       0.364736      -1.134450       0.014541       0.028919      -0.035759       0.048233      -0.008622       0.013553      -0.031114       0.034156      -0.225819      -0.085290       0.024998       0.060293             10.895796       6.449408      -0.042477      -0.198209      13.549412      -5.504744      12.688569           0.000008
          260              O       7.901683       9.275382      24.315964      -0.685108      43.699592 0.62950373E+03  0.15789166E+05                                 9.923231                            7.832630       0.144999       2.058269                    0.997216      30.042192      81.459054       0.668185       0.365467      -1.130511       0.010413       0.098492      -0.008242       0.099384       0.007583       0.031444       0.007010      -0.084152       0.152670      -0.075702       0.015269       0.060433             11.423266      10.024919       3.973589       0.270122      17.539840       1.814528       6.705038           0.000005
          261              O       9.515398       0.296122      24.914530      -0.660750      44.843085 0.60898872E+03  0.15082052E+05                                 9.989595                            7.629076       0.250015       2.104030                    0.997928      29.079954      77.232442       0.690063       0.358398      -1.141059       0.097659       0.004232       0.055560       0.112437      -0.032291      -0.014151      -0.027205       0.026276       0.106027      -0.062078       0.016819       0.045259             11.792495      16.528939      -4.328035      -4.550328      11.009509       2.562559       7.839036           0.000010
          262              O       7.411524       1.998490      28.866357      -0.666797      44.146539 0.59868430E+03  0.14797529E+05                                 9.881450                            7.572679       0.223505       2.081600                    0.998467      29.557450      79.010840       0.689894       0.359197      -1.137819       0.050092      -0.035045      -0.086535       0.105952      -0.053980       0.016961       0.026369       0.107746      -0.007134      -0.086428       0.008557       0.077871             11.575227       6.344354       0.844682       0.926001       8.774317       5.195782      19.607009           0.000009
          263              O       7.644120       1.701040      26.703794      -0.637533      43.606009 0.60955194E+03  0.15108086E+05                                 9.847230                            7.661862       0.298252       2.127474                    0.996037      28.863457      76.830845       0.684255       0.361151      -1.138230       0.027306       0.043543       0.081115       0.096027      -0.051749      -0.007322      -0.037087       0.095759       0.062061      -0.092889       0.030659       0.062230             11.651140       7.851326       1.331204      -3.251199       8.031380      -3.302443      19.070714           0.000009
          264              O       8.482515      10.635151       0.991175      -0.674139      48.390209 0.64757449E+03  0.16320693E+05                                10.578899                            7.931118       0.162092       2.071449                    0.996256      29.634548      79.952681       0.667186       0.364259      -1.134016       0.105282       0.028960      -0.026891       0.112455      -0.042362       0.000490      -0.028268       0.024406       0.150126      -0.073246       0.012186       0.061060             12.709628      17.609052      -7.266320      -1.251266      14.186744       0.864117       6.333089           0.000008
          265              O      10.673120      10.425343       1.116681      -0.656075      41.573528 0.62425840E+03  0.15612410E+05                                 9.630731                            7.830969       0.075597       2.056417                    0.994474      29.333139      79.214689       0.664818       0.368382      -1.129170      -0.084508       0.051736      -0.008335       0.099437       0.038355      -0.005004      -0.045296       0.061009       0.061619      -0.075655       0.015420       0.060235             10.805491      15.504175       1.811485       0.744463      10.994197      -0.134711       5.918101           0.000010
          266              O      11.700746       0.341270      24.499395      -0.637379      39.391690 0.57646110E+03  0.14115444E+05                                 9.214084                            7.463845       0.246160       2.109422                    0.996560      28.860915      76.811750       0.690232       0.362399      -1.135193      -0.078494       0.040998       0.016248       0.090034       0.036933       0.001149      -0.038704       0.054344       0.082433      -0.072243       0.020195       0.052048             10.409736      14.731620       3.343373      -1.463413      10.307721       0.693563       6.189867           0.000011
          267              O       7.548190      11.463761      24.383544      -0.663148      49.170101 0.67796586E+03  0.17297923E+05                                10.749164                            8.157358       0.086473       2.044541                    0.996398      29.908296      81.407354       0.652225       0.368063      -1.130143      -0.020106      -0.093075       0.018142       0.096935      -0.051366       0.036544       0.014423      -0.004426       0.143853      -0.085451       0.021871       0.063580             12.765752      13.309049      -6.316881      -2.863766      16.703065       3.984824       8.285142           0.000010
          268              O       6.908224       7.085674      30.633094      -0.596790      32.080490 0.52662192E+03  0.12645711E+05                                 7.983587                            7.125535       0.329880       2.123389                    0.997413      28.993093      77.186455       0.705496       0.361549      -1.132366      -0.014947       0.021040       0.051865       0.057932       0.059873      -0.040584      -0.000524      -0.120663       0.058809      -0.106015       0.025974       0.080041              8.322972       7.247727       1.641193       1.483287       9.408500       2.819894       8.312688           0.000009
          269              O       6.884570       6.249097      14.758207      -0.654142      47.623305 0.76415513E+03  0.20143049E+05                                10.620554                            8.797141      -0.310041       1.915356                    0.995455      30.570626      85.321329       0.611828       0.379781      -1.118322       0.030256       0.080513       0.023107       0.089061      -0.025395       0.003706      -0.033409       0.077197      -0.168861      -0.074430      -0.001333       0.075763             11.918649       8.386720       0.097647       0.689859      15.606908      -4.123583      11.762320           0.000006
          270              O       6.608609      11.045472      15.762254      -0.714413      52.801120 0.75170341E+03  0.19722943E+05                                11.268346                            8.625442      -0.028711       1.986916                    0.996212      31.336928      87.103125       0.628975       0.371148      -1.125376      -0.007797       0.075475      -0.088128       0.116292       0.006680       0.071773       0.041811      -0.050116      -0.071138      -0.095849       0.014706       0.081143             13.145164      12.958002      -6.243180       1.575815      19.188765      -2.690285       7.288723           0.000006
          271              O       6.909538       8.474658      14.919112      -0.624334      41.680209 0.61378531E+03  0.15252423E+05                                 9.570713                            7.726481       0.236417       2.110180                    0.996919      28.722086      76.768091       0.675780       0.364736      -1.134450      -0.014541      -0.028919      -0.035759       0.048233      -0.008622      -0.013553       0.031114       0.034156      -0.225819      -0.085290       0.024998       0.060293             10.895796       6.449408      -0.042477       0.198209      13.549412       5.504744      12.688568           0.000007
          272              O       5.239317      10.643119       8.225464      -0.685108      43.699597 0.62950371E+03  0.15789165E+05                                 9.923231                            7.832630       0.144999       2.058269                    0.997216      30.042192      81.459054       0.668185       0.365467      -1.130511      -0.010413      -0.098492      -0.008242       0.099384       0.007583      -0.031444      -0.007010      -0.084152       0.152670      -0.075702       0.015269       0.060433             11.423267      10.024920       3.973591      -0.270123      17.539843      -1.814529       6.705039           0.000006
          273              O       3.625602       6.343378       8.824030      -0.660750      44.843084 0.60898869E+03  0.15082051E+05                                 9.989595                            7.629076       0.250015       2.104030                    0.997928      29.079954      77.232440       0.690063       0.358398      -1.141059      -0.097659      -0.004232       0.055560       0.112437      -0.032291       0.014151       0.027205       0.026276       0.106027      -0.062078       0.016819       0.045259             11.792494      16.528938      -4.328034       4.550328      11.009509      -2.562559       7.839036           0.000011
          274              O       5.729476       4.641010      12.775857      -0.666797      44.146535 0.59868425E+03  0.14797528E+05                                 9.881449                            7.572678       0.223505       2.081600                    0.998467      29.557450      79.010837       0.689894       0.359197      -1.137819      -0.050092       0.035045      -0.086535       0.105952      -0.053980      -0.016961      -0.026369       0.107746      -0.007134      -0.086428       0.008557       0.077871             11.575225       6.344354       0.844682      -0.926001       8.774317      -5.195782      19.607006           0.000009
          275              O       5.496880       4.938460      10.613294      -0.637533      43.606006 0.60955191E+03  0.15108085E+05                                 9.847229                            7.661861       0.298253       2.127474                    0.996037      28.863457      76.830843       0.684255       0.361151      -1.138230      -0.027306      -0.043543       0.081115       0.096027      -0.051749       0.007322       0.037087       0.095759       0.062061      -0.092889       0.030659       0.062230             11.651139       7.851326       1.331205       3.251199       8.031380       3.302443      19.070712           0.000009
          276              O       4.658485       9.283349      17.081675      -0.674139      48.390196 0.64757431E+03  0.16320687E+05                                10.578897                            7.931117       0.162092       2.071449                    0.996256      29.634544      79.952667       0.667186       0.364259      -1.134016      -0.105282      -0.028961      -0.026891       0.112455      -0.042361      -0.000490       0.028268       0.024405       0.150125      -0.073246       0.012186       0.061060             12.709625      17.609047      -7.266318       1.251265      14.186741      -0.864117       6.333088           0.000008
          277              O       2.467880       9.493157      17.207181      -0.656075      41.573521 0.62425829E+03  0.15612407E+05                                 9.630730                            7.830968       0.075597       2.056417                    0.994474      29.333137      79.214681       0.664818       0.368382      -1.129170       0.084508      -0.051736      -0.008335       0.099437       0.038355       0.005004       0.045296       0.061009       0.061619      -0.075655       0.015420       0.060235             10.805489      15.504173       1.811485      -0.744462      10.994196       0.134711       5.918100           0.000010
          278              O       1.440254       6.298230       8.408895      -0.637379      39.391689 0.57646109E+03  0.14115444E+05                                 9.214084                            7.463845       0.246160       2.109422                    0.996560      28.860916      76.811751       0.690232       0.362399      -1.135193       0.078494      -0.040998       0.016248       0.090034       0.036933      -0.001149       0.038704       0.054344       0.082433      -0.072243       0.020195       0.052048             10.409736      14.731619       3.343373       1.463413      10.307721      -0.693563       6.189867           0.000010
          279              O       5.592810       8.454739       8.293044      -0.663148      49.170102 0.67796618E+03  0.17297933E+05                                10.749164                            8.157360       0.086474       2.044541                    0.996398      29.908294      81.407344       0.652225       0.368063      -1.130143       0.020106       0.093075       0.018142       0.096935      -0.051366      -0.036544      -0.014423      -0.004426       0.143853      -0.085451       0.021871       0.063580             12.765751      13.309045      -6.316878       2.863764      16.703066      -3.984824       8.285143           0.000010
          280              O       6.232776      12.832826      14.542594      -0.596790      32.080515 0.52662243E+03  0.12645727E+05                                 7.983591                            7.125538       0.329879       2.123388                    0.997413      28.993105      77.186499       0.705496       0.361549      -1.132366       0.014947      -0.021040       0.051866       0.057932       0.059873       0.040584       0.000524      -0.120663       0.058808      -0.106015       0.025974       0.080041              8.322976       7.247731       1.641194      -1.483288       9.408505      -2.819896       8.312692           0.000010
          281              O       0.314070       0.390403      14.758207      -0.654142      47.623306 0.76415514E+03  0.20143050E+05                                10.620555                            8.797141      -0.310041       1.915356                    0.995455      30.570626      85.321330       0.611828       0.379781      -1.118322       0.030256      -0.080513       0.023107       0.089061       0.025395       0.003706       0.033409       0.077197      -0.168861      -0.074430      -0.001333       0.075763             11.918649       8.386720      -0.097647       0.689859      15.606908       4.123583      11.762320           0.000007
          282              O       0.038109       8.873028      15.762254      -0.714413      52.801121 0.75170341E+03  0.19722943E+05                                11.268347                            8.625442      -0.028711       1.986916                    0.996212      31.336928      87.103126       0.628975       0.371148      -1.125376      -0.007797      -0.075475      -0.088128       0.116292      -0.006680       0.071773      -0.041811      -0.050116      -0.071138      -0.095849       0.014706       0.081143             13.145164      12.958004       6.243181       1.575815      19.188765       2.690285       7.288724           0.000006
          283              O       0.339038      11.443842      14.919112      -0.624334      41.680211 0.61378536E+03  0.15252425E+05                                 9.570713                            7.726481       0.236417       2.110180                    0.996919      28.722088      76.768095       0.675780       0.364736      -1.134450      -0.014541       0.028919      -0.035759       0.048233       0.008622      -0.013553      -0.031114       0.034156      -0.225819      -0.085290       0.024998       0.060293             10.895796       6.449408       0.042477       0.198209      13.549411      -5.504744      12.688568           0.000008
          284              O      11.809817       9.275382       8.225464      -0.685108      43.699589 0.62950370E+03  0.15789164E+05                                 9.923230                            7.832630       0.144999       2.058269                    0.997216      30.042192      81.459052       0.668186       0.365467      -1.130511      -0.010413       0.098492      -0.008242       0.099384      -0.007583      -0.031444       0.007010      -0.084152       0.152670      -0.075702       0.015269       0.060433             11.423265      10.024919      -3.973588      -0.270122      17.539838       1.814528       6.705037           0.000005
          285              O      10.196102       0.296122       8.824030      -0.660750      44.843079 0.60898864E+03  0.15082049E+05                                 9.989594                            7.629076       0.250015       2.104030                    0.997928      29.079953      77.232436       0.690063       0.358398      -1.141059      -0.097659       0.004232       0.055560       0.112437       0.032291       0.014151      -0.027205       0.026276       0.106027      -0.062078       0.016819       0.045259             11.792493      16.528936       4.328034       4.550327      11.009508       2.562558       7.839036           0.000010
          286              O      12.299976       1.998490      12.775857      -0.666797      44.146532 0.59868421E+03  0.14797526E+05                                 9.881449                            7.572678       0.223505       2.081600                    0.998467      29.557449      79.010834       0.689894       0.359197      -1.137819      -0.050092      -0.035045      -0.086535       0.105952       0.053980      -0.016961       0.026369       0.107746      -0.007134      -0.086427       0.008557       0.077871             11.575225       6.344354      -0.844682      -0.926001       8.774316       5.195782      19.607005           0.000009
          287              O      12.067380       1.701040      10.613294      -0.637533      43.606005 0.60955189E+03  0.15108085E+05                                 9.847230                            7.661861       0.298252       2.127474                    0.996037      28.863456      76.830842       0.684255       0.361151      -1.138230      -0.027306       0.043543       0.081115       0.096027       0.051749       0.007322      -0.037087       0.095759       0.062061      -0.092889       0.030659       0.062230             11.651140       7.851326      -1.331204       3.251199       8.031380      -3.302443      19.070713           0.000009
          288              O      11.228984      10.635151      17.081675      -0.674139      48.390179 0.64757389E+03  0.16320674E+05                                10.578894                            7.931115       0.162092       2.071449                    0.996256      29.634544      79.952668       0.667186       0.364259      -1.134016      -0.105282       0.028960      -0.026891       0.112455       0.042361      -0.000490      -0.028268       0.024405       0.150126      -0.073246       0.012186       0.061060             12.709622      17.609038       7.266317       1.251265      14.186742       0.864117       6.333086           0.000008
          289              O       9.038380      10.425343      17.207181      -0.656075      41.573522 0.62425829E+03  0.15612407E+05                                 9.630730                            7.830968       0.075597       2.056417                    0.994474      29.333138      79.214682       0.664818       0.368382      -1.129170       0.084508       0.051736      -0.008335       0.099437      -0.038355       0.005004      -0.045296       0.061009       0.061619      -0.075655       0.015420       0.060235             10.805489      15.504174      -1.811484      -0.744463      10.994194      -0.134711       5.918100           0.000010
          290              O       8.010754       0.341270       8.408895      -0.637379      39.391680 0.57646094E+03  0.14115439E+05                                 9.214082                            7.463843       0.246161       2.109422                    0.996560      28.860914      76.811740       0.690232       0.362399      -1.135193       0.078494       0.040998       0.016248       0.090034      -0.036933      -0.001149      -0.038704       0.054344       0.082433      -0.072243       0.020195       0.052048             10.409733      14.731616      -3.343372       1.463413      10.307718       0.693563       6.189866           0.000010
          291              O      12.163310      11.463761       8.293044      -0.663148      49.170094 0.67796576E+03  0.17297920E+05                                10.749163                            8.157358       0.086474       2.044541                    0.996398      29.908294      81.407346       0.652225       0.368063      -1.130143       0.020106      -0.093075       0.018142       0.096935       0.051366      -0.036544       0.014423      -0.004426       0.143853      -0.085451       0.021871       0.063580             12.765751      13.309048       6.316881       2.863766      16.703063       3.984823       8.285142           0.000010
          292              O      12.803276       7.085674      14.542594      -0.596790      32.080512 0.52662238E+03  0.12645725E+05                                 7.983590                            7.125538       0.329880       2.123388                    0.997413      28.993105      77.186497       0.705496       0.361549      -1.132366       0.014947       0.021040       0.051865       0.057932      -0.059873       0.040584      -0.000524      -0.120663       0.058808      -0.106015       0.025974       0.080041              8.322976       7.247731      -1.641194      -1.483287       9.408504       2.819896       8.312692           0.000010
          293              O      12.826930       6.249097      30.848707      -0.654142      47.623302 0.76415508E+03  0.20143048E+05                                10.620554                            8.797140      -0.310041       1.915356                    0.995455      30.570625      85.321325       0.611828       0.379781      -1.118322      -0.030256       0.080513       0.023107       0.089061       0.025395      -0.003706      -0.033409       0.077197      -0.168861      -0.074430      -0.001333       0.075763             11.918648       8.386720      -0.097648      -0.689859      15.606906      -4.123582      11.762319           0.000006
          294              O      13.102891      11.045472      31.852754      -0.714413      52.801120 0.75170340E+03  0.19722943E+05                                11.268346                            8.625442      -0.028711       1.986916                    0.996212      31.336928      87.103125       0.628975       0.371148      -1.125376       0.007797       0.075475      -0.088128       0.116292      -0.006680      -0.071773       0.041811      -0.050116      -0.071139      -0.095849       0.014706       0.081143             13.145164      12.958003       6.243180      -1.575815      19.188765      -2.690285       7.288723           0.000006
          295              O      12.801962       8.474658      31.009612      -0.624334      41.680209 0.61378532E+03  0.15252423E+05                                 9.570713                            7.726481       0.236417       2.110180                    0.996919      28.722086      76.768091       0.675780       0.364736      -1.134450       0.014541      -0.028919      -0.035759       0.048233       0.008622       0.013553       0.031114       0.034156      -0.225819      -0.085290       0.024998       0.060293             10.895796       6.449408       0.042477      -0.198209      13.549412       5.504744      12.688568           0.000007
          296              O       1.331183      10.643119      24.315964      -0.685108      43.699592 0.62950361E+03  0.15789162E+05                                 9.923231                            7.832629       0.144999       2.058269                    0.997216      30.042190      81.459047       0.668185       0.365467      -1.130511       0.010413      -0.098492      -0.008242       0.099384      -0.007583       0.031444      -0.007010      -0.084152       0.152671      -0.075702       0.015269       0.060433             11.423266      10.024920      -3.973591       0.270123      17.539841      -1.814529       6.705038           0.000006
          297              O       2.944898       6.343378      24.914530      -0.660750      44.843085 0.60898871E+03  0.15082052E+05                                 9.989595                            7.629076       0.250015       2.104030                    0.997928      29.079954      77.232441       0.690063       0.358398      -1.141059       0.097659      -0.004232       0.055560       0.112438       0.032291      -0.014151       0.027205       0.026276       0.106027      -0.062078       0.016819       0.045259             11.792495      16.528938       4.328034      -4.550328      11.009509      -2.562559       7.839037           0.000011
          298              O       0.841024       4.641010      28.866357      -0.666797      44.146533 0.59868421E+03  0.14797526E+05                                 9.881449                            7.572678       0.223506       2.081600                    0.998467      29.557449      79.010834       0.689894       0.359197      -1.137819       0.050092       0.035045      -0.086535       0.105952       0.053980       0.016961      -0.026369       0.107746      -0.007134      -0.086428       0.008557       0.077871             11.575225       6.344354      -0.844682       0.926002       8.774316      -5.195782      19.607005           0.000009
          299              O       1.073620       4.938460      26.703794      -0.637533      43.606007 0.60955192E+03  0.15108086E+05                                 9.847230                            7.661862       0.298252       2.127474                    0.996037      28.863456      76.830844       0.684255       0.361151      -1.138230       0.027306      -0.043543       0.081115       0.096027       0.051749      -0.007322       0.037087       0.095759       0.062061      -0.092889       0.030659       0.062230             11.651140       7.851327      -1.331205      -3.251199       8.031381       3.302443      19.070713           0.000009
          300              O       1.912015       9.283349       0.991175      -0.674140      48.390204 0.64757440E+03  0.16320691E+05                                10.578899                            7.931119       0.162091       2.071449                    0.996256      29.634544      79.952673       0.667186       0.364259      -1.134016       0.105282      -0.028961      -0.026891       0.112455       0.042361       0.000490       0.028268       0.024405       0.150126      -0.073246       0.012185       0.061060             12.709628      17.609052       7.266320      -1.251266      14.186744      -0.864117       6.333089           0.000009
          301              O       4.102620       9.493157       1.116681      -0.656075      41.573526 0.62425838E+03  0.15612409E+05                                 9.630730                            7.830968       0.075598       2.056417                    0.994474      29.333141      79.214690       0.664818       0.368381      -1.129170      -0.084508      -0.051736      -0.008335       0.099437      -0.038355      -0.005004       0.045296       0.061009       0.061619      -0.075655       0.015420       0.060235             10.805490      15.504174      -1.811485       0.744462      10.994195       0.134711       5.918100           0.000010
          302              O       5.130246       6.298230      24.499395      -0.637379      39.391692 0.57646114E+03  0.14115445E+05                                 9.214084                            7.463845       0.246160       2.109422                    0.996560      28.860917      76.811754       0.690232       0.362399      -1.135193      -0.078494      -0.040998       0.016248       0.090034      -0.036933       0.001149       0.038704       0.054344       0.082433      -0.072243       0.020195       0.052048             10.409736      14.731620      -3.343374      -1.463413      10.307722      -0.693563       6.189867           0.000010
          303              O       0.977690       8.454739      24.383544      -0.663148      49.170108 0.67796627E+03  0.17297936E+05                                10.749165                            8.157361       0.086474       2.044541                    0.996398      29.908295      81.407351       0.652225       0.368063      -1.130143      -0.020106       0.093075       0.018142       0.096935       0.051366       0.036544      -0.014423      -0.004426       0.143852      -0.085451       0.021871       0.063580             12.765753      13.309047       6.316879      -2.863765      16.703068      -3.984824       8.285144           0.000010
          304              O       0.337724      12.832826      30.633094      -0.596790      32.080513 0.52662241E+03  0.12645726E+05                                 7.983591                            7.125538       0.329880       2.123388                    0.997413      28.993106      77.186500       0.705496       0.361549      -1.132366      -0.014948      -0.021040       0.051866       0.057932      -0.059873      -0.040584       0.000524      -0.120663       0.058808      -0.106015       0.025974       0.080041              8.322976       7.247731      -1.641193       1.483288       9.408504      -2.819896       8.312692           0.000009
          305              O       6.884570      12.888597       1.332293      -0.654142      47.623313 0.76415528E+03  0.20143054E+05                                10.620556                            8.797142      -0.310042       1.915356                    0.995455      30.570628      85.321340       0.611828       0.379781      -1.118322       0.030256       0.080513      -0.023107       0.089061      -0.025395      -0.003706       0.033409       0.077197      -0.168861      -0.074430      -0.001333       0.075763             11.918651       8.386721       0.097647      -0.689860      15.606910       4.123583      11.762322           0.000006
          306              O       6.608609       4.405972       0.328246      -0.714413      52.801116 0.75170336E+03  0.19722941E+05                                11.268345                            8.625442      -0.028710       1.986917                    0.996212      31.336928      87.103121       0.628975       0.371148      -1.125376      -0.007797       0.075475       0.088128       0.116292       0.006680      -0.071773      -0.041811      -0.050116      -0.071138      -0.095849       0.014706       0.081143             13.145162      12.958001      -6.243179      -1.575814      19.188763       2.690285       7.288723           0.000007
          307              O       6.909538       1.835158       1.171388      -0.624334      41.680219 0.61378549E+03  0.15252429E+05                                 9.570714                            7.726482       0.236417       2.110180                    0.996919      28.722090      76.768105       0.675780       0.364736      -1.134450      -0.014541      -0.028919       0.035759       0.048233      -0.008622       0.013553      -0.031114       0.034156      -0.225819      -0.085290       0.024998       0.060293             10.895798       6.449409      -0.042477      -0.198209      13.549414      -5.504745      12.688571           0.000007
          308              O       5.239317       4.003618       7.865036      -0.685108      43.699581 0.62950329E+03  0.15789152E+05                                 9.923228                            7.832627       0.144999       2.058269                    0.997216      30.042194      81.459059       0.668186       0.365467      -1.130511      -0.010413      -0.098492       0.008242       0.099384       0.007583       0.031444       0.007010      -0.084152       0.152671      -0.075702       0.015269       0.060433             11.423263      10.024919       3.973590       0.270122      17.539836       1.814526       6.705036           0.000006
          309              O       3.625602      12.982878       7.266470      -0.660750      44.843088 0.60898874E+03  0.15082053E+05                                 9.989596                            7.629077       0.250015       2.104030                    0.997928      29.079954      77.232443       0.690063       0.358398      -1.141058      -0.097659      -0.004232      -0.055560       0.112437      -0.032291      -0.014151      -0.027205       0.026276       0.106027      -0.062078       0.016819       0.045259             11.792496      16.528940      -4.328035      -4.550329      11.009510       2.562559       7.839037           0.000010
          310              O       5.729476      11.280511       3.314643      -0.666797      44.146543 0.59868416E+03  0.14797525E+05                                 9.881450                            7.572678       0.223504       2.081599                    0.998467      29.557452      79.010849       0.689894       0.359197      -1.137819      -0.050092       0.035045       0.086535       0.105952      -0.053980       0.016961       0.026369       0.107746      -0.007134      -0.086428       0.008557       0.077871             11.575228       6.344354       0.844683       0.926002       8.774315       5.195781      19.607015           0.000009
          311              O       5.496880      11.577960       5.477206      -0.637533      43.606017 0.60955197E+03  0.15108087E+05                                 9.847232                            7.661862       0.298253       2.127474                    0.996037      28.863457      76.830846       0.684255       0.361151      -1.138230      -0.027306      -0.043543      -0.081115       0.096027      -0.051749      -0.007322      -0.037087       0.095759       0.062061      -0.092889       0.030659       0.062230             11.651142       7.851327       1.331205      -3.251200       8.031381      -3.302445      19.070719           0.000009
          312              O       4.658485       2.643849      31.189825      -0.674139      48.390197 0.64757431E+03  0.16320687E+05                                10.578897                            7.931117       0.162092       2.071449                    0.996256      29.634544      79.952667       0.667186       0.364259      -1.134016      -0.105282      -0.028961       0.026891       0.112455      -0.042361       0.000490      -0.028268       0.024405       0.150126      -0.073246       0.012185       0.061060             12.709626      17.609048      -7.266319      -1.251266      14.186741       0.864117       6.333088           0.000008
          313              O       2.467880       2.853657      31.064319      -0.656075      41.573525 0.62425837E+03  0.15612409E+05                                 9.630730                            7.830968       0.075598       2.056417                    0.994474      29.333140      79.214689       0.664818       0.368382      -1.129170       0.084508      -0.051736       0.008335       0.099437       0.038355      -0.005004      -0.045296       0.061009       0.061619      -0.075655       0.015420       0.060235             10.805490      15.504173       1.811485       0.744462      10.994196      -0.134711       5.918101           0.000010
          314              O       1.440254      12.937730       7.681605      -0.637379      39.391690 0.57646108E+03  0.14115444E+05                                 9.214084                            7.463845       0.246160       2.109422                    0.996560      28.860916      76.811750       0.690232       0.362399      -1.135193       0.078494      -0.040998      -0.016248       0.090034       0.036933       0.001149      -0.038704       0.054344       0.082432      -0.072243       0.020195       0.052048             10.409736      14.731620       3.343373      -1.463413      10.307721       0.693563       6.189867           0.000010
          315              O       5.592810       1.815239       7.797456      -0.663148      49.170111 0.67796629E+03  0.17297937E+05                                10.749166                            8.157361       0.086473       2.044541                    0.996398      29.908295      81.407351       0.652225       0.368063      -1.130143       0.020106       0.093075      -0.018142       0.096935      -0.051366       0.036544       0.014423      -0.004426       0.143853      -0.085451       0.021871       0.063580             12.765753      13.309045      -6.316879      -2.863764      16.703071       3.984825       8.285144           0.000010
          316              O       6.232776       6.193326       1.547906      -0.596790      32.080506 0.52662226E+03  0.12645722E+05                                 7.983591                            7.125538       0.329879       2.123389                    0.997413      28.993095      77.186474       0.705496       0.361549      -1.132366       0.014947      -0.021040      -0.051865       0.057932       0.059873      -0.040584      -0.000524      -0.120663       0.058808      -0.106015       0.025974       0.080041              8.322976       7.247731       1.641194       1.483288       9.408505       2.819896       8.312692           0.000009
          317              O       6.256430       7.029903      17.422793      -0.654142      47.623308 0.76415519E+03  0.20143051E+05                                10.620555                            8.797141      -0.310041       1.915356                    0.995455      30.570627      85.321333       0.611828       0.379781      -1.118322      -0.030256      -0.080513      -0.023107       0.089061      -0.025395       0.003706      -0.033409       0.077197      -0.168861      -0.074430      -0.001333       0.075763             11.918650       8.386720       0.097647       0.689859      15.606908      -4.123583      11.762320           0.000006
          318              O       6.532391       2.233528      16.418746      -0.714413      52.801124 0.75170345E+03  0.19722945E+05                                11.268347                            8.625443      -0.028711       1.986916                    0.996212      31.336928      87.103128       0.628975       0.371148      -1.125376       0.007797      -0.075475       0.088128       0.116292       0.006680       0.071773       0.041811      -0.050116      -0.071138      -0.095849       0.014706       0.081143             13.145165      12.958003      -6.243181       1.575815      19.188767      -2.690286       7.288724           0.000006
          319              O       6.231462       4.804342      17.261888      -0.624334      41.680206 0.61378527E+03  0.15252422E+05                                 9.570712                            7.726480       0.236417       2.110180                    0.996919      28.722086      76.768088       0.675780       0.364736      -1.134450       0.014541       0.028919       0.035759       0.048233      -0.008622      -0.013553       0.031114       0.034155      -0.225819      -0.085290       0.024998       0.060292             10.895795       6.449407      -0.042477       0.198209      13.549411       5.504744      12.688567           0.000007
          320              O       7.901683       2.635881      23.955536      -0.685108      43.699596 0.62950371E+03  0.15789165E+05                                 9.923231                            7.832630       0.144999       2.058269                    0.997216      30.042192      81.459054       0.668185       0.365467      -1.130511       0.010413       0.098492       0.008242       0.099384       0.007583      -0.031444      -0.007010      -0.084152       0.152670      -0.075702       0.015269       0.060433             11.423267      10.024920       3.973590      -0.270123      17.539843      -1.814529       6.705038           0.000006
          321              O       9.515398       6.935622      23.356970      -0.660750      44.843083 0.60898867E+03  0.15082050E+05                                 9.989595                            7.629076       0.250015       2.104030                    0.997928      29.079953      77.232438       0.690063       0.358398      -1.141059       0.097659       0.004232      -0.055560       0.112437      -0.032291       0.014151       0.027205       0.026276       0.106027      -0.062078       0.016819       0.045259             11.792494      16.528938      -4.328034       4.550328      11.009509      -2.562559       7.839036           0.000010
          322              O       7.411524       8.637990      19.405143      -0.666797      44.146535 0.59868426E+03  0.14797528E+05                                 9.881449                            7.572678       0.223505       2.081600                    0.998467      29.557450      79.010838       0.689894       0.359197      -1.137819       0.050092      -0.035045       0.086535       0.105952      -0.053980      -0.016961      -0.026369       0.107746      -0.007134      -0.086427       0.008557       0.077871             11.575226       6.344354       0.844682      -0.926001       8.774317      -5.195782      19.607006           0.000010
          323              O       7.644120       8.340540      21.567706      -0.637533      43.606005 0.60955190E+03  0.15108085E+05                                 9.847229                            7.661861       0.298252       2.127474                    0.996037      28.863457      76.830843       0.684255       0.361151      -1.138230       0.027306       0.043543      -0.081115       0.096027      -0.051749       0.007322       0.037087       0.095759       0.062061      -0.092889       0.030659       0.062230             11.651139       7.851326       1.331204       3.251198       8.031380       3.302443      19.070711           0.000008
          324              O       8.482515       3.995651      15.099325      -0.674139      48.390184 0.64757414E+03  0.16320682E+05                                10.578895                            7.931116       0.162092       2.071449                    0.996256      29.634542      79.952655       0.667186       0.364259      -1.134016       0.105282       0.028961       0.026891       0.112455      -0.042361      -0.000490       0.028268       0.024405       0.150126      -0.073246       0.012186       0.061060             12.709622      17.609043      -7.266316       1.251265      14.186737      -0.864117       6.333087           0.000009
          325              O      10.673120       3.785843      14.973819      -0.656075      41.573509 0.62425808E+03  0.15612400E+05                                 9.630728                            7.830966       0.075598       2.056417                    0.994474      29.333134      79.214666       0.664818       0.368382      -1.129170      -0.084508       0.051736       0.008335       0.099437       0.038355       0.005004       0.045296       0.061009       0.061619      -0.075655       0.015420       0.060235             10.805487      15.504169       1.811484      -0.744462      10.994192       0.134711       5.918099           0.000010
          326              O      11.700746       6.980770      23.772105      -0.637379      39.391694 0.57646116E+03  0.14115446E+05                                 9.214084                            7.463845       0.246160       2.109422                    0.996560      28.860918      76.811757       0.690232       0.362399      -1.135193      -0.078494       0.040998      -0.016248       0.090034       0.036933      -0.001149       0.038704       0.054344       0.082432      -0.072243       0.020195       0.052048             10.409737      14.731621       3.343373       1.463413      10.307722      -0.693563       6.189867           0.000011
          327              O       7.548190       4.824261      23.887956      -0.663148      49.170109 0.67796630E+03  0.17297937E+05                                10.749165                            8.157361       0.086474       2.044541                    0.996398      29.908296      81.407353       0.652225       0.368063      -1.130143      -0.020106      -0.093075      -0.018142       0.096935      -0.051366      -0.036544      -0.014423      -0.004426       0.143852      -0.085451       0.021871       0.063580             12.765753      13.309047      -6.316879       2.863765      16.703068      -3.984824       8.285144           0.000010
          328              O       6.908224       0.446174      17.638406      -0.596790      32.080533 0.52662283E+03  0.12645739E+05                                 7.983594                            7.125541       0.329880       2.123388                    0.997413      28.993116      77.186536       0.705496       0.361549      -1.132366      -0.014947       0.021040      -0.051866       0.057932       0.059873       0.040584       0.000524      -0.120664       0.058808      -0.106015       0.025974       0.080041              8.322979       7.247734       1.641194      -1.483288       9.408509      -2.819897       8.312695           0.000010

******************************************************
Auxiliary information for the entire system
The total spin magnetic moment of the unit cell is   -0.000003
The total net atomic charge of the unit cell is   -0.000006
Accuracy of reproducing the electrostatic potential in the unit cell:
  The inner radius (bohr) =    5.0000
  The outer radius (bohr) =   12.0000
  Valid grid points have density less than (e/(bohr^3)) =    0.0001
  The number of valid grid points were=       199640
  The rms potential error without charges in kcal/mol is=     10.78386
  The rms potential error with partial charges in kcal/mol is=      2.23990
  The RRMSE value at monopole order=      0.20771
  The rms potential error with partial charges and cloud penetration in kcal/mol is=      2.22813
  The RRMSE value at monopole order with cloud penetration is=      0.20662
  The rms potential error with partial charges and atomic dipoles in kcal/mol is=      0.89450
  The RRMSE value at dipole order=      0.08295
  The rms potential error with partial charges, atomic dipoles and cloud penetration in kcal/mol is=      0.87525
  The RRMSE value at dipole order with cloud penetration=      0.08116

******************************************************
The electron densities and ab initio electrostatic potential were computed in VASP using the PBE functional and
projector augmented wave method. See the main text of the journal article for a description of computational details.
The atomic charges, dipoles, and quadrupoles were computed with the DDEC6 method as described in
(a) T. A. Manz and N. Gabaldon Limas, RSC Adv. 6 (2016) 47771-47801 DOI: 10.1039/c6ra04656h
(b) N. Gabaldon Limas and T. A. Manz, RSC Adv. 8 (2018) 2678-2707 DOI: 10.1039/c7ra11829e.
For each atom in the material, the electron cloud parameters were fit to the spherically averaged atom-in-material
electron density using radial positions for which this density was between 10^-4 and 10^-2 electrons per cubic bohr.
The polarizabilities, dispersion coefficients, and quantum Drude oscillator (QDO) parameters were fit using the MCLF method.
The magnetic structure of the system was optimized in VASP from the default ferromagnetic initial guess using spin polarization.
The atomic spin moments (ASMs) were computed on this optimized magnetic structure using the DDEC6 partition as inputs
to the method of T. A. Manz and D. S. Sholl, J. Chem. Theory Comput. 7 (2011) 4146-4164 DOI: 10.1021/ct200539n.
The RMSE and RRMSE were computed using a uniform grid with Ewald summation.
