# Supplementary material for: A collection of forcefield precursors for metal–organic frameworks
Source: RSC Adv. 2019 Nov 13;9(63):36492–507. doi: 10.1039/c9ra07327b (PMC9075174; doi:10.1039/c9ra07327b)
Supplement: RA-009-C9RA07327B-s5849 [file RA-009-C9RA07327B-s5849.xyz]

  234
jmolscript: load "" {1 1 1} spacegroup "x,y,z" unitcell [{     18.090700     0.000000     0.000000 }, {      0.642053    18.079303     0.000000 }, {      0.642053     0.619657    18.068681 }]
Cd     2.851910     7.380980    13.551511     0.974875
Cd    13.889051     2.360464     6.912174     0.974875
Cd     7.477546    13.632256     2.122167     0.974874
Cd    16.522896    11.317980     4.517170     0.974875
Cd     5.485755    16.338496    11.156507     0.974874
Cd    11.897260     5.066704    15.946514     0.974875
H      7.136257     2.621933     0.012648     0.144956
H      4.107227     4.651866    17.345934     0.135585
H      7.203626     5.948414    15.192147     0.136680
H      5.272696     1.984444     1.087735     0.434771
H      0.355712     7.128123     2.619959     0.144956
H     17.629928     3.483722     4.054612     0.135585
H     15.633067     6.652988     5.424218     0.136680
H      1.341515     5.228378     1.945997     0.434771
H      2.873552     0.253888     7.034138     0.144956
H      4.794704    17.470767     3.342706     0.135585
H      6.200329    15.422729     6.463167     0.136680
H      2.170326     1.265286     5.158608     0.434771
H      6.813851     2.310774     9.021692     0.144956
H      5.534752     6.029595     9.757088     0.135586
H      4.129127     2.981163    11.910875     0.136680
H      7.517077     4.150536     7.946606     0.434771
H      2.551146     9.246974     6.414382     0.144956
H      6.222229     9.933601     4.979728     0.135586
H      3.125830    12.041684     3.610122     0.136680
H      4.414707     8.194369     7.088344     0.434771
H      9.331691     6.486749     2.000203     0.144956
H     10.148175     5.177848     5.691635     0.135585
H     12.145036     3.700422     2.571173     0.136680
H      8.345888     7.225427     3.875732     0.434770
H     11.596496    15.457370    -0.012648     0.144956
H     15.267579    14.047094     0.722747     0.135585
H     12.171180    12.750546     2.876534     0.136679
H     14.102110    16.714516    16.980946     0.434771
H      0.928394    11.570837    15.448722     0.144956
H      1.744878    15.215238    14.014069     0.135585
H      3.741739    12.045972    12.644463     0.136680
H     18.033291    13.470582    16.122684     0.434771
H     15.859201     0.365769    11.034543     0.144956
H     14.580102     1.228193    14.725975     0.135584
H     13.174477     3.276231    11.605514     0.136679
H     17.204480    17.433674    12.910073     0.434770
H     12.560955    16.388186     9.046989     0.144956
H     13.840054    12.669365     8.311593     0.135585
H     15.245679    15.717797     6.157806     0.136679
H     11.857729    14.548424    10.122075     0.434770
H     16.823660     9.451986    11.654299     0.144956
H     13.152577     8.765359    13.088953     0.135585
H     16.248976     6.657276    14.458559     0.136680
H     14.960099    10.504591    10.980337     0.434770
H     10.043115    12.212211    16.068478     0.144956
H      9.226631    13.521112    12.377046     0.135585
H      7.229770    14.998538    15.497508     0.136680
H     11.028918    11.473533    14.192949     0.434771
C      3.767003     2.586624     1.766575     0.601788
C      5.865259     3.834733    17.906244     0.312154
C      7.209500     3.794325    17.597811    -0.215819
C      4.595099     6.301595    15.347718     0.541335
C      7.722787     4.577093    16.567896     0.018518
C      9.204893     4.550841    16.266330     0.534933
C      5.019834     4.642721    17.163621    -0.191669
C      5.524025     5.427709    16.161532     0.016848
C      6.869131     5.403501    15.866832    -0.104510
C      1.986718     3.698823     2.524556     0.601787
C     18.223961     5.221766     3.218755     0.312154
C     17.962228     6.576149     3.188942    -0.215820
C     15.707968     4.040157     5.771859     0.541332
C     16.978596     7.124692     4.006549     0.018518
C     16.729099     8.616593     3.990649     0.534933
C     17.479913     4.402232     4.051721    -0.191669
C     16.523826     4.940694     4.870594     0.016848
C     16.276394     6.295435     4.856500    -0.104510
C      2.718688     1.891421     3.610122     0.601788
C      4.040479    18.091959     5.108377     0.312154
C      4.047805    17.829801     6.462987    -0.215819
C      6.460709    15.488430     3.839956     0.541334
C      4.848297    16.817121     6.983184     0.018518
C      4.874662    16.566530     8.474753     0.534928
C      4.817954    17.319832     4.260776    -0.191669
C      5.620341    16.334647     4.770855     0.016847
C      5.643887    16.086223     6.125283    -0.104509
C      6.968715     5.676651     7.267766     0.601790
C      6.288977     4.243670     9.196778     0.312153
C      6.281651     2.898842     9.505210    -0.215819
C      3.868747     5.600581    11.755303     0.541333
C      5.481159     2.413660    10.535125     0.018518
C      5.454794     0.931555    10.836691     0.534929
C      5.511502     5.117238     9.939401    -0.191669
C      4.709115     4.641226    10.941490     0.016848
C      4.685569     3.296108    11.236190    -0.104510
C      5.920400     7.495288     6.509784     0.601788
C      4.464197     9.401627     5.815586     0.312153
C      3.119956     9.711263     5.845399    -0.215819
C      5.734357    11.874099     3.262481     0.541333
C      2.606669    10.713744     5.027791     0.018518
C      1.124563    11.016033     5.043692     0.534932
C      5.309622    10.116120     4.982619    -0.191669
C      4.805431    11.090716     4.163747     0.016848
C      3.460325    11.386072     4.177840    -0.104511
C      7.700685     6.699632     5.424218     0.601787
C      9.554142     5.953644     3.925963     0.312153
C      9.815875     5.937019     2.571354    -0.215819
C     12.070135     3.442538     5.194384     0.541333
C     10.799507     5.101090     2.051157     0.018518
C     11.049004     5.065847     0.559587     0.534932
C     10.298190     5.149256     4.773565    -0.191669
C     11.254277     4.312409     4.263486     0.016848
C     11.501709     4.280061     2.909058    -0.104511
C     15.607803    16.112336    16.302106     0.601787
C     13.509547    14.864227     0.162437     0.312154
C     12.165306    14.904635     0.470870    -0.215819
C     14.779707    12.397365     2.720963     0.541337
C     11.652019    14.121867     1.500785     0.018518
C     10.169913    14.148119     1.802351     0.534930
C     14.354972    14.056239     0.905060    -0.191669
C     13.850781    13.271251     1.907149     0.016848
C     12.505675    13.295459     2.201849    -0.104509
C     17.388088    15.000137    15.544125     0.601787
C      1.150845    13.477194    14.849926     0.312154
C      1.412578    12.122811    14.879739    -0.215820
C      3.666838    14.658803    12.296822     0.541334
C      2.396210    11.574268    14.062132     0.018518
C      2.645707    10.082367    14.078032     0.534931
C      1.894893    14.296728    14.016960    -0.191669
C      2.850980    13.758266    13.198087     0.016848
C      3.098412    12.403525    13.212181    -0.104509
C     16.656118    16.807539    14.458559     0.601788
C     15.334327     0.607001    12.960304     0.312154
C     15.327001     0.869159    11.605694    -0.215819
C     12.914097     3.210530    14.228725     0.541333
C     14.526509     1.881839    11.085497     0.018518
C     14.500144     2.132430     9.593928     0.534931
C     14.556852     1.379128    13.807905    -0.191668
C     13.754465     2.364313    13.297826     0.016848
C     13.730919     2.612737    11.943398    -0.104508
C     12.406091    13.022309    10.800915     0.601789
C     13.085829    14.455290     8.871903     0.312154
C     13.093155    15.800118     8.563471    -0.215819
C     15.506059    13.098379     6.313378     0.541334
C     13.893647    16.285300     7.533556     0.018518
C     13.920012    17.767405     7.231990     0.534931
C     13.863304    13.581722     8.129280    -0.191669
C     14.665691    14.057734     7.127191     0.016847
C     14.689237    15.402852     6.832491    -0.104509
C     13.454406    11.203672    11.558897     0.601787
C     14.910609     9.297333    12.253095     0.312154
C     16.254850     8.987697    12.223282    -0.215819
C     13.640449     6.824861    14.806200     0.541335
C     16.768137     7.985216    13.040890     0.018518
C     18.250243     7.682927    13.024989     0.534931
C     14.065184     8.582840    13.086062    -0.191669
C     14.569375     7.608244    13.904934     0.016848
C     15.914481     7.312888    13.890841    -0.104509
C     11.674121    11.999328    12.644463     0.601787
C      9.820664    12.745316    14.142718     0.312154
C      9.558931    12.761941    15.497327    -0.215819
C      7.304671    15.256422    12.874297     0.541334
C      8.575299    13.597870    16.017524     0.018518
C      8.325802    13.633113    17.509094     0.534930
C      9.076616    13.549704    13.295116    -0.191669
C      8.120529    14.386551    13.805195     0.016848
C      7.873097    14.418899    15.159623    -0.104509
N      2.943796     3.611254     1.584262    -0.520639
N      4.794777     2.399497     0.901808    -0.558625
N      1.810507     2.881355     3.554832    -0.520639
N      1.153070     4.756851     2.367178    -0.558625
N      3.713456     1.679772     2.757823    -0.520640
N      2.568155     1.062594     4.672922    -0.558626
N      5.973947     6.535704     7.450079    -0.520641
N      7.119248     4.642884     8.132533    -0.558626
N      6.743607     7.642375     5.479508    -0.520640
N      4.892626     8.365961     6.667163    -0.558625
N      7.876896     5.697980     6.276518    -0.520640
N      8.534333     6.820655     4.361418    -0.558625
N     16.431010    15.087706    16.484419    -0.520639
N     14.580029    16.299463    17.166873    -0.558625
N     17.564299    15.817605    14.513849    -0.520639
N     18.221736    13.942109    15.701503    -0.558625
N     15.661350    17.019188    15.310858    -0.520640
N     16.806651    17.636366    13.395759    -0.558625
N     13.400859    12.163256    10.618602    -0.520640
N     12.255558    14.056076     9.936148    -0.558625
N     12.631199    11.056585    12.589173    -0.520639
N     14.482180    10.332999    11.401518    -0.558625
N     11.497910    13.000980    11.792163    -0.520640
N     10.840473    11.878305    13.707263    -0.558625
O      3.357745     6.254328    15.614231    -0.440353
O      9.662426     5.453873    15.511601    -0.441038
O      5.057541     6.988674    14.437599    -0.446093
O      9.903523     3.666129    16.764484    -0.446258
O     15.928623     2.794187     5.715485    -0.440352
O     16.022458     9.099510     4.919018    -0.441037
O     14.838903     4.533753     6.489728    -0.446092
O     17.221137     9.298190     3.089383    -0.446259
O      6.369556    15.712461     2.596650    -0.440352
O      5.793363    15.826818     8.925567    -0.441034
O      7.163767    14.593850     4.308658    -0.446093
O      4.015303    17.089397     9.186840    -0.446255
O      3.959900     6.835478    11.488790    -0.440352
O      4.536093     0.506360    11.591420    -0.441034
O      3.165689     5.162816    12.665423    -0.446092
O      6.956206    18.281269    10.338538    -0.446256
O      6.971711    11.609363     3.318855    -0.440350
O      0.667030    11.739368     4.115323    -0.441037
O      5.271915    12.760135     2.544612    -0.446091
O     18.516633    10.548495     5.944957    -0.446258
O     11.849480     3.541584     6.437690    -0.440353
O     11.755645     4.121472     0.108773    -0.441036
O     12.939200     2.708173     4.725683    -0.446090
O     11.199019     6.562879    17.916181    -0.446258
O     16.017061    12.444632     2.454450    -0.440355
O      9.712380    13.245087     2.557080    -0.441035
O     14.317265    11.710286     3.631082    -0.446094
O      9.471283    15.032831     1.304197    -0.446257
O      3.446183    15.904773    12.353196    -0.440352
O      3.352348     9.599450    13.149663    -0.441036
O      4.535903    14.165207    11.578953    -0.446094
O      2.153669     9.400770    14.979298    -0.446257
O     13.005250     2.986499    15.472031    -0.440352
O     13.581443     2.872142     9.143114    -0.441037
O     12.211039     4.105110    13.760023    -0.446092
O     15.359503     1.609563     8.881841    -0.446257
O     15.414906    11.863482     6.579891    -0.440351
O     14.838713    18.192600     6.477261    -0.441037
O     16.209117    13.536144     5.403258    -0.446092
O     12.418600     0.417691     7.730143    -0.446258
O     12.403095     7.089597    14.749826    -0.440353
O     18.707776     6.959592    13.953358    -0.441037
O     14.102891     5.938825    15.524069    -0.446093
O      0.858173     8.150465    12.123724    -0.446258
O      7.525326    15.157376    11.630991    -0.440352
O      7.619161    14.577488    17.959908    -0.441035
O      6.435606    15.990787    13.342998    -0.446094
O      8.175787    12.136081     0.152500    -0.446258

The following XYZ coordinates are in angstroms. Other properties are in atomic units.
The sperically averaged electron density of each atom fit to a function of the form exp(a - br)
eigen_1, eigen_2 and eigen_3 are the three eigenvalues of traceless quadrupole moment tensor
  atom number  atomic symbol              X              Y              Z     net charge C6 coefficient C8 coefficient C10 coefficient fluctuating dipole atomic polarizability isotropic forcefield polarizability              a              b squared Pearson coefficient          <r^3>          <r^4>         wp_QDO          m_QDO          q_QDO       dipole_x       dipole_y       dipole_z         dipole            Qxy            Qxz            Qyz     Q(x^2-y^2)  Q(3z^2 - R^2)        eigen_1        eigen_2        eigen_3 static polarizability      alpha(xx)      alpha(xy)      alpha(xz)      alpha(yy)      alpha(yz)      alpha(zz) atomic spin moment
            1             Cd       2.851910       7.380980      13.551511       0.974875     196.450769 0.49175229E+04  0.19206455E+06                                25.669329                           21.676647       0.771282       1.955268                    0.998838      77.532835     208.018707       0.437659       0.358318      -1.219739       0.000422      -0.000438       0.000000       0.000608       0.013438      -0.018266      -0.017628       0.000953       0.007877      -0.018447      -0.014759       0.033206             32.260414      36.253704     -14.240463       4.475487      37.265141       4.319368      23.262396           0.100960
            2             Cd      13.889051       2.360464       6.912174       0.974875     196.450767 0.49175220E+04  0.19206451E+06                                25.669326                           21.676643       0.771285       1.955268                    0.998838      77.532843     208.018707       0.437659       0.358318      -1.219739      -0.000000       0.000422      -0.000437       0.000608      -0.017830      -0.017229       0.014676      -0.000282      -0.001732      -0.018447      -0.014759       0.033206             32.260415      23.873385       4.424428       4.275320      35.955061     -14.546393      36.952799           0.100961
            3             Cd       7.477546      13.632256       2.122167       0.974874     196.450674 0.49175208E+04  0.19206445E+06                                25.669319                           21.676642       0.771279       1.955267                    0.998838      77.532828     208.018661       0.437659       0.358318      -1.219739      -0.000423       0.000015       0.000438       0.000609      -0.017794       0.014056      -0.017738      -0.002248      -0.001732      -0.018446      -0.014759       0.033206             32.260397      36.253689       3.984773     -14.385482      23.574750       4.788869      36.952752           0.100960
            4             Cd      16.522896      11.317980       4.517170       0.974875     196.450959 0.49175273E+04  0.19206477E+06                                25.669343                           21.676656       0.771292       1.955270                    0.998838      77.532873     208.018835       0.437659       0.358318      -1.219739      -0.000423       0.000437      -0.000001       0.000608       0.013438      -0.018266      -0.017629       0.000954       0.007876      -0.018447      -0.014759       0.033206             32.260441      36.253725     -14.240482       4.475492      37.265192       4.319372      23.262406           0.100960
            5             Cd       5.485755      16.338496      11.156507       0.974874     196.450602 0.49175190E+04  0.19206436E+06                                25.669315                           21.676640       0.771275       1.955266                    0.998838      77.532803     208.018593       0.437659       0.358318      -1.219739      -0.000000      -0.000422       0.000437       0.000608      -0.017829      -0.017228       0.014676      -0.000282      -0.001732      -0.018447      -0.014759       0.033206             32.260391      23.873376       4.424432       4.275309      35.955036     -14.546376      36.952760           0.100959
            6             Cd      11.897260       5.066704      15.946514       0.974875     196.450849 0.49175244E+04  0.19206462E+06                                25.669331                           21.676647       0.771287       1.955269                    0.998838      77.532862     208.018769       0.437659       0.358318      -1.219739       0.000422      -0.000015      -0.000437       0.000608      -0.017795       0.014056      -0.017738      -0.002248      -0.001731      -0.018447      -0.014759       0.033206             32.260424      36.253713       3.984776     -14.385500      23.574757       4.788873      36.952802           0.100960
            7              H       7.136257       2.621933       0.012648       0.144956       1.011813 0.72237666E+01  0.67868594E+02                                 1.560267                            1.491981      -0.897876       2.475023                    0.999215       3.037145       7.831954       0.564166       1.155565      -0.740774       0.022891      -0.023627       0.017382       0.037207      -0.002062       0.001051      -0.014399      -0.003488       0.004103      -0.013236      -0.002642       0.015878              1.581402       1.746724      -0.222346       0.127458       1.502972      -0.236445       1.494511           0.000442
            8              H       4.107227       4.651866      17.345934       0.135585       1.209405 0.89874541E+01  0.90027712E+02                                 1.799200                            1.693579      -1.409042       2.213620                    0.995163       3.532930       9.702911       0.510930       1.196755      -0.727389      -0.036376      -0.001608      -0.000683       0.036418       0.003908       0.003485      -0.004984       0.009874      -0.047093      -0.017575       0.003329       0.014246              1.847317       2.294616      -0.008508      -0.249645       1.456424      -0.163342       1.790910           0.000997
            9              H       7.203626       5.948414      15.192147       0.136680       1.116607 0.82379708E+01  0.80540071E+02                                 1.705208                            1.623879      -1.147997       2.353713                    0.996848       3.286687       8.844618       0.521910       1.200379      -0.728672       0.015611       0.025019      -0.030103       0.042141       0.005095      -0.007814      -0.008003      -0.008605       0.015945      -0.010904      -0.004628       0.015532              1.730669       1.719813       0.104034      -0.159545       1.629162      -0.381016       1.843033           0.001471
           10              H       5.272696       1.984444       1.087735       0.434771       0.296622 0.15321406E+01  0.10068057E+02                                 0.778206                            0.758794      -1.301350       2.489539                    0.999917       1.768228       4.208538       0.661422       1.409226      -0.683960       0.013457      -0.010857       0.003135       0.017573      -0.010264      -0.001359      -0.005030       0.005802      -0.013671      -0.011718      -0.001455       0.013173              0.793545       0.821153      -0.063971      -0.045557       0.784717      -0.067008       0.774766           0.000900
           11              H       0.355712       7.128123       2.619959       0.144956       1.011813 0.72237689E+01  0.67868620E+02                                 1.560267                            1.491982      -0.897875       2.475023                    0.999215       3.037145       7.831954       0.564165       1.155565      -0.740774       0.017364       0.022289      -0.024209       0.037207       0.000878      -0.014441      -0.001586       0.002941       0.006140      -0.013236      -0.002642       0.015878              1.581402       1.487156       0.128980      -0.243493       1.737890      -0.218080       1.519161           0.000442
           12              H      17.629928       3.483722       4.054612       0.135585       1.209400 0.89874132E+01  0.90027211E+02                                 1.799197                            1.693576      -1.409036       2.213624                    0.995163       3.532923       9.702891       0.510930       1.196757      -0.727388      -0.002028      -0.036327      -0.001584       0.036418       0.004630      -0.004198       0.003938      -0.028218       0.009694      -0.017575       0.003329       0.014246              1.847313       1.762253      -0.230883      -0.174303       2.311682       0.006244       1.468005           0.000998
           13              H      15.633067       6.652988       5.424218       0.136680       1.116602 0.82379276E+01  0.80539566E+02                                 1.705206                            1.623877      -1.147985       2.353719                    0.996848       3.286680       8.844603       0.521910       1.200382      -0.728671      -0.028656       0.016639       0.026036       0.042141      -0.008032      -0.007915       0.005644       0.010610       0.006593      -0.010903      -0.004628       0.015532              1.730667       1.805496      -0.158929      -0.383318       1.730991       0.123123       1.655514           0.001471
           14              H       1.341515       5.228378       1.945997       0.434771       0.296622 0.15321407E+01  0.10068058E+02                                 0.778206                            0.758794      -1.301349       2.489539                    0.999917       1.768229       4.208540       0.661422       1.409226      -0.683960       0.003237       0.013351      -0.010958       0.017573      -0.001348      -0.005242      -0.010032      -0.010294      -0.000848      -0.011718      -0.001455       0.013173              0.793545       0.766866      -0.045795      -0.068681       0.824474      -0.059972       0.789296           0.000900
           15              H       2.873552       0.253888       7.034138       0.144956       1.011805 0.72236995E+01  0.67867798E+02                                 1.560259                            1.491974      -0.897862       2.475030                    0.999215       3.037132       7.831908       0.564167       1.155565      -0.740774      -0.022799       0.018184       0.023106       0.037207      -0.014419      -0.001688       0.001433      -0.000561      -0.007137      -0.013236      -0.002642       0.015878              1.581394       1.487499      -0.238940      -0.205070       1.504120       0.144618       1.752563           0.000442
           16              H       4.794704      17.470767       3.342706       0.135585       1.209404 0.89874433E+01  0.90027561E+02                                 1.799197                            1.693577      -1.409040       2.213621                    0.995163       3.532927       9.702895       0.510931       1.196754      -0.727389      -0.002898      -0.001926      -0.036251       0.036418      -0.004708       0.004413       0.004617       0.018615       0.036637      -0.017575       0.003329       0.014246              1.847314       1.456874      -0.171269       0.027129       1.774803      -0.225878       2.310264           0.000997
           17              H       6.200329      15.422729       6.463167       0.136680       1.116595 0.82378585E+01  0.80538705E+02                                 1.705197                            1.623869      -1.147973       2.353726                    0.996848       3.286667       8.844552       0.521911       1.200381      -0.728671       0.025557      -0.029581       0.015737       0.042141      -0.008107       0.005058      -0.007940      -0.002789      -0.020340      -0.010903      -0.004628       0.015532              1.730658       1.636646      -0.382541       0.120168       1.832870      -0.150055       1.722458           0.001470
           18              H       2.170326       1.265286       5.158608       0.434771       0.296622 0.15321372E+01  0.10068030E+02                                 0.778206                            0.758794      -1.301351       2.489538                    0.999917       1.768227       4.208535       0.661422       1.409227      -0.683960      -0.010373       0.003607       0.013718       0.017573      -0.005415      -0.009852      -0.000819       0.003282       0.017906      -0.011718      -0.001455       0.013173              0.793544       0.780224      -0.070685      -0.060130       0.771869      -0.041306       0.828540           0.000900
           19              H       6.813851       2.310774       9.021692       0.144956       1.011806 0.72237064E+01  0.67867890E+02                                 1.560261                            1.491976      -0.897864       2.475029                    0.999215       3.037133       7.831916       0.564166       1.155566      -0.740773       0.022800      -0.023715      -0.017382       0.037207      -0.002181      -0.014353       0.001562       0.003185       0.004103      -0.013236      -0.002642       0.015878              1.581396       1.487501      -0.213140      -0.231772       1.762181       0.135769       1.494506           0.000442
           20              H       5.534752       6.029595       9.757088       0.135586       1.209401 0.89874131E+01  0.90027182E+02                                 1.799194                            1.693574      -1.409037       2.213623                    0.995163       3.532922       9.702877       0.510931       1.196754      -0.727389       0.002898       0.036296       0.000683       0.036418       0.004249      -0.004857       0.003660      -0.009295      -0.047093      -0.017575       0.003329       0.014246              1.847310       1.456872       0.021243      -0.172098       2.294155      -0.243689       1.790904           0.000997
           21              H       4.129127       2.981163      11.910875       0.136680       1.116599 0.82378939E+01  0.80539138E+02                                 1.705201                            1.623873      -1.147981       2.353722                    0.996849       3.286672       8.844570       0.521911       1.200381      -0.728672      -0.025557      -0.014714       0.030103       0.042141       0.004777      -0.008276      -0.007525       0.009306       0.015944      -0.010903      -0.004629       0.015532              1.730662       1.636650       0.106986      -0.386436       1.712311      -0.145921       1.843025           0.001471
           22              H       7.517077       4.150536       7.946606       0.434771       0.296622 0.15321379E+01  0.10068035E+02                                 0.778206                            0.758794      -1.301350       2.489539                    0.999917       1.768227       4.208535       0.661422       1.409226      -0.683960       0.010373      -0.013834      -0.003135       0.017573      -0.010032      -0.005075      -0.001180      -0.007244      -0.013671      -0.011718      -0.001455       0.013173              0.793545       0.780224      -0.062517      -0.068582       0.825644      -0.043150       0.774765           0.000900
           23              H       2.551146       9.246974       6.414382       0.144956       1.011811 0.72237564E+01  0.67868484E+02                                 1.560267                            1.491982      -0.897874       2.475024                    0.999215       3.037142       7.831949       0.564165       1.155567      -0.740773      -0.022891      -0.016562       0.024209       0.037207       0.000980      -0.002097      -0.014376      -0.002808       0.006140      -0.013236      -0.002642       0.015878              1.581402       1.746723       0.119762      -0.226584       1.478323      -0.235600       1.519161           0.000442
           24              H       6.222229       9.933601       4.979728       0.135586       1.209401 0.89874161E+01  0.90027227E+02                                 1.799195                            1.693574      -1.409039       2.213622                    0.995163       3.532923       9.702883       0.510931       1.196754      -0.727389       0.036376       0.000738       0.001583       0.036418       0.003617       0.003787      -0.004335       0.028803       0.009694      -0.017575       0.003329       0.014246              1.847311       2.294609      -0.249788       0.000054       1.779322      -0.174415       1.468003           0.000997
           25              H       3.125830      12.041684       3.610122       0.136680       1.116604 0.82379391E+01  0.80539695E+02                                 1.705206                            1.623877      -1.147990       2.353717                    0.996848       3.286682       8.844605       0.521910       1.200380      -0.728672      -0.015611       0.029228      -0.026036       0.042141      -0.007635       0.005359      -0.008110      -0.011722       0.006593      -0.010903      -0.004628       0.015532              1.730667       1.719810      -0.155885       0.109441       1.816676      -0.387446       1.655514           0.001471
           26              H       4.414707       8.194369       7.088344       0.434771       0.296622 0.15321416E+01  0.10068064E+02                                 0.778206                            0.758794      -1.301349       2.489539                    0.999917       1.768229       4.208539       0.661422       1.409224      -0.683960      -0.013457      -0.002761       0.010958       0.017573      -0.001710      -0.010211      -0.004883       0.010076      -0.000848      -0.011718      -0.001455       0.013173              0.793545       0.821153      -0.047722      -0.062372       0.770187      -0.066510       0.789296           0.000900
           27              H       9.331691       6.486749       2.000203       0.144956       1.011810 0.72237447E+01  0.67868340E+02                                 1.560265                            1.491980      -0.897875       2.475023                    0.999215       3.037141       7.831942       0.564166       1.155566      -0.740773      -0.017364       0.023431      -0.023105       0.037207      -0.014403       0.001372      -0.001737      -0.001486      -0.007139      -0.013236      -0.002642       0.015878              1.581400       1.487154      -0.238929       0.137250       1.504475      -0.210074       1.752571           0.000442
           28              H      10.148175       5.177848       5.691635       0.135585       1.209403 0.89874407E+01  0.90027539E+02                                 1.799198                            1.693577      -1.409042       2.213621                    0.995163       3.532927       9.702899       0.510930       1.196755      -0.727389       0.002028       0.002828       0.036251       0.036418      -0.004037       0.004771       0.004246      -0.019236       0.036637      -0.017575       0.003329       0.014246              1.847315       1.762254      -0.182115      -0.224773       1.469424       0.035129       2.310265           0.000997
           29              H      12.145036       3.700422       2.571173       0.136680       1.116607 0.82379699E+01  0.80540100E+02                                 1.705212                            1.623882      -1.147993       2.353716                    0.996848       3.286688       8.844637       0.521908       1.200383      -0.728671       0.028656      -0.026591      -0.015736       0.042141      -0.008185      -0.007756       0.005336       0.001632      -0.020340      -0.010903      -0.004628       0.015532              1.730673       1.805502      -0.388542      -0.145698       1.664043       0.125420       1.722473           0.001470
           30              H       8.345888       7.225427       3.875732       0.434770       0.296622 0.15321422E+01  0.10068068E+02                                 0.778206                            0.758794      -1.301348       2.489539                    0.999917       1.768230       4.208541       0.661422       1.409225      -0.683960      -0.003237       0.010494      -0.013719       0.017573      -0.005286      -0.001168      -0.009817      -0.004042       0.017907      -0.011719      -0.001455       0.013173              0.793545       0.766866      -0.070211      -0.043414       0.785229      -0.058626       0.828541           0.000900
           31              H      11.596496      15.457370      -0.012648       0.144956       1.011809 0.72237281E+01  0.67868139E+02                                 1.560262                            1.491977      -0.897869       2.475027                    0.999215       3.037138       7.831929       0.564166       1.155565      -0.740774      -0.022891       0.023627      -0.017382       0.037207      -0.002063       0.001051      -0.014399      -0.003487       0.004103      -0.013236      -0.002642       0.015878              1.581398       1.746718      -0.222345       0.127458       1.502968      -0.236444       1.494507           0.000442
           32              H      15.267579      14.047094       0.722747       0.135585       1.209411 0.89875113E+01  0.90028438E+02                                 1.799206                            1.693584      -1.409050       2.213616                    0.995163       3.532941       9.702953       0.510929       1.196756      -0.727389       0.036376       0.001608       0.000683       0.036418       0.003909       0.003485      -0.004984       0.009874      -0.047093      -0.017575       0.003328       0.014246              1.847323       2.294625      -0.008508      -0.249646       1.456428      -0.163343       1.790917           0.000997
           33              H      12.171180      12.750546       2.876534       0.136679       1.116609 0.82379834E+01  0.80540230E+02                                 1.705210                            1.623881      -1.147997       2.353713                    0.996848       3.286689       8.844627       0.521910       1.200380      -0.728672      -0.015612      -0.025019       0.030103       0.042141       0.005095      -0.007815      -0.008003      -0.008605       0.015944      -0.010904      -0.004628       0.015532              1.730671       1.719815       0.104034      -0.159546       1.629164      -0.381017       1.843035           0.001471
           34              H      14.102110      16.714516      16.980946       0.434771       0.296622 0.15321412E+01  0.10068062E+02                                 0.778207                            0.758794      -1.301350       2.489539                    0.999917       1.768228       4.208538       0.661422       1.409226      -0.683960      -0.013457       0.010857      -0.003135       0.017573      -0.010264      -0.001359      -0.005030       0.005802      -0.013671      -0.011718      -0.001455       0.013173              0.793545       0.821153      -0.063971      -0.045557       0.784717      -0.067008       0.774766           0.000900
           35              H       0.928394      11.570837      15.448722       0.144956       1.011809 0.72237324E+01  0.67868179E+02                                 1.560262                            1.491977      -0.897869       2.475026                    0.999215       3.037138       7.831925       0.564167       1.155564      -0.740774      -0.017364      -0.022289       0.024209       0.037207       0.000878      -0.014441      -0.001586       0.002940       0.006140      -0.013236      -0.002642       0.015878              1.581397       1.487152       0.128980      -0.243492       1.737884      -0.218079       1.519156           0.000442
           36              H       1.744878      15.215238      14.014069       0.135585       1.209401 0.89874180E+01  0.90027253E+02                                 1.799195                            1.693575      -1.409038       2.213622                    0.995163       3.532923       9.702884       0.510930       1.196755      -0.727389       0.002028       0.036327       0.001584       0.036418       0.004630      -0.004198       0.003938      -0.028218       0.009694      -0.017575       0.003329       0.014246              1.847312       1.762252      -0.230883      -0.174303       2.311680       0.006244       1.468004           0.000997
           37              H       3.741739      12.045972      12.644463       0.136680       1.116600 0.82379042E+01  0.80539262E+02                                 1.705202                            1.623873      -1.147982       2.353721                    0.996848       3.286675       8.844579       0.521911       1.200380      -0.728672       0.028656      -0.016639      -0.026036       0.042141      -0.008032      -0.007915       0.005644       0.010610       0.006592      -0.010903      -0.004628       0.015532              1.730663       1.805491      -0.158928      -0.383316       1.730986       0.123123       1.655510           0.001470
           38              H      18.033291      13.470582      16.122684       0.434771       0.296622 0.15321391E+01  0.10068045E+02                                 0.778206                            0.758794      -1.301350       2.489539                    0.999917       1.768228       4.208538       0.661422       1.409226      -0.683960      -0.003237      -0.013351       0.010958       0.017573      -0.001348      -0.005242      -0.010032      -0.010294      -0.000848      -0.011718      -0.001455       0.013173              0.793545       0.766865      -0.045795      -0.068681       0.824473      -0.059972       0.789296           0.000899
           39              H      15.859201       0.365769      11.034543       0.144956       1.011810 0.72237471E+01  0.67868363E+02                                 1.560264                            1.491979      -0.897871       2.475025                    0.999215       3.037141       7.831940       0.564166       1.155565      -0.740774       0.022800      -0.018184      -0.023105       0.037207      -0.014419      -0.001688       0.001433      -0.000561      -0.007139      -0.013236      -0.002642       0.015878              1.581400       1.487504      -0.238941      -0.205071       1.504125       0.144619       1.752570           0.000441
           40              H      14.580102       1.228193      14.725975       0.135584       1.209406 0.89874586E+01  0.90027772E+02                                 1.799201                            1.693580      -1.409039       2.213622                    0.995163       3.532930       9.702913       0.510929       1.196756      -0.727389       0.002898       0.001926       0.036251       0.036418      -0.004709       0.004413       0.004617       0.018615       0.036637      -0.017575       0.003329       0.014246              1.847318       1.456877      -0.171270       0.027129       1.774807      -0.225879       2.310270           0.000997
           41              H      13.174477       3.276231      11.605514       0.136679       1.116600 0.82379058E+01  0.80539299E+02                                 1.705204                            1.623875      -1.147979       2.353722                    0.996848       3.286676       8.844589       0.521910       1.200382      -0.728671      -0.025557       0.029581      -0.015737       0.042141      -0.008107       0.005058      -0.007940      -0.002789      -0.020341      -0.010904      -0.004628       0.015532              1.730665       1.636652      -0.382543       0.120168       1.832878      -0.150056       1.722464           0.001471
           42              H      17.204480      17.433674      12.910073       0.434770       0.296622 0.15321374E+01  0.10068032E+02                                 0.778206                            0.758794      -1.301351       2.489538                    0.999917       1.768227       4.208537       0.661421       1.409228      -0.683960       0.010373      -0.003607      -0.013718       0.017573      -0.005415      -0.009852      -0.000819       0.003282       0.017906      -0.011718      -0.001455       0.013173              0.793545       0.780225      -0.070685      -0.060130       0.771869      -0.041306       0.828541           0.000900
           43              H      12.560955      16.388186       9.046989       0.144956       1.011811 0.72237512E+01  0.67868415E+02                                 1.560265                            1.491980      -0.897871       2.475025                    0.999215       3.037142       7.831945       0.564166       1.155566      -0.740773      -0.022800       0.023715       0.017382       0.037207      -0.002181      -0.014353       0.001562       0.003186       0.004103      -0.013236      -0.002642       0.015878              1.581401       1.487505      -0.213141      -0.231773       1.762187       0.135770       1.494510           0.000442
           44              H      13.840054      12.669365       8.311593       0.135585       1.209407 0.89874683E+01  0.90027881E+02                                 1.799200                            1.693579      -1.409042       2.213620                    0.995163       3.532932       9.702915       0.510930       1.196754      -0.727389      -0.002898      -0.036296      -0.000683       0.036418       0.004249      -0.004857       0.003660      -0.009295      -0.047093      -0.017575       0.003329       0.014246              1.847317       1.456876       0.021243      -0.172099       2.294165      -0.243691       1.790911           0.000997
           45              H      15.245679      15.717797       6.157806       0.136679       1.116606 0.82379557E+01  0.80539907E+02                                 1.705209                            1.623879      -1.147989       2.353717                    0.996848       3.286684       8.844616       0.521909       1.200382      -0.728671       0.025557       0.014714      -0.030103       0.042141       0.004777      -0.008275      -0.007525       0.009306       0.015944      -0.010903      -0.004628       0.015532              1.730670       1.636657       0.106987      -0.386439       1.712319      -0.145922       1.843034           0.001471
           46              H      11.857729      14.548424      10.122075       0.434770       0.296622 0.15321380E+01  0.10068037E+02                                 0.778206                            0.758794      -1.301350       2.489539                    0.999917       1.768227       4.208537       0.661421       1.409228      -0.683960      -0.010373       0.013834       0.003135       0.017573      -0.010032      -0.005075      -0.001180      -0.007244      -0.013671      -0.011718      -0.001455       0.013173              0.793545       0.780225      -0.062518      -0.068583       0.825645      -0.043150       0.774766           0.000900
           47              H      16.823660       9.451986      11.654299       0.144956       1.011812 0.72237590E+01  0.67868510E+02                                 1.560266                            1.491981      -0.897874       2.475024                    0.999215       3.037143       7.831950       0.564165       1.155566      -0.740773       0.022891       0.016562      -0.024209       0.037207       0.000980      -0.002097      -0.014376      -0.002809       0.006140      -0.013236      -0.002642       0.015878              1.581402       1.746723       0.119762      -0.226584       1.478322      -0.235600       1.519160           0.000442
           48              H      13.152577       8.765359      13.088953       0.135585       1.209406 0.89874645E+01  0.90027835E+02                                 1.799200                            1.693579      -1.409044       2.213619                    0.995163       3.532932       9.702915       0.510930       1.196754      -0.727389      -0.036376      -0.000737      -0.001584       0.036418       0.003617       0.003787      -0.004335       0.028803       0.009694      -0.017575       0.003329       0.014246              1.847317       2.294616      -0.249789       0.000054       1.779327      -0.174416       1.468007           0.000997
           49              H      16.248976       6.657276      14.458559       0.136680       1.116607 0.82379680E+01  0.80540055E+02                                 1.705209                            1.623880      -1.147993       2.353715                    0.996848       3.286687       8.844625       0.521910       1.200381      -0.728671       0.015611      -0.029228       0.026036       0.042141      -0.007635       0.005360      -0.008110      -0.011723       0.006593      -0.010904      -0.004628       0.015532              1.730671       1.719814      -0.155886       0.109441       1.816680      -0.387448       1.655517           0.001471
           50              H      14.960099      10.504591      10.980337       0.434770       0.296622 0.15321401E+01  0.10068053E+02                                 0.778207                            0.758794      -1.301349       2.489539                    0.999917       1.768228       4.208539       0.661421       1.409227      -0.683960       0.013457       0.002761      -0.010958       0.017573      -0.001710      -0.010211      -0.004883       0.010076      -0.000848      -0.011718      -0.001455       0.013173              0.793545       0.821153      -0.047722      -0.062372       0.770187      -0.066510       0.789296           0.000900
           51              H      10.043115      12.212211      16.068478       0.144956       1.011808 0.72237218E+01  0.67868051E+02                                 1.560260                            1.491976      -0.897870       2.475025                    0.999215       3.037137       7.831920       0.564167       1.155563      -0.740774       0.017364      -0.023430       0.023106       0.037207      -0.014403       0.001372      -0.001738      -0.001486      -0.007138      -0.013236      -0.002642       0.015878              1.581396       1.487150      -0.238928       0.137249       1.504471      -0.210074       1.752565           0.000442
           52              H       9.226631      13.521112      12.377046       0.135585       1.209400 0.89874095E+01  0.90027127E+02                                 1.799193                            1.693573      -1.409037       2.213623                    0.995163       3.532920       9.702867       0.510931       1.196753      -0.727389      -0.002028      -0.002828      -0.036251       0.036418      -0.004036       0.004771       0.004246      -0.019236       0.036637      -0.017575       0.003329       0.014246              1.847309       1.762250      -0.182114      -0.224772       1.469421       0.035129       2.310258           0.000997
           53              H       7.229770      14.998538      15.497508       0.136680       1.116599 0.82378903E+01  0.80539093E+02                                 1.705200                            1.623872      -1.147979       2.353722                    0.996848       3.286673       8.844572       0.521911       1.200380      -0.728672      -0.028656       0.026591       0.015737       0.042141      -0.008185      -0.007756       0.005336       0.001632      -0.020341      -0.010903      -0.004628       0.015532              1.730661       1.805490      -0.388538      -0.145697       1.664032       0.125419       1.722461           0.001470
           54              H      11.028918      11.473533      14.192949       0.434771       0.296622 0.15321394E+01  0.10068046E+02                                 0.778206                            0.758794      -1.301350       2.489538                    0.999917       1.768228       4.208537       0.661422       1.409225      -0.683960       0.003237      -0.010494       0.013718       0.017573      -0.005285      -0.001168      -0.009817      -0.004042       0.017906      -0.011718      -0.001455       0.013173              0.793545       0.766865      -0.070211      -0.043414       0.785228      -0.058626       0.828541           0.000899
           55              C       3.767003       2.586624       1.766575       0.601788      26.602488 0.24334597E+03  0.49583005E+04                                 8.097524                            5.401496       0.040970       2.076767                    0.999223      21.158662      56.995741       0.668593       0.449609      -1.041926       0.029765      -0.012356      -0.041030       0.052174       0.012498       0.005039       0.013299       0.025985       0.026931      -0.025878       0.003696       0.022182             10.664579      11.035139      -0.831009      -6.065234       7.837867      -2.795310      13.120731          -0.004131
           56              C       5.865259       3.834733      17.906244       0.312154      31.713169 0.30933686E+03  0.66369662E+04                                 8.813887                            5.903447       0.124458       2.086525                    0.998904      23.042770      61.982672       0.675705       0.422485      -1.067126      -0.033843      -0.051495       0.057796       0.084484       0.008645      -0.028346      -0.055912      -0.005984       0.038747      -0.055410      -0.015141       0.070550             11.629184      12.942530       1.029068      -4.383904       8.000687      -5.389105      13.944336           0.030671
           57              C       7.209500       3.794325      17.597811      -0.215819      35.013387 0.42789331E+03  0.99789008E+04                                 9.222967                            6.832664       0.161411       2.021858                    0.999550      29.385401      83.020213       0.641923       0.409144      -1.073287       0.025294      -0.003577      -0.022577       0.034092      -0.006117       0.022436      -0.007491      -0.072940       0.029869      -0.049983       0.013695       0.036288             11.256748      16.038689       1.176226      -4.638428       7.249522      -3.332213      10.482033           0.019931
           58              C       4.595099       6.301595      15.347718       0.541335      24.166785 0.26720485E+03  0.55948194E+04                                 7.684153                            5.754431      -0.028476       2.041768                    0.999490      22.525221      62.290369       0.629467       0.464720      -1.029366      -0.030042       0.030879      -0.021369       0.048090       0.025166      -0.003920       0.080258      -0.085575       0.014676      -0.073089      -0.033686       0.106775              9.329366      10.588130      -2.945135       2.724254       7.820926      -4.193854       9.579044          -0.005466
           59              C       7.722787       4.577093      16.567896       0.018518      38.012915 0.41577869E+03  0.95740805E+04                                 9.765042                            6.739975       0.008754       2.013288                    0.999245      26.482474      73.018775       0.649211       0.409719      -1.078841      -0.034927      -0.007870       0.010767       0.037386      -0.000102       0.002660      -0.007494      -0.039527       0.011599      -0.021982       0.000860       0.021122             12.646525      20.980639      -0.705445      -2.264271       7.526669      -3.061108       9.432266           0.015071
           60              C       9.204893       4.550841      16.266330       0.534933      24.460722 0.26962353E+03  0.56625828E+04                                 7.767961                            5.788310      -0.045626       2.035270                    0.999489      22.691239      63.003891       0.625853       0.465991      -1.027866       0.043417       0.000056      -0.020139       0.047860       0.013813       0.023913       0.064967      -0.073421       0.187289      -0.072282      -0.036904       0.109187              9.541644      16.087290       0.008817      -1.956938       6.450140      -1.578710       6.087501          -0.005598
           61              C       5.019834       4.642721      17.163621      -0.191669      35.913987 0.44560069E+03  0.10568196E+05                                 9.534208                            7.117138      -0.171175       1.916455                    0.999055      30.163746      87.837732       0.605836       0.426281      -1.055251      -0.005934       0.008972      -0.028385       0.030355       0.029731       0.008708       0.038010      -0.020379      -0.053199      -0.043766      -0.014278       0.058044             11.316855      10.610870      -0.527978      -0.839005       9.217085      -6.136007      14.122612           0.032783
           62              C       5.524025       5.427709      16.161532       0.016848      37.303824 0.40280009E+03  0.92079785E+04                                 9.622357                            6.628624       0.060514       2.033809                    0.999395      26.259859      72.295772       0.655002       0.409061      -1.078571       0.018726      -0.025053       0.019299       0.036753       0.015579      -0.012336       0.009769       0.002007      -0.007520      -0.025127       0.007822       0.017306             12.264589      14.727946      -2.973843       1.902097       9.576457      -5.817809      12.489363           0.005590
           63              C       6.869131       5.403501      15.866832      -0.104510      33.251361 0.41298399E+03  0.96164400E+04                                 9.107276                            6.882048      -0.107780       1.946338                    0.999397      28.998733      83.849444       0.611634       0.430064      -1.052246      -0.002133      -0.005182       0.008305       0.010019       0.026635      -0.000025       0.036248      -0.074454       0.061481      -0.057897      -0.005838       0.063735             10.683566      16.360542      -2.485038       0.930970       7.353678      -2.874441       8.336479           0.061933
           64              C       1.986718       3.698823       2.524556       0.601787      26.602496 0.24334610E+03  0.49583041E+04                                 8.097526                            5.401498       0.040973       2.076768                    0.999223      21.158672      56.995782       0.668593       0.449609      -1.041926      -0.040347       0.031217      -0.010942       0.052174       0.005403       0.012791       0.011871       0.002125      -0.055083      -0.025878       0.003696       0.022182             10.664582      12.488630      -6.141766      -2.989934      11.469532      -0.516851       8.035583          -0.004131
           65              C      18.223961       5.221766       3.218755       0.312154      31.713210 0.30933725E+03  0.66369772E+04                                 8.813895                            5.903451       0.124456       2.086524                    0.998903      23.042791      61.982753       0.675705       0.422485      -1.067126       0.054761      -0.035810      -0.053446       0.084484      -0.028619      -0.055965       0.011605       0.014492       0.001151      -0.055410      -0.015140       0.070550             11.629196      13.259087      -4.357297      -5.534700      13.251621       1.376016       8.376881           0.030671
           66              C      17.962228       6.576149       3.188942      -0.215820      35.013429 0.42789372E+03  0.99789130E+04                                 9.222974                            6.832667       0.161416       2.021859                    0.999550      29.385430      83.020315       0.641923       0.409144      -1.073287      -0.021773       0.026083      -0.002801       0.034092       0.020351      -0.006977      -0.006639       0.053939       0.095940      -0.049982       0.013693       0.036289             11.256758       9.931266      -4.378501      -3.385587      16.357400       1.455591       7.481609           0.019931
           67              C      15.707968       4.040157       5.771859       0.541332      24.166750 0.26720421E+03  0.55948030E+04                                 7.684150                            5.754427      -0.028478       2.041768                    0.999490      22.525192      62.290291       0.629466       0.464721      -1.029365      -0.021351      -0.029302       0.031593       0.048089      -0.005022       0.082130       0.022385       0.055092       0.104404      -0.073089      -0.033686       0.106775              9.329364       9.477276       2.661161      -4.349331      10.400509      -2.884234       8.110307          -0.005464
           68              C      16.978596       7.124692       4.006549       0.018518      38.012906 0.41577860E+03  0.95740778E+04                                 9.765040                            6.739975       0.008752       2.013287                    0.999245      26.482470      73.018757       0.649211       0.409719      -1.078841       0.009245      -0.035278      -0.008235       0.037387       0.001760      -0.007000       0.000058       0.025379       0.054988      -0.021983       0.000860       0.021123             12.646524       9.072890      -1.864246      -3.139493      21.128065      -0.516315       7.738617           0.015070
           69              C      16.729099       8.616593       3.990649       0.534933      24.460707 0.26962331E+03  0.56625770E+04                                 7.767957                            5.788308      -0.045626       2.035271                    0.999489      22.691228      63.003847       0.625853       0.465990      -1.027866      -0.018571       0.044104       0.000747       0.047860       0.019532       0.063286       0.010745       0.137857       0.003336      -0.072282      -0.036904       0.109186              9.541640       5.853785      -1.592064      -1.558899      16.213271       0.131298       6.557864          -0.005600
           70              C      17.479913       4.402232       4.051721      -0.191669      35.914001 0.44560075E+03  0.10568198E+05                                 9.534213                            7.117141      -0.171171       1.916457                    0.999055      30.163741      87.837735       0.605835       0.426281      -1.055251      -0.028254      -0.004935       0.009940       0.030355       0.010186       0.040200       0.028006      -0.012350       0.049224      -0.043766      -0.014277       0.058043             11.316863      13.631841      -0.963882      -6.303381      10.675521      -0.275380       9.643228           0.032783
           71              C      16.523826       4.940694       4.870594       0.016848      37.303783 0.40279945E+03  0.92079604E+04                                 9.622351                            6.628619       0.060515       2.033809                    0.999395      26.259842      72.295719       0.655003       0.409061      -1.078571       0.019082       0.018060      -0.025700       0.036752      -0.011620       0.010401       0.015633      -0.005754      -0.001269      -0.025127       0.007821       0.017306             12.264583      12.218315       1.888186      -6.008000      14.596982      -2.825848       9.978452           0.005592
           72              C      16.276394       6.295435       4.856500      -0.104510      33.251344 0.41298407E+03  0.96164412E+04                                 9.107271                            6.882047      -0.107773       1.946340                    0.999397      28.998715      83.849359       0.611634       0.430064      -1.052246       0.008042      -0.002420      -0.005464       0.010019      -0.001613       0.037306       0.025311       0.070405       0.073469      -0.057896      -0.005838       0.063734             10.683558       8.208713       1.134746      -2.988800      16.290208      -2.410927       7.551752           0.061934
           73              C       2.718688       1.891421       3.610122       0.601788      26.602393 0.24334501E+03  0.49582764E+04                                 8.097508                            5.401488       0.040964       2.076765                    0.999223      21.158623      56.995621       0.668594       0.449610      -1.041926      -0.011290      -0.039973       0.031573       0.052175       0.013918       0.012917       0.004508      -0.025852       0.021818      -0.025876       0.003694       0.022182             10.664555       7.782935      -3.031557      -0.611971      12.709853      -6.017735      11.500877          -0.004131
           74              C       4.040479      18.091959       5.108377       0.312154      31.713112 0.30933640E+03  0.66369543E+04                                 8.813882                            5.903445       0.124455       2.086525                    0.998904      23.042744      61.982610       0.675705       0.422485      -1.067125      -0.052664       0.056665      -0.033957       0.084483      -0.056559       0.010356      -0.027068      -0.013944      -0.024674      -0.055408      -0.015141       0.070549             11.629175       8.079913      -5.496855       1.390969      13.656020      -4.217051      13.151592           0.030671
           75              C       4.047805      17.829801       6.462987      -0.215819      35.013357 0.42789318E+03  0.99788978E+04                                 9.222973                            6.832672       0.161418       2.021861                    0.999550      29.385351      83.020098       0.641921       0.409145      -1.073286      -0.002678      -0.021693       0.026164       0.034093      -0.006983      -0.008455       0.020891       0.019515      -0.127247      -0.049982       0.013694       0.036287             11.256752       7.344036      -3.441785       1.603910      10.178983      -4.319527      16.247238           0.019930
           76              C       6.460709      15.488430       3.839956       0.541334      24.166789 0.26720496E+03  0.55948225E+04                                 7.684157                            5.754434      -0.028476       2.041768                    0.999490      22.525226      62.290405       0.629466       0.464721      -1.029365       0.029793      -0.022423      -0.030368       0.048090       0.080778       0.019310      -0.008524       0.037651      -0.139161      -0.073089      -0.033686       0.106775              9.329370       7.615500      -4.189450      -2.697560       9.777192       2.906236      10.595419          -0.005465
           77              C       4.848297      16.817121       6.983184       0.018518      38.012743 0.41577680E+03  0.95740255E+04                                 9.765014                            6.739960       0.008761       2.013291                    0.999245      26.482407      73.018530       0.649211       0.409719      -1.078841      -0.009104       0.009573      -0.034973       0.037386      -0.007443      -0.001250       0.002044       0.013738      -0.065430      -0.021982       0.000859       0.021123             12.646483       7.493552      -3.145445      -0.118739       9.298261      -1.752421      21.147637           0.015070
           78              C       4.874662      16.566530       8.474753       0.534928      24.460582 0.26962176E+03  0.56625357E+04                                 7.767931                            5.788291      -0.045633       2.035270                    0.999489      22.691152      63.003569       0.625854       0.465990      -1.027867       0.001597      -0.018640       0.044051       0.047859       0.066116       0.008912       0.017045      -0.057369      -0.210408      -0.072280      -0.036901       0.109181              9.541603       6.462881      -1.634177       0.406854       5.969067      -1.553107      16.192860          -0.005600
           79              C       4.817954      17.319832       4.260776      -0.191669      35.913976 0.44560029E+03  0.10568184E+05                                 9.534210                            7.117139      -0.171177       1.916455                    0.999055      30.163727      87.837692       0.605835       0.426282      -1.055250       0.008755      -0.028582      -0.005273       0.030354       0.039266       0.027604       0.007827       0.038352      -0.011783      -0.043767      -0.014278       0.058045             11.316859       9.181397      -6.174663      -0.265740      14.076012      -0.738311      10.693169           0.032783
           80              C       5.620341      16.334647       4.770855       0.016847      37.303775 0.40279959E+03  0.92079642E+04                                 9.622349                            6.628620       0.060516       2.033810                    0.999395      26.259845      72.295722       0.655003       0.409061      -1.078571      -0.024373       0.019959       0.018930       0.036752       0.009854       0.015282      -0.012520       0.004728       0.006039      -0.025127       0.007822       0.017306             12.264577       9.371990      -5.838669      -2.585036      12.636602       2.186109      14.785139           0.005591
           81              C       5.643887      16.086223       6.125283      -0.104509      33.251266 0.41298286E+03  0.96164068E+04                                 9.107266                            6.882044      -0.107776       1.946340                    0.999397      28.998651      83.849173       0.611633       0.430065      -1.052245      -0.005254       0.008234      -0.002230       0.010019       0.037025       0.022672      -0.003698       0.008455      -0.147291      -0.057897      -0.005839       0.063736             10.683551       7.188735      -2.911925      -2.060722       8.416816       1.310481      16.445101           0.061933
           82              C       6.968715       5.676651       7.267766       0.601790      26.602424 0.24334523E+03  0.49582816E+04                                 8.097511                            5.401488       0.040967       2.076766                    0.999223      21.158633      56.995642       0.668594       0.449609      -1.041926       0.011290      -0.030184       0.041032       0.052174       0.013386       0.013467       0.004566      -0.024146       0.026936      -0.025876       0.003694       0.022182             10.664561       7.782933      -0.715509      -3.008806      11.090035      -5.962193      13.120715          -0.004131
           83              C       6.288977       4.243670       9.196778       0.312153      31.713203 0.30933723E+03  0.66369762E+04                                 8.813893                            5.903450       0.124460       2.086525                    0.998903      23.042786      61.982727       0.675705       0.422485      -1.067126       0.052664       0.031995      -0.057796       0.084484       0.008411      -0.056883      -0.026344       0.007195       0.038747      -0.055410      -0.015140       0.070551             11.629193       8.079922       1.201757      -5.541308      12.863307      -4.189879      13.944350           0.030671
           84              C       6.281651       2.898842       9.505210      -0.215819      35.013324 0.42789262E+03  0.99788800E+04                                 9.222956                            6.832658       0.161418       2.021861                    0.999550      29.385369      83.020086       0.641923       0.409144      -1.073287       0.002678      -0.025406       0.022577       0.034093      -0.008689      -0.006690       0.022687       0.071886       0.029867      -0.049981       0.013693       0.036288             11.256730       7.344023       1.484997      -3.494731      15.944151      -4.517230      10.482017           0.019931
           85              C       3.868747       5.600581      11.755303       0.541333      24.166772 0.26720460E+03  0.55948131E+04                                 7.684153                            5.754429      -0.028477       2.041768                    0.999490      22.525208      62.290340       0.629466       0.464721      -1.029366      -0.029793       0.031118       0.021369       0.048089       0.022067       0.080067      -0.006766       0.088928       0.014675      -0.073088      -0.033685       0.106773              9.329367       7.615498      -2.839568      -4.094532      10.793553       2.871381       9.579050          -0.005466
           86              C       5.481159       2.413660      10.535125       0.018518      38.012831 0.41577800E+03  0.95740605E+04                                 9.765031                            6.739972       0.008758       2.013290                    0.999245      26.482437      73.018650       0.649210       0.409719      -1.078841       0.009104       0.034625      -0.010767       0.037386      -0.001504      -0.007396       0.002924       0.039412       0.011598      -0.021982       0.000859       0.021123             12.646506       7.493566      -0.226477      -3.139536      21.013696      -2.154197       9.432257           0.015070
           87              C       5.454794       0.931555      10.836691       0.534929      24.460586 0.26962196E+03  0.56625412E+04                                 7.767932                            5.788293      -0.045634       2.035270                    0.999489      22.691167      63.003630       0.625854       0.465991      -1.027866      -0.001597      -0.043386       0.020139       0.047859       0.011173       0.065772       0.021592       0.075194       0.187283      -0.072280      -0.036901       0.109182              9.541602       6.462885       0.350601      -1.647163      16.074442      -1.899662       6.087480          -0.005600
           88              C       5.511502       5.117238       9.939401      -0.191669      35.914022 0.44560099E+03  0.10568205E+05                                 9.534215                            7.117142      -0.171175       1.916455                    0.999055      30.163753      87.837762       0.605835       0.426281      -1.055251      -0.008756       0.006249       0.028385       0.030355       0.028933       0.038295       0.007354       0.024545      -0.053199      -0.043766      -0.014278       0.058044             11.316867       9.181405      -0.477218      -6.161936      10.646560      -0.620697      14.122637           0.032783
           89              C       4.709115       4.641226      10.941490       0.016848      37.303820 0.40279993E+03  0.92079744E+04                                 9.622358                            6.628624       0.060514       2.033809                    0.999395      26.259861      72.295792       0.655002       0.409061      -1.078571       0.024373      -0.019603      -0.019299       0.036752       0.015611       0.009324      -0.012675       0.000208      -0.007520      -0.025127       0.007821       0.017306             12.264591       9.372003      -2.783644      -5.746649      14.932395       2.107388      12.489376           0.005591
           90              C       4.685569       3.296108      11.236190      -0.104510      33.251321 0.41298375E+03  0.96164316E+04                                 9.107267                            6.882045      -0.107773       1.946341                    0.999397      28.998697      83.849291       0.611634       0.430064      -1.052246       0.005254       0.001947      -0.008306       0.010019       0.023927       0.036223      -0.001312       0.078043       0.061479      -0.057897      -0.005837       0.063733             10.683552       7.188736      -2.159314      -2.839586      16.525448       1.032400       8.336473           0.061933
           91              C       5.920400       7.495288       6.509784       0.601788      26.602518 0.24334640E+03  0.49583112E+04                                 8.097527                            5.401499       0.040973       2.076768                    0.999223      21.158678      56.995781       0.668594       0.449609      -1.041926      -0.029765       0.041430       0.010942       0.052174       0.005464       0.012318       0.012361      -0.001353      -0.055083      -0.025878       0.003696       0.022182             10.664582      11.035147      -6.090153      -0.622646      12.923020      -2.969697       8.035580          -0.004131
           92              C       4.464197       9.401627       5.815586       0.312153      31.713255 0.30933799E+03  0.66369957E+04                                 8.813895                            5.903453       0.124462       2.086525                    0.998904      23.042820      61.982807       0.675706       0.422484      -1.067126       0.033844      -0.055998       0.053446       0.084485      -0.028033       0.009611      -0.056343      -0.018515       0.001149      -0.055412      -0.015140       0.070552             11.629195      12.942543      -4.346060       1.178720      13.568162      -5.580044       8.376879           0.030672
           93              C       3.119956       9.711263       5.845399      -0.215819      35.013412 0.42789376E+03  0.99789134E+04                                 9.222968                            6.832665       0.161414       2.021859                    0.999550      29.385422      83.020272       0.641923       0.409143      -1.073287      -0.025295       0.022686       0.002802       0.034093       0.022213      -0.006883      -0.006737      -0.050916       0.095937      -0.049982       0.013693       0.036289             11.256748      16.038691      -4.595387       1.334514      10.249948      -3.435111       7.481606           0.019931
           94              C       5.734357      11.874099       3.262481       0.541333      24.166777 0.26720473E+03  0.55948162E+04                                 7.684153                            5.754430      -0.028480       2.041767                    0.999490      22.525206      62.290324       0.629466       0.464720      -1.029366       0.030041       0.020298      -0.031592       0.048089      -0.003055       0.025285       0.081283      -0.055665       0.104403      -0.073088      -0.033685       0.106773              9.329367      10.588131       2.621712      -3.036779       9.289663      -4.244224       8.110306          -0.005468
           95              C       2.606669      10.713744       5.027791       0.018518      38.012961 0.41577928E+03  0.95740975E+04                                 9.765050                            6.739981       0.008752       2.013287                    0.999245      26.482491      73.018838       0.649210       0.409719      -1.078841       0.034927      -0.010491       0.008235       0.037387       0.002655      -0.000193      -0.006999      -0.025066       0.054981      -0.021982       0.000860       0.021122             12.646536      20.980661      -2.287124      -0.627423       9.220323      -3.119192       7.738625           0.015071
           96              C       1.124563      11.016033       5.043692       0.534932      24.460664 0.26962274E+03  0.56625621E+04                                 7.767948                            5.788301      -0.045627       2.035271                    0.999489      22.691214      63.003799       0.625853       0.465990      -1.027866      -0.043416       0.020125      -0.000747       0.047860       0.024372       0.012985       0.062864      -0.134738       0.003336      -0.072282      -0.036903       0.109185              9.541626      16.087257      -1.955482       0.075882       5.979764      -1.562577       6.557858          -0.005598
           97              C       5.309622      10.116120       4.982619      -0.191669      35.914017 0.44560127E+03  0.10568212E+05                                 9.534208                            7.117139      -0.171173       1.916456                    0.999055      30.163769      87.837777       0.605836       0.426281      -1.055251       0.005935       0.028061      -0.009940       0.030355       0.009722       0.029415       0.039180       0.013764       0.049223      -0.043765      -0.014277       0.058042             11.316855      10.610867      -0.856605      -0.498915      13.696480      -6.289626       9.643217           0.032782
           98              C       4.805431      11.090716       4.163747       0.016848      37.303848 0.40280039E+03  0.92079871E+04                                 9.622362                            6.628627       0.060512       2.033808                    0.999395      26.259873      72.295825       0.655002       0.409061      -1.078571      -0.018725      -0.018429       0.025700       0.036753      -0.011795       0.015992       0.009839       0.004091      -0.001269      -0.025127       0.007821       0.017306             12.264595      14.727955       1.799059      -3.037296      12.087376      -5.903921       9.978453           0.005589
           99              C       3.460325      11.386072       4.177840      -0.104511      33.251376 0.41298436E+03  0.96164483E+04                                 9.107267                            6.882043      -0.107771       1.946341                    0.999397      28.998749      83.849419       0.611635       0.430063      -1.052246       0.002133      -0.008123       0.005464       0.010019       0.000888       0.026619       0.036382      -0.070455       0.073467      -0.057895      -0.005836       0.063731             10.683554      16.360521       0.845251      -2.515483       8.138392      -2.901350       7.551750           0.061933
          100              C       7.700685       6.699632       5.424218       0.601787      26.602531 0.24334635E+03  0.49583102E+04                                 8.097530                            5.401499       0.040976       2.076768                    0.999223      21.158688      56.995818       0.668594       0.449609      -1.041926       0.040347       0.009866      -0.031574       0.052174       0.012968       0.004961       0.012750       0.027759       0.021820      -0.025878       0.003696       0.022182             10.664588      12.488638      -3.198683      -6.035686       8.004211      -0.398010      11.500916          -0.004131
          101              C       9.554142       5.953644       3.925963       0.312153      31.713275 0.30933799E+03  0.66369962E+04                                 8.813899                            5.903453       0.124462       2.086525                    0.998904      23.042827      61.982839       0.675706       0.422484      -1.067126      -0.054762       0.054642       0.033957       0.084485      -0.056915      -0.026685       0.011310       0.005885      -0.024668      -0.055412      -0.015139       0.070552             11.629204      13.259097      -5.680796      -4.165046       8.476881       1.539767      13.151634           0.030672
          102              C       9.815875       5.937019       2.571354      -0.215819      35.013508 0.42789494E+03  0.99789502E+04                                 9.222994                            6.832682       0.161412       2.021858                    0.999550      29.385456      83.020466       0.641921       0.409144      -1.073287       0.021774       0.001906      -0.026164       0.034093      -0.006275       0.020579      -0.009190      -0.020457      -0.127250      -0.049983       0.013693       0.036289             11.256784       9.931289      -3.533678      -4.259900       7.591775       1.756210      16.247287           0.019931
          103              C      12.070135       3.442538       5.194384       0.541333      24.166797 0.26720480E+03  0.55948186E+04                                 7.684159                            5.754433      -0.028479       2.041767                    0.999490      22.525221      62.290395       0.629466       0.464721      -1.029365       0.021351      -0.030570       0.030368       0.048089       0.081910      -0.007834       0.019600      -0.026096      -0.139159      -0.073089      -0.033686       0.106775              9.329377       9.477289      -4.255574       2.808676       7.915416      -2.799016      10.595426          -0.005465
          104              C      10.799507       5.101090       2.051157       0.018518      38.012971 0.41577950E+03  0.95741042E+04                                 9.765051                            6.739982       0.008752       2.013287                    0.999245      26.482500      73.018871       0.649210       0.409719      -1.078841      -0.009245       0.009439       0.034974       0.037386      -0.006937       0.001998      -0.001321      -0.014758      -0.065429      -0.021982       0.000859       0.021122             12.646538       9.072900      -3.201551      -1.755540       7.718986      -0.056461      21.147729           0.015070
          105              C      11.049004       5.065847       0.559587       0.534932      24.460712 0.26962341E+03  0.56625796E+04                                 7.767959                            5.788309      -0.045627       2.035270                    0.999489      22.691232      63.003863       0.625853       0.465991      -1.027866       0.018571      -0.002258      -0.044052       0.047860       0.063917       0.017352       0.008302       0.066607      -0.210413      -0.072282      -0.036904       0.109186              9.541642       5.853786      -1.612550      -1.537697       6.578202       0.461727      16.192937          -0.005601
          106              C      10.298190       5.149256       4.773565      -0.191669      35.914058 0.44560154E+03  0.10568220E+05                                 9.534215                            7.117141      -0.171172       1.916456                    0.999055      30.163780      87.837828       0.605836       0.426281      -1.055251       0.028254      -0.009765       0.005273       0.030355       0.040524       0.008802       0.027309      -0.032684      -0.011778      -0.043765      -0.014277       0.058042             11.316867      13.631844      -6.332716      -0.747274       9.625578      -0.239371      10.693178           0.032784
          107              C      11.254277       4.312409       4.263486       0.016848      37.303865 0.40280032E+03  0.92079859E+04                                 9.622365                            6.628627       0.060511       2.033807                    0.999395      26.259879      72.295857       0.655002       0.409061      -1.078571      -0.019082       0.025066      -0.018930       0.036753       0.009997      -0.011970       0.015716      -0.003318       0.006040      -0.025127       0.007821       0.017306             12.264602      12.218335      -5.939765       2.092999       9.790298      -2.661007      14.785174           0.005591
          108              C      11.501709       4.280061       2.909058      -0.104511      33.251393 0.41298471E+03  0.96164595E+04                                 9.107273                            6.882047      -0.107769       1.946341                    0.999397      28.998766      83.849513       0.611635       0.430063      -1.052246      -0.008042       0.005543       0.002231       0.010019       0.037227      -0.002891       0.022788      -0.003181      -0.147287      -0.057895      -0.005836       0.063731             10.683561       8.208718      -2.948154       1.236516       7.396850      -2.105930      16.445114           0.061934
          109              C      15.607803      16.112336      16.302106       0.601787      26.602484 0.24334593E+03  0.49582998E+04                                 8.097525                            5.401497       0.040970       2.076767                    0.999223      21.158660      56.995744       0.668593       0.449609      -1.041926      -0.029765       0.012356       0.041031       0.052174       0.012498       0.005039       0.013299       0.025985       0.026931      -0.025878       0.003696       0.022182             10.664580      11.035135      -0.831007      -6.065233       7.837869      -2.795313      13.120735          -0.004131
          110              C      13.509547      14.864227       0.162437       0.312154      31.713154 0.30933666E+03  0.66369612E+04                                 8.813887                            5.903446       0.124458       2.086525                    0.998904      23.042761      61.982657       0.675705       0.422485      -1.067125       0.033843       0.051495      -0.057796       0.084484       0.008645      -0.028346      -0.055911      -0.005984       0.038748      -0.055409      -0.015141       0.070550             11.629184      12.942525       1.029067      -4.383901       8.000689      -5.389107      13.944338           0.030671
          111              C      12.165306      14.904635       0.470870      -0.215819      35.013357 0.42789292E+03  0.99788891E+04                                 9.222964                            6.832663       0.161414       2.021859                    0.999550      29.385374      83.020121       0.641923       0.409144      -1.073287      -0.025294       0.003578       0.022577       0.034093      -0.006117       0.022436      -0.007491      -0.072939       0.029868      -0.049982       0.013694       0.036288             11.256744      16.038683       1.176226      -4.638427       7.249520      -3.332211      10.482029           0.019932
          112              C      14.779707      12.397365       2.720963       0.541337      24.166852 0.26720570E+03  0.55948419E+04                                 7.684168                            5.754441      -0.028472       2.041768                    0.999490      22.525264      62.290530       0.629466       0.464720      -1.029366       0.030042      -0.030879       0.021369       0.048091       0.025166      -0.003919       0.080260      -0.085578       0.014677      -0.073090      -0.033688       0.106778              9.329387      10.588149      -2.945144       2.724264       7.820945      -4.193867       9.579066          -0.005465
          113              C      11.652019      14.121867       1.500785       0.018518      38.012836 0.41577779E+03  0.95740544E+04                                 9.765030                            6.739969       0.008758       2.013290                    0.999245      26.482438      73.018648       0.649211       0.409719      -1.078841       0.034926       0.007870      -0.010767       0.037386      -0.000102       0.002660      -0.007495      -0.039527       0.011599      -0.021982       0.000859       0.021123             12.646508      20.980608      -0.705445      -2.264267       7.526662      -3.061104       9.432254           0.015071
          114              C      10.169913      14.148119       1.802351       0.534930      24.460658 0.26962276E+03  0.56625624E+04                                 7.767949                            5.788303      -0.045629       2.035270                    0.999489      22.691198      63.003748       0.625853       0.465991      -1.027866      -0.043416      -0.000056       0.020139       0.047859       0.013812       0.023913       0.064966      -0.073421       0.187286      -0.072281      -0.036903       0.109184              9.541626      16.087255       0.008816      -1.956933       6.450132      -1.578708       6.087492          -0.005599
          115              C      14.354972      14.056239       0.905060      -0.191669      35.914030 0.44560115E+03  0.10568211E+05                                 9.534219                            7.117145      -0.171179       1.916454                    0.999055      30.163767      87.837851       0.605835       0.426282      -1.055250       0.005934      -0.008971       0.028385       0.030355       0.029732       0.008708       0.038011      -0.020380      -0.053198      -0.043767      -0.014278       0.058045             11.316872      10.610882      -0.527978      -0.839007       9.217099      -6.136020      14.122634           0.032784
          116              C      13.850781      13.271251       1.907149       0.016848      37.303855 0.40280041E+03  0.92079876E+04                                 9.622361                            6.628626       0.060511       2.033808                    0.999395      26.259872      72.295818       0.655002       0.409061      -1.078571      -0.018726       0.025054      -0.019299       0.036753       0.015579      -0.012336       0.009769       0.002006      -0.007520      -0.025128       0.007822       0.017305             12.264596      14.727949      -2.973843       1.902096       9.576465      -5.817816      12.489373           0.005591
          117              C      12.505675      13.295459       2.201849      -0.104509      33.251317 0.41298335E+03  0.96164212E+04                                 9.107267                            6.882042      -0.107779       1.946338                    0.999397      28.998710      83.849353       0.611634       0.430064      -1.052246       0.002132       0.005182      -0.008305       0.010019       0.026636      -0.000025       0.036249      -0.074453       0.061480      -0.057898      -0.005838       0.063736             10.683555      16.360521      -2.485032       0.930965       7.353672      -2.874439       8.336472           0.061935
          118              C      17.388088      15.000137      15.544125       0.601787      26.602469 0.24334592E+03  0.49582990E+04                                 8.097519                            5.401495       0.040973       2.076768                    0.999223      21.158660      56.995727       0.668594       0.449609      -1.041926       0.040348      -0.031217       0.010942       0.052174       0.005403       0.012791       0.011871       0.002125      -0.055083      -0.025878       0.003696       0.022182             10.664569      12.488614      -6.141755      -2.989931      11.469517      -0.516852       8.035577          -0.004132
          119              C       1.150845      13.477194      14.849926       0.312154      31.713161 0.30933684E+03  0.66369658E+04                                 8.813885                            5.903447       0.124455       2.086524                    0.998903      23.042771      61.982675       0.675705       0.422485      -1.067126      -0.054761       0.035810       0.053446       0.084484      -0.028619      -0.055965       0.011605       0.014492       0.001151      -0.055409      -0.015141       0.070550             11.629180      13.259068      -4.357286      -5.534693      13.251599       1.376012       8.376873           0.030671
          120              C       1.412578      12.122811      14.879739      -0.215820      35.013357 0.42789291E+03  0.99788881E+04                                 9.222959                            6.832659       0.161419       2.021861                    0.999550      29.385395      83.020158       0.641924       0.409143      -1.073287       0.021773      -0.026084       0.002801       0.034092       0.020351      -0.006976      -0.006640       0.053938       0.095939      -0.049982       0.013693       0.036289             11.256735       9.931246      -4.378488      -3.385578      16.357364       1.455586       7.481596           0.019930
          121              C       3.666838      14.658803      12.296822       0.541334      24.166772 0.26720451E+03  0.55948109E+04                                 7.684153                            5.754429      -0.028477       2.041768                    0.999490      22.525206      62.290336       0.629466       0.464721      -1.029365       0.021351       0.029302      -0.031593       0.048089      -0.005022       0.082130       0.022385       0.055092       0.104404      -0.073089      -0.033686       0.106775              9.329368       9.477281       2.661162      -4.349333      10.400513      -2.884235       8.110311          -0.005466
          122              C       2.396210      11.574268      14.062132       0.018518      38.012817 0.41577769E+03  0.95740513E+04                                 9.765027                            6.739968       0.008755       2.013288                    0.999245      26.482433      73.018626       0.649211       0.409719      -1.078841      -0.009245       0.035277       0.008235       0.037387       0.001760      -0.007001       0.000057       0.025378       0.054989      -0.021983       0.000859       0.021124             12.646502       9.072875      -1.864239      -3.139487      21.128025      -0.516316       7.738606           0.015071
          123              C       2.645707      10.082367      14.078032       0.534931      24.460646 0.26962261E+03  0.56625582E+04                                 7.767944                            5.788300      -0.045629       2.035270                    0.999489      22.691187      63.003695       0.625854       0.465990      -1.027867       0.018571      -0.044103      -0.000746       0.047859       0.019532       0.063284       0.010745       0.137855       0.003336      -0.072281      -0.036903       0.109184              9.541620       5.853775      -1.592058      -1.558897      16.213231       0.131296       6.557856          -0.005600
          124              C       1.894893      14.296728      14.016960      -0.191669      35.913991 0.44560065E+03  0.10568195E+05                                 9.534211                            7.117140      -0.171175       1.916456                    0.999055      30.163739      87.837718       0.605835       0.426281      -1.055251       0.028253       0.004935      -0.009940       0.030355       0.010186       0.040201       0.028006      -0.012349       0.049226      -0.043766      -0.014278       0.058044             11.316859      13.631835      -0.963881      -6.303379      10.675516      -0.275380       9.643227           0.032783
          125              C       2.850980      13.758266      13.198087       0.016848      37.303785 0.40279954E+03  0.92079628E+04                                 9.622351                            6.628620       0.060514       2.033809                    0.999395      26.259845      72.295725       0.655003       0.409061      -1.078571      -0.019082      -0.018060       0.025700       0.036752      -0.011620       0.010401       0.015633      -0.005754      -0.001269      -0.025127       0.007821       0.017306             12.264581      12.218313       1.888185      -6.007999      14.596977      -2.825847       9.978451           0.005590
          126              C       3.098412      12.403525      13.212181      -0.104509      33.251285 0.41298327E+03  0.96164177E+04                                 9.107261                            6.882041      -0.107774       1.946340                    0.999397      28.998678      83.849218       0.611634       0.430064      -1.052246      -0.008043       0.002419       0.005464       0.010019      -0.001613       0.037307       0.025312       0.070405       0.073468      -0.057897      -0.005838       0.063735             10.683544       8.208702       1.134744      -2.988794      16.290188      -2.410924       7.551743           0.061933
          127              C      16.656118      16.807539      14.458559       0.601788      26.602379 0.24334491E+03  0.49582737E+04                                 8.097505                            5.401486       0.040964       2.076766                    0.999223      21.158616      56.995591       0.668594       0.449610      -1.041926       0.011290       0.039973      -0.031573       0.052175       0.013918       0.012917       0.004508      -0.025852       0.021818      -0.025876       0.003694       0.022182             10.664550       7.782930      -3.031553      -0.611973      12.709843      -6.017732      11.500875          -0.004131
          128              C      15.334327       0.607001      12.960304       0.312154      31.713086 0.30933613E+03  0.66369469E+04                                 8.813877                            5.903443       0.124455       2.086525                    0.998904      23.042731      61.982562       0.675705       0.422485      -1.067125       0.052664      -0.056665       0.033956       0.084483      -0.056559       0.010356      -0.027068      -0.013944      -0.024674      -0.055407      -0.015142       0.070549             11.629168       8.079907      -5.496848       1.390966      13.656005      -4.217046      13.151591           0.030673
          129              C      15.327001       0.869159      11.605694      -0.215819      35.013400 0.42789369E+03  0.99789137E+04                                 9.222982                            6.832676       0.161414       2.021860                    0.999550      29.385377      83.020211       0.641921       0.409145      -1.073286       0.002678       0.021692      -0.026164       0.034092      -0.006983      -0.008455       0.020892       0.019515      -0.127251      -0.049983       0.013695       0.036287             11.256764       7.344043      -3.441790       1.603911      10.178993      -4.319531      16.247257           0.019930
          130              C      12.914097       3.210530      14.228725       0.541333      24.166759 0.26720460E+03  0.55948130E+04                                 7.684149                            5.754429      -0.028476       2.041768                    0.999490      22.525213      62.290352       0.629466       0.464721      -1.029366      -0.029793       0.022423       0.030368       0.048090       0.080778       0.019310      -0.008524       0.037651      -0.139159      -0.073089      -0.033686       0.106775              9.329360       7.615491      -4.189443      -2.697557       9.777178       2.906231      10.595413          -0.005466
          131              C      14.526509       1.881839      11.085497       0.018518      38.012816 0.41577753E+03  0.95740470E+04                                 9.765026                            6.739966       0.008758       2.013290                    0.999245      26.482435      73.018637       0.649211       0.409719      -1.078841       0.009104      -0.009573       0.034974       0.037386      -0.007442      -0.001249       0.002044       0.013737      -0.065431      -0.021983       0.000860       0.021123             12.646502       7.493562      -3.145451      -0.118738       9.298273      -1.752423      21.147673           0.015070
          132              C      14.500144       2.132430       9.593928       0.534931      24.460667 0.26962277E+03  0.56625630E+04                                 7.767950                            5.788302      -0.045627       2.035271                    0.999489      22.691209      63.003786       0.625853       0.465991      -1.027866      -0.001597       0.018640      -0.044051       0.047859       0.066118       0.008913       0.017046      -0.057370      -0.210411      -0.072282      -0.036903       0.109184              9.541630       6.462894      -1.634180       0.406857       5.969081      -1.553113      16.192915          -0.005601
          133              C      14.556852       1.379128      13.807905      -0.191668      35.913925 0.44559955E+03  0.10568162E+05                                 9.534200                            7.117131      -0.171175       1.916456                    0.999055      30.163701      87.837590       0.605836       0.426281      -1.055251      -0.008755       0.028582       0.005273       0.030354       0.039265       0.027604       0.007827       0.038352      -0.011783      -0.043767      -0.014278       0.058045             11.316845       9.181382      -6.174649      -0.265740      14.075987      -0.738311      10.693168           0.032785
          134              C      13.754465       2.364313      13.297826       0.016848      37.303747 0.40279924E+03  0.92079539E+04                                 9.622344                            6.628617       0.060517       2.033810                    0.999395      26.259830      72.295665       0.655003       0.409061      -1.078571       0.024373      -0.019959      -0.018930       0.036752       0.009854       0.015282      -0.012520       0.004728       0.006039      -0.025128       0.007822       0.017306             12.264571       9.371982      -5.838661      -2.585035      12.636589       2.186106      14.785142           0.005591
          135              C      13.730919       2.612737      11.943398      -0.104508      33.251276 0.41298285E+03  0.96164073E+04                                 9.107269                            6.882045      -0.107779       1.946339                    0.999397      28.998657      83.849217       0.611633       0.430065      -1.052245       0.005254      -0.008234       0.002231       0.010019       0.037025       0.022672      -0.003697       0.008455      -0.147294      -0.057898      -0.005840       0.063738             10.683557       7.188738      -2.911928      -2.060724       8.416821       1.310482      16.445112           0.061936
          136              C      12.406091      13.022309      10.800915       0.601789      26.602386 0.24334493E+03  0.49582740E+04                                 8.097505                            5.401486       0.040964       2.076766                    0.999223      21.158615      56.995580       0.668594       0.449609      -1.041926      -0.011290       0.030184      -0.041032       0.052175       0.013386       0.013467       0.004566      -0.024146       0.026935      -0.025876       0.003694       0.022182             10.664550       7.782926      -0.715511      -3.008800      11.090028      -5.962186      13.120697          -0.004131
          137              C      13.085829      14.455290       8.871903       0.312154      31.713121 0.30933638E+03  0.66369535E+04                                 8.813882                            5.903445       0.124459       2.086526                    0.998903      23.042745      61.982604       0.675705       0.422485      -1.067125      -0.052664      -0.031994       0.057796       0.084483       0.008412      -0.056881      -0.026343       0.007196       0.038748      -0.055408      -0.015141       0.070549             11.629176       8.079909       1.201752      -5.541296      12.863295      -4.189868      13.944322           0.030672
          138              C      13.093155      15.800118       8.563471      -0.215819      35.013323 0.42789255E+03  0.99788790E+04                                 9.222959                            6.832660       0.161414       2.021860                    0.999550      29.385367      83.020108       0.641923       0.409144      -1.073287      -0.002678       0.025405      -0.022577       0.034092      -0.008689      -0.006689       0.022688       0.071888       0.029869      -0.049983       0.013695       0.036288             11.256734       7.344026       1.484995      -3.494732      15.944157      -4.517228      10.482019           0.019931
          139              C      15.506059      13.098379       6.313378       0.541334      24.166814 0.26720516E+03  0.55948278E+04                                 7.684160                            5.754435      -0.028475       2.041768                    0.999490      22.525238      62.290438       0.629466       0.464720      -1.029366       0.029793      -0.031119      -0.021369       0.048090       0.022067       0.080069      -0.006766       0.088930       0.014676      -0.073089      -0.033686       0.106775              9.329376       7.615504      -2.839573      -4.094535      10.793568       2.871385       9.579057          -0.005466
          140              C      13.893647      16.285300       7.533556       0.018518      38.012848 0.41577815E+03  0.95740648E+04                                 9.765033                            6.739972       0.008758       2.013290                    0.999245      26.482442      73.018667       0.649211       0.409719      -1.078841      -0.009104      -0.034625       0.010767       0.037386      -0.001504      -0.007395       0.002924       0.039413       0.011599      -0.021982       0.000860       0.021122             12.646510       7.493568      -0.226479      -3.139538      21.013702      -2.154195       9.432260           0.015070
          141              C      13.920012      17.767405       7.231990       0.534931      24.460630 0.26962250E+03  0.56625559E+04                                 7.767943                            5.788300      -0.045627       2.035271                    0.999489      22.691200      63.003760       0.625853       0.465991      -1.027866       0.001597       0.043387      -0.020139       0.047860       0.011173       0.065774       0.021592       0.075195       0.187286      -0.072281      -0.036903       0.109184              9.541617       6.462892       0.350602      -1.647164      16.074472      -1.899665       6.087487          -0.005600
          142              C      13.863304      13.581722       8.129280      -0.191669      35.913967 0.44560013E+03  0.10568179E+05                                 9.534207                            7.117135      -0.171176       1.916455                    0.999055      30.163725      87.837670       0.605836       0.426281      -1.055251       0.008756      -0.006249      -0.028385       0.030355       0.028934       0.038296       0.007354       0.024547      -0.053199      -0.043767      -0.014278       0.058045             11.316856       9.181392      -0.477217      -6.161924      10.646561      -0.620699      14.122614           0.032785
          143              C      14.665691      14.057734       7.127191       0.016847      37.303800 0.40279965E+03  0.92079662E+04                                 9.622354                            6.628621       0.060515       2.033809                    0.999395      26.259850      72.295746       0.655002       0.409061      -1.078571      -0.024373       0.019603       0.019298       0.036752       0.015611       0.009325      -0.012675       0.000209      -0.007520      -0.025128       0.007822       0.017306             12.264586       9.371996      -2.783641      -5.746642      14.932397       2.107383      12.489365           0.005591
          144              C      14.689237      15.402852       6.832491      -0.104509      33.251293 0.41298313E+03  0.96164152E+04                                 9.107268                            6.882044      -0.107779       1.946339                    0.999397      28.998676      83.849263       0.611634       0.430065      -1.052245      -0.005254      -0.001947       0.008305       0.010019       0.023927       0.036226      -0.001311       0.078045       0.061480      -0.057898      -0.005838       0.063736             10.683555       7.188737      -2.159314      -2.839588      16.525454       1.032399       8.336475           0.061936
          145              C      13.454406      11.203672      11.558897       0.601787      26.602490 0.24334616E+03  0.49583053E+04                                 8.097524                            5.401499       0.040971       2.076767                    0.999223      21.158664      56.995747       0.668593       0.449609      -1.041926       0.029765      -0.041430      -0.010942       0.052174       0.005464       0.012318       0.012361      -0.001353      -0.055083      -0.025878       0.003696       0.022182             10.664577      11.035138      -6.090147      -0.622645      12.923014      -2.969698       8.035579          -0.004131
          146              C      14.910609       9.297333      12.253095       0.312154      31.713176 0.30933709E+03  0.66369724E+04                                 8.813888                            5.903449       0.124459       2.086525                    0.998904      23.042778      61.982701       0.675705       0.422485      -1.067126      -0.033843       0.055997      -0.053446       0.084484      -0.028033       0.009612      -0.056342      -0.018516       0.001150      -0.055410      -0.015140       0.070550             11.629184      12.942528      -4.346051       1.178716      13.568148      -5.580040       8.376874           0.030672
          147              C      16.254850       8.987697      12.223282      -0.215819      35.013399 0.42789356E+03  0.99789082E+04                                 9.222971                            6.832667       0.161412       2.021858                    0.999550      29.385405      83.020239       0.641923       0.409144      -1.073287       0.025294      -0.022686      -0.002802       0.034092       0.022214      -0.006882      -0.006736      -0.050917       0.095939      -0.049983       0.013695       0.036288             11.256751      16.038693      -4.595387       1.334514      10.249951      -3.435112       7.481608           0.019931
          148              C      13.640449       6.824861      14.806200       0.541335      24.166813 0.26720520E+03  0.55948286E+04                                 7.684160                            5.754436      -0.028477       2.041768                    0.999490      22.525233      62.290423       0.629466       0.464720      -1.029366      -0.030042      -0.020298       0.031593       0.048090      -0.003055       0.025285       0.081285      -0.055666       0.104405      -0.073089      -0.033687       0.106776              9.329377      10.588142       2.621716      -3.036784       9.289673      -4.244230       8.110317          -0.005465
          149              C      16.768137       7.985216      13.040890       0.018518      38.012913 0.41577869E+03  0.95740805E+04                                 9.765042                            6.739976       0.008755       2.013288                    0.999245      26.482469      73.018759       0.649210       0.409719      -1.078841      -0.034927       0.010491      -0.008234       0.037386       0.002655      -0.000193      -0.006999      -0.025066       0.054981      -0.021982       0.000860       0.021122             12.646525      20.980639      -2.287120      -0.627424       9.220316      -3.119191       7.738621           0.015071
          150              C      18.250243       7.682927      13.024989       0.534931      24.460704 0.26962324E+03  0.56625759E+04                                 7.767960                            5.788309      -0.045629       2.035269                    0.999489      22.691235      63.003894       0.625852       0.465991      -1.027866       0.043417      -0.020125       0.000746       0.047860       0.024373       0.012985       0.062865      -0.134739       0.003336      -0.072282      -0.036904       0.109187              9.541642      16.087287      -1.955486       0.075882       5.979772      -1.562578       6.557867          -0.005599
          151              C      14.065184       8.582840      13.086062      -0.191669      35.914012 0.44560109E+03  0.10568208E+05                                 9.534213                            7.117142      -0.171176       1.916455                    0.999055      30.163760      87.837787       0.605836       0.426281      -1.055251      -0.005935      -0.028061       0.009940       0.030355       0.009722       0.029416       0.039181       0.013763       0.049226      -0.043766      -0.014278       0.058044             11.316861      10.610873      -0.856605      -0.498916      13.696486      -6.289631       9.643224           0.032784
          152              C      14.569375       7.608244      13.904934       0.016848      37.303827 0.40280010E+03  0.92079788E+04                                 9.622357                            6.628624       0.060512       2.033808                    0.999395      26.259862      72.295781       0.655002       0.409061      -1.078571       0.018726       0.018429      -0.025700       0.036753      -0.011795       0.015992       0.009840       0.004091      -0.001268      -0.025127       0.007822       0.017306             12.264590      14.727948       1.799057      -3.037293      12.087371      -5.903920       9.978450           0.005591
          153              C      15.914481       7.312888      13.890841      -0.104509      33.251329 0.41298358E+03  0.96164266E+04                                 9.107264                            6.882040      -0.107775       1.946340                    0.999397      28.998715      83.849333       0.611635       0.430064      -1.052246      -0.002133       0.008123      -0.005464       0.010019       0.000888       0.026620       0.036385      -0.070457       0.073469      -0.057897      -0.005838       0.063734             10.683550      16.360513       0.845250      -2.515482       8.138390      -2.901350       7.551748           0.061935
          154              C      11.674121      11.999328      12.644463       0.601787      26.602459 0.24334576E+03  0.49582947E+04                                 8.097516                            5.401493       0.040972       2.076768                    0.999223      21.158653      56.995694       0.668594       0.449609      -1.041926      -0.040347      -0.009866       0.031574       0.052174       0.012969       0.004961       0.012750       0.027759       0.021821      -0.025878       0.003696       0.022182             10.664565      12.488607      -3.198674      -6.035667       8.004197      -0.398013      11.500891          -0.004132
          155              C       9.820664      12.745316      14.142718       0.312154      31.713114 0.30933640E+03  0.66369539E+04                                 8.813877                            5.903443       0.124456       2.086525                    0.998904      23.042751      61.982607       0.675705       0.422485      -1.067126       0.054761      -0.054642      -0.033957       0.084483      -0.056912      -0.026684       0.011310       0.005885      -0.024673      -0.055409      -0.015141       0.070550             11.629168      13.259053      -5.680776      -4.165025       8.476858       1.539758      13.151592           0.030671
          156              C       9.558931      12.761941      15.497327      -0.215819      35.013393 0.42789355E+03  0.99789089E+04                                 9.222977                            6.832673       0.161414       2.021859                    0.999550      29.385391      83.020229       0.641922       0.409145      -1.073287      -0.021774      -0.001906       0.026164       0.034092      -0.006273       0.020579      -0.009191      -0.020457      -0.127250      -0.049983       0.013695       0.036288             11.256757       9.931265      -3.533667      -4.259884       7.591760       1.756203      16.247245           0.019930
          157              C       7.304671      15.256422      12.874297       0.541334      24.166760 0.26720442E+03  0.55948082E+04                                 7.684149                            5.754427      -0.028476       2.041769                    0.999490      22.525200      62.290303       0.629467       0.464720      -1.029366      -0.021351       0.030570      -0.030368       0.048089       0.081910      -0.007834       0.019600      -0.026096      -0.139159      -0.073089      -0.033686       0.106774              9.329362       9.477274      -4.255566       2.808666       7.915404      -2.799007      10.595409          -0.005466
          158              C       8.575299      13.597870      16.017524       0.018518      38.012825 0.41577801E+03  0.95740602E+04                                 9.765027                            6.739970       0.008756       2.013289                    0.999245      26.482441      73.018649       0.649211       0.409719      -1.078841       0.009245      -0.009438      -0.034974       0.037386      -0.006937       0.001998      -0.001321      -0.014758      -0.065430      -0.021982       0.000860       0.021123             12.646499       9.072874      -3.201540      -1.755530       7.718966      -0.056463      21.147657           0.015070
          159              C       8.325802      13.633113      17.509094       0.534930      24.460661 0.26962288E+03  0.56625652E+04                                 7.767949                            5.788304      -0.045630       2.035270                    0.999489      22.691198      63.003737       0.625853       0.465991      -1.027866      -0.018571       0.002257       0.044051       0.047859       0.063917       0.017352       0.008302       0.066606      -0.210412      -0.072282      -0.036903       0.109185              9.541625       5.853778      -1.612549      -1.537692       6.578196       0.461724      16.192900          -0.005600
          160              C       9.076616      13.549704      13.295116      -0.191669      35.913963 0.44560029E+03  0.10568183E+05                                 9.534203                            7.117136      -0.171175       1.916456                    0.999055      30.163716      87.837610       0.605836       0.426281      -1.055251      -0.028253       0.009765      -0.005273       0.030355       0.040526       0.008802       0.027309      -0.032685      -0.011782      -0.043767      -0.014278       0.058044             11.316849      13.631821      -6.332704      -0.747271       9.625565      -0.239372      10.693162           0.032782
          161              C       8.120529      14.386551      13.805195       0.016848      37.303760 0.40279932E+03  0.92079564E+04                                 9.622346                            6.628617       0.060515       2.033809                    0.999395      26.259838      72.295693       0.655003       0.409061      -1.078571       0.019081      -0.025066       0.018930       0.036752       0.009997      -0.011970       0.015716      -0.003318       0.006040      -0.025127       0.007821       0.017306             12.264573      12.218305      -5.939748       2.092993       9.790277      -2.660999      14.785136           0.005590
          162              C       7.873097      14.418899      15.159623      -0.104509      33.251268 0.41298298E+03  0.96164098E+04                                 9.107261                            6.882042      -0.107776       1.946340                    0.999397      28.998667      83.849203       0.611634       0.430065      -1.052245       0.008042      -0.005543      -0.002231       0.010019       0.037231      -0.002890       0.022788      -0.003181      -0.147292      -0.057897      -0.005839       0.063736             10.683545       8.208704      -2.948146       1.236518       7.396840      -2.105930      16.445090           0.061932
          163              N       2.943796       3.611254       1.584262      -0.520639      40.740380 0.50478854E+03  0.11954830E+05                                 9.493607                            6.941864       0.590870       2.192175                    0.999567      28.970780      75.785457       0.722434       0.357993      -1.138868      -0.015437      -0.059739       0.042950       0.075178      -0.047067      -0.009818       0.100541       0.111656      -0.080778      -0.139341       0.030699       0.108642             11.879915      15.390458      -4.626163      -6.482332       8.808205       0.949234      11.441081           0.032691
          164              N       4.794777       2.399497       0.901808      -0.558625      41.106872 0.38075719E+03  0.85975658E+04                                10.496996                            6.547253      -0.397371       1.918396                    0.997813      27.723032      76.292171       0.642506       0.422184      -1.068212      -0.082545       0.093980      -0.066750       0.141780      -0.009697      -0.006938      -0.014855       0.003736      -0.008735      -0.021986       0.007812       0.014175             14.779518      14.874483       2.339105     -10.678289       8.860603      -5.253761      20.603468           0.053394
          165              N       1.810507       2.881355       3.554832      -0.520639      40.740350 0.50478804E+03  0.11954816E+05                                 9.493602                            6.941861       0.590872       2.192176                    0.999567      28.970770      75.785422       0.722434       0.357993      -1.138868       0.040304      -0.016878      -0.061176       0.075178      -0.008228       0.098056      -0.050214      -0.090743      -0.147704      -0.139341       0.030699       0.108642             11.879908      11.037089      -6.482471       0.700071      15.856366      -4.428904       8.746267           0.032691
          166              N       1.153070       4.756851       2.367178      -0.558625      41.106907 0.38075756E+03  0.85975775E+04                                10.497010                            6.547261      -0.397370       1.918396                    0.997813      27.723046      76.292253       0.642505       0.422184      -1.068212      -0.066379      -0.080240       0.096213       0.141780      -0.006991      -0.015061      -0.008925      -0.008263       0.001808      -0.021987       0.007812       0.014175             14.779541      19.471684     -10.755120      -5.544163      15.632596       2.902327       9.234342           0.053395
          167              N       3.713456       1.679772       2.757823      -0.520640      40.740347 0.50478811E+03  0.11954817E+05                                 9.493599                            6.941860       0.590871       2.192175                    0.999567      28.970780      75.785436       0.722434       0.357992      -1.138868      -0.060249       0.042470      -0.014771       0.075178       0.098597      -0.046394      -0.009944      -0.017835       0.219869      -0.139341       0.030699       0.108642             11.879902       8.488330       0.567992      -4.403101      10.999956      -6.350384      16.151420           0.032691
          168              N       2.568155       1.062594       4.672922      -0.558626      41.106854 0.38075713E+03  0.85975652E+04                                10.497004                            6.547259      -0.397371       1.918396                    0.997813      27.723017      76.292164       0.642505       0.422184      -1.068212       0.090991      -0.069653      -0.083491       0.141780      -0.015408      -0.009016      -0.006154       0.002249       0.013310      -0.021984       0.007810       0.014174             14.779528       9.034115      -5.538848       2.737964      19.878234     -10.662657      15.426234           0.053394
          169              N       5.973947       6.535704       7.450079      -0.520641      40.740377 0.50478895E+03  0.11954841E+05                                 9.493601                            6.941864       0.590868       2.192174                    0.999567      28.970801      75.785484       0.722435       0.357992      -1.138868       0.060248       0.013307      -0.042951       0.075178      -0.042988       0.100128      -0.013382      -0.118051      -0.080783      -0.139340       0.030697       0.108643             11.879903       8.488327      -4.381042       0.718570      15.710311      -6.511924      11.441070           0.032691
          170              N       7.119248       4.642884       8.132533      -0.558626      41.106923 0.38075757E+03  0.85975773E+04                                10.497008                            6.547259      -0.397373       1.918395                    0.997813      27.723052      76.292257       0.642505       0.422184      -1.068212      -0.090992       0.085828       0.066750       0.141780      -0.009540      -0.015092      -0.006406      -0.005102      -0.008736      -0.021987       0.007812       0.014175             14.779536       9.034120       2.546521      -5.629442      14.700989     -10.485115      20.603499           0.053393
          171              N       6.743607       7.642375       5.479508      -0.520640      40.740382 0.50478835E+03  0.11954824E+05                                 9.493602                            6.941860       0.590867       2.192174                    0.999567      28.970795      75.785475       0.722435       0.357992      -1.138868       0.015437      -0.040878       0.061175       0.075177      -0.011427      -0.046703       0.099775       0.089347      -0.147703      -0.139340       0.030697       0.108643             11.879910      15.390454      -6.637079      -4.401269      11.503009       0.856820       8.746265           0.032691
          172              N       4.892626       8.365961       6.667163      -0.558625      41.106894 0.38075773E+03  0.85975806E+04                                10.496996                            6.547255      -0.397372       1.918395                    0.997813      27.723065      76.292259       0.642506       0.422183      -1.068212       0.082544       0.063490      -0.096214       0.141781      -0.007267      -0.009455      -0.014736       0.007251       0.001806      -0.021989       0.007813       0.014176             14.779515      14.874481     -10.591839       2.703719      20.229736      -5.643655       9.234327           0.053394
          173              N       7.876896       5.697980       6.276518      -0.520640      40.740385 0.50478835E+03  0.11954824E+05                                 9.493604                            6.941860       0.590869       2.192174                    0.999567      28.970790      75.785461       0.722435       0.357992      -1.138868      -0.040304       0.061718       0.014771       0.075177       0.097715      -0.011585      -0.046013       0.031780       0.219866      -0.139340       0.030697       0.108643             11.879912      11.037088       0.477481      -6.502660       8.451204      -4.174955      16.151443           0.032691
          174              N       8.534333       6.820655       4.361418      -0.558625      41.106918 0.38075761E+03  0.85975777E+04                                10.497003                            6.547256      -0.397371       1.918396                    0.997813      27.723068      76.292277       0.642506       0.422184      -1.068212       0.066379      -0.093408       0.083490       0.141781      -0.015293      -0.006471      -0.008795      -0.004427       0.013315      -0.021990       0.007813       0.014177             14.779532      19.471672      -5.909523     -10.558775       9.440683       3.114670      15.426241           0.053395
          175              N      16.431010      15.087706      16.484419      -0.520639      40.740343 0.50478814E+03  0.11954818E+05                                 9.493601                            6.941862       0.590871       2.192175                    0.999567      28.970767      75.785412       0.722434       0.357993      -1.138868       0.015437       0.059739      -0.042950       0.075178      -0.047067      -0.009818       0.100541       0.111656      -0.080778      -0.139341       0.030699       0.108642             11.879904      15.390441      -4.626156      -6.482325       8.808199       0.949231      11.441074           0.032691
          176              N      14.580029      16.299463      17.166873      -0.558625      41.106904 0.38075742E+03  0.85975733E+04                                10.497008                            6.547260      -0.397371       1.918396                    0.997813      27.723028      76.292200       0.642505       0.422184      -1.068212       0.082545      -0.093980       0.066750       0.141780      -0.009697      -0.006938      -0.014855       0.003736      -0.008735      -0.021987       0.007812       0.014175             14.779536      14.874494       2.339110     -10.678300       8.860616      -5.253773      20.603499           0.053393
          177              N      17.564299      15.817605      14.513849      -0.520639      40.740300 0.50478747E+03  0.11954798E+05                                 9.493594                            6.941857       0.590872       2.192176                    0.999567      28.970757      75.785370       0.722434       0.357993      -1.138868      -0.040304       0.016878       0.061176       0.075178      -0.008228       0.098056      -0.050214      -0.090743      -0.147705      -0.139341       0.030699       0.108642             11.879893      11.037076      -6.482459       0.700068      15.856343      -4.428898       8.746260           0.032691
          178              N      18.221736      13.942109      15.701503      -0.558625      41.106800 0.38075678E+03  0.85975543E+04                                10.496987                            6.547251      -0.397371       1.918396                    0.997813      27.723023      76.292138       0.642506       0.422184      -1.068212       0.066379       0.080240      -0.096213       0.141780      -0.006990      -0.015060      -0.008925      -0.008263       0.001809      -0.021986       0.007811       0.014175             14.779502      19.471629     -10.755084      -5.544147      15.632553       2.902315       9.234322           0.053393
          179              N      15.661350      17.019188      15.310858      -0.520640      40.740351 0.50478809E+03  0.11954817E+05                                 9.493603                            6.941862       0.590871       2.192175                    0.999567      28.970771      75.785424       0.722434       0.357993      -1.138868       0.060249      -0.042470       0.014772       0.075178       0.098597      -0.046394      -0.009943      -0.017835       0.219869      -0.139341       0.030699       0.108642             11.879909       8.488333       0.567994      -4.403104      10.999961      -6.350390      16.151433           0.032691
          180              N      16.806651      17.636366      13.395759      -0.558625      41.106763 0.38075635E+03  0.85975428E+04                                10.496986                            6.547251      -0.397371       1.918397                    0.997813      27.722992      76.292061       0.642506       0.422184      -1.068212      -0.090990       0.069652       0.083491       0.141779      -0.015408      -0.009016      -0.006153       0.002249       0.013310      -0.021984       0.007810       0.014174             14.779500       9.034098      -5.538833       2.737956      19.878190     -10.662636      15.426212           0.053396
          181              N      13.400859      12.163256      10.618602      -0.520640      40.740360 0.50478869E+03  0.11954834E+05                                 9.493603                            6.941865       0.590870       2.192175                    0.999567      28.970780      75.785442       0.722434       0.357993      -1.138868      -0.060248      -0.013307       0.042951       0.075178      -0.042988       0.100129      -0.013381      -0.118052      -0.080783      -0.139341       0.030699       0.108642             11.879906       8.488328      -4.381043       0.718571      15.710317      -6.511928      11.441073           0.032691
          182              N      12.255558      14.056076       9.936148      -0.558625      41.106791 0.38075648E+03  0.85975465E+04                                10.496987                            6.547250      -0.397371       1.918396                    0.997813      27.723009      76.292107       0.642506       0.422184      -1.068212       0.090991      -0.085829      -0.066750       0.141780      -0.009539      -0.015091      -0.006406      -0.005101      -0.008736      -0.021985       0.007811       0.014174             14.779501       9.034099       2.546510      -5.629423      14.700961     -10.485087      20.603443           0.053395
          183              N      12.631199      11.056585      12.589173      -0.520639      40.740314 0.50478762E+03  0.11954803E+05                                 9.493594                            6.941856       0.590870       2.192175                    0.999567      28.970768      75.785392       0.722435       0.357992      -1.138868      -0.015437       0.040878      -0.061176       0.075178      -0.011426      -0.046702       0.099776       0.089347      -0.147705      -0.139341       0.030699       0.108642             11.879894      15.390429      -6.637066      -4.401260      11.502996       0.856815       8.746257           0.032690
          184              N      14.482180      10.332999      11.401518      -0.558625      41.106862 0.38075743E+03  0.85975731E+04                                10.496998                            6.547258      -0.397371       1.918396                    0.997813      27.723036      76.292206       0.642506       0.422184      -1.068212      -0.082545      -0.063490       0.096213       0.141780      -0.007266      -0.009454      -0.014735       0.007250       0.001807      -0.021987       0.007812       0.014175             14.779517      14.874478     -10.591838       2.703721      20.229741      -5.643660       9.234331           0.053394
          185              N      11.497910      13.000980      11.792163      -0.520640      40.740303 0.50478741E+03  0.11954796E+05                                 9.493592                            6.941855       0.590872       2.192175                    0.999567      28.970762      75.785366       0.722435       0.357992      -1.138868       0.040304      -0.061718      -0.014771       0.075178       0.097716      -0.011584      -0.046012       0.031781       0.219867      -0.139341       0.030699       0.108642             11.879892      11.037069       0.477479      -6.502642       8.451195      -4.174947      16.151412           0.032691
          186              N      10.840473      11.878305      13.707263      -0.558625      41.106758 0.38075636E+03  0.85975421E+04                                10.496979                            6.547246      -0.397371       1.918396                    0.997813      27.723011      76.292083       0.642506       0.422184      -1.068212      -0.066379       0.093406      -0.083491       0.141780      -0.015290      -0.006470      -0.008793      -0.004429       0.013311      -0.021985       0.007811       0.014174             14.779489      19.471610      -5.909501     -10.558736       9.440660       3.114656      15.426197           0.053393
          187              O       3.357745       6.254328      15.614231      -0.440353      25.461280 0.38573019E+03  0.85156869E+04                                 6.751805                            5.977480       0.700547       2.297713                    0.998665      25.548059      63.902266       0.798705       0.347363      -1.150899       0.012493      -0.013563       0.010442       0.021191       0.007668      -0.004128      -0.004321       0.064634      -0.078312      -0.028197      -0.018362       0.046559              7.340743      10.416646      -1.516650       0.881889       5.296466      -1.041286       6.309118           0.189906
          188              O       9.662426       5.453873      15.511601      -0.441038      25.961054 0.38912998E+03  0.86169475E+04                                 6.874414                            6.014315       0.612766       2.270372                    0.998579      25.587234      64.276384       0.793484       0.348585      -1.148910      -0.020327      -0.003616       0.001294       0.020687       0.027287      -0.015033      -0.022606      -0.038076      -0.024965      -0.029881      -0.020079       0.049960              7.616313       9.958907       2.063551      -2.039017       6.377655      -1.758848       6.512376           0.165380
          189              O       5.057541       6.988674      14.437599      -0.446093      24.931187 0.37772788E+03  0.83136496E+04                                 6.693959                            5.940492       0.639732       2.279474                    0.998498      25.583783      64.353715       0.794321       0.350346      -1.145925       0.012759      -0.008357       0.018855       0.024252       0.016109      -0.012829      -0.003536      -0.028811       0.068647      -0.034927       0.006423       0.028504              7.257301       6.167649      -0.424063       0.621640       6.920675      -2.804069       8.683580           0.145240
          190              O       9.903523       3.666129      16.764484      -0.446258      25.049597 0.38661844E+03  0.85645627E+04                                 6.725629                            6.028757       0.666470       2.280942                    0.998655      25.875283      65.437522       0.784295       0.352537      -1.143392      -0.019071       0.003339      -0.008308       0.021068      -0.022601       0.023498      -0.000392      -0.019199       0.012740      -0.036600       0.005490       0.031110              7.200074       9.562622      -1.766963       0.519944       6.657154      -0.789282       5.380446           0.168888
          191              O      15.928623       2.794187       5.715485      -0.440352      25.461182 0.38572833E+03  0.85156369E+04                                 6.751798                            5.977474       0.700536       2.297711                    0.998665      25.547954      63.902004       0.798703       0.347364      -1.150898       0.010410       0.012132      -0.013914       0.021194      -0.001309      -0.003803       0.007946      -0.072124      -0.056925      -0.028200      -0.018356       0.046556              7.340736       6.300683       0.975557      -1.127717      10.352536      -1.506910       5.368988           0.189905
          192              O      16.022458       9.099510       4.919018      -0.441037      25.961068 0.38913024E+03  0.86169552E+04                                 6.874420                            6.014321       0.612764       2.270371                    0.998579      25.587221      64.276374       0.793483       0.348586      -1.148909       0.000447      -0.020356      -0.003658       0.020687      -0.014233      -0.020474       0.028530       0.003031       0.074132      -0.029879      -0.020080       0.049959              7.616320       6.256681      -1.835617      -1.682549      10.093965       2.193325       6.498314           0.165379
          193              O      14.838903       4.533753       6.489728      -0.446092      24.931176 0.37772756E+03  0.83136420E+04                                 6.693966                            5.940497       0.639730       2.279474                    0.998498      25.583725      64.353599       0.794320       0.350347      -1.145924       0.018999       0.012095      -0.008999       0.024253      -0.013957      -0.003621       0.016677       0.046593       0.009682      -0.034922       0.006420       0.028503              7.257311       8.529538       0.522867      -2.871873       6.127537      -0.343415       7.114859           0.145242
          194              O      17.221137       9.298190       3.089383      -0.446259      25.049572 0.38661801E+03  0.85645509E+04                                 6.725627                            6.028755       0.666466       2.280942                    0.998655      25.875264      65.437473       0.784294       0.352537      -1.143392      -0.008860      -0.018769       0.003621       0.021068       0.022087      -0.001111      -0.023368       0.019128       0.022497      -0.036600       0.005490       0.031110              7.200071       5.365769       0.608118      -0.806532       9.524720      -1.756226       6.709724           0.168886
          195              O       6.369556      15.712461       2.596650      -0.440352      25.461223 0.38572925E+03  0.85156604E+04                                 6.751792                            5.977470       0.700547       2.297714                    0.998665      25.548045      63.902197       0.798706       0.347363      -1.150899      -0.013111       0.010881       0.012602       0.021192      -0.004122       0.010089      -0.001536       0.007652       0.134797      -0.028197      -0.018362       0.046559              7.340727       5.195319      -1.054361      -1.295840       6.376959       1.060291      10.449903           0.189907
          196              O       5.793363      15.826818       8.925567      -0.441034      25.960887 0.38912689E+03  0.86168653E+04                                 6.874407                            6.014311       0.612756       2.270370                    0.998579      25.587045      64.275943       0.793480       0.348588      -1.148908      -0.004333       0.000601      -0.020225       0.020692      -0.022231       0.026632      -0.014472       0.034403      -0.047319      -0.029863      -0.020090       0.049954              7.616304       6.528543      -1.754127       2.246813       6.380916      -1.857776       9.939454           0.165384
          197              O       7.163767      14.593850       4.308658      -0.446093      24.931213 0.37772829E+03  0.83136613E+04                                 6.693966                            5.940498       0.639731       2.279474                    0.998498      25.583785      64.353747       0.794321       0.350346      -1.145924      -0.007899       0.019291       0.012394       0.024252      -0.003471       0.015174      -0.014373      -0.017883      -0.078074      -0.034927       0.006423       0.028504              7.257310       6.889653      -2.794025      -0.354148       8.730051       0.633956       6.152225           0.145239
          198              O       4.015303      17.089397       9.186840      -0.446255      25.049484 0.38661623E+03  0.85645059E+04                                 6.725639                            6.028765       0.666451       2.280938                    0.998655      25.875081      65.437095       0.784289       0.352540      -1.143389       0.002658      -0.008958      -0.018888       0.021073      -0.000366      -0.023214       0.022939       0.000014      -0.035050      -0.036577       0.005476       0.031102              7.200084       6.535479      -0.826757      -1.632084       5.423025       0.693767       9.641748           0.168892
          199              O       3.959900       6.835478      11.488790      -0.440352      25.461221 0.38572919E+03  0.85156605E+04                                 6.751803                            5.977479       0.700542       2.297712                    0.998665      25.547994      63.902117       0.798703       0.347364      -1.150898       0.013112      -0.012967      -0.010444       0.021193       0.009942      -0.004470      -0.003973      -0.063380      -0.078305      -0.028199      -0.018357       0.046556              7.340739       5.195327      -1.331221      -1.009330      10.517776       0.918287       6.309115           0.189906
          200              O       4.536093       0.506360      11.591420      -0.441034      25.960911 0.38912738E+03  0.86168786E+04                                 6.874409                            6.014313       0.612758       2.270371                    0.998579      25.587069      64.276006       0.793481       0.348587      -1.148908       0.004333       0.020192      -0.001294       0.020692       0.025855      -0.023131      -0.014218       0.041844      -0.024994      -0.029864      -0.020090       0.049954              7.616305       6.528545       2.185368      -1.830106       9.807998      -1.975305       6.512372           0.165384
          201              O       3.165689       5.162816      12.665423      -0.446092      24.931216 0.37772830E+03  0.83136630E+04                                 6.693975                            5.940505       0.639728       2.279473                    0.998498      25.583738      64.353663       0.794319       0.350347      -1.145924       0.007899      -0.013049      -0.018855       0.024253       0.015045      -0.003989      -0.012695       0.031015       0.068639      -0.034921       0.006420       0.028502              7.257322       6.889663      -0.449708      -2.780251       6.198694       0.720773       8.683610           0.145244
          202              O       6.956206      18.281269      10.338538      -0.446256      25.049505 0.38661656E+03  0.85645150E+04                                 6.725641                            6.028766       0.666454       2.280939                    0.998655      25.875102      65.437155       0.784289       0.352539      -1.143389      -0.002658       0.019183       0.008305       0.021072      -0.023214       0.000431       0.023487       0.015940       0.012730      -0.036580       0.005477       0.031103              7.200086       6.535483      -1.659462      -0.770334       9.684323       0.547628       5.380453           0.168890
          203              O       6.971711      11.609363       3.318855      -0.440350      25.461197 0.38572860E+03  0.85156442E+04                                 6.751799                            5.977474       0.700543       2.297713                    0.998665      25.547979      63.902068       0.798703       0.347364      -1.150898      -0.012494      -0.009973       0.013915       0.021194      -0.003863       0.007805      -0.004083       0.071755      -0.056929      -0.028199      -0.018356       0.046556              7.340736      10.416637       0.829388      -1.545984       6.236584      -1.073525       5.368987           0.189910
          204              O       0.667030      11.739368       4.115323      -0.441037      25.961053 0.38912995E+03  0.86169475E+04                                 6.874420                            6.014320       0.612763       2.270371                    0.998579      25.587203      64.276333       0.793483       0.348586      -1.148909       0.020328      -0.001169       0.003658       0.020688      -0.014089       0.027784      -0.021475      -0.005042       0.074135      -0.029878      -0.020081       0.049960              7.616319       9.958916      -1.967095       2.132226       6.391729      -1.759333       6.498314           0.165380
          205              O       5.271915      12.760135       2.544612      -0.446091      24.931153 0.37772731E+03  0.83136349E+04                                 6.693960                            5.940494       0.639729       2.279473                    0.998498      25.583726      64.353588       0.794320       0.350347      -1.145924      -0.012761      -0.018558       0.008999       0.024253      -0.012269       0.016538      -0.004210      -0.048455       0.009680      -0.034921       0.006420       0.028502              7.257303       6.167651       0.606742      -0.445121       8.489411      -2.857868       7.114848           0.145241
          206              O      18.516633      10.548495       5.944957      -0.446258      25.049569 0.38661777E+03  0.85645458E+04                                 6.725635                            6.028761       0.666464       2.280941                    0.998655      25.875220      65.437402       0.784292       0.352538      -1.143391       0.019073       0.008188      -0.003621       0.021069       0.022707      -0.023389      -0.000283      -0.015944       0.022496      -0.036594       0.005486       0.031107              7.200081       9.562635       0.459077      -1.783748       5.327877      -0.743697       6.709730           0.168889
          207              O      11.849480       3.541584       6.437690      -0.440353      25.461212 0.38572896E+03  0.85156531E+04                                 6.751797                            5.977473       0.700541       2.297712                    0.998665      25.548006      63.902117       0.798704       0.347364      -1.150899      -0.010409       0.013489      -0.012602       0.021193      -0.003843      -0.001178       0.010138      -0.008220       0.134792      -0.028199      -0.018359       0.046557              7.340734       6.300681      -1.093618       1.013636       5.271605      -1.332661      10.449915           0.189904
          208              O      11.755645       4.121472       0.108773      -0.441036      25.961069 0.38913026E+03  0.86169564E+04                                 6.874423                            6.014323       0.612764       2.270372                    0.998579      25.587208      64.276356       0.793483       0.348586      -1.148909      -0.000447       0.004354       0.020220       0.020688      -0.020950      -0.013522       0.027140      -0.037461      -0.047336      -0.029877      -0.020081       0.049959              7.616324       6.256684      -1.744476      -1.776872       6.652801       2.311339       9.939487           0.165383
          209              O      12.939200       2.708173       4.725683      -0.446090      24.931213 0.37772821E+03  0.83136597E+04                                 6.693970                            5.940501       0.639736       2.279475                    0.998498      25.583753      64.353679       0.794320       0.350347      -1.145924      -0.018999       0.008579      -0.012395       0.024253      -0.004097      -0.013824       0.015673       0.017347      -0.078061      -0.034922       0.006420       0.028502              7.257317       8.529544      -2.852267       0.620994       7.090178      -0.376430       6.152229           0.145247
          210              O      11.199019       6.562879      17.916181      -0.446258      25.049540 0.38661733E+03  0.85645322E+04                                 6.725621                            6.028750       0.666467       2.280942                    0.998655      25.875243      65.437404       0.784295       0.352537      -1.143392       0.008860      -0.002976       0.018882       0.021069      -0.000354       0.022111      -0.024025      -0.000060      -0.035065      -0.036598       0.005489       0.031109              7.200065       5.365766      -0.785214       0.635405       6.592708      -1.655674       9.641721           0.168888
          211              O      16.017061      12.444632       2.454450      -0.440355      25.461322 0.38573104E+03  0.85157077E+04                                 6.751796                            5.977472       0.700556       2.297715                    0.998665      25.548158      63.902456       0.798708       0.347362      -1.150901      -0.012492       0.013561      -0.010440       0.021188       0.007667      -0.004126      -0.004311       0.064641      -0.078325      -0.028193      -0.018370       0.046563              7.340732      10.416630      -1.516648       0.881887       5.296460      -1.041284       6.309108           0.189906
          212              O       9.712380      13.245087       2.557080      -0.441035      25.960985 0.38912871E+03  0.86169143E+04                                 6.874415                            6.014317       0.612761       2.270371                    0.998579      25.587136      64.276170       0.793482       0.348587      -1.148908       0.020331       0.003615      -0.001294       0.020690       0.027280      -0.015031      -0.022609      -0.038072      -0.024981      -0.029871      -0.020085       0.049956              7.616314       9.958909       2.063551      -2.039017       6.377657      -1.758849       6.512376           0.165384
          213              O      14.317265      11.710286       3.631082      -0.446094      24.931260 0.37772927E+03  0.83136862E+04                                 6.693961                            5.940494       0.639739       2.279475                    0.998498      25.583872      64.353922       0.794323       0.350345      -1.145926      -0.012756       0.008355      -0.018854       0.024249       0.016111      -0.012829      -0.003535      -0.028826       0.068662      -0.034936       0.006429       0.028507              7.257304       6.167650      -0.424064       0.621641       6.920678      -2.804071       8.683584           0.145242
          214              O       9.471283      15.032831       1.304197      -0.446257      25.049538 0.38661729E+03  0.85645330E+04                                 6.725634                            6.028761       0.666460       2.280941                    0.998655      25.875176      65.437293       0.784292       0.352538      -1.143391       0.019074      -0.003338       0.008307       0.021070      -0.022596       0.023493      -0.000398      -0.019197       0.012735      -0.036591       0.005484       0.031107              7.200079       9.562628      -1.766964       0.519944       6.657160      -0.789284       5.380449           0.168891
          215              O       3.446183      15.904773      12.353196      -0.440352      25.461179 0.38572833E+03  0.85156356E+04                                 6.751790                            5.977468       0.700540       2.297712                    0.998665      25.547996      63.902076       0.798705       0.347364      -1.150899      -0.010409      -0.012132       0.013913       0.021192      -0.001308      -0.003801       0.007946      -0.072126      -0.056928      -0.028199      -0.018358       0.046557              7.340725       6.300674       0.975554      -1.127714      10.352522      -1.506906       5.368981           0.189907
          216              O       3.352348       9.599450      13.149663      -0.441036      25.960968 0.38912842E+03  0.86169058E+04                                 6.874409                            6.014313       0.612761       2.270371                    0.998579      25.587141      64.276164       0.793483       0.348586      -1.148909      -0.000447       0.020359       0.003657       0.020690      -0.014231      -0.020476       0.028524       0.003024       0.074135      -0.029872      -0.020084       0.049957              7.616307       6.256672      -1.835612      -1.682547      10.093943       2.193319       6.498306           0.165379
          217              O       4.535903      14.165207      11.578953      -0.446094      24.931195 0.37772794E+03  0.83136518E+04                                 6.693965                            5.940496       0.639731       2.279474                    0.998498      25.583764      64.353688       0.794320       0.350346      -1.145924      -0.018999      -0.012093       0.008998       0.024252      -0.013957      -0.003620       0.016678       0.046598       0.009686      -0.034926       0.006422       0.028503              7.257309       8.529536       0.522866      -2.871872       6.127536      -0.343414       7.114857           0.145236
          218              O       2.153669       9.400770      14.979298      -0.446257      25.049501 0.38661665E+03  0.85645148E+04                                 6.725625                            6.028754       0.666461       2.280941                    0.998655      25.875175      65.437264       0.784293       0.352538      -1.143391       0.008859       0.018771      -0.003621       0.021070       0.022082      -0.001116      -0.023362       0.019123       0.022497      -0.036590       0.005483       0.031107              7.200068       5.365768       0.608118      -0.806532       9.524713      -1.756225       6.709723           0.168889
          219              O      13.005250       2.986499      15.472031      -0.440352      25.461269 0.38573007E+03  0.85156844E+04                                 6.751809                            5.977484       0.700544       2.297713                    0.998665      25.548024      63.902200       0.798703       0.347364      -1.150898       0.013112      -0.010881      -0.012602       0.021193      -0.004124       0.010089      -0.001536       0.007652       0.134794      -0.028198      -0.018360       0.046558              7.340747       5.195332      -1.054366      -1.295846       6.376976       1.060297      10.449933           0.189908
          220              O      13.581443       2.872142       9.143114      -0.441037      25.961034 0.38912960E+03  0.86169386E+04                                 6.874420                            6.014321       0.612763       2.270371                    0.998579      25.587178      64.276281       0.793482       0.348586      -1.148909       0.004334      -0.000601       0.020220       0.020689      -0.022227       0.026641      -0.014476       0.034396      -0.047335      -0.029876      -0.020082       0.049958              7.616320       6.528553      -1.754130       2.246819       6.380927      -1.857781       9.939480           0.165379
          221              O      12.211039       4.105110      13.760023      -0.446092      24.931209 0.37772822E+03  0.83136603E+04                                 6.693970                            5.940501       0.639731       2.279474                    0.998498      25.583759      64.353701       0.794320       0.350347      -1.145924       0.007899      -0.019291      -0.012395       0.024252      -0.003470       0.015174      -0.014373      -0.017884      -0.078068      -0.034925       0.006422       0.028503              7.257314       6.889656      -2.794026      -0.354149       8.730055       0.633957       6.152232           0.145243
          222              O      15.359503       1.609563       8.881841      -0.446257      25.049572 0.38661793E+03  0.85645504E+04                                 6.725637                            6.028763       0.666463       2.280941                    0.998655      25.875209      65.437381       0.784292       0.352538      -1.143391      -0.002659       0.008959       0.018884       0.021070      -0.000358      -0.023222       0.022947       0.000010      -0.035058      -0.036592       0.005484       0.031107              7.200083       6.535478      -0.826757      -1.632084       5.423024       0.693767       9.641748           0.168889
          223              O      15.414906      11.863482       6.579891      -0.440351      25.461270 0.38573011E+03  0.85156846E+04                                 6.751803                            5.977479       0.700549       2.297714                    0.998665      25.548054      63.902250       0.798705       0.347363      -1.150899      -0.013111       0.012967       0.010442       0.021192       0.009941      -0.004464      -0.003972      -0.063384      -0.078311      -0.028197      -0.018362       0.046559              7.340740       5.195328      -1.331222      -1.009330      10.517779       0.918288       6.309115           0.189911
          224              O      14.838713      18.192600       6.477261      -0.441037      25.961036 0.38912972E+03  0.86169425E+04                                 6.874424                            6.014325       0.612762       2.270371                    0.998579      25.587161      64.276261       0.793481       0.348587      -1.148908      -0.004334      -0.020189       0.001294       0.020689       0.025862      -0.023127      -0.014220       0.041848      -0.024978      -0.029873      -0.020084       0.049957              7.616324       6.528558       2.185374      -1.830110       9.808028      -1.975311       6.512385           0.165380
          225              O      16.209117      13.536144       5.403258      -0.446092      24.931248 0.37772894E+03  0.83136794E+04                                 6.693974                            5.940504       0.639737       2.279476                    0.998498      25.583788      64.353771       0.794320       0.350346      -1.145924      -0.007899       0.013048       0.018855       0.024251       0.015047      -0.003988      -0.012695       0.031025       0.068649      -0.034928       0.006424       0.028504              7.257320       6.889660      -0.449708      -2.780249       6.198694       0.720774       8.683607           0.145246
          226              O      12.418600       0.417691       7.730143      -0.446258      25.049584 0.38661812E+03  0.85645558E+04                                 6.725640                            6.028765       0.666461       2.280941                    0.998655      25.875218      65.437414       0.784292       0.352538      -1.143391       0.002659      -0.019180      -0.008307       0.021070      -0.023222       0.000438       0.023494       0.015943       0.012737      -0.036594       0.005485       0.031108              7.200085       6.535481      -1.659463      -0.770334       9.684321       0.547628       5.380453           0.168887
          227              O      12.403095       7.089597      14.749826      -0.440353      25.461265 0.38572992E+03  0.85156786E+04                                 6.751797                            5.977474       0.700549       2.297714                    0.998665      25.548076      63.902281       0.798706       0.347363      -1.150899       0.012493       0.009971      -0.013913       0.021191      -0.003862       0.007805      -0.004075       0.071763      -0.056933      -0.028196      -0.018364       0.046560              7.340735      10.416634       0.829388      -1.545984       6.236583      -1.073525       5.368987           0.189907
          228              O      18.707776       6.959592      13.953358      -0.441037      25.961045 0.38912983E+03  0.86169437E+04                                 6.874414                            6.014316       0.612767       2.270372                    0.998579      25.587217      64.276348       0.793484       0.348585      -1.148910      -0.020328       0.001169      -0.003658       0.020687      -0.014089       0.027785      -0.021474      -0.005042       0.074132      -0.029879      -0.020080       0.049959              7.616313       9.958906      -1.967093       2.132224       6.391723      -1.759331       6.498309           0.165381
          229              O      14.102891       5.938825      15.524069      -0.446093      24.931239 0.37772895E+03  0.83136790E+04                                 6.693969                            5.940501       0.639734       2.279474                    0.998498      25.583802      64.353786       0.794321       0.350346      -1.145925       0.012759       0.018557      -0.008998       0.024251      -0.012269       0.016539      -0.004210      -0.048466       0.009691      -0.034928       0.006424       0.028504              7.257313       6.167659       0.606744      -0.445123       8.489421      -2.857873       7.114859           0.145243
          230              O       0.858173       8.150465      12.123724      -0.446258      25.049568 0.38661774E+03  0.85645439E+04                                 6.725627                            6.028754       0.666468       2.280943                    0.998655      25.875255      65.437455       0.784294       0.352537      -1.143392      -0.019072      -0.008188       0.003621       0.021069       0.022709      -0.023392      -0.000282      -0.015945       0.022497      -0.036599       0.005488       0.031110              7.200072       9.562621       0.459077      -1.783746       5.327871      -0.743696       6.709723           0.168891
          231              O       7.525326      15.157376      11.630991      -0.440352      25.461176 0.38572835E+03  0.85156365E+04                                 6.751791                            5.977469       0.700538       2.297711                    0.998665      25.547989      63.902067       0.798704       0.347364      -1.150898       0.010409      -0.013489       0.012602       0.021192      -0.003844      -0.001177       0.010137      -0.008219       0.134790      -0.028199      -0.018358       0.046557              7.340726       6.300676      -1.093616       1.013632       5.271601      -1.332657      10.449903           0.189906
          232              O       7.619161      14.577488      17.959908      -0.441035      25.960948 0.38912809E+03  0.86168966E+04                                 6.874405                            6.014309       0.612761       2.270371                    0.998579      25.587139      64.276147       0.793483       0.348586      -1.148909       0.000447      -0.004353      -0.020222       0.020690      -0.020952      -0.013521       0.027136      -0.037464      -0.047330      -0.029872      -0.020084       0.049957              7.616300       6.256668      -1.744471      -1.776863       6.652786       2.311329       9.939447           0.165381
          233              O       6.435606      15.990787      13.342998      -0.446094      24.931208 0.37772816E+03  0.83136584E+04                                 6.693969                            5.940500       0.639730       2.279474                    0.998498      25.583762      64.353699       0.794320       0.350347      -1.145924       0.018999      -0.008579       0.012395       0.024252      -0.004096      -0.013825       0.015675       0.017346      -0.078067      -0.034925       0.006422       0.028503              7.257314       8.529540      -2.852265       0.620991       7.090175      -0.376428       6.152227           0.145234
          234              O       8.175787      12.136081       0.152500      -0.446258      25.049502 0.38661666E+03  0.85645146E+04                                 6.725622                            6.028752       0.666457       2.280939                    0.998655      25.875187      65.437283       0.784293       0.352538      -1.143391      -0.008859       0.002975      -0.018884       0.021070      -0.000358       0.022108      -0.024022      -0.000062      -0.035061      -0.036592       0.005484       0.031108              7.200065       5.365767      -0.785215       0.635405       6.592710      -1.655673       9.641719           0.168887

******************************************************
Auxiliary information for the entire system
The total spin magnetic moment of the unit cell is   11.526925
The total net atomic charge of the unit cell is   0.000004
Accuracy of reproducing the electrostatic potential in the unit cell:
  The inner radius (bohr) =    5.0000
  The outer radius (bohr) =   12.0000
  Valid grid points have density less than (e/(bohr^3)) =    0.0001
  The number of valid grid points were=       512832
  The rms potential error without charges in kcal/mol is=      7.22266
  The rms potential error with partial charges in kcal/mol is=      2.00728
  The RRMSE value at monopole order=      0.27791
  The rms potential error with partial charges and cloud penetration in kcal/mol is=      2.01398
  The RRMSE value at monopole order with cloud penetration is=      0.27884
  The rms potential error with partial charges and atomic dipoles in kcal/mol is=      0.31224
  The RRMSE value at dipole order=      0.04323
  The rms potential error with partial charges, atomic dipoles and cloud penetration in kcal/mol is=      0.30554
  The RRMSE value at dipole order with cloud penetration=      0.04230

******************************************************
The electron densities and ab initio electrostatic potential were computed in VASP using the PBE functional and
projector augmented wave method. See the main text of the journal article for a description of computational details.
The atomic charges, dipoles, and quadrupoles were computed with the DDEC6 method as described in
(a) T. A. Manz and N. Gabaldon Limas, RSC Adv. 6 (2016) 47771-47801 DOI: 10.1039/c6ra04656h
(b) N. Gabaldon Limas and T. A. Manz, RSC Adv. 8 (2018) 2678-2707 DOI: 10.1039/c7ra11829e.
For each atom in the material, the electron cloud parameters were fit to the spherically averaged atom-in-material
electron density using radial positions for which this density was between 10^-4 and 10^-2 electrons per cubic bohr.
The polarizabilities, dispersion coefficients, and quantum Drude oscillator (QDO) parameters were fit using the MCLF method.
The magnetic structure of the system was optimized in VASP from the default ferromagnetic initial guess using spin polarization.
The atomic spin moments (ASMs) were computed on this optimized magnetic structure using the DDEC6 partition as inputs
to the method of T. A. Manz and D. S. Sholl, J. Chem. Theory Comput. 7 (2011) 4146-4164 DOI: 10.1021/ct200539n.
The RMSE and RRMSE were computed using a uniform grid with Ewald summation.
