# Supplementary material for: A collection of forcefield precursors for metal–organic frameworks
Source: RSC Adv. 2019 Nov 13;9(63):36492–507. doi: 10.1039/c9ra07327b (PMC9075174; doi:10.1039/c9ra07327b)
Supplement: RA-009-C9RA07327B-s5850 [file RA-009-C9RA07327B-s5850.xyz]

  129
jmolscript: load "" {1 1 1} spacegroup "x,y,z" unitcell [{     10.400000     0.000000     0.000000 }, {      0.853130    11.772127     0.000000 }, {      4.312553     4.041468    12.621743 }]
Ni     6.115305     9.248703     3.219302     0.770636
Ni     9.450378     6.564892     9.402441     0.770690
Ni     2.156276     2.020734     6.310871     0.307309
H      6.020134     8.660532     0.271367     0.089884
H      4.266249    11.786207     1.808696     0.125841
H      7.475560     4.199218    11.989394     0.136918
H      9.573567    14.587107     9.982537     0.141677
H     10.305468    13.272680    10.417987     0.116183
H      7.301685    14.743320     9.775540     0.137457
H      6.874313    13.991023    11.076842     0.131795
H      5.059607     2.548596     7.668971     0.102459
H      4.831916    12.283603    10.858486     0.135384
H     13.442459    12.199597     9.210086     0.114674
H      7.126975    11.404818    10.669159     0.123397
H      8.075395    11.948488    11.786184     0.118347
H     10.814522    11.079747    11.326752     0.132983
H     11.455751     8.805429    10.742365     0.128512
H      7.668945     9.180957     9.856319     0.120439
H      8.164838    13.378011     7.989563     0.134393
H      7.922222    11.864984     8.293747     0.126702
H     10.572825    14.166228     7.723245     0.105149
H     10.033557    10.259486     7.937814     0.134908
H     12.222409    10.700215     6.931861     0.126027
H     12.432642     8.288486     5.116855     0.132803
H      8.276919     9.651705     6.172032     0.068866
H      9.898095    10.398445     4.695288     0.138601
H      9.779882     8.842098     4.603150     0.169214
H      6.559691     8.424047     5.389484     0.370646
H      9.545549     7.153063    12.350376     0.089891
H     11.299434     4.027388    10.813047     0.125848
H      8.090123    11.614377     0.632349     0.136908
H      5.992116     1.226488     2.639206     0.141671
H      5.260215     2.540915     2.203756     0.116184
H      8.263998     1.070275     2.846203     0.137453
H      8.691370     1.822572     1.544901     0.131795
H     10.506076    13.264999     4.952772     0.102458
H     10.733767     3.529992     1.763257     0.135398
H      2.123224     3.613998     3.411657     0.114675
H      8.438708     4.408777     1.952584     0.123397
H      7.490288     3.865107     0.835559     0.118350
H      4.751161     4.733848     1.294991     0.132983
H      4.109932     7.008166     1.879378     0.128505
H      7.896738     6.632638     2.765424     0.120429
H      7.400845     2.435584     4.632180     0.134392
H      7.643461     3.948611     4.327996     0.126704
H      4.992858     1.647367     4.898498     0.105143
H      5.532126     5.554109     4.683929     0.134906
H      3.343274     5.113380     5.689882     0.126030
H      3.133041     7.525109     7.504888     0.132809
H      7.288764     6.161890     6.449711     0.068870
H      5.667588     5.415150     7.926455     0.138607
H      5.785801     6.971497     8.018593     0.169218
H      9.005992     7.389548     7.232259     0.370655
C      5.544093     9.455152     0.355933     0.051457
C      4.586854    11.167541     1.192755    -0.023940
C      8.755956    15.295319    12.462709    -0.114556
C      9.491369    13.788917    10.526534    -0.182758
C      8.302102    12.955737    10.009042     0.118374
C      7.068835    13.872771    10.133997    -0.175902
C      5.417294    13.793679     8.254620     0.099496
C      4.840507    12.680744    10.017877    -0.136561
C      3.854767    12.640030     9.100277    -0.050458
C      8.032678    11.700408    10.849650    -0.190659
C     10.261074    10.429636    10.958197    -0.151061
C     10.606570     9.168974    10.635081    -0.043445
C      8.533905     9.366875    10.142833     0.080688
C      8.487183    12.624308     8.507055    -0.186904
C     10.725456    13.251304     7.656349     0.078233
C     10.409970    11.095408     7.780042    -0.120489
C     11.621994    11.348409     7.220899    -0.053515
C      4.118490     8.503252     5.298608     0.625664
C      2.727006     8.152452     5.721436    -0.200319
C      7.316651    11.048994     4.984326     0.544804
C      8.047953     9.721736     5.221615     0.117990
C      9.321315     9.674137     4.407513    -0.409964
C      9.132016     9.779050     2.904263     0.626192
C     10.021590     6.358443    12.265810     0.051469
C     10.978829     4.646054    11.428988    -0.023928
C      6.809727     0.518276     0.159034    -0.114556
C      6.074314     2.024678     2.095209    -0.182757
C      7.263581     2.857858     2.612701     0.118374
C      8.496848     1.940824     2.487746    -0.175903
C     10.148389     2.019916     4.367123     0.099494
C     10.725176     3.132851     2.603866    -0.136562
C     11.710916     3.173565     3.521466    -0.050454
C      7.533005     4.113187     1.772093    -0.190660
C      5.304609     5.383959     1.663546    -0.151065
C      4.959113     6.644621     1.986662    -0.043457
C      7.031778     6.446720     2.478910     0.080673
C      7.078500     3.189287     4.114688    -0.186904
C      4.840227     2.562291     4.965394     0.078233
C      5.155713     4.718187     4.841701    -0.120487
C      3.943689     4.465186     5.400844    -0.053515
C     11.447193     7.310343     7.323135     0.625700
C     12.838677     7.661143     6.900307    -0.200292
C      8.249032     4.764601     7.637417     0.544846
C      7.517730     6.091859     7.400128     0.117994
C      6.244368     6.139458     8.214230    -0.409956
C      6.433667     6.034545     9.717480     0.626217
N      5.279978    10.025002     1.503250    -0.242059
N      9.366820    14.187005    11.938907     0.057499
N      5.854524    13.421251     9.473880     0.085606
N      4.223206    13.339093     7.981990    -0.209293
N      9.518161     8.499866    10.122638    -0.251157
N      8.932812    10.569857    10.635081     0.069528
N     11.832329    12.717980     7.145169    -0.215126
N      9.852498    12.315289     8.064032     0.075942
N     10.285705     5.788593    11.118493    -0.242063
N      6.198863     1.626590     0.682836     0.057499
N      9.711159     2.392344     3.147863     0.085607
N     11.342477     2.474502     4.639753    -0.209293
N      6.047522     7.313729     2.499105    -0.251131
N      6.632871     5.243738     1.986662     0.069527
N      3.733354     3.095615     5.476574    -0.215127
N      5.713185     3.498306     4.557711     0.075942
O      5.039181     8.374481     6.135429    -0.586485
O      4.262145     8.881813     4.105853    -0.548199
O      6.252806    11.021181     4.272460    -0.553254
O      7.825933    12.066310     5.470263    -0.569785
O     10.230586     9.722089     2.222689    -0.614195
O      8.019683     9.593934     2.366577    -0.570648
O      7.231585     8.595258     4.854322    -0.518216
O     10.526502     7.439114     6.486314    -0.586498
O     11.303538     6.931782     8.515890    -0.548289
O      9.312877     4.792414     8.349283    -0.553325
O      7.739750     3.747285     7.151480    -0.569801
O      5.335097     6.091506    10.399054    -0.614269
O      7.546000     6.219661    10.255166    -0.570763
O      8.334098     7.218337     7.767421    -0.518221

The following XYZ coordinates are in angstroms. Other properties are in atomic units.
The sperically averaged electron density of each atom fit to a function of the form exp(a - br)
eigen_1, eigen_2 and eigen_3 are the three eigenvalues of traceless quadrupole moment tensor
  atom number  atomic symbol              X              Y              Z     net charge C6 coefficient C8 coefficient C10 coefficient fluctuating dipole atomic polarizability isotropic forcefield polarizability              a              b squared Pearson coefficient          <r^3>          <r^4>         wp_QDO          m_QDO          q_QDO       dipole_x       dipole_y       dipole_z         dipole            Qxy            Qxz            Qyz     Q(x^2-y^2)  Q(3z^2 - R^2)        eigen_1        eigen_2        eigen_3 static polarizability      alpha(xx)      alpha(xy)      alpha(xz)      alpha(yy)      alpha(yz)      alpha(zz) atomic spin moment
            1             Ni       6.115305       9.248703       3.219302       0.770636      92.531660 0.17685056E+04  0.54912475E+05                                16.476487                           13.581203       0.756301       2.124933                    0.991890      45.838564     119.471199       0.504359       0.391112      -1.162412       0.012417       0.045293       0.046656       0.066200       0.001615      -0.034069       0.017158       0.095106      -0.077366      -0.053006      -0.019437       0.072443             19.410609      15.588456       3.871835       2.250874      20.562774       1.050199      22.080597           1.593655
            2             Ni       9.450378       6.564892       9.402441       0.770690      92.529274 0.17684411E+04  0.54909866E+05                                16.476131                           13.580889       0.756411       2.124980                    0.991889      45.837257     119.466405       0.504370       0.391108      -1.162417      -0.012419      -0.045297      -0.046660       0.066206       0.001634      -0.034094       0.017174       0.095136      -0.077416      -0.053045      -0.019432       0.072477             19.410211      15.588235       3.871803       2.250685      20.562394       1.050210      22.080005           1.594919
            3             Ni       2.156276       2.020734       6.310871       0.307309     173.311725 0.33590414E+04  0.12184451E+06                                22.714476                           17.171076       0.979077       2.076408                    0.997374      56.208816     155.831247       0.512985       0.329163      -1.219576      -0.000001       0.000002       0.000002       0.000003      -0.011028      -0.029298      -0.002744      -0.048666      -0.083250      -0.050532       0.009708       0.040824             27.845766      40.638732       7.004329       2.667082      16.188170      -5.972098      26.710396           0.610594
            4              H       6.020134       8.660532       0.271367       0.089884       1.241211 0.93986722E+01  0.96934780E+02                                 1.956478                            1.829327      -1.317115       2.239049                    0.993603       3.993930      11.804170       0.444780       1.335203      -0.695128       0.030108      -0.037766       0.002541       0.048366      -0.018843      -0.001591       0.004205      -0.010064       0.011340      -0.021462       0.002615       0.018846              2.000416       1.641245      -0.432700       0.077970       2.590714       0.027110       1.769289          -0.000075
            5              H       4.266249      11.786207       1.808696       0.125841       0.989023 0.67766386E+01  0.63514333E+02                                 1.617217                            1.508363      -0.741921       2.542576                    0.999807       3.171809       8.539373       0.519063       1.259008      -0.715299      -0.017142       0.028098       0.032472       0.046236      -0.014737      -0.000463       0.000930      -0.020010       0.030339      -0.022869       0.009754       0.013115              1.663610       1.424760      -0.184170      -0.214902       1.742907       0.466158       1.823164           0.000064
            6              H       7.475560       4.199218      11.989394       0.136918       1.043991 0.75758600E+01  0.74357832E+02                                 1.781421                            1.674171      -1.238840       2.305238                    0.995401       3.652428      10.681496       0.449793       1.387391      -0.685507      -0.019706       0.036885      -0.015961       0.044762      -0.015524       0.001009       0.007006      -0.011733       0.030493      -0.022407       0.006060       0.016347              1.817338       1.584626      -0.302835       0.298338       2.055742      -0.391253       1.811646           0.000270
            7              H       9.573567      14.587107       9.982537       0.141677       0.872716 0.65106749E+01  0.62012998E+02                                 1.634153                            1.588369      -1.310835       2.275322                    0.992870       3.707672      10.959293       0.442529       1.453142      -0.672312       0.000084       0.028847      -0.018732       0.034396      -0.001784       0.001470       0.001869      -0.008461       0.005653      -0.005965       0.001336       0.004629              1.666979       1.353841       0.072939      -0.016747       1.905596      -0.311857       1.741501           0.000011
            8              H      10.305468      13.272680      10.417987       0.116183       1.058296 0.85114646E+01  0.85461442E+02                                 1.761686                            1.739760      -1.040244       2.376825                    0.996328       3.728648      10.801471       0.457441       1.333538      -0.696758       0.027342      -0.016058      -0.002505       0.031807      -0.005950       0.002464      -0.000963       0.015199      -0.017283      -0.006789      -0.006118       0.012906              1.772644       1.864098      -0.303722      -0.116164       1.785653       0.130514       1.668183          -0.000022
            9              H       7.301685      14.743320       9.775540       0.137457       0.855099 0.64184171E+01  0.60596788E+02                                 1.584420                            1.556357      -1.064530       2.391740                    0.995559       3.547288      10.261115       0.458419       1.415212      -0.680343       0.009803       0.032946      -0.012273       0.036498       0.005234       0.004248      -0.004991      -0.004381      -0.017251      -0.010850       0.002010       0.008840              1.598442       1.442095       0.162251       0.011650       1.915788      -0.205611       1.437443          -0.000019
           10              H       6.874313      13.991023      11.076842       0.131795       1.053679 0.82923190E+01  0.82349745E+02                                 1.742041                            1.707674      -0.927168       2.449344                    0.997806       3.465769       9.839648       0.467686       1.318759      -0.701843      -0.010131       0.003106       0.032166       0.033867      -0.000489      -0.006554      -0.002601       0.006471       0.016703      -0.007293      -0.002970       0.010263              1.757520       1.593486      -0.007441       0.007019       1.478802       0.155556       2.200271          -0.000048
           11              H       5.059607       2.548596       7.668971       0.102459       1.024408 0.73193829E+01  0.71298459E+02                                 1.756757                            1.640732      -1.270346       2.271864                    0.994839       3.820823      11.169496       0.455899       1.379216      -0.685809       0.023113       0.028762      -0.034450       0.050481       0.009349      -0.001287      -0.009578       0.007531       0.007692      -0.014716       0.001236       0.013480              1.797608       1.754924       0.310833      -0.270945       1.691499      -0.427757       1.946400           0.000002
           12              H       4.831916      12.283603      10.858486       0.135384       1.123181 0.81105463E+01  0.78670424E+02                                 1.691296                            1.599743      -0.831699       2.497395                    0.999645       3.169423       8.385117       0.533658       1.183264      -0.734225      -0.010882      -0.020155       0.040315       0.046368       0.017740       0.005240      -0.018475       0.018662       0.015806      -0.032012       0.011233       0.020779              1.695570       1.513226       0.000651      -0.030638       1.466513      -0.364418       2.106972          -0.000011
           13              H      13.442459      12.199597       9.210086       0.114674       1.140574 0.77466938E+01  0.75413494E+02                                 1.796727                            1.621502      -1.062013       2.376401                    0.997605       3.500370       9.746290       0.494338       1.272769      -0.710162      -0.035967      -0.021305       0.008420       0.042643       0.011609      -0.004098      -0.014432       0.014444       0.024342      -0.021982       0.001043       0.020939              1.898752       2.686518       0.535785      -0.022739       1.579656      -0.033788       1.430083           0.000053
           14              H       7.126975      11.404818      10.669159       0.123397       1.081071 0.84686885E+01  0.83910792E+02                                 1.709506                            1.674379      -1.061774       2.375970                    0.996200       3.489699       9.655960       0.497946       1.241431      -0.717910      -0.028687      -0.007836      -0.004680       0.030104       0.001177      -0.003701       0.002397      -0.004359      -0.012586      -0.007002       0.002082       0.004920              1.711652       2.144841       0.032613       0.190432       1.560375      -0.006574       1.429742          -0.000070
           15              H       8.075395      11.948488      11.786184       0.118347       1.087565 0.84589495E+01  0.84255548E+02                                 1.755292                            1.703710      -1.007947       2.393274                    0.997674       3.572690      10.092529       0.477879       1.286785      -0.707569      -0.002218       0.008618       0.029729       0.031032      -0.005761      -0.008771       0.001231       0.002476       0.018188      -0.010600      -0.002214       0.012814              1.781888       1.434135       0.005822       0.154326       1.604549       0.222502       2.306981          -0.000109
           16              H      10.814522      11.079747      11.326752       0.132983       0.981389 0.69406089E+01  0.65511485E+02                                 1.612413                            1.529606      -0.747738       2.534820                    0.999868       3.216926       8.721989       0.513326       1.264134      -0.713805       0.035910       0.023183       0.017998       0.046378       0.000049       0.012551       0.009717       0.016838      -0.060159      -0.026841       0.004251       0.022590              1.637668       1.494614       0.280906       0.180746       1.898793       0.274493       1.519596           0.000185
           17              H      11.455751       8.805429      10.742365       0.128512       1.081073 0.78583045E+01  0.76232567E+02                                 1.705639                            1.619178      -0.850127       2.494453                    0.999325       3.215461       8.733065       0.504665       1.251099      -0.718283       0.046626      -0.018202       0.001418       0.050073      -0.001612       0.011657       0.008425       0.015708      -0.061876      -0.026393       0.004965       0.021428              1.719310       2.031653      -0.372950       0.092662       1.633662      -0.080871       1.492614          -0.000016
           18              H       7.668945       9.180957       9.856319       0.120439       1.060742 0.78075608E+01  0.75783049E+02                                 1.691696                            1.618766      -0.889708       2.470361                    0.999260       3.285649       8.990109       0.501378       1.258590      -0.715648      -0.050368      -0.023001      -0.020514       0.059049       0.003009       0.011830       0.008038       0.013816      -0.054488      -0.023681       0.002450       0.021231              1.689224       2.023815       0.240757       0.282836       1.597790       0.120156       1.446067          -0.000299
           19              H       8.164838      13.378011       7.989563       0.134393       0.938922 0.71160174E+01  0.69418012E+02                                 1.716845                            1.660031      -1.496722       2.174202                    0.991603       3.947787      11.873935       0.432359       1.452200      -0.671299      -0.010608       0.025864      -0.022030       0.035592      -0.008266       0.000499      -0.004258       0.006194       0.012729      -0.011619       0.002885       0.008734              1.757077       1.630496      -0.248712       0.100460       1.946401      -0.289920       1.694334          -0.000046
           20              H       7.922222      11.864984       8.293747       0.126702       1.082081 0.87991399E+01  0.89229742E+02                                 1.805652                            1.784465      -1.222717       2.307567                    0.993362       3.704577      10.841528       0.445071       1.357085      -0.692607      -0.021065      -0.026014      -0.010173       0.034986       0.011314      -0.001728       0.006507       0.001588      -0.030019      -0.014600      -0.002144       0.016744              1.818552       1.786917       0.281104       0.091115       1.987520       0.153734       1.681218          -0.000007
           21              H      10.572825      14.166228       7.723245       0.105149       1.127723 0.81984326E+01  0.82179464E+02                                 1.864417                            1.728279      -1.480955       2.162083                    0.993800       4.035452      11.977065       0.447245       1.366243      -0.687253      -0.002551       0.047926      -0.001531       0.048019       0.005199      -0.012458      -0.002499      -0.007036      -0.028861      -0.017787       0.003151       0.014636              1.920799       1.566976      -0.269711      -0.098564       2.636214       0.109955       1.559206           0.000001
           22              H      10.033557      10.259486       7.937814       0.134908       0.892081 0.62259104E+01  0.58504437E+02                                 1.635045                            1.540588      -1.248674       2.303356                    0.994542       3.628530      10.572097       0.455952       1.429556      -0.676648      -0.009521      -0.044740       0.001157       0.045756      -0.002140      -0.009464       0.000364      -0.015660      -0.048547      -0.020505       0.004200       0.016305              1.680591       1.441339       0.321985      -0.070581       2.150702      -0.144089       1.449732           0.000039
           23              H      12.222409      10.700215       6.931861       0.126027       0.974605 0.66995225E+01  0.63236542E+02                                 1.653257                            1.537159      -0.916204       2.452333                    0.999220       3.396430       9.478766       0.490633       1.322589      -0.699566       0.027539      -0.030408      -0.016309       0.044148       0.002525      -0.011418       0.000574       0.000751      -0.039009      -0.018303       0.005576       0.012726              1.701444       1.813788      -0.467558      -0.220307       1.895792       0.265334       1.394753          -0.000136
           24              H      12.432642       8.288486       5.116855       0.132803       1.095344 0.84128277E+01  0.84071264E+02                                 1.791107                            1.722838      -1.270981       2.289643                    0.995657       3.593374      10.323042       0.463257       1.323057      -0.699413      -0.025405       0.005716      -0.020721       0.033278      -0.003789       0.007169      -0.003380       0.003170       0.015747      -0.007000      -0.004475       0.011476              1.808578       2.159190      -0.142401       0.263628       1.495895      -0.124418       1.770651          -0.000177
           25              H       8.276919       9.651705       6.172032       0.068866       1.153578 0.90337524E+01  0.91856566E+02                                 1.842283                            1.771938      -1.104267       2.334636                    0.993965       3.920570      11.344501       0.462172       1.303347      -0.702358       0.014254      -0.010350       0.042491       0.045997       0.003277       0.000065       0.001599       0.002647       0.023060      -0.007488      -0.000417       0.007905              1.880898       1.589342       0.026668       0.316414       1.645488      -0.074144       2.407864           0.001097
           26              H       9.898095      10.398445       4.695288       0.138601       1.105625 0.88044365E+01  0.89737734E+02                                 1.855646                            1.801492      -1.342056       2.241567                    0.993618       3.878422      11.563659       0.434748       1.382275      -0.686043       0.015720       0.013704       0.003314       0.021117       0.007505      -0.002881      -0.000316       0.003000      -0.021328      -0.008049      -0.003478       0.011527              1.878850       1.856789       0.409428       0.200189       2.128697       0.212563       1.651062          -0.000014
           27              H       9.779882       8.842098       4.603150       0.169214       1.007466 0.76799814E+01  0.75652398E+02                                 1.759553                            1.696184      -1.171789       2.347868                    0.995832       3.542726      10.386083       0.442615       1.404809      -0.683237       0.008750      -0.023419       0.003604       0.025259       0.000122      -0.006054       0.003308      -0.004537      -0.009985      -0.008743       0.002440       0.006304              1.787443       1.714419      -0.382548       0.157036       2.086763      -0.229082       1.561147          -0.000191
           28              H       6.559691       8.424047       5.389484       0.370646       0.487527 0.30114671E+01  0.24186408E+02                                 1.198744                            1.150052      -1.331066       2.361447                    0.996480       2.848350       8.313031       0.463047       1.646980      -0.637276      -0.007084      -0.008057       0.011677       0.015857       0.007095       0.004941       0.002348      -0.012924       0.012196      -0.012444       0.001947       0.010497              1.229524       1.434745       0.184975      -0.183999       1.127014      -0.120209       1.126813          -0.000052
           29              H       9.545549       7.153063      12.350376       0.089891       1.241199 0.93985566E+01  0.96933309E+02                                 1.956466                            1.829316      -1.317108       2.239054                    0.993604       3.993911      11.804105       0.444782       1.335203      -0.695128      -0.030109       0.037766      -0.002541       0.048366      -0.018843      -0.001591       0.004204      -0.010064       0.011339      -0.021462       0.002615       0.018846              2.000403       1.641236      -0.432698       0.077970       2.590696       0.027109       1.769277          -0.000087
           30              H      11.299434       4.027388      10.813047       0.125848       0.989015 0.67765708E+01  0.63513518E+02                                 1.617205                            1.508353      -0.741925       2.542576                    0.999807       3.171789       8.539298       0.519066       1.259004      -0.715299       0.017142      -0.028098      -0.032472       0.046236      -0.014736      -0.000463       0.000930      -0.020010       0.030338      -0.022868       0.009754       0.013115              1.663599       1.424750      -0.184168      -0.214900       1.742894       0.466153       1.823151           0.000051
           31              H       8.090123      11.614377       0.632349       0.136908       1.044025 0.75761633E+01  0.74361558E+02                                 1.781459                            1.674205      -1.238869       2.305220                    0.995400       3.652494      10.681745       0.449788       1.387391      -0.685507       0.019706      -0.036885       0.015961       0.044762      -0.015524       0.001009       0.007007      -0.011733       0.030494      -0.022407       0.006060       0.016347              1.817379       1.584658      -0.302846       0.298348       2.055791      -0.391267       1.811687           0.000278
           32              H       5.992116       1.226488       2.639206       0.141671       0.872732 0.65108301E+01  0.62014851E+02                                 1.634172                            1.588388      -1.310855       2.275310                    0.992870       3.707719      10.959468       0.442526       1.453142      -0.672312      -0.000084      -0.028847       0.018732       0.034395      -0.001784       0.001470       0.001869      -0.008460       0.005652      -0.005965       0.001336       0.004629              1.667000       1.353855       0.072941      -0.016747       1.905621      -0.311863       1.741524           0.000023
           33              H       5.260215       2.540915       2.203756       0.116184       1.058293 0.85114324E+01  0.85461057E+02                                 1.761685                            1.739758      -1.040247       2.376825                    0.996328       3.728643      10.801460       0.457440       1.333540      -0.696758      -0.027342       0.016058       0.002505       0.031808      -0.005950       0.002464      -0.000963       0.015199      -0.017283      -0.006788      -0.006118       0.012906              1.772643       1.864096      -0.303723      -0.116163       1.785652       0.130514       1.668181          -0.000020
           34              H       8.263998       1.070275       2.846203       0.137453       0.855105 0.64184785E+01  0.60597509E+02                                 1.584427                            1.556364      -1.064526       2.391740                    0.995559       3.547306      10.261177       0.458418       1.415212      -0.680344      -0.009803      -0.032945       0.012273       0.036498       0.005234       0.004248      -0.004991      -0.004382      -0.017252      -0.010850       0.002010       0.008840              1.598449       1.442101       0.162252       0.011651       1.915797      -0.205612       1.437449          -0.000013
           35              H       8.691370       1.822572       1.544901       0.131795       1.053677 0.82922983E+01  0.82349499E+02                                 1.742040                            1.707673      -0.927171       2.449343                    0.997806       3.465768       9.839647       0.467686       1.318760      -0.701842       0.010132      -0.003106      -0.032167       0.033867      -0.000490      -0.006554      -0.002601       0.006471       0.016703      -0.007293      -0.002970       0.010264              1.757518       1.593485      -0.007440       0.007019       1.478801       0.155556       2.200269          -0.000045
           36              H      10.506076      13.264999       4.952772       0.102458       1.024410 0.73194007E+01  0.71298689E+02                                 1.756760                            1.640735      -1.270352       2.271860                    0.994839       3.820831      11.169531       0.455898       1.379217      -0.685809      -0.023113      -0.028762       0.034450       0.050481       0.009349      -0.001287      -0.009578       0.007531       0.007692      -0.014716       0.001236       0.013480              1.797611       1.754928       0.310834      -0.270946       1.691502      -0.427758       1.946404           0.000004
           37              H      10.733767       3.529992       1.763257       0.135398       1.123159 0.81103483E+01  0.78668021E+02                                 1.691271                            1.599721      -0.831687       2.497402                    0.999645       3.169392       8.385009       0.533663       1.183260      -0.734225       0.010882       0.020155      -0.040315       0.046368       0.017739       0.005240      -0.018475       0.018661       0.015806      -0.032012       0.011233       0.020778              1.695545       1.513205       0.000651      -0.030637       1.466493      -0.364408       2.106936          -0.000010
           38              H       2.123224       3.613998       3.411657       0.114675       1.140575 0.77467037E+01  0.75413642E+02                                 1.796731                            1.621505      -1.062012       2.376401                    0.997605       3.500375       9.746319       0.494336       1.272772      -0.710161       0.035967       0.021305      -0.008420       0.042643       0.011609      -0.004098      -0.014432       0.014444       0.024342      -0.021982       0.001043       0.020939              1.898756       2.686525       0.535787      -0.022740       1.579659      -0.033788       1.430085           0.000056
           39              H       8.438708       4.408777       1.952584       0.123397       1.081068 0.84686569E+01  0.83910408E+02                                 1.709504                            1.674377      -1.061768       2.375973                    0.996200       3.489693       9.655942       0.497945       1.241432      -0.717910       0.028687       0.007837       0.004680       0.030104       0.001177      -0.003701       0.002397      -0.004360      -0.012587      -0.007002       0.002082       0.004920              1.711650       2.144837       0.032613       0.190431       1.560373      -0.006574       1.429740          -0.000069
           40              H       7.490288       3.865107       0.835559       0.118350       1.087563 0.84589345E+01  0.84255345E+02                                 1.755288                            1.703706      -1.007943       2.393276                    0.997674       3.572686      10.092508       0.477880       1.286782      -0.707570       0.002218      -0.008618      -0.029729       0.031032      -0.005761      -0.008771       0.001231       0.002475       0.018187      -0.010600      -0.002214       0.012814              1.781884       1.434132       0.005822       0.154325       1.604546       0.222501       2.306975          -0.000110
           41              H       4.751161       4.733848       1.294991       0.132983       0.981386 0.69405918E+01  0.65511287E+02                                 1.612411                            1.529605      -0.747735       2.534822                    0.999868       3.216924       8.721983       0.513326       1.264134      -0.713805      -0.035910      -0.023183      -0.017998       0.046378       0.000049       0.012551       0.009717       0.016838      -0.060158      -0.026841       0.004251       0.022590              1.637665       1.494612       0.280905       0.180745       1.898790       0.274492       1.519594           0.000185
           42              H       4.109932       7.008166       1.879378       0.128505       1.081080 0.78583730E+01  0.76233433E+02                                 1.705652                            1.619189      -0.850133       2.494450                    0.999325       3.215473       8.733122       0.504661       1.251105      -0.718282      -0.046626       0.018202      -0.001419       0.050073      -0.001612       0.011657       0.008425       0.015708      -0.061877      -0.026393       0.004965       0.021428              1.719322       2.031668      -0.372954       0.092662       1.633675      -0.080872       1.492624          -0.000002
           43              H       7.896738       6.632638       2.765424       0.120429       1.060750 0.78076332E+01  0.75783938E+02                                 1.691708                            1.618777      -0.889713       2.470358                    0.999260       3.285662       8.990160       0.501375       1.258594      -0.715647       0.050368       0.023000       0.020514       0.059048       0.003009       0.011830       0.008038       0.013816      -0.054487      -0.023680       0.002450       0.021230              1.689236       2.023831       0.240760       0.282839       1.597802       0.120158       1.446077          -0.000280
           44              H       7.400845       2.435584       4.632180       0.134392       0.938924 0.71160396E+01  0.69418289E+02                                 1.716848                            1.660034      -1.496727       2.174199                    0.991603       3.947795      11.873968       0.432358       1.452201      -0.671298       0.010608      -0.025863       0.022031       0.035592      -0.008266       0.000499      -0.004258       0.006194       0.012729      -0.011619       0.002886       0.008734              1.757080       1.630499      -0.248712       0.100460       1.946404      -0.289920       1.694337          -0.000045
           45              H       7.643461       3.948611       4.327996       0.126704       1.082079 0.87991165E+01  0.89229451E+02                                 1.805650                            1.784462      -1.222719       2.307567                    0.993362       3.704574      10.841518       0.445072       1.357085      -0.692607       0.021065       0.026015       0.010173       0.034986       0.011314      -0.001728       0.006507       0.001588      -0.030019      -0.014600      -0.002144       0.016744              1.818549       1.786915       0.281103       0.091115       1.987518       0.153734       1.681215          -0.000004
           46              H       4.992858       1.647367       4.898498       0.105143       1.127749 0.81986644E+01  0.82182325E+02                                 1.864441                            1.728299      -1.480974       2.162070                    0.993800       4.035500      11.977226       0.447244       1.366237      -0.687254       0.002550      -0.047925       0.001532       0.048018       0.005199      -0.012458      -0.002500      -0.007035      -0.028860      -0.017787       0.003151       0.014636              1.920823       1.566994      -0.269717      -0.098566       2.636252       0.109958       1.559224           0.000002
           47              H       5.532126       5.554109       4.683929       0.134906       0.892083 0.62259265E+01  0.58504626E+02                                 1.635047                            1.540590      -1.248676       2.303355                    0.994542       3.628535      10.572115       0.455951       1.429557      -0.676648       0.009522       0.044740      -0.001157       0.045756      -0.002140      -0.009464       0.000364      -0.015660      -0.048547      -0.020506       0.004201       0.016305              1.680594       1.441341       0.321986      -0.070581       2.150706      -0.144089       1.449734           0.000045
           48              H       3.343274       5.113380       5.689882       0.126030       0.974604 0.66995161E+01  0.63236471E+02                                 1.653256                            1.537158      -0.916202       2.452334                    0.999220       3.396429       9.478765       0.490634       1.322588      -0.699566      -0.027539       0.030408       0.016309       0.044148       0.002525      -0.011418       0.000575       0.000751      -0.039008      -0.018303       0.005576       0.012726              1.701443       1.813787      -0.467558      -0.220307       1.895791       0.265334       1.394752          -0.000137
           49              H       3.133041       7.525109       7.504888       0.132809       1.095302 0.84124037E+01  0.84065888E+02                                 1.791056                            1.722791      -1.270923       2.289674                    0.995658       3.593282      10.322676       0.463265       1.323051      -0.699414       0.025405      -0.005716       0.020722       0.033279      -0.003789       0.007169      -0.003381       0.003170       0.015748      -0.007000      -0.004475       0.011476              1.808526       2.159120      -0.142395       0.263618       1.495856      -0.124413       1.770602          -0.000185
           50              H       7.288764       6.161890       6.449711       0.068870       1.153589 0.90338515E+01  0.91857777E+02                                 1.842288                            1.771942      -1.104255       2.334639                    0.993965       3.920588      11.344546       0.462174       1.303339      -0.702359      -0.014255       0.010350      -0.042490       0.045997       0.003277       0.000065       0.001599       0.002648       0.023060      -0.007488      -0.000417       0.007905              1.880903       1.589346       0.026668       0.316415       1.645493      -0.074144       2.407871           0.001098
           51              H       5.667588       5.415150       7.926455       0.138607       1.105607 0.88042458E+01  0.89735221E+02                                 1.855618                            1.801467      -1.342016       2.241586                    0.993619       3.878373      11.563441       0.434754       1.382267      -0.686045      -0.015721      -0.013704      -0.003313       0.021117       0.007505      -0.002883      -0.000315       0.003001      -0.021328      -0.008051      -0.003477       0.011528              1.878821       1.856761       0.409419       0.200184       2.128663       0.212557       1.651038          -0.000017
           52              H       5.785801       6.971497       8.018593       0.169218       1.007459 0.76799187E+01  0.75651554E+02                                 1.759538                            1.696171      -1.171765       2.347877                    0.995832       3.542704      10.385971       0.442620       1.404799      -0.683239      -0.008750       0.023419      -0.003604       0.025258       0.000122      -0.006055       0.003308      -0.004536      -0.009986      -0.008744       0.002440       0.006304              1.787427       1.714405      -0.382542       0.157034       2.086742      -0.229078       1.561134          -0.000200
           53              H       9.005992       7.389548       7.232259       0.370655       0.487520 0.30114159E+01  0.24185888E+02                                 1.198731                            1.150041      -1.331054       2.361455                    0.996481       2.848322       8.312925       0.463050       1.646975      -0.637277       0.007084       0.008057      -0.011677       0.015857       0.007095       0.004941       0.002348      -0.012924       0.012197      -0.012444       0.001947       0.010497              1.229510       1.434726       0.184971      -0.183995       1.127002      -0.120206       1.126801          -0.000063
           54              C       5.544093       9.455152       0.355933       0.051457      26.852716 0.33881189E+03  0.75448370E+04                                 7.926553                            6.219049       0.172769       2.059641                    0.999346      27.116353      77.898541       0.642531       0.428076      -1.048375      -0.004906       0.044243       0.019266       0.048504      -0.015370      -0.002174       0.000771       0.016457      -0.072390      -0.024236      -0.005358       0.029595              9.017375       5.274479      -2.149069       1.684774       9.446725      -0.176034      12.330921          -0.005056
           55              C       4.586854      11.167541       1.192755      -0.023940      28.064612 0.37917318E+03  0.86401074E+04                                 8.080490                            6.543442       0.308752       2.090107                    0.999785      27.852932      79.594266       0.634773       0.423454      -1.056634       0.030742      -0.056202       0.044088       0.077765      -0.026915      -0.005480      -0.004992      -0.049868       0.035958      -0.043571       0.012565       0.031005              8.916798       5.587676      -2.025063       0.099189       9.153510       1.465027      12.009207          -0.000169
           56              C       8.755956      15.295319      12.462709      -0.114556      29.750637 0.42333291E+03  0.99274815E+04                                 8.469740                            6.951417       0.170411       2.041650                    0.997966      29.092782      84.667007       0.610173       0.428051      -1.052538       0.029690      -0.023264      -0.033821       0.050661      -0.041163      -0.005755       0.013088      -0.079169       0.034189      -0.062807       0.006814       0.055993              9.327593       5.844170      -2.105450       1.638707       9.971277      -0.416660      12.167333           0.001887
           57              C       9.491369      13.788917      10.526534      -0.182758      28.603926 0.42619318E+03  0.10040868E+05                                 8.300848                            6.953699      -0.346412       1.895790                    0.995166      29.355954      86.456753       0.611061       0.425458      -1.051044      -0.045417       0.003591       0.065117       0.079473      -0.016454       0.003207       0.011002      -0.003136       0.086074      -0.032463       0.001016       0.031447              9.570075       7.105683       1.001153       1.076042       8.416073       2.710029      13.188469           0.000531
           58              C       8.302102      12.955737      10.009042       0.118374      24.278295 0.37106857E+03  0.84304695E+04                                 8.299695                            7.270999      -0.377387       1.912979                    0.997790      26.201961      75.365300       0.504595       0.534275      -0.994541      -0.001303       0.006582       0.001578       0.006893       0.000883      -0.003890      -0.004336       0.000195      -0.001323      -0.005555      -0.000646       0.006201              9.306476       8.740808      -0.636728       0.524562       9.270762       0.416695       9.907859          -0.000216
           59              C       7.068835      13.872771      10.133997      -0.175902      28.297440 0.41090414E+03  0.95902642E+04                                 8.266107                            6.852838      -0.304220       1.916686                    0.995434      28.860136      84.529889       0.612328       0.428580      -1.049386      -0.037546      -0.053014      -0.041552       0.077115       0.021051       0.014740      -0.000353       0.036200      -0.033380      -0.025781      -0.011244       0.037025              9.471525      13.190908      -0.589420       2.901651       7.339609       0.435845       7.884060           0.000314
           60              C       5.417294      13.793679       8.254620       0.099496      25.591279 0.31477369E+03  0.68538356E+04                                 7.663676                            5.997095       0.452885       2.175325                    0.999599      25.490301      71.454036       0.656532       0.428464      -1.052408      -0.031640      -0.022648       0.023451       0.045430      -0.003479      -0.022816       0.004586      -0.039652      -0.002051      -0.034763       0.010994       0.023769              8.634736      10.968160       1.861357       1.522889       5.656902      -2.073779       9.279146          -0.002115
           61              C       4.840507      12.680744      10.017877      -0.136561      28.677045 0.38342570E+03  0.86973366E+04                                 7.956610                            6.407828       0.593478       2.166642                    0.999892      28.256902      78.656698       0.672402       0.401580      -1.078625       0.038010       0.037950      -0.000761       0.053717       0.055582      -0.006061      -0.041420       0.040492       0.056360      -0.078730       0.009912       0.068818              8.618368      11.149322       1.482461       1.398922       5.451526      -1.873364       9.254255           0.000365
           62              C       3.854767      12.640030       9.100277      -0.050458      30.578489 0.38842985E+03  0.88941418E+04                                 8.489338                            6.553634       0.111696       2.006802                    0.999748      28.607840      81.637330       0.645107       0.414651      -1.063443       0.007275       0.030083      -0.062355       0.069614       0.031073      -0.014605      -0.021614       0.005114       0.044510      -0.039415      -0.005837       0.045252              9.575688      14.639173       3.069936       1.451352       6.004390      -1.157371       8.083503          -0.000682
           63              C       8.032678      11.700408      10.849650      -0.190659      27.002217 0.40469117E+03  0.93944938E+04                                 7.907779                            6.725890      -0.197026       1.938403                    0.997066      29.120523      84.625149       0.629433       0.419186      -1.056885       0.059020      -0.026527      -0.034149       0.073166      -0.026645      -0.015794       0.012428       0.020302      -0.093777      -0.036327      -0.012820       0.049147              8.751929       7.251336      -2.437053       0.374445      11.758986      -0.757853       7.245466           0.000438
           64              C      10.261074      10.429636      10.958197      -0.151061      29.480648 0.43496405E+03  0.10228103E+05                                 8.267088                            6.955690       0.324126       2.072960                    0.999591      29.529311      84.924226       0.624462       0.417117      -1.063666      -0.039018       0.024669      -0.009396       0.047109      -0.002287       0.045037       0.028392       0.072472      -0.195720      -0.088146       0.005115       0.083031              8.895202       7.705821      -0.322360       1.411609      12.574429       2.070780       6.405355           0.001264
           65              C      10.606570       9.168974      10.635081      -0.043445      27.868977 0.39568018E+03  0.91323173E+04                                 8.037814                            6.687058       0.033713       1.986109                    0.999658      28.854605      83.567313       0.626199       0.423796      -1.054164      -0.032871      -0.043709      -0.045143       0.070914       0.008603       0.020046       0.022592       0.058790      -0.097738      -0.049080      -0.004439       0.053518              8.639635       8.552237      -1.581420       1.102244      11.524900       1.165154       5.841767          -0.001869
           66              C       8.533905       9.366875      10.142833       0.080688      23.555736 0.31204908E+03  0.67618983E+04                                 7.118215                            5.891118       0.538190       2.192550                    0.999891      25.627123      71.050088       0.677730       0.417065      -1.062325       0.036612      -0.016408       0.006350       0.040620       0.023993       0.007893       0.002846       0.023486       0.009450      -0.028390       0.000524       0.027866              7.727247       7.324564      -0.002866       1.208441      11.043396       1.622089       4.813780          -0.005031
           67              C       8.487183      12.624308       8.507055      -0.186904      28.205020 0.43334904E+03  0.10269928E+05                                 8.237647                            7.022430      -0.459879       1.855178                    0.995211      29.789621      88.495823       0.605631       0.426745      -1.048422       0.081989      -0.004780       0.015274       0.083536       0.003316      -0.022230       0.016046       0.041740      -0.049356      -0.036458      -0.001878       0.038336              9.181252      10.065527      -1.191963      -2.089406       7.033294       1.042933      10.444935           0.000250
           68              C      10.725456      13.251304       7.656349       0.078233      26.024657 0.33698364E+03  0.74974219E+04                                 7.859260                            6.276721       0.087992       2.052170                    0.997586      26.482853      76.158787       0.627935       0.438418      -1.041658       0.006172      -0.039969      -0.022966       0.046509       0.004075       0.008624       0.000060      -0.008628       0.006407      -0.011801       0.002976       0.008825              8.776288       9.875537      -0.414096      -3.032537      10.270294       0.196103       6.183032          -0.001954
           69              C      10.409970      11.095408       7.780042      -0.120489      30.935231 0.44782466E+03  0.10639231E+05                                 8.653855                            7.138250       0.097532       2.009901                    0.998195      29.516826      86.161708       0.604223       0.426684      -1.054499      -0.035433       0.028361      -0.009691       0.046409      -0.017822      -0.024404       0.016399      -0.067300      -0.157609      -0.063742      -0.004697       0.068439              9.461880       9.640150       1.049324      -2.514951      12.367069      -0.212147       6.378420           0.000569
           70              C      11.621994      11.348409       7.220899      -0.053515      29.108749 0.40257747E+03  0.93198183E+04                                 8.292469                            6.746980       0.299080       2.080323                    0.999486      28.569966      82.523716       0.623947       0.424034      -1.055365       0.020501       0.059386      -0.024596       0.067468       0.008085      -0.012436       0.011463      -0.040020      -0.118698      -0.045246       0.002861       0.042385              9.028025      10.628319      -0.767552      -2.583159      10.686258       0.723242       5.769497          -0.000446
           71              C       4.118490       8.503252       5.298608       0.625664      22.534929 0.24547042E+03  0.50563294E+04                                 7.399672                            5.572095       0.011604       2.066085                    0.999707      21.908420      61.050402       0.626904       0.474318      -1.019165       0.033458       0.022494      -0.013851       0.042629      -0.016714      -0.003281       0.029373      -0.114514      -0.112052      -0.044670      -0.040760       0.085430              8.685561      11.812898       1.361789      -2.511004       5.009542      -1.804630       9.234242          -0.001192
           72              C       2.727006       8.152452       5.721436      -0.200319      37.412575 0.46359262E+03  0.11087105E+05                                 9.767998                            7.189950       0.160881       2.017980                    0.999717      30.243144      87.992221       0.612460       0.418164      -1.061975      -0.008611      -0.001252       0.002594       0.009080      -0.026274       0.013885       0.025060      -0.095095      -0.018070      -0.059166      -0.004675       0.063841             11.793422      16.837443       2.106098      -5.619185       6.832739      -2.711013      11.710085           0.002243
           73              C       7.316651      11.048994       4.984326       0.544804      21.992931 0.26964018E+03  0.56863087E+04                                 7.195912                            5.828117       0.012966       2.052370                    0.999525      22.980241      64.800775       0.614833       0.472393      -1.020171      -0.047462       0.068521      -0.013599       0.084455       0.008821      -0.084905      -0.016572       0.073663       0.157611      -0.066006      -0.054862       0.120868              8.041481       7.020692       0.571748       2.299152      11.045463       1.671461       6.058288           0.000492
           74              C       8.047953       9.721736       5.221615       0.117990      23.968436 0.36847446E+03  0.83490059E+04                                 7.388828                            6.487567      -0.276683       1.943206                    0.998859      26.120322      74.799143       0.631090       0.428339      -1.052025       0.012959      -0.129581      -0.065218       0.145645       0.057923      -0.003152       0.027858       0.012090      -0.028029      -0.063548      -0.003073       0.066621              7.980181       7.975570       0.646313       0.306736       8.917887      -0.135022       7.047087          -0.000482
           75              C       9.321315       9.674137       4.407513      -0.409964      29.757353 0.51768436E+03  0.12802128E+05                                 8.395493                            7.555561      -0.483740       1.817581                    0.997696      32.832733      99.022181       0.598948       0.413523      -1.058699      -0.052642      -0.022628       0.017496       0.059911       0.024801      -0.032309       0.017262       0.049698      -0.072099      -0.054691      -0.000299       0.054990              8.755317       8.929957       0.053967       0.036644       7.310640      -0.182644      10.025355          -0.000731
           76              C       9.132016       9.779050       2.904263       0.626192      21.301856 0.26076085E+03  0.54817571E+04                                 7.200022                            5.848007      -0.056698       2.040432                    0.999689      22.602855      64.730698       0.592412       0.491818      -1.004686      -0.014544      -0.021653      -0.027227       0.037705      -0.013428       0.009402      -0.013459      -0.151196      -0.112931      -0.060996      -0.036115       0.097111              7.729897       9.744378       0.496994       0.202550       4.321905      -0.102053       9.123409           0.000648
           77              C      10.021590       6.358443      12.265810       0.051469      26.852515 0.33880881E+03  0.75447471E+04                                 7.926502                            6.219012       0.172785       2.059649                    0.999347      27.116184      77.897811       0.642535       0.428074      -1.048376       0.004903      -0.044244      -0.019267       0.048506      -0.015369      -0.002173       0.000771       0.016459      -0.072390      -0.024236      -0.005358       0.029594              9.017315       5.274454      -2.149057       1.684770       9.446653      -0.176047      12.330838          -0.005086
           78              C      10.978829       4.646054      11.428988      -0.023928      28.064358 0.37916879E+03  0.86399782E+04                                 8.080433                            6.543398       0.308767       2.090115                    0.999785      27.852737      79.593451       0.634776       0.423453      -1.056635      -0.030743       0.056202      -0.044089       0.077767      -0.026912      -0.005480      -0.004993      -0.049863       0.035955      -0.043567       0.012564       0.031003              8.916735       5.587641      -2.025045       0.099199       9.153430       1.464998      12.009136          -0.000201
           79              C       6.809727       0.518276       0.159034      -0.114556      29.750690 0.42333316E+03  0.99274880E+04                                 8.469735                            6.951405       0.170416       2.041650                    0.997966      29.092847      84.667171       0.610176       0.428050      -1.052539      -0.029690       0.023264       0.033820       0.050661      -0.041166      -0.005754       0.013089      -0.079170       0.034191      -0.062809       0.006814       0.055995              9.327592       5.844175      -2.105460       1.638717       9.971275      -0.416679      12.167325           0.001896
           80              C       6.074314       2.024678       2.095209      -0.182757      28.603920 0.42619299E+03  0.10040864E+05                                 8.300845                            6.953696      -0.346417       1.895788                    0.995166      29.355979      86.456869       0.611062       0.425458      -1.051044       0.045417      -0.003591      -0.065117       0.079472      -0.016453       0.003207       0.011001      -0.003137       0.086074      -0.032462       0.001015       0.031447              9.570072       7.105682       1.001152       1.076041       8.416071       2.710022      13.188464           0.000537
           81              C       7.263581       2.857858       2.612701       0.118374      24.278289 0.37106842E+03  0.84304659E+04                                 8.299695                            7.270999      -0.377389       1.912979                    0.997790      26.201963      75.365315       0.504595       0.534276      -0.994541       0.001303      -0.006581      -0.001578       0.006892       0.000882      -0.003890      -0.004335       0.000196      -0.001324      -0.005555      -0.000646       0.006200              9.306477       8.740813      -0.636727       0.524563       9.270758       0.416697       9.907861          -0.000216
           82              C       8.496848       1.940824       2.487746      -0.175903      28.297492 0.41090493E+03  0.95902883E+04                                 8.266119                            6.852846      -0.304219       1.916685                    0.995435      28.860180      84.530071       0.612328       0.428580      -1.049386       0.037546       0.053014       0.041552       0.077115       0.021051       0.014739      -0.000354       0.036198      -0.033379      -0.025782      -0.011242       0.037024              9.471542      13.190938      -0.589419       2.901660       7.339615       0.435846       7.884073           0.000317
           83              C      10.148389       2.019916       4.367123       0.099494      25.591328 0.31477444E+03  0.68538566E+04                                 7.663687                            5.997103       0.452881       2.175323                    0.999599      25.490340      71.454191       0.656532       0.428464      -1.052407       0.031640       0.022648      -0.023450       0.045431      -0.003479      -0.022816       0.004586      -0.039651      -0.002049      -0.034763       0.010995       0.023768              8.634749      10.968179       1.861360       1.522892       5.656909      -2.073781       9.279159          -0.002106
           84              C      10.725176       3.132851       2.603866      -0.136562      28.677159 0.38342795E+03  0.86974014E+04                                 7.956641                            6.407856       0.593479       2.166642                    0.999892      28.256952      78.656932       0.672400       0.401581      -1.078624      -0.038011      -0.037951       0.000761       0.053718       0.055581      -0.006062      -0.041419       0.040492       0.056358      -0.078728       0.009911       0.068817              8.618401      11.149388       1.482471       1.398928       5.451543      -1.873359       9.254273           0.000372
           85              C      11.710916       3.173565       3.521466      -0.050454      30.578489 0.38842980E+03  0.88941421E+04                                 8.489344                            6.553637       0.111695       2.006802                    0.999748      28.607837      81.637382       0.645106       0.414652      -1.063443      -0.007276      -0.030083       0.062355       0.069614       0.031073      -0.014604      -0.021614       0.005115       0.044512      -0.039415      -0.005836       0.045252              9.575697      14.639192       3.069944       1.451345       6.004395      -1.157371       8.083503          -0.000671
           86              C       7.533005       4.113187       1.772093      -0.190660      27.002206 0.40469107E+03  0.93944914E+04                                 7.907781                            6.725892      -0.197028       1.938402                    0.997066      29.120511      84.625126       0.629432       0.419187      -1.056885      -0.059020       0.026528       0.034150       0.073167      -0.026645      -0.015794       0.012428       0.020301      -0.093778      -0.036327      -0.012820       0.049147              8.751929       7.251339      -2.437054       0.374445      11.758981      -0.757858       7.245468           0.000438
           87              C       5.304609       5.383959       1.663546      -0.151065      29.480648 0.43496447E+03  0.10228118E+05                                 8.267099                            6.955704       0.324114       2.072956                    0.999591      29.529324      84.924378       0.624460       0.417119      -1.063665       0.039018      -0.024670       0.009395       0.047109      -0.002288       0.045037       0.028391       0.072474      -0.195716      -0.088144       0.005113       0.083030              8.895209       7.705837      -0.322376       1.411610      12.574427       2.070768       6.405362           0.001267
           88              C       4.959113       6.644621       1.986662      -0.043457      27.869181 0.39568390E+03  0.91324267E+04                                 8.037862                            6.687097       0.033709       1.986106                    0.999658      28.854742      83.567882       0.626196       0.423797      -1.054164       0.032870       0.043708       0.045141       0.070912       0.008605       0.020048       0.022591       0.058792      -0.097742      -0.049080      -0.004441       0.053521              8.639685       8.552291      -1.581435       1.102254      11.524967       1.165152       5.841798          -0.001842
           89              C       7.031778       6.446720       2.478910       0.080673      23.555778 0.31204971E+03  0.67619152E+04                                 7.118229                            5.891128       0.538195       2.192550                    0.999891      25.627141      71.050158       0.677728       0.417066      -1.062324      -0.036611       0.016407      -0.006349       0.040619       0.023991       0.007892       0.002845       0.023489       0.009458      -0.028390       0.000527       0.027863              7.727259       7.324592      -0.002870       1.208450      11.043399       1.622088       4.813787          -0.005001
           90              C       7.078500       3.189287       4.114688      -0.186904      28.205037 0.43334938E+03  0.10269939E+05                                 8.237651                            7.022433      -0.459881       1.855177                    0.995211      29.789635      88.495884       0.605631       0.426745      -1.048422      -0.081989       0.004781      -0.015274       0.083536       0.003315      -0.022231       0.016045       0.041740      -0.049353      -0.036457      -0.001879       0.038336              9.181258      10.065536      -1.191965      -2.089407       7.033293       1.042936      10.444945           0.000251
           91              C       4.840227       2.562291       4.965394       0.078233      26.024696 0.33698390E+03  0.74974307E+04                                 7.859268                            6.276723       0.087986       2.052167                    0.997586      26.482907      76.159010       0.627935       0.438418      -1.041658      -0.006171       0.039969       0.022968       0.046510       0.004075       0.008624       0.000060      -0.008628       0.006407      -0.011802       0.002976       0.008825              8.776298       9.875547      -0.414103      -3.032539      10.270310       0.196106       6.183035          -0.001954
           92              C       5.155713       4.718187       4.841701      -0.120487      30.935179 0.44782361E+03  0.10639200E+05                                 8.653849                            7.138243       0.097528       2.009900                    0.998195      29.516791      86.161600       0.604223       0.426685      -1.054499       0.035434      -0.028361       0.009692       0.046410      -0.017822      -0.024404       0.016399      -0.067300      -0.157606      -0.063741      -0.004697       0.068438              9.461872       9.640144       1.049322      -2.514949      12.367057      -0.212146       6.378415           0.000569
           93              C       3.943689       4.465186       5.400844      -0.053515      29.108764 0.40257770E+03  0.93198255E+04                                 8.292475                            6.746984       0.299078       2.080322                    0.999486      28.569972      82.523757       0.623946       0.424034      -1.055364      -0.020501      -0.059386       0.024598       0.067469       0.008085      -0.012436       0.011463      -0.040020      -0.118697      -0.045245       0.002860       0.042385              9.028031      10.628329      -0.767557      -2.583162      10.686263       0.723245       5.769501          -0.000448
           94              C      11.447193       7.310343       7.323135       0.625700      22.534199 0.24546128E+03  0.50560947E+04                                 7.399516                            5.571990       0.011587       2.066089                    0.999707      21.908023      61.049041       0.626910       0.474317      -1.019165      -0.033457      -0.022494       0.013849       0.042627      -0.016711      -0.003277       0.029367      -0.114495      -0.112047      -0.044667      -0.040750       0.085417              8.685366      11.812593       1.361749      -2.510926       5.009449      -1.804590       9.234057          -0.001212
           95              C      12.838677       7.661143       6.900307      -0.200292      37.411848 0.46358155E+03  0.11086770E+05                                 9.767892                            7.189877       0.160902       2.017991                    0.999718      30.242662      87.990452       0.612462       0.418165      -1.061974       0.008609       0.001252      -0.002590       0.009077      -0.026275       0.013883       0.025062      -0.095106      -0.018068      -0.059170      -0.004677       0.063847             11.793295      16.837209       2.106086      -5.619144       6.832673      -2.711001      11.710003           0.002239
           96              C       8.249032       4.764601       7.637417       0.544846      21.992366 0.26963190E+03  0.56860912E+04                                 7.195789                            5.828025       0.012958       2.052375                    0.999525      22.979902      64.799602       0.614838       0.472392      -1.020171       0.047460      -0.068524       0.013599       0.084457       0.008818      -0.084899      -0.016571       0.073655       0.157590      -0.066000      -0.054858       0.120858              8.041338       7.020571       0.571742       2.299106      11.045256       1.671427       6.058188           0.000470
           97              C       7.517730       6.091859       7.400128       0.117994      23.968516 0.36847625E+03  0.83490574E+04                                 7.388845                            6.487584      -0.276679       1.943204                    0.998859      26.120397      74.799428       0.631089       0.428339      -1.052024      -0.012959       0.129582       0.065220       0.145647       0.057923      -0.003151       0.027858       0.012096      -0.028025      -0.063549      -0.003072       0.066621              7.980197       7.975580       0.646308       0.306747       8.917904      -0.135019       7.047108          -0.000501
           98              C       6.244368       6.139458       8.214230      -0.409956      29.757309 0.51768352E+03  0.12802092E+05                                 8.395476                            7.555552      -0.483703       1.817593                    0.997696      32.832578      99.021410       0.598950       0.413523      -1.058700       0.052641       0.022629      -0.017495       0.059910       0.024802      -0.032314       0.017262       0.049716      -0.072106      -0.054698      -0.000304       0.055002              8.755297       8.929945       0.053967       0.036636       7.310604      -0.182638      10.025342          -0.000757
           99              C       6.433667       6.034545       9.717480       0.626217      21.300686 0.26074311E+03  0.54812879E+04                                 7.199742                            5.847788      -0.056710       2.040446                    0.999689      22.602101      64.727848       0.592427       0.491815      -1.004688       0.014546       0.021656       0.027228       0.037708      -0.013426       0.009405      -0.013457      -0.151162      -0.112880      -0.060988      -0.036097       0.097086              7.729597       9.744002       0.496971       0.202518       4.321760      -0.102045       9.123028           0.000617
          100              N       5.279978      10.025002       1.503250      -0.242059      39.463831 0.54019015E+03  0.13220409E+05                                 9.821595                            7.589633      -0.090945       1.983914                    0.998704      28.725686      80.460594       0.625866       0.399877      -1.090323      -0.047909       0.067478      -0.099664       0.129544      -0.021522      -0.035184       0.048077      -0.008911      -0.120670      -0.071517      -0.001788       0.073306             11.607912       6.858941      -2.424671       2.737724      10.643932      -1.805523      17.320861           0.035152
          101              N       9.366820      14.187005      11.938907       0.057499      30.099442 0.35163040E+03  0.76945628E+04                                 8.100826                            5.990519       0.073630       2.105064                    0.998438      23.257246      60.685471       0.731366       0.382714      -1.107398      -0.008444       0.013771      -0.038563       0.041810      -0.063134       0.005788       0.022206      -0.071027       0.265026      -0.117893       0.024264       0.093629              9.914314       4.929065      -0.901378       1.546910       8.044402       2.548209      16.769475          -0.000051
          102              N       5.854524      13.421251       9.473880       0.085606      28.375069 0.31680146E+03  0.67276755E+04                                 7.752770                            5.656227       0.319568       2.207116                    0.999075      22.153309      56.223645       0.761606       0.378702      -1.114661       0.012582       0.014653       0.039755       0.044198       0.057560       0.040538      -0.024818       0.105764       0.035549      -0.098458       0.014532       0.083925              9.395395      14.960283       1.910550       4.132450       4.958209      -0.500977       8.267693           0.000013
          103              N       4.223206      13.339093       7.981990      -0.209293      36.605537 0.50726496E+03  0.12173607E+05                                 9.161597                            7.248316       0.003514       2.008512                    0.999274      28.052284      76.827616       0.657130       0.388392      -1.102567       0.033743      -0.029397       0.095415       0.105389       0.034330      -0.024027      -0.019749       0.017889      -0.059250      -0.032322      -0.025491       0.057813             10.431706      14.067007       1.839037       3.095462       6.184624      -1.849327      11.043488           0.012976
          104              N       9.518161       8.499866      10.122638      -0.251157      39.033975 0.57262694E+03  0.14213746E+05                                 9.744470                            7.818877      -0.209414       1.939888                    0.998799      29.151476      82.113212       0.616341       0.400358      -1.090479       0.029401       0.120626       0.038278       0.129924      -0.004410       0.012355      -0.020792       0.141204      -0.025852      -0.073008      -0.004080       0.077088             11.249531       8.416088      -0.055064       1.288347      17.977511       2.942117       7.354994           0.028771
          105              N       8.932812      10.569857      10.635081       0.069528      28.067449 0.34525685E+03  0.75109730E+04                                 7.714429                            5.945705       0.018780       2.093373                    0.998726      23.002609      59.595071       0.733257       0.383969      -1.107914       0.001138       0.037885       0.015968       0.041129      -0.038660       0.022058       0.044710      -0.018860      -0.289697      -0.115193       0.024270       0.090923              8.972910       7.656089      -3.542302       0.420866      14.326454       1.392020       4.936188           0.000120
          106              N      11.832329      12.717980       7.145169      -0.215126      39.100727 0.55085865E+03  0.13526553E+05                                 9.712174                            7.641527      -0.135525       1.976941                    0.998671      28.355710      79.154203       0.627491       0.397513      -1.093638      -0.061575      -0.066532       0.019844       0.092799      -0.038916      -0.002961       0.011051      -0.049313      -0.114397      -0.039887      -0.026431       0.066318             11.229418      15.305236       1.994194      -3.703241      10.737496      -1.027757       7.645520           0.012027
          107              N       9.852498      12.315289       8.064032       0.075942      27.931017 0.34976005E+03  0.76619967E+04                                 7.742051                            6.025011      -0.091976       2.058060                    0.998218      23.208979      61.074522       0.718386       0.389204      -1.100082      -0.051661      -0.007425      -0.016978       0.054884      -0.018240      -0.069687       0.008207       0.026378      -0.244497      -0.110952       0.021139       0.089813              8.913135      11.894060      -1.081886      -4.104143       8.221181       0.814993       6.624164           0.000120
          108              N      10.285705       5.788593      11.118493      -0.242063      39.464017 0.54019300E+03  0.13220488E+05                                 9.821606                            7.589639      -0.090908       1.983924                    0.998704      28.725736      80.460587       0.625868       0.399875      -1.090325       0.047909      -0.067482       0.099668       0.129549      -0.021519      -0.035188       0.048079      -0.008905      -0.120687      -0.071526      -0.001781       0.073307             11.607932       6.858960      -2.424673       2.737740      10.643930      -1.805545      17.320906           0.035069
          109              N       6.198863       1.626590       0.682836       0.057499      30.099545 0.35163171E+03  0.76945986E+04                                 8.100844                            5.990531       0.073630       2.105063                    0.998438      23.257288      60.685608       0.731365       0.382714      -1.107398       0.008443      -0.013771       0.038563       0.041809      -0.063135       0.005788       0.022206      -0.071026       0.265026      -0.117893       0.024264       0.093630              9.914339       4.929078      -0.901382       1.546917       8.044418       2.548211      16.769522          -0.000047
          110              N       9.711159       2.392344       3.147863       0.085607      28.375074 0.31680138E+03  0.67276742E+04                                 7.752774                            5.656228       0.319563       2.207115                    0.999075      22.153310      56.223672       0.761606       0.378702      -1.114661      -0.012582      -0.014652      -0.039756       0.044198       0.057560       0.040538      -0.024818       0.105765       0.035550      -0.098458       0.014533       0.083925              9.395403      14.960300       1.910551       4.132459       4.958210      -0.500974       8.267698           0.000014
          111              N      11.342477       2.474502       4.639753      -0.209293      36.605543 0.50726499E+03  0.12173609E+05                                 9.161599                            7.248317       0.003511       2.008511                    0.999274      28.052288      76.827646       0.657129       0.388392      -1.102567      -0.033743       0.029397      -0.095415       0.105389       0.034330      -0.024027      -0.019749       0.017889      -0.059248      -0.032322      -0.025491       0.057813             10.431710      14.067013       1.839038       3.095463       6.184624      -1.849327      11.043492           0.012983
          112              N       6.047522       7.313729       2.499105      -0.251131      39.032876 0.57260848E+03  0.14213154E+05                                 9.744241                            7.818716      -0.209409       1.939899                    0.998799      29.150966      82.111038       0.616352       0.400354      -1.090483      -0.029401      -0.120629      -0.038280       0.129927      -0.004411       0.012358      -0.020790       0.141200      -0.025862      -0.073004      -0.004085       0.077089             11.249236       8.415927      -0.055085       1.288325      17.976960       2.941998       7.354820           0.028812
          113              N       6.632871       5.243738       1.986662       0.069527      28.067349 0.34525570E+03  0.75109431E+04                                 7.714417                            5.945701       0.018776       2.093373                    0.998726      23.002567      59.594978       0.733256       0.383969      -1.107913      -0.001138      -0.037887      -0.015969       0.041130      -0.038659       0.022057       0.044709      -0.018859      -0.289692      -0.115191       0.024270       0.090921              8.972889       7.656086      -3.542292       0.420871      14.326400       1.392009       4.936181           0.000120
          114              N       3.733354       3.095615       5.476574      -0.215127      39.100754 0.55085900E+03  0.13526565E+05                                 9.712182                            7.641532      -0.135526       1.976941                    0.998671      28.355722      79.154272       0.627491       0.397513      -1.093638       0.061575       0.066533      -0.019842       0.092800      -0.038916      -0.002961       0.011051      -0.049312      -0.114395      -0.039887      -0.026431       0.066317             11.229428      15.305261       1.994185      -3.703246      10.737499      -1.027752       7.645525           0.012026
          115              N       5.713185       3.498306       4.557711       0.075942      27.931003 0.34975982E+03  0.76619902E+04                                 7.742049                            6.025009      -0.091973       2.058061                    0.998218      23.208969      61.074490       0.718386       0.389204      -1.100082       0.051662       0.007426       0.016978       0.054885      -0.018240      -0.069687       0.008206       0.026378      -0.244494      -0.110951       0.021139       0.089813              8.913133      11.894060      -1.081884      -4.104141       8.221179       0.814992       6.624162           0.000118
          116              O       5.039181       8.374481       6.135429      -0.586485      30.039041 0.48218895E+03  0.11237938E+05                                 7.546712                            6.714280       0.927792       2.360291                    0.998288      26.961417      68.925672       0.749590       0.350601      -1.150085      -0.006227       0.005309      -0.021672       0.023165      -0.022493       0.052524       0.000581       0.027616      -0.121390      -0.069222       0.001598       0.067624              7.990512      11.218035      -0.074428       1.609898       5.556406      -0.987328       7.197096          -0.002074
          117              O       4.262145       8.881813       4.105853      -0.548199      36.140428 0.53149953E+03  0.12734723E+05                                 8.663584                            7.113433       0.522868       2.206550                    0.999281      27.710106      72.611898       0.716032       0.357015      -1.141079       0.022499       0.011194       0.031460       0.040264       0.006729      -0.042288      -0.001931      -0.074072       0.064451      -0.068099       0.025273       0.042826              9.783723       8.850823       1.331854      -4.283332       6.706565      -2.564470      13.793782           0.029448
          118              O       6.252806      11.021181       4.272460      -0.553254      33.982422 0.56861798E+03  0.13853684E+05                                 8.286803                            7.384293       0.572368       2.226634                    0.997898      27.923884      73.746494       0.699090       0.359607      -1.139204       0.007790      -0.011772       0.026267       0.029820       0.036040       0.028482       0.030733       0.076936       0.076552      -0.069475      -0.002715       0.072190              8.919370       9.047548       1.234955       2.980518       9.367735       1.613637       8.342826           0.033046
          119              O       7.825933      12.066310       5.470263      -0.569785      34.688804 0.52673265E+03  0.12504392E+05                                 8.224017                            6.985026       1.101883       2.420676                    0.995849      26.853315      68.460959       0.742774       0.347358      -1.156989      -0.028449      -0.013425      -0.011571       0.033518       0.062568      -0.026050       0.037235      -0.026395       0.052312      -0.090520       0.029877       0.060643              9.184106       6.632035       2.248343       1.773370      13.087911       2.997528       7.832371           0.005614
          120              O      10.230586       9.722089       2.222689      -0.614195      32.671391 0.51993917E+03  0.12366198E+05                                 7.869041                            6.882642       0.507331       2.152153                    0.999707      29.329493      76.104307       0.753761       0.341656      -1.155861      -0.013669      -0.031266       0.031869       0.046691      -0.016389      -0.070410      -0.029192       0.041709      -0.252743      -0.120289       0.028768       0.091520              8.223154      11.519365      -0.249616      -3.536908       5.316649      -0.050027       7.833448          -0.038629
          121              O       8.019683       9.593934       2.366577      -0.570648      37.824880 0.61708652E+03  0.15413768E+05                                 9.015672                            7.802456       0.191610       2.090889                    0.997176      28.925950      78.485323       0.662820       0.369954      -1.126121       0.029539      -0.014316       0.035446       0.048311       0.004107       0.017719      -0.024644       0.014849      -0.206344      -0.077524       0.032934       0.044590              9.611895      13.636660       1.870532       2.898431       6.802905      -0.083178       8.396121           0.022302
          122              O       7.231585       8.595258       4.854322      -0.518216      32.576840 0.54023052E+03  0.13134337E+05                                 8.371460                            7.331076      -0.199529       1.988115                    0.997394      27.554962      75.279952       0.675289       0.373068      -1.116779       0.077056       0.115086       0.027578       0.141220       0.103006       0.006481       0.004395       0.033848      -0.034571      -0.098633      -0.012011       0.110644              9.253736       9.783583       4.033974       0.388081      10.483954      -0.288421       7.493671           0.037023
          123              O      10.526502       7.439114       6.486314      -0.586498      30.039439 0.48219750E+03  0.11238187E+05                                 7.546778                            6.714340       0.927803       2.360290                    0.998288      26.961613      68.926325       0.749587       0.350601      -1.150085       0.006224      -0.005311       0.021676       0.023169      -0.022491       0.052527       0.000577       0.027623      -0.121388      -0.069222       0.001594       0.067628              7.990580      11.218098      -0.074430       1.609914       5.556455      -0.987353       7.197188          -0.002089
          124              O      11.303538       6.931782       8.515890      -0.548289      36.142889 0.53154283E+03  0.12736051E+05                                 8.664083                            7.113811       0.522815       2.206516                    0.999281      27.710829      72.615199       0.715998       0.357024      -1.141069      -0.022500      -0.011198      -0.031462       0.040268       0.006733      -0.042281      -0.001928      -0.074031       0.064384      -0.068072       0.025264       0.042808              9.784318       8.851404       1.331957      -4.283661       6.706932      -2.564636      13.794616           0.029432
          125              O       9.312877       4.792414       8.349283      -0.553325      33.983969 0.56865132E+03  0.13854722E+05                                 8.287124                            7.384569       0.572347       2.226613                    0.997898      27.924451      73.748981       0.699067       0.359613      -1.139198      -0.007789       0.011772      -0.026268       0.029820       0.036036       0.028474       0.030739       0.076905       0.076520      -0.069460      -0.002718       0.072178              8.919729       9.047874       1.235025       2.980633       9.368173       1.613741       8.343138           0.033008
          126              O       7.739750       3.747285       7.151480      -0.569801      34.689290 0.52674179E+03  0.12504663E+05                                 8.224096                            6.985087       1.101889       2.420674                    0.995849      26.853518      68.461634       0.742771       0.347358      -1.156989       0.028450       0.013426       0.011576       0.033521       0.062569      -0.026043       0.037236      -0.026389       0.052296      -0.090515       0.029868       0.060647              9.184200       6.632104       2.248382       1.773403      13.088042       2.997574       7.832453           0.005603
          127              O       5.335097       6.091506      10.399054      -0.614269      32.672315 0.51995657E+03  0.12366752E+05                                 7.869386                            6.882924       0.507205       2.152116                    0.999707      29.328960      76.104117       0.753715       0.341673      -1.155843       0.013661       0.031263      -0.031889       0.046700      -0.016378      -0.070317      -0.029180       0.041821      -0.252635      -0.120190       0.028695       0.091495              8.223527      11.519963      -0.249621      -3.537082       5.316851      -0.050031       7.833767          -0.038453
          128              O       7.546000       6.219661      10.255166      -0.570763      37.827773 0.61714679E+03  0.15415697E+05                                 9.016269                            7.802953       0.191560       2.090850                    0.997177      28.926947      78.489884       0.662782       0.369965      -1.126109      -0.029541       0.014311      -0.035455       0.048317       0.004102       0.017687      -0.024644       0.014874      -0.206288      -0.077498       0.032914       0.044584              9.612547      13.637649       1.870694       2.898580       6.803333      -0.083199       8.396657           0.022341
          129              O       8.334098       7.218337       7.767421      -0.518221      32.577017 0.54023515E+03  0.13134473E+05                                 8.371481                            7.331103      -0.199497       1.988122                    0.997394      27.555069      75.280246       0.675288       0.373067      -1.116779      -0.077056      -0.115089      -0.027578       0.141222       0.103004       0.006478       0.004394       0.033847      -0.034574      -0.098631      -0.012012       0.110643              9.253753       9.783587       4.033973       0.388090      10.483984      -0.288418       7.493690           0.036948

******************************************************
Auxiliary information for the entire system
The total spin magnetic moment of the unit cell is   4.129834
The total net atomic charge of the unit cell is   -0.000003
Accuracy of reproducing the electrostatic potential in the unit cell:
  The inner radius (bohr) =    5.0000
  The outer radius (bohr) =   12.0000
  Valid grid points have density less than (e/(bohr^3)) =    0.0001
  The number of valid grid points were=         9134
  The rms potential error without charges in kcal/mol is=     11.10469
  The rms potential error with partial charges in kcal/mol is=      1.23709
  The RRMSE value at monopole order=      0.11140
  The rms potential error with partial charges and cloud penetration in kcal/mol is=      1.25377
  The RRMSE value at monopole order with cloud penetration is=      0.11290
  The rms potential error with partial charges and atomic dipoles in kcal/mol is=      0.61503
  The RRMSE value at dipole order=      0.05538
  The rms potential error with partial charges, atomic dipoles and cloud penetration in kcal/mol is=      0.62937
  The RRMSE value at dipole order with cloud penetration=      0.05668

******************************************************
The electron densities and ab initio electrostatic potential were computed in VASP using the PBE functional and
projector augmented wave method. See the main text of the journal article for a description of computational details.
The atomic charges, dipoles, and quadrupoles were computed with the DDEC6 method as described in
(a) T. A. Manz and N. Gabaldon Limas, RSC Adv. 6 (2016) 47771-47801 DOI: 10.1039/c6ra04656h
(b) N. Gabaldon Limas and T. A. Manz, RSC Adv. 8 (2018) 2678-2707 DOI: 10.1039/c7ra11829e.
For each atom in the material, the electron cloud parameters were fit to the spherically averaged atom-in-material
electron density using radial positions for which this density was between 10^-4 and 10^-2 electrons per cubic bohr.
The polarizabilities, dispersion coefficients, and quantum Drude oscillator (QDO) parameters were fit using the MCLF method.
The magnetic structure of the system was optimized in VASP from the default ferromagnetic initial guess using spin polarization.
The atomic spin moments (ASMs) were computed on this optimized magnetic structure using the DDEC6 partition as inputs
to the method of T. A. Manz and D. S. Sholl, J. Chem. Theory Comput. 7 (2011) 4146-4164 DOI: 10.1021/ct200539n.
The RMSE and RRMSE were computed using a uniform grid with Ewald summation.
