# Supplementary material for: A collection of forcefield precursors for metal–organic frameworks
Source: RSC Adv. 2019 Nov 13;9(63):36492–507. doi: 10.1039/c9ra07327b (PMC9075174; doi:10.1039/c9ra07327b)
Supplement: RA-009-C9RA07327B-s5851 [file RA-009-C9RA07327B-s5851.xyz]

  120
jmolscript: load "" {1 1 1} spacegroup "x,y,z" unitcell [{      9.586800     0.000000     0.000000 }, {      0.000000    10.125500     0.000000 }, {      0.000000    -4.596311    19.679883 }]
Eu     4.116668     4.114956    15.713009     1.361529
Eu     8.910068     4.178727    13.806816     1.361574
Eu     5.470132     1.414132     3.966874     1.361572
Eu     0.676732     1.350361     5.873067     1.361532
Zn     8.257015     0.016985    13.060948     0.878635
Zn     3.463615    -1.848702    16.458877     0.878629
Zn     1.329785     5.512204     6.618935     0.878629
Zn     6.123185     7.377891     3.221006     0.878634
H      0.074777     8.852845     3.016926     0.094725
H      8.652087     8.062364     1.107977     0.100984
H      0.187901     3.505648    18.784448     0.118034
H      3.370719     9.742309     0.921019     0.129697
H      5.998461    -2.276356    14.177388     0.104869
H      4.868177     4.037250     6.823015     0.094724
H      3.858687     4.827731     8.731964     0.100984
H      4.981301     4.788135    10.735376     0.118033
H      8.164119     3.147785     8.918923     0.129697
H      1.205061     0.444640    15.342437     0.104868
H      9.512023    -3.323656    16.662957     0.094724
H      0.934713    -2.533175    18.571906     0.100984
H      9.398899     2.023541     0.895435     0.118034
H      6.216081    -4.213120    18.758864     0.129698
H      3.588339     7.805545     5.502495     0.104869
H      4.718623     1.491939    12.856868     0.094725
H      5.728113     0.701458    10.947919     0.100984
H      4.605499     0.741054     8.944507     0.118034
H      1.422681     2.381404    10.760960     0.129697
H      8.381739     5.084549     4.337446     0.104868
C      1.828203     9.359867     2.172659    -0.034053
C      0.537819     8.866675     2.212019    -0.099042
C      9.518734     8.395572     1.068618    -0.084340
C      0.603968     3.821070    19.553932    -0.083907
C      1.897228     4.310128    19.485446    -0.019963
C      2.508866     9.394355     0.961953    -0.122076
C      2.633494     4.312702    18.186377     0.533480
C      2.481064    -0.256624     3.432959     0.602274
C      6.732810     2.023230    14.542450     0.593001
C      6.125965     0.710276    14.810293    -0.010469
C      5.143318     0.262483    15.667155    -0.002203
C      4.304473     0.899095    16.704088     0.588230
C      5.885337    -1.414388    14.509978     0.213601
C      6.621603     3.530227     7.667282    -0.034052
C      5.331219     4.023419     7.627923    -0.099042
C      4.725334     4.494522     8.771324    -0.084339
C      5.397368     4.472714     9.965893    -0.083905
C      6.690628     3.983655    10.034379    -0.019964
C      7.302266     3.495740     8.877989    -0.122076
C      7.426894     3.981082    11.333448     0.533486
C      7.274464     3.021218     6.406983     0.602252
C      1.939410     6.270554    14.977375     0.593005
C      1.332565    -2.541993    14.709532    -0.010466
C      0.349918    -2.094199    13.852670    -0.002206
C      9.097873    -2.730812    12.815737     0.588242
C      1.091937    -0.417329    15.009847     0.213600
C      7.758597    -3.830678    17.507224    -0.034055
C      9.048981    -3.337486    17.467864    -0.099042
C      0.068066    -2.866383    18.611265    -0.084339
C      8.982832     1.708119     0.125951    -0.083906
C      7.689572     1.219061     0.194437    -0.019962
C      7.077934    -3.865166    18.717930    -0.122074
C      6.953306     1.216487     1.493506     0.533490
C      7.105736     5.785813    16.246924     0.602257
C      2.853990     3.505959     5.137433     0.593006
C      3.460835     4.818913     4.869590    -0.010470
C      4.443482     5.266706     4.012728    -0.002202
C      5.282327     4.630094     2.975795     0.588229
C      3.701463     6.943577     5.169905     0.213600
C      2.965197     1.998962    12.012601    -0.034054
C      4.255581     1.505770    12.051960    -0.099042
C      4.861466     1.034667    10.908559    -0.084341
C      4.189432     1.056475     9.713990    -0.083906
C      2.896172     1.545534     9.645504    -0.019962
C      2.284534     2.033449    10.801894    -0.122076
C      2.159906     1.548107     8.346435     0.533474
C      2.312336     2.507971    13.272900     0.602271
C      7.647390    -0.741365     4.702508     0.592998
C      8.254235     8.071182     4.970351    -0.010465
C      9.236882     7.623388     5.827213    -0.002209
C      0.488927     8.260001     6.864146     0.588236
C      8.494863     5.946518     4.670036     0.213600
N      6.586132    -0.359720    14.086860    -0.332794
N      5.000475    -1.095245    15.462090    -0.338163
N      1.792732    -1.471997    15.432964    -0.332793
N      0.207075    -0.736471    14.057734    -0.338163
N      3.000668     5.888909     5.593023    -0.332794
N      4.586325     6.624434     4.217793    -0.338167
N      7.794068     7.001186     4.246919    -0.332795
N      9.379725     6.265660     5.622149    -0.338161
O      2.105261     3.810541    17.159480    -0.468453
O      3.807877     4.785874    18.122614    -0.464890
O      3.703381     0.011906     3.379626    -0.544269
O      1.779310    -0.165461     4.474615    -0.574193
O      6.249635     3.090877    14.940377    -0.527676
O      7.805573     1.979839    13.843814    -0.597012
O      4.486622     2.122984    16.969766    -0.499060
O      3.470422     0.169559    17.278937    -0.516556
O      6.898661     4.483243    12.360344    -0.468442
O      8.601277     3.507909    11.397211    -0.464913
O      8.496781     2.752688     6.460315    -0.544242
O      6.572710     2.930056     5.365327    -0.574143
O      1.456235     5.202906    14.579448    -0.527692
O      3.012173     6.313945    15.676011    -0.596980
O      9.280022     6.170800    12.550058    -0.499073
O      8.263822    -2.001276    12.240887    -0.516553
O      7.481539     1.718648     2.520403    -0.468454
O      5.778923     0.743315     1.557269    -0.464916
O      5.883419     5.517283    16.300257    -0.544254
O      7.807490     5.694650    15.205268    -0.574144
O      3.337165     2.438312     4.739506    -0.527687
O      1.781227     3.549350     5.836069    -0.596984
O      5.100178     3.406205     2.710117    -0.499041
O      6.116378     5.359630     2.400946    -0.516553
O      2.688139     1.045946     7.319539    -0.468442
O      0.985523     2.021280     8.282672    -0.464888
O      1.090019     2.776501    13.219568    -0.544267
O      3.014090     2.599133    14.314556    -0.574177
O      8.130565     0.326283     5.100435    -0.527678
O      6.574627    -0.784756     4.003872    -0.597010
O      0.306778    -0.641611     7.129825    -0.499064
O      1.322978     7.530465     7.438996    -0.516555

The following XYZ coordinates are in angstroms. Other properties are in atomic units.
The sperically averaged electron density of each atom fit to a function of the form exp(a - br)
eigen_1, eigen_2 and eigen_3 are the three eigenvalues of traceless quadrupole moment tensor
  atom number  atomic symbol              X              Y              Z     net charge C6 coefficient C8 coefficient C10 coefficient fluctuating dipole atomic polarizability isotropic forcefield polarizability              a              b squared Pearson coefficient          <r^3>          <r^4>         wp_QDO          m_QDO          q_QDO       dipole_x       dipole_y       dipole_z         dipole            Qxy            Qxz            Qyz     Q(x^2-y^2)  Q(3z^2 - R^2)        eigen_1        eigen_2        eigen_3 static polarizability      alpha(xx)      alpha(xy)      alpha(xz)      alpha(yy)      alpha(yz)      alpha(zz) atomic spin moment
            1             Eu       4.116668       4.114956      15.713009       1.361529     231.766086 0.60520811E+04  0.24772733E+06                                26.128528                           22.176988       0.462899       1.835730                    0.999548      93.752620     253.333154       0.491027       0.304742      -1.276505       0.024615       0.003575       0.000257       0.024875       0.012250       0.027130      -0.097819      -0.010309       0.372502      -0.111160      -0.057456       0.168615             30.080860      31.153506      -4.048953      -1.865069      34.460175       5.842755      24.628897           0.005426
            2             Eu       8.910068       4.178727      13.806816       1.361574     231.748468 0.60514768E+04  0.24769584E+06                                26.127017                           22.175705       0.462969       1.835763                    0.999546      93.749792     253.320164       0.491048       0.304737      -1.276513       0.024657      -0.003595      -0.000268       0.024919      -0.012124      -0.027132      -0.097905      -0.010305       0.372254      -0.111098      -0.057525       0.168623             30.079140      31.152299       4.049009       1.864941      34.458207       5.841918      24.626915           0.005439
            3             Eu       5.470132       1.414132       3.966874       1.361572     231.745554 0.60513854E+04  0.24769105E+06                                26.126751                           22.175488       0.463016       1.835778                    0.999546      93.749443     253.318299       0.491052       0.304735      -1.276515      -0.024651      -0.003595      -0.000282       0.024913       0.012121       0.027131      -0.097893      -0.010297       0.372245      -0.111089      -0.057522       0.168612             30.078827      31.151945      -4.048967      -1.864882      34.457920       5.841794      24.626616           0.005396
            4             Eu       0.676732       1.350361       5.873067       1.361532     231.765211 0.60520537E+04  0.24772591E+06                                26.128464                           22.176941       0.462885       1.835728                    0.999548      93.752425     253.332447       0.491027       0.304742      -1.276505      -0.024609       0.003573       0.000249       0.024869      -0.012249      -0.027132      -0.097824      -0.010302       0.372499      -0.111163      -0.057455       0.168618             30.080774      31.153399       4.048929       1.865057      34.460058       5.842772      24.628865           0.005400
            5             Zn       8.257015       0.016985      13.060948       0.878635      82.657425 0.16335314E+04  0.50243835E+05                                15.648063                           13.311966       0.534072       2.034705                    0.997694      45.283801     121.521683       0.489511       0.406807      -1.139142       0.013257       0.097076      -0.165731       0.192527       0.032082      -0.007895      -0.075903      -0.135672       0.438112      -0.148369      -0.030408       0.178777             17.822428      21.939179      -7.175412      -0.964599      19.990422      -1.039973      11.537682           0.008448
            6             Zn       3.463615      -1.848702      16.458877       0.878629      82.657656 0.16335381E+04  0.50244094E+05                                15.648091                           13.311993       0.534076       2.034705                    0.997694      45.283883     121.521965       0.489511       0.406807      -1.139142       0.013259      -0.097073       0.165735       0.192528      -0.032086       0.007894      -0.075906      -0.135663       0.438117      -0.148368      -0.030412       0.178780             17.822461      21.939274       7.175427       0.964610      19.990404      -1.039985      11.537703           0.008447
            7             Zn       1.329785       5.512204       6.618935       0.878629      82.657493 0.16335343E+04  0.50243944E+05                                15.648067                           13.311974       0.534076       2.034706                    0.997694      45.283854     121.521827       0.489511       0.406807      -1.139142      -0.013261      -0.097071       0.165736       0.192528       0.032088      -0.007897      -0.075903      -0.135664       0.438123      -0.148370      -0.030410       0.178780             17.822430      21.939245      -7.175405      -0.964602      19.990356      -1.039992      11.537689           0.008443
            8             Zn       6.123185       7.377891       3.221006       0.878634      82.657864 0.16335428E+04  0.50244291E+05                                15.648143                           13.312031       0.534044       2.034697                    0.997694      45.283863     121.522092       0.489509       0.406808      -1.139141      -0.013254       0.097076      -0.165731       0.192525      -0.032081       0.007891      -0.075900      -0.135675       0.438104      -0.148369      -0.030404       0.178773             17.822521      21.939298       7.175452       0.964606      19.990520      -1.039975      11.537746           0.008443
            9              H       0.074777       8.852845       3.016926       0.094725       1.028729 0.74050432E+01  0.72732929E+02                                 1.791413                            1.669504      -1.429546       2.184540                    0.992694       4.079944      12.188644       0.441798       1.411492      -0.678199      -0.017507       0.000786       0.027373       0.032502      -0.000163      -0.002719       0.000308       0.012111      -0.001438      -0.005834      -0.001423       0.007256              1.856154       1.804840       0.099226      -0.507176       1.401373      -0.084662       2.362249           0.000397
           10              H       8.652087       8.062364       1.107977       0.100984       1.095685 0.79648212E+01  0.77501228E+02                                 1.706893                            1.613623      -0.746861       2.513022                    0.999696       3.382223       9.190217       0.513469       1.225913      -0.722179      -0.033874      -0.014255      -0.002167       0.036815       0.011272       0.002619       0.008521       0.020805       0.017218      -0.020052       0.003871       0.016181              1.739494       2.238441       0.351336      -0.114374       1.491205      -0.063347       1.488835           0.000099
           11              H       0.187901       3.505648      18.784448       0.118034       1.075243 0.78720708E+01  0.75940381E+02                                 1.650640                            1.578586      -0.872531       2.469142                    0.999099       3.244264       8.615376       0.534864       1.187077      -0.732179      -0.020120      -0.015335      -0.030674       0.039760       0.010815       0.006851       0.007258       0.014260       0.007749      -0.014943      -0.002773       0.017716              1.669981       1.550285       0.119000       0.255504       1.425622       0.230721       2.034036           0.000883
           12              H       3.370719       9.742309       0.921019       0.129697       1.038454 0.75665969E+01  0.73914853E+02                                 1.738156                            1.641462      -1.398307       2.227420                    0.993160       3.676229      10.570954       0.469551       1.335342      -0.695175       0.036642       0.016319      -0.001529       0.040141       0.005404      -0.001577       0.002053       0.005068      -0.021210      -0.008221      -0.001286       0.009507              1.772898       2.239175       0.335332      -0.000443       1.459565       0.029388       1.619954           0.001611
           13              H       5.998461      -2.276356      14.177388       0.104869       1.189936 0.83438577E+01  0.82644226E+02                                 1.852996                            1.690256      -0.939716       2.442544                    0.998230       3.442236       9.627799       0.481605       1.284012      -0.709499       0.007423      -0.053518      -0.021521       0.058159       0.004147      -0.010701       0.009995      -0.020607      -0.019133      -0.020426       0.002772       0.017654              1.921666       1.530684      -0.225494      -0.079040       2.690959       0.327323       1.543355           0.000008
           14              H       4.868177       4.037250       6.823015       0.094724       1.028737 0.74051217E+01  0.72733921E+02                                 1.791425                            1.669514      -1.429565       2.184531                    0.992694       4.079969      12.188753       0.441796       1.411495      -0.678198      -0.017507      -0.000785      -0.027373       0.032502       0.000163       0.002719       0.000307       0.012111      -0.001437      -0.005833      -0.001423       0.007256              1.856166       1.804852      -0.099228       0.507181       1.401382      -0.084665       2.362265           0.000399
           15              H       3.858687       4.827731       8.731964       0.100984       1.095680 0.79647727E+01  0.77500617E+02                                 1.706886                            1.613617      -0.746856       2.513025                    0.999696       3.382211       9.190168       0.513470       1.225911      -0.722179      -0.033874       0.014255       0.002167       0.036815      -0.011272      -0.002619       0.008521       0.020805       0.017217      -0.020052       0.003870       0.016181              1.739487       2.238431      -0.351335       0.114373       1.491200      -0.063347       1.488830           0.000099
           16              H       4.981301       4.788135      10.735376       0.118033       1.075250 0.78721342E+01  0.75941150E+02                                 1.650647                            1.578593      -0.872548       2.469133                    0.999099       3.244274       8.615413       0.534863       1.187077      -0.732179      -0.020120       0.015335       0.030674       0.039760      -0.010815      -0.006851       0.007258       0.014260       0.007747      -0.014943      -0.002773       0.017717              1.669989       1.550293      -0.119001      -0.255506       1.425628       0.230723       2.034045           0.000884
           17              H       8.164119       3.147785       8.918923       0.129697       1.038457 0.75666246E+01  0.73915155E+02                                 1.738155                            1.641462      -1.398324       2.227411                    0.993160       3.676233      10.570951       0.469552       1.335336      -0.695176       0.036643      -0.016320       0.001528       0.040142      -0.005404       0.001576       0.002053       0.005068      -0.021215      -0.008222      -0.001286       0.009508              1.772897       2.239172      -0.335331       0.000443       1.459565       0.029388       1.619953           0.001613
           18              H       1.205061       0.444640      15.342437       0.104868       1.189938 0.83438706E+01  0.82644373E+02                                 1.852996                            1.690256      -0.939724       2.442539                    0.998230       3.442241       9.627809       0.481606       1.284010      -0.709500       0.007423       0.053518       0.021521       0.058159      -0.004147       0.010701       0.009995      -0.020607      -0.019132      -0.020426       0.002772       0.017654              1.921666       1.530684       0.225494       0.079040       2.690959       0.327323       1.543355           0.000007
           19              H       9.512023      -3.323656      16.662957       0.094724       1.028740 0.74051465E+01  0.72734216E+02                                 1.791427                            1.669516      -1.429565       2.184530                    0.992694       4.079977      12.188776       0.441797       1.411493      -0.678199       0.017507      -0.000785      -0.027373       0.032502      -0.000164      -0.002719       0.000307       0.012111      -0.001438      -0.005833      -0.001423       0.007256              1.856168       1.804854       0.099228      -0.507182       1.401383      -0.084664       2.362267           0.000401
           20              H       0.934713      -2.533175      18.571906       0.100984       1.095683 0.79648058E+01  0.77501035E+02                                 1.706890                            1.613621      -0.746857       2.513024                    0.999696       3.382220       9.190204       0.513469       1.225912      -0.722179       0.033874       0.014255       0.002167       0.036815       0.011272       0.002619       0.008521       0.020805       0.017217      -0.020052       0.003871       0.016181              1.739492       2.238438       0.351336      -0.114373       1.491204      -0.063347       1.488833           0.000099
           21              H       9.398899       2.023541       0.895435       0.118034       1.075247 0.78721082E+01  0.75940834E+02                                 1.650644                            1.578590      -0.872534       2.469140                    0.999099       3.244269       8.615395       0.534864       1.187077      -0.732179       0.020120       0.015335       0.030675       0.039760       0.010815       0.006851       0.007258       0.014260       0.007749      -0.014943      -0.002773       0.017716              1.669985       1.550289       0.119001       0.255505       1.425625       0.230722       2.034042           0.000879
           22              H       6.216081      -4.213120      18.758864       0.129698       1.038463 0.75666685E+01  0.73915650E+02                                 1.738156                            1.641462      -1.398327       2.227408                    0.993160       3.676239      10.570954       0.469554       1.335330      -0.695177      -0.036642      -0.016319       0.001529       0.040141       0.005404      -0.001576       0.002053       0.005068      -0.021214      -0.008222      -0.001285       0.009508              1.772898       2.239175       0.335332      -0.000444       1.459566       0.029388       1.619954           0.001612
           23              H       3.588339       7.805545       5.502495       0.104869       1.189935 0.83438426E+01  0.82644010E+02                                 1.852991                            1.690251      -0.939720       2.442541                    0.998230       3.442237       9.627787       0.481607       1.284008      -0.709500      -0.007424       0.053518       0.021521       0.058158       0.004147      -0.010701       0.009995      -0.020606      -0.019133      -0.020425       0.002772       0.017653              1.921660       1.530680      -0.225493      -0.079039       2.690949       0.327321       1.543351           0.000001
           24              H       4.718623       1.491939      12.856868       0.094725       1.028727 0.74050306E+01  0.72732781E+02                                 1.791412                            1.669503      -1.429544       2.184541                    0.992694       4.079940      12.188634       0.441798       1.411494      -0.678199       0.017507       0.000786       0.027373       0.032502       0.000163       0.002719       0.000308       0.012111      -0.001437      -0.005834      -0.001422       0.007256              1.856153       1.804839      -0.099226       0.507175       1.401373      -0.084662       2.362248           0.000400
           25              H       5.728113       0.701458      10.947919       0.100984       1.095681 0.79647818E+01  0.77500732E+02                                 1.706887                            1.613618      -0.746858       2.513024                    0.999696       3.382214       9.190179       0.513470       1.225911      -0.722179       0.033874      -0.014255      -0.002167       0.036815      -0.011272      -0.002619       0.008521       0.020804       0.017217      -0.020052       0.003870       0.016181              1.739488       2.238432      -0.351335       0.114373       1.491201      -0.063347       1.488831           0.000100
           26              H       4.605499       0.741054       8.944507       0.118034       1.075234 0.78719912E+01  0.75939439E+02                                 1.650634                            1.578580      -0.872518       2.469149                    0.999099       3.244249       8.615333       0.534864       1.187080      -0.732178       0.020119      -0.015335      -0.030675       0.039760      -0.010815      -0.006850       0.007258       0.014260       0.007750      -0.014944      -0.002772       0.017716              1.669975       1.550280      -0.118999      -0.255503       1.425617       0.230720       2.034028           0.000879
           27              H       1.422681       2.381404      10.760960       0.129697       1.038453 0.75665806E+01  0.73914655E+02                                 1.738154                            1.641461      -1.398304       2.227422                    0.993160       3.676225      10.570940       0.469551       1.335342      -0.695175      -0.036642       0.016319      -0.001529       0.040141      -0.005404       0.001576       0.002053       0.005068      -0.021209      -0.008221      -0.001286       0.009507              1.772896       2.239172      -0.335331       0.000443       1.459564       0.029388       1.619952           0.001613
           28              H       8.381739       5.084549       4.337446       0.104868       1.189942 0.83439052E+01  0.82644827E+02                                 1.853003                            1.690261      -0.939722       2.442540                    0.998230       3.442245       9.627837       0.481604       1.284014      -0.709499      -0.007423      -0.053518      -0.021521       0.058159      -0.004147       0.010701       0.009995      -0.020607      -0.019133      -0.020426       0.002772       0.017654              1.921674       1.530689       0.225495       0.079040       2.690971       0.327324       1.543361           0.000002
           29              C       1.828203       9.359867       2.172659      -0.034053      35.925346 0.43950908E+03  0.10275331E+05                                 9.339793                            6.909157       0.115646       2.039648                    0.999303      27.208127      75.914070       0.643228       0.407299      -1.079031      -0.018321      -0.017398      -0.045670       0.052193       0.000568      -0.008620      -0.002543       0.004659      -0.026025      -0.012839       0.002022       0.010817             11.047942      11.410182       2.600502       1.254113       5.980805       2.224514      15.752840           0.010651
           30              C       0.537819       8.866675       2.212019      -0.099042      31.862621 0.45064693E+03  0.10775281E+05                                 8.975935                            7.271402      -0.180503       1.919099                    0.998803      29.985426      89.214418       0.582214       0.439978      -1.041376       0.008112       0.001010      -0.022072       0.023537      -0.028614      -0.017046      -0.015224      -0.029993      -0.012451      -0.043222       0.008278       0.034944              9.834016      11.214655       2.404173       0.026812       5.669520       0.889821      12.617874           0.001620
           31              C       9.518734       8.395572       1.068618      -0.084340      29.218994 0.39793791E+03  0.91724009E+04                                 8.261162                            6.677845       0.148128       2.031662                    0.999698      28.503316      81.762809       0.632339       0.420231      -1.059284       0.020468       0.008785      -0.005197       0.022872       0.014755       0.011245       0.011336       0.025979      -0.024645      -0.020223      -0.009517       0.029740              9.021050       9.474779       1.713363      -1.105293       5.196518       0.528593      12.391852           0.002491
           32              C       0.603968       3.821070      19.553932      -0.083907      29.727046 0.41308144E+03  0.96219418E+04                                 8.447241                            6.887318      -0.077154       1.958023                    0.999417      28.880959      83.598548       0.610637       0.430622      -1.051614       0.004774       0.004542       0.020551       0.021581      -0.007638       0.027925       0.011683      -0.021801      -0.031960      -0.039562       0.017603       0.021959              9.182731      10.146450       1.482847      -2.202224       5.181234       0.398594      12.220508           0.005068
           33              C       1.897228       4.310128      19.485446      -0.019963      36.662567 0.43739039E+03  0.10232012E+05                                 9.566546                            6.954258       0.008546       2.011261                    0.999369      27.158132      76.248471       0.631467       0.414633      -1.072279      -0.014661      -0.007916       0.040734       0.044010       0.001948       0.004564       0.008160       0.005500      -0.010698      -0.010871       0.001001       0.009870             11.521022      11.182477       1.399618      -3.043401       5.539593       1.342659      17.840996           0.008188
           34              C       2.508866       9.394355       0.961953      -0.122076      35.162535 0.45808010E+03  0.10968795E+05                                 9.487129                            7.282445      -0.143280       1.924591                    0.999425      30.111842      88.882299       0.589175       0.434154      -1.047623      -0.020080      -0.007283       0.002100       0.021463      -0.006479       0.000159      -0.007629      -0.037115      -0.160234      -0.053999       0.007070       0.046930             10.886658       9.728596       1.631412      -0.184107       5.681075       1.836442      17.250303           0.005716
           35              C       2.633494       4.312702      18.186377       0.533480      24.985675 0.27571735E+03  0.58460493E+04                                 7.886165                            5.877241      -0.133468       2.000084                    0.999461      23.227945      65.643660       0.614884       0.469801      -1.021733       0.028231      -0.011404      -0.037725       0.048479      -0.039557       0.036283      -0.031619      -0.085639      -0.154635      -0.074750      -0.021924       0.096674              9.340908       9.076898       0.936161      -3.083506       5.157035       1.114533      13.788790          -0.006574
           36              C       2.481064      -0.256624       3.432959       0.602274      23.716317 0.24672460E+03  0.50904001E+04                                 7.534245                            5.551085      -0.086749       2.027167                    0.999120      22.250485      62.123850       0.633858       0.468354      -1.022041       0.032397       0.027449       0.059883       0.073410      -0.020552      -0.003586      -0.046383      -0.124296      -0.118558      -0.061183      -0.038782       0.099966              8.775434      10.341223       1.672029       0.467762       5.346603       1.923140      10.638476          -0.002504
           37              C       6.732810       2.023230      14.542450       0.593001      23.544678 0.24722954E+03  0.51178161E+04                                 7.581507                            5.597446      -0.048045       2.041107                    0.999444      22.474000      63.433144       0.622603       0.475238      -1.015457       0.047848       0.058170      -0.021453       0.078316      -0.004264       0.069253      -0.003109       0.062671       0.218540      -0.068086      -0.045386       0.113472              8.849057       8.593187       0.910212      -2.229487      12.429830       0.099909       5.524153          -0.001012
           38              C       6.125965       0.710276      14.810293      -0.010469      37.178419 0.43394463E+03  0.10172410E+05                                 9.693540                            6.962557       0.019004       2.001295                    0.999568      27.846917      79.303907       0.623709       0.418923      -1.065206       0.006565      -0.070208      -0.026561       0.075351      -0.021019       0.023227       0.017021      -0.012436      -0.015199      -0.041898       0.017439       0.024459             11.660796      10.728881       4.061148      -3.746168      16.469595      -2.100034       7.783913           0.007638
           39              C       5.143318       0.262483      15.667155      -0.002203      35.807698 0.44016527E+03  0.10352870E+05                                 9.442602                            7.021728       0.039534       2.005270                    0.999664      27.928928      79.617006       0.619951       0.420052      -1.064710       0.012695      -0.070187      -0.025656       0.075800      -0.003913       0.036938       0.010568      -0.029340      -0.023334      -0.047806       0.017740       0.030065             10.863370      11.065430      -0.181842      -5.586979      11.379761       1.349841      10.144920           0.010454
           40              C       4.304473       0.899095      16.704088       0.588230      23.760703 0.25919457E+03  0.54166922E+04                                 7.607859                            5.747827      -0.155319       2.007995                    0.999319      22.490084      63.299178       0.613176       0.477983      -1.016350      -0.045022       0.031955       0.062878       0.083676      -0.028580       0.073257      -0.018502       0.079099       0.069500      -0.061293      -0.044685       0.105978              8.541304       6.996675       0.757804      -2.502153      11.454004       1.417915       7.173234          -0.001639
           41              C       5.885337      -1.414388      14.509978       0.213601      23.231803 0.28366119E+03  0.60346787E+04                                 7.222080                            5.716681       0.267739       2.121723                    0.999741      24.668414      68.981565       0.666396       0.432035      -1.047283      -0.005208       0.052432       0.022820       0.057419      -0.015779       0.035415       0.008706      -0.002213      -0.005064      -0.043068       0.007706       0.035362              7.913568       6.883040      -0.093910      -2.138444      11.313658       0.741878       5.544006           0.008028
           42              C       6.621603       3.530227       7.667282      -0.034052      35.925421 0.43951005E+03  0.10275361E+05                                 9.339808                            6.909163       0.115637       2.039644                    0.999303      27.208177      75.914277       0.643227       0.407299      -1.079031      -0.018321       0.017398       0.045669       0.052192      -0.000567       0.008620      -0.002544       0.004655      -0.026031      -0.012841       0.002025       0.010816             11.047957      11.410217      -2.600525      -1.254154       5.980820       2.224522      15.752833           0.010654
           43              C       5.331219       4.023419       7.627923      -0.099042      31.862664 0.45064767E+03  0.10775305E+05                                 8.975951                            7.271413      -0.180513       1.919095                    0.998803      29.985455      89.214606       0.582213       0.439979      -1.041375       0.008112      -0.001010       0.022072       0.023537       0.028615       0.017045      -0.015225      -0.029993      -0.012457      -0.043223       0.008277       0.034946              9.834032      11.214691      -2.404187      -0.026814       5.669533       0.889811      12.617870           0.001621
           44              C       4.725334       4.494522       8.771324      -0.084339      29.218939 0.39793704E+03  0.91723754E+04                                 8.261153                            6.677839       0.148131       2.031664                    0.999698      28.503265      81.762620       0.632339       0.420232      -1.059284       0.020467      -0.008785       0.005196       0.022871      -0.014754      -0.011246       0.011336       0.025978      -0.024648      -0.020222      -0.009518       0.029740              9.021038       9.474764      -1.713363       1.105290       5.196515       0.528589      12.391833           0.002490
           45              C       5.397368       4.472714       9.965893      -0.083905      29.726996 0.41308062E+03  0.96219179E+04                                 8.447227                            6.887307      -0.077155       1.958023                    0.999417      28.880960      83.598531       0.610638       0.430621      -1.051614       0.004774      -0.004541      -0.020551       0.021581       0.007637      -0.027925       0.011683      -0.021801      -0.031962      -0.039561       0.017603       0.021959              9.182712      10.146435      -1.482853       2.202204       5.181231       0.398591      12.220471           0.005069
           46              C       6.690628       3.983655      10.034379      -0.019964      36.662727 0.43739247E+03  0.10232075E+05                                 9.566573                            6.954275       0.008530       2.011255                    0.999368      27.158216      76.248801       0.631466       0.414633      -1.072279      -0.014661       0.007917      -0.040736       0.044012      -0.001947      -0.004565       0.008160       0.005498      -0.010702      -0.010872       0.001002       0.009870             11.521051      11.182517      -1.399632       3.043418       5.539606       1.342640      17.841030           0.008187
           47              C       7.302266       3.495740       8.877989      -0.122076      35.162575 0.45808087E+03  0.10968817E+05                                 9.487135                            7.282450      -0.143284       1.924589                    0.999425      30.111873      88.882400       0.589175       0.434154      -1.047623      -0.020080       0.007284      -0.002101       0.021463       0.006480      -0.000162      -0.007629      -0.037118      -0.160239      -0.054001       0.007069       0.046933             10.886663       9.728582      -1.631411       0.184099       5.681077       1.836443      17.250328           0.005721
           48              C       7.426894       3.981082      11.333448       0.533486      24.985981 0.27572143E+03  0.58461610E+04                                 7.886247                            5.877298      -0.133559       2.000051                    0.999461      23.228151      65.644519       0.614879       0.469803      -1.021731       0.028236       0.011403       0.037725       0.048482       0.039559      -0.036281      -0.031620      -0.085642      -0.154637      -0.074749      -0.021928       0.096677              9.341003       9.076990      -0.936185       3.083555       5.157077       1.114512      13.788942          -0.006571
           49              C       7.274464       3.021218       6.406983       0.602252      23.716675 0.24673091E+03  0.50905655E+04                                 7.534310                            5.551146      -0.086675       2.027185                    0.999119      22.250897      62.125333       0.633856       0.468353      -1.022041       0.032398      -0.027447      -0.059879       0.073406       0.020554       0.003584      -0.046385      -0.124301      -0.118562      -0.061184      -0.038786       0.099970              8.775495      10.341252      -1.672061      -0.467819       5.346665       1.923162      10.638569          -0.002499
           50              C       1.939410       6.270554      14.977375       0.593005      23.544838 0.24723100E+03  0.51178646E+04                                 7.581611                            5.597512      -0.048146       2.041077                    0.999444      22.474090      63.433938       0.622589       0.475246      -1.015450       0.047846      -0.058177       0.021447       0.078319       0.004258      -0.069255      -0.003109       0.062673       0.218536      -0.068085      -0.045388       0.113473              8.849185       8.593253      -0.910220       2.229497      12.430084       0.099911       5.524218          -0.001010
           51              C       1.332565      -2.541993      14.709532      -0.010466      37.178461 0.43394495E+03  0.10172420E+05                                 9.693545                            6.962556       0.018981       2.001287                    0.999568      27.846951      79.304038       0.623710       0.418923      -1.065206       0.006564       0.070209       0.026559       0.075351       0.021019      -0.023228       0.017023      -0.012440      -0.015202      -0.041900       0.017440       0.024460             11.660802      10.728855      -4.061147       3.746157      16.469633      -2.100043       7.783918           0.007642
           52              C       0.349918      -2.094199      13.852670      -0.002206      35.807861 0.44016705E+03  0.10352922E+05                                 9.442621                            7.021736       0.039520       2.005264                    0.999664      27.929002      79.617232       0.619952       0.420052      -1.064711       0.012695       0.070187       0.025662       0.075802       0.003914      -0.036940       0.010569      -0.029340      -0.023337      -0.047808       0.017741       0.030067             10.863395      11.065441       0.181836       5.586996      11.379780       1.349849      10.144964           0.010459
           53              C       9.097873      -2.730812      12.815737       0.588242      23.760920 0.25919727E+03  0.54167663E+04                                 7.607914                            5.747864      -0.155369       2.007975                    0.999319      22.490268      63.299938       0.613172       0.477985      -1.016349      -0.045021      -0.031961      -0.062879       0.083679       0.028578      -0.073265      -0.018503       0.079106       0.069506      -0.061295      -0.044692       0.105987              8.541366       6.996729      -0.757802       2.502176      11.454057       1.417964       7.173313          -0.001633
           54              C       1.091937      -0.417329      15.009847       0.213600      23.231852 0.28366189E+03  0.60346966E+04                                 7.222085                            5.716685       0.267728       2.121720                    0.999741      24.668440      68.981625       0.666397       0.432035      -1.047284      -0.005207      -0.052433      -0.022819       0.057420       0.015779      -0.035414       0.008707      -0.002214      -0.005060      -0.043068       0.007707       0.035361              7.913576       6.883043       0.093910       2.138445      11.313673       0.741882       5.544011           0.008028
           55              C       7.758597      -3.830678      17.507224      -0.034055      35.925577 0.43951237E+03  0.10275431E+05                                 9.339840                            6.909186       0.115620       2.039638                    0.999303      27.208261      75.914637       0.643225       0.407300      -1.079030       0.018321       0.017397       0.045671       0.052193       0.000566      -0.008620      -0.002544       0.004652      -0.026032      -0.012841       0.002027       0.010814             11.047994      11.410273       2.600541       1.254158       5.980839       2.224525      15.752871           0.010659
           56              C       9.048981      -3.337486      17.467864      -0.099042      31.862679 0.45064781E+03  0.10775311E+05                                 8.975954                            7.271414      -0.180514       1.919095                    0.998803      29.985488      89.214742       0.582213       0.439979      -1.041375      -0.008112      -0.001009       0.022073       0.023538      -0.028615      -0.017046      -0.015226      -0.029993      -0.012459      -0.043224       0.008277       0.034947              9.834035      11.214705       2.404191       0.026814       5.669536       0.889812      12.617866           0.001628
           57              C       0.068066      -2.866383      18.611265      -0.084339      29.218963 0.39793758E+03  0.91723918E+04                                 8.261158                            6.677844       0.148130       2.031664                    0.999698      28.503299      81.762764       0.632339       0.420232      -1.059283      -0.020468      -0.008786       0.005197       0.022872       0.014755       0.011245       0.011336       0.025979      -0.024647      -0.020223      -0.009517       0.029740              9.021042       9.474774       1.713367      -1.105279       5.196519       0.528592      12.391834           0.002492
           58              C       8.982832       1.708119       0.125951      -0.083906      29.727010 0.41308104E+03  0.96219296E+04                                 8.447230                            6.887311      -0.077154       1.958023                    0.999417      28.880953      83.598504       0.610638       0.430621      -1.051614      -0.004773      -0.004542      -0.020552       0.021582      -0.007638       0.027926       0.011683      -0.021801      -0.031960      -0.039562       0.017603       0.021959              9.182713      10.146432       1.482853      -2.202198       5.181233       0.398593      12.220475           0.005066
           59              C       7.689572       1.219061       0.194437      -0.019962      36.662493 0.43739007E+03  0.10232003E+05                                 9.566534                            6.954257       0.008538       2.011258                    0.999369      27.158114      76.248409       0.631467       0.414633      -1.072279       0.014660       0.007915      -0.040734       0.044010       0.001947       0.004563       0.008159       0.005499      -0.010696      -0.010870       0.001002       0.009868             11.520993      11.182472       1.399629      -3.043385       5.539587       1.342634      17.840921           0.008190
           60              C       7.077934      -3.865166      18.717930      -0.122074      35.162484 0.45807971E+03  0.10968782E+05                                 9.487114                            7.282438      -0.143282       1.924590                    0.999425      30.111854      88.882293       0.589176       0.434154      -1.047624       0.020081       0.007283      -0.002101       0.021464      -0.006480       0.000160      -0.007629      -0.037118      -0.160241      -0.054002       0.007069       0.046933             10.886632       9.728577       1.631412      -0.184099       5.681066       1.836432      17.250253           0.005722
           61              C       6.953306       1.216487       1.493506       0.533490      24.985440 0.27571474E+03  0.58459799E+04                                 7.886130                            5.877225      -0.133504       2.000075                    0.999461      23.227777      65.643101       0.614884       0.469803      -1.021732      -0.028236       0.011406       0.037723       0.048481      -0.039562       0.036281      -0.031618      -0.085640      -0.154639      -0.074749      -0.021928       0.096677              9.340854       9.076859       0.936174      -3.083484       5.157009       1.114492      13.788695          -0.006573
           62              C       7.105736       5.785813      16.246924       0.602257      23.716743 0.24673173E+03  0.50905869E+04                                 7.534321                            5.551154      -0.086671       2.027184                    0.999119      22.250951      62.125516       0.633856       0.468352      -1.022041      -0.032397      -0.027448      -0.059881       0.073408      -0.020555      -0.003584      -0.046386      -0.124306      -0.118568      -0.061187      -0.038788       0.099975              8.775508      10.341270       1.672061       0.467813       5.346672       1.923165      10.638583          -0.002494
           63              C       2.853990       3.505959       5.137433       0.593006      23.544437 0.24722642E+03  0.51177453E+04                                 7.581532                            5.597464      -0.048147       2.041082                    0.999444      22.473824      63.433008       0.622592       0.475247      -1.015450      -0.047845      -0.058175       0.021450       0.078318      -0.004253       0.069248      -0.003109       0.062666       0.218516      -0.068077      -0.045384       0.113462              8.849084       8.593158       0.910196      -2.229470      12.429926       0.099918       5.524167          -0.001020
           64              C       3.460835       4.818913       4.869590      -0.010470      37.178290 0.43394354E+03  0.10172378E+05                                 9.693521                            6.962548       0.019019       2.001300                    0.999568      27.846867      79.303740       0.623709       0.418923      -1.065206      -0.006562       0.070204       0.026564       0.075348      -0.021022       0.023229       0.017020      -0.012446      -0.015193      -0.041902       0.017440       0.024462             11.660765      10.728821       4.061120      -3.746142      16.469575      -2.100024       7.783899           0.007636
           65              C       4.443482       5.266706       4.012728      -0.002202      35.807550 0.44016325E+03  0.10352813E+05                                 9.442596                            7.021723       0.039529       2.005269                    0.999664      27.928826      79.616730       0.619950       0.420054      -1.064709      -0.012697       0.070185       0.025644       0.075795      -0.003911       0.036935       0.010571      -0.029344      -0.023320      -0.047803       0.017736       0.030067             10.863365      11.065399      -0.181844      -5.586969      11.379764       1.349857      10.144931           0.010449
           66              C       5.282327       4.630094       2.975795       0.588229      23.759991 0.25918544E+03  0.54164609E+04                                 7.607767                            5.747762      -0.155443       2.007968                    0.999318      22.489649      63.298000       0.613173       0.477989      -1.016345       0.045022      -0.031948      -0.062878       0.083674      -0.028579       0.073234      -0.018489       0.079094       0.069484      -0.061288      -0.044661       0.105950              8.541201       6.996602       0.757796      -2.502120      11.453830       1.417921       7.173171          -0.001652
           67              C       3.701463       6.943577       5.169905       0.213600      23.231800 0.28366130E+03  0.60346824E+04                                 7.222085                            5.716687       0.267726       2.121719                    0.999741      24.668418      68.981617       0.666395       0.432036      -1.047283       0.005208      -0.052432      -0.022819       0.057419      -0.015780       0.035416       0.008707      -0.002205      -0.005071      -0.043068       0.007704       0.035365              7.913574       6.883048      -0.093912      -2.138448      11.313661       0.741879       5.544012           0.008022
           68              C       2.965197       1.998962      12.012601      -0.034054      35.925393 0.43950973E+03  0.10275351E+05                                 9.339809                            6.909167       0.115641       2.039646                    0.999303      27.208144      75.914181       0.643226       0.407300      -1.079030       0.018321      -0.017397      -0.045670       0.052193      -0.000567       0.008622      -0.002543       0.004660      -0.026026      -0.012840       0.002022       0.010818             11.047962      11.410204      -2.600510      -1.254131       5.980817       2.224524      15.752864           0.010658
           69              C       4.255581       1.505770      12.051960      -0.099042      31.862619 0.45064707E+03  0.10775285E+05                                 8.975938                            7.271406      -0.180506       1.919098                    0.998803      29.985417      89.214411       0.582214       0.439979      -1.041375      -0.008112       0.001011      -0.022072       0.023537       0.028613       0.017045      -0.015223      -0.029993      -0.012450      -0.043221       0.008278       0.034943              9.834018      11.214661      -2.404175      -0.026821       5.669523       0.889821      12.617870           0.001626
           70              C       4.861466       1.034667      10.908559      -0.084341      29.219010 0.39793839E+03  0.91724138E+04                                 8.261162                            6.677847       0.148132       2.031664                    0.999698      28.503321      81.762797       0.632339       0.420231      -1.059284      -0.020467       0.008785      -0.005197       0.022871      -0.014755      -0.011245       0.011336       0.025979      -0.024647      -0.020223      -0.009517       0.029741              9.021048       9.474775      -1.713362       1.105291       5.196519       0.528594      12.391850           0.002491
           71              C       4.189432       1.056475       9.713990      -0.083906      29.726932 0.41307971E+03  0.96218888E+04                                 8.447211                            6.887297      -0.077139       1.958029                    0.999417      28.880898      83.598249       0.610639       0.430621      -1.051614      -0.004774       0.004541       0.020550       0.021580       0.007637      -0.027923       0.011684      -0.021800      -0.031953      -0.039559       0.017600       0.021959              9.182695      10.146411      -1.482840       2.202210       5.181218       0.398594      12.220457           0.005064
           72              C       2.896172       1.545534       9.645504      -0.019962      36.662541 0.43739018E+03  0.10232006E+05                                 9.566540                            6.954256       0.008553       2.011263                    0.999369      27.158122      76.248418       0.631467       0.414633      -1.072279       0.014661      -0.007916       0.040734       0.044009      -0.001949      -0.004565       0.008161       0.005502      -0.010696      -0.010872       0.001000       0.009872             11.521013      11.182463      -1.399614       3.043395       5.539590       1.342660      17.840986           0.008187
           73              C       2.284534       2.033449      10.801894      -0.122076      35.162496 0.45807969E+03  0.10968781E+05                                 9.487120                            7.282440      -0.143276       1.924593                    0.999425      30.111815      88.882174       0.589176       0.434154      -1.047623       0.020079      -0.007283       0.002100       0.021462       0.006479      -0.000159      -0.007629      -0.037113      -0.160228      -0.053998       0.007070       0.046928             10.886646       9.728583      -1.631410       0.184103       5.681071       1.836441      17.250283           0.005721
           74              C       2.159906       1.548107       8.346435       0.533474      24.985698 0.27571774E+03  0.58460596E+04                                 7.886169                            5.877245      -0.133485       2.000079                    0.999461      23.227961      65.643719       0.614884       0.469801      -1.021733      -0.028233      -0.011402      -0.037723       0.048478       0.039554      -0.036282      -0.031618      -0.085635      -0.154630      -0.074748      -0.021922       0.096670              9.340911       9.076897      -0.936163       3.083502       5.157039       1.114538      13.788796          -0.006574
           75              C       2.312336       2.507971      13.272900       0.602271      23.716289 0.24672423E+03  0.50903896E+04                                 7.534233                            5.551076      -0.086752       2.027168                    0.999119      22.250459      62.123725       0.633860       0.468354      -1.022042      -0.032398       0.027449       0.059883       0.073410       0.020550       0.003586      -0.046381      -0.124289      -0.118552      -0.061179      -0.038781       0.099960              8.775421      10.341211      -1.672031      -0.467769       5.346596       1.923137      10.638456          -0.002495
           76              C       7.647390      -0.741365       4.702508       0.592998      23.544843 0.24723139E+03  0.51178652E+04                                 7.581546                            5.597469      -0.048055       2.041102                    0.999444      22.474106      63.433553       0.622601       0.475238      -1.015456      -0.047848       0.058171      -0.021452       0.078316       0.004266      -0.069256      -0.003108       0.062674       0.218548      -0.068089      -0.045387       0.113477              8.849106       8.593231      -0.910224       2.229498      12.429911       0.099907       5.524177          -0.001013
           77              C       8.254235       8.071182       4.970351      -0.010465      37.178406 0.43394403E+03  0.10172393E+05                                 9.693540                            6.962553       0.018990       2.001291                    0.999568      27.846913      79.303916       0.623709       0.418923      -1.065206      -0.006565      -0.070210      -0.026559       0.075352       0.021017      -0.023226       0.017022      -0.012436      -0.015201      -0.041897       0.017439       0.024458             11.660799      10.728880      -4.061157       3.746166      16.469608      -2.100040       7.783911           0.007635
           78              C       9.236882       7.623388       5.827213      -0.002209      35.807864 0.44016761E+03  0.10352939E+05                                 9.442624                            7.021743       0.039532       2.005268                    0.999664      27.929016      79.617291       0.619951       0.420052      -1.064710      -0.012695      -0.070187      -0.025661       0.075802       0.003914      -0.036939       0.010568      -0.029339      -0.023337      -0.047807       0.017742       0.030065             10.863397      11.065458       0.181836       5.586994      11.379790       1.349837      10.144943           0.010454
           79              C       0.488927       8.260001       6.864146       0.588236      23.760872 0.25919688E+03  0.54167495E+04                                 7.607871                            5.747837      -0.155296       2.007999                    0.999319      22.490197      63.299432       0.613178       0.477981      -1.016352       0.045022       0.031958       0.062878       0.083677       0.028579      -0.073262      -0.018505       0.079101       0.069505      -0.061293      -0.044691       0.105984              8.541315       6.996683      -0.757799       2.502158      11.454015       1.417922       7.173248          -0.001638
           80              C       8.494863       5.946518       4.670036       0.213600      23.231838 0.28366158E+03  0.60346896E+04                                 7.222090                            5.716687       0.267730       2.121721                    0.999741      24.668423      68.981627       0.666396       0.432036      -1.047283       0.005208       0.052432       0.022820       0.057420       0.015779      -0.035416       0.008706      -0.002215      -0.005062      -0.043069       0.007706       0.035363              7.913582       6.883046       0.093906       2.138446      11.313685       0.741879       5.544014           0.008020
           81              N       6.586132      -0.359720      14.086860      -0.332794      38.590433 0.57314154E+03  0.14175928E+05                                 9.426255                            7.660561       0.140031       2.039601                    0.999615      29.494301      81.911474       0.644950       0.383964      -1.106118      -0.091951       0.005711       0.100744       0.136518       0.000034       0.018442       0.016189      -0.076336      -0.121712      -0.052694      -0.008453       0.061147             10.471207      11.528711       0.868447      -3.606553      12.595597      -0.348183       7.289313           0.004772
           82              N       5.000475      -1.095245      15.462090      -0.338163      38.607915 0.56898791E+03  0.14028802E+05                                 9.392846                            7.584659       0.200052       2.054844                    0.999662      29.511999      81.473603       0.655222       0.379141      -1.111108       0.076184       0.092132      -0.062415       0.134863      -0.021630       0.001020       0.048745      -0.024393      -0.038175      -0.052465      -0.006182       0.058647             10.566099      11.828302       2.004408      -4.028002      12.241460      -0.299471       7.628536           0.004516
           83              N       1.792732      -1.471997      15.432964      -0.332793      38.590447 0.57314173E+03  0.14175937E+05                                 9.426264                            7.660567       0.140026       2.039599                    0.999615      29.494314      81.911569       0.644949       0.383964      -1.106118      -0.091952      -0.005711      -0.100743       0.136517      -0.000033      -0.018443       0.016190      -0.076332      -0.121705      -0.052692      -0.008451       0.061144             10.471216      11.528713      -0.868428       3.606551      12.595619      -0.348175       7.289316           0.004773
           84              N       0.207075      -0.736471      14.057734      -0.338163      38.607957 0.56898861E+03  0.14028822E+05                                 9.392848                            7.584660       0.200057       2.054844                    0.999662      29.512031      81.473676       0.655222       0.379140      -1.111109       0.076185      -0.092135       0.062417       0.134866       0.021629      -0.001020       0.048745      -0.024392      -0.038177      -0.052465      -0.006181       0.058646             10.566101      11.828294      -2.004418       4.028000      12.241468      -0.299473       7.628540           0.004517
           85              N       3.000668       5.888909       5.593023      -0.332794      38.590415 0.57314169E+03  0.14175934E+05                                 9.426257                            7.660564       0.140028       2.039600                    0.999615      29.494301      81.911500       0.644949       0.383964      -1.106118       0.091950      -0.005711      -0.100742       0.136515       0.000033       0.018442       0.016188      -0.076334      -0.121707      -0.052692      -0.008452       0.061144             10.471206      11.528713       0.868429      -3.606553      12.595589      -0.348178       7.289316           0.004771
           86              N       4.586325       6.624434       4.217793      -0.338167      38.608014 0.56898984E+03  0.14028863E+05                                 9.392868                            7.584675       0.200053       2.054843                    0.999662      29.512052      81.473830       0.655220       0.379141      -1.111108      -0.076183      -0.092133       0.062414       0.134862      -0.021630       0.001020       0.048747      -0.024389      -0.038165      -0.052466      -0.006182       0.058648             10.566124      11.828327       2.004424      -4.028011      12.241491      -0.299473       7.628555           0.004513
           87              N       7.794068       7.001186       4.246919      -0.332795      38.590458 0.57314161E+03  0.14175935E+05                                 9.426271                            7.660570       0.140028       2.039600                    0.999615      29.494308      81.911586       0.644948       0.383965      -1.106117       0.091952       0.005712       0.100743       0.136517      -0.000034      -0.018442       0.016189      -0.076333      -0.121707      -0.052692      -0.008452       0.061144             10.471228      11.528726      -0.868453       3.606556      12.595635      -0.348185       7.289321           0.004771
           88              N       9.379725       6.265660       5.622149      -0.338161      38.607829 0.56898636E+03  0.14028753E+05                                 9.392832                            7.584648       0.200055       2.054845                    0.999662      29.511959      81.473450       0.655222       0.379141      -1.111108      -0.076184       0.092133      -0.062417       0.134864       0.021629      -0.001020       0.048744      -0.024393      -0.038177      -0.052464      -0.006182       0.058647             10.566082      11.828282      -2.004409       4.027996      12.241438      -0.299476       7.628528           0.004513
           89              O       2.105261       3.810541      17.159480      -0.468453      30.853589 0.48903662E+03  0.11475034E+05                                 7.829564                            6.869979       0.465823       2.213781                    0.998157      26.534848      68.792225       0.721262       0.361910      -1.137289      -0.010465      -0.001869       0.037140       0.038632       0.003567       0.030882       0.010492      -0.025179       0.014459      -0.037758       0.005346       0.032412              8.566307       6.591125       0.166313       0.542526       6.479771       2.114588      12.628026           0.213458
           90              O       3.807877       4.785874      18.122614      -0.464890      32.671131 0.49907865E+03  0.11759738E+05                                 8.119082                            6.941434       0.494014       2.226561                    0.997599      26.442498      68.494628       0.717987       0.362043      -1.138208      -0.013943      -0.020597       0.033243       0.041519       0.021112       0.010520      -0.004512       0.051694      -0.051972      -0.029924      -0.013293       0.043217              8.841769      12.236562       2.215515      -1.950608       6.334356      -0.153619       7.954389           0.222531
           91              O       3.703381       0.011906       3.379626      -0.544269      43.293244 0.58791979E+03  0.14432598E+05                                 9.788402                            7.548526       0.224219       2.129928                    0.995335      27.483767      72.671406       0.686503       0.363444      -1.137083      -0.051195      -0.005468      -0.016506       0.054068      -0.008486      -0.014836      -0.024796       0.004952      -0.068892      -0.041725       0.019169       0.022556             11.404077      18.532466       3.878459       1.220790       8.541925       0.920120       7.137839           0.117784
           92              O       1.779310      -0.165461       4.474615      -0.574193      41.033173 0.62432724E+03  0.15554778E+05                                 9.412786                            7.770853       0.217261       2.114564                    0.995515      28.126377      74.867267       0.677795       0.362707      -1.137917       0.042553      -0.033127      -0.028580       0.061033      -0.014622      -0.029289      -0.023426      -0.023654       0.005350      -0.047430       0.015027       0.032402             10.472751       9.727552      -0.379366      -4.540280       7.520245       2.002655      14.170455           0.110000
           93              O       6.249635       3.090877      14.940377      -0.527676      38.297211 0.56141078E+03  0.13647264E+05                                 9.073861                            7.407503       0.152840       2.104991                    0.995630      27.460163      72.661121       0.687459       0.366517      -1.132740       0.032055      -0.013061      -0.010544       0.036184      -0.044766       0.047160       0.020102      -0.015709       0.086691      -0.081982       0.024280       0.057702             10.213777       8.633518      -2.361800      -1.723964      14.821674       3.144717       7.186139           0.062952
           94              O       7.805573       1.979839      13.843814      -0.597012      41.525515 0.63171283E+03  0.15808260E+05                                 9.563174                            7.802083       0.094993       2.071627                    0.996300      28.525950      76.463159       0.677344       0.361354      -1.137315      -0.031704      -0.005129       0.012868       0.034598      -0.023835      -0.010716       0.019196       0.086170       0.084344      -0.066050       0.017903       0.048146             10.915409      13.837460       1.142300      -3.865697      11.153965      -0.781819       7.754803           0.011738
           95              O       4.486622       2.122984      16.969766      -0.499060      33.857200 0.48829538E+03  0.11467728E+05                                 8.337842                            6.871077       0.212033       2.131509                    0.996213      26.824814      69.861316       0.719305       0.362575      -1.135337      -0.009965      -0.048826       0.033087       0.059816       0.016797       0.022792       0.001643      -0.028226      -0.088779      -0.042445       0.003641       0.038805              9.274790       5.643152      -0.083123      -0.289965      15.443745       2.217664       6.737472           0.154495
           96              O       3.470422       0.169559      17.278937      -0.516556      28.615887 0.43103560E+03  0.97969231E+04                                 7.300041                            6.338256       0.539504       2.231657                    0.998130      26.578807      67.751497       0.771031       0.349508      -1.147587       0.012085       0.044285      -0.012836       0.047665       0.042598       0.040664      -0.029421      -0.006952      -0.078728      -0.077926       0.021413       0.056512              7.763463       7.649899       2.947449      -1.831102       8.911453      -0.943332       6.729036           0.021452
           97              O       6.898661       4.483243      12.360344      -0.468442      30.852703 0.48901976E+03  0.11474520E+05                                 7.829335                            6.869794       0.465805       2.213774                    0.998155      26.534760      68.791253       0.721283       0.361903      -1.137296      -0.010452       0.001866      -0.037138       0.038626      -0.003559      -0.030877       0.010487      -0.025180       0.014482      -0.037754       0.005350       0.032404              8.566034       6.590918      -0.166357      -0.542569       6.479601       2.114487      12.627584           0.213503
           98              O       8.601277       3.507909      11.397211      -0.464913      32.672219 0.49910015E+03  0.11760361E+05                                 8.119199                            6.941534       0.494206       2.226617                    0.997600      26.443170      68.496510       0.717990       0.362038      -1.138213      -0.013939       0.020599      -0.033229       0.041507      -0.021112      -0.010508      -0.004533       0.051705      -0.052084      -0.029938      -0.013295       0.043233              8.841898      12.236714      -2.215547       1.950676       6.334415      -0.153662       7.954565           0.222487
           99              O       8.496781       2.752688       6.460315      -0.544242      43.294871 0.58795134E+03  0.14433605E+05                                 9.788753                            7.548812       0.224093       2.129887                    0.995329      27.484246      72.673900       0.686476       0.363452      -1.137073      -0.051204       0.005469       0.016510       0.054077       0.008491       0.014843      -0.024796       0.004921      -0.068891      -0.041728       0.019159       0.022569             11.404469      18.532963      -3.878616      -1.220861       8.542336       0.920189       7.138109           0.117819
          100              O       6.572710       2.930056       5.365327      -0.574143      41.032296 0.62431780E+03  0.15554486E+05                                 9.412683                            7.770818       0.217234       2.114557                    0.995517      28.126127      74.866502       0.677793       0.362710      -1.137915       0.042544       0.033110       0.028580       0.061017       0.014637       0.029294      -0.023405      -0.023645       0.005312      -0.047432       0.015057       0.032375             10.472592       9.727392       0.379301       4.540121       7.520200       2.002554      14.170183           0.110036
          101              O       1.456235       5.202906      14.579448      -0.527692      38.298179 0.56142753E+03  0.13647763E+05                                 9.073968                            7.407575       0.152986       2.105031                    0.995631      27.460653      72.662481       0.687462       0.366513      -1.132743       0.032075       0.013062       0.010551       0.036205       0.044754      -0.047180       0.020097      -0.015744       0.086711      -0.081989       0.024270       0.057719             10.213920       8.633508       2.361815       1.723930      14.822046       3.144759       7.186206           0.062967
          102              O       3.012173       6.313945      15.676011      -0.596980      41.524337 0.63169454E+03  0.15807680E+05                                 9.562988                            7.801965       0.094728       2.071552                    0.996299      28.525525      76.461598       0.677350       0.361353      -1.137316      -0.031697       0.005110      -0.012874       0.034591       0.023829       0.010715       0.019205       0.086152       0.084324      -0.066039       0.017898       0.048141             10.915157      13.837161      -1.142101       3.865617      11.153619      -0.781761       7.754691           0.011741
          103              O       9.280022       6.170800      12.550058      -0.499073      33.858886 0.48832500E+03  0.11468576E+05                                 8.338011                            6.871201       0.211962       2.131478                    0.996210      26.825896      69.864190       0.719313       0.362566      -1.135346      -0.009962       0.048829      -0.033089       0.059819      -0.016795      -0.022840       0.001647      -0.028239      -0.088757      -0.042482       0.003670       0.038812              9.274993       5.643266       0.083122       0.289987      15.444089       2.217823       6.737624           0.154516
          104              O       8.263822      -2.001276      12.240887      -0.516553      28.615788 0.43103382E+03  0.97968708E+04                                 7.300012                            6.338233       0.539494       2.231655                    0.998130      26.578812      67.751429       0.771034       0.349507      -1.147588       0.012082      -0.044286       0.012834       0.047665      -0.042595      -0.040664      -0.029423      -0.006941      -0.078714      -0.077925       0.021418       0.056507              7.763429       7.649871      -2.947432       1.831089       8.911408      -0.943319       6.729010           0.021457
          105              O       7.481539       1.718648       2.520403      -0.468454      30.852450 0.48901512E+03  0.11474388E+05                                 7.829322                            6.869788       0.465823       2.213784                    0.998155      26.534531      68.790666       0.721279       0.361906      -1.137294       0.010453       0.001866      -0.037139       0.038627       0.003553       0.030871       0.010493      -0.025153       0.014461      -0.037741       0.005342       0.032399              8.566018       6.590911       0.166353       0.542566       6.479591       2.114476      12.627551           0.213440
          106              O       5.778923       0.743315       1.557269      -0.464916      32.671845 0.49909323E+03  0.11760161E+05                                 8.119168                            6.941511       0.494197       2.226616                    0.997600      26.442918      68.495833       0.717988       0.362041      -1.138211       0.013939       0.020599      -0.033233       0.041510       0.021115       0.010509      -0.004525       0.051698      -0.052030      -0.029932      -0.013293       0.043225              8.841862      12.236659       2.215531      -1.950660       6.334394      -0.153656       7.954534           0.222461
          107              O       5.883419       5.517283      16.300257      -0.544254      43.295417 0.58796026E+03  0.14433872E+05                                 9.788802                            7.548846       0.224103       2.129887                    0.995329      27.484496      72.674575       0.686478       0.363450      -1.137075       0.051202       0.005466       0.016506       0.054074      -0.008490      -0.014838      -0.024803       0.004918      -0.068938      -0.041739       0.019160       0.022579             11.404531      18.533074       3.878641       1.220866       8.542377       0.920194       7.138142           0.117797
          108              O       7.807490       5.694650      15.205268      -0.574144      41.032388 0.62431923E+03  0.15554519E+05                                 9.412656                            7.770795       0.217272       2.114570                    0.995516      28.126216      74.866548       0.677799       0.362707      -1.137919      -0.042546       0.033109       0.028577       0.061017      -0.014643      -0.029304      -0.023411      -0.023667       0.005334      -0.047449       0.015061       0.032388             10.472561       9.727367      -0.379301      -4.540110       7.520179       2.002549      14.170138           0.110040
          109              O       3.337165       2.438312       4.739506      -0.527687      38.297434 0.56141397E+03  0.13647379E+05                                 9.073970                            7.407583       0.152984       2.105036                    0.995631      27.460083      72.661323       0.687447       0.366523      -1.132734      -0.032081       0.013069       0.010556       0.036213      -0.044721       0.047144       0.020074      -0.015716       0.086682      -0.081925       0.024240       0.057685             10.213919       8.633517      -2.361812      -1.723934      14.822028       3.144756       7.186211           0.062972
          110              O       1.781227       3.549350       5.836069      -0.596984      41.524248 0.63169369E+03  0.15807657E+05                                 9.562991                            7.801972       0.094730       2.071553                    0.996299      28.525472      76.461498       0.677348       0.361355      -1.137314       0.031697       0.005110      -0.012874       0.034592      -0.023839      -0.010717       0.019205       0.086149       0.084300      -0.066038       0.017893       0.048145             10.915156      13.837151       1.142096      -3.865611      11.153625      -0.781758       7.754692           0.011741
          111              O       5.100178       3.406205       2.710117      -0.499041      33.857686 0.48830215E+03  0.11467988E+05                                 8.338232                            6.871377       0.211743       2.131427                    0.996210      26.823907      69.860497       0.719246       0.362602      -1.135310       0.009977       0.048851      -0.033096       0.059844       0.016805       0.022665       0.001642      -0.028040      -0.088658      -0.042291       0.003567       0.038724              9.275250       5.643405      -0.083134      -0.290001      15.444543       2.217879       6.737802           0.154553
          112              O       6.116378       5.359630       2.400946      -0.516553      28.615630 0.43103125E+03  0.97967986E+04                                 7.300003                            6.338223       0.539548       2.231673                    0.998130      26.578665      67.751022       0.771033       0.349508      -1.147587      -0.012090      -0.044289       0.012840       0.047671       0.042609       0.040656      -0.029413      -0.006987      -0.078771      -0.077926       0.021396       0.056530              7.763424       7.649860       2.947436      -1.831083       8.911416      -0.943318       6.728995           0.021456
          113              O       2.688139       1.045946       7.319539      -0.468442      30.853245 0.48902954E+03  0.11474838E+05                                 7.829556                            6.869972       0.465793       2.213775                    0.998156      26.534526      68.791512       0.721255       0.361915      -1.137284       0.010470      -0.001868       0.037145       0.038638      -0.003579      -0.030866       0.010483      -0.025153       0.014437      -0.037733       0.005335       0.032398              8.566298       6.591117      -0.166316      -0.542527       6.479765       2.114592      12.628013           0.213481
          114              O       0.985523       2.021280       8.282672      -0.464888      32.671114 0.49907855E+03  0.11759734E+05                                 8.119076                            6.941431       0.494020       2.226563                    0.997599      26.442503      68.494621       0.717988       0.362043      -1.138208       0.013943      -0.020596       0.033247       0.041521      -0.021117      -0.010525      -0.004510       0.051703      -0.051973      -0.029928      -0.013296       0.043225              8.841760      12.236546      -2.215516       1.950601       6.334353      -0.153618       7.954381           0.222524
          115              O       1.090019       2.776501      13.219568      -0.544267      43.293133 0.58791739E+03  0.14432534E+05                                 9.788422                            7.548537       0.224207       2.129925                    0.995335      27.483656      72.671258       0.686498       0.363447      -1.137080       0.051195      -0.005468      -0.016510       0.054069       0.008487       0.014843      -0.024790       0.004956      -0.068850      -0.041717       0.019170       0.022547             11.404103      18.532512      -3.878471      -1.220798       8.541943       0.920124       7.137852           0.117770
          116              O       3.014090       2.599133      14.314556      -0.574177      41.032753 0.62431956E+03  0.15554547E+05                                 9.412758                            7.770832       0.217244       2.114560                    0.995515      28.126158      74.866731       0.677792       0.362710      -1.137915      -0.042551      -0.033126      -0.028582       0.061031       0.014614       0.029276      -0.023420      -0.023618       0.005337      -0.047407       0.015019       0.032388             10.472717       9.727523       0.379360       4.540262       7.520222       2.002641      14.170407           0.110013
          117              O       8.130565       0.326283       5.100435      -0.527678      38.297454 0.56141522E+03  0.13647391E+05                                 9.073867                            7.407506       0.152841       2.104990                    0.995630      27.460333      72.661487       0.687463       0.366514      -1.132742      -0.032053      -0.013061      -0.010543       0.036182       0.044773      -0.047167       0.020107      -0.015716       0.086695      -0.081996       0.024288       0.057708             10.213786       8.633519       2.361801       1.723960      14.821697       3.144722       7.186141           0.062942
          118              O       6.574627      -0.784756       4.003872      -0.597010      41.525591 0.63171407E+03  0.15808299E+05                                 9.563182                            7.802087       0.094993       2.071627                    0.996300      28.525993      76.463288       0.677344       0.361353      -1.137315       0.031704      -0.005130       0.012868       0.034599       0.023833       0.010716       0.019196       0.086171       0.084349      -0.066050       0.017904       0.048146             10.915420      13.837475      -1.142304       3.865701      11.153979      -0.781819       7.754806           0.011735
          119              O       0.306778      -0.641611       7.129825      -0.499064      33.857375 0.48829903E+03  0.11467817E+05                                 8.337780                            6.871031       0.212081       2.131519                    0.996213      26.825224      69.862043       0.719320       0.362568      -1.135344       0.009962      -0.048820       0.033086       0.059811      -0.016795      -0.022829       0.001645      -0.028264      -0.088800      -0.042485       0.003663       0.038822              9.274716       5.643113       0.083120       0.289960      15.443607       2.217650       6.737426           0.154508
          120              O       1.322978       7.530465       7.438996      -0.516555      28.615790 0.43103392E+03  0.97968744E+04                                 7.300018                            6.338240       0.539493       2.231654                    0.998130      26.578796      67.751405       0.771033       0.349508      -1.147587      -0.012082       0.044283      -0.012833       0.047662      -0.042595      -0.040663      -0.029424      -0.006943      -0.078715      -0.077925       0.021417       0.056507              7.763435       7.649874      -2.947432       1.831097       8.911412      -0.943330       6.729020           0.021453

******************************************************
Auxiliary information for the entire system
The total spin magnetic moment of the unit cell is   3.954936
The total net atomic charge of the unit cell is   -0.000001
Accuracy of reproducing the electrostatic potential in the unit cell:
  The inner radius (bohr) =    5.0000
  The outer radius (bohr) =   12.0000
  Valid grid points have density less than (e/(bohr^3)) =    0.0001
  The number of valid grid points were=        39340
  The rms potential error without charges in kcal/mol is=      4.95922
  The rms potential error with partial charges in kcal/mol is=      1.17100
  The RRMSE value at monopole order=      0.23613
  The rms potential error with partial charges and cloud penetration in kcal/mol is=      1.15948
  The RRMSE value at monopole order with cloud penetration is=      0.23380
  The rms potential error with partial charges and atomic dipoles in kcal/mol is=      0.66722
  The RRMSE value at dipole order=      0.13454
  The rms potential error with partial charges, atomic dipoles and cloud penetration in kcal/mol is=      0.64940
  The RRMSE value at dipole order with cloud penetration=      0.13095

******************************************************
The electron densities and ab initio electrostatic potential were computed in VASP using the PBE functional and
projector augmented wave method. See the main text of the journal article for a description of computational details.
The atomic charges, dipoles, and quadrupoles were computed with the DDEC6 method as described in
(a) T. A. Manz and N. Gabaldon Limas, RSC Adv. 6 (2016) 47771-47801 DOI: 10.1039/c6ra04656h
(b) N. Gabaldon Limas and T. A. Manz, RSC Adv. 8 (2018) 2678-2707 DOI: 10.1039/c7ra11829e.
For each atom in the material, the electron cloud parameters were fit to the spherically averaged atom-in-material
electron density using radial positions for which this density was between 10^-4 and 10^-2 electrons per cubic bohr.
The polarizabilities, dispersion coefficients, and quantum Drude oscillator (QDO) parameters were fit using the MCLF method.
The magnetic structure of the system was optimized in VASP from the default ferromagnetic initial guess using spin polarization.
The atomic spin moments (ASMs) were computed on this optimized magnetic structure using the DDEC6 partition as inputs
to the method of T. A. Manz and D. S. Sholl, J. Chem. Theory Comput. 7 (2011) 4146-4164 DOI: 10.1021/ct200539n.
The RMSE and RRMSE were computed using a uniform grid with Ewald summation.
