# Supplementary material for: A collection of forcefield precursors for metal–organic frameworks
Source: RSC Adv. 2019 Nov 13;9(63):36492–507. doi: 10.1039/c9ra07327b (PMC9075174; doi:10.1039/c9ra07327b)
Supplement: RA-009-C9RA07327B-s5852 [file RA-009-C9RA07327B-s5852.xyz]

  120
jmolscript: load "" {1 1 1} spacegroup "x,y,z" unitcell [{      9.583100     0.000000     0.000000 }, {      0.000000    10.104500     0.000000 }, {      0.000000    -4.627887    19.635498 }]
Gd     4.115366     4.072437    15.679927     2.062214
Gd     8.906916     4.142482    13.773320     2.062215
Gd     5.467734     1.404176     3.955571     2.062214
Gd     0.676184     1.334131     5.862178     2.062215
Zn     8.255841    -0.003512    13.033847     0.896122
Zn     3.464291    -1.886069    16.419400     0.896122
Zn     1.327259     5.480125     6.601651     0.896122
Zn     6.118809     7.362682     3.216098     0.896122
H      0.073790     8.831299     3.014049     0.089562
H      8.640123     8.059580     1.109406     0.099668
H      0.179204     3.457034    18.738156     0.117217
H      3.370376     9.722201     0.918941     0.134820
H      6.011479    -2.304366    14.141486     0.104166
H      4.865340     4.011508     6.803700     0.089562
H      3.848573     4.783226     8.708343     0.099668
H      4.970754     4.757886    10.715091     0.117217
H      8.161926     3.120605     8.898808     0.134820
H      1.219929     0.414786    15.311761     0.104167
H      9.509310    -3.354686    16.621449     0.089562
H      0.942977    -2.582967    18.526092     0.099668
H      9.403896     2.019579     0.897342     0.117217
H      6.212724    -4.245588    18.716557     0.134820
H      3.571621     7.780979     5.494012     0.104166
H      4.717760     1.465105    12.831798     0.089562
H      5.734527     0.693387    10.927155     0.099668
H      4.612346     0.718727     8.920407     0.117217
H      1.421174     2.356008    10.736690     0.134820
H      8.363171     5.061827     4.323737     0.104167
C      1.835164     9.342064     2.171686    -0.051948
C      0.535695     8.847707     2.207030    -0.100753
C      9.509310     8.386117     1.070135    -0.089815
C      0.596069     3.774235    19.505904    -0.079701
C      1.896495     4.266903    19.439143    -0.011376
C      2.507897     9.376003     0.960176    -0.112450
C      2.627686     4.257923    18.135346     0.589408
C      2.484898    -0.259355     3.428358     0.667086
C      6.725420     1.998109    14.514560     0.630126
C      6.120726     0.676149    14.781603    -0.016327
C      5.141333     0.224368    15.618075     0.003625
C      4.297062     0.862686    16.656793     0.615308
C      5.891690    -1.443869    14.473326     0.211529
C      6.626714     3.500742     7.646063    -0.051948
C      5.327245     3.995099     7.610719    -0.100753
C      4.717760     4.456689     8.747614    -0.089815
C      5.387619     4.440684     9.947343    -0.079701
C      6.688045     3.948017    10.014104    -0.011376
C      7.299447     3.466804     8.857573    -0.112450
C      7.419236     3.956996    11.317901     0.589408
C      7.276448     2.997661     6.389391     0.667086
C      1.933870     6.216810    14.938687     0.630126
C      1.329176    -2.565730    14.671644    -0.016326
C      0.349783    -2.113948    13.835172     0.003625
C      9.088612    -2.752267    12.796454     0.615308
C      1.100140    -0.445711    14.979921     0.211529
C      7.747936    -3.865451    17.463812    -0.051948
C      9.047405    -3.371094    17.428468    -0.100753
C      0.073790    -2.909504    18.565363    -0.089815
C      8.987031     1.702378     0.129594    -0.079701
C      7.686605     1.209710     0.196355    -0.011376
C      7.075203    -3.899390    18.675322    -0.112450
C      6.955414     1.218690     1.500152     0.589408
C      7.098202     5.735968    16.207140     0.667086
C      2.857680     3.478504     5.120938     0.630126
C      3.462374     4.800464     4.853895    -0.016327
C      4.441767     5.252245     4.017423     0.003625
C      5.286038     4.613927     2.978705     0.615308
C      3.691410     6.920482     5.162172     0.211529
C      2.956386     1.975871    11.989435    -0.051948
C      4.255855     1.481514    12.024779    -0.100753
C      4.865340     1.019924    10.887884    -0.089815
C      4.195481     1.035929     9.688155    -0.079701
C      2.895055     1.528596     9.621394    -0.011376
C      2.283653     2.009809    10.777925    -0.112450
C      2.163864     1.519617     8.317597     0.589408
C      2.306652     2.478952    13.246107     0.667086
C      7.649230    -0.740197     4.696811     0.630126
C      8.253924     8.042343     4.963854    -0.016326
C      9.233317     7.590561     5.800326     0.003625
C      0.494488     8.228880     6.839044     0.615308
C      8.482960     5.922324     4.655577     0.211529
N      6.582631    -0.383347    14.055089    -0.330749
N      5.000462    -1.129667    15.429574    -0.342105
N      1.791081    -1.506234    15.398158    -0.330749
N      0.208912    -0.759913    14.023673    -0.342105
N      3.000469     5.859960     5.580409    -0.330749
N      4.582638     6.606280     4.205924    -0.342105
N      7.792019     6.982847     4.237340    -0.330749
N      9.374188     6.236526     5.611825    -0.342105
O      2.103490     3.766350    17.111944    -0.649221
O      3.805449     4.737405    18.075654    -0.635336
O      3.707701     0.010362     3.366506    -0.666630
O      1.783415    -0.163594     4.467272    -0.704253
O      6.228057     3.055991    14.909234    -0.640225
O      7.800643     1.960558    13.822016    -0.642356
O      4.472433     2.085915    16.926977    -0.627554
O      3.467166     0.129017    17.239771    -0.520055
O      6.895040     4.448569    12.341303    -0.649221
O      8.596999     3.477514    11.377593    -0.635336
O      8.499251     2.727945     6.451243    -0.666630
O      6.574965     2.901900     5.350477    -0.704253
O      1.436507     5.158928    14.544013    -0.640225
O      3.009093     6.254361    15.631231    -0.642356
O      9.263983     6.129004    12.526270    -0.627553
O      8.258716    -2.018598    12.213476    -0.520055
O      7.479610     1.710263     2.523554    -0.649221
O      5.777651     0.739208     1.559844    -0.635336
O      5.875399     5.466251    16.268992    -0.666630
O      7.799685     5.640207    15.168226    -0.704253
O      3.355043     2.420622     4.726264    -0.640225
O      1.782457     3.516055     5.813482    -0.642356
O      5.110667     3.390698     2.708521    -0.627553
O      6.115934     5.347596     2.395727    -0.520054
O      2.688060     1.028044     7.294195    -0.649221
O      0.986101     1.999099     8.257905    -0.635336
O      1.083849     2.748668    13.184255    -0.666630
O      3.008135     2.574713    14.285021    -0.704253
O      8.146593     0.317685     5.091485    -0.640225
O      6.574007    -0.777748     4.004267    -0.642356
O      0.319117    -0.652391     7.109228    -0.627553
O      1.324384     7.495211     7.422022    -0.520054

The following XYZ coordinates are in angstroms. Other properties are in atomic units.
The sperically averaged electron density of each atom fit to a function of the form exp(a - br)
eigen_1, eigen_2 and eigen_3 are the three eigenvalues of traceless quadrupole moment tensor
  atom number  atomic symbol              X              Y              Z     net charge C6 coefficient C8 coefficient C10 coefficient fluctuating dipole atomic polarizability isotropic forcefield polarizability              a              b squared Pearson coefficient          <r^3>          <r^4>         wp_QDO          m_QDO          q_QDO       dipole_x       dipole_y       dipole_z         dipole            Qxy            Qxz            Qyz     Q(x^2-y^2)  Q(3z^2 - R^2)        eigen_1        eigen_2        eigen_3 static polarizability      alpha(xx)      alpha(xy)      alpha(xz)      alpha(yy)      alpha(yz)      alpha(zz) atomic spin moment
            1             Gd       4.115366       4.072437      15.679927       2.062214     151.135118 0.34754231E+04  0.12254364E+06                                19.037926                           16.187016       1.771348       2.289316                    0.998301      78.228011     189.573123       0.614421       0.282720      -1.314401       0.017568      -0.010206       0.017706       0.026950      -0.003712       0.055294      -0.087164       0.001866       0.248487      -0.097614      -0.044299       0.141913             21.912794      22.848431      -2.643155      -1.347019      24.730577       4.155471      18.159373           0.000000
            2             Gd       8.906916       4.142482      13.773320       2.062215     151.135074 0.34754223E+04  0.12254360E+06                                19.037922                           16.187014       1.771349       2.289316                    0.998301      78.228006     189.573100       0.614421       0.282720      -1.314401       0.017568       0.010206      -0.017706       0.026950       0.003712      -0.055294      -0.087164       0.001866       0.248487      -0.097614      -0.044299       0.141913             21.912788      22.848426       2.643157       1.347022      24.730572       4.155466      18.159366           0.000000
            3             Gd       5.467734       1.404176       3.955571       2.062214     151.135131 0.34754235E+04  0.12254365E+06                                19.037927                           16.187017       1.771348       2.289316                    0.998301      78.228013     189.573132       0.614421       0.282720      -1.314401      -0.017568       0.010206      -0.017706       0.026950      -0.003712       0.055294      -0.087164       0.001866       0.248488      -0.097614      -0.044299       0.141913             21.912795      22.848433      -2.643155      -1.347019      24.730579       4.155471      18.159374           0.000000
            4             Gd       0.676184       1.334131       5.862178       2.062215     151.135080 0.34754224E+04  0.12254361E+06                                19.037922                           16.187014       1.771349       2.289316                    0.998301      78.228007     189.573103       0.614421       0.282720      -1.314401      -0.017568      -0.010206       0.017706       0.026950       0.003712      -0.055294      -0.087164       0.001866       0.248487      -0.097614      -0.044299       0.141913             21.912789      22.848427       2.643157       1.347022      24.730574       4.155467      18.159366           0.000000
            5             Zn       8.255841      -0.003512      13.033847       0.896122      80.973392 0.15926848E+04  0.48668670E+05                                15.440733                           13.150394       0.518915       2.036914                    0.997330      44.741710     119.597980       0.492275       0.407173      -1.139112       0.010947       0.116984      -0.164968       0.202533       0.024170      -0.007584      -0.082877      -0.150468       0.393585      -0.144742      -0.029448       0.174189             17.560524      21.581421      -7.076364      -0.917892      19.764286      -1.049990      11.335864           0.000000
            6             Zn       3.464291      -1.886069      16.419400       0.896122      80.973378 0.15926847E+04  0.48668663E+05                                15.440731                           13.150393       0.518916       2.036914                    0.997330      44.741709     119.597972       0.492275       0.407173      -1.139112       0.010947      -0.116984       0.164968       0.202532      -0.024170       0.007584      -0.082877      -0.150469       0.393585      -0.144742      -0.029448       0.174189             17.560521      21.581415       7.076362       0.917893      19.764285      -1.049990      11.335862           0.000000
            7             Zn       1.327259       5.480125       6.601651       0.896122      80.973396 0.15926849E+04  0.48668672E+05                                15.440734                           13.150395       0.518915       2.036914                    0.997330      44.741710     119.597981       0.492275       0.407173      -1.139112      -0.010947      -0.116984       0.164968       0.202533       0.024170      -0.007584      -0.082877      -0.150468       0.393585      -0.144741      -0.029448       0.174189             17.560525      21.581423      -7.076364      -0.917892      19.764287      -1.049990      11.335864           0.000001
            8             Zn       6.118809       7.362682       3.216098       0.896122      80.973374 0.15926846E+04  0.48668659E+05                                15.440731                           13.150393       0.518916       2.036914                    0.997330      44.741708     119.597968       0.492275       0.407173      -1.139112      -0.010947       0.116984      -0.164968       0.202532      -0.024170       0.007584      -0.082877      -0.150468       0.393585      -0.144742      -0.029448       0.174189             17.560520      21.581415       7.076362       0.917893      19.764284      -1.049990      11.335862           0.000001
            9              H       0.073790       8.831299       3.014049       0.089562       1.041667 0.75350371E+01  0.74381911E+02                                 1.810556                            1.687140      -1.430951       2.180519                    0.992486       4.133158      12.405563       0.438002       1.416604      -0.677136      -0.017431       0.000550       0.027497       0.032561      -0.000884      -0.001590      -0.000197       0.015679      -0.001937      -0.007578      -0.000906       0.008484              1.876367       1.819817       0.101757      -0.511059       1.415170      -0.088481       2.394114           0.000000
           10              H       8.640123       8.059580       1.109406       0.099668       1.091811 0.79424564E+01  0.77231362E+02                                 1.702648                            1.611192      -0.742174       2.514709                    0.999730       3.385494       9.196797       0.513921       1.225663      -0.722196      -0.033933      -0.013203      -0.003330       0.036563       0.010837       0.002258       0.008900       0.021494       0.018722      -0.020476       0.004581       0.015895              1.734290       2.233852       0.342924      -0.111520       1.483011      -0.062227       1.486007          -0.000000
           11              H       0.179204       3.457034      18.738156       0.117217       1.105512 0.81705308E+01  0.79699694E+02                                 1.692709                            1.616980      -0.910443       2.449974                    0.998780       3.306348       8.881232       0.523250       1.200025      -0.728881      -0.018127      -0.014984      -0.030149       0.038237       0.010920       0.006045       0.007207       0.015276       0.003226      -0.014846      -0.002659       0.017504              1.713197       1.587792       0.123758       0.264356       1.459788       0.241278       2.092012          -0.000001
           12              H       3.370376       9.722201       0.918941       0.134820       1.003560 0.72625661E+01  0.70310676E+02                                 1.709177                            1.616235      -1.365402       2.247583                    0.993653       3.628795      10.431083       0.469056       1.348808      -0.692552       0.037932       0.015874      -0.002171       0.041177       0.005782      -0.000858       0.002208       0.006458      -0.017450      -0.007335      -0.002205       0.009540              1.742038       2.195743       0.324368      -0.000219       1.435128       0.029050       1.595243          -0.000000
           13              H       6.011479      -2.304366      14.141486       0.104166       1.177556 0.82308676E+01  0.81287858E+02                                 1.843137                            1.680884      -0.864470       2.477311                    0.998932       3.440620       9.624802       0.481798       1.287245      -0.708703       0.008879      -0.054093      -0.020909       0.058669       0.001761      -0.010520       0.008811      -0.021085      -0.017592      -0.018982       0.001869       0.017113              1.912120       1.524757      -0.233147      -0.080768       2.677667       0.324577       1.533937          -0.000001
           14              H       4.865340       4.011508       6.803700       0.089562       1.041667 0.75350361E+01  0.74381899E+02                                 1.810555                            1.687140      -1.430951       2.180519                    0.992486       4.133158      12.405563       0.438002       1.416604      -0.677136      -0.017431      -0.000550      -0.027497       0.032561       0.000884       0.001590      -0.000197       0.015679      -0.001937      -0.007578      -0.000906       0.008484              1.876367       1.819817      -0.101757       0.511059       1.415170      -0.088481       2.394114           0.000000
           15              H       3.848573       4.783226       8.708343       0.099668       1.091812 0.79424603E+01  0.77231413E+02                                 1.702648                            1.611193      -0.742174       2.514709                    0.999730       3.385495       9.196802       0.513920       1.225663      -0.722196      -0.033933       0.013203       0.003330       0.036563      -0.010837      -0.002258       0.008900       0.021494       0.018723      -0.020476       0.004581       0.015895              1.734291       2.233853      -0.342924       0.111520       1.483011      -0.062227       1.486008          -0.000000
           16              H       4.970754       4.757886      10.715091       0.117217       1.105512 0.81705318E+01  0.79699704E+02                                 1.692708                            1.616980      -0.910443       2.449975                    0.998780       3.306348       8.881231       0.523250       1.200024      -0.728882      -0.018127       0.014984       0.030149       0.038237      -0.010920      -0.006045       0.007207       0.015276       0.003226      -0.014846      -0.002659       0.017504              1.713197       1.587791      -0.123758      -0.264356       1.459788       0.241279       2.092011          -0.000001
           17              H       8.161926       3.120605       8.898808       0.134820       1.003560 0.72625729E+01  0.70310753E+02                                 1.709177                            1.616235      -1.365402       2.247583                    0.993653       3.628796      10.431084       0.469057       1.348807      -0.692552       0.037932      -0.015874       0.002171       0.041177      -0.005782       0.000858       0.002208       0.006458      -0.017450      -0.007335      -0.002205       0.009540              1.742039       2.195743      -0.324369       0.000219       1.435129       0.029049       1.595244          -0.000000
           18              H       1.219929       0.414786      15.311761       0.104167       1.177556 0.82308677E+01  0.81287860E+02                                 1.843136                            1.680884      -0.864470       2.477311                    0.998932       3.440620       9.624802       0.481798       1.287244      -0.708703       0.008879       0.054093       0.020909       0.058669      -0.001761       0.010520       0.008811      -0.021085      -0.017592      -0.018982       0.001869       0.017113              1.912120       1.524757       0.233147       0.080768       2.677666       0.324577       1.533936          -0.000001
           19              H       9.509310      -3.354686      16.621449       0.089562       1.041666 0.75350314E+01  0.74381844E+02                                 1.810555                            1.687140      -1.430951       2.180520                    0.992486       4.133157      12.405561       0.438002       1.416604      -0.677135       0.017431      -0.000550      -0.027497       0.032561      -0.000884      -0.001590      -0.000197       0.015679      -0.001937      -0.007578      -0.000906       0.008484              1.876367       1.819816       0.101757      -0.511059       1.415170      -0.088480       2.394114           0.000000
           20              H       0.942977      -2.582967      18.526092       0.099668       1.091811 0.79424564E+01  0.77231362E+02                                 1.702648                            1.611192      -0.742174       2.514709                    0.999730       3.385494       9.196797       0.513921       1.225663      -0.722196       0.033933       0.013203       0.003330       0.036563       0.010837       0.002258       0.008900       0.021494       0.018722      -0.020476       0.004581       0.015895              1.734290       2.233852       0.342924      -0.111520       1.483011      -0.062227       1.486007          -0.000000
           21              H       9.403896       2.019579       0.897342       0.117217       1.105512 0.81705333E+01  0.79699723E+02                                 1.692709                            1.616980      -0.910444       2.449974                    0.998780       3.306349       8.881234       0.523251       1.200024      -0.728882       0.018127       0.014984       0.030149       0.038237       0.010920       0.006045       0.007207       0.015276       0.003226      -0.014846      -0.002659       0.017504              1.713197       1.587792       0.123758       0.264356       1.459788       0.241278       2.092011          -0.000001
           22              H       6.212724      -4.245588      18.716557       0.134820       1.003560 0.72625706E+01  0.70310726E+02                                 1.709177                            1.616235      -1.365402       2.247582                    0.993653       3.628796      10.431084       0.469057       1.348807      -0.692552      -0.037932      -0.015874       0.002171       0.041177       0.005781      -0.000858       0.002208       0.006458      -0.017450      -0.007335      -0.002205       0.009540              1.742038       2.195743       0.324368      -0.000219       1.435128       0.029050       1.595243          -0.000000
           23              H       3.571621       7.780979       5.494012       0.104166       1.177556 0.82308717E+01  0.81287909E+02                                 1.843137                            1.680884      -0.864471       2.477311                    0.998932       3.440621       9.624805       0.481798       1.287244      -0.708703      -0.008879       0.054093       0.020909       0.058669       0.001761      -0.010520       0.008811      -0.021085      -0.017592      -0.018982       0.001869       0.017113              1.912121       1.524757      -0.233147      -0.080768       2.677668       0.324578       1.533937          -0.000001
           24              H       4.717760       1.465105      12.831798       0.089562       1.041666 0.75350305E+01  0.74381835E+02                                 1.810555                            1.687140      -1.430951       2.180520                    0.992486       4.133157      12.405562       0.438002       1.416604      -0.677135       0.017431       0.000550       0.027497       0.032561       0.000884       0.001590      -0.000197       0.015679      -0.001937      -0.007578      -0.000906       0.008484              1.876367       1.819816      -0.101757       0.511059       1.415170      -0.088481       2.394114           0.000000
           25              H       5.734527       0.693387      10.927155       0.099668       1.091811 0.79424564E+01  0.77231362E+02                                 1.702648                            1.611192      -0.742174       2.514709                    0.999730       3.385494       9.196797       0.513921       1.225663      -0.722196       0.033933      -0.013203      -0.003330       0.036563      -0.010837      -0.002258       0.008900       0.021494       0.018722      -0.020476       0.004581       0.015895              1.734290       2.233852      -0.342924       0.111520       1.483011      -0.062227       1.486007          -0.000000
           26              H       4.612346       0.718727       8.920407       0.117217       1.105512 0.81705302E+01  0.79699680E+02                                 1.692708                            1.616979      -0.910443       2.449975                    0.998780       3.306348       8.881229       0.523251       1.200024      -0.728882       0.018127      -0.014984      -0.030149       0.038237      -0.010920      -0.006045       0.007207       0.015276       0.003226      -0.014846      -0.002659       0.017504              1.713196       1.587791      -0.123758      -0.264356       1.459788       0.241278       2.092010          -0.000001
           27              H       1.421174       2.356008      10.736690       0.134820       1.003560 0.72625672E+01  0.70310689E+02                                 1.709177                            1.616235      -1.365402       2.247583                    0.993653       3.628795      10.431083       0.469056       1.348807      -0.692552      -0.037932       0.015874      -0.002171       0.041177      -0.005782       0.000858       0.002208       0.006458      -0.017450      -0.007335      -0.002205       0.009540              1.742038       2.195743      -0.324369       0.000219       1.435129       0.029049       1.595244          -0.000000
           28              H       8.363171       5.061827       4.323737       0.104167       1.177556 0.82308677E+01  0.81287859E+02                                 1.843136                            1.680884      -0.864470       2.477311                    0.998932       3.440620       9.624802       0.481798       1.287244      -0.708703      -0.008879      -0.054093      -0.020909       0.058669      -0.001761       0.010520       0.008811      -0.021085      -0.017592      -0.018982       0.001869       0.017113              1.912120       1.524757       0.233147       0.080768       2.677666       0.324577       1.533936          -0.000001
           29              C       1.835164       9.342064       2.171686      -0.051948      36.884475 0.44830065E+03  0.10538957E+05                                 9.521474                            6.982302       0.120680       2.039920                    0.999348      27.478376      77.024906       0.638879       0.407811      -1.078072      -0.018026      -0.019415      -0.048923       0.055636       0.004954      -0.008520      -0.004439       0.018165      -0.020646      -0.011420      -0.005996       0.017416             11.337796      11.623533       2.666258       1.424209       6.092231       2.362848      16.297625           0.000001
           30              C       0.535695       8.847707       2.207030      -0.100753      32.160503 0.45502277E+03  0.10909505E+05                                 9.033915                            7.304440      -0.180770       1.916443                    0.998793      30.167816      89.967376       0.580981       0.439716      -1.041218       0.010440       0.002418      -0.022765       0.025161      -0.028834      -0.018747      -0.017322      -0.011910      -0.001516      -0.044090       0.014265       0.029826              9.911936      11.296188       2.422428       0.117879       5.689017       0.903441      12.750603           0.000001
           31              C       9.509310       8.386117       1.070135      -0.089815      29.340660 0.39967197E+03  0.92238929E+04                                 8.284708                            6.690457       0.138231       2.026488                    0.999714      28.619071      82.189905       0.631912       0.419990      -1.059263       0.017911       0.010988      -0.005564       0.021737       0.013829       0.009767       0.011454       0.032087      -0.029953      -0.022322      -0.008238       0.030559              9.052522       9.475472       1.677906      -1.046450       5.180302       0.554456      12.501793           0.000002
           32              C       0.596069       3.774235      19.505904      -0.079701      29.743049 0.41471274E+03  0.96710156E+04                                 8.461896                            6.904327      -0.089116       1.955169                    0.999260      28.868143      83.653208       0.609333       0.431049      -1.051184       0.005733       0.003845       0.018467       0.019715      -0.009442       0.020482       0.010681      -0.020127      -0.025867      -0.032090       0.013321       0.018769              9.202382      10.085627       1.451657      -2.175623       5.182800       0.444239      12.338720           0.000002
           33              C       1.896495       4.266903      19.439143      -0.011376      36.537762 0.43342593E+03  0.10114115E+05                                 9.568485                            6.933154       0.023994       2.022114                    0.999161      26.895835      75.367171       0.631124       0.415890      -1.071691      -0.010533      -0.006179       0.038951       0.040820       0.002345       0.008183       0.009598       0.006174      -0.027148      -0.016276       0.002069       0.014207             11.572607      11.089686       1.354646      -3.014314       5.527351       1.409245      18.100783           0.000003
           34              C       2.507897       9.376003       0.960176      -0.112450      34.807823 0.44890728E+03  0.10694495E+05                                 9.435258                            7.213527      -0.147097       1.928430                    0.999389      29.776417      87.656840       0.591470       0.434680      -1.047349      -0.017850      -0.007341       0.000604       0.019310      -0.007684      -0.002062      -0.008334      -0.031599      -0.147337      -0.050013       0.007246       0.042767             10.868511       9.605395       1.593669      -0.142971       5.634242       1.866374      17.365895           0.000001
           35              C       2.627686       4.257923      18.135346       0.589408      23.781351 0.26007380E+03  0.54514566E+04                                 7.685029                            5.738037      -0.139052       2.001423                    0.999594      22.956591      65.168657       0.615501       0.474746      -1.015877       0.026702      -0.015203      -0.033786       0.045668      -0.039489       0.053771      -0.032121      -0.098762      -0.207596      -0.102523      -0.008980       0.111503              9.097676       8.795324       0.887558      -2.919204       5.053857       1.119060      13.443845           0.000003
           36              C       2.484898      -0.259355       3.428358       0.667086      22.937526 0.23519552E+03  0.48229431E+04                                 7.509334                            5.509420      -0.307194       1.962035                    0.998595      22.104552      62.714447       0.617176       0.483965      -1.007787       0.042010       0.016468       0.070819       0.083972      -0.021107      -0.011005      -0.063251      -0.131283      -0.113217      -0.076442      -0.036357       0.112798              8.772738      10.288845       1.666679       0.475743       5.354611       1.933572      10.674758           0.000002
           37              C       6.725420       1.998109      14.514560       0.630126      23.032352 0.24118388E+03  0.49825723E+04                                 7.565514                            5.591762      -0.174750       2.003092                    0.999306      22.483559      64.264410       0.609846       0.486161      -1.005507       0.042173       0.063383      -0.023371       0.079638      -0.016260       0.072349       0.000207       0.059512       0.289897      -0.085140      -0.046598       0.131738              8.822414       8.624600       0.877706      -2.223065      12.327635       0.087003       5.515007           0.000002
           38              C       6.120726       0.676149      14.781603      -0.016327      36.783003 0.42687921E+03  0.99683012E+04                                 9.632533                            6.905798       0.023504       2.006695                    0.999494      27.718749      78.851557       0.626089       0.418942      -1.064927       0.006918      -0.069128      -0.025383       0.073965      -0.020465       0.020858       0.020687      -0.017017      -0.007480      -0.042142       0.015883       0.026259             11.596860      10.629602       4.037538      -3.687441      16.478165      -2.069202       7.682813           0.000001
           39              C       5.141333       0.224368      15.618075       0.003625      35.269182 0.43119562E+03  0.10090871E+05                                 9.348201                            6.949871       0.037808       2.007066                    0.999676      27.738815      78.902362       0.623077       0.420059      -1.064596       0.016886      -0.071038      -0.030196       0.079014      -0.004656       0.046299       0.012467      -0.025856      -0.014659      -0.056074       0.015889       0.040185             10.754280      10.970093      -0.114200      -5.484302      11.370144       1.244799       9.922604           0.000002
           40              C       4.297062       0.862686      16.656793       0.615308      23.217104 0.25290665E+03  0.52529190E+04                                 7.495195                            5.679051      -0.124318       2.022123                    0.999389      22.201843      62.295632       0.616656       0.478214      -1.016231      -0.040288       0.042197       0.076973       0.096585      -0.026450       0.080743      -0.007274       0.095775       0.086961      -0.072985      -0.042249       0.115234              8.403439       6.890500       0.713906      -2.464212      11.264709       1.363111       7.055109           0.000003
           41              C       5.891690      -1.443869      14.473326       0.211529      23.195701 0.28355607E+03  0.60288293E+04                                 7.209436                            5.710482       0.307015       2.135647                    0.999789      24.606923      68.675304       0.667996       0.431259      -1.048285      -0.005101       0.051466       0.023318       0.056732      -0.021226       0.033724       0.007178      -0.007607       0.002682      -0.044452       0.009092       0.035360              7.901008       6.828045      -0.143428      -2.106455      11.378935       0.743665       5.496046          -0.000001
           42              C       6.626714       3.500742       7.646063      -0.051948      36.884480 0.44830070E+03  0.10538958E+05                                 9.521475                            6.982303       0.120680       2.039920                    0.999348      27.478378      77.024914       0.638879       0.407811      -1.078072      -0.018025       0.019415       0.048923       0.055636      -0.004954       0.008520      -0.004439       0.018165      -0.020646      -0.011420      -0.005996       0.017416             11.337798      11.623534      -2.666258      -1.424211       6.092231       2.362851      16.297628           0.000001
           43              C       5.327245       3.995099       7.610719      -0.100753      32.160502 0.45502275E+03  0.10909505E+05                                 9.033915                            7.304440      -0.180770       1.916443                    0.998793      30.167815      89.967375       0.580981       0.439716      -1.041218       0.010440      -0.002418       0.022765       0.025161       0.028834       0.018746      -0.017322      -0.011910      -0.001516      -0.044090       0.014265       0.029826              9.911936      11.296189      -2.422429      -0.117879       5.689017       0.903439      12.750603           0.000001
           44              C       4.717760       4.456689       8.747614      -0.089815      29.340660 0.39967197E+03  0.92238930E+04                                 8.284708                            6.690457       0.138231       2.026487                    0.999714      28.619072      82.189910       0.631912       0.419990      -1.059263       0.017910      -0.010988       0.005564       0.021737      -0.013829      -0.009767       0.011454       0.032088      -0.029953      -0.022322      -0.008238       0.030559              9.052522       9.475473      -1.677906       1.046450       5.180301       0.554456      12.501793           0.000002
           45              C       5.387619       4.440684       9.947343      -0.079701      29.743058 0.41471286E+03  0.96710189E+04                                 8.461897                            6.904328      -0.089116       1.955169                    0.999260      28.868146      83.653220       0.609333       0.431049      -1.051184       0.005733      -0.003845      -0.018467       0.019715       0.009442      -0.020482       0.010681      -0.020126      -0.025867      -0.032091       0.013321       0.018769              9.202385      10.085632      -1.451658       2.175625       5.182801       0.444240      12.338721           0.000002
           46              C       6.688045       3.948017      10.014104      -0.011376      36.537761 0.43342585E+03  0.10114113E+05                                 9.568485                            6.933153       0.023994       2.022114                    0.999161      26.895836      75.367176       0.631125       0.415890      -1.071691      -0.010533       0.006179      -0.038951       0.040820      -0.002345      -0.008183       0.009598       0.006174      -0.027148      -0.016276       0.002069       0.014207             11.572607      11.089688      -1.354647       3.014316       5.527351       1.409243      18.100782           0.000003
           47              C       7.299447       3.466804       8.857573      -0.112450      34.807828 0.44890734E+03  0.10694497E+05                                 9.435259                            7.213528      -0.147097       1.928430                    0.999389      29.776415      87.656833       0.591470       0.434680      -1.047349      -0.017850       0.007341      -0.000604       0.019310       0.007684       0.002062      -0.008334      -0.031599      -0.147337      -0.050013       0.007246       0.042766             10.868512       9.605395      -1.593669       0.142970       5.634243       1.866376      17.365898           0.000001
           48              C       7.419236       3.956996      11.317901       0.589408      23.781352 0.26007381E+03  0.54514566E+04                                 7.685029                            5.738037      -0.139052       2.001423                    0.999594      22.956591      65.168657       0.615501       0.474746      -1.015877       0.026702       0.015203       0.033786       0.045668       0.039489      -0.053771      -0.032121      -0.098762      -0.207596      -0.102523      -0.008980       0.111503              9.097676       8.795326      -0.887559       2.919205       5.053857       1.119057      13.443845           0.000004
           49              C       7.276448       2.997661       6.389391       0.667086      22.937524 0.23519548E+03  0.48229420E+04                                 7.509333                            5.509419      -0.307194       1.962035                    0.998595      22.104552      62.714444       0.617176       0.483965      -1.007787       0.042010      -0.016468      -0.070819       0.083972       0.021107       0.011005      -0.063251      -0.131283      -0.113217      -0.076442      -0.036357       0.112798              8.772737      10.288845      -1.666677      -0.475742       5.354609       1.933573      10.674757           0.000002
           50              C       1.933870       6.216810      14.938687       0.630126      23.032349 0.24118385E+03  0.49825714E+04                                 7.565513                            5.591761      -0.174750       2.003092                    0.999306      22.483557      64.264405       0.609846       0.486161      -1.005507       0.042173      -0.063383       0.023371       0.079638       0.016260      -0.072349       0.000207       0.059511       0.289897      -0.085140      -0.046598       0.131738              8.822414       8.624599      -0.877705       2.223064      12.327636       0.087005       5.515007           0.000002
           51              C       1.329176      -2.565730      14.671644      -0.016326      36.783000 0.42687927E+03  0.99683027E+04                                 9.632532                            6.905798       0.023505       2.006695                    0.999494      27.718747      78.851547       0.626089       0.418942      -1.064927       0.006918       0.069128       0.025383       0.073965       0.020465      -0.020858       0.020687      -0.017017      -0.007480      -0.042142       0.015883       0.026259             11.596859      10.629599      -4.037539       3.687438      16.478165      -2.069203       7.682811           0.000001
           52              C       0.349783      -2.113948      13.835172       0.003625      35.269185 0.43119577E+03  0.10090875E+05                                 9.348202                            6.949872       0.037808       2.007066                    0.999676      27.738814      78.902357       0.623076       0.420059      -1.064596       0.016886       0.071038       0.030196       0.079014       0.004656      -0.046299       0.012467      -0.025856      -0.014659      -0.056074       0.015889       0.040185             10.754280      10.970090       0.114197       5.484298      11.370152       1.244798       9.922600           0.000002
           53              C       9.088612      -2.752267      12.796454       0.615308      23.217103 0.25290668E+03  0.52529200E+04                                 7.495196                            5.679052      -0.124318       2.022123                    0.999389      22.201843      62.295638       0.616656       0.478214      -1.016230      -0.040288      -0.042197      -0.076973       0.096585       0.026450      -0.080743      -0.007274       0.095775       0.086961      -0.072985      -0.042249       0.115234              8.403440       6.890499      -0.713906       2.464210      11.264714       1.363112       7.055108           0.000003
           54              C       1.100140      -0.445711      14.979921       0.211529      23.195707 0.28355622E+03  0.60288331E+04                                 7.209437                            5.710483       0.307016       2.135647                    0.999789      24.606922      68.675296       0.667996       0.431259      -1.048285      -0.005101      -0.051466      -0.023318       0.056732       0.021226      -0.033725       0.007178      -0.007607       0.002682      -0.044452       0.009092       0.035360              7.901009       6.828045       0.143430       2.106455      11.378936       0.743665       5.496046          -0.000000
           55              C       7.747936      -3.865451      17.463812      -0.051948      36.884472 0.44830062E+03  0.10538955E+05                                 9.521473                            6.982302       0.120680       2.039920                    0.999348      27.478375      77.024899       0.638879       0.407811      -1.078072       0.018025       0.019415       0.048923       0.055636       0.004954      -0.008520      -0.004439       0.018165      -0.020646      -0.011420      -0.005996       0.017416             11.337795      11.623532       2.666258       1.424209       6.092230       2.362848      16.297623           0.000001
           56              C       9.047405      -3.371094      17.428468      -0.100753      32.160502 0.45502276E+03  0.10909505E+05                                 9.033914                            7.304440      -0.180770       1.916443                    0.998793      30.167814      89.967368       0.580981       0.439716      -1.041218      -0.010440      -0.002418       0.022765       0.025161      -0.028834      -0.018746      -0.017322      -0.011910      -0.001516      -0.044090       0.014265       0.029826              9.911936      11.296188       2.422428       0.117880       5.689017       0.903441      12.750602           0.000001
           57              C       0.073790      -2.909504      18.565363      -0.089815      29.340654 0.39967186E+03  0.92238899E+04                                 8.284707                            6.690456       0.138232       2.026488                    0.999714      28.619067      82.189890       0.631912       0.419990      -1.059263      -0.017911      -0.010987       0.005564       0.021737       0.013829       0.009767       0.011454       0.032087      -0.029953      -0.022322      -0.008238       0.030559              9.052521       9.475471       1.677906      -1.046450       5.180301       0.554456      12.501791           0.000002
           58              C       8.987031       1.702378       0.129594      -0.079701      29.743053 0.41471283E+03  0.96710181E+04                                 8.461897                            6.904328      -0.089116       1.955169                    0.999260      28.868146      83.653222       0.609333       0.431049      -1.051184      -0.005733      -0.003845      -0.018467       0.019715      -0.009442       0.020482       0.010681      -0.020127      -0.025867      -0.032090       0.013321       0.018769              9.202384      10.085628       1.451658      -2.175623       5.182801       0.444239      12.338722           0.000002
           59              C       7.686605       1.209710       0.196355      -0.011376      36.537761 0.43342592E+03  0.10114115E+05                                 9.568485                            6.933154       0.023994       2.022114                    0.999161      26.895835      75.367171       0.631124       0.415890      -1.071691       0.010533       0.006179      -0.038951       0.040820       0.002345       0.008183       0.009598       0.006174      -0.027148      -0.016276       0.002069       0.014207             11.572606      11.089685       1.354646      -3.014313       5.527351       1.409245      18.100783           0.000003
           60              C       7.075203      -3.899390      18.675322      -0.112450      34.807822 0.44890726E+03  0.10694495E+05                                 9.435258                            7.213527      -0.147097       1.928430                    0.999389      29.776417      87.656840       0.591470       0.434680      -1.047349       0.017850       0.007341      -0.000604       0.019310      -0.007684      -0.002062      -0.008334      -0.031599      -0.147337      -0.050013       0.007246       0.042767             10.868511       9.605395       1.593669      -0.142970       5.634242       1.866374      17.365895           0.000001
           61              C       6.955414       1.218690       1.500152       0.589408      23.781353 0.26007384E+03  0.54514573E+04                                 7.685029                            5.738037      -0.139052       2.001423                    0.999594      22.956592      65.168657       0.615501       0.474746      -1.015877      -0.026702       0.015203       0.033786       0.045668      -0.039489       0.053771      -0.032121      -0.098762      -0.207596      -0.102523      -0.008980       0.111503              9.097676       8.795324       0.887558      -2.919204       5.053857       1.119060      13.443845           0.000004
           62              C       7.098202       5.735968      16.207140       0.667086      22.937531 0.23519558E+03  0.48229445E+04                                 7.509334                            5.509421      -0.307194       1.962035                    0.998595      22.104555      62.714455       0.617176       0.483965      -1.007787      -0.042010      -0.016468      -0.070819       0.083972      -0.021107      -0.011005      -0.063251      -0.131283      -0.113217      -0.076442      -0.036357       0.112798              8.772739      10.288846       1.666679       0.475743       5.354611       1.933573      10.674759           0.000001
           63              C       2.857680       3.478504       5.120938       0.630126      23.032350 0.24118386E+03  0.49825717E+04                                 7.565514                            5.591762      -0.174750       2.003092                    0.999306      22.483558      64.264410       0.609846       0.486161      -1.005507      -0.042173      -0.063383       0.023371       0.079638      -0.016260       0.072349       0.000207       0.059511       0.289897      -0.085140      -0.046598       0.131738              8.822415       8.624600       0.877706      -2.223065      12.327636       0.087003       5.515008           0.000002
           64              C       3.462374       4.800464       4.853895      -0.016327      36.783004 0.42687921E+03  0.99683013E+04                                 9.632533                            6.905798       0.023504       2.006695                    0.999494      27.718749      78.851560       0.626089       0.418942      -1.064927      -0.006918       0.069128       0.025383       0.073965      -0.020465       0.020858       0.020687      -0.017017      -0.007480      -0.042142       0.015883       0.026259             11.596861      10.629603       4.037538      -3.687441      16.478166      -2.069202       7.682814           0.000001
           65              C       4.441767       5.252245       4.017423       0.003625      35.269184 0.43119565E+03  0.10090872E+05                                 9.348202                            6.949871       0.037808       2.007066                    0.999676      27.738816      78.902367       0.623076       0.420059      -1.064596      -0.016886       0.071038       0.030196       0.079014      -0.004656       0.046299       0.012467      -0.025856      -0.014659      -0.056074       0.015889       0.040185             10.754281      10.970093      -0.114200      -5.484302      11.370145       1.244799       9.922604           0.000002
           66              C       5.286038       4.613927       2.978705       0.615308      23.217107 0.25290668E+03  0.52529199E+04                                 7.495196                            5.679051      -0.124318       2.022123                    0.999389      22.201844      62.295637       0.616656       0.478214      -1.016231       0.040288      -0.042197      -0.076973       0.096585      -0.026450       0.080743      -0.007274       0.095775       0.086961      -0.072985      -0.042249       0.115234              8.403440       6.890501       0.713906      -2.464212      11.264710       1.363112       7.055110           0.000003
           67              C       3.691410       6.920482       5.162172       0.211529      23.195705 0.28355611E+03  0.60288306E+04                                 7.209437                            5.710482       0.307015       2.135646                    0.999789      24.606926      68.675314       0.667996       0.431259      -1.048285       0.005101      -0.051466      -0.023318       0.056732      -0.021226       0.033725       0.007178      -0.007607       0.002682      -0.044452       0.009092       0.035360              7.901009       6.828045      -0.143428      -2.106456      11.378936       0.743665       5.496046          -0.000000
           68              C       2.956386       1.975871      11.989435      -0.051948      36.884478 0.44830067E+03  0.10538957E+05                                 9.521474                            6.982303       0.120680       2.039920                    0.999348      27.478377      77.024911       0.638879       0.407811      -1.078071       0.018025      -0.019415      -0.048923       0.055636      -0.004954       0.008520      -0.004439       0.018165      -0.020646      -0.011420      -0.005996       0.017416             11.337797      11.623534      -2.666257      -1.424211       6.092231       2.362851      16.297627           0.000001
           69              C       4.255855       1.481514      12.024779      -0.100753      32.160500 0.45502276E+03  0.10909505E+05                                 9.033914                            7.304439      -0.180770       1.916443                    0.998793      30.167814      89.967367       0.580981       0.439716      -1.041218      -0.010440       0.002418      -0.022765       0.025161       0.028834       0.018746      -0.017322      -0.011910      -0.001516      -0.044090       0.014265       0.029825              9.911935      11.296188      -2.422428      -0.117879       5.689016       0.903439      12.750601           0.000001
           70              C       4.865340       1.019924      10.887884      -0.089815      29.340656 0.39967192E+03  0.92238914E+04                                 8.284707                            6.690457       0.138231       2.026488                    0.999714      28.619069      82.189897       0.631912       0.419990      -1.059263      -0.017910       0.010988      -0.005564       0.021737      -0.013829      -0.009767       0.011454       0.032087      -0.029953      -0.022322      -0.008238       0.030559              9.052521       9.475472      -1.677906       1.046450       5.180301       0.554456      12.501791           0.000003
           71              C       4.195481       1.035929       9.688155      -0.079701      29.743052 0.41471277E+03  0.96710162E+04                                 8.461896                            6.904327      -0.089115       1.955170                    0.999260      28.868142      83.653202       0.609333       0.431049      -1.051184      -0.005733       0.003845       0.018467       0.019715       0.009442      -0.020482       0.010681      -0.020127      -0.025867      -0.032091       0.013321       0.018770              9.202383      10.085630      -1.451657       2.175624       5.182801       0.444240      12.338718           0.000002
           72              C       2.895055       1.528596       9.621394      -0.011376      36.537754 0.43342576E+03  0.10114111E+05                                 9.568484                            6.933152       0.023995       2.022114                    0.999161      26.895833      75.367162       0.631125       0.415890      -1.071691       0.010533      -0.006179       0.038951       0.040820      -0.002345      -0.008183       0.009598       0.006174      -0.027148      -0.016276       0.002069       0.014207             11.572605      11.089686      -1.354646       3.014315       5.527350       1.409242      18.100779           0.000003
           73              C       2.283653       2.009809      10.777925      -0.112450      34.807828 0.44890735E+03  0.10694497E+05                                 9.435258                            7.213528      -0.147097       1.928430                    0.999389      29.776414      87.656828       0.591470       0.434680      -1.047349       0.017850      -0.007341       0.000604       0.019310       0.007684       0.002062      -0.008334      -0.031599      -0.147337      -0.050013       0.007246       0.042767             10.868512       9.605395      -1.593669       0.142970       5.634243       1.866376      17.365897           0.000001
           74              C       2.163864       1.519617       8.317597       0.589408      23.781350 0.26007379E+03  0.54514563E+04                                 7.685029                            5.738036      -0.139052       2.001423                    0.999594      22.956590      65.168653       0.615501       0.474746      -1.015877      -0.026702      -0.015203      -0.033786       0.045668       0.039489      -0.053771      -0.032121      -0.098762      -0.207596      -0.102523      -0.008980       0.111503              9.097676       8.795325      -0.887559       2.919205       5.053857       1.119057      13.443845           0.000004
           75              C       2.306652       2.478952      13.246107       0.667086      22.937523 0.23519547E+03  0.48229417E+04                                 7.509333                            5.509419      -0.307194       1.962035                    0.998595      22.104551      62.714441       0.617176       0.483965      -1.007787      -0.042010       0.016468       0.070819       0.083972       0.021107       0.011005      -0.063251      -0.131283      -0.113217      -0.076442      -0.036357       0.112798              8.772737      10.288845      -1.666677      -0.475742       5.354609       1.933573      10.674757           0.000002
           76              C       7.649230      -0.740197       4.696811       0.630126      23.032350 0.24118386E+03  0.49825717E+04                                 7.565514                            5.591762      -0.174750       2.003092                    0.999306      22.483558      64.264409       0.609846       0.486161      -1.005507      -0.042173       0.063383      -0.023371       0.079638       0.016260      -0.072349       0.000207       0.059511       0.289897      -0.085140      -0.046598       0.131738              8.822414       8.624599      -0.877706       2.223064      12.327636       0.087004       5.515007           0.000002
           77              C       8.253924       8.042343       4.963854      -0.016326      36.783004 0.42687932E+03  0.99683043E+04                                 9.632533                            6.905799       0.023505       2.006695                    0.999494      27.718749      78.851558       0.626089       0.418942      -1.064927      -0.006918      -0.069128      -0.025383       0.073965       0.020465      -0.020858       0.020687      -0.017017      -0.007480      -0.042142       0.015883       0.026259             11.596860      10.629601      -4.037539       3.687439      16.478168      -2.069203       7.682812           0.000001
           78              C       9.233317       7.590561       5.800326       0.003625      35.269190 0.43119585E+03  0.10090877E+05                                 9.348203                            6.949873       0.037807       2.007066                    0.999676      27.738817      78.902371       0.623076       0.420059      -1.064596      -0.016886      -0.071038      -0.030196       0.079014       0.004656      -0.046299       0.012467      -0.025856      -0.014659      -0.056074       0.015889       0.040185             10.754282      10.970092       0.114197       5.484299      11.370153       1.244798       9.922601           0.000002
           79              C       0.494488       8.228880       6.839044       0.615308      23.217107 0.25290674E+03  0.52529215E+04                                 7.495197                            5.679053      -0.124318       2.022122                    0.999389      22.201846      62.295651       0.616656       0.478214      -1.016230       0.040288       0.042197       0.076973       0.096585       0.026450      -0.080743      -0.007274       0.095775       0.086961      -0.072985      -0.042249       0.115234              8.403441       6.890500      -0.713906       2.464210      11.264716       1.363112       7.055109           0.000003
           80              C       8.482960       5.922324       4.655577       0.211529      23.195709 0.28355624E+03  0.60288338E+04                                 7.209438                            5.710484       0.307015       2.135647                    0.999789      24.606923      68.675303       0.667996       0.431259      -1.048285       0.005101       0.051466       0.023318       0.056732       0.021226      -0.033725       0.007178      -0.007607       0.002682      -0.044452       0.009092       0.035360              7.901010       6.828046       0.143430       2.106456      11.378937       0.743665       5.496047          -0.000000
           81              N       6.582631      -0.383347      14.055089      -0.330749      38.167658 0.56565199E+03  0.13941598E+05                                 9.347703                            7.603273       0.150346       2.044264                    0.999632      29.360673      81.337077       0.648425       0.383251      -1.106883      -0.096271       0.005788       0.101517       0.140026       0.000956       0.018367       0.015166      -0.079427      -0.118569      -0.051975      -0.009942       0.061917             10.372603      11.337887       0.821597      -3.533691      12.579733      -0.326145       7.200190           0.000002
           82              N       5.000462      -1.129667      15.429574      -0.342105      38.500465 0.56717237E+03  0.13965442E+05                                 9.360548                            7.561079       0.244279       2.068946                    0.999716      29.462724      81.142415       0.658086       0.377993      -1.112542       0.080800       0.092154      -0.060897       0.136856      -0.024188       0.002248       0.045961      -0.025218      -0.040721      -0.051744      -0.005619       0.057363             10.532689      11.747049       2.063193      -3.976500      12.307083      -0.383867       7.543935           0.000001
           83              N       1.791081      -1.506234      15.398158      -0.330749      38.167665 0.56565226E+03  0.13941606E+05                                 9.347704                            7.603275       0.150346       2.044264                    0.999632      29.360672      81.337072       0.648425       0.383251      -1.106883      -0.096271      -0.005788      -0.101517       0.140026      -0.000957      -0.018367       0.015166      -0.079427      -0.118569      -0.051975      -0.009942       0.061917             10.372604      11.337886      -0.821596       3.533689      12.579736      -0.326145       7.200191           0.000001
           84              N       0.208912      -0.759913      14.023673      -0.342105      38.500461 0.56717230E+03  0.13965440E+05                                 9.360548                            7.561079       0.244279       2.068946                    0.999716      29.462723      81.142413       0.658086       0.377993      -1.112542       0.080800      -0.092154       0.060897       0.136856       0.024188      -0.002248       0.045961      -0.025218      -0.040721      -0.051744      -0.005619       0.057363             10.532688      11.747048      -2.063191       3.976499      12.307083      -0.383867       7.543934           0.000001
           85              N       3.000469       5.859960       5.580409      -0.330749      38.167657 0.56565196E+03  0.13941597E+05                                 9.347704                            7.603273       0.150346       2.044264                    0.999632      29.360672      81.337078       0.648425       0.383251      -1.106883       0.096271      -0.005788      -0.101517       0.140026       0.000956       0.018367       0.015166      -0.079427      -0.118569      -0.051975      -0.009942       0.061917             10.372604      11.337888       0.821597      -3.533691      12.579734      -0.326145       7.200191           0.000001
           86              N       4.582638       6.606280       4.205924      -0.342105      38.500464 0.56717234E+03  0.13965441E+05                                 9.360549                            7.561079       0.244279       2.068946                    0.999716      29.462723      81.142414       0.658086       0.377993      -1.112542      -0.080800      -0.092154       0.060897       0.136856      -0.024188       0.002248       0.045961      -0.025218      -0.040721      -0.051744      -0.005619       0.057363             10.532689      11.747049       2.063193      -3.976500      12.307084      -0.383868       7.543935           0.000001
           87              N       7.792019       6.982847       4.237340      -0.330749      38.167664 0.56565223E+03  0.13941605E+05                                 9.347705                            7.603275       0.150346       2.044264                    0.999632      29.360671      81.337071       0.648425       0.383251      -1.106883       0.096271       0.005788       0.101517       0.140026      -0.000957      -0.018367       0.015166      -0.079427      -0.118569      -0.051975      -0.009942       0.061917             10.372604      11.337886      -0.821596       3.533690      12.579736      -0.326145       7.200191           0.000001
           88              N       9.374188       6.236526       5.611825      -0.342105      38.500462 0.56717230E+03  0.13965440E+05                                 9.360548                            7.561079       0.244280       2.068946                    0.999716      29.462723      81.142415       0.658086       0.377993      -1.112542      -0.080800       0.092154      -0.060897       0.136856       0.024188      -0.002248       0.045961      -0.025218      -0.040721      -0.051744      -0.005619       0.057363             10.532689      11.747049      -2.063192       3.976499      12.307083      -0.383867       7.543934           0.000001
           89              O       2.103490       3.766350      17.111944      -0.649221      37.662847 0.62586443E+03  0.15651455E+05                                 8.954221                            7.788695       0.341255       2.122507                    0.997930      29.681836      79.966764       0.673831       0.363480      -1.133767      -0.033043      -0.011363       0.056395       0.066343      -0.036655       0.062716       0.003122      -0.132151       0.029816      -0.111820       0.037228       0.074591              9.862131       7.549440       0.162510       0.550630       7.334654       2.432336      14.702299           0.000000
           90              O       3.805449       4.737405      18.075654      -0.635336      38.113136 0.60438019E+03  0.14934257E+05                                 8.931658                            7.588868       0.514238       2.189819                    0.997652      28.956766      76.730375       0.693678       0.357335      -1.142309      -0.005885      -0.007553       0.072010       0.072643       0.011912       0.008359      -0.036301       0.033047      -0.266328      -0.099949       0.035106       0.064843              9.757641      13.494265       2.463556      -2.154773       6.931083      -0.122493       8.847576           0.000001
           91              O       3.707701       0.010362       3.366506      -0.666630      49.848697 0.68971858E+03  0.17645341E+05                                10.771980                            8.193030       0.105305       2.058545                    0.995313      29.591166      80.232995       0.655994       0.364963      -1.134347      -0.072257      -0.033528      -0.040675       0.089441      -0.022501      -0.028494      -0.044364      -0.031293      -0.134637      -0.078657       0.019288       0.059369             12.664746      20.700258       4.409771       1.343223       9.437774       1.084955       7.856207           0.000000
           92              O       1.783415      -0.163594       4.467272      -0.704253      47.685789 0.74561560E+03  0.19453951E+05                                10.430614                            8.516796       0.098567       2.038865                    0.996052      30.559892      83.724319       0.643494       0.364812      -1.134271       0.069673      -0.085556      -0.033863       0.115416      -0.015869      -0.029182      -0.041930      -0.071196       0.008155      -0.065146       0.001729       0.063416             11.693421      10.884945      -0.406936      -5.161215       8.299638       2.323761      15.895679          -0.000000
           93              O       6.228057       3.055991      14.909234      -0.640225      44.816109 0.68138959E+03  0.17431247E+05                                10.120383                            8.210151       0.007688       2.015794                    0.996846      29.973269      82.061428       0.645409       0.370969      -1.126366       0.046645      -0.026184      -0.005335       0.053757      -0.047066       0.072831       0.020081      -0.044933       0.213309      -0.116175       0.012296       0.103879             11.433453       9.758331      -2.701306      -2.026051      16.540999       3.560825       8.001030          -0.000000
           94              O       7.800643       1.960558      13.822016      -0.642356      44.034175 0.67581960E+03  0.17222279E+05                                 9.978919                            8.099012       0.025639       2.034493                    0.996479      29.485134      80.097195       0.660361       0.363969      -1.133783      -0.054698      -0.038339      -0.009231       0.067431      -0.035133      -0.009270       0.016070       0.093445       0.137069      -0.082499       0.026331       0.056168             11.426108      14.579100       1.193435      -4.075433      11.663234      -0.833124       8.035991           0.000000
           95              O       4.472433       2.085915      16.926977      -0.627554      37.882048 0.56216212E+03  0.13677785E+05                                 8.956795                            7.363013       0.258294       2.117269                    0.996448      28.641590      75.960574       0.696099       0.361644      -1.135898       0.001224      -0.072321       0.082461       0.109688       0.009615       0.057887       0.010308      -0.015839      -0.067037      -0.068878       0.013735       0.055143              9.975318       6.036137      -0.170995      -0.357902      16.656606       2.386856       7.233210           0.000001
           96              O       3.467166       0.129017      17.239771      -0.520055      28.198262 0.42397349E+03  0.95886509E+04                                 7.205850                            6.265993       0.587171       2.249136                    0.998212      26.450065      67.072082       0.779857       0.347274      -1.150392       0.010708       0.053186      -0.003991       0.054400       0.041566       0.044700      -0.023500      -0.004630      -0.075523      -0.076459       0.018885       0.057574              7.657407       7.496948       2.906342      -1.784295       8.847014      -0.958247       6.628259          -0.000000
           97              O       6.895040       4.448569      12.341303      -0.649221      37.662846 0.62586445E+03  0.15651456E+05                                 8.954221                            7.788695       0.341255       2.122507                    0.997930      29.681836      79.966765       0.673831       0.363480      -1.133767      -0.033043       0.011363      -0.056395       0.066343       0.036655      -0.062717       0.003122      -0.132151       0.029816      -0.111820       0.037228       0.074591              9.862131       7.549440      -0.162510      -0.550629       7.334653       2.432334      14.702299           0.000000
           98              O       8.596999       3.477514      11.377593      -0.635336      38.113134 0.60438011E+03  0.14934254E+05                                 8.931657                            7.588868       0.514238       2.189819                    0.997652      28.956764      76.730368       0.693678       0.357335      -1.142309      -0.005885       0.007553      -0.072010       0.072643      -0.011912      -0.008359      -0.036301       0.033047      -0.266328      -0.099949       0.035106       0.064843              9.757641      13.494266      -2.463556       2.154773       6.931083      -0.122494       8.847575           0.000001
           99              O       8.499251       2.727945       6.451243      -0.666630      49.848691 0.68971848E+03  0.17645338E+05                                10.771978                            8.193029       0.105305       2.058545                    0.995313      29.591167      80.232997       0.655994       0.364963      -1.134347      -0.072257       0.033528       0.040676       0.089441       0.022501       0.028494      -0.044364      -0.031293      -0.134637      -0.078657       0.019288       0.059369             12.664745      20.700259      -4.409764      -1.343222       9.437769       1.084954       7.856206           0.000000
          100              O       6.574965       2.901900       5.350477      -0.704253      47.685796 0.74561557E+03  0.19453950E+05                                10.430615                            8.516795       0.098567       2.038865                    0.996052      30.559892      83.724319       0.643494       0.364812      -1.134271       0.069673       0.085556       0.033863       0.115416       0.015869       0.029182      -0.041930      -0.071196       0.008155      -0.065146       0.001729       0.063416             11.693423      10.884947       0.406938       5.161217       8.299640       2.323764      15.895682          -0.000000
          101              O       1.436507       5.158928      14.544013      -0.640225      44.816108 0.68138954E+03  0.17431246E+05                                10.120382                            8.210150       0.007688       2.015794                    0.996846      29.973269      82.061424       0.645409       0.370969      -1.126366       0.046645       0.026184       0.005335       0.053757       0.047066      -0.072831       0.020081      -0.044933       0.213309      -0.116175       0.012296       0.103879             11.433453       9.758330       2.701305       2.026051      16.540998       3.560826       8.001030          -0.000000
          102              O       3.009093       6.254361      15.631231      -0.642356      44.034172 0.67581960E+03  0.17222279E+05                                 9.978918                            8.099012       0.025639       2.034493                    0.996479      29.485134      80.097195       0.660361       0.363969      -1.133783      -0.054698       0.038339       0.009231       0.067431       0.035133       0.009270       0.016070       0.093445       0.137069      -0.082499       0.026331       0.056168             11.426107      14.579098      -1.193435       4.075432      11.663233      -0.833123       8.035990           0.000000
          103              O       9.263983       6.129004      12.526270      -0.627553      37.882056 0.56216226E+03  0.13677789E+05                                 8.956797                            7.363014       0.258294       2.117269                    0.996448      28.641590      75.960581       0.696099       0.361644      -1.135898       0.001224       0.072321      -0.082461       0.109688      -0.009615      -0.057887       0.010308      -0.015839      -0.067037      -0.068878       0.013735       0.055143              9.975320       6.036138       0.170993       0.357902      16.656611       2.386856       7.233211           0.000001
          104              O       8.258716      -2.018598      12.213476      -0.520055      28.198266 0.42397361E+03  0.95886543E+04                                 7.205851                            6.265995       0.587171       2.249136                    0.998212      26.450066      67.072089       0.779857       0.347274      -1.150392       0.010708      -0.053186       0.003991       0.054400      -0.041566      -0.044700      -0.023500      -0.004630      -0.075523      -0.076459       0.018885       0.057574              7.657408       7.496948      -2.906342       1.784294       8.847016      -0.958246       6.628259           0.000000
          105              O       7.479610       1.710263       2.523554      -0.649221      37.662847 0.62586444E+03  0.15651455E+05                                 8.954222                            7.788695       0.341255       2.122507                    0.997930      29.681835      79.966764       0.673831       0.363480      -1.133767       0.033043       0.011363      -0.056395       0.066343      -0.036655       0.062717       0.003122      -0.132151       0.029816      -0.111820       0.037228       0.074591              9.862131       7.549440       0.162510       0.550630       7.334654       2.432336      14.702300           0.000000
          106              O       5.777651       0.739208       1.559844      -0.635336      38.113124 0.60437996E+03  0.14934249E+05                                 8.931655                            7.588867       0.514239       2.189819                    0.997652      28.956762      76.730358       0.693678       0.357335      -1.142309       0.005885       0.007553      -0.072010       0.072643       0.011912       0.008359      -0.036301       0.033047      -0.266328      -0.099949       0.035106       0.064843              9.757639      13.494262       2.463555      -2.154772       6.931082      -0.122493       8.847573           0.000001
          107              O       5.875399       5.466251      16.268992      -0.666630      49.848701 0.68971862E+03  0.17645343E+05                                10.771980                            8.193030       0.105304       2.058545                    0.995313      29.591167      80.232999       0.655994       0.364963      -1.134347       0.072257       0.033528       0.040675       0.089441      -0.022501      -0.028494      -0.044364      -0.031293      -0.134637      -0.078657       0.019288       0.059369             12.664747      20.700259       4.409771       1.343222       9.437775       1.084955       7.856207           0.000000
          108              O       7.799685       5.640207      15.168226      -0.704253      47.685788 0.74561555E+03  0.19453950E+05                                10.430614                            8.516796       0.098566       2.038865                    0.996052      30.559891      83.724318       0.643494       0.364812      -1.134271      -0.069673       0.085556       0.033863       0.115416      -0.015869      -0.029182      -0.041930      -0.071196       0.008155      -0.065146       0.001729       0.063416             11.693421      10.884946      -0.406936      -5.161215       8.299638       2.323761      15.895680          -0.000000
          109              O       3.355043       2.420622       4.726264      -0.640225      44.816106 0.68138953E+03  0.17431245E+05                                10.120382                            8.210151       0.007688       2.015794                    0.996846      29.973268      82.061423       0.645409       0.370969      -1.126366      -0.046645       0.026184       0.005335       0.053757      -0.047066       0.072831       0.020081      -0.044933       0.213309      -0.116175       0.012296       0.103879             11.433453       9.758330      -2.701306      -2.026051      16.540998       3.560825       8.001030          -0.000000
          110              O       1.782457       3.516055       5.813482      -0.642356      44.034179 0.67581968E+03  0.17222282E+05                                 9.978919                            8.099013       0.025639       2.034493                    0.996479      29.485135      80.097201       0.660361       0.363969      -1.133783       0.054698       0.038339       0.009231       0.067431      -0.035133      -0.009270       0.016070       0.093445       0.137069      -0.082499       0.026331       0.056168             11.426109      14.579102       1.193436      -4.075433      11.663235      -0.833124       8.035992           0.000000
          111              O       5.110667       3.390698       2.708521      -0.627553      37.882045 0.56216206E+03  0.13677783E+05                                 8.956795                            7.363013       0.258294       2.117269                    0.996448      28.641587      75.960568       0.696099       0.361644      -1.135898      -0.001224       0.072321      -0.082461       0.109688       0.009615       0.057887       0.010309      -0.015839      -0.067037      -0.068878       0.013735       0.055143              9.975318       6.036137      -0.170995      -0.357902      16.656606       2.386856       7.233210           0.000000
          112              O       6.115934       5.347596       2.395727      -0.520054      28.198246 0.42397320E+03  0.95886426E+04                                 7.205847                            6.265991       0.587172       2.249137                    0.998212      26.450059      67.072058       0.779857       0.347274      -1.150393      -0.010708      -0.053186       0.003991       0.054400       0.041566       0.044700      -0.023500      -0.004630      -0.075522      -0.076459       0.018885       0.057574              7.657403       7.496945       2.906340      -1.784294       8.847010      -0.958247       6.628256          -0.000000
          113              O       2.688060       1.028044       7.294195      -0.649221      37.662847 0.62586447E+03  0.15651456E+05                                 8.954221                            7.788695       0.341255       2.122507                    0.997930      29.681836      79.966767       0.673831       0.363480      -1.133767       0.033043      -0.011363       0.056395       0.066343       0.036655      -0.062716       0.003122      -0.132151       0.029816      -0.111820       0.037228       0.074591              9.862131       7.549440      -0.162510      -0.550630       7.334654       2.432335      14.702299           0.000000
          114              O       0.986101       1.999099       8.257905      -0.635336      38.113128 0.60438000E+03  0.14934251E+05                                 8.931656                            7.588867       0.514239       2.189819                    0.997652      28.956762      76.730360       0.693678       0.357335      -1.142309       0.005885      -0.007553       0.072010       0.072643      -0.011912      -0.008359      -0.036301       0.033047      -0.266328      -0.099949       0.035106       0.064843              9.757640      13.494264      -2.463556       2.154772       6.931082      -0.122494       8.847574           0.000001
          115              O       1.083849       2.748668      13.184255      -0.666630      49.848689 0.68971844E+03  0.17645337E+05                                10.771978                            8.193029       0.105305       2.058545                    0.995313      29.591166      80.232994       0.655994       0.364963      -1.134347       0.072257      -0.033528      -0.040675       0.089441       0.022501       0.028494      -0.044364      -0.031293      -0.134637      -0.078657       0.019288       0.059369             12.664744      20.700258      -4.409763      -1.343222       9.437769       1.084954       7.856206           0.000000
          116              O       3.008135       2.574713      14.285021      -0.704253      47.685790 0.74561545E+03  0.19453946E+05                                10.430614                            8.516795       0.098567       2.038865                    0.996052      30.559890      83.724310       0.643494       0.364812      -1.134271      -0.069673      -0.085556      -0.033863       0.115416       0.015869       0.029182      -0.041930      -0.071196       0.008155      -0.065146       0.001729       0.063416             11.693422      10.884946       0.406938       5.161217       8.299639       2.323764      15.895680          -0.000000
          117              O       8.146593       0.317685       5.091485      -0.640225      44.816110 0.68138957E+03  0.17431247E+05                                10.120383                            8.210151       0.007688       2.015794                    0.996846      29.973269      82.061426       0.645409       0.370969      -1.126366      -0.046645      -0.026184      -0.005335       0.053757       0.047066      -0.072831       0.020081      -0.044933       0.213309      -0.116175       0.012296       0.103879             11.433454       9.758330       2.701305       2.026051      16.541000       3.560826       8.001031          -0.000000
          118              O       6.574007      -0.777748       4.004267      -0.642356      44.034175 0.67581965E+03  0.17222281E+05                                 9.978918                            8.099012       0.025639       2.034493                    0.996479      29.485135      80.097198       0.660361       0.363969      -1.133783       0.054698      -0.038339      -0.009231       0.067431       0.035133       0.009270       0.016070       0.093445       0.137069      -0.082499       0.026331       0.056168             11.426108      14.579098      -1.193436       4.075433      11.663234      -0.833123       8.035991           0.000000
          119              O       0.319117      -0.652391       7.109228      -0.627553      37.882054 0.56216221E+03  0.13677788E+05                                 8.956796                            7.363014       0.258293       2.117269                    0.996448      28.641590      75.960579       0.696099       0.361644      -1.135898      -0.001224      -0.072321       0.082461       0.109688      -0.009615      -0.057887       0.010309      -0.015839      -0.067037      -0.068878       0.013735       0.055143              9.975320       6.036138       0.170993       0.357902      16.656610       2.386856       7.233211           0.000001
          120              O       1.324384       7.495211       7.422022      -0.520054      28.198266 0.42397362E+03  0.95886546E+04                                 7.205851                            6.265995       0.587170       2.249136                    0.998212      26.450066      67.072090       0.779857       0.347274      -1.150392      -0.010708       0.053186      -0.003991       0.054400      -0.041566      -0.044700      -0.023500      -0.004630      -0.075523      -0.076459       0.018885       0.057574              7.657408       7.496948      -2.906342       1.784294       8.847016      -0.958247       6.628259          -0.000000

******************************************************
Auxiliary information for the entire system
The total spin magnetic moment of the unit cell is   0.000102
The total net atomic charge of the unit cell is   -0.000001
Accuracy of reproducing the electrostatic potential in the unit cell:
  The inner radius (bohr) =    5.0000
  The outer radius (bohr) =   12.0000
  Valid grid points have density less than (e/(bohr^3)) =    0.0001
  The number of valid grid points were=        39120
  The rms potential error without charges in kcal/mol is=      6.45526
  The rms potential error with partial charges in kcal/mol is=      2.01746
  The RRMSE value at monopole order=      0.31253
  The rms potential error with partial charges and cloud penetration in kcal/mol is=      2.00953
  The RRMSE value at monopole order with cloud penetration is=      0.31130
  The rms potential error with partial charges and atomic dipoles in kcal/mol is=      0.81357
  The RRMSE value at dipole order=      0.12603
  The rms potential error with partial charges, atomic dipoles and cloud penetration in kcal/mol is=      0.79847
  The RRMSE value at dipole order with cloud penetration=      0.12369

******************************************************
The electron densities and ab initio electrostatic potential were computed in VASP using the PBE functional and
projector augmented wave method. See the main text of the journal article for a description of computational details.
The atomic charges, dipoles, and quadrupoles were computed with the DDEC6 method as described in
(a) T. A. Manz and N. Gabaldon Limas, RSC Adv. 6 (2016) 47771-47801 DOI: 10.1039/c6ra04656h
(b) N. Gabaldon Limas and T. A. Manz, RSC Adv. 8 (2018) 2678-2707 DOI: 10.1039/c7ra11829e.
For each atom in the material, the electron cloud parameters were fit to the spherically averaged atom-in-material
electron density using radial positions for which this density was between 10^-4 and 10^-2 electrons per cubic bohr.
The polarizabilities, dispersion coefficients, and quantum Drude oscillator (QDO) parameters were fit using the MCLF method.
The magnetic structure of the system was optimized in VASP from the default ferromagnetic initial guess using spin polarization.
The atomic spin moments (ASMs) were computed on this optimized magnetic structure using the DDEC6 partition as inputs
to the method of T. A. Manz and D. S. Sholl, J. Chem. Theory Comput. 7 (2011) 4146-4164 DOI: 10.1021/ct200539n.
The RMSE and RRMSE were computed using a uniform grid with Ewald summation.
