# Supplementary material for: A collection of forcefield precursors for metal–organic frameworks
Source: RSC Adv. 2019 Nov 13;9(63):36492–507. doi: 10.1039/c9ra07327b (PMC9075174; doi:10.1039/c9ra07327b)
Supplement: RA-009-C9RA07327B-s5853 [file RA-009-C9RA07327B-s5853.xyz]

  120
jmolscript: load "" {1 1 1} spacegroup "x,y,z" unitcell [{      9.590300     0.000000     0.000000 }, {      0.000000    10.180600     0.000000 }, {      0.000000    -4.481033    19.779257 }]
Nd     4.127473     4.251535    15.783649     2.107168
Nd     8.922623     4.297816    13.885236     2.107168
Nd     5.462827     1.448032     3.995608     2.107168
Nd     0.667677     1.401751     5.894021     2.107169
Zn     8.261660     0.091452    13.121955     0.893645
Zn     3.466510    -1.722701    16.546931     0.893645
Zn     1.328640     5.608115     6.657302     0.893645
Zn     6.123790     7.422268     3.232326     0.893645
H      0.059460     8.894103     3.018315     0.091128
H      8.633188     8.105747     1.105660     0.103183
H      0.188929     3.649469    18.879301     0.116748
H      3.353728     9.787637     0.925669     0.135916
H      5.986265    -2.170006    14.260844     0.103799
H      4.854610     4.136281     6.871314     0.091128
H      3.838038     4.924637     8.783968     0.103183
H      4.984079     4.899881    10.789585     0.116748
H      8.148878     3.242747     8.963959     0.135916
H      1.191115     0.538757    15.408041     0.103799
H      9.530840    -3.194536    16.760942     0.091128
H      0.957112    -2.406180    18.673597     0.103183
H      9.401371     2.050098     0.899956     0.116748
H      6.236572    -4.088070    18.853588     0.135916
H      3.604035     7.869573     5.518413     0.103799
H      4.735690     1.563286    12.907943     0.091128
H      5.752262     0.774930    10.995289     0.103183
H      4.606221     0.799686     8.989672     0.116748
H      1.441422     2.456820    10.815298     0.135916
H      8.399185     5.160810     4.371216     0.103799
C      1.804894     9.411344     2.177696    -0.055189
C      0.521712     8.910985     2.211321    -0.099152
C      9.502069     8.435968     1.068080    -0.093322
C      0.594599     3.972540    19.650692    -0.081484
C      1.879699     4.469122    19.596892    -0.004191
C      2.491560     9.441192     0.967008    -0.117092
C      2.632537     4.461169    18.300955     0.580328
C      2.459912    -0.261841     3.443964     0.665716
C      6.775547     2.114377    14.615486     0.621764
C      6.149300     0.817029    14.896945    -0.014693
C      5.168213     0.370286    15.749036     0.004220
C      4.333857     1.013552    16.783689     0.613283
C      5.885567    -1.307654    14.593136     0.214700
C      6.600044     3.619039     7.711932    -0.055188
C      5.316862     4.119398     7.678308    -0.099152
C      4.706919     4.594416     8.821549    -0.093321
C      5.389749     4.576810    10.018194    -0.081484
C      6.674849     4.080229    10.071993    -0.004191
C      7.286710     3.589192     8.922621    -0.117092
C      7.427687     4.088181    11.367930     0.580328
C      7.255062     3.111625     6.445664     0.665716
C      1.980397     6.434973    15.053399     0.621763
C      1.354150    -2.448279    14.771940    -0.014693
C      0.373063    -2.001535    13.919850     0.004219
C      9.129007    -2.644802    12.885197     0.613283
C      1.090417    -0.323595    15.075750     0.214700
C      7.785406    -3.711777    17.601561    -0.055189
C      9.068588    -3.211418    17.567936    -0.099152
C      0.088231    -2.736401    18.711177    -0.093322
C      8.995701     1.727027     0.128565    -0.081485
C      7.710601     1.230445     0.182365    -0.004191
C      7.098740    -3.741625    18.812249    -0.117092
C      6.957763     1.238398     1.478302     0.580328
C      7.130388     5.961408    16.335293     0.665716
C      2.814753     3.585190     5.163771     0.621763
C      3.441000     4.882538     4.882312    -0.014693
C      4.422087     5.329281     4.030221     0.004219
C      5.256443     4.686015     2.995568     0.613283
C      3.704733     7.007221     5.186121     0.214700
C      2.990256     2.080528    12.067325    -0.055188
C      4.273438     1.580169    12.100949    -0.099152
C      4.883381     1.105151    10.957708    -0.093322
C      4.200551     1.122757     9.761063    -0.081485
C      2.915451     1.619338     9.707264    -0.004191
C      2.303590     2.110375    10.856636    -0.117092
C      2.162613     1.611386     8.411327     0.580328
C      2.335238     2.587942    13.333593     0.665716
C      7.609903    -0.735406     4.725858     0.621763
C      8.236150     8.147846     5.007317    -0.014693
C      9.217237     7.701102     5.859407     0.004219
C      0.461293     8.344369     6.894060     0.613283
C      8.499883     6.023162     4.703507     0.214700
N      6.596208    -0.262822    14.166695    -0.335183
N      5.015727    -0.981804    15.547287    -0.337769
N      1.801058    -1.368427    15.502190    -0.335183
N      0.220577    -0.649445    14.121598    -0.337769
N      2.994092     5.962389     5.612562    -0.335183
N      4.574573     6.681371     4.231970    -0.337769
N      7.789242     7.067994     4.277067    -0.335183
N      9.369723     6.349012     5.657659    -0.337769
O      2.099317     3.949077    17.272830    -0.661425
O      3.800636     4.950715    18.236871    -0.626383
O      3.670208     0.028457     3.384429    -0.666850
O      1.744476    -0.176008     4.483760    -0.715749
O      6.325762     3.198319    15.020763    -0.652516
O      7.840070     2.048097    13.901455    -0.642205
O      4.522785     2.233874    17.068708    -0.627696
O      3.486074     0.285162    17.361441    -0.520697
O      6.894467     4.600273    12.396056    -0.661426
O      8.595786     3.598636    11.432015    -0.626383
O      8.465358     2.821326     6.505200    -0.666851
O      6.539626     3.025791     5.405869    -0.715749
O      1.530612     5.351032    14.648122    -0.652516
O      3.044920     6.501253    15.767430    -0.642205
O      9.317935     6.315476    12.600178    -0.627697
O      8.281224    -1.916411    12.307445    -0.520697
O      7.490983     1.750490     2.506427    -0.661426
O      5.789664     0.748852     1.542386    -0.626383
O      5.920092     5.671110    16.394828    -0.666850
O      7.845824     5.875575    15.295497    -0.715748
O      3.264538     2.501248     4.758494    -0.652516
O      1.750230     3.651470     5.877802    -0.642205
O      5.067515     3.465693     2.710549    -0.627696
O      6.104226     5.414405     2.417816    -0.520697
O      2.695833     1.099294     7.383201    -0.661426
O      0.994514     2.100931     8.347242    -0.626383
O      1.124942     2.878241    13.274057    -0.666850
O      3.050674     2.673776    14.373388    -0.715749
O      8.059688     0.348535     5.131135    -0.652516
O      6.545380    -0.801686     4.011827    -0.642205
O      0.272365    -0.615909     7.179079    -0.627696
O      1.309076     7.615978     7.471812    -0.520697

The following XYZ coordinates are in angstroms. Other properties are in atomic units.
The sperically averaged electron density of each atom fit to a function of the form exp(a - br)
eigen_1, eigen_2 and eigen_3 are the three eigenvalues of traceless quadrupole moment tensor
  atom number  atomic symbol              X              Y              Z     net charge C6 coefficient C8 coefficient C10 coefficient fluctuating dipole atomic polarizability isotropic forcefield polarizability              a              b squared Pearson coefficient          <r^3>          <r^4>         wp_QDO          m_QDO          q_QDO       dipole_x       dipole_y       dipole_z         dipole            Qxy            Qxz            Qyz     Q(x^2-y^2)  Q(3z^2 - R^2)        eigen_1        eigen_2        eigen_3 static polarizability      alpha(xx)      alpha(xy)      alpha(xz)      alpha(yy)      alpha(yz)      alpha(zz) atomic spin moment
            1             Nd       4.127473       4.251535      15.783649       2.107168     148.246165 0.35206448E+04  0.12427117E+06                                18.157476                           15.710750       2.573588       2.467154                    0.999407      84.406802     203.216442       0.660017       0.262907      -1.341390       0.017511      -0.020962       0.040909       0.049189      -0.001884       0.058504      -0.068402      -0.007004       0.191645      -0.084380      -0.034216       0.118597             20.657661      21.193985      -2.423899      -1.126538      23.639885       3.820129      17.139113           0.000047
            2             Nd       8.922623       4.297816      13.885236       2.107168     148.246091 0.35206422E+04  0.12427106E+06                                18.157469                           15.710744       2.573588       2.467154                    0.999407      84.406794     203.216400       0.660017       0.262907      -1.341390       0.017511       0.020962      -0.040909       0.049189       0.001884      -0.058503      -0.068402      -0.007003       0.191645      -0.084380      -0.034216       0.118596             20.657654      21.193973       2.423897       1.126541      23.639881       3.820127      17.139108           0.000042
            3             Nd       5.462827       1.448032       3.995608       2.107168     148.246201 0.35206458E+04  0.12427122E+06                                18.157480                           15.710754       2.573588       2.467154                    0.999407      84.406800     203.216450       0.660017       0.262908      -1.341389      -0.017511       0.020962      -0.040908       0.049189      -0.001884       0.058504      -0.068402      -0.007003       0.191646      -0.084380      -0.034216       0.118597             20.657666      21.193990      -2.423901      -1.126539      23.639890       3.820130      17.139117           0.000050
            4             Nd       0.667677       1.401751       5.894021       2.107169     148.246005 0.35206397E+04  0.12427095E+06                                18.157461                           15.710737       2.573588       2.467154                    0.999407      84.406782     203.216346       0.660017       0.262907      -1.341390      -0.017511      -0.020962       0.040909       0.049189       0.001884      -0.058504      -0.068402      -0.007003       0.191646      -0.084380      -0.034216       0.118597             20.657644      21.193964       2.423896       1.126541      23.639869       3.820126      17.139101           0.000042
            5             Zn       8.261660       0.091452      13.121955       0.893645      81.026561 0.15916769E+04  0.48628503E+05                                15.439918                           13.138326       0.531832       2.040523                    0.997401      44.770052     119.648813       0.492962       0.406683      -1.139494       0.008541       0.114480      -0.164103       0.200271       0.026299      -0.005349      -0.083009      -0.148032       0.390457      -0.143963      -0.029259       0.173223             17.586265      21.618032      -7.206896      -0.964806      19.686141      -0.905824      11.454620           0.000001
            6             Zn       3.466510      -1.722701      16.546931       0.893645      81.026526 0.15916770E+04  0.48628507E+05                                15.439914                           13.138327       0.531833       2.040523                    0.997401      44.770049     119.648799       0.492962       0.406683      -1.139494       0.008541      -0.114480       0.164103       0.200271      -0.026299       0.005349      -0.083009      -0.148032       0.390457      -0.143964      -0.029259       0.173223             17.586255      21.618017       7.206885       0.964804      19.686126      -0.905825      11.454622           0.000001
            7             Zn       1.328640       5.608115       6.657302       0.893645      81.026573 0.15916772E+04  0.48628514E+05                                15.439920                           13.138327       0.531832       2.040523                    0.997401      44.770055     119.648825       0.492962       0.406683      -1.139494      -0.008541      -0.114480       0.164103       0.200271       0.026299      -0.005349      -0.083009      -0.148032       0.390456      -0.143963      -0.029259       0.173222             17.586266      21.618034      -7.206897      -0.964807      19.686143      -0.905823      11.454622           0.000001
            8             Zn       6.123790       7.422268       3.232326       0.893645      81.026530 0.15916770E+04  0.48628509E+05                                15.439915                           13.138327       0.531833       2.040523                    0.997401      44.770049     119.648800       0.492962       0.406683      -1.139494      -0.008541       0.114480      -0.164103       0.200271      -0.026299       0.005349      -0.083009      -0.148032       0.390457      -0.143963      -0.029259       0.173223             17.586256      21.618017       7.206885       0.964804      19.686128      -0.905826      11.454622           0.000001
            9              H       0.059460       8.894103       3.018315       0.091128       1.042779 0.75483233E+01  0.74568098E+02                                 1.814471                            1.690676      -1.437065       2.178744                    0.992247       4.130110      12.413063       0.436618       1.420043      -0.676524      -0.016794      -0.000016       0.027497       0.032220      -0.000900      -0.001473      -0.000470       0.016087      -0.000936      -0.007978      -0.000509       0.008488              1.880136       1.828095       0.105267      -0.514194       1.417378      -0.090176       2.394935           0.000000
           10              H       8.633188       8.105747       1.105660       0.103183       1.086752 0.78830670E+01  0.76496251E+02                                 1.696504                            1.604608      -0.750573       2.512675                    0.999694       3.366345       9.129944       0.515332       1.224825      -0.722451      -0.033434      -0.012926      -0.003991       0.036067       0.010346       0.001831       0.008871       0.021684       0.017198      -0.020128       0.004825       0.015303              1.728854       2.225141       0.345345      -0.109662       1.481807      -0.061026       1.479614          -0.000000
           11              H       0.188929       3.649469      18.879301       0.116748       1.118634 0.82798322E+01  0.81087930E+02                                 1.710832                            1.631420      -0.958871       2.426956                    0.998447       3.326449       8.972267       0.518836       1.205428      -0.727585      -0.017700      -0.014910      -0.030869       0.038581       0.010843       0.005792       0.007369       0.014608       0.001359      -0.014471      -0.002857       0.017328              1.733055       1.600767       0.129250       0.264965       1.477848       0.253236       2.120552          -0.000000
           12              H       3.353728       9.787637       0.925669       0.135916       1.007124 0.72952023E+01  0.70774076E+02                                 1.720333                            1.625505      -1.388616       2.238879                    0.993338       3.639744      10.506521       0.464835       1.358222      -0.690682       0.037605       0.016494      -0.001596       0.041094       0.005221      -0.001087       0.001858       0.006097      -0.017019      -0.006921      -0.001961       0.008882              1.754321       2.214613       0.328378      -0.002413       1.446162       0.027936       1.602188           0.000000
           13              H       5.986265      -2.170006      14.260844       0.103799       1.188891 0.83349490E+01  0.82543541E+02                                 1.853539                            1.690654      -0.863774       2.478175                    0.998884       3.438753       9.620986       0.480937       1.285991      -0.709144       0.008255      -0.053057      -0.020686       0.057542       0.002237      -0.009658       0.009114      -0.020300      -0.016457      -0.018182       0.001410       0.016773              1.921310       1.525917      -0.208840      -0.072565       2.694412       0.328485       1.543600          -0.000001
           14              H       4.854610       4.136281       6.871314       0.091128       1.042778 0.75483172E+01  0.74568023E+02                                 1.814470                            1.690675      -1.437064       2.178745                    0.992247       4.130108      12.413056       0.436618       1.420043      -0.676524      -0.016794       0.000016      -0.027497       0.032220       0.000900       0.001473      -0.000470       0.016087      -0.000936      -0.007978      -0.000509       0.008487              1.880135       1.828094      -0.105267       0.514193       1.417377      -0.090176       2.394933           0.000000
           15              H       3.838038       4.924637       8.783968       0.103183       1.086752 0.78830632E+01  0.76496203E+02                                 1.696504                            1.604608      -0.750573       2.512675                    0.999694       3.366344       9.129940       0.515332       1.224825      -0.722451      -0.033434       0.012926       0.003991       0.036067      -0.010346      -0.001831       0.008871       0.021684       0.017198      -0.020128       0.004825       0.015303              1.728854       2.225140      -0.345345       0.109662       1.481807      -0.061027       1.479613          -0.000000
           16              H       4.984079       4.899881      10.789585       0.116748       1.118635 0.82798433E+01  0.81088072E+02                                 1.710834                            1.631421      -0.958873       2.426956                    0.998447       3.326451       8.972276       0.518836       1.205428      -0.727585      -0.017700       0.014910       0.030869       0.038581      -0.010843      -0.005792       0.007369       0.014608       0.001359      -0.014471      -0.002857       0.017328              1.733057       1.600768      -0.129250      -0.264966       1.477849       0.253236       2.120554          -0.000000
           17              H       8.148878       3.242747       8.963959       0.135916       1.007124 0.72952043E+01  0.70774103E+02                                 1.720334                            1.625505      -1.388617       2.238879                    0.993338       3.639745      10.506525       0.464835       1.358222      -0.690682       0.037605      -0.016494       0.001596       0.041094      -0.005221       0.001087       0.001858       0.006097      -0.017019      -0.006921      -0.001961       0.008882              1.754321       2.214613      -0.328378       0.002412       1.446162       0.027937       1.602188           0.000000
           18              H       1.191115       0.538757      15.408041       0.103799       1.188891 0.83349422E+01  0.82543456E+02                                 1.853538                            1.690653      -0.863773       2.478175                    0.998884       3.438752       9.620982       0.480937       1.285991      -0.709144       0.008255       0.053057       0.020686       0.057542      -0.002237       0.009658       0.009114      -0.020300      -0.016457      -0.018182       0.001410       0.016773              1.921309       1.525917       0.208840       0.072565       2.694412       0.328484       1.543599          -0.000001
           19              H       9.530840      -3.194536      16.760942       0.091128       1.042778 0.75483150E+01  0.74567999E+02                                 1.814470                            1.690675      -1.437065       2.178744                    0.992247       4.130108      12.413057       0.436618       1.420044      -0.676523       0.016794       0.000016      -0.027497       0.032220      -0.000900      -0.001473      -0.000470       0.016087      -0.000936      -0.007978      -0.000509       0.008488              1.880135       1.828094       0.105267      -0.514193       1.417377      -0.090176       2.394934           0.000000
           20              H       0.957112      -2.406180      18.673597       0.103183       1.086752 0.78830630E+01  0.76496203E+02                                 1.696504                            1.604608      -0.750573       2.512675                    0.999694       3.366344       9.129941       0.515332       1.224826      -0.722451       0.033434       0.012926       0.003991       0.036067       0.010346       0.001831       0.008871       0.021684       0.017198      -0.020128       0.004825       0.015303              1.728854       2.225141       0.345345      -0.109662       1.481807      -0.061026       1.479613          -0.000000
           21              H       9.401371       2.050098       0.899956       0.116748       1.118635 0.82798489E+01  0.81088144E+02                                 1.710834                            1.631422      -0.958873       2.426956                    0.998447       3.326452       8.972281       0.518836       1.205428      -0.727585       0.017700       0.014910       0.030869       0.038581       0.010843       0.005792       0.007369       0.014608       0.001359      -0.014471      -0.002857       0.017328              1.733058       1.600769       0.129250       0.264966       1.477850       0.253236       2.120555          -0.000000
           22              H       6.236572      -4.088070      18.853588       0.135916       1.007124 0.72952008E+01  0.70774063E+02                                 1.720333                            1.625505      -1.388617       2.238879                    0.993338       3.639744      10.506523       0.464835       1.358222      -0.690682      -0.037605      -0.016494       0.001596       0.041094       0.005221      -0.001087       0.001858       0.006097      -0.017019      -0.006921      -0.001961       0.008882              1.754321       2.214613       0.328378      -0.002413       1.446162       0.027936       1.602188           0.000000
           23              H       3.604035       7.869573       5.518413       0.103799       1.188891 0.83349482E+01  0.82543524E+02                                 1.853538                            1.690653      -0.863773       2.478175                    0.998884       3.438753       9.620983       0.480937       1.285990      -0.709144      -0.008255       0.053057       0.020686       0.057542       0.002237      -0.009658       0.009114      -0.020300      -0.016457      -0.018182       0.001410       0.016773              1.921309       1.525917      -0.208840      -0.072565       2.694411       0.328485       1.543599          -0.000001
           24              H       4.735690       1.563286      12.907943       0.091128       1.042778 0.75483206E+01  0.74568062E+02                                 1.814470                            1.690676      -1.437064       2.178745                    0.992247       4.130109      12.413058       0.436618       1.420043      -0.676524       0.016794      -0.000016       0.027497       0.032220       0.000900       0.001473      -0.000470       0.016087      -0.000936      -0.007978      -0.000509       0.008488              1.880135       1.828094      -0.105267       0.514193       1.417377      -0.090176       2.394933           0.000000
           25              H       5.752262       0.774930      10.995289       0.103183       1.086752 0.78830620E+01  0.76496189E+02                                 1.696504                            1.604608      -0.750573       2.512675                    0.999694       3.366344       9.129940       0.515332       1.224825      -0.722451       0.033434      -0.012926      -0.003991       0.036067      -0.010346      -0.001831       0.008871       0.021684       0.017198      -0.020128       0.004825       0.015303              1.728853       2.225140      -0.345345       0.109662       1.481807      -0.061027       1.479613          -0.000000
           26              H       4.606221       0.799686       8.989672       0.116748       1.118634 0.82798306E+01  0.81087907E+02                                 1.710831                            1.631419      -0.958871       2.426956                    0.998447       3.326449       8.972265       0.518837       1.205427      -0.727585       0.017700      -0.014910      -0.030869       0.038581      -0.010843      -0.005792       0.007369       0.014608       0.001359      -0.014471      -0.002857       0.017328              1.733055       1.600766      -0.129250      -0.264965       1.477847       0.253235       2.120551          -0.000000
           27              H       1.441422       2.456820      10.815298       0.135916       1.007124 0.72952006E+01  0.70774059E+02                                 1.720333                            1.625505      -1.388617       2.238879                    0.993338       3.639744      10.506523       0.464835       1.358222      -0.690682      -0.037605       0.016494      -0.001596       0.041094      -0.005221       0.001087       0.001858       0.006097      -0.017019      -0.006921      -0.001961       0.008882              1.754321       2.214613      -0.328378       0.002412       1.446162       0.027937       1.602188           0.000000
           28              H       8.399185       5.160810       4.371216       0.103799       1.188891 0.83349452E+01  0.82543490E+02                                 1.853538                            1.690653      -0.863773       2.478175                    0.998884       3.438753       9.620984       0.480937       1.285990      -0.709144      -0.008255      -0.053057      -0.020686       0.057542      -0.002237       0.009658       0.009114      -0.020300      -0.016457      -0.018182       0.001410       0.016773              1.921309       1.525917       0.208840       0.072565       2.694411       0.328484       1.543599          -0.000001
           29              C       1.804894       9.411344       2.177696      -0.055189      36.847902 0.45207471E+03  0.10655657E+05                                 9.532757                            7.023742       0.104529       2.033572                    0.999363      27.613176      77.639675       0.635006       0.409221      -1.076568      -0.016969      -0.019238      -0.049242       0.055523       0.003064      -0.009528      -0.005457       0.010086      -0.020777      -0.012751      -0.001956       0.014707             11.302932      11.657209       2.690135       1.336296       6.124048       2.334721      16.127539          -0.000000
           30              C       0.521712       8.910985       2.211321      -0.099152      31.951459 0.45206415E+03  0.10821786E+05                                 8.991316                            7.276669      -0.177491       1.917874                    0.998862      30.122068      89.785138       0.582520       0.439234      -1.041419       0.012914       0.003359      -0.024383       0.027796      -0.027833      -0.018433      -0.016359      -0.012475       0.002373      -0.042818       0.014598       0.028220              9.854934      11.235951       2.448427       0.073604       5.704550       0.914021      12.624302          -0.000004
           31              C       9.502069       8.435968       1.068080      -0.093322      29.615372 0.40587114E+03  0.93956657E+04                                 8.322670                            6.732077       0.162581       2.032212                    0.999715      28.698719      82.332590       0.631867       0.418737      -1.060891       0.021756       0.013605      -0.006850       0.026558       0.013808       0.008536       0.013734       0.031405      -0.023611      -0.024348      -0.005163       0.029511              9.088264       9.580418       1.729548      -1.094855       5.241553       0.568626      12.442821           0.000002
           32              C       0.594599       3.972540      19.650692      -0.081484      29.635394 0.41135308E+03  0.95774269E+04                                 8.444251                            6.877706      -0.092410       1.954802                    0.999263      28.858973      83.681266       0.610054       0.431225      -1.050611       0.005375       0.003586       0.015877       0.017141      -0.010324       0.020593       0.012460      -0.023315      -0.025677      -0.033804       0.012466       0.021339              9.183141      10.115024       1.509441      -2.143964       5.209652       0.476673      12.224745           0.000003
           33              C       1.879699       4.469122      19.596892      -0.004191      35.805148 0.42692785E+03  0.99310109E+04                                 9.453422                            6.889562       0.012345       2.019757                    0.999114      26.799612      75.129014       0.631549       0.416927      -1.070368      -0.014541      -0.007377       0.037379       0.040781       0.001417       0.007289       0.008869       0.001048      -0.017270      -0.013314       0.001560       0.011754             11.361728      11.093971       1.436243      -2.900319       5.512673       1.378577      17.478540           0.000001
           34              C       2.491560       9.441192       0.967008      -0.117092      34.783598 0.45238828E+03  0.10796989E+05                                 9.423084                            7.233064      -0.139900       1.929521                    0.999359      29.875159      87.993564       0.591766       0.433675      -1.048078      -0.018063      -0.007250       0.002727       0.019653      -0.009609      -0.003601      -0.009385      -0.029557      -0.145154      -0.049744       0.007217       0.042528             10.809775       9.667665       1.616556      -0.206184       5.655777       1.849962      17.105882          -0.000000
           35              C       2.632537       4.461169      18.300955       0.580328      24.003285 0.26555035E+03  0.55931311E+04                                 7.722873                            5.794533      -0.142333       1.998489                    0.999471      23.090950      65.623995       0.613305       0.474156      -1.016592       0.026173      -0.015274      -0.035703       0.046830      -0.041141       0.053383      -0.033576      -0.102509      -0.202023      -0.101594      -0.012106       0.113700              9.095348       8.945255       0.989950      -2.941225       5.120545       1.072682      13.220245           0.000002
           36              C       2.459912      -0.261841       3.443964       0.665716      22.914545 0.23773537E+03  0.48905870E+04                                 7.513136                            5.545457      -0.308092       1.959845                    0.998681      22.238807      63.299638       0.613800       0.485079      -1.006703       0.040226       0.014172       0.069975       0.081948      -0.023296      -0.010848      -0.062601      -0.129935      -0.112782      -0.076676      -0.035491       0.112167              8.739311      10.309507       1.719257       0.487027       5.379243       1.871829      10.529184           0.000000
           37              C       6.775547       2.114377      14.615486       0.621764      23.391356 0.24586862E+03  0.51067873E+04                                 7.647256                            5.646432      -0.196479       1.991685                    0.999451      22.735193      65.281851       0.606436       0.486269      -1.004871       0.041900       0.059048      -0.024544       0.076451      -0.019463       0.072233      -0.001822       0.064584       0.283111      -0.087493      -0.043321       0.130813              8.919614       8.562975       1.054500      -2.233144      12.582681       0.085853       5.613185           0.000001
           38              C       6.149300       0.817029      14.896945      -0.014693      37.242162 0.43243512E+03  0.10129872E+05                                 9.717300                            6.954801       0.016313       2.004169                    0.999506      27.767715      79.093163       0.623366       0.419450      -1.064696       0.006763      -0.069157      -0.024614       0.073718      -0.020392       0.018320       0.022810      -0.020524      -0.010670      -0.041735       0.011913       0.029821             11.711815      10.885378       4.300571      -3.816683      16.415972      -2.184008       7.834094           0.000001
           39              C       5.168213       0.370286      15.749036       0.004220      35.507292 0.43316990E+03  0.10147142E+05                                 9.388036                            6.964935       0.036991       2.006637                    0.999663      27.747464      78.927649       0.622606       0.419959      -1.064819       0.016869      -0.071594      -0.030221       0.079521      -0.002176       0.046450       0.011129      -0.023694      -0.012925      -0.054774       0.013589       0.041185             10.812832      10.995090      -0.122217      -5.540981      11.334506       1.340854      10.108901           0.000001
           40              C       4.333857       1.013552      16.783689       0.613283      23.395192 0.25556581E+03  0.53215425E+04                                 7.530423                            5.705348      -0.119803       2.021540                    0.999422      22.286233      62.591811       0.615855       0.477631      -1.016637      -0.039067       0.040225       0.077173       0.095394      -0.027481       0.078827      -0.009805       0.091736       0.096577      -0.072340      -0.041427       0.113767              8.446126       6.968935       0.734234      -2.484759      11.191017       1.490549       7.178427           0.000002
           41              C       5.885567      -1.307654      14.593136       0.214700      22.908816 0.27906768E+03  0.59120051E+04                                 7.149442                            5.665418       0.311526       2.138661                    0.999817      24.518599      68.389406       0.670340       0.431306      -1.047862      -0.002770       0.050444       0.022246       0.055201      -0.020033       0.037695       0.005539      -0.003672       0.001167      -0.045743       0.005926       0.039816              7.825910       6.788778      -0.016517      -2.099763      11.175619       0.738325       5.513334          -0.000002
           42              C       6.600044       3.619039       7.711932      -0.055188      36.847901 0.45207473E+03  0.10655657E+05                                 9.532757                            7.023742       0.104530       2.033573                    0.999363      27.613170      77.639652       0.635006       0.409221      -1.076568      -0.016969       0.019238       0.049242       0.055523      -0.003064       0.009528      -0.005457       0.010086      -0.020777      -0.012751      -0.001956       0.014707             11.302933      11.657206      -2.690134      -1.336305       6.124049       2.334728      16.127543          -0.000000
           43              C       5.316862       4.119398       7.678308      -0.099152      31.951447 0.45206414E+03  0.10821785E+05                                 8.991314                            7.276668      -0.177491       1.917874                    0.998862      30.122062      89.785108       0.582520       0.439234      -1.041419       0.012914      -0.003359       0.024383       0.027796       0.027833       0.018433      -0.016359      -0.012475       0.002373      -0.042818       0.014598       0.028220              9.854931      11.235948      -2.448427      -0.073607       5.704550       0.914021      12.624294          -0.000003
           44              C       4.706919       4.594416       8.821549      -0.093321      29.615367 0.40587107E+03  0.93956634E+04                                 8.322668                            6.732075       0.162582       2.032212                    0.999715      28.698712      82.332553       0.631867       0.418737      -1.060891       0.021756      -0.013605       0.006850       0.026558      -0.013808      -0.008536       0.013734       0.031405      -0.023611      -0.024347      -0.005163       0.029510              9.088262       9.580416      -1.729549       1.094862       5.241553       0.568623      12.442816           0.000002
           45              C       5.389749       4.576810      10.018194      -0.081484      29.635406 0.41135317E+03  0.95774294E+04                                 8.444253                            6.877707      -0.092410       1.954801                    0.999263      28.858982      83.681300       0.610054       0.431225      -1.050611       0.005375      -0.003586      -0.015877       0.017141       0.010324      -0.020593       0.012460      -0.023315      -0.025677      -0.033804       0.012466       0.021338              9.183143      10.115032      -1.509442       2.143961       5.209653       0.476672      12.224746           0.000003
           46              C       6.674849       4.080229      10.071993      -0.004191      35.805141 0.42692756E+03  0.99310026E+04                                 9.453421                            6.889560       0.012345       2.019757                    0.999114      26.799614      75.129024       0.631549       0.416927      -1.070367      -0.014541       0.007377      -0.037379       0.040781      -0.001417      -0.007289       0.008869       0.001048      -0.017270      -0.013314       0.001560       0.011754             11.361726      11.093975      -1.436246       2.900312       5.512672       1.378577      17.478532           0.000001
           47              C       7.286710       3.589192       8.922621      -0.117092      34.783603 0.45238831E+03  0.10796990E+05                                 9.423086                            7.233065      -0.139901       1.929521                    0.999359      29.875160      87.993574       0.591766       0.433675      -1.048078      -0.018063       0.007250      -0.002727       0.019653       0.009609       0.003601      -0.009385      -0.029557      -0.145154      -0.049744       0.007217       0.042528             10.809778       9.667666      -1.616556       0.206173       5.655779       1.849969      17.105888          -0.000000
           48              C       7.427687       4.088181      11.367930       0.580328      24.003297 0.26555045E+03  0.55931339E+04                                 7.722877                            5.794535      -0.142334       1.998489                    0.999471      23.090951      65.624007       0.613305       0.474156      -1.016592       0.026173       0.015274       0.035703       0.046830       0.041141      -0.053383      -0.033576      -0.102509      -0.202023      -0.101594      -0.012106       0.113700              9.095355       8.945262      -0.989948       2.941235       5.120545       1.072679      13.220257           0.000002
           49              C       7.255062       3.111625       6.445664       0.665716      22.914541 0.23773526E+03  0.48905843E+04                                 7.513134                            5.545455      -0.308091       1.959845                    0.998681      22.238808      63.299638       0.613800       0.485079      -1.006703       0.040226      -0.014172      -0.069975       0.081948       0.023296       0.010848      -0.062601      -0.129935      -0.112783      -0.076676      -0.035491       0.112167              8.739309      10.309504      -1.719255      -0.487022       5.379242       1.871828      10.529181           0.000000
           50              C       1.980397       6.434973      15.053399       0.621763      23.391348 0.24586845E+03  0.51067831E+04                                 7.647255                            5.646430      -0.196479       1.991685                    0.999451      22.735196      65.281863       0.606436       0.486269      -1.004871       0.041900      -0.059048       0.024544       0.076451       0.019463      -0.072233      -0.001822       0.064584       0.283111      -0.087493      -0.043321       0.130813              8.919612       8.562975      -1.054500       2.233145      12.582674       0.085855       5.613185           0.000001
           51              C       1.354150      -2.448279      14.771940      -0.014693      37.242187 0.43243538E+03  0.10129880E+05                                 9.717305                            6.954804       0.016313       2.004169                    0.999506      27.767718      79.093178       0.623366       0.419450      -1.064696       0.006763       0.069157       0.024614       0.073718       0.020392      -0.018320       0.022810      -0.020524      -0.010671      -0.041735       0.011913       0.029821             11.711821      10.885383      -4.300579       3.816681      16.415988      -2.184011       7.834093           0.000001
           52              C       0.373063      -2.001535      13.919850       0.004219      35.507291 0.43316997E+03  0.10147144E+05                                 9.388037                            6.964936       0.036990       2.006637                    0.999663      27.747470      78.927679       0.622606       0.419959      -1.064818       0.016869       0.071594       0.030221       0.079521       0.002177      -0.046450       0.011129      -0.023694      -0.012925      -0.054774       0.013589       0.041185             10.812834      10.995090       0.122210       5.540976      11.334519       1.340848      10.108892           0.000001
           53              C       9.129007      -2.644802      12.885197       0.613283      23.395203 0.25556600E+03  0.53215477E+04                                 7.530427                            5.705351      -0.119803       2.021539                    0.999422      22.286236      62.591831       0.615855       0.477631      -1.016637      -0.039066      -0.040225      -0.077173       0.095394       0.027481      -0.078827      -0.009805       0.091736       0.096577      -0.072340      -0.041427       0.113767              8.446130       6.968934      -0.734235       2.484756      11.191031       1.490550       7.178426           0.000002
           54              C       1.090417      -0.323595      15.075750       0.214700      22.908811 0.27906766E+03  0.59120044E+04                                 7.149440                            5.665418       0.311526       2.138661                    0.999817      24.518598      68.389398       0.670340       0.431306      -1.047862      -0.002770      -0.050444      -0.022246       0.055201       0.020033      -0.037695       0.005539      -0.003672       0.001167      -0.045743       0.005926       0.039816              7.825908       6.788775       0.016515       2.099760      11.175619       0.738324       5.513330          -0.000002
           55              C       7.785406      -3.711777      17.601561      -0.055189      36.847900 0.45207468E+03  0.10655656E+05                                 9.532757                            7.023742       0.104529       2.033572                    0.999363      27.613175      77.639673       0.635006       0.409221      -1.076568       0.016969       0.019238       0.049242       0.055523       0.003064      -0.009528      -0.005457       0.010087      -0.020777      -0.012751      -0.001956       0.014707             11.302932      11.657208       2.690135       1.336297       6.124048       2.334721      16.127539          -0.000000
           56              C       9.068588      -3.211418      17.567936      -0.099152      31.951458 0.45206415E+03  0.10821786E+05                                 8.991316                            7.276668      -0.177491       1.917874                    0.998862      30.122066      89.785125       0.582520       0.439234      -1.041419      -0.012914      -0.003359       0.024383       0.027796      -0.027833      -0.018433      -0.016359      -0.012475       0.002373      -0.042818       0.014598       0.028220              9.854934      11.235950       2.448427       0.073605       5.704550       0.914021      12.624301          -0.000004
           57              C       0.088231      -2.736401      18.711177      -0.093322      29.615367 0.40587105E+03  0.93956628E+04                                 8.322668                            6.732075       0.162581       2.032212                    0.999715      28.698716      82.332569       0.631867       0.418737      -1.060891      -0.021756      -0.013605       0.006850       0.026558       0.013808       0.008536       0.013735       0.031405      -0.023611      -0.024348      -0.005163       0.029511              9.088262       9.580415       1.729547      -1.094855       5.241552       0.568626      12.442819           0.000002
           58              C       8.995701       1.727027       0.128565      -0.081485      29.635405 0.41135326E+03  0.95774324E+04                                 8.444254                            6.877708      -0.092411       1.954801                    0.999263      28.858982      83.681309       0.610054       0.431225      -1.050611      -0.005375      -0.003586      -0.015877       0.017141      -0.010324       0.020593       0.012460      -0.023315      -0.025677      -0.033804       0.012466       0.021338              9.183144      10.115027       1.509441      -2.143964       5.209654       0.476674      12.224751           0.000003
           59              C       7.710601       1.230445       0.182365      -0.004191      35.805139 0.42692774E+03  0.99310076E+04                                 9.453421                            6.889561       0.012345       2.019757                    0.999114      26.799608      75.129001       0.631549       0.416927      -1.070368       0.014541       0.007377      -0.037379       0.040781       0.001417       0.007289       0.008869       0.001048      -0.017271      -0.013314       0.001560       0.011754             11.361726      11.093969       1.436244      -2.900317       5.512672       1.378577      17.478537           0.000002
           60              C       7.098740      -3.741625      18.812249      -0.117092      34.783597 0.45238827E+03  0.10796989E+05                                 9.423084                            7.233064      -0.139900       1.929521                    0.999359      29.875158      87.993561       0.591766       0.433675      -1.048078       0.018063       0.007249      -0.002726       0.019653      -0.009609      -0.003601      -0.009385      -0.029557      -0.145154      -0.049744       0.007217       0.042528             10.809775       9.667665       1.616556      -0.206183       5.655777       1.849963      17.105882          -0.000000
           61              C       6.957763       1.238398       1.478302       0.580328      24.003279 0.26555028E+03  0.55931292E+04                                 7.722873                            5.794533      -0.142333       1.998489                    0.999471      23.090947      65.623990       0.613305       0.474156      -1.016592      -0.026173       0.015274       0.035703       0.046830      -0.041141       0.053383      -0.033576      -0.102509      -0.202023      -0.101594      -0.012106       0.113700              9.095348       8.945255       0.989950      -2.941225       5.120545       1.072682      13.220243           0.000002
           62              C       7.130388       5.961408      16.335293       0.665716      22.914551 0.23773544E+03  0.48905888E+04                                 7.513137                            5.545457      -0.308092       1.959845                    0.998681      22.238811      63.299652       0.613800       0.485079      -1.006703      -0.040226      -0.014172      -0.069975       0.081948      -0.023296      -0.010848      -0.062601      -0.129935      -0.112783      -0.076676      -0.035491       0.112167              8.739313      10.309508       1.719257       0.487027       5.379243       1.871829      10.529187           0.000000
           63              C       2.814753       3.585190       5.163771       0.621763      23.391361 0.24586867E+03  0.51067887E+04                                 7.647258                            5.646433      -0.196479       1.991685                    0.999451      22.735197      65.281870       0.606436       0.486269      -1.004871      -0.041900      -0.059048       0.024544       0.076451      -0.019463       0.072233      -0.001822       0.064584       0.283111      -0.087493      -0.043321       0.130813              8.919616       8.562977       1.054500      -2.233145      12.582684       0.085853       5.613186           0.000001
           64              C       3.441000       4.882538       4.882312      -0.014693      37.242172 0.43243523E+03  0.10129876E+05                                 9.717303                            6.954803       0.016313       2.004169                    0.999506      27.767719      79.093186       0.623366       0.419450      -1.064696      -0.006763       0.069157       0.024614       0.073718      -0.020392       0.018320       0.022810      -0.020524      -0.010671      -0.041735       0.011913       0.029822             11.711818      10.885382       4.300573      -3.816684      16.415976      -2.184009       7.834097           0.000001
           65              C       4.422087       5.329281       4.030221       0.004219      35.507303 0.43317003E+03  0.10147145E+05                                 9.388039                            6.964937       0.036990       2.006637                    0.999663      27.747469      78.927673       0.622606       0.419959      -1.064818      -0.016869       0.071594       0.030221       0.079521      -0.002177       0.046450       0.011129      -0.023694      -0.012925      -0.054774       0.013589       0.041185             10.812836      10.995094      -0.122217      -5.540984      11.334509       1.340854      10.108904           0.000001
           66              C       5.256443       4.686015       2.995568       0.613283      23.395196 0.25556585E+03  0.53215437E+04                                 7.530424                            5.705349      -0.119803       2.021540                    0.999422      22.286236      62.591823       0.615855       0.477631      -1.016637       0.039067      -0.040225      -0.077173       0.095394      -0.027481       0.078827      -0.009805       0.091736       0.096577      -0.072340      -0.041427       0.113767              8.446127       6.968936       0.734235      -2.484759      11.191018       1.490549       7.178428           0.000002
           67              C       3.704733       7.007221       5.186121       0.214700      22.908815 0.27906766E+03  0.59120045E+04                                 7.149441                            5.665418       0.311527       2.138662                    0.999817      24.518598      68.389398       0.670340       0.431306      -1.047862       0.002770      -0.050444      -0.022246       0.055201      -0.020033       0.037695       0.005539      -0.003672       0.001167      -0.045743       0.005926       0.039816              7.825909       6.788778      -0.016516      -2.099762      11.175617       0.738325       5.513333          -0.000002
           68              C       2.990256       2.080528      12.067325      -0.055188      36.847901 0.45207472E+03  0.10655657E+05                                 9.532758                            7.023742       0.104530       2.033573                    0.999363      27.613170      77.639654       0.635006       0.409221      -1.076568       0.016969      -0.019238      -0.049242       0.055523      -0.003064       0.009528      -0.005457       0.010086      -0.020777      -0.012751      -0.001956       0.014707             11.302933      11.657206      -2.690134      -1.336305       6.124050       2.334728      16.127543          -0.000000
           69              C       4.273438       1.580169      12.100949      -0.099152      31.951455 0.45206427E+03  0.10821789E+05                                 8.991316                            7.276670      -0.177491       1.917874                    0.998862      30.122068      89.785136       0.582520       0.439234      -1.041419      -0.012914       0.003359      -0.024383       0.027796       0.027833       0.018433      -0.016359      -0.012475       0.002373      -0.042818       0.014598       0.028220              9.854933      11.235951      -2.448428      -0.073607       5.704551       0.914021      12.624297          -0.000004
           70              C       4.883381       1.105151      10.957708      -0.093322      29.615378 0.40587127E+03  0.93956694E+04                                 8.322670                            6.732077       0.162581       2.032212                    0.999715      28.698720      82.332588       0.631867       0.418737      -1.060891      -0.021756       0.013605      -0.006850       0.026558      -0.013808      -0.008536       0.013735       0.031405      -0.023611      -0.024348      -0.005163       0.029511              9.088265       9.580419      -1.729550       1.094863       5.241555       0.568622      12.442820           0.000002
           71              C       4.200551       1.122757       9.761063      -0.081485      29.635413 0.41135329E+03  0.95774331E+04                                 8.444256                            6.877709      -0.092411       1.954801                    0.999263      28.858984      83.681315       0.610054       0.431225      -1.050611      -0.005375       0.003586       0.015877       0.017141       0.010324      -0.020593       0.012460      -0.023315      -0.025677      -0.033804       0.012466       0.021338              9.183146      10.115035      -1.509442       2.143963       5.209654       0.476671      12.224749           0.000003
           72              C       2.915451       1.619338       9.707264      -0.004191      35.805144 0.42692758E+03  0.99310034E+04                                 9.453421                            6.889560       0.012344       2.019757                    0.999114      26.799615      75.129032       0.631549       0.416927      -1.070367       0.014541      -0.007377       0.037379       0.040781      -0.001417      -0.007289       0.008869       0.001048      -0.017270      -0.013314       0.001560       0.011754             11.361728      11.093976      -1.436246       2.900313       5.512672       1.378577      17.478535           0.000001
           73              C       2.303590       2.110375      10.856636      -0.117092      34.783603 0.45238832E+03  0.10796991E+05                                 9.423085                            7.233064      -0.139901       1.929521                    0.999359      29.875160      87.993570       0.591766       0.433675      -1.048078       0.018063      -0.007250       0.002727       0.019653       0.009609       0.003601      -0.009385      -0.029557      -0.145154      -0.049744       0.007217       0.042528             10.809776       9.667665      -1.616556       0.206174       5.655779       1.849969      17.105886          -0.000000
           74              C       2.162613       1.611386       8.411327       0.580328      24.003301 0.26555049E+03  0.55931349E+04                                 7.722878                            5.794536      -0.142334       1.998489                    0.999471      23.090953      65.624014       0.613305       0.474156      -1.016592      -0.026173      -0.015274      -0.035703       0.046830       0.041141      -0.053383      -0.033576      -0.102509      -0.202023      -0.101594      -0.012106       0.113700              9.095356       8.945263      -0.989949       2.941235       5.120545       1.072679      13.220259           0.000002
           75              C       2.335238       2.587942      13.333593       0.665716      22.914544 0.23773530E+03  0.48905853E+04                                 7.513135                            5.545455      -0.308091       1.959845                    0.998681      22.238810      63.299645       0.613800       0.485078      -1.006703      -0.040226       0.014172       0.069975       0.081948       0.023296       0.010848      -0.062601      -0.129935      -0.112782      -0.076676      -0.035491       0.112167              8.739310      10.309505      -1.719255      -0.487022       5.379243       1.871828      10.529182          -0.000000
           76              C       7.609903      -0.735406       4.725858       0.621763      23.391349 0.24586847E+03  0.51067833E+04                                 7.647254                            5.646430      -0.196479       1.991685                    0.999451      22.735196      65.281858       0.606436       0.486269      -1.004871      -0.041900       0.059048      -0.024544       0.076451       0.019463      -0.072233      -0.001822       0.064584       0.283111      -0.087493      -0.043321       0.130813              8.919611       8.562975      -1.054500       2.233144      12.582674       0.085855       5.613184           0.000001
           77              C       8.236150       8.147846       5.007317      -0.014693      37.242178 0.43243528E+03  0.10129877E+05                                 9.717303                            6.954803       0.016313       2.004169                    0.999506      27.767714      79.093159       0.623366       0.419450      -1.064696      -0.006763      -0.069157      -0.024614       0.073718       0.020392      -0.018320       0.022810      -0.020524      -0.010670      -0.041735       0.011913       0.029821             11.711819      10.885380      -4.300578       3.816680      16.415985      -2.184010       7.834092           0.000001
           78              C       9.217237       7.701102       5.859407       0.004219      35.507284 0.43316988E+03  0.10147141E+05                                 9.388035                            6.964935       0.036991       2.006637                    0.999663      27.747467      78.927659       0.622606       0.419959      -1.064819      -0.016869      -0.071594      -0.030221       0.079521       0.002177      -0.046450       0.011129      -0.023694      -0.012925      -0.054774       0.013589       0.041185             10.812830      10.995087       0.122210       5.540974      11.334515       1.340847      10.108889           0.000001
           79              C       0.461293       8.344369       6.894060       0.613283      23.395197 0.25556594E+03  0.53215459E+04                                 7.530425                            5.705350      -0.119803       2.021540                    0.999422      22.286232      62.591813       0.615855       0.477631      -1.016637       0.039066       0.040225       0.077173       0.095394       0.027481      -0.078827      -0.009805       0.091736       0.096577      -0.072340      -0.041427       0.113767              8.446129       6.968933      -0.734235       2.484755      11.191029       1.490549       7.178424           0.000002
           80              C       8.499883       6.023162       4.703507       0.214700      22.908814 0.27906770E+03  0.59120057E+04                                 7.149442                            5.665419       0.311526       2.138661                    0.999817      24.518600      68.389411       0.670340       0.431306      -1.047862       0.002770       0.050444       0.022246       0.055201       0.020033      -0.037695       0.005539      -0.003672       0.001167      -0.045743       0.005926       0.039816              7.825910       6.788777       0.016515       2.099760      11.175620       0.738324       5.513331          -0.000002
           81              N       6.596208      -0.262822      14.166695      -0.335183      38.413248 0.57230956E+03  0.14139191E+05                                 9.380288                            7.641568       0.159695       2.047152                    0.999606      29.398746      81.392105       0.647959       0.382618      -1.107953      -0.094877       0.007738       0.102154       0.139632       0.001730       0.017062       0.015531      -0.082288      -0.125791      -0.052735      -0.011855       0.064591             10.410939      11.458007       0.953547      -3.595815      12.479248      -0.370037       7.295563           0.000000
           82              N       5.015727      -0.981804      15.547287      -0.337769      38.187523 0.56064737E+03  0.13769505E+05                                 9.319456                            7.525796       0.245436       2.070844                    0.999739      29.358875      80.841303       0.658311       0.378832      -1.111554       0.082881       0.093164      -0.062422       0.139446      -0.025961       0.006206       0.045953      -0.025935      -0.039660      -0.054487      -0.002702       0.057189             10.487180      11.696546       2.003425      -3.988047      12.157438      -0.274694       7.607555          -0.000001
           83              N       1.801058      -1.368427      15.502190      -0.335183      38.413254 0.57230972E+03  0.14139196E+05                                 9.380289                            7.641569       0.159695       2.047152                    0.999606      29.398745      81.392099       0.647959       0.382618      -1.107953      -0.094877      -0.007738      -0.102155       0.139632      -0.001730      -0.017062       0.015531      -0.082288      -0.125791      -0.052735      -0.011855       0.064591             10.410940      11.458006      -0.953548       3.595813      12.479252      -0.370037       7.295562          -0.000000
           84              N       0.220577      -0.649445      14.121598      -0.337769      38.187536 0.56064758E+03  0.13769511E+05                                 9.319458                            7.525798       0.245436       2.070844                    0.999739      29.358875      80.841305       0.658311       0.378832      -1.111554       0.082881      -0.093164       0.062422       0.139446       0.025961      -0.006206       0.045952      -0.025935      -0.039661      -0.054487      -0.002702       0.057189             10.487184      11.696549      -2.003431       3.988046      12.157449      -0.274699       7.607555          -0.000001
           85              N       2.994092       5.962389       5.612562      -0.335183      38.413242 0.57230945E+03  0.14139188E+05                                 9.380287                            7.641567       0.159695       2.047152                    0.999606      29.398743      81.392095       0.647959       0.382618      -1.107953       0.094877      -0.007738      -0.102154       0.139632       0.001730       0.017062       0.015531      -0.082288      -0.125791      -0.052735      -0.011855       0.064591             10.410938      11.458006       0.953547      -3.595815      12.479246      -0.370037       7.295563           0.000000
           86              N       4.574573       6.681371       4.231970      -0.337769      38.187522 0.56064735E+03  0.13769504E+05                                 9.319455                            7.525796       0.245436       2.070844                    0.999739      29.358875      80.841302       0.658311       0.378832      -1.111554      -0.082881      -0.093164       0.062422       0.139446      -0.025961       0.006205       0.045952      -0.025935      -0.039660      -0.054487      -0.002702       0.057189             10.487180      11.696545       2.003426      -3.988046      12.157439      -0.274695       7.607555          -0.000001
           87              N       7.789242       7.067994       4.277067      -0.335183      38.413249 0.57230963E+03  0.14139193E+05                                 9.380288                            7.641568       0.159695       2.047152                    0.999606      29.398742      81.392090       0.647959       0.382618      -1.107953       0.094877       0.007738       0.102154       0.139632      -0.001730      -0.017062       0.015531      -0.082288      -0.125791      -0.052735      -0.011855       0.064591             10.410939      11.458005      -0.953548       3.595813      12.479251      -0.370037       7.295561           0.000000
           88              N       9.369723       6.349012       5.657659      -0.337769      38.187537 0.56064761E+03  0.13769512E+05                                 9.319458                            7.525798       0.245436       2.070844                    0.999739      29.358876      80.841308       0.658311       0.378832      -1.111554      -0.082881       0.093164      -0.062422       0.139446       0.025961      -0.006205       0.045952      -0.025935      -0.039661      -0.054487      -0.002702       0.057189             10.487184      11.696549      -2.003431       3.988046      12.157448      -0.274699       7.607555          -0.000001
           89              O       2.099317       3.949077      17.272830      -0.661425      38.420293 0.64957735E+03  0.16396637E+05                                 9.081838                            7.943987       0.322014       2.110249                    0.997850      30.084961      81.438824       0.666047       0.364315      -1.133086      -0.029774      -0.008525       0.061438       0.068802      -0.030789       0.059683       0.005715      -0.122799       0.035190      -0.104902       0.039707       0.065195              9.950740       7.611687       0.217726       0.539581       7.493316       2.522829      14.747217          -0.000004
           90              O       3.800636       4.950715      18.236871      -0.626383      37.619892 0.59415684E+03  0.14621365E+05                                 8.857938                            7.529395       0.517075       2.192481                    0.997650      28.824252      76.259982       0.695615       0.357808      -1.141758      -0.009404      -0.005993       0.068374       0.069277       0.011868       0.007540      -0.035860       0.030735      -0.253399      -0.095750       0.033925       0.061825              9.665389      13.444011       2.540104      -2.125860       6.910820      -0.217818       8.641335          -0.000003
           91              O       3.670208       0.028457       3.384429      -0.666850      49.536931 0.69036114E+03  0.17680270E+05                                10.755588                            8.222697       0.086636       2.050672                    0.995553      29.691301      80.760961       0.651194       0.367268      -1.131642      -0.067174      -0.034311      -0.042241       0.086452      -0.021780      -0.024535      -0.042894      -0.037256      -0.155212      -0.079106       0.015523       0.063584             12.591800      20.495879       4.415367       1.360465       9.424072       1.060936       7.855449          -0.000003
           92              O       1.744476      -0.176008       4.483760      -0.715749      48.242535 0.77034654E+03  0.20271239E+05                                10.534311                            8.677518       0.077937       2.026425                    0.996059      30.950460      85.258054       0.635003       0.366553      -1.132509       0.062876      -0.085632      -0.034546       0.111712      -0.017736      -0.037152      -0.038882      -0.069408       0.011915      -0.071285       0.010909       0.060376             11.738381      10.977703      -0.333376      -5.117079       8.417910       2.202141      15.819531          -0.000005
           93              O       6.325762       3.198319      15.020763      -0.652516      45.666251 0.70364355E+03  0.18155279E+05                                10.272583                            8.360792      -0.006475       2.004635                    0.996760      30.433799      83.823221       0.637210       0.372540      -1.124587       0.036114      -0.032894      -0.001115       0.048862      -0.049279       0.073430       0.025286      -0.051684       0.200836      -0.120222       0.019507       0.100715             11.590199       9.486400      -2.351495      -1.849135      17.201827       3.599723       8.082372          -0.000003
           94              O       7.840070       2.048097      13.901455      -0.642205      44.137710 0.68472330E+03  0.17515426E+05                                10.018337                            8.172159      -0.013803       2.021190                    0.996349      29.594078      80.681839       0.654652       0.365755      -1.131811      -0.051916      -0.038488      -0.008464       0.065179      -0.036401      -0.011856       0.014117       0.092729       0.131754      -0.081632       0.024589       0.057043             11.421358      14.394279       0.876589      -4.115931      11.689149      -0.701740       8.180647          -0.000004
           95              O       4.522785       2.233874      17.068708      -0.627696      37.642423 0.56246510E+03  0.13687948E+05                                 8.924783                            7.370300       0.255062       2.115210                    0.996333      28.692318      76.120083       0.694956       0.362165      -1.135410       0.003136      -0.070781       0.080699       0.107387       0.009024       0.059710       0.005969      -0.024582      -0.060198      -0.071552       0.018584       0.052968              9.910835       6.046002      -0.047733      -0.298869      16.386643       2.505525       7.299860          -0.000002
           96              O       3.486074       0.285162      17.361441      -0.520697      28.375395 0.42775858E+03  0.96950030E+04                                 7.239290                            6.294102       0.585725       2.247773                    0.998234      26.508249      67.274160       0.778138       0.347296      -1.150466       0.010189       0.052704      -0.003253       0.053778       0.042035       0.042282      -0.024439      -0.005526      -0.073890      -0.075307       0.018646       0.056661              7.700865       7.628811       2.928887      -1.817797       8.814569      -0.906854       6.659216          -0.000003
           97              O       6.894467       4.600273      12.396056      -0.661426      38.420326 0.64957828E+03  0.16396666E+05                                 9.081845                            7.943994       0.322012       2.110249                    0.997850      30.084967      81.438856       0.666046       0.364315      -1.133086      -0.029774       0.008525      -0.061438       0.068802       0.030789      -0.059683       0.005715      -0.122799       0.035190      -0.104902       0.039707       0.065195              9.950747       7.611693      -0.217724      -0.539579       7.493320       2.522827      14.747229          -0.000004
           98              O       8.595786       3.598636      11.432015      -0.626383      37.619892 0.59415675E+03  0.14621363E+05                                 8.857938                            7.529394       0.517074       2.192481                    0.997650      28.824254      76.259990       0.695615       0.357808      -1.141758      -0.009404       0.005993      -0.068374       0.069277      -0.011868      -0.007540      -0.035860       0.030735      -0.253399      -0.095750       0.033925       0.061825              9.665389      13.444014      -2.540101       2.125865       6.910818      -0.217818       8.641337          -0.000003
           99              O       8.465358       2.821326       6.505200      -0.666851      49.536965 0.69036158E+03  0.17680284E+05                                10.755593                            8.222700       0.086635       2.050672                    0.995553      29.691305      80.760979       0.651193       0.367268      -1.131642      -0.067174       0.034311       0.042241       0.086452       0.021780       0.024535      -0.042894      -0.037256      -0.155212      -0.079106       0.015523       0.063584             12.591808      20.495891      -4.415374      -1.360461       9.424080       1.060935       7.855453          -0.000003
          100              O       6.539626       3.025791       5.405869      -0.715749      48.242509 0.77034569E+03  0.20271211E+05                                10.534307                            8.677514       0.077938       2.026426                    0.996059      30.950454      85.258031       0.635003       0.366553      -1.132509       0.062875       0.085632       0.034546       0.111712       0.017736       0.037152      -0.038882      -0.069408       0.011915      -0.071285       0.010909       0.060376             11.738377      10.977700       0.333380       5.117078       8.417907       2.202145      15.819525          -0.000006
          101              O       1.530612       5.351032      14.648122      -0.652516      45.666234 0.70364303E+03  0.18155263E+05                                10.272580                            8.360789      -0.006476       2.004635                    0.996760      30.433799      83.823223       0.637210       0.372540      -1.124587       0.036114       0.032894       0.001115       0.048862       0.049279      -0.073430       0.025286      -0.051684       0.200836      -0.120222       0.019507       0.100715             11.590196       9.486399       2.351495       1.849136      17.201820       3.599724       8.082370          -0.000002
          102              O       3.044920       6.501253      15.767430      -0.642205      44.137726 0.68472350E+03  0.17515433E+05                                10.018340                            8.172161      -0.013803       2.021190                    0.996349      29.594080      80.681848       0.654652       0.365755      -1.131811      -0.051916       0.038488       0.008464       0.065179       0.036401       0.011856       0.014117       0.092729       0.131754      -0.081632       0.024589       0.057043             11.421362      14.394288      -0.876594       4.115934      11.689146      -0.701740       8.180651          -0.000004
          103              O       9.317935       6.315476      12.600178      -0.627697      37.642448 0.56246546E+03  0.13687959E+05                                 8.924788                            7.370304       0.255062       2.115210                    0.996333      28.692322      76.120107       0.694956       0.362165      -1.135410       0.003136       0.070781      -0.080699       0.107387      -0.009024      -0.059710       0.005969      -0.024582      -0.060199      -0.071552       0.018584       0.052968              9.910842       6.046006       0.047734       0.298869      16.386656       2.505525       7.299863          -0.000003
          104              O       8.281224      -1.916411      12.307445      -0.520697      28.375418 0.42775906E+03  0.96950166E+04                                 7.239295                            6.294106       0.585724       2.247773                    0.998234      26.508254      67.274183       0.778138       0.347296      -1.150466       0.010189      -0.052704       0.003253       0.053778      -0.042035      -0.042282      -0.024439      -0.005526      -0.073890      -0.075307       0.018646       0.056661              7.700871       7.628813      -2.928890       1.817795       8.814580      -0.906854       6.659218          -0.000003
          105              O       7.490983       1.750490       2.506427      -0.661426      38.420314 0.64957782E+03  0.16396652E+05                                 9.081843                            7.943991       0.322013       2.110249                    0.997850      30.084966      81.438852       0.666047       0.364315      -1.133086       0.029774       0.008525      -0.061438       0.068802      -0.030789       0.059683       0.005715      -0.122799       0.035190      -0.104902       0.039707       0.065195              9.950745       7.611691       0.217726       0.539580       7.493319       2.522830      14.747225          -0.000004
          106              O       5.789664       0.748852       1.542386      -0.626383      37.619885 0.59415671E+03  0.14621361E+05                                 8.857937                            7.529394       0.517075       2.192481                    0.997650      28.824249      76.259972       0.695615       0.357808      -1.141758       0.009404       0.005993      -0.068374       0.069277       0.011868       0.007540      -0.035860       0.030735      -0.253399      -0.095750       0.033925       0.061825              9.665387      13.444010       2.540104      -2.125859       6.910819      -0.217818       8.641334          -0.000003
          107              O       5.920092       5.671110      16.394828      -0.666850      49.536943 0.69036132E+03  0.17680276E+05                                10.755590                            8.222698       0.086635       2.050672                    0.995553      29.691304      80.760975       0.651193       0.367268      -1.131642       0.067174       0.034311       0.042241       0.086452      -0.021780      -0.024535      -0.042894      -0.037256      -0.155212      -0.079106       0.015523       0.063583             12.591803      20.495884       4.415368       1.360466       9.424074       1.060936       7.855451          -0.000003
          108              O       7.845824       5.875575      15.295497      -0.715748      48.242526 0.77034633E+03  0.20271232E+05                                10.534310                            8.677517       0.077937       2.026425                    0.996059      30.950457      85.258041       0.635003       0.366553      -1.132509      -0.062876       0.085632       0.034546       0.111712      -0.017736      -0.037152      -0.038882      -0.069408       0.011915      -0.071285       0.010909       0.060376             11.738379      10.977702      -0.333376      -5.117078       8.417908       2.202140      15.819529          -0.000005
          109              O       3.264538       2.501248       4.758494      -0.652516      45.666247 0.70364346E+03  0.18155276E+05                                10.272582                            8.360791      -0.006475       2.004635                    0.996760      30.433797      83.823214       0.637210       0.372540      -1.124587      -0.036114       0.032894       0.001115       0.048862      -0.049279       0.073430       0.025286      -0.051684       0.200836      -0.120223       0.019507       0.100715             11.590199       9.486399      -2.351495      -1.849135      17.201827       3.599723       8.082371          -0.000003
          110              O       1.750230       3.651470       5.877802      -0.642205      44.137724 0.68472355E+03  0.17515434E+05                                10.018340                            8.172161      -0.013803       2.021190                    0.996349      29.594082      80.681858       0.654652       0.365755      -1.131811       0.051916       0.038488       0.008464       0.065179      -0.036401      -0.011856       0.014117       0.092729       0.131754      -0.081632       0.024589       0.057043             11.421362      14.394283       0.876590      -4.115932      11.689152      -0.701741       8.180650          -0.000004
          111              O       5.067515       3.465693       2.710549      -0.627696      37.642416 0.56246495E+03  0.13687943E+05                                 8.924782                            7.370300       0.255063       2.115210                    0.996333      28.692313      76.120068       0.694956       0.362165      -1.135410      -0.003136       0.070781      -0.080699       0.107387       0.009024       0.059710       0.005970      -0.024582      -0.060198      -0.071552       0.018584       0.052968              9.910834       6.046002      -0.047733      -0.298869      16.386642       2.505525       7.299859          -0.000003
          112              O       6.104226       5.414405       2.417816      -0.520697      28.375407 0.42775882E+03  0.96950097E+04                                 7.239293                            6.294104       0.585724       2.247773                    0.998234      26.508253      67.274178       0.778138       0.347296      -1.150466      -0.010189      -0.052704       0.003253       0.053778       0.042035       0.042282      -0.024439      -0.005526      -0.073890      -0.075307       0.018646       0.056661              7.700868       7.628813       2.928888      -1.817798       8.814573      -0.906854       6.659218          -0.000002
          113              O       2.695833       1.099294       7.383201      -0.661426      38.420324 0.64957823E+03  0.16396664E+05                                 9.081845                            7.943993       0.322012       2.110249                    0.997850      30.084967      81.438854       0.666046       0.364315      -1.133086       0.029774      -0.008525       0.061438       0.068802       0.030789      -0.059683       0.005715      -0.122799       0.035190      -0.104902       0.039707       0.065195              9.950747       7.611693      -0.217724      -0.539579       7.493319       2.522827      14.747229          -0.000004
          114              O       0.994514       2.100931       8.347242      -0.626383      37.619891 0.59415672E+03  0.14621362E+05                                 8.857938                            7.529394       0.517074       2.192481                    0.997650      28.824253      76.259988       0.695615       0.357808      -1.141758       0.009404      -0.005993       0.068374       0.069277      -0.011868      -0.007540      -0.035860       0.030735      -0.253399      -0.095750       0.033925       0.061825              9.665389      13.444014      -2.540101       2.125866       6.910818      -0.217819       8.641337          -0.000003
          115              O       1.124942       2.878241      13.274057      -0.666850      49.536953 0.69036137E+03  0.17680277E+05                                10.755591                            8.222698       0.086636       2.050672                    0.995553      29.691301      80.760964       0.651193       0.367268      -1.131642       0.067174      -0.034311      -0.042241       0.086452       0.021780       0.024535      -0.042894      -0.037256      -0.155212      -0.079106       0.015523       0.063584             12.591805      20.495887      -4.415374      -1.360460       9.424079       1.060935       7.855451          -0.000003
          116              O       3.050674       2.673776      14.373388      -0.715749      48.242515 0.77034581E+03  0.20271216E+05                                10.534308                            8.677514       0.077937       2.026425                    0.996059      30.950456      85.258040       0.635003       0.366553      -1.132509      -0.062876      -0.085632      -0.034546       0.111712       0.017736       0.037152      -0.038882      -0.069408       0.011915      -0.071285       0.010909       0.060376             11.738379      10.977701       0.333380       5.117078       8.417908       2.202145      15.819527          -0.000005
          117              O       8.059688       0.348535       5.131135      -0.652516      45.666234 0.70364303E+03  0.18155263E+05                                10.272580                            8.360789      -0.006475       2.004635                    0.996760      30.433800      83.823225       0.637210       0.372540      -1.124587      -0.036114      -0.032894      -0.001115       0.048862       0.049279      -0.073430       0.025286      -0.051684       0.200836      -0.120222       0.019507       0.100715             11.590196       9.486399       2.351494       1.849136      17.201820       3.599724       8.082370          -0.000002
          118              O       6.545380      -0.801686       4.011827      -0.642205      44.137719 0.68472338E+03  0.17515429E+05                                10.018339                            8.172160      -0.013803       2.021190                    0.996349      29.594078      80.681840       0.654652       0.365755      -1.131811       0.051916      -0.038488      -0.008464       0.065179       0.036401       0.011856       0.014117       0.092729       0.131754      -0.081632       0.024589       0.057043             11.421360      14.394286      -0.876594       4.115933      11.689145      -0.701740       8.180650          -0.000004
          119              O       0.272365      -0.615909       7.179079      -0.627696      37.642418 0.56246493E+03  0.13687943E+05                                 8.924782                            7.370299       0.255063       2.115210                    0.996333      28.692315      76.120071       0.694956       0.362165      -1.135410      -0.003136      -0.070781       0.080699       0.107388      -0.009024      -0.059710       0.005969      -0.024582      -0.060198      -0.071552       0.018584       0.052968              9.910835       6.046002       0.047733       0.298869      16.386644       2.505523       7.299858          -0.000003
          120              O       1.309076       7.615978       7.471812      -0.520697      28.375432 0.42775934E+03  0.96950246E+04                                 7.239297                            6.294108       0.585723       2.247773                    0.998234      26.508260      67.274206       0.778138       0.347296      -1.150466      -0.010189       0.052704      -0.003253       0.053778      -0.042035      -0.042282      -0.024439      -0.005526      -0.073891      -0.075307       0.018646       0.056661              7.700873       7.628816      -2.928891       1.817796       8.814583      -0.906854       6.659221          -0.000003

******************************************************
Auxiliary information for the entire system
The total spin magnetic moment of the unit cell is   0.000095
The total net atomic charge of the unit cell is   -0.000000
Accuracy of reproducing the electrostatic potential in the unit cell:
  The inner radius (bohr) =    5.0000
  The outer radius (bohr) =   12.0000
  Valid grid points have density less than (e/(bohr^3)) =    0.0001
  The number of valid grid points were=        39420
  The rms potential error without charges in kcal/mol is=      6.63752
  The rms potential error with partial charges in kcal/mol is=      2.03995
  The RRMSE value at monopole order=      0.30734
  The rms potential error with partial charges and cloud penetration in kcal/mol is=      2.03213
  The RRMSE value at monopole order with cloud penetration is=      0.30616
  The rms potential error with partial charges and atomic dipoles in kcal/mol is=      0.76790
  The RRMSE value at dipole order=      0.11569
  The rms potential error with partial charges, atomic dipoles and cloud penetration in kcal/mol is=      0.75159
  The RRMSE value at dipole order with cloud penetration=      0.11323

******************************************************
The electron densities and ab initio electrostatic potential were computed in VASP using the PBE functional and
projector augmented wave method. See the main text of the journal article for a description of computational details.
The atomic charges, dipoles, and quadrupoles were computed with the DDEC6 method as described in
(a) T. A. Manz and N. Gabaldon Limas, RSC Adv. 6 (2016) 47771-47801 DOI: 10.1039/c6ra04656h
(b) N. Gabaldon Limas and T. A. Manz, RSC Adv. 8 (2018) 2678-2707 DOI: 10.1039/c7ra11829e.
For each atom in the material, the electron cloud parameters were fit to the spherically averaged atom-in-material
electron density using radial positions for which this density was between 10^-4 and 10^-2 electrons per cubic bohr.
The polarizabilities, dispersion coefficients, and quantum Drude oscillator (QDO) parameters were fit using the MCLF method.
The magnetic structure of the system was optimized in VASP from the default ferromagnetic initial guess using spin polarization.
The atomic spin moments (ASMs) were computed on this optimized magnetic structure using the DDEC6 partition as inputs
to the method of T. A. Manz and D. S. Sholl, J. Chem. Theory Comput. 7 (2011) 4146-4164 DOI: 10.1021/ct200539n.
The RMSE and RRMSE were computed using a uniform grid with Ewald summation.
