# Supplementary material for: A collection of forcefield precursors for metal–organic frameworks
Source: RSC Adv. 2019 Nov 13;9(63):36492–507. doi: 10.1039/c9ra07327b (PMC9075174; doi:10.1039/c9ra07327b)
Supplement: RA-009-C9RA07327B-s5854 [file RA-009-C9RA07327B-s5854.xyz]

   64
jmolscript: load "" {1 1 1} spacegroup "x,y,z" unitcell [{      9.676200     0.000000     0.000000 }, {     -4.515288    10.024969     0.000000 }, {     -0.157500    -3.319526    11.005179 }]
Er    -4.134953     6.513635     9.129126     2.111382
Er     7.268616     2.436864     8.289321     2.067650
Er     9.138365     0.191808     1.876053     2.111384
Er    -2.265204     4.268579     2.715858     2.067653
H      4.038611     1.318715     1.710205     0.137039
H      1.697074     6.888209     1.023482     0.130200
H      2.577522     1.797085     3.793485     0.129858
H      0.964801     5.386728     9.294974     0.137039
H      3.306338    -0.182766     9.981697     0.130201
H      2.425890     4.908358     7.211694     0.129858
C      2.200249    -0.355654     1.112624     0.616157
C     -0.971387     9.811112     0.502937    -0.033170
C      4.361750     0.783335     1.022381    -0.093548
C     -0.650754     5.700523    10.464825    -0.033061
C      3.784142     4.270179    10.906132     0.698892
C      3.113238     2.913555    10.950153    -0.046679
C      2.045315     6.134159     0.605285    -0.110706
C     -1.428024     4.563738     9.823223     0.651807
C      5.052504     2.522422     4.389966     0.656525
C      3.702539     3.824360     6.066055    -0.053210
C      2.548411     2.432363     4.472505    -0.126790
C      3.737120     2.912951     4.999653    -0.016703
C      4.931074     4.287560     6.753878     0.719406
C      5.000971     1.772567     9.714272     0.617316
C      3.670522     1.758805    10.348170    -0.004830
C      7.318451    -2.963872     9.892555     0.616157
C      5.974799    -3.105669    10.502242    -0.033171
C      0.641662     5.922108     9.982798    -0.093550
C      5.654166     1.004920     0.540354    -0.033063
C      1.219270     2.435264     0.099047     0.698892
C      1.890174     3.791888     0.055026    -0.046680
C      2.958097     0.571284    10.399894    -0.110705
C      6.431436     2.141705     1.181956     0.651808
C     -0.049092     4.183021     6.615213     0.656523
C      1.300873     2.881083     4.939124    -0.053201
C      2.455001     4.273080     6.532674    -0.126781
C      1.266292     3.792492     6.005526    -0.016704
C      0.072338     2.417883     4.251301     0.719405
C      0.002441     4.932876     1.290907     0.617316
C      1.332890     4.946638     0.657009    -0.004828
O      5.191567     1.166555     8.632462    -0.646282
O      5.960813     2.403881    10.250224    -0.676017
O      5.762978     3.479673     3.991578    -0.769652
O     -0.919278     3.422671     9.877148    -0.581993
O     -2.494502     4.765592     9.167314    -0.735708
O      5.825544     3.421734     6.918956    -0.677704
O      5.023561     5.483937     7.118150    -0.701694
O      4.308373     4.636953     9.839731    -0.615859
O      3.829949     8.253816     0.959652    -0.723414
O      2.039230    -0.120651     2.317691    -0.552941
O     -3.330277     9.376427     0.368673    -0.774952
O      5.332685     1.320527     4.273311    -0.561328
O     -0.188155     5.538888     2.372717    -0.646283
O     -0.957401     4.301562     0.754955    -0.676017
O     -0.759566     3.225770     7.013601    -0.769651
O      5.922690     3.282772     1.128031    -0.581994
O      7.497914     1.939851     1.837865    -0.735708
O     -0.822132     3.283709     4.086223    -0.677705
O     -0.020149     1.221506     3.887029    -0.701694
O      0.695039     2.068490     1.165448    -0.615858
O      1.173463    -1.548373    10.045527    -0.723414
O      2.964182     6.826094     8.687488    -0.552941
O      8.333689    -2.670984    10.636506    -0.774951
O     -0.329273     5.384916     6.731868    -0.561326

The following XYZ coordinates are in angstroms. Other properties are in atomic units.
The sperically averaged electron density of each atom fit to a function of the form exp(a - br)
eigen_1, eigen_2 and eigen_3 are the three eigenvalues of traceless quadrupole moment tensor
  atom number  atomic symbol              X              Y              Z     net charge C6 coefficient C8 coefficient C10 coefficient fluctuating dipole atomic polarizability isotropic forcefield polarizability              a              b squared Pearson coefficient          <r^3>          <r^4>         wp_QDO          m_QDO          q_QDO       dipole_x       dipole_y       dipole_z         dipole            Qxy            Qxz            Qyz     Q(x^2-y^2)  Q(3z^2 - R^2)        eigen_1        eigen_2        eigen_3 static polarizability      alpha(xx)      alpha(xy)      alpha(xz)      alpha(yy)      alpha(yz)      alpha(zz) atomic spin moment
            1             Er      -4.134953       6.513635       9.129126       2.111382      84.799031 0.18092382E+04  0.53957369E+05                                12.677524                           11.416085       2.246952       2.502412                    0.999945      66.443482     146.035908       0.760293       0.270128      -1.335134       0.034670       0.007448      -0.025180       0.043492       0.031187      -0.045597      -0.146829      -0.021418      -0.033620      -0.146151      -0.020729       0.166880             13.912116      13.835719       0.413954       0.903862      15.273618       3.575703      12.627010          -0.000000
            2             Er       7.268616       2.436864       8.289321       2.067650      79.072203 0.17086208E+04  0.50414794E+05                                12.202862                           11.139661       2.177834       2.478326                    0.999978      67.130858     148.503189       0.762192       0.272351      -1.327593       0.019143      -0.023961      -0.047855       0.056839      -0.162716       0.043004       0.065186      -0.186938      -0.037516      -0.206911       0.006917       0.199994             13.246289      16.060329       2.469023      -2.235273      10.327684      -1.899222      13.350854           0.000029
            3             Er       9.138365       0.191808       1.876053       2.111384      84.799016 0.18092383E+04  0.53957374E+05                                12.677522                           11.416084       2.246954       2.502412                    0.999945      66.443499     146.035949       0.760293       0.270128      -1.335134      -0.034670      -0.007447       0.025181       0.043492       0.031187      -0.045597      -0.146829      -0.021416      -0.033619      -0.146151      -0.020729       0.166880             13.912110      13.835723       0.413950       0.903858      15.273606       3.575695      12.627001          -0.000000
            4             Er      -2.265204       4.268579       2.715858       2.067653      79.071866 0.17086115E+04  0.50414448E+05                                12.202821                           11.139625       2.177835       2.478327                    0.999978      67.130790     148.502901       0.762194       0.272351      -1.327594      -0.019147       0.023961       0.047855       0.056841      -0.162716       0.043002       0.065185      -0.186936      -0.037514      -0.206910       0.006916       0.199993             13.246244      16.060279       2.469017      -2.235263      10.327651      -1.899216      13.350803           0.000028
            5              H       4.038611       1.318715       1.710205       0.137039       0.867146 0.61801215E+01  0.57859104E+02                                 1.601816                            1.531313      -1.116437       2.373187                    0.996319       3.509600      10.144654       0.459800       1.422861      -0.678707      -0.014187       0.023027       0.033123       0.042763      -0.001591      -0.005565       0.012612      -0.003544      -0.004583      -0.013180      -0.001606       0.014786              1.638338       1.530042      -0.102839      -0.208768       1.598776       0.390269       1.786195           0.000006
            6              H       1.697074       6.888209       1.023482       0.130200       1.073226 0.81879625E+01  0.81354449E+02                                 1.777959                            1.711549      -1.123932       2.364978                    0.995876       3.533679      10.156035       0.459480       1.341635      -0.696271      -0.015262       0.030696       0.024636       0.042215      -0.004512      -0.008293       0.009373      -0.006349      -0.011769      -0.012388      -0.002944       0.015332              1.796196       1.686510      -0.189127      -0.155866       2.187822       0.192389       1.514255           0.000019
            7              H       2.577522       1.797085       3.793485       0.129858       0.968108 0.68259721E+01  0.65515077E+02                                 1.719014                            1.603982      -1.278797       2.286756                    0.994220       3.673387      10.751786       0.451506       1.413401      -0.679824       0.000815      -0.032361      -0.023985       0.040289       0.001046      -0.002555       0.005800      -0.000139       0.003284      -0.006587       0.000190       0.006397              1.781221       1.529557      -0.016168      -0.004505       1.738838       0.578346       2.075268           0.000006
            8              H       0.964801       5.386728       9.294974       0.137039       0.867143 0.61800934E+01  0.57858768E+02                                 1.601812                            1.531310      -1.116433       2.373189                    0.996319       3.509590      10.144615       0.459801       1.422860      -0.678707       0.014187      -0.023027      -0.033123       0.042763      -0.001591      -0.005565       0.012612      -0.003544      -0.004582      -0.013180      -0.001606       0.014786              1.638333       1.530039      -0.102838      -0.208767       1.598772       0.390267       1.786190           0.000006
            9              H       3.306338      -0.182766       9.981697       0.130201       1.073223 0.81879433E+01  0.81354209E+02                                 1.777956                            1.711547      -1.123931       2.364979                    0.995876       3.533674      10.156017       0.459480       1.341635      -0.696271       0.015262      -0.030696      -0.024637       0.042215      -0.004512      -0.008293       0.009373      -0.006349      -0.011769      -0.012389      -0.002944       0.015332              1.796193       1.686508      -0.189127      -0.155866       2.187819       0.192388       1.514254           0.000019
           10              H       2.425890       4.908358       7.211694       0.129858       0.968110 0.68259840E+01  0.65515193E+02                                 1.719013                            1.603981      -1.278796       2.286756                    0.994220       3.673384      10.751763       0.451508       1.413397      -0.679824      -0.000815       0.032361       0.023985       0.040289       0.001046      -0.002555       0.005800      -0.000139       0.003284      -0.006587       0.000190       0.006397              1.781220       1.529555      -0.016168      -0.004505       1.738838       0.578346       2.075268           0.000006
           11              C       2.200249      -0.355654       1.112624       0.616157      22.240280 0.25220496E+03  0.52660180E+04                                 7.408768                            5.717707      -0.180730       1.994413                    0.999211      22.781544      65.351525       0.603470       0.486095      -1.006069      -0.044750      -0.030430       0.003823       0.054251       0.000463       0.042372      -0.005354      -0.222475      -0.174120      -0.114242      -0.026162       0.140404              8.444280      12.071764       0.729471      -0.563561       5.066516       1.281876       8.194560           0.000015
           12              C      -0.971387       9.811112       0.502937      -0.033170      37.375583 0.44069455E+03  0.10340125E+05                                 9.705836                            7.004659       0.109570       2.046752                    0.999309      27.218252      76.807715       0.625245       0.417511      -1.069246       0.040948       0.001644       0.004995       0.041285      -0.006319       0.016906      -0.016717      -0.018998       0.031512      -0.023393      -0.007480       0.030873             11.660622      16.145192       1.838037      -2.386208      10.212948       3.711774       8.623727           0.000005
           13              C       4.361750       0.783335       1.022381      -0.093548      35.089776 0.45072061E+03  0.10763150E+05                                 9.599768                            7.297673      -0.183303       1.930296                    0.997901      29.447629      87.178067       0.578871       0.443091      -1.040926       0.008104      -0.022827      -0.006854       0.025174      -0.023869       0.004429      -0.024261      -0.038841       0.060575      -0.041648      -0.002838       0.044487             11.196416      15.705051       3.773863      -0.756655      10.082674       3.020289       7.801525          -0.000020
           14              C      -0.650754       5.700523      10.464825      -0.033061      38.579538 0.45891269E+03  0.10868743E+05                                 9.917862                            7.152558       0.055957       2.027823                    0.998980      27.403827      77.497144       0.618633       0.418046      -1.069733       0.030866       0.014511       0.017964       0.038549      -0.010772       0.005223      -0.026172      -0.015540       0.022455      -0.022575      -0.012131       0.034706             11.946769      14.463574       3.096047      -0.796812      12.279112       4.869987       9.097620           0.000003
           15              C       3.784142       4.270179      10.906132       0.698892      19.958288 0.22973761E+03  0.47157632E+04                                 7.120991                            5.606850      -0.532327       1.906214                    0.997510      22.021175      63.929093       0.581499       0.513141      -0.986341       0.036008       0.063304       0.010621       0.073599      -0.065125       0.031605      -0.013750       0.135700      -0.085518      -0.079815      -0.036672       0.116487              8.168977       6.338593       2.882301      -1.378224      11.095595       0.230976       7.072743           0.000008
           16              C       3.113238       2.913555      10.950153      -0.046679      39.012009 0.46478656E+03  0.11028548E+05                                 9.978074                            7.167818       0.135336       2.048799                    0.999269      27.527180      77.588495       0.622715       0.414526      -1.073394      -0.025770      -0.038763       0.004662       0.046781      -0.003332       0.012031       0.003523       0.013845       0.115927      -0.027639      -0.013806       0.041445             12.223236      13.018664       3.482551      -3.329001      17.110210       0.074541       6.540832          -0.000006
           17              C       2.045315       6.134159       0.605285      -0.110706      35.182630 0.44197120E+03  0.10497960E+05                                 9.526820                            7.149030      -0.148754       1.930422                    0.998994      29.759595      87.739263       0.594653       0.433642      -1.047015       0.004894      -0.017915      -0.002722       0.018770      -0.017242       0.014904       0.011367       0.005519       0.118955      -0.041446      -0.002667       0.044113             11.263822      13.831808       4.285079      -3.417829      13.633624      -0.955120       6.326033          -0.000012
           18              C      -1.428024       4.563738       9.823223       0.651807      21.538740 0.24241594E+03  0.50368381E+04                                 7.417764                            5.713281      -0.397390       1.939937                    0.998180      22.559696      65.616905       0.583805       0.504942      -0.991588      -0.035028      -0.039242      -0.017891       0.055561       0.005777      -0.101924      -0.045636       0.107108       0.205049      -0.106242      -0.048912       0.155154              8.546968       9.685525       0.884540       2.694787       9.982771       1.736794       5.972609           0.000011
           19              C       5.052504       2.522422       4.389966       0.656525      20.566992 0.24319465E+03  0.50532372E+04                                 7.206764                            5.739626      -0.497866       1.907690                    0.997938      22.509521      65.310397       0.580291       0.507977      -0.990855       0.068830       0.024362      -0.026962       0.077834       0.018042       0.074628       0.017747       0.048078       0.232258      -0.069660      -0.052598       0.122258              8.006078       9.961170      -0.534256      -3.231480       7.460008       0.761266       6.597055          -0.000001
           20              C       3.702539       3.824360       6.066055      -0.053210      40.483249 0.45998530E+03  0.10915295E+05                                10.293246                            7.176139       0.043082       2.022539                    0.999121      27.677687      78.695288       0.614817       0.419826      -1.067150      -0.044187      -0.014253      -0.015950       0.049092      -0.010140      -0.003796      -0.022170      -0.057995      -0.060967      -0.031579      -0.016013       0.047592             12.680808      17.253715       0.396185       2.413362       7.638956       4.617266      13.149754           0.000003
           21              C       2.548411       2.432363       4.472505      -0.126790      36.724537 0.45506408E+03  0.10874196E+05                                 9.765083                            7.234452      -0.029823       1.965746                    0.999116      29.927991      88.132341       0.594308       0.431291      -1.049782      -0.007518       0.003456       0.027701       0.028910      -0.000690      -0.002350      -0.014097      -0.080384       0.011634      -0.042277      -0.001018       0.043295             11.381684      17.064464       0.132322       0.981325       7.067300       3.440642      10.013289          -0.000020
           22              C       3.737120       2.912951       4.999653      -0.016703      39.921014 0.45044265E+03  0.10630780E+05                                10.179201                            7.098631      -0.068568       1.984927                    0.998997      27.404233      77.653382       0.618642       0.419509      -1.067572      -0.043130       0.002855       0.020081       0.047661       0.003630       0.002696      -0.031923      -0.067129      -0.017542      -0.032452      -0.021215       0.053668             12.470571      17.688286      -0.091900      -0.933476       7.406362       4.308568      12.317067          -0.000002
           23              C       4.931074       4.287560       6.753878       0.719406      20.656105 0.22669290E+03  0.46490109E+04                                 7.335262                            5.612858      -0.538164       1.905892                    0.998095      21.994765      64.329886       0.573089       0.521148      -0.980155       0.065804       0.026299       0.019104       0.073395      -0.000792      -0.085152      -0.032639       0.012624       0.150709      -0.083543      -0.029045       0.112587              8.373877       9.957542       0.075565       3.087072       7.809145       2.071323       7.354942           0.000006
           24              C       5.000971       1.772567       9.714272       0.617316      21.348705 0.25543478E+03  0.53552895E+04                                 7.265704                            5.781602      -0.351061       1.938388                    0.998981      22.968005      66.216382       0.595327       0.490736      -1.002775       0.028889      -0.013034      -0.006815       0.032418      -0.023521       0.059937      -0.052900      -0.168025      -0.025267      -0.114051      -0.008545       0.122597              8.139975      11.341216       1.718000      -2.138176       5.761321       0.625923       7.317388           0.000019
           25              C       3.670522       1.758805      10.348170      -0.004830      37.554494 0.43925045E+03  0.10306731E+05                                 9.810388                            7.042522      -0.081500       1.991743                    0.998793      26.985001      76.367533       0.616484       0.423424      -1.064569      -0.028670      -0.009718       0.012718       0.032835      -0.002492       0.021601       0.004144      -0.001099       0.114488      -0.028224      -0.017276       0.045499             11.868174      15.173535       2.642663      -4.265016      13.571540      -0.181603       6.859448          -0.000001
           26              C       7.318451      -2.963872       9.892555       0.616157      22.240261 0.25220470E+03  0.52660102E+04                                 7.408762                            5.717702      -0.180725       1.994415                    0.999211      22.781517      65.351398       0.603471       0.486095      -1.006069       0.044750       0.030430      -0.003823       0.054251       0.000463       0.042371      -0.005354      -0.222476      -0.174120      -0.114242      -0.026163       0.140405              8.444272      12.071752       0.729470      -0.563560       5.066511       1.281874       8.194553           0.000014
           27              C       5.974799      -3.105669      10.502242      -0.033171      37.375543 0.44069407E+03  0.10340110E+05                                 9.705825                            7.004653       0.109573       2.046753                    0.999309      27.218238      76.807630       0.625246       0.417510      -1.069246      -0.040949      -0.001645      -0.004995       0.041285      -0.006319       0.016905      -0.016717      -0.019000       0.031511      -0.023393      -0.007480       0.030873             11.660608      16.145171       1.838034      -2.386205      10.212935       3.711768       8.623717           0.000003
           28              C       0.641662       5.922108       9.982798      -0.093550      35.089813 0.45072121E+03  0.10763167E+05                                 9.599774                            7.297678      -0.183303       1.930295                    0.997901      29.447642      87.178101       0.578870       0.443091      -1.040926      -0.008104       0.022826       0.006855       0.025173      -0.023868       0.004429      -0.024261      -0.038843       0.060577      -0.041649      -0.002838       0.044487             11.196423      15.705061       3.773866      -0.756654      10.082680       3.020290       7.801528          -0.000021
           29              C       5.654166       1.004920       0.540354      -0.033063      38.579586 0.45891334E+03  0.10868763E+05                                 9.917873                            7.152566       0.055956       2.027822                    0.998980      27.403846      77.497235       0.618632       0.418046      -1.069733      -0.030866      -0.014511      -0.017964       0.038549      -0.010771       0.005222      -0.026173      -0.015541       0.022457      -0.022575      -0.012132       0.034708             11.946783      14.463596       3.096053      -0.796813      12.279125       4.869992       9.097629           0.000003
           30              C       1.219270       2.435264       0.099047       0.698892      19.958320 0.22973803E+03  0.47157745E+04                                 7.121000                            5.606856      -0.532333       1.906211                    0.997510      22.021210      63.929244       0.581499       0.513142      -0.986341      -0.036008      -0.063305      -0.010620       0.073599      -0.065124       0.031605      -0.013750       0.135701      -0.085519      -0.079814      -0.036673       0.116487              8.168989       6.338602       2.882307      -1.378226      11.095614       0.230976       7.072751           0.000013
           31              C       1.890174       3.791888       0.055026      -0.046680      39.012112 0.46478783E+03  0.11028587E+05                                 9.978092                            7.167829       0.135329       2.048796                    0.999269      27.527225      77.588678       0.622715       0.414526      -1.073393       0.025770       0.038764      -0.004663       0.046781      -0.003332       0.012030       0.003524       0.013844       0.115925      -0.027638      -0.013806       0.041444             12.223260      13.018688       3.482559      -3.329007      17.110249       0.074542       6.540844          -0.000012
           32              C       2.958097       0.571284      10.399894      -0.110705      35.182696 0.44197212E+03  0.10497988E+05                                 9.526835                            7.149040      -0.148760       1.930420                    0.998994      29.759628      87.739414       0.594652       0.433642      -1.047015      -0.004894       0.017915       0.002720       0.018770      -0.017242       0.014904       0.011368       0.005520       0.118952      -0.041446      -0.002666       0.044112             11.263841      13.831836       4.285093      -3.417834      13.633646      -0.955124       6.326042          -0.000010
           33              C       6.431436       2.141705       1.181956       0.651808      21.538694 0.24241533E+03  0.50368224E+04                                 7.417756                            5.713275      -0.397390       1.939938                    0.998180      22.559666      65.616806       0.583805       0.504942      -0.991588       0.035028       0.039242       0.017891       0.055561       0.005777      -0.101924      -0.045637       0.107108       0.205051      -0.106242      -0.048912       0.155155              8.546958       9.685516       0.884539       2.694784       9.982757       1.736790       5.972602           0.000009
           34              C      -0.049092       4.183021       6.615213       0.656523      20.567011 0.24319494E+03  0.50532447E+04                                 7.206769                            5.739629      -0.497865       1.907690                    0.997938      22.509533      65.310442       0.580291       0.507977      -0.990855      -0.068830      -0.024362       0.026963       0.077834       0.018042       0.074629       0.017748       0.048078       0.232256      -0.069659      -0.052599       0.122258              8.006083       9.961176      -0.534256      -3.231483       7.460013       0.761266       6.597061           0.000001
           35              C       1.300873       2.881083       4.939124      -0.053201      40.482947 0.45998156E+03  0.10915180E+05                                10.293183                            7.176100       0.043097       2.022545                    0.999121      27.677570      78.694779       0.614820       0.419825      -1.067151       0.044187       0.014254       0.015949       0.049093      -0.010139      -0.003796      -0.022169      -0.057991      -0.060962      -0.031578      -0.016012       0.047590             12.680726      17.253606       0.396175       2.413334       7.638910       4.617231      13.149663           0.000004
           36              C       2.455001       4.273080       6.532674      -0.126781      36.724183 0.45505906E+03  0.10874043E+05                                 9.765008                            7.234403      -0.029809       1.965753                    0.999116      29.927829      88.131641       0.594311       0.431290      -1.049783       0.007517      -0.003456      -0.027702       0.028911      -0.000689      -0.002352      -0.014098      -0.080385       0.011632      -0.042277      -0.001019       0.043296             11.381591      17.064310       0.132318       0.981309       7.067254       3.440616      10.013211          -0.000018
           37              C       1.266292       3.792492       6.005526      -0.016704      39.921132 0.45044429E+03  0.10630828E+05                                10.179221                            7.098644      -0.068571       1.984925                    0.998997      27.404275      77.653529       0.618642       0.419509      -1.067572       0.043131      -0.002856      -0.020080       0.047661       0.003631       0.002695      -0.031922      -0.067128      -0.017543      -0.032451      -0.021215       0.053667             12.470596      17.688328      -0.091905      -0.933487       7.406373       4.308574      12.317089          -0.000007
           38              C       0.072338       2.417883       4.251301       0.719405      20.656126 0.22669321E+03  0.46490193E+04                                 7.335271                            5.612865      -0.538165       1.905891                    0.998095      21.994782      64.329974       0.573088       0.521149      -0.980155      -0.065804      -0.026299      -0.019104       0.073395      -0.000792      -0.085153      -0.032639       0.012624       0.150711      -0.083543      -0.029045       0.112589              8.373887       9.957558       0.075565       3.087076       7.809153       2.071325       7.354950           0.000006
           39              C       0.002441       4.932876       1.290907       0.617316      21.348681 0.25543446E+03  0.53552827E+04                                 7.265703                            5.781602      -0.351066       1.938387                    0.998981      22.968015      66.216463       0.595326       0.490736      -1.002774      -0.028889       0.013033       0.006816       0.032418      -0.023521       0.059937      -0.052901      -0.168023      -0.025266      -0.114051      -0.008546       0.122597              8.139974      11.341213       1.717997      -2.138175       5.761320       0.625924       7.317388           0.000021
           40              C       1.332890       4.946638       0.657009      -0.004828      37.554474 0.43925018E+03  0.10306724E+05                                 9.810388                            7.042522      -0.081502       1.991742                    0.998793      26.984991      76.367521       0.616484       0.423424      -1.064569       0.028669       0.009718      -0.012719       0.032835      -0.002492       0.021602       0.004143      -0.001099       0.114492      -0.028224      -0.017277       0.045500             11.868173      15.173532       2.642655      -4.265017      13.571538      -0.181599       6.859449          -0.000001
           41              O       5.191567       1.166555       8.632462      -0.646282      29.712167 0.51783892E+03  0.12332154E+05                                 7.436864                            6.953198       0.736996       2.254095                    0.999132      28.841072      75.450680       0.734609       0.350111      -1.146176      -0.106711      -0.037408       0.007867       0.113351      -0.023672       0.019965      -0.007296      -0.167335       0.211575      -0.124031       0.047697       0.076334              7.487757       6.187185       0.110963      -1.467812       6.548186       1.032373       9.727899          -0.000018
           42              O       5.960813       2.403881      10.250224      -0.676017      40.563706 0.72030312E+03  0.18684113E+05                                 9.508281                            8.454712       0.058519       2.027590                    0.995928      30.569871      84.273688       0.634505       0.372146      -1.125490      -0.052912       0.012255       0.061194       0.081820       0.041786       0.072025      -0.015157      -0.074705      -0.192573      -0.119511       0.029147       0.090363             10.342473      14.297237       3.752254       0.895817       9.440692      -0.082136       7.289489          -0.000007
           43              O       5.762978       3.479673       3.991578      -0.769652      45.695761 0.74919204E+03  0.19643587E+05                                10.238471                            8.551606       0.091886       2.014002                    0.998380      32.071453      89.158353       0.638183       0.366044      -1.129108      -0.070482      -0.101329       0.084535       0.149604       0.038418       0.043598       0.011887       0.045083       0.165927      -0.073396      -0.011054       0.084450             11.419413      14.345316       3.552923      -5.614705       8.214642      -1.787418      11.698281          -0.000017
           44              O      -0.919278       3.422671       9.877148      -0.581993      35.000805 0.58742606E+03  0.14430526E+05                                 8.502781                            7.552209       0.295775       2.148808                    0.994394      27.936941      74.114564       0.684780       0.364104      -1.135537       0.044262       0.026512       0.056988       0.076874      -0.037253      -0.075596      -0.051512      -0.023125       0.055146      -0.112223       0.029697       0.082526              9.096080       8.268160      -2.400549       1.244926      12.599175      -0.851440       6.420905          -0.000008
           45              O      -2.494502       4.765592       9.167314      -0.735708      51.519484 0.88786680E+03  0.24324736E+05                                11.234013                            9.456987      -0.307789       1.882576                    0.996831      32.814917      93.696205       0.591857       0.377737      -1.118633       0.030769      -0.023995       0.041624       0.057053       0.016277      -0.013687      -0.037656       0.157420       0.179901      -0.117754       0.039822       0.077931             12.660179      18.600535      -1.151459       4.236930       9.255964       1.240634      10.124038          -0.000009
           46              O       5.825544       3.421734       6.918956      -0.677704      43.900438 0.73541716E+03  0.19163599E+05                                10.018932                            8.541661      -0.045919       2.007677                    0.994909      30.124838      83.069033       0.631801       0.372034      -1.126271      -0.047226       0.055790      -0.084091       0.111418      -0.018778      -0.061295      -0.026130      -0.000949       0.098362      -0.074062      -0.001504       0.075567             10.993247      14.350636      -3.716535       3.541093       8.176132      -1.060813      10.452971          -0.000011
           47              O       5.023561       5.483937       7.118150      -0.701694      39.746761 0.63130661E+03  0.15877907E+05                                 9.327412                            7.870159       0.169828       2.066725                    0.996041      30.352500      82.961722       0.661904       0.367924      -1.126331      -0.034255      -0.050469      -0.091647       0.110090      -0.006610      -0.051199      -0.024506      -0.048743       0.055575      -0.069174       0.011606       0.057568             10.133217       7.161629       1.133060       1.169933      12.592850       4.542234      10.645172           0.000013
           48              O       4.308373       4.636953       9.839731      -0.615859      39.656303 0.69441057E+03  0.17822419E+05                                 9.346041                            8.321609      -0.142481       1.998696                    0.992878      28.988687      79.114972       0.638155       0.373964      -1.125757      -0.016320      -0.054343       0.021639       0.060727      -0.056512       0.020976      -0.018611       0.119737       0.064519      -0.093901       0.010921       0.082980             10.046188       9.424258       2.040421      -2.965856      10.063361      -2.076918      10.650946          -0.000017
           49              O       3.829949       8.253816       0.959652      -0.723414      38.783778 0.65587157E+03  0.16636673E+05                                 9.148705                            7.993304       0.203405       2.067987                    0.997297      30.721493      84.043397       0.660987       0.365313      -1.129507      -0.029721      -0.071768      -0.066620       0.102334      -0.041687       0.004334       0.016805       0.081491      -0.013591      -0.061232       0.000572       0.060660              9.992076       7.065961       1.798093       0.436074      13.659005       4.123696       9.251262           0.000003
           50              O       2.039230      -0.120651       2.317691      -0.552941      30.684819 0.48325255E+03  0.11331696E+05                                 7.752605                            6.808128       0.575432       2.231943                    0.997737      27.556447      71.955904       0.726228       0.359677      -1.136431       0.083626       0.017010       0.020310       0.087722      -0.028111       0.007649       0.015444      -0.196359       0.173705      -0.131577       0.049770       0.081807              8.175134       6.535981      -0.445832      -0.947404       6.203296       2.016521      11.786125           0.000006
           51              O      -3.330277       9.376427       0.368673      -0.774952      53.574336 0.92173892E+03  0.25473164E+05                                11.520499                            9.613405      -0.193354       1.911943                    0.997515      33.300623      95.288806       0.589459       0.375991      -1.120678       0.072135      -0.079931       0.021560       0.109806       0.003520       0.064206       0.001787      -0.095223      -0.265234      -0.122908       0.030835       0.092073             13.240515      19.276897       2.792783       4.395479      10.239903       2.614037      10.204746          -0.000005
           52              O       5.332685       1.320527       4.273311      -0.561328      27.753803 0.46843802E+03  0.10897945E+05                                 7.150258                            6.655199       0.725930       2.269487                    0.998019      27.808506      72.302057       0.742527       0.354569      -1.140627      -0.003417       0.015523      -0.004972       0.016654      -0.003167       0.073185       0.013444      -0.125982       0.115670      -0.117216       0.040581       0.076635              7.194489       5.910012      -1.599494      -0.618811       9.428121       1.259070       6.245335          -0.000012
           53              O      -0.188155       5.538888       2.372717      -0.646283      29.712462 0.51784571E+03  0.12332360E+05                                 7.436923                            6.953252       0.736973       2.254087                    0.999131      28.841190      75.451189       0.734604       0.350112      -1.146175       0.106710       0.037406      -0.007868       0.113350      -0.023672       0.019966      -0.007297      -0.167331       0.211573      -0.124029       0.047695       0.076334              7.487816       6.187234       0.110966      -1.467826       6.548237       1.032379       9.727978          -0.000017
           54              O      -0.957401       4.301562       0.754955      -0.676017      40.563718 0.72030343E+03  0.18684125E+05                                 9.508286                            8.454716       0.058514       2.027589                    0.995928      30.569867      84.273703       0.634505       0.372146      -1.125489       0.052911      -0.012254      -0.061193       0.081819       0.041786       0.072025      -0.015158      -0.074705      -0.192575      -0.119512       0.029149       0.090363             10.342477      14.297243       3.752255       0.895821       9.440696      -0.082133       7.289493          -0.000009
           55              O      -0.759566       3.225770       7.013601      -0.769651      45.695748 0.74919167E+03  0.19643576E+05                                10.238472                            8.551606       0.091885       2.014002                    0.998380      32.071437      89.158318       0.638182       0.366044      -1.129108       0.070483       0.101329      -0.084535       0.149605       0.038418       0.043599       0.011887       0.045085       0.165929      -0.073396      -0.011055       0.084451             11.419415      14.345317       3.552923      -5.614708       8.214641      -1.787419      11.698286          -0.000019
           56              O       5.922690       3.282772       1.128031      -0.581994      35.000857 0.58742724E+03  0.14430563E+05                                 8.502789                            7.552217       0.295773       2.148806                    0.994394      27.936965      74.114650       0.684780       0.364105      -1.135536      -0.044261      -0.026512      -0.056989       0.076875      -0.037252      -0.075596      -0.051511      -0.023126       0.055149      -0.112222       0.029696       0.082526              9.096089       8.268170      -2.400550       1.244927      12.599187      -0.851442       6.420910          -0.000007
           57              O       7.497914       1.939851       1.837865      -0.735708      51.519484 0.88786678E+03  0.24324734E+05                                11.234013                            9.456987      -0.307789       1.882577                    0.996831      32.814912      93.696184       0.591857       0.377737      -1.118633      -0.030769       0.023994      -0.041624       0.057053       0.016278      -0.013688      -0.037656       0.157421       0.179901      -0.117754       0.039822       0.077932             12.660180      18.600541      -1.151458       4.236930       9.255963       1.240632      10.124036          -0.000008
           58              O      -0.822132       3.283709       4.086223      -0.677705      43.900536 0.73541940E+03  0.19163673E+05                                10.018947                            8.541674      -0.045920       2.007677                    0.994909      30.124881      83.069197       0.631801       0.372034      -1.126271       0.047226      -0.055791       0.084091       0.111419      -0.018779      -0.061295      -0.026130      -0.000948       0.098366      -0.074063      -0.001505       0.075568             10.993263      14.350656      -3.716540       3.541096       8.176144      -1.060815      10.452989          -0.000010
           59              O      -0.020149       1.221506       3.887029      -0.701694      39.746668 0.63130490E+03  0.15877853E+05                                 9.327397                            7.870148       0.169830       2.066726                    0.996041      30.352463      82.961586       0.661905       0.367924      -1.126331       0.034255       0.050469       0.091648       0.110090      -0.006610      -0.051200      -0.024507      -0.048746       0.055571      -0.069176       0.011607       0.057569             10.133198       7.161619       1.133055       1.169927      12.592828       4.542221      10.645148           0.000012
           60              O       0.695039       2.068490       1.165448      -0.615858      39.656260 0.69440955E+03  0.17822386E+05                                 9.346034                            8.321603      -0.142481       1.998696                    0.992878      28.988666      79.114900       0.638155       0.373964      -1.125757       0.016319       0.054344      -0.021638       0.060727      -0.056513       0.020976      -0.018610       0.119737       0.064520      -0.093901       0.010922       0.082980             10.046181       9.424250       2.040418      -2.965855      10.063352      -2.076917      10.650940          -0.000013
           61              O       1.173463      -1.548373      10.045527      -0.723414      38.783916 0.65587438E+03  0.16636765E+05                                 9.148732                            7.993325       0.203400       2.067985                    0.997297      30.721535      84.043596       0.660986       0.365313      -1.129507       0.029721       0.071767       0.066620       0.102333      -0.041686       0.004333       0.016807       0.081493      -0.013595      -0.061232       0.000572       0.060660              9.992108       7.065980       1.798101       0.436077      13.659056       4.123711       9.251288           0.000002
           62              O       2.964182       6.826094       8.687488      -0.552941      30.684708 0.48325035E+03  0.11331630E+05                                 7.752581                            6.808108       0.575437       2.231945                    0.997737      27.556418      71.955749       0.726230       0.359676      -1.136431      -0.083626      -0.017011      -0.020310       0.087722      -0.028110       0.007650       0.015445      -0.196359       0.173703      -0.131576       0.049770       0.081807              8.175108       6.535961      -0.445830      -0.947401       6.203277       2.016512      11.786086           0.000009
           63              O       8.333689      -2.670984      10.636506      -0.774951      53.574248 0.92173711E+03  0.25473101E+05                                11.520487                            9.613396      -0.193353       1.911944                    0.997515      33.300588      95.288673       0.589459       0.375991      -1.120678      -0.072135       0.079931      -0.021560       0.109805       0.003520       0.064206       0.001786      -0.095223      -0.265234      -0.122908       0.030835       0.092073             13.240501      19.276879       2.792779       4.395472      10.239891       2.614032      10.204732          -0.000004
           64              O      -0.329273       5.384916       6.731868      -0.561326      27.753695 0.46843564E+03  0.10897875E+05                                 7.150237                            6.655180       0.725938       2.269490                    0.998019      27.808456      72.301861       0.742529       0.354569      -1.140627       0.003417      -0.015522       0.004973       0.016654      -0.003166       0.073187       0.013445      -0.125983       0.115663      -0.117218       0.040583       0.076635              7.194468       5.909993      -1.599489      -0.618808       9.428095       1.259065       6.245317          -0.000009

******************************************************
Auxiliary information for the entire system
The total spin magnetic moment of the unit cell is   -0.000023
The total net atomic charge of the unit cell is   0.000002
Accuracy of reproducing the electrostatic potential in the unit cell:
  The inner radius (bohr) =    5.0000
  The outer radius (bohr) =   12.0000
  Valid grid points have density less than (e/(bohr^3)) =    0.0001
  The number of valid grid points were=        36078
  The rms potential error without charges in kcal/mol is=     16.63557
  The rms potential error with partial charges in kcal/mol is=      1.24742
  The RRMSE value at monopole order=      0.07498
  The rms potential error with partial charges and cloud penetration in kcal/mol is=      1.24113
  The RRMSE value at monopole order with cloud penetration is=      0.07461
  The rms potential error with partial charges and atomic dipoles in kcal/mol is=      0.45655
  The RRMSE value at dipole order=      0.02744
  The rms potential error with partial charges, atomic dipoles and cloud penetration in kcal/mol is=      0.45457
  The RRMSE value at dipole order with cloud penetration=      0.02733

******************************************************
The electron densities and ab initio electrostatic potential were computed in VASP using the PBE functional and
projector augmented wave method. See the main text of the journal article for a description of computational details.
The atomic charges, dipoles, and quadrupoles were computed with the DDEC6 method as described in
(a) T. A. Manz and N. Gabaldon Limas, RSC Adv. 6 (2016) 47771-47801 DOI: 10.1039/c6ra04656h
(b) N. Gabaldon Limas and T. A. Manz, RSC Adv. 8 (2018) 2678-2707 DOI: 10.1039/c7ra11829e.
For each atom in the material, the electron cloud parameters were fit to the spherically averaged atom-in-material
electron density using radial positions for which this density was between 10^-4 and 10^-2 electrons per cubic bohr.
The polarizabilities, dispersion coefficients, and quantum Drude oscillator (QDO) parameters were fit using the MCLF method.
The magnetic structure of the system was optimized in VASP from the default ferromagnetic initial guess using spin polarization.
The atomic spin moments (ASMs) were computed on this optimized magnetic structure using the DDEC6 partition as inputs
to the method of T. A. Manz and D. S. Sholl, J. Chem. Theory Comput. 7 (2011) 4146-4164 DOI: 10.1021/ct200539n.
The RMSE and RRMSE were computed using a uniform grid with Ewald summation.
