# Supplementary material for: A collection of forcefield precursors for metal–organic frameworks
Source: RSC Adv. 2019 Nov 13;9(63):36492–507. doi: 10.1039/c9ra07327b (PMC9075174; doi:10.1039/c9ra07327b)
Supplement: RA-009-C9RA07327B-s5855 [file RA-009-C9RA07327B-s5855.xyz]

  116
jmolscript: load "" {1 1 1} spacegroup "x,y,z" unitcell [{      8.646200     0.000000     0.000000 }, {      0.000000    13.159800     0.000000 }, {     -1.310579    -6.580029    13.774729 }]
Cu     7.557894     2.689920     7.975293     0.733151
Cu     4.100827     9.269840     5.799436     0.731162
Cu    -0.222273     3.889851     5.799436     0.733175
Cu     3.234794    -2.690069     7.975293     0.731181
H      6.107514     3.295114    10.634091     0.090433
H      4.744890     2.363386    12.187880     0.125348
H      5.310056    -1.141052    10.391656     0.129759
H      6.660783    -0.107994     8.890210     0.096234
H      3.971071    -1.158179    12.433070     0.100405
H      5.575972     0.480280     5.633864     0.145054
H      4.768757     0.177617     4.330775     0.129965
H      3.600541     1.521212     6.540241     0.101192
H      2.919486     1.339620     5.137974     0.102312
H      3.775558     3.512301     5.300516     0.144104
H      4.518627     2.749043     4.151703     0.131608
H      5.551207     9.875085     3.140638     0.093400
H      6.913831     8.943385     1.586849     0.126467
H      6.348665     5.438914     3.383073     0.132157
H      4.997938     6.471944     4.884519     0.094790
H      7.687650     5.421825     1.341659     0.100947
H      6.082749     7.060156     8.140865     0.145376
H      6.889964     6.757469     9.443954     0.127695
H     -0.588020     8.101105     7.234488     0.101399
H      0.093035     7.919487     8.636755     0.103501
H     -0.763037    -3.067629     8.474213     0.145306
H      7.140094    -3.830908     9.623026     0.130268
H      1.228107     3.284657     3.140638     0.090443
H      2.590731     4.216385     1.586849     0.125357
H      2.025565     7.720823     3.383073     0.129765
H      0.674838     6.687765     4.884519     0.096241
H      3.364550     7.737950     1.341659     0.100405
H      1.759649     6.099491     8.140865     0.145053
H      2.566864     6.402154     9.443954     0.129965
H      3.735080     5.058559     7.234488     0.101188
H      4.416135     5.240151     8.636755     0.102314
H      3.560063     3.067470     8.474213     0.144105
H      2.816994     3.830728     9.623026     0.131607
H      1.784414    -3.295314    10.634091     0.093400
H      0.421790    -2.363614    12.187880     0.126467
H      0.986956     1.140857    10.391656     0.132159
H      2.337683     0.107827     8.890210     0.094789
H     -0.352029     1.157946    12.433070     0.100945
H      1.252872    -0.480385     5.633864     0.145376
H      0.445657    -0.177698     4.330775     0.127694
H      7.923641    -1.521334     6.540241     0.101403
H      7.242586    -1.339716     5.137974     0.103500
H      8.098658     9.647400     5.300516     0.145304
H      0.195527    10.410679     4.151703     0.130266
C      5.940775     2.380509    10.587257     0.093464
C      5.122781     1.834368    11.523938    -0.182262
C      4.865782     0.489437    11.471594     0.120204
C      5.459999    -0.226447    10.460529    -0.176533
C      6.267145     0.397336     9.565172     0.105805
C      4.028371    -0.230413    12.457865     0.036594
C      4.264806    -1.056787     5.865280     0.657082
C      4.691977     0.273674     5.292251    -0.332083
C      3.770176     1.472529     5.584275    -0.128470
C      4.391699     2.787198     5.113179    -0.327446
C      5.727484     3.091183     5.777121     0.653803
C      5.717946     8.960478     3.187472     0.086018
C      6.535940     8.414355     2.250791    -0.180706
C      6.792939     7.069423     2.303135     0.121018
C      6.198722     6.353520     3.314200    -0.179480
C      5.391576     6.977287     4.209557     0.107057
C      7.630350     6.349591     1.316864     0.036041
C      7.393915     5.523094     7.909449     0.657277
C      6.966744     6.853544     8.482478    -0.328864
C     -0.757655     8.052405     8.190454    -0.129923
C      7.267022    -3.792735     8.661550    -0.327662
C      5.931237    -3.488738     7.997608     0.652128
C      1.394846     4.199262     3.187472     0.093466
C      2.212840     4.745403     2.250791    -0.182261
C      2.469839     6.090334     2.303135     0.120209
C      1.875622     6.806218     3.314200    -0.176529
C      1.068476     6.182435     4.209557     0.105809
C      3.307250     6.810184     1.316864     0.036590
C      3.070815     7.636558     7.909449     0.657083
C      2.643644     6.306097     8.482478    -0.332083
C      3.565445     5.107242     8.190454    -0.128472
C      2.943922     3.792573     8.661550    -0.327443
C      1.608137     3.488588     7.997608     0.653805
C      1.617675    -2.380707    10.587257     0.086018
C      0.799681    -1.834584    11.523938    -0.180709
C      0.542682    -0.489652    11.471594     0.121018
C      1.136899     0.226251    10.460529    -0.179477
C      1.944045    -0.397516     9.565172     0.107058
C     -0.294729     0.230180    12.457865     0.036046
C     -0.058294     1.056677     5.865280     0.657274
C      0.368877    -0.273773     5.292251    -0.328862
C     -0.552924    -1.472634     5.584275    -0.129922
C      0.068599    10.372506     5.113179    -0.327661
C      1.404384    10.068509     5.777121     0.652128
N      6.513166     1.694892     9.614761    -0.227577
N      3.380054     0.430200    13.355977    -0.181159
N      5.145555     8.274843     4.159968    -0.224527
N      8.278667     7.010222     0.418752    -0.182232
N      0.822455     4.884879     4.159968    -0.227570
N      3.955567     6.149571     0.418752    -0.181153
N      2.190066    -1.695072     9.614761    -0.224530
N     -0.943046    -0.430451    13.355977    -0.182232
O      3.784738    -1.052850     7.030622    -0.535471
O      5.869471     2.710854     6.947422    -0.522373
O      4.467993    -2.067453     5.165523    -0.537736
O      6.602822     3.663641     5.073784    -0.544883
O      7.873983     5.527053     6.744107    -0.535372
O      5.789250     9.290755     6.827307    -0.523963
O      7.190728     4.512415     8.609206    -0.539559
O      5.055899    -2.916293     8.700945    -0.540288
O      3.550883     7.632621     6.744107    -0.535466
O      1.466150     3.868917     6.827307    -0.522395
O      2.867628     8.647224     8.609206    -0.537742
O      0.732799     2.916130     8.700945    -0.544871
O     -0.538362     1.052718     7.030622    -0.535351
O      1.546371    -2.710984     6.947422    -0.523968
O      0.144893     2.067356     5.165523    -0.539579
O      2.279722     9.496064     5.073784    -0.540284

The following XYZ coordinates are in angstroms. Other properties are in atomic units.
The sperically averaged electron density of each atom fit to a function of the form exp(a - br)
eigen_1, eigen_2 and eigen_3 are the three eigenvalues of traceless quadrupole moment tensor
  atom number  atomic symbol              X              Y              Z     net charge C6 coefficient C8 coefficient C10 coefficient fluctuating dipole atomic polarizability isotropic forcefield polarizability              a              b squared Pearson coefficient          <r^3>          <r^4>         wp_QDO          m_QDO          q_QDO       dipole_x       dipole_y       dipole_z         dipole            Qxy            Qxz            Qyz     Q(x^2-y^2)  Q(3z^2 - R^2)        eigen_1        eigen_2        eigen_3 static polarizability      alpha(xx)      alpha(xy)      alpha(xz)      alpha(yy)      alpha(yz)      alpha(zz) atomic spin moment
            1             Cu       7.557894       2.689920       7.975293       0.733151      65.518706 0.12387432E+04  0.35294685E+05                                14.046993                           12.211148       1.088307       2.244953                    0.993253      43.212765     108.964978       0.476228       0.451401      -1.118085      -0.024936      -0.035599       0.072305       0.084363      -0.057593       0.103633       0.139265       0.016542      -0.344333      -0.240347       0.111484       0.128863             16.127468      18.713232       1.073444      -0.001795      17.231009      -1.196479      12.438163          -0.000429
            2             Cu       4.100827       9.269840       5.799436       0.731162      65.669796 0.12422449E+04  0.35422300E+05                                14.072358                           12.231868       1.088682       2.244242                    0.993343      43.281007     109.208708       0.475584       0.451658      -1.117836       0.025919      -0.035377      -0.072107       0.084396       0.056418       0.102685      -0.138928       0.015041      -0.344302      -0.239083       0.109899       0.129184             16.158502      18.750823      -1.075520      -0.003708      17.263791       1.200705      12.460892           0.000182
            3             Cu      -0.222273       3.889851       5.799436       0.733175      65.521354 0.12388035E+04  0.35296514E+05                                14.046636                           12.210848       1.088437       2.244996                    0.993253      43.214222     108.965625       0.476273       0.451357      -1.118122       0.024921       0.035586      -0.072287       0.084338      -0.057513       0.103506       0.139089       0.016526      -0.343902      -0.240044       0.111344       0.128700             16.127033      18.712712       1.073391      -0.001780      17.230532      -1.196423      12.437855           0.000343
            4             Cu       3.234794      -2.690069       7.975293       0.731181      65.669173 0.12422303E+04  0.35421726E+05                                14.072144                           12.231689       1.088753       2.244267                    0.993343      43.280735     109.207252       0.475594       0.451650      -1.117843      -0.025918       0.035376       0.072106       0.084395       0.056414       0.102679      -0.138919       0.015040      -0.344282      -0.239067       0.109893       0.129175             16.158249      18.750521      -1.075487      -0.003695      17.263527       1.200671      12.460700          -0.000175
            5              H       6.107514       3.295114      10.634091       0.090433       1.217778 0.87606291E+01  0.86565959E+02                                 1.778119                            1.651306      -0.885089       2.448479                    0.999018       3.353326       8.932684       0.531060       1.167215      -0.737280       0.005860       0.045278       0.003359       0.045779      -0.000742      -0.008827       0.010863      -0.016377      -0.005150      -0.015451      -0.001585       0.017036              1.824473       1.487093       0.241628      -0.059338       2.464952      -0.203638       1.521374           0.000004
            6              H       4.744890       2.363386      12.187880       0.125348       1.270692 0.97581289E+01  0.99647036E+02                                 1.869229                            1.779275      -1.136867       2.345034                    0.996614       3.469396       9.579097       0.493012       1.216609      -0.725361      -0.012231       0.023126       0.023950       0.035468      -0.002120      -0.001819       0.011479      -0.032300      -0.010353      -0.014721      -0.008349       0.023070              1.881545       1.679343      -0.140060      -0.341455       1.732772       0.248189       2.232520           0.000002
            7              H       5.310056      -1.141052      10.391656       0.129759       1.046958 0.77888815E+01  0.76582849E+02                                 1.753512                            1.672249      -1.132541       2.347853                    0.996658       3.591919      10.337393       0.462691       1.346351      -0.694258      -0.005523      -0.034248      -0.003698       0.034887       0.003995      -0.007809      -0.005967      -0.012786      -0.004712      -0.011671      -0.001453       0.013124              1.780545       1.521464       0.142973      -0.048512       2.230265       0.251408       1.589906           0.000000
            8              H       6.660783      -0.107994       8.890210       0.096234       0.977796 0.68634170E+01  0.65361906E+02                                 1.671775                            1.564341      -0.942245       2.428871                    0.998119       3.569629      10.099953       0.481026       1.337069      -0.695682       0.015259      -0.026133      -0.033416       0.045082      -0.002194      -0.007455       0.007561      -0.018826      -0.002818      -0.013602      -0.001450       0.015051              1.730132       1.595284      -0.187310      -0.375267       1.645876       0.348501       1.949238           0.000002
            9              H       3.971071      -1.158179      12.433070       0.100405       1.429862 0.12504774E+02  0.13708314E+03                                 2.108963                            2.081346      -1.240761       2.289587                    0.994514       3.830529      11.282841       0.430085       1.299104      -0.707209      -0.000728      -0.039633      -0.000280       0.039641      -0.007558       0.001280       0.005265      -0.019639      -0.018058      -0.011273      -0.005076       0.016349              2.092503       1.903518       0.104416      -0.124451       2.328924       0.120066       2.045067          -0.000002
           10              H       5.575972       0.480280       5.633864       0.145054       0.872996 0.64839518E+01  0.61216285E+02                                 1.589865                            1.549334      -0.984291       2.421982                    0.996621       3.524337      10.110987       0.467301       1.388295      -0.685347       0.021129       0.013279       0.012646       0.027977       0.001135       0.002069      -0.003888       0.010413      -0.005964      -0.007486       0.000787       0.006698              1.619256       2.025514       0.150137       0.234659       1.538782       0.064677       1.293471           0.000001
           11              H       4.768757       0.177617       4.330775       0.129965       1.052157 0.83031813E+01  0.80541257E+02                                 1.588129                            1.587280      -0.767710       2.509195                    0.999610       3.166207       8.218459       0.554930       1.137874      -0.745782      -0.004826       0.000682      -0.023245       0.023750      -0.000221       0.002578       0.000108      -0.003843       0.016533      -0.005305      -0.000821       0.006127              1.564943       1.358205      -0.031407      -0.016163       1.504347       0.057900       1.832277          -0.000002
           12              H       3.600541       1.521212       6.540241       0.101192       0.949220 0.75585830E+01  0.73841624E+02                                 1.646866                            1.645336      -0.965799       2.404241                    0.996054       3.752102      10.801251       0.466816       1.343074      -0.693941       0.000007       0.001961       0.031135       0.031197      -0.003203      -0.006263       0.000953      -0.002535       0.026949      -0.009283      -0.002278       0.011562              1.641814       1.484769       0.003398      -0.149304       1.547866       0.048609       1.892807           0.000003
           13              H       2.919486       1.339620       5.137974       0.102312       1.033483 0.77868081E+01  0.75710436E+02                                 1.673871                            1.616659      -0.676599       2.544863                    0.999151       3.479055       9.601401       0.500496       1.258661      -0.713945      -0.025183      -0.003480      -0.016281       0.030189       0.001701       0.005639       0.002650       0.004170      -0.004834      -0.005828      -0.001833       0.007661              1.706840       2.207354       0.134996       0.298045       1.500691       0.011406       1.412474           0.000001
           14              H       3.775558       3.512301       5.300516       0.144104       0.893593 0.65584549E+01  0.61879196E+02                                 1.593539                            1.541702      -0.909408       2.452702                    0.997736       3.473848       9.849295       0.477675       1.359035      -0.691429      -0.022828       0.014967       0.007874       0.028410      -0.003060      -0.001138       0.000498      -0.008037      -0.021493      -0.007352      -0.001326       0.008678              1.627513       1.706109      -0.374634      -0.068897       1.836236       0.052503       1.340195           0.000001
           15              H       4.518627       2.749043       4.151703       0.131608       1.098747 0.87343693E+01  0.86478326E+02                                 1.687464                            1.670299      -0.782317       2.504251                    0.999438       3.288588       8.847775       0.516466       1.197811      -0.730522       0.003330      -0.008184      -0.021897       0.023612       0.005514      -0.002030       0.003450      -0.001375       0.018937      -0.009629       0.002121       0.007507              1.678293       1.468465       0.021208      -0.032789       1.530368      -0.113684       2.036046          -0.000005
           16              H       5.551207       9.875085       3.140638       0.093400       1.206682 0.86669393E+01  0.85427505E+02                                 1.768882                            1.643684      -0.918216       2.434500                    0.998883       3.338627       8.888326       0.531584       1.168967      -0.736855      -0.005830       0.043630      -0.003385       0.044148       0.000543      -0.008883      -0.010740      -0.016832      -0.006238      -0.015686      -0.001327       0.017013              1.814667       1.480651      -0.239161      -0.058763       2.448628       0.201817       1.514722          -0.000000
           17              H       6.913831       8.943385       1.586849       0.126467       1.260820 0.96614656E+01  0.98397796E+02                                 1.857944                            1.769144      -1.129875       2.348288                    0.996724       3.457185       9.527346       0.495050       1.214828      -0.725752       0.011806       0.023172      -0.023577       0.035103       0.002169      -0.001914      -0.011296      -0.032347      -0.010791      -0.014707      -0.008300       0.023007              1.870113       1.669912       0.138698      -0.338065       1.722717      -0.245705       2.217709          -0.000001
           18              H       6.348665       5.438914       3.383073       0.132157       1.041494 0.77445105E+01  0.76093994E+02                                 1.753321                            1.672186      -1.156139       2.340387                    0.996506       3.585063      10.338973       0.460408       1.353962      -0.692769       0.006559      -0.033424       0.003265       0.034218      -0.003319      -0.008004       0.005510      -0.012247      -0.004313      -0.011705      -0.000607       0.012312              1.780311       1.521415      -0.142893      -0.048564       2.229613      -0.251330       1.589907          -0.000002
           19              H       4.997938       6.471944       4.884519       0.094790       0.978158 0.68699931E+01  0.65490108E+02                                 1.677776                            1.569438      -0.956529       2.423542                    0.997764       3.580521      10.161120       0.477885       1.344507      -0.694188      -0.015259      -0.026857       0.033621       0.045656       0.001626      -0.007522      -0.007385      -0.019131      -0.002422      -0.013852      -0.000938       0.014790              1.736623       1.600938       0.188501      -0.377699       1.651763      -0.350683       1.957169           0.000001
           20              H       7.687650       5.421825       1.341659       0.100947       1.425639 0.12461051E+02  0.13650911E+03                                 2.106979                            2.079541      -1.247353       2.287778                    0.994512       3.823756      11.265682       0.429623       1.301402      -0.706768       0.000598      -0.039555      -0.000324       0.039561       0.007150       0.001030      -0.005488      -0.019225      -0.017531      -0.010850      -0.005159       0.016009              2.090606       1.902141      -0.104197      -0.124404       2.326111      -0.119989       2.043566          -0.000004
           21              H       6.082749       7.060156       8.140865       0.145376       0.871421 0.64681059E+01  0.61025678E+02                                 1.587694                            1.547262      -0.981324       2.423502                    0.996692       3.518927      10.090100       0.467723       1.387976      -0.685428      -0.020899       0.013018      -0.012292       0.027519      -0.001189       0.002271       0.003931       0.010214      -0.006276      -0.007531       0.000791       0.006740              1.617003       2.022554      -0.149859       0.234391       1.536471      -0.064605       1.291984           0.000002
           22              H       6.889964       6.757469       9.443954       0.127695       1.056444 0.83437941E+01  0.81010748E+02                                 1.590151                            1.589228      -0.759344       2.511510                    0.999644       3.174893       8.237128       0.555760       1.135115      -0.746449       0.005011       0.000831       0.024124       0.024653       0.001001       0.002625      -0.000355      -0.003795       0.017020      -0.005599      -0.000701       0.006300              1.566919       1.359608       0.031486      -0.016367       1.506194      -0.058091       1.834954           0.000004
           23              H      -0.588020       8.101105       7.234488       0.101399       0.949701 0.75664591E+01  0.73959498E+02                                 1.649360                            1.647775      -0.973608       2.400689                    0.995958       3.757368      10.829772       0.465662       1.345657      -0.693404      -0.000133       0.002406      -0.031027       0.031121       0.003009      -0.006479      -0.000854      -0.002620       0.027190      -0.009332      -0.002389       0.011721              1.644307       1.486844      -0.003440      -0.149525       1.550171      -0.048782       1.895906           0.000005
           24              H       0.093035       7.919487       8.636755       0.103501       1.033730 0.77930203E+01  0.75821241E+02                                 1.677496                            1.619981      -0.686808       2.540832                    0.999057       3.481725       9.626596       0.498512       1.262831      -0.713023       0.024885      -0.003738       0.016465       0.030072      -0.001581       0.005434      -0.002494       0.003886      -0.005760      -0.005811      -0.001508       0.007318              1.710635       2.212899      -0.135558       0.299104       1.503795      -0.011493       1.415210           0.000002
           25              H      -0.763037      -3.067629       8.474213       0.145306       0.893621 0.65611486E+01  0.61934878E+02                                 1.595904                            1.543845      -0.916644       2.449767                    0.997589       3.478157       9.876372       0.476312       1.362256      -0.690754       0.022249       0.014374      -0.007807       0.027615       0.003585      -0.001278      -0.000813      -0.007829      -0.022364      -0.007676      -0.001450       0.009125              1.630014       1.708843       0.375686      -0.069078       1.839317      -0.052656       1.341880           0.000003
           26              H       7.140094      -3.830908       9.623026       0.130268       1.100508 0.87509909E+01  0.86674560E+02                                 1.688547                            1.671295      -0.784193       2.503119                    0.999425       3.291744       8.854705       0.516644       1.196962      -0.730732      -0.003682      -0.007581       0.022486       0.024013      -0.004959      -0.001909      -0.003855      -0.001609       0.019194      -0.009239       0.001390       0.007849              1.679368       1.469194      -0.021234      -0.032953       1.531211       0.113701       2.037699           0.000001
           27              H       1.228107       3.284657       3.140638       0.090443       1.217757 0.87604373E+01  0.86563449E+02                                 1.778083                            1.651275      -0.885072       2.448486                    0.999019       3.353298       8.932530       0.531072       1.167197      -0.737284      -0.005859      -0.045278      -0.003360       0.045779      -0.000743      -0.008827       0.010864      -0.016376      -0.005148      -0.015451      -0.001586       0.017037              1.824435       1.487066       0.241619      -0.059335       2.464893      -0.203630       1.521345          -0.000003
           28              H       2.590731       4.216385       1.586849       0.125357       1.270658 0.97577966E+01  0.99642672E+02                                 1.869184                            1.779235      -1.136854       2.345042                    0.996614       3.469346       9.578874       0.493022       1.216596      -0.725364       0.012231      -0.023126      -0.023950       0.035468      -0.002120      -0.001819       0.011479      -0.032300      -0.010353      -0.014721      -0.008349       0.023070              1.881499       1.679305      -0.140055      -0.341441       1.732733       0.248180       2.232460          -0.000005
           29              H       2.025565       7.720823       3.383073       0.129765       1.046947 0.77887841E+01  0.76581661E+02                                 1.753501                            1.672239      -1.132532       2.347859                    0.996658       3.591897      10.337318       0.462693       1.346352      -0.694258       0.005523       0.034248       0.003697       0.034887       0.003995      -0.007809      -0.005968      -0.012785      -0.004712      -0.011670      -0.001454       0.013124              1.780533       1.521455       0.142971      -0.048512       2.230248       0.251405       1.589896          -0.000001
           30              H       0.674838       6.687765       4.884519       0.096241       0.977793 0.68633996E+01  0.65361701E+02                                 1.671771                            1.564338      -0.942241       2.428873                    0.998119       3.569625      10.099940       0.481026       1.337067      -0.695682      -0.015258       0.026134       0.033415       0.045082      -0.002194      -0.007455       0.007561      -0.018828      -0.002821      -0.013601      -0.001450       0.015052              1.730129       1.595281      -0.187309      -0.375265       1.645872       0.348500       1.949233           0.000001
           31              H       3.364550       7.737950       1.341659       0.100405       1.429856 0.12504723E+02  0.13708251E+03                                 2.108963                            2.081346      -1.240758       2.289589                    0.994514       3.830525      11.282845       0.430083       1.299109      -0.707208       0.000729       0.039633       0.000279       0.039641      -0.007557       0.001280       0.005265      -0.019638      -0.018057      -0.011273      -0.005076       0.016349              2.092503       1.903519       0.104416      -0.124451       2.328922       0.120066       2.045068          -0.000000
           32              H       1.759649       6.099491       8.140865       0.145053       0.873000 0.64839917E+01  0.61216763E+02                                 1.589870                            1.549339      -0.984291       2.421981                    0.996621       3.524350      10.111036       0.467301       1.388295      -0.685347      -0.021129      -0.013280      -0.012645       0.027976       0.001136       0.002069      -0.003888       0.010413      -0.005966      -0.007486       0.000787       0.006698              1.619261       2.025522       0.150138       0.234660       1.538787       0.064677       1.293475           0.000002
           33              H       2.566864       6.402154       9.443954       0.129965       1.052160 0.83032232E+01  0.80541846E+02                                 1.588140                            1.587292      -0.767711       2.509197                    0.999610       3.166207       8.218495       0.554924       1.137884      -0.745780       0.004826      -0.000682       0.023245       0.023751      -0.000221       0.002578       0.000108      -0.003843       0.016532      -0.005305      -0.000821       0.006126              1.564954       1.358213      -0.031407      -0.016163       1.504357       0.057900       1.832292           0.000003
           34              H       3.735080       5.058559       7.234488       0.101188       0.949238 0.75587752E+01  0.73843961E+02                                 1.646885                            1.645354      -0.965810       2.404231                    0.996054       3.752154      10.801430       0.466814       1.343070      -0.693942      -0.000006      -0.001960      -0.031134       0.031196      -0.003204      -0.006264       0.000952      -0.002536       0.026948      -0.009284      -0.002278       0.011562              1.641833       1.484786       0.003398      -0.149307       1.547884       0.048610       1.892829           0.000004
           35              H       4.416135       5.240151       8.636755       0.102314       1.033461 0.77866032E+01  0.75707995E+02                                 1.673854                            1.616644      -0.676601       2.544868                    0.999151       3.479016       9.601285       0.500496       1.258670      -0.713943       0.025184       0.003480       0.016281       0.030190       0.001701       0.005639       0.002650       0.004170      -0.004836      -0.005829      -0.001833       0.007661              1.706821       2.207327       0.134993       0.298040       1.500676       0.011406       1.412462           0.000002
           36              H       3.560063       3.067470       8.474213       0.144105       0.893582 0.65583529E+01  0.61877981E+02                                 1.593526                            1.541691      -0.909393       2.452711                    0.997736       3.473815       9.849175       0.477676       1.359036      -0.691429       0.022829      -0.014967      -0.007874       0.028411      -0.003060      -0.001140       0.000497      -0.008037      -0.021495      -0.007353      -0.001325       0.008678              1.627500       1.706095      -0.374630      -0.068896       1.836220       0.052502       1.340186           0.000003
           37              H       2.816994       3.830728       9.623026       0.131607       1.098748 0.87343783E+01  0.86478466E+02                                 1.687468                            1.670302      -0.782274       2.504270                    0.999438       3.288591       8.847795       0.516465       1.197814      -0.730521      -0.003334       0.008182       0.021896       0.023611       0.005515      -0.002031       0.003449      -0.001376       0.018932      -0.009629       0.002124       0.007505              1.678296       1.468467       0.021208      -0.032789       1.530370      -0.113685       2.036050           0.000003
           38              H       1.784414      -3.295314      10.634091       0.093400       1.206675 0.86668826E+01  0.85426748E+02                                 1.768871                            1.643674      -0.918215       2.434500                    0.998883       3.338620       8.888277       0.531588       1.168961      -0.736857       0.005830      -0.043630       0.003385       0.044148       0.000543      -0.008883      -0.010740      -0.016832      -0.006238      -0.015686      -0.001327       0.017013              1.814655       1.480642      -0.239158      -0.058762       2.448610       0.201814       1.514713           0.000000
           39              H       0.421790      -2.363614      12.187880       0.126467       1.260820 0.96614547E+01  0.98397531E+02                                 1.857932                            1.769133      -1.129882       2.348283                    0.996724       3.457188       9.527307       0.495056       1.214814      -0.725755      -0.011807      -0.023172       0.023577       0.035102       0.002169      -0.001914      -0.011296      -0.032348      -0.010793      -0.014707      -0.008301       0.023008              1.870100       1.669901       0.138697      -0.338062       1.722706      -0.245702       2.217692          -0.000001
           40              H       0.986956       1.140857      10.391656       0.132159       1.041462 0.77442100E+01  0.76090331E+02                                 1.753291                            1.672159      -1.156105       2.340408                    0.996506       3.584996      10.338744       0.460410       1.353971      -0.692768      -0.006559       0.033425      -0.003266       0.034219      -0.003318      -0.008004       0.005509      -0.012249      -0.004317      -0.011706      -0.000606       0.012312              1.780280       1.521391      -0.142889      -0.048562       2.229571      -0.251323       1.589879           0.000001
           41              H       2.337683       0.107827       8.890210       0.094789       0.978156 0.68699676E+01  0.65489779E+02                                 1.677771                            1.569433      -0.956525       2.423545                    0.997765       3.580508      10.161064       0.477887       1.344505      -0.694189       0.015259       0.026857      -0.033620       0.045656       0.001626      -0.007522      -0.007385      -0.019131      -0.002423      -0.013852      -0.000938       0.014790              1.736618       1.600934       0.188501      -0.377697       1.651759      -0.350682       1.957163           0.000001
           42              H      -0.352029       1.157946      12.433070       0.100945       1.425627 0.12460926E+02  0.13650749E+03                                 2.106976                            2.079538      -1.247348       2.287784                    0.994512       3.823737      11.265639       0.429621       1.301411      -0.706767      -0.000599       0.039556       0.000324       0.039562       0.007150       0.001030      -0.005489      -0.019224      -0.017530      -0.010850      -0.005159       0.016009              2.090603       1.902138      -0.104197      -0.124403       2.326109      -0.119989       2.043562           0.000002
           43              H       1.252872      -0.480385       5.633864       0.145376       0.871420 0.64680961E+01  0.61025531E+02                                 1.587690                            1.547258      -0.981312       2.423507                    0.996692       3.518919      10.090056       0.467725       1.387971      -0.685429       0.020898      -0.013018       0.012292       0.027519      -0.001190       0.002270       0.003932       0.010214      -0.006272      -0.007532       0.000792       0.006740              1.616999       2.022549      -0.149858       0.234390       1.536467      -0.064604       1.291981           0.000001
           44              H       0.445657      -0.177698       4.330775       0.127694       1.056442 0.83437725E+01  0.81010463E+02                                 1.590148                            1.589224      -0.759385       2.511492                    0.999644       3.174887       8.237101       0.555761       1.135113      -0.746449      -0.005010      -0.000836      -0.024124       0.024653       0.001000       0.002624      -0.000354      -0.003794       0.017026      -0.005598      -0.000704       0.006301              1.566915       1.359605       0.031486      -0.016367       1.506190      -0.058090       1.834950          -0.000002
           45              H       7.923641      -1.521334       6.540241       0.101403       0.949673 0.75661589E+01  0.73955804E+02                                 1.649328                            1.647744      -0.973570       2.400712                    0.995958       3.757282      10.829456       0.465666       1.345659      -0.693404       0.000133      -0.002404       0.031028       0.031121       0.003009      -0.006479      -0.000852      -0.002623       0.027189      -0.009333      -0.002387       0.011720              1.644275       1.486816      -0.003440      -0.149520       1.550141      -0.048781       1.895869           0.000004
           46              H       7.242586      -1.339716       5.137974       0.103500       1.033734 0.77930495E+01  0.75821584E+02                                 1.677498                            1.619983      -0.686808       2.540831                    0.999057       3.481726       9.626597       0.498512       1.262830      -0.713023      -0.024884       0.003738      -0.016464       0.030071      -0.001581       0.005434      -0.002494       0.003887      -0.005760      -0.005810      -0.001508       0.007318              1.710638       2.212905      -0.135559       0.299105       1.503797      -0.011493       1.415211           0.000002
           47              H       8.098658       9.647400       5.300516       0.145304       0.893629 0.65612140E+01  0.61935626E+02                                 1.595909                            1.543850      -0.916641       2.449766                    0.997590       3.478173       9.876416       0.476313       1.362251      -0.690754      -0.022249      -0.014374       0.007808       0.027615       0.003585      -0.001278      -0.000813      -0.007828      -0.022363      -0.007676      -0.001450       0.009125              1.630020       1.708850       0.375689      -0.069078       1.839324      -0.052657       1.341884           0.000002
           48              H       0.195527      10.410679       4.151703       0.130266       1.100507 0.87509840E+01  0.86674466E+02                                 1.688546                            1.671295      -0.784189       2.503120                    0.999425       3.291743       8.854698       0.516644       1.196962      -0.730732       0.003682       0.007582      -0.022485       0.024013      -0.004959      -0.001909      -0.003856      -0.001609       0.019193      -0.009239       0.001390       0.007849              1.679367       1.469194      -0.021234      -0.032953       1.531209       0.113700       2.037698          -0.000001
           49              C       5.940775       2.380509      10.587257       0.093464      24.866344 0.30963346E+03  0.67078000E+04                                 7.453087                            5.912891       0.334751       2.129533                    0.999838      25.531701      71.166088       0.667714       0.423432      -1.056531       0.008574      -0.033644      -0.034378       0.048859      -0.006389       0.033987       0.004711      -0.011539      -0.029547      -0.040800       0.011697       0.029102              8.347123       6.845546       1.450601      -3.476063       8.831490      -1.682956       9.364333           0.000013
           50              C       5.122781       1.834368      11.523938      -0.182262      31.340098 0.43623536E+03  0.10320909E+05                                 8.747566                            7.064628      -0.075736       1.951231                    0.998954      30.049456      88.222858       0.603420       0.429031      -1.050532       0.001786      -0.002075      -0.000027       0.002737      -0.019271       0.015847       0.015044      -0.009197      -0.003353      -0.033782       0.013018       0.020765              9.762710       8.168267       2.182705      -4.215272       9.630876      -2.198173      11.488985          -0.000001
           51              C       4.865782       0.489437      11.471594       0.120204      33.729115 0.40509237E+03  0.93777254E+04                                 9.423356                            6.903369      -0.255063       1.940663                    0.999270      26.351373      75.719712       0.599740       0.441163      -1.046631      -0.000498       0.004015       0.007914       0.008888       0.001039      -0.005682      -0.011643      -0.004310       0.012757      -0.011087      -0.004200       0.015287             11.967979      11.051312       2.430348      -7.237189       9.232476      -1.795085      15.620149           0.000002
           52              C       5.459999      -0.226447      10.460529      -0.176533      32.142274 0.44116025E+03  0.10470888E+05                                 8.959001                            7.126686      -0.058457       1.965022                    0.998333      29.745770      87.583839       0.597735       0.431728      -1.048474      -0.000311       0.007384      -0.013507       0.015397      -0.002730       0.030488      -0.009529      -0.015233      -0.016349      -0.036179       0.006847       0.029332             10.409178       9.420246       1.262348      -5.056300       9.133403       0.574811      12.673885          -0.000002
           53              C       6.267145       0.397336       9.565172       0.105805      24.952795 0.32739136E+03  0.72204573E+04                                 7.631480                            6.196857       0.123794       2.070419                    0.999164      25.774759      73.427326       0.631396       0.439853      -1.042415      -0.016102       0.040476       0.006229       0.044004      -0.017397       0.032936       0.007375       0.019399       0.012171      -0.038597      -0.001462       0.040058              8.575786       7.458995       1.388851      -3.492416       9.151891      -0.542303       9.116472          -0.000000
           54              C       4.028371      -0.230413      12.457865       0.036594      33.160334 0.37167307E+03  0.85072525E+04                                 9.442904                            6.663084      -0.370469       1.890609                    0.996941      27.998121      82.709863       0.597389       0.447941      -1.032060       0.016531       0.001974      -0.008436       0.018664      -0.003749       0.075217      -0.011372       0.073410       0.000024      -0.060930      -0.035594       0.096524             12.653182      12.564508       1.744607      -8.753058       7.076425      -1.435808      18.318612           0.000000
           55              C       4.264806      -1.056787       5.865280       0.657082      20.126915 0.23444259E+03  0.47878296E+04                                 6.944914                            5.504047      -0.005524       2.071722                    0.999753      21.513310      60.259084       0.618935       0.484573      -1.010801      -0.008834      -0.021997       0.015668       0.028414      -0.016744       0.062996      -0.001363       0.121651      -0.078945      -0.060043      -0.045913       0.105955              7.978292       5.092515       0.701485      -1.482200      12.533226       0.089348       6.309136           0.000015
           56              C       4.691977       0.273674       5.292251      -0.332083      30.716257 0.46595610E+03  0.11144563E+05                                 8.560752                            7.121227      -0.087139       1.957259                    0.997773      30.416016      88.156288       0.627469       0.408128      -1.069714      -0.058885       0.064902       0.028626       0.092190      -0.010741       0.006476       0.003821      -0.016692       0.018590      -0.018937       0.008290       0.010647              9.891336       7.790498       0.030630      -0.163885      15.983601      -0.949328       5.899908          -0.000007
           57              C       3.770176       1.472529       5.584275      -0.128470      26.521839 0.41827363E+03  0.98030436E+04                                 7.952452                            6.908841      -0.183826       1.937935                    0.998994      29.015536      85.085791       0.610695       0.427938      -1.050069       0.097217       0.011748      -0.047965       0.109040      -0.014238      -0.008421      -0.004234      -0.060574      -0.091911      -0.035512      -0.013340       0.048852              8.937728       8.701184       0.425258      -0.190951      12.557968      -0.657435       5.554034          -0.000016
           58              C       4.391699       2.787198       5.113179      -0.327446      29.638061 0.46506417E+03  0.11121251E+05                                 8.322941                            7.102697      -0.084131       1.959180                    0.997285      30.387860      88.153486       0.629652       0.406785      -1.070273      -0.025978      -0.079597       0.037324       0.091671       0.011873      -0.014305      -0.002334      -0.030436      -0.020331      -0.025239       0.000816       0.024423              9.372881      10.821682       1.931739       0.942673      10.708956      -1.050552       6.588006          -0.000008
           59              C       5.727484       3.091183       5.777121       0.653803      19.314657 0.23425231E+03  0.47889357E+04                                 6.772020                            5.525503       0.034066       2.085529                    0.999751      21.578979      60.721170       0.612999       0.488755      -1.007375       0.025315       0.002891       0.010641       0.027613      -0.035626      -0.023356       0.045028      -0.112554      -0.104359      -0.060547      -0.041611       0.102158              7.590062      10.207208       2.558590       0.595233       5.897236      -1.344396       6.665741           0.000008
           60              C       5.717946       8.960478       3.187472       0.086018      25.037395 0.31236501E+03  0.67830257E+04                                 7.492469                            5.943417       0.317930       2.122868                    0.999822      25.644802      71.606583       0.665126       0.424074      -1.055948      -0.008801      -0.034777       0.035207       0.050263       0.009151       0.036646      -0.005044      -0.010538      -0.028796      -0.043767       0.011285       0.032482              8.393108       6.884840      -1.458750      -3.500489       8.869772       1.697372       9.424712           0.000011
           61              C       6.535940       8.414355       2.250791      -0.180706      31.374724 0.43684304E+03  0.10339932E+05                                 8.760078                            7.074481      -0.070654       1.952413                    0.998919      30.061702      88.307887       0.602308       0.429630      -1.050059      -0.002933      -0.002151       0.002422       0.004370       0.016641       0.014820      -0.012821      -0.008284      -0.003662      -0.029903       0.012024       0.017879              9.778397       8.182158      -2.190212      -4.222779       9.644474       2.209282      11.508559          -0.000005
           62              C       6.792939       7.069423       2.303135       0.121018      33.690274 0.40441100E+03  0.93579422E+04                                 9.416493                            6.897379      -0.257924       1.940172                    0.999268      26.331190      75.643650       0.600029       0.441140      -1.046652       0.000391       0.004302      -0.008315       0.009370      -0.000805      -0.005536       0.012410      -0.003688       0.016537      -0.011731      -0.004540       0.016271             11.961465      11.046282      -2.429466      -7.235731       9.224418       1.796217      15.613695          -0.000001
           63              C       6.198722       6.353520       3.314200      -0.179480      32.221182 0.44265792E+03  0.10513366E+05                                 8.964169                            7.131080      -0.049729       1.967001                    0.998364      29.791410      87.693326       0.598631       0.430798      -1.049237       0.000124       0.007819       0.013909       0.015957       0.005900       0.031717       0.007892      -0.013358      -0.009981      -0.035938       0.004282       0.031656             10.416121       9.427093      -1.261439      -5.062127       9.135710      -0.576405      12.685559          -0.000005
           64              C       5.391576       6.977287       4.209557       0.107057      24.931107 0.32707078E+03  0.72106181E+04                                 7.621373                            6.188443       0.140281       2.075347                    0.999166      25.758213      73.332792       0.632737       0.439089      -1.043013       0.014812       0.040546      -0.004897       0.043444       0.021170       0.033103      -0.008768       0.020518       0.021291      -0.042421       0.000858       0.041563              8.564138       7.447684      -1.382457      -3.488377       9.138833       0.536107       9.105897          -0.000002
           65              C       7.630350       6.349591       1.316864       0.036041      33.272467 0.37297814E+03  0.85444938E+04                                 9.461813                            6.673151      -0.379641       1.886892                    0.996759      28.047871      82.888944       0.597164       0.447723      -1.032200      -0.014475       0.002081       0.007943       0.016642       0.006107       0.074984       0.008941       0.074787       0.001403      -0.058900      -0.037904       0.096803             12.684664      12.596742      -1.748795      -8.781189       7.086245       1.440059      18.371005          -0.000005
           66              C       7.393915       5.523094       7.909449       0.657277      20.111923 0.23426443E+03  0.47830825E+04                                 6.940683                            5.501448      -0.003069       2.072835                    0.999755      21.501810      60.211686       0.619192       0.484484      -1.010889       0.008381      -0.023549      -0.014105       0.028701       0.017054       0.061892       0.000028       0.122465      -0.082292      -0.060934      -0.044703       0.105637              7.972658       5.088948      -0.700024      -1.480986      12.522616      -0.089883       6.306411           0.000011
           67              C       6.966744       6.853544       8.482478      -0.328864      30.626235 0.46431494E+03  0.11096274E+05                                 8.549069                            7.112842      -0.092306       1.956574                    0.997696      30.356975      87.968899       0.627244       0.408606      -1.069327       0.059587       0.063418      -0.027492       0.091260       0.009383       0.004820      -0.004943      -0.018803       0.024179      -0.018824       0.006757       0.012067              9.876422       7.780064      -0.028706      -0.163607      15.954829       0.945587       5.894373           0.000004
           68              C      -0.757655       8.052405       8.190454      -0.129923      26.542993 0.41873932E+03  0.98161945E+04                                 7.952321                            6.908736      -0.171896       1.941291                    0.998965      29.032793      85.132105       0.611254       0.427449      -1.050422      -0.099589       0.011429       0.048224       0.111239       0.015373      -0.011645       0.003678      -0.060427      -0.094677      -0.038758      -0.010931       0.049689              8.937313       8.702664      -0.426621      -0.189925      12.554506       0.655953       5.554769          -0.000017
           69              C       7.267022      -3.792735       8.661550      -0.327662      29.615954 0.46463441E+03  0.11108068E+05                                 8.316603                            7.097358      -0.075321       1.961863                    0.997384      30.376838      88.101230       0.630181       0.406549      -1.070460       0.026186      -0.081094      -0.034963       0.092111      -0.013096      -0.014030       0.002151      -0.030278      -0.014208      -0.025446       0.001175       0.024271              9.365254      10.812566      -1.927362       0.942515      10.698554       1.048623       6.584643          -0.000013
           70              C       5.931237      -3.488738       7.997608       0.652128      19.333497 0.23453450E+03  0.47962094E+04                                 6.776557                            5.528957       0.041422       2.087254                    0.999734      21.593664      60.774567       0.612779       0.488777      -1.007351      -0.022810       0.001907      -0.013948       0.026805       0.036027      -0.022885      -0.045190      -0.113621      -0.106525      -0.060523      -0.042469       0.102992              7.595580      10.217206      -2.560661       0.596308       5.900625       1.344996       6.668909           0.000015
           71              C       1.394846       4.199262       3.187472       0.093466      24.866355 0.30963400E+03  0.67078124E+04                                 7.453082                            5.912896       0.334773       2.129539                    0.999838      25.531698      71.166008       0.667714       0.423431      -1.056531      -0.008572       0.033645       0.034377       0.048859      -0.006390       0.033987       0.004714      -0.011540      -0.029546      -0.040800       0.011699       0.029101              8.347110       6.845541       1.450591      -3.476052       8.831467      -1.682949       9.364322           0.000004
           72              C       2.212840       4.745403       2.250791      -0.182261      31.340114 0.43623629E+03  0.10320933E+05                                 8.747564                            7.064638      -0.075745       1.951229                    0.998954      30.049434      88.222705       0.603420       0.429032      -1.050532      -0.001786       0.002074       0.000027       0.002737      -0.019271       0.015847       0.015042      -0.009199      -0.003355      -0.033781       0.013016       0.020765              9.762700       8.168265       2.182706      -4.215257       9.630868      -2.198180      11.488968          -0.000011
           73              C       2.469839       6.090334       2.303135       0.120209      33.729085 0.40509188E+03  0.93777141E+04                                 9.423362                            6.903373      -0.255079       1.940658                    0.999270      26.351363      75.719760       0.599739       0.441164      -1.046630       0.000497      -0.004014      -0.007915       0.008888       0.001038      -0.005679      -0.011642      -0.004311       0.012753      -0.011086      -0.004199       0.015284             11.967988      11.051331       2.430352      -7.237204       9.232462      -1.795096      15.620171          -0.000001
           74              C       1.875622       6.806218       3.314200      -0.176529      32.142187 0.44115895E+03  0.10470849E+05                                 8.958988                            7.126679      -0.058466       1.965021                    0.998333      29.745698      87.583593       0.597735       0.431728      -1.048474       0.000311      -0.007383       0.013507       0.015396      -0.002729       0.030487      -0.009531      -0.015231      -0.016345      -0.036177       0.006845       0.029332             10.409162       9.420241       1.262345      -5.056298       9.133372       0.574803      12.673873          -0.000004
           75              C       1.068476       6.182435       4.209557       0.105809      24.952781 0.32739128E+03  0.72204562E+04                                 7.631480                            6.196861       0.123794       2.070419                    0.999164      25.774749      73.427338       0.631395       0.439853      -1.042415       0.016102      -0.040476      -0.006230       0.044004      -0.017397       0.032936       0.007376       0.019395       0.012166      -0.038597      -0.001460       0.040057              8.575785       7.459000       1.388847      -3.492418       9.151876      -0.542304       9.116477          -0.000003
           76              C       3.307250       6.810184       1.316864       0.036590      33.160506 0.37167505E+03  0.85073095E+04                                 9.442938                            6.663102      -0.370466       1.890610                    0.996941      27.998193      82.710148       0.597388       0.447941      -1.032060      -0.016532      -0.001973       0.008435       0.018664      -0.003747       0.075213      -0.011374       0.073409       0.000026      -0.060928      -0.035593       0.096521             12.653235      12.564566       1.744614      -8.753107       7.076440      -1.435815      18.318700          -0.000003
           77              C       3.070815       7.636558       7.909449       0.657083      20.126913 0.23444261E+03  0.47878309E+04                                 6.944917                            5.504049      -0.005527       2.071721                    0.999753      21.513320      60.259146       0.618934       0.484573      -1.010800       0.008835       0.021997      -0.015666       0.028414      -0.016745       0.062995      -0.001364       0.121653      -0.078944      -0.060041      -0.045914       0.105955              7.978294       5.092519       0.701490      -1.482203      12.533224       0.089343       6.309140           0.000015
           78              C       2.643644       6.306097       8.482478      -0.332083      30.716238 0.46595591E+03  0.11144560E+05                                 8.560752                            7.121227      -0.087140       1.957259                    0.997773      30.416037      88.156433       0.627468       0.408128      -1.069713       0.058884      -0.064901      -0.028623       0.092189      -0.010739       0.006474       0.003820      -0.016688       0.018580      -0.018933       0.008287       0.010646              9.891334       7.790500       0.030635      -0.163887      15.983588      -0.949323       5.899913          -0.000001
           79              C       3.565445       5.107242       8.190454      -0.128472      26.521930 0.41827587E+03  0.98031126E+04                                 7.952480                            6.908868      -0.183837       1.937930                    0.998994      29.015630      85.086232       0.610693       0.427939      -1.050068      -0.097213      -0.011749       0.047967       0.109038      -0.014238      -0.008426      -0.004235      -0.060575      -0.091925      -0.035519      -0.013336       0.048856              8.937760       8.701209       0.425255      -0.190962      12.558014      -0.657440       5.554057          -0.000015
           80              C       2.943922       3.792573       8.661550      -0.327443      29.637913 0.46506147E+03  0.11121170E+05                                 8.322917                            7.102679      -0.084119       1.959185                    0.997285      30.387743      88.153066       0.629652       0.406785      -1.070273       0.025975       0.079595      -0.037324       0.091669       0.011878      -0.014315      -0.002338      -0.030430      -0.020360      -0.025247       0.000816       0.024431              9.372853      10.821649       1.931736       0.942668      10.708915      -1.050556       6.587996          -0.000006
           81              C       1.608137       3.488588       7.997608       0.653805      19.314489 0.23425003E+03  0.47888777E+04                                 6.771985                            5.525477       0.034068       2.085532                    0.999751      21.578887      60.720855       0.613001       0.488755      -1.007375      -0.025312      -0.002887      -0.010646       0.027611      -0.035631      -0.023345       0.045022      -0.112564      -0.104325      -0.060533      -0.041621       0.102155              7.590021      10.207152       2.558579       0.595222       5.897208      -1.344387       6.665703           0.000010
           82              C       1.617675      -2.380707      10.587257       0.086018      25.037424 0.31236548E+03  0.67830377E+04                                 7.492471                            5.943420       0.317930       2.122868                    0.999822      25.644821      71.606613       0.665126       0.424073      -1.055948       0.008800       0.034777      -0.035208       0.050264       0.009151       0.036646      -0.005044      -0.010537      -0.028800      -0.043767       0.011285       0.032482              8.393110       6.884845      -1.458750      -3.500490       8.869770       1.697376       9.424716           0.000011
           83              C       0.799681      -1.834584      11.523938      -0.180709      31.374834 0.43684495E+03  0.10339987E+05                                 8.760094                            7.074496      -0.070654       1.952411                    0.998919      30.061773      88.308097       0.602308       0.429630      -1.050059       0.002931       0.002151      -0.002424       0.004370       0.016642       0.014820      -0.012822      -0.008283      -0.003665      -0.029904       0.012024       0.017880              9.778416       8.182177      -2.190222      -4.222787       9.644492       2.209299      11.508580          -0.000004
           84              C       0.542682      -0.489652      11.471594       0.121018      33.690203 0.40441033E+03  0.93579214E+04                                 9.416477                            6.897372      -0.257916       1.940176                    0.999268      26.331149      75.643472       0.600029       0.441140      -1.046653      -0.000393      -0.004302       0.008314       0.009369      -0.000806      -0.005536       0.012410      -0.003688       0.016536      -0.011731      -0.004540       0.016271             11.961440      11.046263      -2.429469      -7.235711       9.224404       1.796225      15.613654           0.000002
           85              C       1.136899       0.226251      10.460529      -0.179477      32.220897 0.44265374E+03  0.10513236E+05                                 8.964112                            7.131045      -0.049717       1.967008                    0.998364      29.791175      87.692365       0.598633       0.430798      -1.049237      -0.000125      -0.007818      -0.013911       0.015958       0.005902       0.031718       0.007891      -0.013356      -0.009986      -0.035938       0.004282       0.031657             10.416048       9.427030      -1.261426      -5.062084       9.135645      -0.576403      12.685468          -0.000001
           86              C       1.944045      -0.397516       9.565172       0.107058      24.930945 0.32706838E+03  0.72105491E+04                                 7.621333                            6.188416       0.140296       2.075354                    0.999166      25.758087      73.332266       0.632739       0.439088      -1.043014      -0.014812      -0.040546       0.004897       0.043443       0.021170       0.033104      -0.008768       0.020518       0.021285      -0.042421       0.000858       0.041564              8.564089       7.447640      -1.382441      -3.488350       9.138784       0.536094       9.105843          -0.000001
           87              C      -0.294729       0.230180      12.457865       0.036046      33.272252 0.37297539E+03  0.85444161E+04                                 9.461783                            6.673134      -0.379647       1.886892                    0.996759      28.047734      82.888502       0.597163       0.447724      -1.032199       0.014472      -0.002081      -0.007945       0.016640       0.006107       0.074986       0.008940       0.074790       0.001402      -0.058901      -0.037905       0.096806             12.684619      12.596697      -1.748790      -8.781150       7.086231       1.440053      18.370928           0.000001
           88              C      -0.058294       1.056677       5.865280       0.657274      20.112037 0.23426597E+03  0.47831212E+04                                 6.940705                            5.501466      -0.003078       2.072831                    0.999755      21.501861      60.211849       0.619191       0.484483      -1.010889      -0.008378       0.023552       0.014100       0.028700       0.017057       0.061898       0.000019       0.122448      -0.082329      -0.060950      -0.044688       0.105637              7.972680       5.088964      -0.700030      -1.480994      12.522643      -0.089874       6.306432           0.000010
           89              C       0.368877      -0.273773       5.292251      -0.328862      30.626138 0.46431308E+03  0.11096214E+05                                 8.549040                            7.112822      -0.092303       1.956576                    0.997696      30.356887      87.968481       0.627246       0.408605      -1.069328      -0.059586      -0.063422       0.027494       0.091262       0.009382       0.004814      -0.004932      -0.018794       0.024206      -0.018819       0.006761       0.012058              9.876382       7.780041      -0.028711      -0.163604      15.954749       0.945594       5.894358          -0.000002
           90              C      -0.552924      -1.472634       5.584275      -0.129922      26.542795 0.41873526E+03  0.98160675E+04                                 7.952264                            6.908691      -0.171864       1.941305                    0.998965      29.032559      85.131055       0.611258       0.427448      -1.050423       0.099588      -0.011427      -0.048222       0.111237       0.015371      -0.011647       0.003684      -0.060431      -0.094670      -0.038759      -0.010929       0.049689              8.937245       8.702608      -0.426619      -0.189915      12.554400       0.655946       5.554727          -0.000016
           91              C       0.068599      10.372506       5.113179      -0.327661      29.615975 0.46463491E+03  0.11108080E+05                                 8.316594                            7.097353      -0.075308       1.961866                    0.997384      30.376853      88.101185       0.630183       0.406548      -1.070461      -0.026185       0.081096       0.034964       0.092112      -0.013094      -0.014031       0.002148      -0.030277      -0.014204      -0.025447       0.001179       0.024268              9.365241      10.812559      -1.927347       0.942519      10.698529       1.048610       6.584634          -0.000012
           92              C       1.404384      10.068509       5.777121       0.652128      19.333520 0.23453484E+03  0.47962176E+04                                 6.776559                            5.528958       0.041418       2.087252                    0.999734      21.593680      60.774600       0.612779       0.488777      -1.007351       0.022811      -0.001906       0.013948       0.026805       0.036027      -0.022886      -0.045192      -0.113619      -0.106526      -0.060523      -0.042468       0.102992              7.595581      10.217214      -2.560659       0.596308       5.900621       1.344994       6.668909           0.000014
           93              N       6.513166       1.694892       9.614761      -0.227577      34.706857 0.51039808E+03  0.12268568E+05                                 8.917317                            7.351546       0.182786       2.092509                    0.998329      27.483297      75.348092       0.641714       0.397081      -1.096404      -0.113753      -0.067067       0.097361       0.164063      -0.039303       0.055500       0.048964      -0.061953      -0.024605      -0.101780       0.034672       0.067108             10.051804       8.024291       1.413563      -3.651082      11.393344      -1.466972      10.737777          -0.000015
           94              N       3.380054       0.430200      13.355977      -0.181159      45.009046 0.51498612E+03  0.12411110E+05                                10.736953                            7.344262       0.211235       2.063639                    0.999479      28.523002      78.393861       0.647081       0.392764      -1.099003      -0.014175      -0.263198       0.002601       0.263592       0.029210      -0.036809      -0.057498       0.364683       0.361597      -0.252952       0.085610       0.167342             14.969302      15.082371       1.004668     -11.193955       6.221169      -0.804397      23.604367          -0.000008
           95              N       5.145555       8.274843       4.159968      -0.224527      34.570662 0.50792877E+03  0.12193480E+05                                 8.892374                            7.332154       0.186169       2.094754                    0.998317      27.417733      75.101006       0.642820       0.396910      -1.096608       0.113879      -0.066889      -0.098294       0.164634       0.038465       0.054456      -0.048940      -0.064081      -0.028685      -0.100838       0.032840       0.067997             10.021868       7.999907      -1.405131      -3.637869      11.359665       1.456687      10.706031          -0.000017
           96              N       8.278667       7.010222       0.418752      -0.182232      45.043776 0.51515307E+03  0.12416682E+05                                10.744087                            7.346454       0.206318       2.062154                    0.999477      28.528923      78.426203       0.646824       0.392871      -1.098880       0.014985      -0.262521      -0.003291       0.262969      -0.029896      -0.036786       0.058168       0.366276       0.356984      -0.253286       0.085723       0.167563             14.984352      15.097093      -1.005859     -11.208974       6.224933       0.805402      23.631030          -0.000006
           97              N       0.822455       4.884879       4.159968      -0.227570      34.706779 0.51039680E+03  0.12268536E+05                                 8.917327                            7.351559       0.182702       2.092487                    0.998328      27.483243      75.348070       0.641710       0.397084      -1.096402       0.113751       0.067068      -0.097362       0.164063      -0.039300       0.055494       0.048963      -0.061953      -0.024605      -0.101773       0.034667       0.067106             10.051810       8.024300       1.413561      -3.651082      11.393338      -1.466980      10.737791          -0.000014
           98              N       3.955567       6.149571       0.418752      -0.181153      45.008805 0.51498331E+03  0.12411022E+05                                10.736898                            7.344229       0.211250       2.063643                    0.999479      28.522965      78.393618       0.647085       0.392763      -1.099005       0.014175       0.263201      -0.002604       0.263596       0.029208      -0.036805      -0.057495       0.364688       0.361601      -0.252954       0.085614       0.167340             14.969218      15.082287       1.004658     -11.193885       6.221141      -0.804387      23.604227          -0.000010
           99              N       2.190066      -1.695072       9.614761      -0.224530      34.570702 0.50792972E+03  0.12193507E+05                                 8.892377                            7.332160       0.186174       2.094755                    0.998317      27.417754      75.101048       0.642820       0.396909      -1.096608      -0.113879       0.066890       0.098295       0.164634       0.038465       0.054457      -0.048940      -0.064079      -0.028687      -0.100839       0.032842       0.067997             10.021870       7.999911      -1.405127      -3.637868      11.359665       1.456688      10.706034          -0.000017
          100              N      -0.943046      -0.430451      13.355977      -0.182232      45.043760 0.51515320E+03  0.12416682E+05                                10.744068                            7.346442       0.206326       2.062156                    0.999477      28.528951      78.426193       0.646827       0.392870      -1.098882      -0.014988       0.262522       0.003287       0.262970      -0.029896      -0.036788       0.058171       0.366277       0.356986      -0.253288       0.085722       0.167566             14.984323      15.097065      -1.005858     -11.208951       6.224924       0.805403      23.630981          -0.000007
          101              O       3.784738      -1.052850       7.030622      -0.535471      33.709411 0.58949366E+03  0.14480862E+05                                 8.216396                            7.522728       0.322754       2.158097                    0.996676      27.496940      72.729637       0.692609       0.360000      -1.139796       0.005249      -0.014267      -0.000981       0.015234       0.010899      -0.013634      -0.039235       0.094374       0.095287      -0.077494       0.020767       0.056728              8.542634       7.328935       0.913735      -2.586138       8.619652      -1.247241       9.679316          -0.000028
          102              O       5.869471       2.710854       6.947422      -0.522373      33.907868 0.59021289E+03  0.14523629E+05                                 8.295613                            7.566564       0.202980       2.122669                    0.996196      27.403228      72.882895       0.684258       0.363764      -1.135217       0.004668       0.007133      -0.004685       0.009728      -0.037251       0.032909       0.015312      -0.065277       0.073376      -0.075001       0.037108       0.037893              8.715248       9.313787       0.163978       2.294166       6.630030      -1.577230      10.201928          -0.000025
          103              O       4.467993      -2.067453       5.165523      -0.537736      35.250793 0.52436821E+03  0.12537295E+05                                 8.541313                            7.069627       0.285215       2.136013                    0.998063      27.570269      72.466869       0.716722       0.357427      -1.139313      -0.009779      -0.015759       0.021203       0.028170      -0.018096       0.042316       0.044504      -0.021417      -0.169832      -0.093217       0.036617       0.056601              9.862690       6.402901      -0.801192      -0.785976      16.375356       3.329636       6.809813          -0.000001
          104              O       6.602822       3.663641       5.073784      -0.544883      34.521036 0.53292123E+03  0.12785333E+05                                 8.400493                            7.123860       0.444499       2.187730                    0.998416      27.606717      72.536270       0.714921       0.357108      -1.140290       0.012708       0.002549       0.018076       0.022243       0.003133      -0.039346       0.009156      -0.007442      -0.171716      -0.073923       0.033185       0.040738              9.489412      12.937942       3.524994      -1.522690       8.469886      -2.558606       7.060407           0.000014
          105              O       7.873983       5.527053       6.744107      -0.535372      33.690886 0.58907551E+03  0.14467366E+05                                 8.211922                            7.519014       0.330526       2.160480                    0.996602      27.490348      72.693313       0.692956       0.359900      -1.139927      -0.006120      -0.014419       0.001033       0.015697      -0.009821      -0.014312       0.038618       0.094539       0.094493      -0.076976       0.020401       0.056575              8.537593       7.323414      -0.911498      -2.583442       8.613809       1.246242       9.675556           0.000021
          106              O       5.789250       9.290755       6.827307      -0.523963      34.016730 0.59267686E+03  0.14601349E+05                                 8.316774                            7.585186       0.193001       2.118827                    0.996123      27.453008      73.088964       0.682944       0.364037      -1.134857      -0.005357       0.006522       0.002725       0.008868       0.036833       0.032319      -0.016962      -0.065420       0.070124      -0.074513       0.035146       0.039366              8.738480       9.344752      -0.164818       2.302983       6.646072       1.580405      10.224615           0.000008
          107              O       7.190728       4.512415       8.609206      -0.539559      35.301698 0.52536756E+03  0.12567287E+05                                 8.549764                            7.076681       0.287902       2.136314                    0.998013      27.592904      72.546185       0.716309       0.357460      -1.139276       0.010271      -0.016774      -0.020209       0.028201       0.018469       0.041771      -0.043569      -0.020250      -0.169761      -0.092378       0.036804       0.055574              9.872240       6.408724       0.800955      -0.786727      16.391817      -3.333451       6.816180          -0.000035
          108              O       5.055899      -2.916293       8.700945      -0.540288      34.365629 0.52989984E+03  0.12694097E+05                                 8.374478                            7.102790       0.444178       2.188569                    0.998406      27.537862      72.289109       0.716148       0.357022      -1.140420      -0.010457       0.000522      -0.020244       0.022792      -0.006075      -0.040038      -0.007533      -0.004889      -0.175975      -0.075272       0.031813       0.043459              9.458980      12.893642      -3.512446      -1.519797       8.443391       2.549936       7.039907          -0.000037
          109              O       3.550883       7.632621       6.744107      -0.535466      33.709367 0.58949277E+03  0.14480836E+05                                 8.216392                            7.522723       0.322753       2.158097                    0.996676      27.496912      72.729573       0.692609       0.360000      -1.139796      -0.005247       0.014271       0.000984       0.015237       0.010898      -0.013635      -0.039238       0.094369       0.095285      -0.077494       0.020765       0.056728              8.542630       7.328935       0.913737      -2.586142       8.619642      -1.247244       9.679314          -0.000009
          110              O       1.466150       3.868917       6.827307      -0.522395      33.909248 0.59024224E+03  0.14524491E+05                                 8.295691                            7.566635       0.202983       2.122665                    0.996195      27.404059      72.884787       0.684272       0.363753      -1.135229      -0.004628      -0.007117       0.004688       0.009698      -0.037274       0.032885       0.015311      -0.065373       0.073469      -0.075040       0.037121       0.037919              8.715332       9.313887       0.163989       2.294177       6.630093      -1.577249      10.202015           0.000019
          111              O       2.867628       8.647224       8.609206      -0.537742      35.250977 0.52437166E+03  0.12537399E+05                                 8.541342                            7.069651       0.285218       2.136013                    0.998063      27.570353      72.467155       0.716720       0.357428      -1.139312       0.009779       0.015758      -0.021200       0.028167      -0.018097       0.042316       0.044506      -0.021413      -0.169831      -0.093218       0.036618       0.056600              9.862723       6.402923      -0.801192      -0.785979      16.375412       3.329646       6.809834          -0.000020
          112              O       0.732799       2.916130       8.700945      -0.544871      34.520428 0.53290972E+03  0.12785030E+05                                 8.400574                            7.123925       0.444456       2.187720                    0.998417      27.605928      72.534905       0.714894       0.357122      -1.140275      -0.012721      -0.002547      -0.018102       0.022271       0.003136      -0.039274       0.009157      -0.007351      -0.171662      -0.073855       0.033133       0.040721              9.489509      12.938094       3.525034      -1.522704       8.469964      -2.558631       7.060470          -0.000035
          113              O      -0.538362       1.052718       7.030622      -0.535351      33.689470 0.58904534E+03  0.14466487E+05                                 8.211861                            7.518959       0.330505       2.160479                    0.996602      27.489416      72.691275       0.692937       0.359913      -1.139913       0.006117       0.014457      -0.001036       0.015732      -0.009843      -0.014318       0.038636       0.094408       0.094372      -0.076918       0.020353       0.056564              8.537527       7.323360      -0.911492      -2.583421       8.613733       1.246241       9.675487          -0.000044
          114              O       1.546371      -2.710984       6.947422      -0.523968      34.016833 0.59267915E+03  0.14601419E+05                                 8.316790                            7.585202       0.193002       2.118827                    0.996123      27.453067      73.089154       0.682944       0.364037      -1.134857       0.005354      -0.006520      -0.002723       0.008865       0.036833       0.032317      -0.016961      -0.065423       0.070126      -0.074513       0.035145       0.039368              8.738496       9.344771      -0.164817       2.302984       6.646086       1.580410      10.224632          -0.000026
          115              O       0.144893       2.067356       5.165523      -0.539579      35.302402 0.52538109E+03  0.12567650E+05                                 8.549692                            7.076628       0.287921       2.136314                    0.998013      27.593767      72.547778       0.716336       0.357445      -1.139291      -0.010256       0.016755       0.020181       0.028163       0.018500       0.041800      -0.043630      -0.020187      -0.169785      -0.092444       0.036854       0.055590              9.872144       6.408673       0.800948      -0.786718      16.391636      -3.333408       6.816123           0.000024
          116              O       2.279722       9.496064       5.073784      -0.540284      34.365537 0.52989820E+03  0.12694048E+05                                 8.374460                            7.102776       0.444181       2.188570                    0.998406      27.537832      72.288995       0.716149       0.357022      -1.140420       0.010459      -0.000518       0.020248       0.022796      -0.006077      -0.040037      -0.007534      -0.004885      -0.175974      -0.075271       0.031811       0.043460              9.458958      12.893621      -3.512437      -1.519796       8.443363       2.549924       7.039891           0.000002

******************************************************
Auxiliary information for the entire system
The total spin magnetic moment of the unit cell is   -0.000328
The total net atomic charge of the unit cell is   0.000001
Accuracy of reproducing the electrostatic potential in the unit cell:
  The inner radius (bohr) =    5.0000
  The outer radius (bohr) =   12.0000
  Valid grid points have density less than (e/(bohr^3)) =    0.0001
  The number of valid grid points were=        57736
  The rms potential error without charges in kcal/mol is=      2.05100
  The rms potential error with partial charges in kcal/mol is=      0.47688
  The RRMSE value at monopole order=      0.23251
  The rms potential error with partial charges and cloud penetration in kcal/mol is=      0.47942
  The RRMSE value at monopole order with cloud penetration is=      0.23375
  The rms potential error with partial charges and atomic dipoles in kcal/mol is=      0.44622
  The RRMSE value at dipole order=      0.21756
  The rms potential error with partial charges, atomic dipoles and cloud penetration in kcal/mol is=      0.44696
  The RRMSE value at dipole order with cloud penetration=      0.21792

******************************************************
The electron densities and ab initio electrostatic potential were computed in VASP using the PBE functional and
projector augmented wave method. See the main text of the journal article for a description of computational details.
The atomic charges, dipoles, and quadrupoles were computed with the DDEC6 method as described in
(a) T. A. Manz and N. Gabaldon Limas, RSC Adv. 6 (2016) 47771-47801 DOI: 10.1039/c6ra04656h
(b) N. Gabaldon Limas and T. A. Manz, RSC Adv. 8 (2018) 2678-2707 DOI: 10.1039/c7ra11829e.
For each atom in the material, the electron cloud parameters were fit to the spherically averaged atom-in-material
electron density using radial positions for which this density was between 10^-4 and 10^-2 electrons per cubic bohr.
The polarizabilities, dispersion coefficients, and quantum Drude oscillator (QDO) parameters were fit using the MCLF method.
The magnetic structure of the system was optimized in VASP from the default ferromagnetic initial guess using spin polarization.
The atomic spin moments (ASMs) were computed on this optimized magnetic structure using the DDEC6 partition as inputs
to the method of T. A. Manz and D. S. Sholl, J. Chem. Theory Comput. 7 (2011) 4146-4164 DOI: 10.1021/ct200539n.
The RMSE and RRMSE were computed using a uniform grid with Ewald summation.
