# Supplementary material for: A collection of forcefield precursors for metal–organic frameworks
Source: RSC Adv. 2019 Nov 13;9(63):36492–507. doi: 10.1039/c9ra07327b (PMC9075174; doi:10.1039/c9ra07327b)
Supplement: RA-009-C9RA07327B-s5856 [file RA-009-C9RA07327B-s5856.xyz]

  116
jmolscript: load "" {1 1 1} spacegroup "x,y,z" unitcell [{      8.641000     0.000000     0.000000 }, {      0.000000    13.153000     0.000000 }, {     -1.324248    -6.576504    13.752856 }]
Cu    -0.228233     9.264840     5.789402     0.761514
Cu     3.224485     2.688339     7.963454     0.735558
Cu     7.544985    -2.688344     7.963454     0.761487
Cu     4.092267     3.888157     5.789402     0.735514
H      1.222804     9.872641     3.121898     0.095082
H      2.592957     8.921679     1.581578     0.124280
H      2.040336     5.422981     3.372200     0.129883
H      0.660860     6.462067     4.865760     0.097610
H      3.361913     5.437450     1.331276     0.096024
H      3.758610     9.642463     5.270094     0.147052
H      4.512807    10.398761     4.123106     0.132414
H      2.918512    -1.316617     5.110561     0.100262
H      3.597686    -1.504705     6.510602     0.101425
H      5.569688    -0.489293     5.602914     0.142727
H      4.752299    -0.168360     4.310145     0.130764
H      1.773448     3.296139    10.630958     0.094073
H      0.403295     2.345176    12.171278     0.124229
H      0.955916    -1.153521    10.380656     0.130183
H      2.335392    -0.114434     8.887096     0.097641
H     -0.365661    -1.139053    12.421580     0.096688
H     -0.762358     3.065962     8.482762     0.144943
H      7.124445     3.822259     9.629750     0.132157
H      0.077740     5.259882     8.642295     0.101357
H     -0.601434     5.071795     7.242254     0.101396
H      6.067564     6.087206     8.149942     0.142832
H      6.884953     6.408139     9.442711     0.129808
H      6.093948    -3.296145    10.630958     0.095078
H      4.723795    -2.345183    12.171278     0.124279
H      5.276416     1.153515    10.380656     0.129880
H      6.655892     0.114429     8.887096     0.097608
H      3.954839     1.139046    12.421580     0.096019
H      3.558142    -3.065967     8.482762     0.147052
H      2.803945    -3.822265     9.629750     0.132414
H      4.398240     7.893113     8.642295     0.100262
H      3.719066     8.081201     7.242254     0.101423
H      1.747064     7.065789     8.149942     0.142726
H      2.564453     6.744856     9.442711     0.130763
H      5.543304     3.280357     3.121898     0.094077
H      6.913457     4.231320     1.581578     0.124233
H      6.360836     7.730017     3.372200     0.130182
H      4.981360     6.690930     4.865760     0.097641
H      7.682413     7.715549     1.331276     0.096686
H      8.079110     3.510534     5.270094     0.144943
H      0.192307     2.754237     4.123106     0.132159
H      7.239012     1.316614     5.110561     0.101358
H      7.918186     1.504701     6.510602     0.101397
H      1.249188     0.489290     5.602914     0.142834
H      0.431799     0.168357     4.310145     0.129811
C      1.389463     8.959823     3.176910     0.084706
C      2.207418     8.395559     2.247217    -0.177543
C      2.462225     7.051323     2.293151     0.121888
C      1.881633     6.337114     3.297385    -0.174241
C      1.063081     6.968458     4.197372     0.101666
C      3.301551     6.366052     1.312022     0.042856
C      5.705809    10.068620     5.759696     0.656248
C      4.379761    10.363247     5.083056    -0.333745
C      3.767093    -1.456039     5.558904    -0.129561
C      4.684061    -0.277530     5.270094    -0.327395
C     -0.071189    -1.044350     5.872470     0.667055
C      1.606789     2.383321    10.575946     0.091016
C      0.788834     1.819057    11.505639    -0.183259
C      0.534027     0.474820    11.459705     0.122443
C      1.114619    -0.239388    10.455471    -0.173398
C      1.933171     0.391957     9.555484     0.100972
C     -0.305299    -0.210452    12.440834     0.039317
C      5.931443     3.492119     7.993160     0.655560
C      7.257491     3.786746     8.669800    -0.325211
C     -0.770841     5.120461     8.193952    -0.130647
C      6.953191     6.298969     8.482762    -0.333442
C      3.067441     5.532150     7.880386     0.662654
C      5.927289    -2.383327    10.575946     0.084706
C      5.109334    -1.819063    11.505639    -0.177545
C      4.854527    -0.474827    11.459705     0.121886
C      5.435119     0.239382    10.455471    -0.174244
C      6.253671    -0.391962     9.555484     0.101662
C      4.015201     0.210444    12.440834     0.042859
C      1.610943    -3.492124     7.993160     0.656248
C      2.936991    -3.786751     8.669800    -0.333744
C      3.549659     8.032535     8.193952    -0.129562
C      2.632691     6.854026     8.482762    -0.327395
C      7.387941     7.620846     7.880386     0.667055
C      5.709963     4.193175     3.176910     0.091015
C      6.527918     4.757439     2.247217    -0.183260
C      6.782725     6.101676     2.293151     0.122443
C      6.202133     6.815884     3.297385    -0.173401
C      5.383581     6.184539     4.197372     0.100971
C      7.622051     6.786948     1.312022     0.039317
C      1.385309     3.084377     5.759696     0.655560
C      0.059261     2.789750     5.083056    -0.325212
C     -0.553407     1.456035     5.558904    -0.130646
C      0.363561     0.277527     5.270094    -0.333444
C      4.249311     1.044346     5.872470     0.662655
N      0.819269     8.275866     4.153913    -0.224395
N      3.954812     7.018441     0.423588    -0.184829
N      2.176983     1.699365     9.598943    -0.225448
N     -0.958560     0.441937    13.329268    -0.183816
N      6.497483    -1.699370     9.598943    -0.224390
N      3.361940    -0.441945    13.329268    -0.184829
N      5.139769     4.877131     4.153913    -0.225443
N      8.275312     6.134559     0.423588    -0.183815
O      6.587689     9.488573     5.063527    -0.551605
O      0.143175    -2.059761     5.162822    -0.556819
O      5.864884    -2.705574     6.934465    -0.534111
O     -0.561295    -1.045666     7.004880    -0.532893
O      5.049563     2.912072     8.689329    -0.548721
O      2.853077     4.516738     8.590034    -0.550706
O      5.772368     3.870926     6.818391    -0.528058
O      3.557547     5.530835     6.747976    -0.526392
O      0.729063    -2.912077     8.689329    -0.551615
O      7.173577     8.636257     8.590034    -0.556828
O      1.451868     9.282070     6.818391    -0.534107
O      7.878047     7.622162     6.747976    -0.532889
O      2.267189     3.664424     5.063527    -0.548718
O      4.463675     2.059758     5.162822    -0.550702
O      1.544384     2.705570     6.934465    -0.528064
O      3.759205     1.045661     7.004880    -0.526397

The following XYZ coordinates are in angstroms. Other properties are in atomic units.
The sperically averaged electron density of each atom fit to a function of the form exp(a - br)
eigen_1, eigen_2 and eigen_3 are the three eigenvalues of traceless quadrupole moment tensor
  atom number  atomic symbol              X              Y              Z     net charge C6 coefficient C8 coefficient C10 coefficient fluctuating dipole atomic polarizability isotropic forcefield polarizability              a              b squared Pearson coefficient          <r^3>          <r^4>         wp_QDO          m_QDO          q_QDO       dipole_x       dipole_y       dipole_z         dipole            Qxy            Qxz            Qyz     Q(x^2-y^2)  Q(3z^2 - R^2)        eigen_1        eigen_2        eigen_3 static polarizability      alpha(xx)      alpha(xy)      alpha(xz)      alpha(yy)      alpha(yz)      alpha(zz) atomic spin moment
            1             Cu      -0.228233       9.264840       5.789402       0.761514      64.508092 0.12148847E+04  0.34402310E+05                                13.790896                           11.994270       1.271415       2.305612                    0.994252      42.731708     106.965902       0.487091       0.444062      -1.124135       0.028079      -0.036149      -0.071930       0.085259       0.057183       0.104884      -0.141790       0.017692      -0.348398      -0.243537       0.112517       0.131020             15.806436      18.329361      -1.071512       0.073802      16.807607       1.141308      12.282341           0.686861
            2             Cu       3.224485       2.688339       7.963454       0.735558      65.534748 0.12389747E+04  0.35302245E+05                                14.042124                           12.206061       1.088477       2.245220                    0.993238      43.189928     108.901969       0.476701       0.450941      -1.118392      -0.026511      -0.034506       0.070479       0.082830      -0.056434       0.103561       0.138521       0.020131      -0.340759      -0.238934       0.111841       0.127093             16.106499      18.672337       1.120197       0.046053      17.122066      -1.204643      12.525094          -0.001232
            3             Cu       7.544985      -2.688344       7.963454       0.761487      64.508769 0.12148996E+04  0.34402912E+05                                13.791155                           11.994483       1.271371       2.305594                    0.994251      42.731963     106.967551       0.487077       0.444073      -1.124126      -0.028085       0.036155       0.071941       0.085273       0.057195       0.104905      -0.141816       0.017696      -0.348465      -0.243584       0.112540       0.131044             15.806747      18.329733      -1.071542       0.073807      16.807952       1.141337      12.282557          -0.686915
            4             Cu       4.092267       3.888157       5.789402       0.735514      65.535464 0.12389912E+04  0.35302982E+05                                14.042576                           12.206437       1.088347       2.245172                    0.993238      43.190178     108.904530       0.476675       0.450963      -1.118374       0.026516       0.034511      -0.070485       0.082839      -0.056457       0.103598       0.138570       0.020135      -0.340884      -0.239020       0.111882       0.127138             16.107040      18.672980       1.120259       0.046043      17.122651      -1.204713      12.525490           0.001305
            5              H       1.222804       9.872641       3.121898       0.095082       1.191544 0.85344863E+01  0.83772604E+02                                 1.752036                            1.629767      -0.862755       2.461585                    0.999293       3.314343       8.796382       0.534659       1.167091      -0.737381      -0.006700       0.044523      -0.004243       0.045224       0.000606      -0.008968      -0.010888      -0.016959      -0.006501      -0.015835      -0.001393       0.017228              1.795975       1.468894      -0.235529      -0.054481       2.420241       0.190105       1.498789          -0.000025
            6              H       2.592957       8.921679       1.581578       0.124280       1.280551 0.98782524E+01  0.10117959E+03                                 1.877914                            1.788991      -1.143382       2.339937                    0.996570       3.490686       9.651507       0.492182       1.214976      -0.725627       0.012584       0.022492      -0.023585       0.034935       0.002604      -0.002099      -0.011640      -0.033024      -0.011427      -0.015009      -0.008659       0.023668              1.890181       1.692086       0.137552      -0.346511       1.739339      -0.240769       2.239117          -0.000006
            7              H       2.040336       5.422981       3.372200       0.129883       1.055157 0.78604333E+01  0.77467299E+02                                 1.762595                            1.679717      -1.157667       2.336360                    0.996505       3.605803      10.391261       0.461718       1.346038      -0.694262       0.007829      -0.034581       0.003312       0.035611      -0.003779      -0.007955       0.005605      -0.012187      -0.004296      -0.011615      -0.001008       0.012623              1.790434       1.528992      -0.144183      -0.045641       2.241020      -0.269410       1.601290           0.000000
            8              H       0.660860       6.462067       4.865760       0.097610       0.965466 0.67791927E+01  0.64421473E+02                                 1.664750                            1.560393      -0.956220       2.425669                    0.997824       3.559341      10.091039       0.478555       1.346856      -0.693761      -0.016015      -0.026618       0.032942       0.045279       0.002314      -0.007534      -0.007680      -0.018293      -0.002764      -0.013488      -0.001560       0.015048              1.721808       1.596666       0.188367      -0.372415       1.639177      -0.339949       1.929580          -0.000020
            9              H       3.361913       5.437450       1.331276       0.096024       1.443968 0.12658241E+02  0.13912029E+03                                 2.116650                            2.088333      -1.223962       2.292100                    0.994603       3.862165      11.372115       0.431352       1.291984      -0.708533       0.001348      -0.039210      -0.000516       0.039237       0.008017       0.001567      -0.005972      -0.019565      -0.018790      -0.012030      -0.004892       0.016923              2.101835       1.914754      -0.112245      -0.134908       2.335196      -0.108662       2.055555           0.000003
           10              H       3.758610       9.642463       5.270094       0.147052       0.888613 0.65087200E+01  0.61295292E+02                                 1.587742                            1.536066      -0.905962       2.455389                    0.997756       3.459769       9.801313       0.478431       1.359425      -0.691356      -0.021431      -0.013987       0.007799       0.026753       0.003723      -0.001492      -0.000792      -0.007751      -0.021428      -0.007454      -0.001595       0.009049              1.621247       1.707584       0.375455      -0.066177       1.821274      -0.046894       1.334884           0.000072
           11              H       4.512807      10.398761       4.123106       0.132414       1.090688 0.86484536E+01  0.85410467E+02                                 1.679055                            1.662111      -0.767400       2.511803                    0.999550       3.273419       8.793814       0.517751       1.197879      -0.730562       0.003867       0.007503      -0.022289       0.023834      -0.004686      -0.001850      -0.003806      -0.001291       0.018692      -0.008868       0.001207       0.007661              1.669977       1.461655      -0.020684      -0.032379       1.522697       0.115591       2.025579          -0.000683
           12              H       2.918512      -1.316617       5.110561       0.100262       1.040883 0.78594460E+01  0.76593639E+02                                 1.682044                            1.624301      -0.683495       2.540778                    0.999095       3.490701       9.644426       0.499267       1.258846      -0.713925      -0.025422       0.004779      -0.016586       0.030728      -0.001509       0.005839      -0.002645       0.003592      -0.004183      -0.005978      -0.001621       0.007598              1.714804       2.217683      -0.134937       0.301971       1.507789      -0.011295       1.418939           0.000364
           13              H       3.597686      -1.504705       6.510602       0.101425       0.941139 0.74749629E+01  0.72822211E+02                                 1.637879                            1.636622      -0.958228       2.408480                    0.996193       3.734897      10.736950       0.467877       1.343752      -0.693851      -0.000255      -0.001564       0.031015       0.031055       0.003793      -0.006299      -0.001244      -0.002497       0.025827      -0.009514      -0.001941       0.011455              1.632634       1.476115      -0.003288      -0.147018       1.540786      -0.050214       1.881002          -0.000123
           14              H       5.569688      -0.489293       5.602914       0.142727       0.876213 0.64963048E+01  0.61331643E+02                                 1.590843                            1.548443      -0.970959       2.426798                    0.996772       3.522787      10.090057       0.468741       1.384061      -0.686211       0.021412      -0.014159       0.011824       0.028263      -0.001339       0.002329       0.003677       0.010825      -0.005529      -0.007508       0.000544       0.006963              1.620959       2.039791      -0.151911       0.231471       1.535511      -0.063992       1.287575           0.000043
           15              H       4.752299      -0.168360       4.310145       0.130764       1.048303 0.82496824E+01  0.79884986E+02                                 1.583439                            1.581512      -0.770763       2.508782                    0.999623       3.158502       8.188703       0.556339       1.136943      -0.746011      -0.005090      -0.000627      -0.023075       0.023638       0.001091       0.003180      -0.000155      -0.003171       0.018370      -0.005793      -0.001201       0.006995              1.560673       1.354182       0.031707      -0.014645       1.499270      -0.070711       1.828568          -0.000005
           16              H       1.773448       3.296139      10.630958       0.094073       1.200855 0.86149940E+01  0.84780847E+02                                 1.763218                            1.639054      -0.876382       2.455863                    0.999130       3.324736       8.841896       0.532231       1.169400      -0.736849       0.006507       0.044751       0.004449       0.045440      -0.000632      -0.008947       0.010802      -0.016400      -0.005914      -0.015628      -0.001357       0.016985              1.807875       1.476932       0.238363      -0.055158       2.439581      -0.192202       1.507113           0.000000
           17              H       0.403295       2.345176      12.171278       0.124229       1.280064 0.98758585E+01  0.10114452E+03                                 1.877036                            1.788485      -1.142444       2.340237                    0.996515       3.490648       9.649521       0.492393       1.214582      -0.725718      -0.012739       0.022712       0.023768       0.035256      -0.001745      -0.001940       0.011383      -0.033088      -0.011403      -0.014982      -0.008401       0.023383              1.889206       1.691448      -0.137074      -0.345872       1.738576       0.239903       2.237594           0.000001
           18              H       0.955916      -1.153521      10.380656       0.130183       1.055292 0.78664067E+01  0.77588003E+02                                 1.767541                            1.684135      -1.170563       2.332134                    0.996336       3.610341      10.429157       0.459282       1.352100      -0.693062      -0.007822      -0.034471      -0.003414       0.035512       0.003507      -0.007949      -0.005457      -0.012632      -0.003089      -0.011726      -0.000680       0.012407              1.795630       1.532982       0.144734      -0.045954       2.248117       0.270739       1.605790          -0.000076
           19              H       2.335392      -0.114434       8.887096       0.097641       0.969601 0.68122740E+01  0.64786352E+02                                 1.665999                            1.561435      -0.952483       2.426203                    0.997995       3.562597      10.089797       0.479875       1.342106      -0.694677       0.016260      -0.026503      -0.032806       0.045200      -0.002659      -0.007232       0.007433      -0.018154      -0.003408      -0.013077      -0.001812       0.014889              1.723178       1.597845      -0.188667      -0.372974       1.640433       0.340467       1.931256           0.000001
           20              H      -0.365661      -1.139053      12.421580       0.096688       1.446529 0.12692336E+02  0.13962787E+03                                 2.121752                            2.093261      -1.238303       2.286530                    0.994501       3.866161      11.399704       0.430070       1.294603      -0.707977      -0.000445      -0.038949      -0.000221       0.038952      -0.006941       0.001471       0.005562      -0.018823      -0.018991      -0.011081      -0.004844       0.015925              2.107042       1.919573       0.112556      -0.135784       2.340403       0.109025       2.061151           0.000002
           21              H      -0.762358       3.065962       8.482762       0.144943       0.891370 0.65317173E+01  0.61551032E+02                                 1.589490                            1.537558      -0.908520       2.453609                    0.997858       3.463951       9.808423       0.478885       1.357273      -0.691800       0.022243      -0.014979      -0.007518       0.027850      -0.003318      -0.001223       0.000820      -0.007869      -0.020689      -0.007125      -0.001561       0.008686              1.623109       1.709727      -0.376600      -0.066430       1.823602       0.047182       1.335999          -0.000127
           22              H       7.124445       3.822259       9.629750       0.132157       1.092796 0.86695962E+01  0.85673897E+02                                 1.681443                            1.664329      -0.767566       2.512234                    0.999574       3.276024       8.804408       0.517304       1.198148      -0.730501      -0.003450       0.007813       0.022503       0.024069       0.004840      -0.001636       0.003585      -0.000885       0.020586      -0.009125       0.001096       0.008029              1.672345       1.463314       0.020693      -0.032547       1.524379      -0.115795       2.029342           0.000041
           23              H       0.077740       5.259882       8.642295       0.101357       1.039671 0.78513160E+01  0.76523392E+02                                 1.683597                            1.625754      -0.691192       2.538263                    0.999002       3.489873       9.654559       0.497801       1.262405      -0.713153       0.025013       0.004600       0.016505       0.030319       0.001809       0.005663       0.002710       0.002974      -0.004668      -0.005918      -0.001564       0.007481              1.716409       2.219998       0.134924       0.302499       1.509026       0.011243       1.420202           0.000016
           24              H      -0.601434       5.071795       7.242254       0.101396       0.941039 0.74781323E+01  0.72891327E+02                                 1.640618                            1.639316      -0.972763       2.402641                    0.995974       3.740964      10.771938       0.466294       1.347607      -0.693063       0.000123      -0.001744      -0.030823       0.030872      -0.003715      -0.006276       0.000937      -0.002721       0.026108      -0.009614      -0.001781       0.011394              1.635370       1.478427       0.003241      -0.147467       1.543340       0.050348       1.884343           0.000179
           25              H       6.067564       6.087206       8.149942       0.142832       0.879903 0.65337239E+01  0.61795722E+02                                 1.597307                            1.554424      -0.980904       2.421554                    0.996601       3.536066      10.149072       0.466981       1.386787      -0.685628      -0.020614      -0.012999      -0.012324       0.027309       0.001794       0.002050      -0.003606       0.011153      -0.006070      -0.007613       0.000472       0.007142              1.627718       2.049396       0.153017       0.232977       1.541722       0.064389       1.292036          -0.000089
           26              H       6.884953       6.408139       9.442711       0.129808       1.051751 0.82825920E+01  0.80265854E+02                                 1.584892                            1.582903      -0.764203       2.509138                    0.999652       3.166448       8.206581       0.557144       1.134420      -0.746589       0.005349      -0.000470       0.022826       0.023449      -0.000985       0.003179       0.000086      -0.003142       0.018254      -0.005710      -0.001252       0.006962              1.562103       1.355188      -0.031725      -0.014479       1.500562       0.070946       1.830560           0.000585
           27              H       6.093948      -3.296145      10.630958       0.095078       1.191541 0.85344500E+01  0.83772081E+02                                 1.752027                            1.629758      -0.862767       2.461579                    0.999293       3.314337       8.796331       0.534663       1.167084      -0.737383       0.006700      -0.044523       0.004243       0.045224       0.000605      -0.008968      -0.010888      -0.016959      -0.006501      -0.015835      -0.001393       0.017228              1.795965       1.468886      -0.235527      -0.054481       2.420227       0.190103       1.498781           0.000026
           28              H       4.723795      -2.345183      12.171278       0.124279       1.280544 0.98781689E+01  0.10117835E+03                                 1.877892                            1.788971      -1.143385       2.339934                    0.996570       3.490676       9.651406       0.492191       1.214959      -0.725631      -0.012584      -0.022492       0.023585       0.034935       0.002604      -0.002100      -0.011640      -0.033024      -0.011428      -0.015009      -0.008659       0.023668              1.890158       1.692067       0.137550      -0.346504       1.739320      -0.240765       2.239086           0.000008
           29              H       5.276416       1.153515      10.380656       0.129880       1.055167 0.78605301E+01  0.77468520E+02                                 1.762608                            1.679729      -1.157678       2.336353                    0.996505       3.605829      10.391366       0.461716       1.346040      -0.694262      -0.007829       0.034581      -0.003312       0.035611      -0.003779      -0.007955       0.005604      -0.012187      -0.004296      -0.011615      -0.001008       0.012623              1.790448       1.529003      -0.144185      -0.045642       2.241038      -0.269413       1.601302           0.000000
           30              H       6.655892       0.114429       8.887096       0.097608       0.965466 0.67792004E+01  0.64421566E+02                                 1.664751                            1.560394      -0.956223       2.425667                    0.997824       3.559344      10.091050       0.478555       1.346857      -0.693761       0.016015       0.026617      -0.032942       0.045279       0.002314      -0.007534      -0.007680      -0.018293      -0.002764      -0.013488      -0.001560       0.015048              1.721809       1.596668       0.188367      -0.372415       1.639178      -0.339949       1.929581           0.000020
           31              H       3.954839       1.139046      12.421580       0.096019       1.443981 0.12658407E+02  0.13912271E+03                                 2.116674                            2.088355      -1.223972       2.292096                    0.994602       3.862189      11.372249       0.431346       1.291996      -0.708531      -0.001348       0.039210       0.000515       0.039237       0.008017       0.001567      -0.005973      -0.019564      -0.018788      -0.012030      -0.004892       0.016922              2.101859       1.914775      -0.112247      -0.134911       2.335223      -0.108664       2.055579          -0.000001
           32              H       3.558142      -3.065967       8.482762       0.147052       0.888610 0.65086819E+01  0.61294829E+02                                 1.587736                            1.536061      -0.905954       2.455393                    0.997756       3.459755       9.801258       0.478432       1.359424      -0.691356       0.021432       0.013987      -0.007798       0.026754       0.003723      -0.001492      -0.000792      -0.007751      -0.021428      -0.007454      -0.001595       0.009049              1.621242       1.707578       0.375453      -0.066177       1.821268      -0.046894       1.334879          -0.000073
           33              H       2.803945      -3.822265       9.629750       0.132414       1.090677 0.86483399E+01  0.85409020E+02                                 1.679041                            1.662098      -0.767403       2.511803                    0.999550       3.273398       8.793726       0.517754       1.197875      -0.730563      -0.003867      -0.007502       0.022289       0.023834      -0.004686      -0.001850      -0.003806      -0.001291       0.018692      -0.008868       0.001207       0.007661              1.669963       1.461644      -0.020683      -0.032379       1.522685       0.115589       2.025560           0.000684
           34              H       4.398240       7.893113       8.642295       0.100262       1.040876 0.78593816E+01  0.76592873E+02                                 1.682040                            1.624297      -0.683499       2.540778                    0.999095       3.490687       9.644386       0.499266       1.258849      -0.713924       0.025422      -0.004778       0.016587       0.030728      -0.001509       0.005839      -0.002645       0.003592      -0.004183      -0.005978      -0.001621       0.007598              1.714799       2.217676      -0.134937       0.301971       1.507785      -0.011296       1.418936          -0.000364
           35              H       3.719066       8.081201       7.242254       0.101423       0.941142 0.74749910E+01  0.72822537E+02                                 1.637881                            1.636624      -0.958220       2.408483                    0.996193       3.734902      10.736960       0.467878       1.343750      -0.693851       0.000256       0.001564      -0.031014       0.031054       0.003793      -0.006299      -0.001244      -0.002498       0.025826      -0.009514      -0.001940       0.011455              1.632636       1.476117      -0.003288      -0.147019       1.540788      -0.050215       1.881004           0.000123
           36              H       1.747064       7.065789       8.149942       0.142726       0.876216 0.64963387E+01  0.61332036E+02                                 1.590847                            1.548446      -0.970957       2.426798                    0.996772       3.522795      10.090082       0.468740       1.384060      -0.686212      -0.021412       0.014159      -0.011823       0.028262      -0.001339       0.002329       0.003677       0.010825      -0.005529      -0.007508       0.000545       0.006963              1.620963       2.039796      -0.151912       0.231472       1.535515      -0.063993       1.287577          -0.000043
           37              H       2.564453       6.744856       9.442711       0.130763       1.048305 0.82497103E+01  0.79885380E+02                                 1.583447                            1.581520      -0.770777       2.508778                    0.999623       3.158501       8.188726       0.556334       1.136951      -0.746009       0.005090       0.000628       0.023076       0.023639       0.001091       0.003180      -0.000155      -0.003170       0.018370      -0.005792      -0.001202       0.006994              1.560682       1.354189       0.031707      -0.014645       1.499278      -0.070711       1.828578           0.000007
           38              H       5.543304       3.280357       3.121898       0.094077       1.200825 0.86147122E+01  0.84777174E+02                                 1.763168                            1.639011      -0.876372       2.455868                    0.999130       3.324694       8.841667       0.532247       1.169376      -0.736854      -0.006507      -0.044751      -0.004448       0.045440      -0.000632      -0.008946       0.010803      -0.016401      -0.005913      -0.015628      -0.001358       0.016986              1.807822       1.476894       0.238351      -0.055154       2.439500      -0.192192       1.507073           0.000001
           39              H       6.913457       4.231320       1.581578       0.124233       1.280039 0.98756008E+01  0.10114103E+03                                 1.876994                            1.788447      -1.142437       2.340240                    0.996515       3.490612       9.649319       0.492405       1.214563      -0.725722       0.012739      -0.022712      -0.023768       0.035256      -0.001746      -0.001940       0.011384      -0.033088      -0.011403      -0.014983      -0.008401       0.023384              1.889163       1.691412      -0.137069      -0.345858       1.738540       0.239895       2.237538           0.000001
           40              H       6.360836       7.730017       3.372200       0.130182       1.055303 0.78665068E+01  0.77589232E+02                                 1.767551                            1.684145      -1.170564       2.332131                    0.996336       3.610365      10.429240       0.459281       1.352098      -0.693062       0.007821       0.034471       0.003413       0.035511       0.003507      -0.007949      -0.005457      -0.012632      -0.003088      -0.011727      -0.000680       0.012407              1.795640       1.532991       0.144735      -0.045955       2.248130       0.270741       1.605800           0.000076
           41              H       4.981360       6.690930       4.865760       0.097641       0.969603 0.68122925E+01  0.64786567E+02                                 1.666000                            1.561436      -0.952483       2.426202                    0.997995       3.562602      10.089812       0.479875       1.342105      -0.694678      -0.016260       0.026503       0.032806       0.045200      -0.002659      -0.007233       0.007433      -0.018154      -0.003408      -0.013077      -0.001812       0.014889              1.723179       1.597846      -0.188667      -0.372974       1.640433       0.340467       1.931257           0.000000
           42              H       7.682413       7.715549       1.331276       0.096686       1.446541 0.12692487E+02  0.13963006E+03                                 2.121771                            2.093279      -1.238307       2.286526                    0.994501       3.866185      11.399825       0.430066       1.294610      -0.707975       0.000445       0.038948       0.000220       0.038952      -0.006941       0.001471       0.005563      -0.018822      -0.018990      -0.011080      -0.004844       0.015924              2.107061       1.919590       0.112558      -0.135787       2.340423       0.109026       2.061170          -0.000000
           43              H       8.079110       3.510534       5.270094       0.144943       0.891369 0.65317146E+01  0.61551003E+02                                 1.589490                            1.537558      -0.908521       2.453608                    0.997858       3.463951       9.808424       0.478885       1.357273      -0.691800      -0.022243       0.014978       0.007519       0.027850      -0.003318      -0.001224       0.000820      -0.007869      -0.020689      -0.007125      -0.001561       0.008686              1.623109       1.709727      -0.376599      -0.066429       1.823602       0.047181       1.335999           0.000127
           44              H       0.192307       2.754237       4.123106       0.132159       1.092788 0.86694964E+01  0.85672517E+02                                 1.681420                            1.664307      -0.767549       2.512240                    0.999574       3.276012       8.804306       0.517314       1.198131      -0.730505       0.003451      -0.007813      -0.022502       0.024069       0.004840      -0.001637       0.003586      -0.000885       0.020586      -0.009125       0.001096       0.008029              1.672322       1.463296       0.020693      -0.032547       1.524360      -0.115792       2.029311          -0.000040
           45              H       7.239012       1.316614       5.110561       0.101358       1.039668 0.78512917E+01  0.76523092E+02                                 1.683594                            1.625752      -0.691191       2.538265                    0.999002       3.489866       9.654534       0.497801       1.262405      -0.713153      -0.025013      -0.004600      -0.016505       0.030319       0.001809       0.005663       0.002710       0.002975      -0.004669      -0.005918      -0.001564       0.007481              1.716406       2.219994       0.134924       0.302498       1.509023       0.011243       1.420200          -0.000017
           46              H       7.918186       1.504701       6.510602       0.101397       0.941034 0.74780820E+01  0.72890728E+02                                 1.640614                            1.639312      -0.972768       2.402641                    0.995974       3.740953      10.771905       0.466294       1.347610      -0.693063      -0.000124       0.001744       0.030823       0.030873      -0.003715      -0.006276       0.000936      -0.002721       0.026108      -0.009614      -0.001780       0.011395              1.635366       1.478423       0.003241      -0.147466       1.543337       0.050348       1.884338          -0.000179
           47              H       1.249188       0.489290       5.602914       0.142834       0.879903 0.65337274E+01  0.61795769E+02                                 1.597308                            1.554425      -0.980911       2.421551                    0.996601       3.536068      10.149082       0.466980       1.386787      -0.685628       0.020614       0.012999       0.012324       0.027310       0.001795       0.002050      -0.003606       0.011153      -0.006070      -0.007614       0.000472       0.007141              1.627718       2.049396       0.153017       0.232976       1.541723       0.064389       1.292036           0.000089
           48              H       0.431799       0.168357       4.310145       0.129811       1.051745 0.82825270E+01  0.80265002E+02                                 1.584879                            1.582891      -0.764192       2.509142                    0.999652       3.166444       8.206538       0.557150       1.134411      -0.746592      -0.005349       0.000470      -0.022826       0.023449      -0.000985       0.003178       0.000086      -0.003142       0.018255      -0.005710      -0.001252       0.006962              1.562091       1.355178      -0.031725      -0.014478       1.500550       0.070946       1.830544          -0.000584
           49              C       1.389463       8.959823       3.176910       0.084706      25.066971 0.31337894E+03  0.68099030E+04                                 7.502303                            5.956919       0.312020       2.121698                    0.999809      25.654220      71.635911       0.663789       0.424624      -1.055707      -0.009480      -0.030714       0.034798       0.047372       0.008855       0.035623      -0.003872      -0.009464      -0.031658      -0.042505       0.010607       0.031898              8.405635       6.904789      -1.500114      -3.487690       8.902208       1.730815       9.409907          -0.000419
           50              C       2.207418       8.395559       2.247217      -0.177543      31.442003 0.43621806E+03  0.10320124E+05                                 8.772613                            7.065465      -0.065641       1.955030                    0.998957      29.989826      88.038587       0.603275       0.429150      -1.050487      -0.003129      -0.003946       0.004366       0.006665       0.017058       0.014889      -0.014576      -0.008290      -0.003202      -0.031273       0.012532       0.018741              9.824891       8.236216      -2.271078      -4.261638       9.732993       2.316479      11.505466           0.000116
           51              C       2.462225       7.051323       2.293151       0.121888      33.438665 0.39434947E+03  0.90765569E+04                                 9.382582                            6.820987      -0.268402       1.938685                    0.999302      26.216025      75.348589       0.601481       0.442430      -1.044883      -0.000385       0.001945      -0.008921       0.009139      -0.000908      -0.003801       0.012031      -0.003743       0.008498      -0.010938      -0.003464       0.014403             11.962566      11.060149      -2.364177      -7.308185       9.141415       1.704428      15.686132          -0.000426
           52              C       1.881633       6.337114       3.297385      -0.174241      32.183811 0.44073101E+03  0.10456505E+05                                 8.962031                            7.119627      -0.058221       1.965926                    0.998292      29.703404      87.396524       0.598578       0.431293      -1.048904      -0.000704       0.004570       0.015117       0.015808       0.006618       0.031064       0.009246      -0.012110      -0.017384      -0.035671       0.003630       0.032041             10.424582       9.428662      -1.212627      -5.052034       9.123426      -0.716289      12.721660           0.000134
           53              C       1.063081       6.968458       4.197372       0.101666      25.375176 0.33677663E+03  0.74747689E+04                                 7.711189                            6.280394       0.143537       2.073541                    0.999185      25.939525      73.958920       0.628329       0.439201      -1.043547       0.017449       0.040958      -0.007468       0.045142       0.019528       0.031528      -0.009196       0.017173       0.021532      -0.040519       0.001796       0.038724              8.666250       7.593278      -1.382833      -3.553043       9.209843       0.567186       9.195628          -0.000479
           54              C       3.301551       6.366052       1.312022       0.042856      32.851127 0.36114989E+03  0.82141013E+04                                 9.393452                            6.573539      -0.387182       1.887299                    0.996790      27.826471      82.166279       0.600193       0.448686      -1.030771      -0.016148       0.003679       0.008302       0.018526       0.004856       0.076270       0.009059       0.070628      -0.002578      -0.061637      -0.034916       0.096554             12.647679      12.638009      -1.768194      -8.866606       7.003069       1.489163      18.301960           0.000177
           55              C       5.705809      10.068620       5.759696       0.656248      19.364873 0.23506340E+03  0.48090618E+04                                 6.784020                            5.534089       0.034929       2.085510                    0.999748      21.564845      60.678639       0.612762       0.488583      -1.007592       0.023610      -0.001658       0.013656       0.027325       0.035733      -0.025824      -0.043821      -0.113380      -0.102198      -0.062932      -0.039088       0.102020              7.598942      10.196461      -2.527865       0.717559       5.907263       1.323939       6.693102          -0.000541
           56              C       4.379761      10.363247       5.083056      -0.333745      29.720605 0.46767751E+03  0.11194533E+05                                 8.332317                            7.120971      -0.080370       1.961158                    0.997188      30.389210      88.074185       0.629337       0.406596      -1.070865      -0.026554       0.080290       0.031344       0.090189      -0.017181      -0.018170       0.002880      -0.032444      -0.017440      -0.031003       0.001315       0.029688              9.367966      10.782016      -1.831345       1.007372      10.690033       1.083556       6.631849           0.000193
           57              C       3.767093      -1.456039       5.558904      -0.129561      26.374264 0.41566449E+03  0.97272341E+04                                 7.918413                            6.882202      -0.166351       1.943000                    0.999030      28.999527      84.991066       0.612515       0.427310      -1.050393       0.096631      -0.012986      -0.049306       0.109258       0.009726      -0.007741       0.004922      -0.059464      -0.084194      -0.032795      -0.012703       0.045498              8.889947       8.633906      -0.351249      -0.165747      12.510167       0.648864       5.525767           0.001269
           58              C       4.684061      -0.277530       5.270094      -0.327395      30.288317 0.45990357E+03  0.10965788E+05                                 8.480063                            7.074386      -0.081261       1.960123                    0.997834      30.295760      87.721076       0.629493       0.408077      -1.069563      -0.059267      -0.064308       0.028195       0.091887       0.007574       0.006124      -0.003245      -0.017892       0.012565      -0.016139       0.006272       0.009867              9.759337       7.807345       0.001986      -0.183856      15.604398       0.939398       5.866268           0.000005
           59              C      -0.071189      -1.044350       5.872470       0.667055      19.620492 0.22857467E+03  0.46419726E+04                                 6.843961                            5.447130      -0.022416       2.070082                    0.999737      21.353400      59.789941       0.619574       0.486787      -1.008895      -0.006168      -0.025137       0.014490       0.029663      -0.018128       0.063072       0.000559       0.120941      -0.077857      -0.062015      -0.043722       0.105737              7.827254       5.087295       0.672409      -1.549825      12.102464      -0.004302       6.292003           0.000094
           60              C       1.606789       2.383321      10.575946       0.091016      24.938724 0.31126639E+03  0.67518205E+04                                 7.471798                            5.931683       0.328242       2.127462                    0.999814      25.573582      71.320657       0.666135       0.423892      -1.056280       0.008899      -0.032024      -0.035241       0.048442      -0.007162       0.033030       0.003108      -0.008596      -0.024596      -0.038541       0.008936       0.029605              8.371658       6.874766       1.496226      -3.469918       8.876497      -1.721730       9.363710          -0.000001
           61              C       0.788834       1.819057      11.505639      -0.183259      31.574353 0.43850608E+03  0.10387587E+05                                 8.796161                            7.083210      -0.068189       1.953408                    0.998960      30.072714      88.331817       0.602631       0.429058      -1.050568       0.001187      -0.003799      -0.002034       0.004470      -0.019628       0.016259       0.014977      -0.005925      -0.001557      -0.034121       0.013945       0.020176              9.854004       8.260448       2.283670      -4.275860       9.763277      -2.331791      11.538285          -0.000011
           62              C       0.534027       0.474820      11.459705       0.122443      33.440878 0.39421545E+03  0.90731430E+04                                 9.383790                            6.819942      -0.269273       1.938432                    0.999258      26.220234      75.371306       0.601483       0.442445      -1.044823      -0.000727       0.004269       0.010366       0.011234       0.004259      -0.003938      -0.014376      -0.006211       0.010217      -0.012037      -0.006229       0.018266             11.967100      11.064214       2.365803      -7.313039       9.144571      -1.706427      15.692515          -0.000001
           63              C       1.114619      -0.239388      10.455471      -0.173398      32.230756 0.44141377E+03  0.10477037E+05                                 8.969448                            7.123088      -0.051011       1.967401                    0.998330      29.729947      87.500322       0.598675       0.431044      -1.049027       0.001188       0.005768      -0.013768       0.014974      -0.006894       0.029356      -0.009390      -0.012247      -0.007299      -0.033113       0.001823       0.031290             10.436112       9.438445       1.214889      -5.060553       9.133780       0.715458      12.736110          -0.000043
           64              C       1.933171       0.391957       9.555484       0.100972      25.348648 0.33618446E+03  0.74577800E+04                                 7.704090                            6.273224       0.148594       2.075627                    0.999208      25.921049      73.868958       0.628983       0.438970      -1.043763      -0.016133       0.042123       0.007146       0.045669      -0.017228       0.031409       0.009115       0.017415       0.021128      -0.038720       0.000519       0.038201              8.660193       7.587693       1.384276      -3.552092       9.204095      -0.569964       9.188791          -0.000002
           65              C      -0.305299      -0.210452      12.440834       0.039317      32.945205 0.36218230E+03  0.82445039E+04                                 9.413577                            6.584422      -0.387555       1.886994                    0.997039      27.878902      82.389628       0.599417       0.448889      -1.030524       0.015919       0.003907      -0.007804       0.018154      -0.003265       0.077823      -0.011572       0.070470       0.001296      -0.063756      -0.034409       0.098165             12.680715      12.671660       1.774294      -8.895312       7.016878      -1.495762      18.353605           0.000003
           66              C       5.931443       3.492119       7.993160       0.655560      19.404249 0.23562644E+03  0.48229839E+04                                 6.791635                            5.539606       0.030523       2.084132                    0.999751      21.579412      60.714983       0.612702       0.488388      -1.007793      -0.026203      -0.001715      -0.013077       0.029335      -0.035239      -0.024594       0.044809      -0.109501      -0.098059      -0.060490      -0.039821       0.100311              7.608345      10.212701       2.531454       0.720305       5.912038      -1.324965       6.700297          -0.000015
           67              C       7.257491       3.786746       8.669800      -0.325211      29.595797 0.46520639E+03  0.11121302E+05                                 8.311739                            7.104127      -0.073916       1.963533                    0.997266      30.306874      87.796951       0.629780       0.406824      -1.070651       0.025739       0.079452      -0.032468       0.089606       0.014899      -0.016644      -0.002670      -0.029755      -0.025856      -0.028147       0.000325       0.027821              9.343499      10.752755       1.821388       1.002591      10.659643      -1.079065       6.618099          -0.000640
           68              C      -0.770841       5.120461       8.193952      -0.130647      26.390353 0.41605280E+03  0.97385236E+04                                 7.919452                            6.883455      -0.164756       1.943324                    0.999077      29.012357      85.036268       0.612725       0.427067      -1.050550      -0.097671      -0.008781       0.048266       0.109299      -0.012442      -0.008658      -0.005801      -0.061804      -0.083138      -0.034179      -0.013213       0.047392              8.890577       8.636721       0.348020      -0.166023      12.507486      -0.649618       5.527523          -0.001033
           69              C       6.953191       6.298969       8.482762      -0.333442      30.299103 0.46010988E+03  0.10971335E+05                                 8.477900                            7.072713      -0.080506       1.960463                    0.997875      30.314578      87.762324       0.630038       0.407701      -1.069868       0.058182      -0.066235      -0.025048       0.091649      -0.008640       0.005048       0.006084      -0.016829       0.019047      -0.017357       0.005180       0.012177              9.756170       7.810019      -0.001879      -0.183072      15.592570      -0.937077       5.865921          -0.000591
           70              C       3.067441       5.532150       7.880386       0.662654      19.715286 0.22986377E+03  0.46744199E+04                                 6.864559                            5.461646      -0.026818       2.068006                    0.999757      21.407558      59.969226       0.618929       0.486640      -1.009036       0.007796      -0.025960      -0.014616       0.030795       0.016062       0.063854       0.001058       0.118907      -0.080884      -0.060825      -0.044698       0.105522              7.852535       5.100319      -0.675577      -1.554915      12.147774       0.005899       6.309513          -0.000015
           71              C       5.927289      -2.383327      10.575946       0.084706      25.066907 0.31337799E+03  0.68098751E+04                                 7.502285                            5.956908       0.312017       2.121698                    0.999809      25.654163      71.635641       0.663790       0.424624      -1.055708       0.009480       0.030713      -0.034799       0.047372       0.008853       0.035623      -0.003870      -0.009462      -0.031658      -0.042504       0.010606       0.031898              8.405613       6.904771      -1.500112      -3.487677       8.902192       1.730811       9.409877           0.000421
           72              C       5.109334      -1.819063      11.505639      -0.177545      31.442064 0.43621927E+03  0.10320156E+05                                 8.772616                            7.065472      -0.065634       1.955031                    0.998957      29.989857      88.038589       0.603276       0.429150      -1.050487       0.003128       0.003946      -0.004367       0.006665       0.017059       0.014889      -0.014577      -0.008290      -0.003203      -0.031274       0.012532       0.018742              9.824892       8.236216      -2.271084      -4.261629       9.733006       2.316488      11.505455          -0.000114
           73              C       4.854527      -0.474827      11.459705       0.121886      33.438680 0.39434973E+03  0.90765635E+04                                 9.382582                            6.820986      -0.268394       1.938687                    0.999302      26.216034      75.348594       0.601481       0.442429      -1.044883       0.000385      -0.001945       0.008920       0.009138      -0.000908      -0.003802       0.012032      -0.003743       0.008499      -0.010940      -0.003465       0.014404             11.962565      11.060148      -2.364181      -7.308184       9.141417       1.704434      15.686129           0.000427
           74              C       5.435119       0.239382      10.455471      -0.174244      32.183894 0.44073238E+03  0.10456547E+05                                 8.962044                            7.119635      -0.058219       1.965926                    0.998292      29.703479      87.396806       0.598578       0.431292      -1.048904       0.000704      -0.004571      -0.015116       0.015808       0.006619       0.031064       0.009246      -0.012111      -0.017387      -0.035672       0.003631       0.032041             10.424597       9.428675      -1.212633      -5.052042       9.123442      -0.716284      12.721674          -0.000133
           75              C       6.253671      -0.391962       9.555484       0.101662      25.375218 0.33677720E+03  0.74747839E+04                                 7.711195                            6.280396       0.143541       2.073541                    0.999185      25.939544      73.958954       0.628330       0.439200      -1.043548      -0.017449      -0.040958       0.007467       0.045142       0.019528       0.031527      -0.009195       0.017175       0.021535      -0.040518       0.001795       0.038724              8.666258       7.593284      -1.382842      -3.553048       9.209855       0.567197       9.195633           0.000480
           76              C       4.015201       0.210444      12.440834       0.042859      32.850988 0.36114803E+03  0.82140509E+04                                 9.393433                            6.573526      -0.387183       1.887299                    0.996790      27.826412      82.166142       0.600193       0.448686      -1.030770       0.016148      -0.003679      -0.008302       0.018526       0.004856       0.076272       0.009058       0.070629      -0.002579      -0.061638      -0.034917       0.096555             12.647652      12.637978      -1.768190      -8.866584       7.003064       1.489159      18.301913          -0.000175
           77              C       1.610943      -3.492124       7.993160       0.656248      19.364860 0.23506324E+03  0.48090578E+04                                 6.784016                            5.534087       0.034925       2.085508                    0.999748      21.564846      60.678638       0.612763       0.488583      -1.007592      -0.023609       0.001656      -0.013659       0.027326       0.035735      -0.025822      -0.043821      -0.113381      -0.102189      -0.062929      -0.039090       0.102020              7.598938      10.196457      -2.527867       0.717552       5.907262       1.323939       6.693095           0.000539
           78              C       2.936991      -3.786751       8.669800      -0.333744      29.720527 0.46767598E+03  0.11194484E+05                                 8.332300                            7.120958      -0.080365       1.961161                    0.997188      30.389120      88.073793       0.629338       0.406596      -1.070865       0.026554      -0.080288      -0.031341       0.090186      -0.017181      -0.018171       0.002881      -0.032442      -0.017448      -0.031003       0.001313       0.029690              9.367946      10.781999      -1.831342       1.007369      10.690008       1.083551       6.631829          -0.000188
           79              C       3.549659       8.032535       8.193952      -0.129562      26.374218 0.41566365E+03  0.97272070E+04                                 7.918395                            6.882189      -0.166336       1.943005                    0.999030      28.999477      84.990812       0.612516       0.427309      -1.050394      -0.096629       0.012986       0.049307       0.109257       0.009727      -0.007743       0.004923      -0.059465      -0.084192      -0.032796      -0.012702       0.045498              8.889925       8.633888      -0.351244      -0.165747      12.510130       0.648855       5.525758          -0.001272
           80              C       2.632691       6.854026       8.482762      -0.327395      30.288285 0.45990299E+03  0.10965772E+05                                 8.480054                            7.074380      -0.081258       1.960124                    0.997834      30.295753      87.721058       0.629494       0.408077      -1.069563       0.059267       0.064309      -0.028193       0.091886       0.007573       0.006121      -0.003241      -0.017887       0.012565      -0.016135       0.006272       0.009863              9.759325       7.807339       0.001982      -0.183857      15.604367       0.939392       5.866267          -0.000008
           81              C       7.387941       7.620846       7.880386       0.667055      19.620471 0.22857439E+03  0.46419656E+04                                 6.843956                            5.447127      -0.022417       2.070082                    0.999737      21.353392      59.789914       0.619574       0.486787      -1.008895       0.006170       0.025135      -0.014494       0.029663      -0.018127       0.063071       0.000556       0.120945      -0.077849      -0.062011      -0.043725       0.105736              7.827250       5.087291       0.672408      -1.549823      12.102460      -0.004305       6.291998          -0.000096
           82              C       5.709963       4.193175       3.176910       0.091015      24.938755 0.31126725E+03  0.67518401E+04                                 7.471795                            5.931689       0.328237       2.127460                    0.999814      25.573579      71.320522       0.666136       0.423891      -1.056280      -0.008899       0.032024       0.035241       0.048442      -0.007161       0.033031       0.003107      -0.008597      -0.024594      -0.038541       0.008936       0.029605              8.371652       6.874769       1.496221      -3.469918       8.876469      -1.721730       9.363716           0.000003
           83              C       6.527918       4.757439       2.247217      -0.183260      31.574464 0.43850854E+03  0.10387656E+05                                 8.796176                            7.083230      -0.068200       1.953403                    0.998960      30.072770      88.331924       0.602630       0.429058      -1.050568      -0.001188       0.003799       0.002033       0.004470      -0.019627       0.016258       0.014978      -0.005927      -0.001555      -0.034121       0.013945       0.020176              9.854015       8.260459       2.283676      -4.275855       9.763293      -2.331802      11.538292           0.000013
           84              C       6.782725       6.101676       2.293151       0.122443      33.440942 0.39421617E+03  0.90731654E+04                                 9.383806                            6.819950      -0.269282       1.938428                    0.999258      26.220279      75.371508       0.601482       0.442445      -1.044823       0.000725      -0.004269      -0.010366       0.011235       0.004259      -0.003938      -0.014376      -0.006212       0.010218      -0.012037      -0.006229       0.018266             11.967126      11.064243       2.365811      -7.313066       9.144576      -1.706441      15.692559           0.000001
           85              C       6.202133       6.815884       3.297385      -0.173401      32.230933 0.44141666E+03  0.10477124E+05                                 8.969476                            7.123108      -0.051006       1.967401                    0.998330      29.730085      87.500834       0.598675       0.431044      -1.049027      -0.001190      -0.005768       0.013766       0.014973      -0.006893       0.029356      -0.009391      -0.012250      -0.007300      -0.033113       0.001824       0.031289             10.436150       9.438484       1.214899      -5.060580       9.133804       0.715450      12.736161           0.000044
           86              C       5.383581       6.184539       4.197372       0.100971      25.348718 0.33618553E+03  0.74578096E+04                                 7.704103                            6.273233       0.148594       2.075626                    0.999208      25.921098      73.869126       0.628983       0.438970      -1.043763       0.016133      -0.042124      -0.007146       0.045670      -0.017228       0.031408       0.009114       0.017416       0.021133      -0.038719       0.000519       0.038200              8.660212       7.587713       1.384289      -3.552107       9.204110      -0.569981       9.188813           0.000003
           87              C       7.622051       6.786948       1.312022       0.039317      32.945269 0.36218286E+03  0.82445214E+04                                 9.413590                            6.584427      -0.387550       1.886995                    0.997039      27.878948      82.389840       0.599417       0.448889      -1.030523      -0.015920      -0.003907       0.007803       0.018155      -0.003264       0.077822      -0.011573       0.070469       0.001298      -0.063755      -0.034409       0.098164             12.680738      12.671684       1.774297      -8.895336       7.016888      -1.495766      18.353643          -0.000002
           88              C       1.385309       3.084377       5.759696       0.655560      19.404228 0.23562612E+03  0.48229757E+04                                 6.791630                            5.539602       0.030518       2.084130                    0.999751      21.579404      60.714951       0.612702       0.488388      -1.007793       0.026203       0.001714       0.013077       0.029335      -0.035240      -0.024592       0.044808      -0.109503      -0.098054      -0.060487      -0.039823       0.100310              7.608342      10.212702       2.531459       0.720294       5.912037      -1.324963       6.700286           0.000016
           89              C       0.059261       2.789750       5.083056      -0.325212      29.595888 0.46520805E+03  0.11121350E+05                                 8.311756                            7.104140      -0.073913       1.963533                    0.997266      30.306910      87.797032       0.629780       0.406824      -1.070651      -0.025739      -0.079452       0.032469       0.089607       0.014900      -0.016648      -0.002670      -0.029752      -0.025860      -0.028150       0.000327       0.027823              9.343522      10.752790       1.821398       1.002595      10.659677      -1.079067       6.618099           0.000636
           90              C      -0.553407       1.456035       5.558904      -0.130646      26.390340 0.41605249E+03  0.97385159E+04                                 7.919456                            6.883458      -0.164773       1.943319                    0.999077      29.012342      85.036260       0.612724       0.427068      -1.050550       0.097670       0.008781      -0.048265       0.109298      -0.012442      -0.008660      -0.005803      -0.061805      -0.083146      -0.034182      -0.013211       0.047393              8.890583       8.636727       0.348021      -0.166021      12.507499      -0.649615       5.527523           0.001031
           91              C       0.363561       0.277527       5.270094      -0.333444      30.299201 0.46011169E+03  0.10971388E+05                                 8.477918                            7.072727      -0.080508       1.960462                    0.997875      30.314631      87.762494       0.630037       0.407701      -1.069868      -0.058182       0.066237       0.025051       0.091652      -0.008639       0.005048       0.006082      -0.016828       0.019054      -0.017356       0.005181       0.012175              9.756191       7.810037      -0.001878      -0.183073      15.592612      -0.937080       5.865926           0.000598
           92              C       4.249311       1.044346       5.872470       0.662655      19.715245 0.22986321E+03  0.46744050E+04                                 6.864550                            5.461638      -0.026815       2.068007                    0.999757      21.407524      59.969091       0.618930       0.486640      -1.009036      -0.007795       0.025959       0.014618       0.030795       0.016061       0.063853       0.001059       0.118908      -0.080878      -0.060822      -0.044700       0.105522              7.852526       5.100310      -0.675574      -1.554909      12.147767       0.005897       6.309501           0.000018
           93              N       0.819269       8.275866       4.153913      -0.224395      34.686195 0.51201809E+03  0.12311442E+05                                 8.904944                            7.355961       0.193671       2.096452                    0.998341      27.444736      75.138285       0.642773       0.396301      -1.097463       0.115632      -0.063692      -0.099827       0.165508       0.039387       0.054267      -0.048675      -0.068656      -0.032888      -0.101819       0.031970       0.069849             10.035744       8.022062      -1.397859      -3.661946      11.302076       1.512042      10.783094          -0.000680
           94              N       3.954812       7.018441       0.423588      -0.184829      45.208005 0.51831547E+03  0.12509898E+05                                10.778262                            7.373058       0.214989       2.065269                    0.999525      28.538116      78.461058       0.645229       0.393308      -1.098763       0.010722      -0.262450      -0.001351       0.262673      -0.037191      -0.037312       0.063342       0.362780       0.355757      -0.254006       0.084024       0.169983             15.057465      15.215083      -1.032266     -11.280809       6.259801       0.857059      23.697511          -0.000323
           95              N       2.176983       1.699365       9.598943      -0.225448      34.752331 0.51308610E+03  0.12344505E+05                                 8.919701                            7.365227       0.186203       2.093731                    0.998364      27.471068      75.251878       0.642110       0.396473      -1.097259      -0.114879      -0.064827       0.097549       0.164060      -0.037644       0.056056       0.047697      -0.067490      -0.027249      -0.101588       0.033621       0.067966             10.057288       8.039377       1.407430      -3.676177      11.324110      -1.523378      10.808376          -0.000014
           96              N      -0.958560       0.441937      13.329268      -0.183816      45.202331 0.51801628E+03  0.12500290E+05                                10.775458                            7.368723       0.221626       2.067142                    0.999491      28.535938      78.435640       0.645739       0.393072      -1.098979      -0.010198      -0.262284      -0.000551       0.262483       0.037240      -0.037894      -0.062584       0.363126       0.356638      -0.254066       0.083540       0.170526             15.059117      15.216132       1.032053     -11.286842       6.259024      -0.857663      23.702195           0.000002
           97              N       6.497483      -1.699370       9.598943      -0.224390      34.685935 0.51201329E+03  0.12311294E+05                                 8.904891                            7.355920       0.193703       2.096463                    0.998342      27.444599      75.137736       0.642776       0.396300      -1.097464      -0.115632       0.063690       0.099825       0.165506       0.039388       0.054268      -0.048675      -0.068656      -0.032887      -0.101820       0.031971       0.069849             10.035684       8.022012      -1.397855      -3.661917      11.302021       1.512034      10.783018           0.000678
           98              N       3.361940      -0.441945      13.329268      -0.184829      45.207880 0.51831407E+03  0.12509853E+05                                10.778229                            7.373038       0.214994       2.065271                    0.999525      28.538102      78.460921       0.645232       0.393307      -1.098764      -0.010722       0.262450       0.001349       0.262672      -0.037191      -0.037313       0.063344       0.362779       0.355757      -0.254007       0.084022       0.169985             15.057415      15.215030      -1.032257     -11.280768       6.259787       0.857049      23.697428           0.000324
           99              N       5.139769       4.877131       4.153913      -0.225443      34.752128 0.51308236E+03  0.12344392E+05                                 8.919665                            7.365198       0.186209       2.093734                    0.998364      27.470966      75.251512       0.642112       0.396472      -1.097259       0.114880       0.064827      -0.097548       0.164060      -0.037645       0.056056       0.047697      -0.067491      -0.027247      -0.101588       0.033622       0.067967             10.057252       8.039352       1.407441      -3.676166      11.324067      -1.523393      10.808336           0.000012
          100              N       8.275312       6.134559       0.423588      -0.183815      45.202184 0.51801453E+03  0.12500235E+05                                10.775424                            7.368702       0.221626       2.067142                    0.999492      28.535919      78.435496       0.645741       0.393071      -1.098980       0.010196       0.262285       0.000549       0.262484       0.037240      -0.037893      -0.062582       0.363126       0.356638      -0.254066       0.083540       0.170525             15.059065      15.216077       1.032043     -11.286799       6.259009      -0.857651      23.702109          -0.000002
          101              O       6.587689       9.488573       5.063527      -0.551605      34.749581 0.53925475E+03  0.12972861E+05                                 8.436597                            7.164145       0.448829       2.186885                    0.998549      27.712096      72.863896       0.713343       0.356916      -1.140679       0.006978       0.001788       0.018624       0.019969      -0.003771      -0.040666      -0.007167      -0.005528      -0.177956      -0.076071       0.032949       0.043123              9.524450      12.953924      -3.556286      -1.481808       8.542534       2.580443       7.076893           0.054515
          102              O       0.143175      -2.059761       5.162822      -0.556819      35.947656 0.54173969E+03  0.13053111E+05                                 8.647407                            7.181263       0.307486       2.138003                    0.998058      27.872875      73.444855       0.712099       0.356979      -1.140150      -0.010238      -0.013224       0.018405       0.024868      -0.020755       0.038059       0.045412      -0.027297      -0.163131      -0.090418       0.030584       0.059834              9.967325       6.505317      -0.889266      -0.837584      16.504516       3.349088       6.892143           0.056528
          103              O       5.864884      -2.705574       6.934465      -0.534111      34.553684 0.60294496E+03  0.14916470E+05                                 8.404211                            7.648358       0.203319       2.118534                    0.996324      27.635024      73.698730       0.680499       0.363823      -1.135159       0.003879      -0.008213      -0.004852       0.010297       0.038450       0.033273      -0.017254      -0.066231       0.073165      -0.076794       0.036686       0.040108              8.839626       9.437248      -0.139798       2.402222       6.712218       1.599743      10.369413          -0.046289
          104              O      -0.561295      -1.045666       7.004880      -0.532893      33.315217 0.57501901E+03  0.14053898E+05                                 8.174967                            7.452378       0.285152       2.148275                    0.996576      27.371347      72.485548       0.691915       0.362192      -1.136762       0.004338      -0.012813      -0.003853       0.014065       0.009856      -0.005649      -0.038556       0.101810       0.070781      -0.077863       0.030134       0.047729              8.508802       7.347293       0.913667      -2.653712       8.532599      -1.255023       9.646515          -0.047133
          105              O       5.049563       2.912072       8.689329      -0.548721      34.677390 0.53790914E+03  0.12932880E+05                                 8.424490                            7.154794       0.447384       2.187550                    0.998427      27.680590      72.768294       0.713844       0.356875      -1.140670      -0.011848      -0.000798      -0.019346       0.022700       0.003660      -0.039447       0.008075      -0.005414      -0.172099      -0.073821       0.032118       0.041703              9.509775      12.937330       3.548917      -1.478181       8.526422      -2.573684       7.065572          -0.000110
          106              O       2.853077       4.516738       8.590034      -0.550706      35.740107 0.53785486E+03  0.12935284E+05                                 8.610170                            7.152022       0.313739       2.141163                    0.998026      27.788844      73.137871       0.714120       0.356635      -1.140506       0.010436      -0.016148      -0.020389       0.028025       0.019375       0.039263      -0.045813      -0.029983      -0.167105      -0.091896       0.030654       0.061242              9.922584       6.477772       0.884234      -0.833191      16.426250      -3.333373       6.863729          -0.000087
          107              O       5.772368       3.870926       6.818391      -0.528058      34.320800 0.59767337E+03  0.14751909E+05                                 8.361812                            7.610627       0.209148       2.122379                    0.996285      27.528219      73.301167       0.682831       0.363420      -1.135606      -0.006637      -0.007720       0.003610       0.010801      -0.038990       0.035175       0.016777      -0.064617       0.076084      -0.078009       0.037936       0.040073              8.793790       9.385133       0.138760       2.386398       6.678158      -1.590397      10.318078           0.000039
          108              O       3.557547       5.530835       6.747976      -0.526392      33.069614 0.56953970E+03  0.13884624E+05                                 8.127852                            7.410832       0.292782       2.152575                    0.996579      27.264871      72.076615       0.694792       0.361611      -1.137389      -0.003438      -0.016065       0.002528       0.016622      -0.009634      -0.005908       0.039358       0.100695       0.072159      -0.078016       0.030032       0.047984              8.457922       7.303509      -0.906141      -2.635944       8.476816       1.246903       9.593440           0.000068
          109              O       0.729063      -2.912077       8.689329      -0.551615      34.749735 0.53925766E+03  0.12972955E+05                                 8.436643                            7.164180       0.448824       2.186881                    0.998549      27.712113      72.864126       0.713338       0.356918      -1.140677      -0.006988      -0.001786      -0.018624       0.019972      -0.003770      -0.040666      -0.007169      -0.005527      -0.177961      -0.076073       0.032949       0.043123              9.524506      12.954009      -3.556307      -1.481814       8.542580       2.580457       7.076928          -0.054506
          110              O       7.173577       8.636257       8.590034      -0.556828      35.947786 0.54174202E+03  0.13053187E+05                                 8.647450                            7.181296       0.307486       2.138002                    0.998058      27.872867      73.445014       0.712094       0.356980      -1.140148       0.010239       0.013235      -0.018405       0.024874      -0.020754       0.038059       0.045412      -0.027299      -0.163138      -0.090419       0.030584       0.059835              9.967379       6.505346      -0.889266      -0.837587      16.504619       3.349100       6.892170          -0.056520
          111              O       1.451868       9.282070       6.818391      -0.534107      34.553834 0.60294832E+03  0.14916568E+05                                 8.404218                            7.648367       0.203313       2.118532                    0.996324      27.635111      73.698916       0.680501       0.363822      -1.135161      -0.003871       0.008213       0.004861       0.010299       0.038450       0.033271      -0.017253      -0.066230       0.073163      -0.076792       0.036685       0.040106              8.839632       9.437250      -0.139802       2.402211       6.712226       1.599748      10.369421           0.046298
          112              O       7.878047       7.622162       6.747976      -0.532889      33.315319 0.57502112E+03  0.14053958E+05                                 8.174968                            7.452380       0.285147       2.148273                    0.996576      27.371412      72.485657       0.691917       0.362191      -1.136763      -0.004342       0.012807       0.003862       0.014063       0.009855      -0.005649      -0.038554       0.101808       0.070781      -0.077861       0.030133       0.047728              8.508804       7.347294       0.913663      -2.653713       8.532597      -1.255018       9.646521           0.047142
          113              O       2.267189       3.664424       5.063527      -0.548718      34.677179 0.53790492E+03  0.12932764E+05                                 8.424501                            7.154799       0.447371       2.187546                    0.998427      27.680375      72.767895       0.713838       0.356879      -1.140666       0.011852       0.000796       0.019357       0.022711       0.003661      -0.039426       0.008077      -0.005387      -0.172091      -0.073804       0.032104       0.041700              9.509791      12.937363       3.548927      -1.478185       8.526432      -2.573684       7.065578           0.000105
          114              O       4.463675       2.059758       5.162822      -0.550702      35.739768 0.53784851E+03  0.12935104E+05                                 8.610160                            7.152013       0.313728       2.141161                    0.998026      27.788580      73.137291       0.714115       0.356638      -1.140503      -0.010441       0.016152       0.020401       0.028038       0.019365       0.039256      -0.045794      -0.030003      -0.167104      -0.091877       0.030640       0.061238              9.922573       6.477762       0.884227      -0.833184      16.426242      -3.333362       6.863715           0.000083
          115              O       1.544384       2.705570       6.934465      -0.528064      34.321202 0.59768204E+03  0.14752164E+05                                 8.361836                            7.610651       0.209148       2.122378                    0.996284      27.528458      73.301705       0.682835       0.363417      -1.135610       0.006624       0.007713      -0.003607       0.010788      -0.038995       0.035166       0.016775      -0.064645       0.076114      -0.078018       0.037943       0.040075              8.793813       9.385160       0.138768       2.386393       6.678179      -1.590402      10.318102          -0.000043
          116              O       3.759205       1.045661       7.004880      -0.526397      33.069912 0.56954593E+03  0.13884801E+05                                 8.127857                            7.410838       0.292792       2.152577                    0.996579      27.265080      72.077004       0.694797       0.361607      -1.137392       0.003439       0.016052      -0.002524       0.016609      -0.009628      -0.005907       0.039349       0.100726       0.072189      -0.078027       0.030041       0.047986              8.457927       7.303511      -0.906139      -2.635943       8.476824       1.246901       9.593444          -0.000072

******************************************************
Auxiliary information for the entire system
The total spin magnetic moment of the unit cell is   0.000061
The total net atomic charge of the unit cell is   0.000001
Accuracy of reproducing the electrostatic potential in the unit cell:
  The inner radius (bohr) =    5.0000
  The outer radius (bohr) =   12.0000
  Valid grid points have density less than (e/(bohr^3)) =    0.0001
  The number of valid grid points were=        57306
  The rms potential error without charges in kcal/mol is=      2.06669
  The rms potential error with partial charges in kcal/mol is=      0.50891
  The RRMSE value at monopole order=      0.24624
  The rms potential error with partial charges and cloud penetration in kcal/mol is=      0.51150
  The RRMSE value at monopole order with cloud penetration is=      0.24750
  The rms potential error with partial charges and atomic dipoles in kcal/mol is=      0.45344
  The RRMSE value at dipole order=      0.21940
  The rms potential error with partial charges, atomic dipoles and cloud penetration in kcal/mol is=      0.45433
  The RRMSE value at dipole order with cloud penetration=      0.21984

******************************************************
The electron densities and ab initio electrostatic potential were computed in VASP using the PBE functional and
projector augmented wave method. See the main text of the journal article for a description of computational details.
The atomic charges, dipoles, and quadrupoles were computed with the DDEC6 method as described in
(a) T. A. Manz and N. Gabaldon Limas, RSC Adv. 6 (2016) 47771-47801 DOI: 10.1039/c6ra04656h
(b) N. Gabaldon Limas and T. A. Manz, RSC Adv. 8 (2018) 2678-2707 DOI: 10.1039/c7ra11829e.
For each atom in the material, the electron cloud parameters were fit to the spherically averaged atom-in-material
electron density using radial positions for which this density was between 10^-4 and 10^-2 electrons per cubic bohr.
The polarizabilities, dispersion coefficients, and quantum Drude oscillator (QDO) parameters were fit using the MCLF method.
The magnetic structure of the system was optimized in VASP from the default ferromagnetic initial guess using spin polarization.
The atomic spin moments (ASMs) were computed on this optimized magnetic structure using the DDEC6 partition as inputs
to the method of T. A. Manz and D. S. Sholl, J. Chem. Theory Comput. 7 (2011) 4146-4164 DOI: 10.1021/ct200539n.
The RMSE and RRMSE were computed using a uniform grid with Ewald summation.
