# Supplementary material for: A collection of forcefield precursors for metal–organic frameworks
Source: RSC Adv. 2019 Nov 13;9(63):36492–507. doi: 10.1039/c9ra07327b (PMC9075174; doi:10.1039/c9ra07327b)
Supplement: RA-009-C9RA07327B-s5857 [file RA-009-C9RA07327B-s5857.xyz]

  116
jmolscript: load "" {1 1 1} spacegroup "x,y,z" unitcell [{      8.633300     0.000000     0.000000 }, {      0.000000    13.158800     0.000000 }, {     -1.260839    -6.579268    13.809082 }]
Cu     3.254138     3.891791     7.991868     0.765705
Cu    -0.198327    -2.687629     5.817214     0.738472
Cu     4.118323     2.687741     5.817214     0.765700
Cu     7.570788     9.267161     7.991868     0.738471
H      1.841554     3.275327    10.674420     0.097941
H      0.444447     4.212249    12.218276     0.125040
H      0.998688     7.737474    10.431381     0.129623
H      2.342269     6.701862     8.887525     0.102165
H     -0.348445    -5.452888    12.458554     0.090602
H      7.151600     2.734491     9.647025     0.134552
H     -0.730455     3.496375     8.520204     0.147483
H      0.112283     1.297540     8.641724     0.103133
H     -0.587480     1.490961     7.266339     0.101820
H      6.093854     0.504060     8.183262     0.144831
H      6.900718     0.198788     9.473030     0.128973
H      1.214257     9.854655     3.134662     0.097627
H      2.611364    10.791547     1.590806     0.124406
H      2.057123     1.158007     3.377701     0.129328
H      0.713542     0.122424     4.921557     0.100950
H      3.404256     1.126406     1.350528     0.090654
H      4.537511     9.313838     4.162057     0.134553
H      3.786266    10.075744     5.288878     0.147254
H      2.943528     7.876907     5.167358     0.103369
H      3.643291     8.070355     6.542743     0.103757
H      5.595257     7.083436     5.625820     0.144180
H      4.788393     6.778139     4.336052     0.128600
H      5.530907     3.304205     3.134662     0.097938
H      6.928014     2.367283     1.590806     0.125039
H      6.373773    -1.157942     3.377701     0.129622
H      5.030192    -0.122330     4.921557     0.102164
H      7.720906    12.032420     1.350528     0.090601
H      0.220861     3.845041     4.162057     0.134551
H      8.102916     3.083157     5.288878     0.147482
H      7.260178     5.281992     5.167358     0.103133
H      7.959941     5.088571     6.542743     0.101819
H      1.278607     6.075472     5.625820     0.144831
H      0.471743     6.380744     4.336052     0.128973
H      6.158204    -3.275123    10.674420     0.097627
H      4.761097    -4.212015    12.218276     0.124407
H      5.315338     5.421525    10.431381     0.129329
H      6.658919     6.457108     8.887525     0.100950
H      3.968205     5.453126    12.458554     0.090654
H      2.834950    -2.734306     9.647025     0.134552
H      3.586195    -3.496212     8.520204     0.147254
H      4.428933    -1.297375     8.641724     0.103369
H      3.729170    -1.490823     7.266339     0.103757
H      1.777204    -0.503904     8.183262     0.144180
H      2.584068    -0.198607     9.473030     0.128600
C      1.659255     4.185916    10.619184     0.082821
C      0.831054     4.742542    11.558202    -0.178321
C      0.572888     6.120268    11.511251     0.117609
C      1.151237     6.822938    10.500426    -0.173074
C      1.962278     6.199202     9.569694     0.100405
C     -0.265391     6.780849    12.494457     0.046248
C      5.964556     3.088447     8.020315     0.655094
C      7.287556     2.780538     8.696960    -0.334999
C     -0.734407     1.447547     8.213642    -0.130567
C      6.967859     0.293523     8.520204    -0.330778
C      7.419207    -1.055260     7.926413     0.660987
C      1.396556    10.765245     3.189898     0.084981
C      2.224757    11.321853     2.250880    -0.179200
C      2.482923    -0.459220     2.297831     0.117131
C      1.904574     0.243469     3.308656    -0.172537
C      1.093533    -0.380249     4.239388     0.099392
C      3.321202     0.201342     1.314625     0.047848
C      5.724555     9.667826     5.788767     0.654116
C      4.401555     9.359903     5.112122    -0.331521
C      3.790218     8.026921     5.595440    -0.133356
C      4.721252     6.872892     5.288878    -0.334081
C      4.269904     5.524120     5.882669     0.661830
C      5.713206     2.393616     3.189898     0.082821
C      6.541407     1.836990     2.250880    -0.178322
C      6.799573     0.459264     2.297831     0.117608
C      6.221224    -0.243406     3.308656    -0.173075
C      5.410183     0.380330     4.239388     0.100404
C      7.637852    -0.201317     1.314625     0.046249
C      1.407905     3.491085     5.788767     0.655094
C      0.084905     3.798994     5.112122    -0.334998
C     -0.526432     5.131985     5.595440    -0.130567
C      0.404602     6.286009     5.288878    -0.330777
C     -0.046746     7.634792     5.882669     0.660986
C      5.975905    -4.185713    10.619184     0.084982
C      5.147704    -4.742321    11.558202    -0.179200
C      4.889538     7.038752    11.511251     0.117132
C      5.467887     6.336063    10.500426    -0.172538
C      6.278928     6.959781     9.569694     0.099392
C      4.051259     6.378190    12.494457     0.047846
C      1.647906    -3.088294     8.020315     0.654116
C      2.970906    -2.780371     8.696960    -0.331521
C      3.582243    -1.447389     8.213642    -0.133356
C      2.651209    -0.293360     8.520204    -0.334081
C      3.102557     1.055412     7.926413     0.661831
N      2.212635     4.875428     9.635977    -0.227631
N     -0.885452     6.157131    13.394810    -0.180805
N      0.843176    -1.704025     4.173105    -0.226058
N      3.941263    12.736406     0.414272    -0.183581
N      5.159826     1.704104     4.173105    -0.227631
N      8.257913     0.422401     0.414272    -0.180802
N      6.529285     8.283557     9.635977    -0.226058
N      3.431198    -6.156874    13.394810    -0.183574
O      5.064285     3.676652     8.708559    -0.555943
O      7.209481    -2.072429     8.625429    -0.549065
O      5.805260     2.704199     6.843229    -0.532924
O      7.897483    -1.042112     6.791859    -0.524713
O      6.624826    10.256017     5.100523    -0.552055
O      4.479630     4.506939     5.183653    -0.553947
O      5.883851     9.283600     6.965853    -0.526871
O      3.791628     5.537290     7.017223    -0.531449
O      2.308176     2.902880     5.100523    -0.555943
O      0.162980     8.651961     5.183653    -0.549066
O      1.567201     3.875333     6.965853    -0.532926
O     -0.525022     7.621644     7.017223    -0.524711
O      0.747635    -3.676485     8.708559    -0.552055
O      2.892831     2.072593     8.625429    -0.553948
O      1.488610    -2.704068     6.843229    -0.526871
O      3.580833     1.042242     6.791859    -0.531447

The following XYZ coordinates are in angstroms. Other properties are in atomic units.
The sperically averaged electron density of each atom fit to a function of the form exp(a - br)
eigen_1, eigen_2 and eigen_3 are the three eigenvalues of traceless quadrupole moment tensor
  atom number  atomic symbol              X              Y              Z     net charge C6 coefficient C8 coefficient C10 coefficient fluctuating dipole atomic polarizability isotropic forcefield polarizability              a              b squared Pearson coefficient          <r^3>          <r^4>         wp_QDO          m_QDO          q_QDO       dipole_x       dipole_y       dipole_z         dipole            Qxy            Qxz            Qyz     Q(x^2-y^2)  Q(3z^2 - R^2)        eigen_1        eigen_2        eigen_3 static polarizability      alpha(xx)      alpha(xy)      alpha(xz)      alpha(yy)      alpha(yz)      alpha(zz) atomic spin moment
            1             Cu       3.254138       3.891791       7.991868       0.765705      64.175022 0.12083557E+04  0.34175119E+05                                13.762114                           11.978462       1.256949       2.302504                    0.994180      42.655407     106.747178       0.486354       0.445286      -1.123239      -0.027141       0.036051       0.072634       0.085511       0.056521       0.106418      -0.142129       0.019720      -0.349090      -0.244663       0.113513       0.131150             15.772824      18.358877      -1.112926       0.099652      16.656539       1.146162      12.303057           0.687349
            2             Cu      -0.198327      -2.687629       5.817214       0.738472      65.225477 0.12331324E+04  0.35097718E+05                                14.017024                           12.194030       1.083821       2.244592                    0.993151      43.135873     108.741462       0.475906       0.452185      -1.117513       0.025468       0.033319      -0.070789       0.082279      -0.056247       0.104780       0.139554       0.020606      -0.341370      -0.240477       0.112284       0.128193             16.076779      18.712358       1.165041       0.072677      16.967520      -1.212331      12.550459           0.000764
            3             Cu       4.118323       2.687741       5.817214       0.765700      64.175228 0.12083608E+04  0.34175302E+05                                13.762153                           11.978496       1.256942       2.302500                    0.994180      42.655500     106.747526       0.486352       0.445286      -1.123238       0.027141      -0.036051      -0.072634       0.085510       0.056520       0.106417      -0.142128       0.019719      -0.349085      -0.244661       0.113512       0.131149             15.772870      18.358930      -1.112931       0.099651      16.656587       1.146168      12.303093          -0.687244
            4             Cu       7.570788       9.267161       7.991868       0.738471      65.225294 0.12331282E+04  0.35097583E+05                                14.017033                           12.194037       1.083814       2.244590                    0.993151      43.135776     108.741348       0.475904       0.452187      -1.117511      -0.025470      -0.033321       0.070791       0.082282      -0.056251       0.104788       0.139565       0.020608      -0.341398      -0.240496       0.112293       0.128203             16.076790      18.712374       1.165044       0.072678      16.967532      -1.212332      12.550465          -0.000763
            5              H       1.841554       3.275327      10.674420       0.097941       1.187302 0.85227265E+01  0.83677420E+02                                 1.753107                            1.632799      -0.883893       2.454634                    0.999129       3.306638       8.793832       0.531812       1.173055      -0.736010       0.007839      -0.044206       0.003626       0.045042       0.000479      -0.008767      -0.011374      -0.015821      -0.005975      -0.015640      -0.001591       0.017230              1.796222       1.476712      -0.248641      -0.056667       2.408523       0.187705       1.503433          -0.000018
            6              H       0.444447       4.212249      12.218276       0.125040       1.280448 0.99161162E+01  0.10167836E+03                                 1.879044                            1.793831      -1.169467       2.329654                    0.996256       3.490382       9.660202       0.490870       1.216894      -0.725243      -0.013085      -0.024671       0.023577       0.036548       0.002104      -0.001624      -0.011719      -0.032632      -0.013919      -0.014271      -0.009418       0.023689              1.887945       1.696295       0.137163      -0.339283       1.743760      -0.233783       2.223780          -0.000005
            7              H       0.998688       7.737474      10.431381       0.129623       1.056178 0.79048478E+01  0.77984323E+02                                 1.761521                            1.682685      -1.142662       2.342494                    0.996741       3.601720      10.371515       0.462220       1.343209      -0.694899      -0.007123       0.034358      -0.002889       0.035207      -0.003250      -0.007615       0.005642      -0.012574      -0.003997      -0.011430      -0.000862       0.012292              1.788162       1.527383      -0.133978      -0.049683       2.229454      -0.265965       1.607649          -0.000000
            8              H       2.342269       6.701862       8.887525       0.102165       0.957682 0.67072477E+01  0.63579117E+02                                 1.656491                            1.552802      -0.960418       2.425122                    0.997988       3.542381      10.036174       0.479310       1.348091      -0.693481       0.015569       0.027834      -0.034633       0.047081       0.002274      -0.007240      -0.007650      -0.018696       0.001028      -0.013475      -0.001471       0.014947              1.714095       1.568681       0.172365      -0.358916       1.630270      -0.340718       1.943334          -0.000020
            9              H      -0.348445      -5.452888      12.458554       0.090602       1.484833 0.13096195E+02  0.14524325E+03                                 2.159249                            2.125268      -1.265024       2.269853                    0.993990       3.936369      11.664319       0.427014       1.293343      -0.707955      -0.001010       0.036908       0.000266       0.036923       0.007020       0.001773      -0.006549      -0.017108      -0.016660      -0.011482      -0.003889       0.015371              2.148347       1.952889      -0.132562      -0.143493       2.382710      -0.144627       2.109442           0.000003
           10              H       7.151600       2.734491       9.647025       0.134552       1.063327 0.83712379E+01  0.82041994E+02                                 1.653813                            1.637779      -0.762024       2.518154                    0.999604       3.241552       8.688706       0.520125       1.201578      -0.729644      -0.003397      -0.008367       0.021531       0.023348      -0.004877      -0.001713      -0.003723      -0.001572       0.017720      -0.008848       0.001483       0.007365              1.644320       1.439402      -0.018209      -0.036703       1.504284       0.102560       1.989275          -0.000663
           11              H      -0.730455       3.496375       8.520204       0.147483       0.875407 0.63605161E+01  0.59515710E+02                                 1.568033                            1.515534      -0.823905       2.495229                    0.998849       3.420024       9.636474       0.483389       1.354161      -0.692492       0.021656       0.014173      -0.008054       0.027105       0.002894      -0.001438      -0.000720      -0.007607      -0.020959      -0.007284      -0.001074       0.008358              1.601814       1.688516       0.372740      -0.062986       1.800362      -0.044208       1.316564           0.000056
           12              H       0.112283       1.297540       8.641724       0.103133       1.004787 0.74768498E+01  0.71947097E+02                                 1.641222                            1.583086      -0.645271       2.559534                    0.999502       3.433519       9.420267       0.506395       1.256961      -0.714337       0.025158      -0.005434       0.016280       0.030455      -0.002377       0.005045      -0.002588       0.004379      -0.004545      -0.005088      -0.002445       0.007533              1.674751       2.173988      -0.141846       0.285621       1.472363      -0.015590       1.377903           0.000348
           13              H      -0.587480       1.490961       7.266339       0.101820       0.924565 0.72950712E+01  0.70648723E+02                                 1.620286                            1.618469      -0.953361       2.414160                    0.996399       3.698855      10.606971       0.469700       1.346513      -0.693391      -0.000588       0.001421      -0.030636       0.030674       0.003567      -0.005599      -0.000971      -0.002430       0.026348      -0.009153      -0.001867       0.011019              1.615817       1.457771      -0.006093      -0.133844       1.524950      -0.047031       1.864730          -0.000125
           14              H       6.093854       0.504060       8.183262       0.144831       0.856683 0.63087337E+01  0.59192121E+02                                 1.574141                            1.531931      -0.985501       2.424232                    0.996703       3.498200      10.025046       0.467969       1.394979      -0.684101      -0.020355       0.013930      -0.011515       0.027221      -0.001179       0.001532       0.003798       0.010062      -0.003578      -0.007205       0.001234       0.005971              1.604008       2.015635      -0.142708       0.233433       1.515936      -0.063661       1.280452           0.000039
           15              H       6.900718       0.198788       9.473030       0.128973       1.019527 0.79461066E+01  0.76190486E+02                                 1.549689                            1.548433      -0.714744       2.533978                    0.999856       3.128803       8.059027       0.564544       1.131519      -0.747266       0.005146       0.001449       0.023735       0.024330       0.001580       0.003076      -0.000437      -0.002495       0.015031      -0.005376      -0.000606       0.005983              1.527367       1.328986       0.030219      -0.013255       1.464080      -0.066070       1.789035          -0.000006
           16              H       1.214257       9.854655       3.134662       0.097627       1.192836 0.85701905E+01  0.84260099E+02                                 1.758428                            1.637215      -0.894978       2.449086                    0.998992       3.313430       8.817921       0.531156       1.172877      -0.736040      -0.007486      -0.043818      -0.003437       0.044585      -0.000299      -0.008840       0.011416      -0.015481      -0.006661      -0.015785      -0.001344       0.017129              1.801870       1.480542       0.250073      -0.056970       2.417709      -0.188619       1.507357           0.000004
           17              H       2.611364      10.791547       1.590806       0.124406       1.278739 0.98982203E+01  0.10142441E+03                                 1.874936                            1.790242      -1.158099       2.334003                    0.996394       3.490980       9.650850       0.492293       1.214220      -0.725818       0.013508      -0.024282      -0.023717       0.036532      -0.002243      -0.001633       0.011800      -0.032516      -0.015074      -0.014042      -0.009781       0.023823              1.883743       1.692834      -0.136536      -0.337876       1.740165       0.232679       2.218230           0.000003
           18              H       2.057123       1.158007       3.377701       0.129328       1.059612 0.79415466E+01  0.78487420E+02                                 1.770345                            1.690500      -1.170363       2.331742                    0.996357       3.612365      10.433342       0.459256       1.349449      -0.693650       0.006754       0.034862       0.002638       0.035608       0.003260      -0.007766      -0.005408      -0.012659      -0.002674      -0.011564      -0.000586       0.012150              1.797364       1.534205       0.135141      -0.050043       2.242630       0.268380       1.615258          -0.000088
           19              H       0.713542       0.122424       4.921557       0.100950       0.957625 0.67056218E+01  0.63539290E+02                                 1.654379                            1.551125      -0.961117       2.425286                    0.998070       3.538677      10.013165       0.480416       1.345506      -0.694038      -0.015160       0.027760       0.035212       0.047332      -0.002466      -0.007070       0.007783      -0.019022      -0.000166      -0.013384      -0.001838       0.015222              1.711757       1.566753      -0.171846      -0.357937       1.628190       0.339746       1.940328           0.000003
           20              H       3.404256       1.126406       1.350528       0.090654       1.494815 0.13209689E+02  0.14684241E+03                                 2.170387                            2.135584      -1.276902       2.264331                    0.993903       3.948579      11.720369       0.425574       1.294708      -0.707652       0.001103       0.036579      -0.000142       0.036596      -0.007488       0.002367       0.006582      -0.017127      -0.016300      -0.012241      -0.003266       0.015506              2.159471       1.962045       0.133697      -0.144876       2.396300       0.145967       2.120067           0.000003
           21              H       4.537511       9.313838       4.162057       0.134553       1.060493 0.83431856E+01  0.81702104E+02                                 1.651299                            1.635415      -0.753182       2.522357                    0.999653       3.237698       8.676184       0.520295       1.202141      -0.729526       0.003015      -0.008912      -0.022310       0.024213       0.005283      -0.001975       0.003431      -0.001291       0.017417      -0.009174       0.002106       0.007068              1.641822       1.437519       0.018077      -0.036617       1.502351      -0.102204       1.985595           0.000045
           22              H       3.786266      10.075744       5.288878       0.147254       0.875719 0.63649535E+01  0.59581693E+02                                 1.569945                            1.517302      -0.822670       2.495306                    0.998850       3.423807       9.656565       0.482401       1.356376      -0.692045      -0.021612       0.014506       0.007554       0.027103      -0.002863      -0.001260       0.000686      -0.007729      -0.020941      -0.007214      -0.001157       0.008372              1.603857       1.690718      -0.373308      -0.062942       1.802801       0.044146       1.318053          -0.000127
           23              H       2.943528       7.876907       5.167358       0.103369       1.004460 0.74743431E+01  0.71914649E+02                                 1.640579                            1.582597      -0.645250       2.559245                    0.999495       3.433069       9.417504       0.506598       1.256605      -0.714410      -0.025053      -0.005126      -0.016476       0.030420       0.002786       0.004689       0.002671       0.003452      -0.006581      -0.005227      -0.002180       0.007407              1.674055       2.172675       0.141692       0.285191       1.472024       0.015569       1.377468           0.000017
           24              H       3.643291       8.070355       6.542743       0.103757       0.923559 0.72880910E+01  0.70588193E+02                                 1.621109                            1.619280      -0.960300       2.411547                    0.996262       3.700928      10.625223       0.468734       1.349153      -0.692816       0.001033       0.001116       0.029985       0.030024      -0.003830      -0.006073       0.000831      -0.002787       0.026644      -0.009724      -0.001652       0.011376              1.616683       1.458569       0.006111      -0.134020       1.525990       0.047084       1.865490           0.000177
           25              H       5.595257       7.083436       5.625820       0.144180       0.857953 0.63174428E+01  0.59265720E+02                                 1.572468                            1.530375      -0.975031       2.427719                    0.996899       3.496396      10.003435       0.469633       1.390226      -0.685015       0.019926       0.014284       0.011839       0.027225       0.000437       0.001586      -0.003413       0.010180      -0.004349      -0.006742       0.000588       0.006154              1.602248       2.013055       0.142439       0.233338       1.514156       0.063678       1.279532          -0.000103
           26              H       4.788393       6.778139       4.336052       0.128600       1.025669 0.80134705E+01  0.77034105E+02                                 1.559387                            1.557899      -0.734255       2.526295                    0.999763       3.137726       8.104552       0.560989       1.135767      -0.746223      -0.005273       0.001067      -0.023180       0.023796      -0.001421       0.003428       0.000283      -0.002895       0.015839      -0.005670      -0.000734       0.006404              1.536878       1.336359      -0.030511      -0.013602       1.473208       0.066688       1.801068           0.000631
           27              H       5.530907       3.304205       3.134662       0.097938       1.187305 0.85227527E+01  0.83677749E+02                                 1.753111                            1.632803      -0.883896       2.454633                    0.999129       3.306641       8.793846       0.531811       1.173056      -0.736010      -0.007839       0.044206      -0.003626       0.045042       0.000479      -0.008767      -0.011374      -0.015821      -0.005976      -0.015640      -0.001591       0.017230              1.796227       1.476715      -0.248642      -0.056667       2.408531       0.187706       1.503436           0.000022
           28              H       6.928014       2.367283       1.590806       0.125039       1.280449 0.99161205E+01  0.10167841E+03                                 1.879044                            1.793831      -1.169468       2.329654                    0.996256       3.490382       9.660201       0.490870       1.216894      -0.725243       0.013085       0.024671      -0.023577       0.036548       0.002104      -0.001624      -0.011719      -0.032632      -0.013919      -0.014271      -0.009418       0.023689              1.887946       1.696295       0.137163      -0.339283       1.743761      -0.233783       2.223781           0.000009
           29              H       6.373773      -1.157942       3.377701       0.129622       1.056181 0.79048773E+01  0.77984687E+02                                 1.761524                            1.682689      -1.142666       2.342492                    0.996741       3.601726      10.371537       0.462219       1.343209      -0.694899       0.007123      -0.034358       0.002889       0.035207      -0.003250      -0.007615       0.005642      -0.012574      -0.003996      -0.011430      -0.000863       0.012292              1.788166       1.527386      -0.133978      -0.049683       2.229459      -0.265966       1.607652           0.000002
           30              H       5.030192      -0.122330       4.921557       0.102164       0.957684 0.67072577E+01  0.63579239E+02                                 1.656492                            1.552803      -0.960420       2.425121                    0.997988       3.542385      10.036189       0.479310       1.348091      -0.693481      -0.015569      -0.027834       0.034633       0.047081       0.002274      -0.007240      -0.007650      -0.018696       0.001028      -0.013475      -0.001471       0.014947              1.714097       1.568683       0.172365      -0.358917       1.630272      -0.340719       1.943337           0.000023
           31              H       7.720906      12.032420       1.350528       0.090601       1.484835 0.13096216E+02  0.14524353E+03                                 2.159251                            2.125270      -1.265025       2.269853                    0.993990       3.936371      11.664326       0.427013       1.293343      -0.707955       0.001010      -0.036908      -0.000266       0.036923       0.007020       0.001773      -0.006549      -0.017108      -0.016660      -0.011482      -0.003889       0.015371              2.148349       1.952890      -0.132563      -0.143494       2.382712      -0.144627       2.109444           0.000001
           32              H       0.220861       3.845041       4.162057       0.134551       1.063325 0.83712229E+01  0.82041800E+02                                 1.653811                            1.637777      -0.762024       2.518155                    0.999604       3.241549       8.688692       0.520125       1.201577      -0.729644       0.003397       0.008367      -0.021531       0.023348      -0.004877      -0.001713      -0.003723      -0.001572       0.017720      -0.008848       0.001483       0.007365              1.644319       1.439400      -0.018209      -0.036703       1.504282       0.102560       1.989273           0.000666
           33              H       8.102916       3.083157       5.288878       0.147482       0.875408 0.63605231E+01  0.59515786E+02                                 1.568034                            1.515535      -0.823904       2.495229                    0.998849       3.420025       9.636475       0.483389       1.354161      -0.692492      -0.021656      -0.014173       0.008054       0.027105       0.002894      -0.001438      -0.000720      -0.007607      -0.020959      -0.007284      -0.001074       0.008358              1.601814       1.688517       0.372740      -0.062986       1.800362      -0.044208       1.316564          -0.000054
           34              H       7.260178       5.281992       5.167358       0.103133       1.004787 0.74768498E+01  0.71947088E+02                                 1.641222                            1.583086      -0.645271       2.559534                    0.999502       3.433518       9.420260       0.506396       1.256960      -0.714337      -0.025158       0.005434      -0.016280       0.030455      -0.002377       0.005045      -0.002588       0.004380      -0.004545      -0.005088      -0.002445       0.007533              1.674751       2.173987      -0.141846       0.285621       1.472362      -0.015590       1.377902          -0.000347
           35              H       7.959941       5.088571       6.542743       0.101819       0.924565 0.72950680E+01  0.70648685E+02                                 1.620286                            1.618469      -0.953359       2.414161                    0.996399       3.698854      10.606968       0.469700       1.346513      -0.693391       0.000588      -0.001421       0.030636       0.030674       0.003567      -0.005599      -0.000971      -0.002430       0.026347      -0.009153      -0.001867       0.011019              1.615817       1.457771      -0.006093      -0.133844       1.524950      -0.047031       1.864730           0.000127
           36              H       1.278607       6.075472       5.625820       0.144831       0.856682 0.63087317E+01  0.59192097E+02                                 1.574141                            1.531931      -0.985501       2.424232                    0.996703       3.498199      10.025043       0.467969       1.394979      -0.684101       0.020355      -0.013930       0.011515       0.027221      -0.001179       0.001532       0.003798       0.010062      -0.003578      -0.007205       0.001234       0.005971              1.604008       2.015635      -0.142708       0.233433       1.515936      -0.063661       1.280452          -0.000037
           37              H       0.471743       6.380744       4.336052       0.128973       1.019525 0.79460763E+01  0.76190103E+02                                 1.549685                            1.548429      -0.714747       2.533977                    0.999856       3.128799       8.059005       0.564546       1.131517      -0.747266      -0.005145      -0.001449      -0.023735       0.024330       0.001580       0.003076      -0.000437      -0.002495       0.015032      -0.005376      -0.000607       0.005983              1.527363       1.328983       0.030219      -0.013255       1.464076      -0.066070       1.789030           0.000010
           38              H       6.158204      -3.275123      10.674420       0.097627       1.192834 0.85701783E+01  0.84259957E+02                                 1.758427                            1.637215      -0.894977       2.449087                    0.998992       3.313428       8.817917       0.531156       1.172878      -0.736040       0.007486       0.043818       0.003437       0.044585      -0.000299      -0.008840       0.011416      -0.015481      -0.006661      -0.015785      -0.001344       0.017129              1.801869       1.480542       0.250072      -0.056970       2.417708      -0.188619       1.507357          -0.000000
           39              H       4.761097      -4.212015      12.218276       0.124407       1.278741 0.98982375E+01  0.10142465E+03                                 1.874939                            1.790244      -1.158099       2.334003                    0.996394       3.490982       9.650864       0.492292       1.214222      -0.725818      -0.013508       0.024282       0.023717       0.036532      -0.002243      -0.001633       0.011800      -0.032516      -0.015074      -0.014042      -0.009781       0.023823              1.883746       1.692836      -0.136536      -0.337877       1.740168       0.232679       2.218233           0.000001
           40              H       5.315338       5.421525      10.431381       0.129329       1.059614 0.79415635E+01  0.78487628E+02                                 1.770346                            1.690501      -1.170364       2.331741                    0.996357       3.612369      10.433356       0.459256       1.349449      -0.693650      -0.006755      -0.034862      -0.002638       0.035608       0.003260      -0.007766      -0.005408      -0.012659      -0.002674      -0.011564      -0.000586       0.012150              1.797366       1.534206       0.135141      -0.050043       2.242632       0.268380       1.615259           0.000090
           41              H       6.658919       6.457108       8.887525       0.100950       0.957625 0.67056233E+01  0.63539303E+02                                 1.654379                            1.551125      -0.961117       2.425286                    0.998070       3.538677      10.013163       0.480416       1.345506      -0.694038       0.015160      -0.027759      -0.035212       0.047332      -0.002466      -0.007070       0.007783      -0.019022      -0.000165      -0.013384      -0.001838       0.015222              1.711757       1.566753      -0.171846      -0.357937       1.628189       0.339746       1.940328          -0.000001
           42              H       3.968205       5.453126      12.458554       0.090654       1.494813 0.13209668E+02  0.14684213E+03                                 2.170385                            2.135582      -1.276901       2.264331                    0.993903       3.948578      11.720364       0.425574       1.294708      -0.707652      -0.001103      -0.036579       0.000142       0.036596      -0.007488       0.002367       0.006582      -0.017127      -0.016300      -0.012241      -0.003265       0.015506              2.159469       1.962044       0.133697      -0.144876       2.396297       0.145966       2.120065           0.000001
           43              H       2.834950      -2.734306       9.647025       0.134552       1.060495 0.83431996E+01  0.81702276E+02                                 1.651300                            1.635417      -0.753179       2.522358                    0.999653       3.237701       8.676194       0.520294       1.202141      -0.729526      -0.003016       0.008912       0.022310       0.024213       0.005283      -0.001975       0.003431      -0.001291       0.017416      -0.009174       0.002106       0.007068              1.641823       1.437520       0.018077      -0.036617       1.502353      -0.102204       1.985597          -0.000042
           44              H       3.586195      -3.496212       8.520204       0.147254       0.875719 0.63649562E+01  0.59581721E+02                                 1.569945                            1.517302      -0.822669       2.495306                    0.998850       3.423807       9.656563       0.482401       1.356375      -0.692045       0.021613      -0.014506      -0.007554       0.027103      -0.002863      -0.001260       0.000686      -0.007729      -0.020942      -0.007215      -0.001157       0.008372              1.603857       1.690718      -0.373308      -0.062942       1.802801       0.044146       1.318053           0.000129
           45              H       4.428933      -1.297375       8.641724       0.103369       1.004459 0.74743322E+01  0.71914520E+02                                 1.640578                            1.582596      -0.645249       2.559245                    0.999495       3.433067       9.417498       0.506598       1.256605      -0.714410       0.025053       0.005126       0.016476       0.030420       0.002786       0.004689       0.002671       0.003452      -0.006581      -0.005227      -0.002180       0.007407              1.674054       2.172673       0.141692       0.285191       1.472023       0.015569       1.377467          -0.000015
           46              H       3.729170      -1.490823       7.266339       0.103757       0.923559 0.72880926E+01  0.70588208E+02                                 1.621109                            1.619279      -0.960300       2.411547                    0.996262       3.700928      10.625221       0.468734       1.349152      -0.692816      -0.001033      -0.001116      -0.029985       0.030024      -0.003830      -0.006073       0.000831      -0.002787       0.026644      -0.009724      -0.001652       0.011376              1.616683       1.458569       0.006111      -0.134020       1.525990       0.047084       1.865490          -0.000175
           47              H       1.777204      -0.503904       8.183262       0.144180       0.857953 0.63174435E+01  0.59265733E+02                                 1.572468                            1.530375      -0.975032       2.427719                    0.996899       3.496397      10.003441       0.469633       1.390227      -0.685015      -0.019926      -0.014284      -0.011838       0.027225       0.000437       0.001586      -0.003413       0.010180      -0.004349      -0.006742       0.000588       0.006154              1.602249       2.013056       0.142439       0.233338       1.514157       0.063678       1.279533           0.000104
           48              H       2.584068      -0.198607       9.473030       0.128600       1.025671 0.80134934E+01  0.77034394E+02                                 1.559390                            1.557903      -0.734256       2.526295                    0.999763       3.137729       8.104568       0.560988       1.135769      -0.746223       0.005273      -0.001067       0.023179       0.023796      -0.001421       0.003428       0.000283      -0.002895       0.015839      -0.005670      -0.000734       0.006404              1.536881       1.336361      -0.030511      -0.013602       1.473211       0.066689       1.801072          -0.000626
           49              C       1.659255       4.185916      10.619184       0.082821      25.248392 0.31774019E+03  0.69281004E+04                                 7.534092                            5.996317       0.316835       2.120784                    0.999819      25.792605      72.128304       0.661966       0.424354      -1.055947       0.009729       0.032964      -0.033753       0.048172       0.009515       0.033189      -0.003722      -0.007168      -0.037766      -0.040558       0.010088       0.030471              8.433772       6.933985      -1.531999      -3.496620       8.855910       1.699291       9.511420          -0.000416
           50              C       0.831054       4.742542      11.558202      -0.178321      32.124265 0.45398225E+03  0.10836104E+05                                 8.888705                            7.201939      -0.057081       1.954171                    0.998961      30.228136      88.810935       0.598936       0.428441      -1.052085       0.000339       0.004365      -0.001289       0.004564       0.016271       0.014475      -0.015334      -0.015416      -0.009347      -0.031458       0.009906       0.021552              9.939287       8.367673      -2.272177      -4.311143       9.782433       2.353572      11.667756           0.000146
           51              C       0.572888       6.120268      11.511251       0.117609      34.493251 0.40261509E+03  0.93081503E+04                                 9.562606                            6.885349      -0.264053       1.939546                    0.999217      26.303933      75.588296       0.599984       0.441563      -1.046163       0.002947      -0.002197       0.008513       0.009272      -0.002914      -0.004174       0.012452      -0.009745       0.001612      -0.010431      -0.005889       0.016320             12.327176      11.397263      -2.353461      -7.708032       9.113241       1.725632      16.471024          -0.000447
           52              C       1.151237       6.822938      10.500426      -0.173074      32.577440 0.44520519E+03  0.10590200E+05                                 9.041475                            7.160752      -0.064940       1.962006                    0.998345      29.821970      87.882408       0.596175       0.431905      -1.048449       0.001820      -0.007703      -0.013712       0.015833       0.004881       0.031061       0.010869      -0.013133      -0.017972      -0.036316       0.004460       0.031856             10.580859       9.487522      -1.146191      -5.221727       9.075936      -0.706113      13.179120           0.000136
           53              C       1.962278       6.199202       9.569694       0.100405      25.882535 0.34628576E+03  0.77317985E+04                                 7.805641                            6.363484       0.157446       2.076815                    0.999111      26.040872      74.227422       0.625567       0.438517      -1.044995      -0.016296      -0.039894       0.006598       0.043596       0.015969       0.030289      -0.007653       0.011741       0.015286      -0.036348       0.001026       0.035322              8.790457       7.582650      -1.413375      -3.573014       9.272336       0.513389       9.516386          -0.000524
           54              C      -0.265391       6.780849      12.494457       0.046248      32.886524 0.34706829E+03  0.78273473E+04                                 9.401521                            6.447498      -0.408525       1.881950                    0.997126      27.712601      81.881153       0.604655       0.449158      -1.028970       0.019672      -0.006474      -0.012271       0.024072       0.006731       0.080910       0.016224       0.077766      -0.010182      -0.067891      -0.036188       0.104079             12.814314      12.635758      -1.755770      -9.101947       6.936810       1.408704      18.870375           0.000170
           55              C       5.964556       3.088447       8.020315       0.655094      19.611270 0.23913798E+03  0.49097492E+04                                 6.835687                            5.575406       0.057859       2.092620                    0.999729      21.594974      60.719807       0.612012       0.487456      -1.008941      -0.023288       0.001943      -0.012729       0.026611       0.035655      -0.027732      -0.041450      -0.108206      -0.100930      -0.063320      -0.035626       0.098946              7.673878      10.354979      -2.612953       0.728497       5.982451       1.297423       6.684204          -0.000451
           56              C       7.287556       2.780538       8.696960      -0.334999      29.321424 0.46047957E+03  0.10984008E+05                                 8.271959                            7.076765      -0.085095       1.961295                    0.997036      30.302779      87.786734       0.629601       0.407841      -1.069616       0.027086      -0.082033      -0.033299       0.092585      -0.015967      -0.016399       0.004777      -0.035089      -0.020546      -0.029274      -0.001079       0.030353              9.296428      10.656007      -1.795755       0.995707      10.653103       1.059589       6.580175           0.000283
           57              C      -0.734407       1.447547       8.213642      -0.130567      25.967410 0.40904457E+03  0.95410813E+04                                 7.860343                            6.846696      -0.182981       1.939343                    0.998965      28.933593      84.865660       0.611021       0.429757      -1.048113      -0.096259       0.012443       0.048987       0.108721       0.010502      -0.009476       0.005040      -0.060027      -0.081205      -0.033864      -0.011629       0.045493              8.809572       8.659595      -0.371535      -0.200391      12.274899       0.621509       5.494223           0.001225
           58              C       6.967859       0.293523       8.520204      -0.330778      29.974374 0.46061913E+03  0.10988816E+05                                 8.436806                            7.092915      -0.086183       1.958156                    0.997629      30.368692      88.000503       0.626842       0.409580      -1.068415       0.057858       0.064070      -0.025594       0.090041       0.011079       0.003908      -0.002611      -0.019734       0.023555      -0.019546       0.008398       0.011148              9.666406       7.870008       0.021841      -0.184560      15.294774       0.833159       5.834434          -0.000005
           59              C       7.419207      -1.055260       7.926413       0.660987      19.687158 0.23057554E+03  0.46901068E+04                                 6.852292                            5.467478      -0.017662       2.071166                    0.999682      21.389500      59.825793       0.619362       0.486174      -1.009797       0.008816      -0.025976      -0.013632       0.030632       0.018773       0.063899       0.000649       0.118417      -0.087470      -0.063118      -0.043216       0.106334              7.836918       5.069747      -0.621464      -1.503654      12.164936      -0.176627       6.276070           0.000019
           60              C       1.396556      10.765245       3.189898       0.084981      25.182171 0.31664854E+03  0.68977327E+04                                 7.517611                            5.982881       0.319073       2.122251                    0.999814      25.750389      71.954629       0.663289       0.423911      -1.056319      -0.009791       0.032080       0.035019       0.048491      -0.009724       0.031824       0.004277      -0.006997      -0.025598      -0.038067       0.008755       0.029312              8.415210       6.917587       1.530091      -3.486747       8.842293      -1.694531       9.485749           0.000004
           61              C       2.224757      11.321853       2.250880      -0.179200      32.176287 0.45490605E+03  0.10864233E+05                                 8.901588                            7.212184      -0.058105       1.953686                    0.998929      30.256440      88.933928       0.598116       0.428788      -1.051818      -0.000006       0.004628       0.001089       0.004754      -0.018657       0.013820       0.016527      -0.017274      -0.002196      -0.033420       0.009668       0.023752              9.954751       8.380501       2.279106      -4.317656       9.799286      -2.362535      11.684466          -0.000009
           62              C       2.482923      -0.459220       2.297831       0.117131      34.567343 0.40352464E+03  0.93358141E+04                                 9.580947                            6.896959      -0.266022       1.938133                    0.999311      26.340656      75.757082       0.598891       0.442055      -1.045718      -0.001120      -0.002799      -0.008514       0.009032       0.003455      -0.003100      -0.012660      -0.010054       0.006292      -0.009659      -0.007020       0.016679             12.353518      11.421423       2.359827      -7.727561       9.130959      -1.731373      16.508171           0.000000
           63              C       1.904574       0.243469       3.308656      -0.172537      32.584656 0.44532474E+03  0.10592483E+05                                 9.032080                            7.152464      -0.050222       1.965936                    0.998474      29.839683      87.897783       0.597750       0.430790      -1.049253      -0.003280      -0.007577       0.014582       0.016757      -0.003677       0.031667      -0.009527      -0.013967      -0.010895      -0.036445       0.005201       0.031245             10.568823       9.473782       1.147596      -5.211957       9.075421       0.704343      13.157267          -0.000050
           64              C       1.093533      -0.380249       4.239388       0.099392      25.911177 0.34670544E+03  0.77439122E+04                                 7.814388                            6.369882       0.160016       2.077297                    0.999132      26.057365      74.300094       0.624846       0.438867      -1.044733       0.013882      -0.039669      -0.004559       0.042274      -0.018070       0.029710       0.009646       0.014772       0.014307      -0.038440       0.002921       0.035518              8.801874       7.592468       1.421520      -3.577973       9.287382      -0.521560       9.525771          -0.000002
           65              C       3.321202       0.201342       1.314625       0.047848      32.752973 0.34551653E+03  0.77823828E+04                                 9.365536                            6.425021      -0.401197       1.884602                    0.997158      27.659701      81.629954       0.606947       0.448035      -1.029779      -0.018135      -0.007657       0.010712       0.022411      -0.007470       0.079410      -0.015967       0.076873      -0.014226      -0.066898      -0.035502       0.102401             12.759927      12.578600       1.747921      -9.056732       6.920043      -1.400327      18.781137           0.000005
           66              C       5.724555       9.667826       5.788767       0.654116      19.664686 0.23986669E+03  0.49281433E+04                                 6.847021                            5.582936       0.054789       2.091116                    0.999751      21.620292      60.799501       0.611795       0.487289      -1.009092       0.024710       0.001479       0.012671       0.027809      -0.034795      -0.025799       0.042557      -0.106164      -0.098440      -0.060780      -0.037004       0.097784              7.688313      10.380714       2.619884       0.731272       5.990176      -1.298390       6.694048          -0.000015
           67              C       4.401555       9.359903       5.112122      -0.331521      29.351729 0.46103774E+03  0.11003031E+05                                 8.285354                            7.086811      -0.088672       1.959612                    0.997032      30.325282      87.936758       0.628252       0.408504      -1.068950      -0.026544      -0.081135       0.034320       0.092008       0.014887      -0.013419      -0.003477      -0.030180      -0.022547      -0.025057      -0.002065       0.027121              9.313294      10.677776       1.801016       0.998346      10.675398      -1.061311       6.586708          -0.000679
           68              C       3.790218       8.026921       5.595440      -0.133356      26.021484 0.41007099E+03  0.95714002E+04                                 7.871298                            6.855079      -0.190617       1.936601                    0.999022      28.975820      85.028948       0.610650       0.429731      -1.048087       0.096593       0.011988      -0.051403       0.110074      -0.009550      -0.010881      -0.006777      -0.060627      -0.091242      -0.037388      -0.009938       0.047326              8.823432       8.669264       0.372575      -0.202721      12.300778      -0.621806       5.500255          -0.000952
           69              C       4.721252       6.872892       5.288878      -0.334081      29.977305 0.46061503E+03  0.10989031E+05                                 8.436048                            7.091708      -0.084195       1.958528                    0.997660      30.384788      88.057232       0.627032       0.409444      -1.068471      -0.057870       0.065247       0.025883       0.090973      -0.014700       0.003794       0.003520      -0.018315       0.029501      -0.023006       0.009985       0.013020              9.665852       7.865560      -0.022412      -0.186711      15.292564      -0.832671       5.839432          -0.000721
           70              C       4.269904       5.524120       5.882669       0.661830      19.621530 0.22967054E+03  0.46675102E+04                                 6.837716                            5.456868      -0.019586       2.071159                    0.999690      21.362151      59.739345       0.619888       0.486198      -1.009698      -0.009072      -0.025163       0.014219       0.030293      -0.018907       0.064941       0.000179       0.119759      -0.079986      -0.063421      -0.043635       0.107056              7.819420       5.060627       0.618366      -1.500058      12.133463       0.175481       6.264169          -0.000133
           71              C       5.713206       2.393616       3.189898       0.082821      25.248349 0.31773951E+03  0.69280818E+04                                 7.534084                            5.996310       0.316835       2.120784                    0.999819      25.792576      72.128201       0.661967       0.424354      -1.055947      -0.009729      -0.032964       0.033753       0.048172       0.009515       0.033189      -0.003723      -0.007168      -0.037767      -0.040559       0.010088       0.030471              8.433762       6.933975      -1.531997      -3.496614       8.855904       1.699286       9.511406           0.000420
           72              C       6.541407       1.836990       2.250880      -0.178322      32.124229 0.45398165E+03  0.10836086E+05                                 8.888699                            7.201934      -0.057081       1.954171                    0.998961      30.228112      88.810845       0.598936       0.428441      -1.052085      -0.000339      -0.004364       0.001289       0.004563       0.016271       0.014476      -0.015334      -0.015416      -0.009348      -0.031459       0.009906       0.021552              9.939280       8.367666      -2.272174      -4.311139       9.782427       2.353568      11.667746          -0.000141
           73              C       6.799573       0.459264       2.297831       0.117608      34.493250 0.40261515E+03  0.93081516E+04                                 9.562605                            6.885349      -0.264051       1.939546                    0.999217      26.303932      75.588284       0.599984       0.441563      -1.046163      -0.002946       0.002197      -0.008513       0.009272      -0.002914      -0.004174       0.012452      -0.009745       0.001612      -0.010431      -0.005889       0.016320             12.327174      11.397260      -2.353460      -7.708029       9.113241       1.725631      16.471020           0.000449
           74              C       6.221224      -0.243406       3.308656      -0.173075      32.577431 0.44520500E+03  0.10590195E+05                                 9.041474                            7.160751      -0.064941       1.962005                    0.998345      29.821970      87.882417       0.596175       0.431905      -1.048449      -0.001820       0.007703       0.013712       0.015832       0.004881       0.031061       0.010869      -0.013133      -0.017972      -0.036316       0.004460       0.031856             10.580858       9.487521      -1.146192      -5.221726       9.075937      -0.706112      13.179118          -0.000133
           75              C       5.410183       0.380330       4.239388       0.100404      25.882555 0.34628606E+03  0.77318074E+04                                 7.805646                            6.363488       0.157444       2.076814                    0.999111      26.040887      74.227487       0.625566       0.438517      -1.044995       0.016296       0.039894      -0.006598       0.043596       0.015969       0.030289      -0.007654       0.011740       0.015285      -0.036348       0.001026       0.035321              8.790464       7.582656      -1.413377      -3.573017       9.272343       0.513390       9.516393           0.000527
           76              C       7.637852      -0.201317       1.314625       0.046249      32.886501 0.34706798E+03  0.78273380E+04                                 9.401515                            6.447493      -0.408524       1.881950                    0.997126      27.712581      81.881063       0.604656       0.449157      -1.028970      -0.019672       0.006474       0.012271       0.024073       0.006731       0.080910       0.016224       0.077766      -0.010182      -0.067891      -0.036188       0.104079             12.814307      12.635750      -1.755769      -9.101943       6.936807       1.408702      18.870365          -0.000166
           77              C       1.407905       3.491085       5.788767       0.655094      19.611263 0.23913791E+03  0.49097471E+04                                 6.835685                            5.575405       0.057861       2.092621                    0.999729      21.594967      60.719776       0.612012       0.487456      -1.008941       0.023288      -0.001942       0.012729       0.026611       0.035655      -0.027732      -0.041450      -0.108207      -0.100929      -0.063321      -0.035626       0.098946              7.673875      10.354975      -2.612951       0.728495       5.982449       1.297423       6.684202           0.000453
           78              C       0.084905       3.798994       5.112122      -0.334998      29.321379 0.46047871E+03  0.10983982E+05                                 8.271948                            7.076757      -0.085094       1.961296                    0.997036      30.302743      87.786578       0.629601       0.407840      -1.069616      -0.027086       0.082034       0.033299       0.092585      -0.015967      -0.016399       0.004777      -0.035089      -0.020545      -0.029273      -0.001079       0.030352              9.296415      10.655991      -1.795749       0.995705      10.653086       1.059587       6.580168          -0.000277
           79              C      -0.526432       5.131985       5.595440      -0.130567      25.967386 0.40904411E+03  0.95410670E+04                                 7.860336                            6.846691      -0.182978       1.939344                    0.998965      28.933569      84.865548       0.611022       0.429757      -1.048114       0.096259      -0.012443      -0.048987       0.108721       0.010502      -0.009476       0.005041      -0.060027      -0.081205      -0.033864      -0.011629       0.045493              8.809563       8.659586      -0.371534      -0.200390      12.274884       0.621508       5.494219          -0.001222
           80              C       0.404602       6.286009       5.288878      -0.330777      29.974369 0.46061902E+03  0.10988812E+05                                 8.436803                            7.092913      -0.086181       1.958156                    0.997629      30.368679      88.000431       0.626843       0.409580      -1.068416      -0.057857      -0.064070       0.025594       0.090041       0.011079       0.003908      -0.002610      -0.019733       0.023556      -0.019546       0.008399       0.011147              9.666402       7.870007       0.021841      -0.184560      15.294768       0.833158       5.834431           0.000009
           81              C      -0.046746       7.634792       5.882669       0.660986      19.687171 0.23057572E+03  0.46901112E+04                                 6.852294                            5.467480      -0.017662       2.071166                    0.999682      21.389507      59.825814       0.619362       0.486174      -1.009797      -0.008816       0.025976       0.013632       0.030632       0.018773       0.063899       0.000648       0.118417      -0.087472      -0.063118      -0.043215       0.106334              7.836920       5.069749      -0.621464      -1.503655      12.164940      -0.176628       6.276072          -0.000016
           82              C       5.975905      -4.185713      10.619184       0.084982      25.182169 0.31664853E+03  0.68977325E+04                                 7.517611                            5.982881       0.319073       2.122251                    0.999814      25.750387      71.954626       0.663289       0.423911      -1.056319       0.009791      -0.032080      -0.035020       0.048491      -0.009724       0.031824       0.004276      -0.006997      -0.025597      -0.038067       0.008755       0.029312              8.415210       6.917587       1.530091      -3.486747       8.842294      -1.694532       9.485748          -0.000000
           83              C       5.147704      -4.742321      11.558202      -0.179200      32.176310 0.45490652E+03  0.10864247E+05                                 8.901593                            7.212187      -0.058106       1.953685                    0.998929      30.256461      88.934018       0.598116       0.428788      -1.051818       0.000007      -0.004628      -0.001089       0.004754      -0.018657       0.013820       0.016527      -0.017275      -0.002195      -0.033420       0.009668       0.023752              9.954755       8.380504       2.279107      -4.317656       9.799293      -2.362535      11.684469           0.000014
           84              C       4.889538       7.038752      11.511251       0.117132      34.567356 0.40352482E+03  0.93358199E+04                                 9.580950                            6.896961      -0.266024       1.938132                    0.999311      26.340669      75.757143       0.598890       0.442055      -1.045718       0.001120       0.002799       0.008514       0.009032       0.003455      -0.003100      -0.012660      -0.010054       0.006293      -0.009659      -0.007020       0.016679             12.353521      11.421426       2.359828      -7.727562       9.130964      -1.731373      16.508173           0.000002
           85              C       5.467887       6.336063      10.500426      -0.172538      32.584688 0.44532523E+03  0.10592498E+05                                 9.032086                            7.152468      -0.050222       1.965936                    0.998474      29.839706      87.897872       0.597749       0.430790      -1.049253       0.003280       0.007577      -0.014582       0.016757      -0.003676       0.031667      -0.009527      -0.013967      -0.010895      -0.036446       0.005201       0.031245             10.568831       9.473789       1.147597      -5.211961       9.075428       0.704343      13.157276           0.000053
           86              C       6.278928       6.959781       9.569694       0.099392      25.911183 0.34670552E+03  0.77439143E+04                                 7.814388                            6.369882       0.160016       2.077297                    0.999132      26.057369      74.300101       0.624846       0.438867      -1.044733      -0.013882       0.039669       0.004559       0.042274      -0.018070       0.029710       0.009646       0.014772       0.014308      -0.038440       0.002921       0.035518              8.801874       7.592468       1.421521      -3.577973       9.287384      -0.521561       9.525771           0.000006
           87              C       4.051259       6.378190      12.494457       0.047846      32.753097 0.34551783E+03  0.77824195E+04                                 9.365561                            6.425034      -0.401198       1.884601                    0.997158      27.659748      81.630134       0.606946       0.448035      -1.029778       0.018136       0.007657      -0.010712       0.022411      -0.007470       0.079409      -0.015968       0.076873      -0.014226      -0.066898      -0.035502       0.102401             12.759968      12.578643       1.747927      -9.056770       6.920057      -1.400334      18.781204          -0.000001
           88              C       1.647906      -3.088294       8.020315       0.654116      19.664678 0.23986658E+03  0.49281404E+04                                 6.847019                            5.582935       0.054789       2.091116                    0.999751      21.620289      60.799491       0.611795       0.487289      -1.009092      -0.024710      -0.001479      -0.012671       0.027809      -0.034795      -0.025799       0.042557      -0.106164      -0.098438      -0.060779      -0.037005       0.097784              7.688311      10.380711       2.619883       0.731272       5.990175      -1.298389       6.694046           0.000018
           89              C       2.970906      -2.780371       8.696960      -0.331521      29.351718 0.46103751E+03  0.11003024E+05                                 8.285352                            7.086809      -0.088671       1.959613                    0.997032      30.325277      87.936744       0.628252       0.408504      -1.068950       0.026544       0.081136      -0.034321       0.092008       0.014887      -0.013420      -0.003477      -0.030179      -0.022548      -0.025057      -0.002064       0.027122              9.313292      10.677774       1.801015       0.998345      10.675396      -1.061310       6.586707           0.000682
           90              C       3.582243      -1.447389       8.213642      -0.133356      26.021487 0.41007106E+03  0.95714023E+04                                 7.871299                            6.855080      -0.190617       1.936601                    0.999022      28.975822      85.028960       0.610650       0.429732      -1.048087      -0.096593      -0.011988       0.051403       0.110074      -0.009550      -0.010881      -0.006777      -0.060627      -0.091243      -0.037389      -0.009937       0.047326              8.823434       8.669265       0.372575      -0.202722      12.300781      -0.621806       5.500255           0.000954
           91              C       2.651209      -0.293360       8.520204      -0.334081      29.977328 0.46061545E+03  0.10989045E+05                                 8.436052                            7.091711      -0.084196       1.958527                    0.997660      30.384810      88.057326       0.627032       0.409444      -1.068471       0.057870      -0.065247      -0.025883       0.090973      -0.014700       0.003794       0.003520      -0.018315       0.029500      -0.023006       0.009985       0.013020              9.665857       7.865563      -0.022411      -0.186712      15.292573      -0.832671       5.839435           0.000729
           92              C       3.102557       1.055412       7.926413       0.661831      19.621539 0.22967067E+03  0.46675135E+04                                 6.837718                            5.456869      -0.019588       2.071159                    0.999690      21.362160      59.739382       0.619888       0.486198      -1.009698       0.009072       0.025163      -0.014220       0.030293      -0.018908       0.064941       0.000179       0.119759      -0.079987      -0.063421      -0.043635       0.107056              7.819422       5.060629       0.618367      -1.500059      12.133467       0.175480       6.264171           0.000135
           93              N       2.212635       4.875428       9.635977      -0.227631      35.122516 0.52256417E+03  0.12624323E+05                                 8.973496                            7.428847       0.189273       2.093102                    0.998306      27.576242      75.580299       0.640182       0.396036      -1.098073      -0.115177       0.062741       0.102375       0.166382       0.037571       0.055360      -0.050540      -0.068294      -0.042350      -0.102940       0.031501       0.071439             10.105665       8.028894      -1.418641      -3.642896      11.360822       1.432954      10.927279          -0.000675
           94              N      -0.885452       6.157131      13.394810      -0.180805      46.193158 0.50279105E+03  0.12062398E+05                                10.942425                            7.277104       0.192638       2.058257                    0.999463      28.471403      78.447448       0.646397       0.394967      -1.095869      -0.019470       0.268044      -0.003959       0.268779      -0.021658      -0.033407       0.068815       0.381477       0.359521      -0.263634       0.095132       0.168503             15.506556      15.450468      -1.016167     -11.807564       6.294746       0.791378      24.774455          -0.000309
           95              N       0.843176      -1.704025       4.173105      -0.226058      35.103686 0.52209585E+03  0.12610911E+05                                 8.972914                            7.426367       0.187262       2.092675                    0.998378      27.563453      75.553226       0.640142       0.396126      -1.097946       0.113532       0.064436      -0.100651       0.164840      -0.035352       0.056416       0.049132      -0.070198      -0.031834      -0.101915       0.031645       0.070269             10.108272       8.031014       1.424428      -3.647333      11.363613      -1.439463      10.930188          -0.000009
           96              N       3.941263      12.736406       0.414272      -0.183581      46.344674 0.50465309E+03  0.12118989E+05                                10.966229                            7.291875       0.194833       2.058173                    0.999465      28.524171      78.646884       0.645529       0.395109      -1.095706       0.020224       0.266647       0.002032       0.267420       0.022009      -0.032254      -0.070066       0.382579       0.358413      -0.264472       0.096579       0.167893             15.541355      15.483813       1.015683     -11.835802       6.306792      -0.789273      24.833460           0.000002
           97              N       5.159826       1.704104       4.173105      -0.227631      35.122504 0.52256397E+03  0.12624316E+05                                 8.973491                            7.428843       0.189275       2.093103                    0.998306      27.576237      75.580261       0.640182       0.396036      -1.098073       0.115177      -0.062741      -0.102376       0.166382       0.037571       0.055361      -0.050540      -0.068293      -0.042350      -0.102939       0.031501       0.071439             10.105659       8.028888      -1.418639      -3.642892      11.360817       1.432951      10.927272           0.000676
           98              N       8.257913       0.422401       0.414272      -0.180802      46.192960 0.50278869E+03  0.12062325E+05                                10.942389                            7.277083       0.192645       2.058259                    0.999463      28.471345      78.447201       0.646398       0.394967      -1.095870       0.019470      -0.268044       0.003959       0.268779      -0.021658      -0.033407       0.068816       0.381476       0.359521      -0.263634       0.095131       0.168503             15.506503      15.450415      -1.016161     -11.807520       6.294728       0.791372      24.774365           0.000311
           99              N       6.529285       8.283557       9.635977      -0.226058      35.103675 0.52209565E+03  0.12610905E+05                                 8.972911                            7.426365       0.187266       2.092676                    0.998378      27.563448      75.553202       0.640142       0.396126      -1.097947      -0.113533      -0.064436       0.100650       0.164840      -0.035352       0.056417       0.049132      -0.070198      -0.031834      -0.101915       0.031645       0.070270             10.108269       8.031012       1.424429      -3.647331      11.363612      -1.439464      10.930183           0.000011
          100              N       3.431198      -6.156874      13.394810      -0.183574      46.344310 0.50464882E+03  0.12118857E+05                                10.966162                            7.291836       0.194845       2.058178                    0.999465      28.524072      78.646455       0.645532       0.395108      -1.095706      -0.020224      -0.266647      -0.002031       0.267421       0.022009      -0.032254      -0.070066       0.382578       0.358413      -0.264472       0.096579       0.167893             15.541252      15.483711       1.015674     -11.835717       6.306758      -0.789265      24.833287           0.000000
          101              O       5.064285       3.676652       8.708559      -0.555943      35.211374 0.54848285E+03  0.13246546E+05                                 8.506896                            7.218685       0.397724       2.167965                    0.998274      27.832825      73.244899       0.711840       0.356274      -1.141572      -0.009540      -0.000758      -0.018893       0.021179      -0.005556      -0.041492      -0.007103      -0.001390      -0.180415      -0.077105       0.031005       0.046100              9.624841      13.188370      -3.578873      -1.452556       8.603387       2.566067       7.082768           0.055518
          102              O       7.209481      -2.072429       8.625429      -0.549065      35.589971 0.53314284E+03  0.12795745E+05                                 8.582673                            7.120131       0.320545       2.144007                    0.998057      27.734980      72.957904       0.715683       0.356585      -1.140371       0.010815      -0.017559      -0.020160       0.028840       0.018247       0.039207      -0.044160      -0.026053      -0.166381      -0.090386       0.032171       0.058215              9.890784       6.449196       0.864023      -0.827826      16.330005      -3.391250       6.893151          -0.000056
          103              O       5.805260       2.704199       6.843229      -0.532924      34.397421 0.60218915E+03  0.14888574E+05                                 8.374677                            7.638669       0.212618       2.122465                    0.996289      27.595815      73.498419       0.681793       0.363357      -1.135868      -0.003035       0.008008       0.004214       0.009545       0.039589       0.032748      -0.017828      -0.067161       0.069853      -0.077323       0.035878       0.041444              8.808133       9.418238      -0.165295       2.372068       6.695260       1.573018      10.310902          -0.045901
          104              O       7.897483      -1.042112       6.791859      -0.524713      32.747732 0.56540166E+03  0.13756017E+05                                 8.067762                            7.379733       0.381524       2.181949                    0.997019      27.202559      71.794814       0.696971       0.361206      -1.137923      -0.004891      -0.015730       0.003160       0.016773      -0.007863      -0.006418       0.036590       0.098882       0.069853      -0.074975       0.028717       0.046258              8.389416       7.198194      -0.834895      -2.561229       8.439704       1.148158       9.530350           0.000053
          105              O       6.624826      10.256017       5.100523      -0.552055      35.072467 0.54572616E+03  0.13162877E+05                                 8.481787                            7.197810       0.454947       2.187710                    0.998476      27.775568      73.037744       0.713301       0.356006      -1.141830       0.014282       0.001088       0.019175       0.023934       0.006518      -0.039792       0.008402      -0.000910      -0.180490      -0.076228       0.030814       0.045414              9.595841      13.153503       3.567412      -1.448804       8.573346      -2.554543       7.060675           0.000053
          106              O       4.479630       4.506939       5.183653      -0.553947      35.794181 0.53686674E+03  0.12908286E+05                                 8.618950                            7.147859       0.317192       2.141750                    0.998158      27.814832      73.247130       0.713818       0.356875      -1.140076      -0.009750      -0.013375       0.019292       0.025419      -0.018675       0.039502       0.045121      -0.023573      -0.162935      -0.090543       0.033117       0.057427              9.935404       6.475643      -0.869762      -0.832615      16.409588       3.407542       6.920981          -0.055494
          107              O       5.883851       9.283600       6.965853      -0.526871      34.169557 0.59698961E+03  0.14726682E+05                                 8.333942                            7.601998       0.220738       2.126736                    0.996174      27.490626      73.113252       0.683987       0.363011      -1.136245       0.005867       0.008249      -0.003453       0.010695      -0.038383       0.033786       0.016853      -0.066247       0.073017      -0.076932       0.037286       0.039646              8.764091       9.369907       0.163954       2.358992       6.660530      -1.562814      10.261835          -0.000094
          108              O       3.791628       5.537290       7.017223      -0.531449      33.086137 0.57295546E+03  0.13990121E+05                                 8.134706                            7.438327       0.287598       2.149792                    0.996556      27.348106      72.376605       0.692699       0.362127      -1.136875       0.006231      -0.011741      -0.005300       0.014310       0.006546      -0.005263      -0.035991       0.100618       0.075850      -0.075941       0.030820       0.045121              8.461909       7.258221       0.845152      -2.585176       8.520578      -1.160686       9.606930           0.046893
          109              O       2.308176       2.902880       5.100523      -0.555943      35.211314 0.54848170E+03  0.13246512E+05                                 8.506888                            7.218679       0.397718       2.167964                    0.998274      27.832793      73.244802       0.711840       0.356274      -1.141572       0.009539       0.000759       0.018892       0.021177      -0.005555      -0.041492      -0.007103      -0.001391      -0.180412      -0.077104       0.031005       0.046099              9.624832      13.188356      -3.578869      -1.452555       8.603378       2.566064       7.082762          -0.055502
          110              O       0.162980       8.651961       5.183653      -0.549066      35.590023 0.53314382E+03  0.12795771E+05                                 8.582669                            7.120128       0.320544       2.144006                    0.998057      27.735039      72.958019       0.715684       0.356585      -1.140372      -0.010814       0.017558       0.020158       0.028837       0.018250       0.039209      -0.044164      -0.026049      -0.166381      -0.090390       0.032174       0.058216              9.890779       6.449194       0.864023      -0.827826      16.329995      -3.391248       6.893149           0.000059
          111              O       1.567201       3.875333       6.965853      -0.532926      34.397452 0.60218987E+03  0.14888595E+05                                 8.374680                            7.638672       0.212625       2.122467                    0.996289      27.595834      73.498471       0.681793       0.363357      -1.135868       0.003036      -0.008008      -0.004214       0.009545       0.039589       0.032749      -0.017828      -0.067160       0.069852      -0.077323       0.035878       0.041445              8.808137       9.418242      -0.165296       2.372068       6.695263       1.573019      10.310905           0.045915
          112              O      -0.525022       7.621644       7.017223      -0.524711      32.747638 0.56539966E+03  0.13755959E+05                                 8.067755                            7.379727       0.381525       2.181949                    0.997019      27.202500      71.794672       0.696971       0.361207      -1.137923       0.004891       0.015732      -0.003160       0.016775      -0.007865      -0.006418       0.036592       0.098875       0.069847      -0.074973       0.028715       0.046258              8.389409       7.198188      -0.834894      -2.561226       8.439696       1.148156       9.530342          -0.000050
          113              O       0.747635      -3.676485       8.708559      -0.552055      35.072458 0.54572598E+03  0.13162874E+05                                 8.481798                            7.197820       0.454945       2.187709                    0.998476      27.775527      73.037702       0.713299       0.356007      -1.141829      -0.014283      -0.001087      -0.019177       0.023936       0.006518      -0.039787       0.008403      -0.000905      -0.180487      -0.076225       0.030811       0.045413              9.595855      13.153524       3.567418      -1.448805       8.573357      -2.554547       7.060684          -0.000050
          114              O       2.892831       2.072593       8.625429      -0.553948      35.794253 0.53686808E+03  0.12908326E+05                                 8.618959                            7.147866       0.317199       2.141752                    0.998158      27.814872      73.247250       0.713818       0.356875      -1.140076       0.009751       0.013375      -0.019293       0.025421      -0.018675       0.039502       0.045121      -0.023574      -0.162938      -0.090544       0.033117       0.057427              9.935415       6.475650      -0.869762      -0.832616      16.409607       3.407546       6.920987           0.055512
          115              O       1.488610      -2.704068       6.843229      -0.526871      34.169637 0.59699132E+03  0.14726732E+05                                 8.333945                            7.602001       0.220735       2.126735                    0.996174      27.490675      73.113359       0.683988       0.363010      -1.136245      -0.005864      -0.008248       0.003452       0.010692      -0.038385       0.033784       0.016853      -0.066252       0.073023      -0.076933       0.037286       0.039647              8.764094       9.369911       0.163954       2.358993       6.660533      -1.562815      10.261840           0.000096
          116              O       3.580833       1.042242       6.791859      -0.531447      33.086100 0.57295464E+03  0.13990097E+05                                 8.134703                            7.438324       0.287590       2.149790                    0.996556      27.348082      72.376542       0.692699       0.362127      -1.136875      -0.006231       0.011740       0.005300       0.014309       0.006546      -0.005263      -0.035990       0.100618       0.075850      -0.075940       0.030820       0.045120              8.461905       7.258218       0.845151      -2.585175       8.520572      -1.160685       9.606926          -0.046878

******************************************************
Auxiliary information for the entire system
The total spin magnetic moment of the unit cell is   0.000324
The total net atomic charge of the unit cell is   0.000001
Accuracy of reproducing the electrostatic potential in the unit cell:
  The inner radius (bohr) =    5.0000
  The outer radius (bohr) =   12.0000
  Valid grid points have density less than (e/(bohr^3)) =    0.0001
  The number of valid grid points were=        57728
  The rms potential error without charges in kcal/mol is=      2.06138
  The rms potential error with partial charges in kcal/mol is=      0.50657
  The RRMSE value at monopole order=      0.24574
  The rms potential error with partial charges and cloud penetration in kcal/mol is=      0.50905
  The RRMSE value at monopole order with cloud penetration is=      0.24695
  The rms potential error with partial charges and atomic dipoles in kcal/mol is=      0.44669
  The RRMSE value at dipole order=      0.21669
  The rms potential error with partial charges, atomic dipoles and cloud penetration in kcal/mol is=      0.44752
  The RRMSE value at dipole order with cloud penetration=      0.21710

******************************************************
The electron densities and ab initio electrostatic potential were computed in VASP using the PBE functional and
projector augmented wave method. See the main text of the journal article for a description of computational details.
The atomic charges, dipoles, and quadrupoles were computed with the DDEC6 method as described in
(a) T. A. Manz and N. Gabaldon Limas, RSC Adv. 6 (2016) 47771-47801 DOI: 10.1039/c6ra04656h
(b) N. Gabaldon Limas and T. A. Manz, RSC Adv. 8 (2018) 2678-2707 DOI: 10.1039/c7ra11829e.
For each atom in the material, the electron cloud parameters were fit to the spherically averaged atom-in-material
electron density using radial positions for which this density was between 10^-4 and 10^-2 electrons per cubic bohr.
The polarizabilities, dispersion coefficients, and quantum Drude oscillator (QDO) parameters were fit using the MCLF method.
The magnetic structure of the system was optimized in VASP from the default ferromagnetic initial guess using spin polarization.
The atomic spin moments (ASMs) were computed on this optimized magnetic structure using the DDEC6 partition as inputs
to the method of T. A. Manz and D. S. Sholl, J. Chem. Theory Comput. 7 (2011) 4146-4164 DOI: 10.1021/ct200539n.
The RMSE and RRMSE were computed using a uniform grid with Ewald summation.
