# Supplementary material for: A collection of forcefield precursors for metal–organic frameworks
Source: RSC Adv. 2019 Nov 13;9(63):36492–507. doi: 10.1039/c9ra07327b (PMC9075174; doi:10.1039/c9ra07327b)
Supplement: RA-009-C9RA07327B-s5858 [file RA-009-C9RA07327B-s5858.xyz]

   99
jmolscript: load "" {1 1 1} spacegroup "x,y,z" unitcell [{     12.032000     0.000000     0.000000 }, {      0.000000    15.087000     0.000000 }, {      0.000000    -7.543500    13.065725 }]
In     0.000000     3.771750     6.532863     1.370569
In     8.021373    -3.771750     6.532863     1.365825
In     4.010627     7.543500     0.000000     1.365901
C     10.206746     2.729238     8.090297     0.538324
C      9.068518     2.276628     9.004898    -0.006093
C      8.586035     3.069450    10.001812    -0.068697
C      8.531891     0.974620     8.774941    -0.084485
C      6.196119    -1.901716     6.656987     0.542387
C      5.057892    -0.883344     6.591658    -0.010166
C      4.575409    -0.416401     5.406597    -0.078025
C      4.521265    -0.431488     7.834209    -0.083713
C      2.185372    -0.827522    11.384166     0.535365
C      1.047145    -1.393284    10.534894    -0.001080
C      0.564662    -2.653049    10.723041    -0.074791
C      0.510518    -0.543132     9.522300    -0.089747
C     10.206746     4.814262     4.975428     0.538360
C      9.068518     5.266872     4.060827    -0.006245
C      8.586035     4.474050     3.063913    -0.067756
C      8.531891     6.568880     4.290784    -0.084063
C      6.196119     9.445216     6.408738     0.542411
C      5.057892     8.426844     6.474067    -0.010147
C      4.575409     7.959901     7.659128    -0.078048
C      4.521265     7.974988     5.231516    -0.083677
C      2.185372     8.371022     1.681559     0.535361
C      1.047145     8.936784     2.530831    -0.001085
C      0.564662    10.196549     2.342684    -0.074786
C      0.510518     8.086632     3.543425    -0.089752
C      9.846628    10.272738     4.975428     0.535257
C     10.984855     9.820128     4.060827    -0.000368
C     11.467338    10.612950     3.063913    -0.074245
C     11.521482     8.518120     4.290784    -0.089579
C      1.825254     5.641784     6.408738     0.538183
C      2.963482     6.660156     6.474067    -0.005448
C      3.445965     7.127099     7.659128    -0.067972
C      3.500109     7.112012     5.231516    -0.083881
C      5.835881     6.715978     1.681559     0.542435
C      6.974108     6.150216     2.530831    -0.010287
C      7.456591     4.890451     2.342684    -0.077601
C      7.510735     7.000368     3.543425    -0.083205
C      9.846628    -2.729238     8.090297     0.535234
C     10.984855    -2.276628     9.004898    -0.000376
C     11.467338    -3.069450    10.001812    -0.074232
C     11.521482    -0.974620     8.774941    -0.089591
C      1.825254     1.901716     6.656987     0.538186
C      2.963482     0.883344     6.591658    -0.005445
C      3.445965     0.416401     5.406597    -0.067973
C      3.500109     0.431488     7.834209    -0.083862
C      5.835881     0.827522    11.384166     0.542282
C      6.974108     1.393284    10.534894    -0.009802
C      7.456591     2.653049    10.723041    -0.076725
C      7.510735     0.543132     9.522300    -0.083196
O     10.793907     3.859255     8.430006    -0.486530
O     10.518374     2.152915     7.076397    -0.464801
O      6.783281    -2.172528     5.508510    -0.485234
O      6.507748    -2.491618     7.663048    -0.465701
O      2.772534    -1.686727    12.192935    -0.484988
O      2.497001     0.338703    11.392006    -0.463256
O     10.793907     3.684245     4.635719    -0.486554
O     10.518374     5.390585     5.989328    -0.464828
O      6.783281     9.716028     7.557215    -0.485210
O      6.507748    10.035118     5.402677    -0.465600
O      2.772534     9.230227     0.872790    -0.484970
O      2.497001     7.204797     1.673719    -0.463261
O      9.259466    11.402755     4.635719    -0.484555
O      9.534999     9.696415     5.989328    -0.462949
O      1.238093     5.370972     7.557215    -0.486240
O      1.513626     5.051882     5.402677    -0.464482
O      5.248719     5.856773     0.872790    -0.485347
O      5.524252     7.882203     1.673719    -0.465637
O      9.259466    -3.859255     8.430006    -0.484590
O      9.534999    -2.152915     7.076397    -0.463002
O      1.238093     2.172528     5.508510    -0.486243
O      1.513626     2.491618     7.663048    -0.464488
O      5.248719     1.686727    12.192935    -0.484904
O      5.524252    -0.338703    11.392006    -0.465435
H      9.098959     4.058780    10.242091     0.121453
H      8.973827     0.311773     7.959509     0.109251
H      5.088333    -0.702979     4.429673     0.124402
H      4.963200    -0.806249     8.815967     0.111188
H      1.077586    -3.355801    11.459686     0.123768
H      0.952453     0.494401     9.356104     0.111984
H      9.098959     3.484720     2.823634     0.121404
H      8.973827     7.231727     5.106216     0.109233
H      5.088333     8.246479     8.636052     0.124398
H      4.963200     8.349749     4.249758     0.111135
H      1.077586    10.899301     1.606039     0.123767
H      0.952453     7.049099     3.709621     0.111984
H     10.964521    11.604694     2.812920     0.124097
H     11.086766     7.847503     5.103733     0.112156
H      2.943027     6.848668     8.643630     0.121468
H      3.065393     6.743286     4.244270     0.109274
H      6.943667     4.187699     1.606039     0.124410
H      7.068800     8.037976     3.709751     0.111118
H     10.964521    -4.061194    10.252805     0.124102
H     11.086766    -0.304003     7.961992     0.112163
H      2.943027     0.694832     4.422095     0.121470
H      3.065393     0.800214     8.821455     0.109274
H      6.953654     3.366438    11.456420     0.124230
H      7.076019    -0.496211     9.348004     0.111137

The following XYZ coordinates are in angstroms. Other properties are in atomic units.
The sperically averaged electron density of each atom fit to a function of the form exp(a - br)
eigen_1, eigen_2 and eigen_3 are the three eigenvalues of traceless quadrupole moment tensor
  atom number  atomic symbol              X              Y              Z     net charge C6 coefficient C8 coefficient C10 coefficient fluctuating dipole atomic polarizability isotropic forcefield polarizability              a              b squared Pearson coefficient          <r^3>          <r^4>         wp_QDO          m_QDO          q_QDO       dipole_x       dipole_y       dipole_z         dipole            Qxy            Qxz            Qyz     Q(x^2-y^2)  Q(3z^2 - R^2)        eigen_1        eigen_2        eigen_3 static polarizability      alpha(xx)      alpha(xy)      alpha(xz)      alpha(yy)      alpha(yz)      alpha(zz) atomic spin moment
            1             In       0.000000       3.771750       6.532863       1.370569     172.091623 0.39348167E+04  0.14496006E+06                                20.498655                           16.509987       1.284417       2.111162                    0.999049      73.530999     189.920576       0.640003       0.259777      -1.325426      -0.000067       0.000006      -0.000013       0.000069      -0.000007       0.000003       0.014462       0.020818       0.012667      -0.020859       0.008298       0.012561             27.159289      34.808688      -0.001449       0.001615      29.000571      -9.815496      17.668607           0.021226
            2             In       8.021373      -3.771750       6.532863       1.365825     172.421713 0.39455648E+04  0.14545299E+06                                20.516457                           16.526406       1.328548       2.121836                    0.999311      73.674276     190.344727       0.640050       0.259585      -1.325691       0.000547      -0.000000      -0.000008       0.000547      -0.000006      -0.000010      -0.012484       0.015887       0.026250      -0.018119       0.003568       0.014550             27.176699      34.827379       0.000112      -0.000751      29.018734       9.823449      17.683984           0.021309
            3             In       4.010627       7.543500       0.000000       1.365901     172.433939 0.39453103E+04  0.14544111E+06                                20.517600                           16.525919       1.328463       2.121830                    0.999310      73.671965     190.336473       0.640057       0.259586      -1.325691      -0.000647      -0.000021       0.000035       0.000649      -0.000017       0.000035       0.002974      -0.010639      -0.053654      -0.018158       0.003623       0.014535             27.180710      34.830942      -0.001341       0.004060      12.011692       0.004339      34.699498           0.021267
            4              C      10.206746       2.729238       8.090297       0.538324      24.194657 0.27622878E+03  0.58444566E+04                                 7.755552                            5.882352       0.019260       2.056146                    0.999576      22.863113      64.000461       0.616263       0.469747      -1.024411       0.030691       0.014826      -0.026363       0.043090      -0.060584       0.084620      -0.029122      -0.001048      -0.049646      -0.093860      -0.025717       0.119577              9.522461      11.040123       3.415034      -5.133800       8.235414      -1.605243       9.291847          -0.004026
            5              C       9.068518       2.276628       9.004898      -0.006093      37.422812 0.44557714E+03  0.10467666E+05                                 9.747017                            7.039343      -0.077019       1.980387                    0.999053      27.366934      76.894023       0.625182       0.417035      -1.071171      -0.034629      -0.014950       0.019697       0.042551       0.006199       0.021157      -0.021083       0.031884       0.014845      -0.036490       0.003950       0.032540             12.223785      14.197045       4.024672      -6.946628      11.072324      -0.983106      11.401987           0.024510
            6              C       8.586035       3.069450      10.001812      -0.068697      34.768877 0.44890810E+03  0.10577880E+05                                 9.092351                            6.967755       0.122558       2.010450                    0.999540      28.896706      81.625042       0.640922       0.405564      -1.077411      -0.018795      -0.030778       0.005049       0.036414       0.003847       0.027643      -0.015558      -0.011980      -0.023632      -0.037098       0.010110       0.026988             10.469030      11.945718       2.690634      -5.127592       9.436647       0.347348      10.024724           0.008143
            7              C       8.531891       0.974620       8.774941      -0.084485      36.094000 0.47787845E+03  0.11490100E+05                                 9.475753                            7.282325       0.106156       2.004720                    0.999580      29.641556      85.844108       0.612133       0.416154      -1.065633      -0.006611       0.027562       0.016028       0.032561      -0.021970       0.028089       0.004597      -0.021986       0.058023      -0.045285       0.010146       0.035139             11.080000      13.352191       3.112978      -4.860186      11.099850       0.246913       8.787958           0.008411
            8              C       6.196119      -1.901716       6.656987       0.542387      24.055864 0.27437964E+03  0.57958162E+04                                 7.731523                            5.866691       0.007511       2.054255                    0.999523      22.772254      63.701882       0.616421       0.470398      -1.024017       0.028238      -0.030058       0.001314       0.041263       0.096546       0.014272       0.024644      -0.008447      -0.073529      -0.085182      -0.029232       0.114414              9.489587      10.999616      -6.126490      -0.387610      10.378434       0.341518       7.090712          -0.004056
            9              C       5.057892      -0.883344       6.591658      -0.010166      37.363828 0.44499991E+03  0.10448293E+05                                 9.726425                            7.027319      -0.066994       1.983527                    0.998999      27.361347      76.798723       0.626859       0.416151      -1.071989      -0.038824       0.026472       0.001381       0.047010       0.015776      -0.012025       0.003014      -0.001917      -0.101213      -0.037312       0.004061       0.033251             12.193957      14.159334      -8.002601      -0.010174      12.138505       0.346274      10.284034           0.024541
           10              C       4.575409      -0.416401       5.406597      -0.078025      35.034656 0.45324815E+03  0.10705992E+05                                 9.136006                            7.000238       0.116757       2.007058                    0.999521      29.042748      82.139881       0.639579       0.405435      -1.077485      -0.012466       0.018311       0.024845       0.033286       0.028731      -0.010267       0.013498      -0.011630      -0.026516      -0.035273       0.001134       0.034139             10.520897      12.008738      -5.820268       0.238792       9.627552      -0.432383       9.926401           0.008145
           11              C       4.521265      -0.431488       7.834209      -0.083713      36.183198 0.47943181E+03  0.11537149E+05                                 9.492708                            7.295609       0.100877       2.002289                    0.999580      29.683747      86.010831       0.611374       0.416320      -1.065495      -0.010073       0.000518      -0.033351       0.034843       0.033288       0.001508      -0.006251      -0.034883       0.019279      -0.041226       0.006124       0.035102             11.100184      13.379145      -5.777414      -0.268429       9.168464       0.880565      10.752943           0.008421
           12              C       2.185372      -0.827522      11.384166       0.535365      24.204599 0.27636198E+03  0.58474250E+04                                 7.755905                            5.882620       0.013706       2.054094                    0.999541      22.863545      63.982665       0.616489       0.469564      -1.024608       0.033851       0.017675       0.026937       0.046733      -0.036267      -0.094072       0.002923       0.046381       0.084154      -0.088847      -0.028931       0.117779              9.523278      11.041639       2.738256       5.525631       7.637370       1.259504       9.890827          -0.004043
           13              C       1.047145      -1.393284      10.534894      -0.001080      37.109536 0.44132411E+03  0.10341188E+05                                 9.689693                            7.002685      -0.056995       1.987887                    0.998971      27.232127      76.375298       0.627322       0.416680      -1.071579      -0.034109      -0.008007      -0.023728       0.042315      -0.022434      -0.003110       0.020212       0.039004       0.019122      -0.039556       0.007178       0.032378             12.145832      14.101952       3.973538       6.906189      10.406997       0.626256      11.928548           0.024516
           14              C       0.564662      -2.653049      10.723041      -0.074791      35.056004 0.45367086E+03  0.10719788E+05                                 9.144646                            7.007695       0.116045       2.006824                    0.999570      29.047067      82.199602       0.638587       0.405920      -1.077030      -0.016603       0.011817      -0.028888       0.035352      -0.026270      -0.016339       0.000172       0.009564       0.055739      -0.037982       0.006465       0.031517             10.530487      12.019897       3.123657       4.924966      10.236222       0.090993       9.335341           0.008151
           15              C       0.510518      -0.543132       9.522300      -0.089747      36.337365 0.48201294E+03  0.11615262E+05                                 9.516502                            7.313694       0.104060       2.001950                    0.999564      29.780476      86.360792       0.610787       0.416146      -1.065568      -0.010916      -0.028819       0.013509       0.033648      -0.014048      -0.033362       0.008320      -0.035799       0.013032      -0.044190       0.006297       0.037893             11.127991      13.414907       2.661790       5.152911       9.614852      -1.128946      10.354214           0.008427
           16              C      10.206746       4.814262       4.975428       0.538360      24.199273 0.27623760E+03  0.58447124E+04                                 7.756671                            5.882488       0.018920       2.056022                    0.999575      22.863809      64.003584       0.616248       0.469754      -1.024403       0.030663      -0.014812       0.026342       0.043052       0.060591      -0.084626      -0.029143      -0.001016      -0.049660      -0.093854      -0.025746       0.119601              9.525612      11.045225      -3.416840       5.136875       8.236967      -1.606418       9.294645          -0.004028
           17              C       9.068518       5.266872       4.060827      -0.006245      37.441270 0.44565877E+03  0.10469969E+05                                 9.749963                            7.039726      -0.077082       1.980318                    0.999052      27.369217      76.899587       0.625206       0.417004      -1.071201      -0.034585       0.014957      -0.019663       0.042503      -0.006234      -0.021087      -0.021055       0.031908       0.014891      -0.036465       0.004000       0.032465             12.231155      14.210243      -4.028979       6.954790      11.074110      -0.986947      11.409111           0.024542
           18              C       8.586035       4.474050       3.063913      -0.067756      34.778438 0.44855534E+03  0.10567536E+05                                 9.094269                            6.965379       0.120473       2.009951                    0.999530      28.884362      81.583483       0.640979       0.405606      -1.077379      -0.019113       0.030972      -0.005200       0.036764      -0.004015      -0.027660      -0.015654      -0.011973      -0.023701      -0.037222       0.010255       0.026967             10.474609      11.957041      -2.700591       5.130659       9.441586       0.340509      10.025198           0.008183
           19              C       8.531891       6.568880       4.290784      -0.084063      36.106761 0.47770437E+03  0.11484789E+05                                 9.477868                            7.281130       0.103993       2.004121                    0.999574      29.634497      85.817527       0.612171       0.416169      -1.065631      -0.006781      -0.027533      -0.016169       0.032642       0.021847      -0.027858       0.004693      -0.022045       0.057808      -0.045080       0.010242       0.034838             11.084620      13.363239      -3.109958       4.868842      11.094847       0.246251       8.795773           0.008451
           20              C       6.196119       9.445216       6.408738       0.542411      24.055619 0.27437300E+03  0.57956461E+04                                 7.731594                            5.866695       0.007201       2.054177                    0.999522      22.771690      63.700324       0.616409       0.470410      -1.024009       0.028271       0.030008      -0.001318       0.041249      -0.096541      -0.014289       0.024670      -0.008439      -0.073515      -0.085181      -0.029238       0.114419              9.489862      10.999729       6.127658       0.388013      10.379790       0.340980       7.090067          -0.004059
           21              C       5.057892       8.426844       6.474067      -0.010147      37.363553 0.44499080E+03  0.10448042E+05                                 9.726491                            7.027301      -0.066940       1.983557                    0.999000      27.361015      76.798024       0.626852       0.416157      -1.071983      -0.038809      -0.026482      -0.001388       0.047004      -0.015776       0.012006       0.003023      -0.001882      -0.101205      -0.037302       0.004055       0.033246             12.194315      14.158687       8.003466       0.010606      12.140292       0.346778      10.283966           0.024530
           22              C       4.575409       7.959901       7.659128      -0.078048      35.035740 0.45326513E+03  0.10706501E+05                                 9.136207                            7.000374       0.116749       2.007048                    0.999521      29.043336      82.142160       0.639572       0.405435      -1.077484      -0.012470      -0.018306      -0.024842       0.033283      -0.028722       0.010262       0.013506      -0.011620      -0.026492      -0.035268       0.001141       0.034127             10.521221      12.008965       5.820706      -0.238711       9.628293      -0.432442       9.926404           0.008143
           23              C       4.521265       7.974988       5.231516      -0.083677      36.184109 0.47942424E+03  0.11536908E+05                                 9.492928                            7.295564       0.100946       2.002317                    0.999580      29.683262      86.008876       0.611375       0.416322      -1.065495      -0.010048      -0.000512       0.033343       0.034828      -0.033262      -0.001514      -0.006265      -0.034823       0.019279      -0.041192       0.006123       0.035068             11.100731      13.379580       5.777623       0.267080       9.168775       0.881314      10.753838           0.008424
           24              C       2.185372       8.371022       1.681559       0.535361      24.204449 0.27636370E+03  0.58474716E+04                                 7.755865                            5.882636       0.013700       2.054090                    0.999541      22.863646      63.983036       0.616488       0.469563      -1.024608       0.033846      -0.017674      -0.026941       0.046730       0.036266       0.094065       0.002922       0.046374       0.084154      -0.088843      -0.028927       0.117770              9.523103      11.041828      -2.738805      -5.525064       7.637612       1.259677       9.889871          -0.004039
           25              C       1.047145       8.936784       2.530831      -0.001085      37.109753 0.44132712E+03  0.10341280E+05                                 9.689740                            7.002712      -0.056991       1.987887                    0.998971      27.232241      76.375793       0.627320       0.416680      -1.071578      -0.034109       0.008007       0.023727       0.042315       0.022432       0.003105       0.020213       0.039000       0.019118      -0.039555       0.007181       0.032374             12.145886      14.102447      -3.974086      -6.905998      10.407277       0.626605      11.927934           0.024515
           26              C       0.564662      10.196549       2.342684      -0.074786      35.056164 0.45367229E+03  0.10719837E+05                                 9.144700                            7.007720       0.116040       2.006822                    0.999570      29.047100      82.199923       0.638584       0.405922      -1.077029      -0.016602      -0.011816       0.028891       0.035354       0.026275       0.016337       0.000175       0.009560       0.055737      -0.037985       0.006467       0.031518             10.530610      12.020136      -3.123973      -4.924972      10.236351       0.091185       9.335342           0.008161
           27              C       0.510518       8.086632       3.543425      -0.089752      36.337858 0.48201787E+03  0.11615421E+05                                 9.516620                            7.313748       0.104060       2.001949                    0.999564      29.780669      86.361765       0.610782       0.416148      -1.065566      -0.010917       0.028818      -0.013509       0.033648       0.014047       0.033363       0.008320      -0.035803       0.013040      -0.044193       0.006299       0.037893             11.128202      13.415720      -2.662235      -5.152996       9.615050      -1.128443      10.353837           0.008422
           28              C       9.846628      10.272738       4.975428       0.535257      24.217603 0.27639259E+03  0.58483261E+04                                 7.759264                            5.883143       0.013040       2.053918                    0.999536      22.865576      63.992999       0.616421       0.469595      -1.024575      -0.033869       0.014446       0.028725       0.046701       0.063377       0.078502       0.029742      -0.000066      -0.055124      -0.088917      -0.028941       0.117858              9.530192      11.053057      -3.420280      -5.141149       8.238445       1.609320       9.299073          -0.004070
           29              C      10.984855       9.820128       4.060827      -0.000368      37.182241 0.44129351E+03  0.10340578E+05                                 9.703356                            7.003475      -0.061488       1.986568                    0.998939      27.229234      76.374487       0.627131       0.416803      -1.071470       0.034365      -0.016681      -0.019033       0.042679      -0.008790       0.020617       0.022501       0.034693       0.006228      -0.039382       0.007462       0.031920             12.171591      14.140513      -4.005485      -6.919894      11.017191       0.982194      11.357068           0.024525
           30              C      11.467338      10.612950       3.063913      -0.074245      35.048429 0.45347299E+03  0.10714068E+05                                 9.143316                            7.006627       0.111509       2.005521                    0.999561      29.038980      82.175838       0.638565       0.405974      -1.076983       0.016141      -0.031278      -0.003470       0.035368       0.000611       0.030450       0.014333      -0.014424      -0.018250      -0.037698       0.006728       0.030970             10.524601      11.979794      -2.672601      -5.152088       9.493238      -0.381782      10.100771           0.008117
           31              C      11.521482       8.518120       4.290784      -0.089579      36.355630 0.48215045E+03  0.11619415E+05                                 9.519906                            7.315213       0.102868       2.001584                    0.999570      29.781311      86.366617       0.610663       0.416201      -1.065532       0.010813       0.026589      -0.018041       0.033903       0.021645       0.028748      -0.000924      -0.020290       0.060728      -0.044128       0.006393       0.037736             11.130439      13.390774      -3.132898      -4.860494      11.187087      -0.258990       8.813454           0.008422
           32              C       1.825254       5.641784       6.408738       0.538183      24.210915 0.27629625E+03  0.58462999E+04                                 7.759378                            5.883126       0.017180       2.055443                    0.999567      22.866637      64.014702       0.616208       0.469756      -1.024396      -0.030672      -0.030221      -0.000325       0.043060      -0.103639       0.010204      -0.025550      -0.007258      -0.068316      -0.093909      -0.025750       0.119659              9.530365      11.053592       6.161961      -0.390773      10.427411      -0.344991       7.110091          -0.004049
           33              C       2.963482       6.660156       6.474067      -0.005448      37.500224 0.44559625E+03  0.10468389E+05                                 9.760979                            7.040229      -0.080425       1.979321                    0.999028      27.365941      76.896129       0.625035       0.417122      -1.071099       0.034936       0.024795      -0.003032       0.042948      -0.014837      -0.015924      -0.000443      -0.003814      -0.092782      -0.036528       0.004329       0.032199             12.250348      14.237969       8.056774      -0.008508      12.202823      -0.346224      10.310253           0.024528
           34              C       3.445965       7.127099       7.659128      -0.067972      34.792679 0.44921091E+03  0.10586866E+05                                 9.095875                            6.970290       0.120440       2.009639                    0.999525      28.905036      81.657373       0.640776       0.405586      -1.077390       0.018608       0.019501      -0.024242       0.036252      -0.022181      -0.017275      -0.015669      -0.012746      -0.023753      -0.037437       0.010208       0.027229             10.469230      11.914174       5.761728       0.254903       9.562084       0.448926       9.931431           0.008121
           35              C       3.500109       7.112012       5.231516      -0.083881      36.065390 0.47726106E+03  0.11471003E+05                                 9.469101                            7.276479       0.104452       2.004497                    0.999568      29.621183      85.755928       0.612552       0.416023      -1.065767       0.006587       0.000215       0.032155       0.032824      -0.035050       0.004860       0.009775      -0.031025       0.031580      -0.045192       0.010777       0.034415             11.070086      13.312203       5.739658      -0.274845       9.131021      -0.887555      10.767033           0.008388
           36              C       5.835881       6.715978       1.681559       0.542435      24.061001 0.27438178E+03  0.57959000E+04                                 7.732838                            5.866799       0.007028       2.054104                    0.999521      22.772503      63.703766       0.616399       0.470412      -1.024005      -0.028205       0.016147      -0.025345       0.041214       0.035903      -0.090763      -0.005426       0.043678       0.082789      -0.085184      -0.029258       0.114442              9.493344      11.005793      -2.729682       5.503396       7.618839      -1.254577       9.855398          -0.004062
           37              C       6.974108       6.150216       2.530831      -0.010287      37.385459 0.44511340E+03  0.10451606E+05                                 9.730119                            7.028081      -0.067234       1.983385                    0.998999      27.364959      76.810789       0.626844       0.416135      -1.072001       0.038763      -0.012030       0.023575       0.046936       0.018306      -0.007605      -0.020785       0.039284       0.022653      -0.037270       0.004082       0.033187             12.202563      14.173409      -3.997916       6.944405      10.451104      -0.634378      11.983176           0.024558
           38              C       7.456591       4.890451       2.342684      -0.077601      35.054651 0.45308397E+03  0.10701064E+05                                 9.139359                            6.999088       0.115930       2.006891                    0.999514      29.035848      82.114316       0.639620       0.405448      -1.077484       0.012659       0.012351       0.028388       0.033447       0.023089      -0.019480      -0.001371       0.014300       0.051314      -0.035059       0.001308       0.033751             10.528155      12.021929      -3.116351       4.931588      10.224249      -0.089016       9.338286           0.008194
           39              C       7.510735       7.000368       3.543425      -0.083205      36.197662 0.47923374E+03  0.11531276E+05                                 9.495527                            7.294471       0.099957       2.002107                    0.999578      29.676833      85.988743       0.611371       0.416362      -1.065460       0.010190      -0.029212      -0.016166       0.034907       0.015241      -0.029527      -0.006535      -0.034408       0.020394      -0.041124       0.006101       0.035023             11.105984      13.391106      -2.668128       5.138423       9.600040       1.120481      10.326806           0.008449
           40              C       9.846628      -2.729238       8.090297       0.535234      24.217944 0.27640317E+03  0.58486135E+04                                 7.759303                            5.883254       0.013053       2.053913                    0.999536      22.866169      63.995281       0.616414       0.469595      -1.024574      -0.033837      -0.014470      -0.028748       0.046699      -0.063363      -0.078499       0.029734      -0.000075      -0.055087      -0.088912      -0.028927       0.117839              9.530047      11.053035       3.419787       5.140535       8.238766       1.608948       9.298340          -0.004067
           41              C      10.984855      -2.276628       9.004898      -0.000376      37.182018 0.44129609E+03  0.10340643E+05                                 9.703243                            7.003468      -0.061391       1.986594                    0.998939      27.229308      76.374474       0.627135       0.416800      -1.071473       0.034375       0.016674       0.019028       0.042681       0.008798      -0.020613       0.022503       0.034675       0.006256      -0.039382       0.007472       0.031911             12.171181      14.140241       4.004811       6.919345      11.016933       0.981392      11.356368           0.024535
           42              C      11.467338      -3.069450      10.001812      -0.074232      35.047824 0.45346247E+03  0.10713745E+05                                 9.143178                            7.006527       0.111509       2.005524                    0.999561      29.038607      82.174164       0.638573       0.405971      -1.076985       0.016139       0.031279       0.003472       0.035368      -0.000609      -0.030456       0.014332      -0.014421      -0.018219      -0.037701       0.006725       0.030976             10.524378      11.979467       2.672245       5.151847       9.493272      -0.382143      10.100394           0.008122
           43              C      11.521482      -0.974620       8.774941      -0.089591      36.354620 0.48214492E+03  0.11619223E+05                                 9.519638                            7.315120       0.103001       2.001626                    0.999570      29.781094      86.365131       0.610675       0.416195      -1.065538       0.010816      -0.026588       0.018041       0.033902      -0.021652      -0.028746      -0.000922      -0.020299       0.060719      -0.044133       0.006399       0.037734             11.129966      13.390067       3.132476       4.860133      11.186571      -0.259548       8.813261           0.008410
           44              C       1.825254       1.901716       6.656987       0.538186      24.210955 0.27629847E+03  0.58463593E+04                                 7.759380                            5.883149       0.017169       2.055437                    0.999567      22.866748      64.015101       0.616207       0.469756      -1.024396      -0.030672       0.030222       0.000325       0.043061       0.103643      -0.010204      -0.025551      -0.007260      -0.068321      -0.093912      -0.025752       0.119663              9.530303      11.053269      -6.161891       0.390897      10.427501      -0.345135       7.110138          -0.004049
           45              C       2.963482       0.883344       6.591658      -0.005445      37.499672 0.44559533E+03  0.10468358E+05                                 9.760860                            7.040215      -0.080418       1.979323                    0.999028      27.365896      76.895877       0.625037       0.417121      -1.071100       0.034937      -0.024794       0.003029       0.042948       0.014841       0.015922      -0.000445      -0.003815      -0.092796      -0.036531       0.004327       0.032204             12.250014      14.237296      -8.056412       0.008394      12.202597      -0.346331      10.310147           0.024538
           46              C       3.445965       0.416401       5.406597      -0.067973      34.792313 0.44920768E+03  0.10586760E+05                                 9.095777                            6.970250       0.120455       2.009645                    0.999525      28.904900      81.656601       0.640781       0.405584      -1.077393       0.018613      -0.019496       0.024243       0.036252       0.022183       0.017270      -0.015674      -0.012745      -0.023747      -0.037438       0.010206       0.027231             10.469029      11.913979      -5.761520      -0.254957       9.561791       0.448930       9.931318           0.008120
           47              C       3.500109       0.431488       7.834209      -0.083862      36.064698 0.47725149E+03  0.11470718E+05                                 9.468984                            7.276415       0.104444       2.004498                    0.999568      29.620858      85.754834       0.612553       0.416024      -1.065767       0.006597      -0.000221      -0.032146       0.032817       0.035056      -0.004850       0.009774      -0.031028       0.031590      -0.045196       0.010775       0.034421             11.069781      13.311213      -5.739319       0.274274       9.131001      -0.887665      10.767128           0.008394
           48              C       5.835881       0.827522      11.384166       0.542282      24.070949 0.27443434E+03  0.57973537E+04                                 7.735351                            5.867496       0.006812       2.054040                    0.999517      22.775215      63.715612       0.616334       0.470434      -1.023981      -0.028210      -0.016177       0.025313       0.041209      -0.035944       0.090789      -0.005389       0.043707       0.082957      -0.085246      -0.029241       0.114487              9.497475      11.011738       2.731281      -5.506975       7.619987      -1.257162       9.860699          -0.004081
           49              C       6.974108       1.393284      10.534894      -0.009802      37.450491 0.44515613E+03  0.10453096E+05                                 9.742080                            7.029347      -0.070741       1.982345                    0.998973      27.364316      76.816459       0.626649       0.416245      -1.071906       0.039038       0.012014      -0.023848       0.047298      -0.018021       0.007286      -0.020682       0.039174       0.022309      -0.037058       0.004361       0.032697             12.222634      14.201070       4.009783      -6.960120      10.464820      -0.641996      12.002013           0.024538
           50              C       7.456591       2.653049      10.723041      -0.076725      34.993688 0.45251976E+03  0.10684413E+05                                 9.129168                            6.995283       0.112547       2.006134                    0.999521      29.014250      82.040553       0.639718       0.405513      -1.077441       0.012174      -0.012805      -0.027906       0.033029      -0.022687       0.019016      -0.000897       0.013441       0.051612      -0.034687       0.001790       0.032897             10.508368      11.960308       3.116732      -4.882519      10.264656      -0.067608       9.300140           0.008114
           51              C       7.510735       0.543132       9.522300      -0.083196      36.197185 0.47947890E+03  0.11538681E+05                                 9.494949                            7.295962       0.100703       2.002154                    0.999561      29.685087      86.019011       0.611354       0.416320      -1.065485       0.009546       0.029135       0.016714       0.034919      -0.015025       0.029467      -0.006658      -0.034011       0.020025      -0.040835       0.005914       0.034921             11.101329      13.352912       2.638511      -5.126695       9.611301       1.153882      10.339776           0.008401
           52              O      10.793907       3.859255       8.430006      -0.486530      27.369075 0.43136883E+03  0.97919842E+04                                 7.149847                            6.349736       0.569615       2.244161                    0.998519      26.334680      66.764936       0.769822       0.350505      -1.148458      -0.017418       0.009421       0.029889       0.035854       0.049053       0.019643       0.007110      -0.047599      -0.087119      -0.049249      -0.022517       0.071766              7.976233       8.354466       3.252090      -1.688880       9.219303      -1.105521       6.354930           0.133479
           53              O      10.518374       2.152915       7.076397      -0.464801      26.750298 0.42289748E+03  0.95964184E+04                                 7.133699                            6.396318       0.436134       2.217796                    0.997719      25.916040      66.690833       0.744005       0.362791      -1.133363      -0.021993      -0.011558       0.005231       0.025390      -0.046327       0.012282       0.006053       0.014790       0.093432      -0.064151       0.026657       0.037494              7.724840       7.537634       0.456560      -2.746172       7.126560      -0.507626       8.510326           0.049369
           54              O       6.783281      -2.172528       5.508510      -0.485234      27.328554 0.43061156E+03  0.97700221E+04                                 7.141608                            6.343206       0.578744       2.247512                    0.998628      26.316265      66.691268       0.770430       0.350399      -1.148601      -0.016312       0.022075      -0.021088       0.034613      -0.009190      -0.052478       0.028065       0.007181       0.086785      -0.049918      -0.024008       0.073925              7.965936       8.342980      -3.082560      -1.968390       8.016944       1.789513       7.537885           0.133392
           55              O       6.507748      -2.491618       7.663048      -0.465701      26.793592 0.42376712E+03  0.96215551E+04                                 7.143747                            6.404776       0.420747       2.213203                    0.997746      25.928643      66.752496       0.743150       0.363004      -1.133141      -0.023675       0.010268       0.007975       0.027009       0.032307       0.036136      -0.026716      -0.022712      -0.015491      -0.065259       0.028367       0.036892              7.736479       7.549682      -2.612140       0.978180       8.617193      -0.344423       7.042563           0.049204
           56              O       2.772534      -1.686727      12.192935      -0.484988      27.357672 0.43112336E+03  0.97853454E+04                                 7.149450                            6.349375       0.570973       2.245150                    0.998635      26.321634      66.735484       0.769555       0.350664      -1.148289      -0.017304      -0.029213      -0.008786       0.035072      -0.043388       0.032154      -0.034612      -0.003331       0.054774      -0.052564      -0.021623       0.074188              7.975601       8.353510      -0.163710       3.659706       6.113845      -0.688095       9.459450           0.133290
           57              O       2.497001       0.338703      11.392006      -0.463256      26.706324 0.42202231E+03  0.95719589E+04                                 7.128166                            6.391767       0.422538       2.214393                    0.997630      25.884456      66.601704       0.743880       0.363026      -1.133137      -0.025867       0.000408      -0.012188       0.028597       0.018487      -0.043870       0.020427      -0.028927      -0.043778      -0.063780       0.030617       0.033163              7.718215       7.530030       2.146321       1.765878       7.718137       0.850442       7.906477           0.049328
           58              O      10.793907       3.684245       4.635719      -0.486554      27.372031 0.43139026E+03  0.97926065E+04                                 7.150461                            6.349920       0.569447       2.244098                    0.998519      26.335170      66.766957       0.769805       0.350508      -1.148454      -0.017396      -0.009443      -0.029887       0.035847      -0.049046      -0.019689       0.007105      -0.047621      -0.087187      -0.049291      -0.022491       0.071782              7.977690       8.356741      -3.253366       1.689886       9.220589      -1.106112       6.355740           0.133386
           59              O      10.518374       5.390585       5.989328      -0.464828      26.753875 0.42293940E+03  0.95976360E+04                                 7.134493                            6.396707       0.435896       2.217704                    0.997719      25.916913      66.694651       0.743967       0.362799      -1.133353      -0.021973       0.011552      -0.005215       0.025366       0.046354      -0.012288       0.006058       0.014812       0.093459      -0.064185       0.026673       0.037512              7.726309       7.539693      -0.456932       2.747632       7.127313      -0.507865       8.511923           0.049308
           60              O       6.783281       9.716028       7.557215      -0.485210      27.327531 0.43059461E+03  0.97695338E+04                                 7.141412                            6.343064       0.578813       2.247542                    0.998628      26.315845      66.689682       0.770442       0.350397      -1.148603      -0.016314      -0.022089       0.021082       0.034619       0.009213       0.052464       0.028057       0.007171       0.086860      -0.049893      -0.024034       0.073927              7.965721       8.343027       3.082784       1.968324       8.017054       1.789078       7.537082           0.133493
           61              O       6.507748      10.035118       5.402677      -0.465600      26.789049 0.42370334E+03  0.96197070E+04                                 7.142700                            6.404169       0.420162       2.213001                    0.997754      25.927442      66.747158       0.743210       0.362990      -1.133157      -0.023607      -0.010348      -0.008001       0.026988      -0.032290      -0.036122      -0.026717      -0.022708      -0.015503      -0.065238       0.028359       0.036879              7.735004       7.548761       2.613391      -0.977655       8.614731      -0.345831       7.041520           0.049309
           62              O       2.772534       9.230227       0.872790      -0.484970      27.356822 0.43112713E+03  0.97854639E+04                                 7.149307                            6.349443       0.570950       2.245144                    0.998635      26.321556      66.735650       0.769543       0.350669      -1.148284      -0.017307       0.029213       0.008778       0.035071       0.043378      -0.032171      -0.034619      -0.003330       0.054744      -0.052549      -0.021648       0.074197              7.975036       8.352784       0.163324      -3.658712       6.113848      -0.687972       9.458474           0.133333
           63              O       2.497001       7.204797       1.673719      -0.463261      26.706330 0.42202010E+03  0.95718955E+04                                 7.128168                            6.391747       0.422577       2.214407                    0.997630      25.884420      66.601545       0.743882       0.363026      -1.133137      -0.025871      -0.000408       0.012181       0.028598      -0.018485       0.043867       0.020431      -0.028918      -0.043776      -0.063777       0.030613       0.033163              7.718269       7.530646      -2.146844      -1.765539       7.718347       0.850604       7.905815           0.049307
           64              O       9.259466      11.402755       4.635719      -0.484555      27.355075 0.43113566E+03  0.97859950E+04                                 7.149595                            6.350027       0.567789       2.244029                    0.998642      26.323470      66.748098       0.769390       0.350726      -1.148203       0.017342       0.006974      -0.029756       0.035140      -0.049649       0.021590      -0.006077      -0.052666      -0.092921      -0.052746      -0.021527       0.074273              7.975051       8.351902      -3.251950      -1.683885       9.221632       1.104055       6.351620           0.134187
           65              O       9.534999       9.696415       5.989328      -0.462949      26.709569 0.42213763E+03  0.95754744E+04                                 7.129363                            6.393250       0.418667       2.213064                    0.997627      25.886912      66.616739       0.743668       0.363095      -1.133053       0.025850      -0.010840      -0.005792       0.028623       0.047211       0.005928      -0.005566       0.016165       0.091350      -0.063815       0.030695       0.033120              7.719024       7.532317      -0.454228      -2.743230       7.120859       0.503108       8.503895           0.049790
           66              O       1.238093       5.370972       7.557215      -0.486240      27.371415 0.43144009E+03  0.97943073E+04                                 7.150892                            6.350798       0.568719       2.243755                    0.998532      26.338220      66.783019       0.769636       0.350564      -1.148374       0.017417       0.021196       0.023155       0.035899       0.007383      -0.052458      -0.025647       0.008922       0.083083      -0.049492      -0.022393       0.071886              7.977370       8.355044       3.086414      -1.975411       8.027892      -1.796085       7.549174           0.134257
           67              O       1.513626       5.051882       5.402677      -0.464482      26.746685 0.42286500E+03  0.95956657E+04                                 7.133434                            6.396482       0.435226       2.217504                    0.997729      25.915397      66.692957       0.743911       0.362837      -1.133306       0.021985       0.010406      -0.007474       0.025446      -0.033789       0.033982       0.026431      -0.020580      -0.012408      -0.064132       0.026677       0.037456              7.724262       7.538781       2.605739       0.979652       8.600149       0.348461       7.033855           0.049778
           68              O       5.248719       5.856773       0.872790      -0.485347      27.336496 0.43070297E+03  0.97726362E+04                                 7.143151                            6.343916       0.578582       2.247423                    0.998629      26.318383      66.698962       0.770378       0.350403      -1.148595       0.016322      -0.029306       0.008531       0.034613       0.040905       0.034153       0.034418      -0.003738       0.054120      -0.049990      -0.023971       0.073961              7.968852       8.347330       0.163105       3.656454       6.109026       0.687277       9.450201           0.133203
           69              O       5.524252       7.882203       1.673719      -0.465637      26.792995 0.42373443E+03  0.96206113E+04                                 7.143543                            6.404444       0.420125       2.212974                    0.997754      25.928290      66.750531       0.743185       0.362995      -1.133151       0.023649       0.001781       0.012903       0.026998      -0.015129      -0.046042      -0.021652      -0.031532      -0.041967      -0.065265       0.028359       0.036906              7.736810       7.551594      -2.154459       1.775014       7.735537      -0.854271       7.923297           0.049277
           70              O       9.259466      -3.859255       8.430006      -0.484590      27.356655 0.43116079E+03  0.97867154E+04                                 7.149872                            6.350213       0.567828       2.244029                    0.998643      26.324182      66.750581       0.769378       0.350727      -1.148202       0.017352      -0.006992       0.029749       0.035142       0.049659      -0.021612      -0.006073      -0.052652      -0.092950      -0.052769      -0.021517       0.074286              7.975411       8.352025       3.251954       1.683645       9.222704       1.103944       6.351504           0.134118
           71              O       9.534999      -2.152915       7.076397      -0.463002      26.711430 0.42217547E+03  0.95765611E+04                                 7.129704                            6.393553       0.418587       2.213021                    0.997625      25.887970      66.620568       0.743647       0.363097      -1.133050       0.025884       0.010816       0.005761       0.028638      -0.047218      -0.005918      -0.005578       0.016160       0.091364      -0.063824       0.030713       0.033111              7.719438       7.532650       0.453963       2.742753       7.121541       0.503416       8.504122           0.049739
           72              O       1.238093       2.172528       5.508510      -0.486243      27.371111 0.43143451E+03  0.97941387E+04                                 7.150787                            6.350713       0.568745       2.243764                    0.998532      26.338324      66.782912       0.769650       0.350559      -1.148379       0.017408      -0.021190      -0.023155       0.035891      -0.007372       0.052477      -0.025665       0.008930       0.083076      -0.049519      -0.022387       0.071906              7.977296       8.354922      -3.086393       1.975510       8.027847      -1.796126       7.549120           0.134242
           73              O       1.513626       2.491618       7.663048      -0.464488      26.747006 0.42287399E+03  0.95959228E+04                                 7.133485                            6.396549       0.435192       2.217489                    0.997729      25.915656      66.693854       0.743907       0.362837      -1.133306       0.021985      -0.010404       0.007472       0.025444       0.033795      -0.033986       0.026432      -0.020589      -0.012414      -0.064141       0.026678       0.037463              7.724257       7.538498      -2.605741      -0.979502       8.600290       0.348291       7.033983           0.049774
           74              O       5.248719       1.686727      12.192935      -0.484904      27.330349 0.43067409E+03  0.97720986E+04                                 7.142607                            6.344235       0.576645       2.246738                    0.998637      26.319217      66.707750       0.770240       0.350462      -1.148514       0.016382       0.029369      -0.008593       0.034710      -0.040942      -0.034225       0.034364      -0.003849       0.054101      -0.050031      -0.023961       0.073992              7.967030       8.342752      -0.167573      -3.653235       6.107719       0.690084       9.450619           0.134141
           75              O       5.524252      -0.338703      11.392006      -0.465435      26.790487 0.42373595E+03  0.96207771E+04                                 7.143298                            6.404700       0.419081       2.212609                    0.997761      25.928861      66.755232       0.743118       0.363023      -1.133115       0.023666      -0.001776      -0.012968       0.027045       0.015157       0.046097      -0.021665      -0.031574      -0.042029      -0.065343       0.028406       0.036936              7.735845       7.549823       2.154317      -1.771217       7.736966      -0.854057       7.920747           0.049622
           76              H       9.098959       4.058780      10.242091       0.121453       1.896807 0.15796505E+02  0.17779060E+03                                 2.247939                            2.105410      -1.206970       2.257914                    0.996765       3.799531      10.211793       0.517148       1.052310      -0.769759       0.029705       0.051483       0.016051       0.061568       0.013086      -0.003812       0.015475      -0.021829      -0.024630      -0.022370      -0.003634       0.026004              2.296428       2.144113       0.566379      -0.017473       2.821811       0.170011       1.923359           0.000465
           77              H       8.973827       0.311773       7.959509       0.109251       1.847136 0.15660480E+02  0.18021453E+03                                 2.381211                            2.222005      -1.497182       2.118051                    0.993546       4.399791      12.946982       0.450199       1.182269      -0.729685       0.015919      -0.035117      -0.042914       0.057691       0.003408      -0.010498       0.011993      -0.010117       0.016667      -0.017960       0.000466       0.017494              2.463981       2.473050      -0.401688      -0.457656       2.566828       0.541110       2.352064           0.000240
           78              H       5.088333      -0.702979       4.429673       0.124402       1.883662 0.15668421E+02  0.17605183E+03                                 2.241610                            2.100184      -1.218237       2.255454                    0.996859       3.781854      10.167291       0.516381       1.055652      -0.768881       0.029487      -0.012299      -0.051030       0.060207      -0.010102      -0.008844       0.001407       0.009346       0.068778      -0.022892      -0.002880       0.025772              2.289703       2.138313      -0.296836      -0.478898       1.995819       0.302261       2.734979           0.000461
           79              H       4.963200      -0.806249       8.815967       0.111188       1.838831 0.15577547E+02  0.17905940E+03                                 2.376130                            2.217728      -1.495689       2.120380                    0.993645       4.390415      12.920882       0.450048       1.183992      -0.729269       0.016147      -0.019149       0.050670       0.056523      -0.010894       0.002338      -0.007519      -0.002295       0.042628      -0.018417       0.000317       0.018099              2.458547       2.467915      -0.194796       0.574558       1.933665      -0.176856       2.974062           0.000239
           80              H       1.077586      -3.355801      11.459686       0.123768       1.872700 0.15554441E+02  0.17443778E+03                                 2.231996                            2.091799      -1.207800       2.260510                    0.996779       3.773952      10.133587       0.517730       1.054913      -0.769080       0.029693      -0.038069       0.036362       0.060441      -0.003416       0.013152      -0.017453      -0.018512      -0.014709      -0.022377      -0.003556       0.025933              2.279672       2.129443      -0.264400       0.493070       2.278341      -0.467777       2.431232           0.000459
           81              H       0.952453       0.494401       9.356104       0.111984       1.834310 0.15531686E+02  0.17840765E+03                                 2.372582                            2.214732      -1.489588       2.122115                    0.993536       4.385316      12.903014       0.450253       1.184281      -0.729196       0.015401       0.053686      -0.009167       0.056599       0.007810       0.007998      -0.004537      -0.022754      -0.022689      -0.017905       0.000151       0.017753              2.454716       2.464441       0.593319      -0.118066       2.861757      -0.360943       2.037952           0.000237
           82              H       9.098959       3.484720       2.823634       0.121404       1.897859 0.15803781E+02  0.17789099E+03                                 2.248690                            2.105825      -1.206096       2.258234                    0.996773       3.800055      10.213362       0.517128       1.052240      -0.769780       0.029699      -0.051544      -0.016095       0.061627      -0.013111       0.003791       0.015473      -0.021876      -0.024632      -0.022368      -0.003669       0.026038              2.297344       2.144714      -0.566980       0.017092       2.823528       0.170084       1.923791           0.000465
           83              H       8.973827       7.231727       5.106216       0.109233       1.847542 0.15662148E+02  0.18023755E+03                                 2.381522                            2.222082      -1.495834       2.118629                    0.993560       4.399889      12.947178       0.450207       1.182225      -0.729696       0.015906       0.035162       0.042918       0.057718      -0.003414       0.010517       0.012007      -0.010132       0.016640      -0.017987       0.000477       0.017510              2.464408       2.473329       0.402245       0.457746       2.567218       0.541534       2.352678           0.000236
           84              H       5.088333       8.246479       8.636052       0.124398       1.883704 0.15668845E+02  0.17605770E+03                                 2.241632                            2.100202      -1.218269       2.255433                    0.996859       3.781929      10.167509       0.516383       1.055641      -0.768883       0.029484       0.012301       0.051029       0.060205       0.010103       0.008842       0.001409       0.009347       0.068780      -0.022893      -0.002879       0.025773              2.289723       2.138337       0.296841       0.478901       1.995866       0.302235       2.734968           0.000463
           85              H       4.963200       8.349749       4.249758       0.111135       1.838705 0.15573605E+02  0.17900263E+03                                 2.376053                            2.217457      -1.494918       2.120715                    0.993644       4.390095      12.919493       0.450073       1.184002      -0.729268       0.016134       0.019152      -0.050643       0.056496       0.010899      -0.002350      -0.007522      -0.002274       0.042623      -0.018419       0.000314       0.018105              2.458625       2.468661       0.194399      -0.575564       1.933325      -0.176352       2.973889           0.000239
           86              H       1.077586      10.899301       1.606039       0.123767       1.872689 0.15554434E+02  0.17443776E+03                                 2.231991                            2.091802      -1.207787       2.260516                    0.996779       3.773953      10.133607       0.517728       1.054917      -0.769079       0.029694       0.038069      -0.036362       0.060441       0.003416      -0.013153      -0.017452      -0.018512      -0.014709      -0.022377      -0.003556       0.025933              2.279655       2.129422       0.264383      -0.493041       2.278319      -0.467769       2.431222           0.000460
           87              H       0.952453       7.049099       3.709621       0.111984       1.834323 0.15531711E+02  0.17840812E+03                                 2.372600                            2.214739      -1.489588       2.122115                    0.993536       4.385319      12.903054       0.450250       1.184287      -0.729195       0.015401      -0.053687       0.009167       0.056599      -0.007809      -0.007998      -0.004537      -0.022754      -0.022688      -0.017904       0.000151       0.017753              2.454750       2.464552      -0.593355       0.118067       2.861781      -0.360895       2.037916           0.000236
           88              H      10.964521      11.604694       2.812920       0.124097       1.871159 0.15541078E+02  0.17425229E+03                                 2.231725                            2.091785      -1.203585       2.263113                    0.996778       3.767927      10.116721       0.517398       1.055807      -0.768909      -0.027882       0.050736      -0.016580       0.060220      -0.013366      -0.003667      -0.015915      -0.021543      -0.022693      -0.022577      -0.003611       0.026188              2.278563       2.119938      -0.552972      -0.012088       2.802774      -0.176491       1.912978           0.000440
           89              H      11.086766       7.847503       5.103733       0.112156       1.831500 0.15499672E+02  0.17795914E+03                                 2.370860                            2.212959      -1.488879       2.122853                    0.993422       4.382706      12.895021       0.450249       1.184829      -0.729067      -0.014667      -0.035755       0.041348       0.056597      -0.003133      -0.010650      -0.012263      -0.009799       0.017227      -0.017996       0.000083       0.017913              2.452868       2.456503       0.400408      -0.449019       2.562518      -0.542823       2.339582           0.000226
           90              H       2.943027       6.848668       8.643630       0.121468       1.892142 0.15750953E+02  0.17713970E+03                                 2.244495                            2.102691      -1.195946       2.263018                    0.996726       3.791544      10.184426       0.517394       1.052629      -0.769745      -0.028779      -0.010920       0.054004       0.062160       0.009829      -0.008536      -0.001699       0.009024       0.068452      -0.022463      -0.003078       0.025541              2.291978       2.131600       0.289621      -0.477904       1.992688      -0.300082       2.751645           0.000444
           91              H       3.065393       6.743286       4.244270       0.109274       1.848284 0.15668879E+02  0.18034371E+03                                 2.382628                            2.222872      -1.493822       2.119727                    0.993476       4.401620      12.955492       0.450009       1.182558      -0.729607      -0.015173      -0.019047      -0.052341       0.057728       0.010508       0.002098       0.007124      -0.002375       0.041452      -0.017827       0.000437       0.017389              2.465523       2.468485       0.190227       0.576393       1.933148       0.176725       2.994936           0.000230
           92              H       6.943667       4.187699       1.606039       0.124410       1.884334 0.15672458E+02  0.17610821E+03                                 2.242191                            2.100495      -1.217059       2.255959                    0.996873       3.781848      10.167534       0.516329       1.055692      -0.768875      -0.029452      -0.038098      -0.036186       0.060236       0.002589       0.013184       0.017623      -0.018743      -0.015504      -0.022920      -0.002856       0.025776              2.290408       2.138767       0.266845       0.496719       2.289058       0.471637       2.443398           0.000461
           93              H       7.068800       8.037976       3.709751       0.111118       1.839072 0.15574240E+02  0.17901072E+03                                 2.376329                            2.217457      -1.493894       2.121146                    0.993655       4.390108      12.919316       0.450090       1.183953      -0.729280      -0.016121       0.053463       0.008768       0.056525      -0.007490       0.008248       0.004978      -0.023936      -0.022337      -0.018412       0.000291       0.018121              2.459070       2.468898      -0.596167      -0.119884       2.867603       0.362527       2.040708           0.000235
           94              H      10.964521      -4.061194      10.252805       0.124102       1.871077 0.15540175E+02  0.17423953E+03                                 2.231657                            2.091722      -1.203557       2.263132                    0.996778       3.767830      10.116363       0.517406       1.055804      -0.768910      -0.027884      -0.050736       0.016582       0.060222       0.013367       0.003666      -0.015915      -0.021541      -0.022687      -0.022576      -0.003612       0.026188              2.278501       2.119864       0.552947       0.012080       2.802752      -0.176507       1.912889           0.000441
           95              H      11.086766      -0.304003       7.961992       0.112163       1.831351 0.15498350E+02  0.17794021E+03                                 2.370740                            2.212872      -1.488813       2.122892                    0.993422       4.382537      12.894395       0.450255       1.184837      -0.729065      -0.014669       0.035756      -0.041346       0.056596       0.003128       0.010649      -0.012261      -0.009798       0.017225      -0.017990       0.000079       0.017911              2.452733       2.456334      -0.400366       0.448989       2.562378      -0.542839       2.339487           0.000227
           96              H       2.943027       0.694832       4.422095       0.121470       1.892096 0.15750501E+02  0.17713310E+03                                 2.244441                            2.102646      -1.195956       2.263012                    0.996726       3.791520      10.184271       0.517406       1.052615      -0.769749      -0.028777       0.010921      -0.054005       0.062160      -0.009828       0.008536      -0.001699       0.009025       0.068455      -0.022462      -0.003079       0.025541              2.291914       2.131535      -0.289600       0.477871       1.992639      -0.300058       2.751569           0.000446
           97              H       3.065393       0.800214       8.821455       0.109274       1.848302 0.15668854E+02  0.18034356E+03                                 2.382661                            2.222884      -1.493794       2.119743                    0.993476       4.401596      12.955476       0.450003       1.182572      -0.729604      -0.015169       0.019046       0.052344       0.057730      -0.010508      -0.002095       0.007125      -0.002373       0.041453      -0.017827       0.000438       0.017389              2.465568       2.468423      -0.190226      -0.576476       1.933189       0.176702       2.995091           0.000230
           98              H       6.953654       3.366438      11.456420       0.124230       1.884807 0.15682064E+02  0.17622650E+03                                 2.242068                            2.100823      -1.214569       2.257538                    0.996837       3.780411      10.160835       0.516453       1.055376      -0.769005      -0.028312       0.039468       0.035579       0.060210      -0.002696      -0.013072       0.018105      -0.019224      -0.015386      -0.023067      -0.003265       0.026332              2.289339       2.129424      -0.268167      -0.488529       2.299315       0.477223       2.439276           0.000442
           99              H       7.076019      -0.496211       9.348004       0.111137       1.836636 0.15552068E+02  0.17871569E+03                                 2.375658                            2.216992      -1.490808       2.122626                    0.993528       4.388989      12.920115       0.449739       1.185145      -0.729001      -0.015106      -0.053942      -0.010005       0.056903       0.007473      -0.008409       0.004958      -0.023713      -0.021406      -0.018458       0.000605       0.017853              2.458057       2.461283       0.591304       0.122764       2.872628       0.369347       2.040261           0.000229

******************************************************
Auxiliary information for the entire system
The total spin magnetic moment of the unit cell is   2.714860
The total net atomic charge of the unit cell is   -0.000003
Accuracy of reproducing the electrostatic potential in the unit cell:
  The inner radius (bohr) =    5.0000
  The outer radius (bohr) =   12.0000
  Valid grid points have density less than (e/(bohr^3)) =    0.0001
  The number of valid grid points were=       201657
  The rms potential error without charges in kcal/mol is=      4.68133
  The rms potential error with partial charges in kcal/mol is=      0.95644
  The RRMSE value at monopole order=      0.20431
  The rms potential error with partial charges and cloud penetration in kcal/mol is=      0.97927
  The RRMSE value at monopole order with cloud penetration is=      0.20919
  The rms potential error with partial charges and atomic dipoles in kcal/mol is=      0.60264
  The RRMSE value at dipole order=      0.12873
  The rms potential error with partial charges, atomic dipoles and cloud penetration in kcal/mol is=      0.57528
  The RRMSE value at dipole order with cloud penetration=      0.12289

******************************************************
The electron densities and ab initio electrostatic potential were computed in VASP using the PBE functional and
projector augmented wave method. See the main text of the journal article for a description of computational details.
The atomic charges, dipoles, and quadrupoles were computed with the DDEC6 method as described in
(a) T. A. Manz and N. Gabaldon Limas, RSC Adv. 6 (2016) 47771-47801 DOI: 10.1039/c6ra04656h
(b) N. Gabaldon Limas and T. A. Manz, RSC Adv. 8 (2018) 2678-2707 DOI: 10.1039/c7ra11829e.
For each atom in the material, the electron cloud parameters were fit to the spherically averaged atom-in-material
electron density using radial positions for which this density was between 10^-4 and 10^-2 electrons per cubic bohr.
The polarizabilities, dispersion coefficients, and quantum Drude oscillator (QDO) parameters were fit using the MCLF method.
The magnetic structure of the system was optimized in VASP from the default ferromagnetic initial guess using spin polarization.
The atomic spin moments (ASMs) were computed on this optimized magnetic structure using the DDEC6 partition as inputs
to the method of T. A. Manz and D. S. Sholl, J. Chem. Theory Comput. 7 (2011) 4146-4164 DOI: 10.1021/ct200539n.
The RMSE and RRMSE were computed using a uniform grid with Ewald summation.
