# Supplementary material for: A collection of forcefield precursors for metal–organic frameworks
Source: RSC Adv. 2019 Nov 13;9(63):36492–507. doi: 10.1039/c9ra07327b (PMC9075174; doi:10.1039/c9ra07327b)
Supplement: RA-009-C9RA07327B-s5859 [file RA-009-C9RA07327B-s5859.xyz]

   81
jmolscript: load "" {1 1 1} spacegroup "x,y,z" unitcell [{      6.258000     0.000000     0.000000 }, {      0.000000    15.526000     0.000000 }, {      0.000000    -7.763000    13.445910 }]
Zn     5.954800     0.000932     4.482060     0.759507
Zn     3.868821    -3.881888    11.204073     0.759326
Zn     1.782779     3.880957    11.205687     0.759218
C      5.319926    13.767680     2.539932     0.567008
C      5.311165     1.752109     6.423111     0.565019
C      4.430038    13.180021     1.441402     0.016680
C      2.443749    13.154403     0.146560     0.107135
C      4.438799     2.355294     7.508196     0.018034
C      4.931304     3.383892     8.332430    -0.133421
C      3.176561    13.697037     1.228956    -0.124766
C      3.177812     1.842160     7.743500    -0.123885
C      4.927549    12.147542     0.626579    -0.132806
C      2.438117     2.377031     8.796314     0.104275
C      4.127151     3.917986    13.025053     0.095959
C      4.135286     3.823278     9.367765     0.104893
C      3.233947     3.078806     0.252783     0.567202
C      3.225185    -3.076477     8.716983     0.565009
C      2.344059     2.421280     1.310976     0.014193
C      0.357770     1.312723     1.980583     0.109346
C      2.352820    -2.438358     7.652067     0.018080
C      2.845325    -2.238849     6.349159    -0.133474
C      1.090582     1.978789     0.969450    -0.124572
C      1.091833    -1.978012     7.978803    -0.123829
C      2.841570     2.231863     2.612540    -0.132474
C      0.352138    -1.333683     6.989184     0.104305
C      2.041172     1.558034     3.540308     0.095606
C      2.049307    -1.561916     5.450972     0.105013
C      1.147905     6.442514    10.653194     0.566977
C      1.139144     1.324368    11.751725     0.565036
C      0.258017     7.687699    10.693532     0.016700
C      4.529728     8.821873    11.318767     0.107650
C      0.266779     0.083064    11.731556     0.018093
C      0.759283    -1.145042    12.210231    -0.133423
C      5.262540     7.613174    11.247504    -0.124434
C      5.263792     0.135853    11.169517    -0.123871
C      0.755528     8.909595    10.206790    -0.133033
C      4.524096    -1.043347    11.106322     0.104399
C      6.213130    -5.476020    10.326459     0.095817
C     -0.036734    -2.261362    12.073083     0.105032
N      2.907467     4.431120    12.811263    -0.229937
N      2.909970     3.340419     9.601724    -0.232875
N      0.821488     1.116319     3.202816    -0.229972
N      0.823991    -1.117872     5.752160    -0.232941
N      4.993446    -5.547440    10.877741    -0.229767
N      4.995949    -2.222547    11.537935    -0.233036
O      4.705390     0.956402     5.636525    -0.552521
O      4.702887    -0.968822     3.331896    -0.559533
O      0.250320     2.020709     6.398909    -0.554319
O      0.251572    13.512278     2.562790    -0.549704
O      2.619411    -3.359826     9.799379    -0.552710
O      2.616908    -4.393082    12.618987    -0.559655
O      4.422341    -3.231737     8.496471    -0.554278
O      4.423592     3.226303     0.462539    -0.548690
O      0.533369     2.403425    11.455915    -0.552519
O      0.530866     5.361904    10.940937    -0.559514
O      2.336299     1.211028    11.996441    -0.554346
O      2.337551     6.550419    10.420580    -0.549705
H      1.398663     5.782193    13.358781     0.079929
H      5.961871     3.829022     8.134238     0.128440
H      2.719101    -1.005619     1.871133     0.127920
H      2.770917     1.005308     7.084919     0.122990
H      5.961246    11.710874     0.827327     0.127612
H      1.383581     1.996488     9.003112     0.082751
H      4.509828     3.090994    12.339984     0.095613
H      4.513833     4.635132    10.072869     0.090367
H      5.570684     0.914792     1.758994     0.079703
H      3.875892    -2.633054     6.062761     0.128439
H      0.691008    -5.607603    13.362411     0.126932
H      0.684938    -2.130090     9.032828     0.122942
H      3.875266     2.624049     2.890333     0.126997
H      5.555602    -0.964320     7.215344     0.082754
H      2.423849     1.378243     4.599039     0.095639
H      2.427854    -1.357205     4.395334     0.090376
H      3.484642    -6.697218    11.774180     0.079741
H      1.789851    -1.195968    12.694821     0.128421
H      4.805080     6.645361    11.639452     0.127862
H      4.856896     1.124548    10.774208     0.123040
H      1.789225     8.954077     9.728250     0.127605
H      3.469560    -1.032168    10.673363     0.082762
H      0.337807    -4.469237     9.952797     0.095529
H      0.341812    -3.277927    12.423617     0.090136

The following XYZ coordinates are in angstroms. Other properties are in atomic units.
The sperically averaged electron density of each atom fit to a function of the form exp(a - br)
eigen_1, eigen_2 and eigen_3 are the three eigenvalues of traceless quadrupole moment tensor
  atom number  atomic symbol              X              Y              Z     net charge C6 coefficient C8 coefficient C10 coefficient fluctuating dipole atomic polarizability isotropic forcefield polarizability              a              b squared Pearson coefficient          <r^3>          <r^4>         wp_QDO          m_QDO          q_QDO       dipole_x       dipole_y       dipole_z         dipole            Qxy            Qxz            Qyz     Q(x^2-y^2)  Q(3z^2 - R^2)        eigen_1        eigen_2        eigen_3 static polarizability      alpha(xx)      alpha(xy)      alpha(xz)      alpha(yy)      alpha(yz)      alpha(zz) atomic spin moment
            1             Zn       5.954800       0.000932       4.482060       0.759507     103.994385 0.21438033E+04  0.70642962E+05                                18.120788                           15.161980       0.208328       1.908759                    0.997099      49.015359     136.571688       0.462236       0.402122      -1.141356      -0.089058      -0.000375       0.001346       0.089069      -0.000543      -0.000039       0.035935       0.047149      -0.065976      -0.053528       0.018944       0.034584             22.155112      17.257189      -0.061655      -0.069624      16.096671       1.110494      33.111476          -0.000001
            2             Zn       3.868821      -3.881888      11.204073       0.759326     104.006714 0.21440550E+04  0.70652844E+05                                18.121398                           15.162311       0.208517       1.908767                    0.997102      49.018532     136.578999       0.462260       0.402093      -1.141385      -0.089284       0.001603       0.000008       0.089299       0.000329       0.000410      -0.014179       0.085074       0.049332      -0.053630       0.019306       0.034324             22.153660      17.262750      -0.006596       0.072137      27.880024      -7.925839      21.318206          -0.000001
            3             Zn       1.782779       3.880957      11.205687       0.759218     103.964150 0.21439812E+04  0.70649447E+05                                18.115954                           15.161684       0.209101       1.908967                    0.997099      49.017996     136.574322       0.462289       0.402073      -1.141404      -0.089275      -0.000975      -0.001200       0.089288       0.000330      -0.000623      -0.021925       0.022679      -0.138436      -0.053515       0.019084       0.034432             22.142240      17.250542       0.087109      -0.024492      29.806152       6.802082      19.370026          -0.000001
            4              C       5.319926      13.767680       2.539932       0.567008      23.489038 0.25648041E+03  0.53435638E+04                                 7.526948                            5.659578      -0.072660       2.025772                    0.999308      22.746652      63.832665       0.627746       0.468323      -1.021995       0.010603       0.018241       0.054435       0.058381       0.016269      -0.025967      -0.076507      -0.100366       0.025092      -0.066463      -0.044551       0.111014              8.985111      10.080001       0.336158       1.821063       6.593124       3.774743      10.282207           0.000000
            5              C       5.311165       1.752109       6.423111       0.565019      23.684042 0.25706337E+03  0.53589844E+04                                 7.567000                            5.664447      -0.074431       2.024672                    0.999300      22.770721      63.928868       0.627708       0.468065      -1.022091       0.011785      -0.019507      -0.052920       0.057619      -0.016823       0.025422      -0.076884      -0.098656       0.030976      -0.065529      -0.045550       0.111079              9.058757      10.053174      -0.367860      -1.885312       6.712813       3.893851      10.410283           0.000000
            6              C       4.430038      13.180021       1.441402       0.016680      36.659109 0.43803117E+03  0.10266020E+05                                 9.656605                            7.007898      -0.069576       1.982086                    0.999052      27.264223      76.990696       0.621595       0.420438      -1.066969      -0.025289      -0.027327      -0.025011       0.044853       0.023324      -0.028737      -0.032248      -0.015992       0.029138      -0.032564      -0.025542       0.058106             11.987640      12.475206       0.205759       3.995076       9.675033       5.775671      13.812681           0.000001
            7              C       2.443749      13.154403       0.146560       0.107135      31.667297 0.40109146E+03  0.92411058E+04                                 8.780888                            6.721572       0.164333       2.057376                    0.999556      26.958904      76.711089       0.629356       0.422405      -1.060465       0.043500      -0.047713      -0.004053       0.064693       0.002643      -0.026956      -0.049748      -0.018357      -0.024276      -0.056121      -0.003238       0.059359             10.317494      11.214098      -1.126629       2.177733       8.716024       4.257314      11.022359           0.000003
            8              C       4.438799       2.355294       7.508196       0.018034      36.787315 0.43683285E+03  0.10227080E+05                                 9.672033                            6.992279      -0.036511       1.993041                    0.999110      27.187374      76.638785       0.623327       0.419714      -1.067831      -0.024501       0.027822       0.023486       0.043885      -0.021466       0.027701      -0.035007      -0.014996       0.032320      -0.031503      -0.027290       0.058793             12.051545      12.425625      -0.347196      -4.111469       9.718432       5.902187      14.010580           0.000001
            9              C       4.931304       3.383892       8.332430      -0.133421      36.910579 0.49073506E+03  0.11847883E+05                                 9.525651                            7.318349       0.135718       2.009098                    0.999550      29.979711      86.288620       0.619872       0.409270      -1.072788      -0.013766      -0.011497      -0.016974       0.024694      -0.006275       0.017470      -0.029898       0.001127      -0.021241      -0.034844      -0.001704       0.036548             11.056032      11.208073       0.675726      -2.406622       9.763689       5.191585      12.196333           0.000001
           10              C       3.176561      13.697037       1.228956      -0.124766      38.412058 0.52003178E+03  0.12753505E+05                                 9.893972                            7.609740       0.143614       2.015586                    0.999472      30.113574      87.691645       0.598088       0.417581      -1.066156       0.004628      -0.030420       0.015481       0.034445       0.024032      -0.029262      -0.026519      -0.026975       0.034456      -0.038586      -0.016779       0.055365             11.550672      13.214826      -0.859802       2.906387       8.922361       4.459969      12.514830           0.000001
           11              C       3.177812       1.842160       7.743500      -0.123885      38.094377 0.51198643E+03  0.12509093E+05                                 9.833295                            7.543635       0.138631       2.015070                    0.999550      30.005853      87.253656       0.601457       0.416806      -1.066503       0.004268       0.030487      -0.012980       0.033409      -0.020747       0.031788      -0.026457      -0.025866       0.029159      -0.038930      -0.015781       0.054712             11.500419      13.062058       0.591671      -3.176177       8.877421       4.513585      12.561778           0.000001
           12              C       4.927549      12.147542       0.626579      -0.132806      37.212218 0.50058208E+03  0.12142643E+05                                 9.579216                            7.390744       0.088645       1.994768                    0.999727      30.131734      86.856804       0.617072       0.409197      -1.073115      -0.015328       0.013524       0.015779       0.025823       0.003746      -0.015906      -0.029213       0.004797      -0.017751      -0.034443       0.001013       0.033429             11.105002      11.240196      -0.696563       2.333313       9.895164       5.248463      12.179647           0.000001
           13              C       2.438117       2.377031       8.796314       0.104275      31.753845 0.40166674E+03  0.92557193E+04                                 8.790813                            6.721248       0.161587       2.056222                    0.999537      26.964949      76.680937       0.630226       0.421760      -1.061095       0.042952       0.049097       0.005736       0.065485      -0.000728       0.029899      -0.047254      -0.024183      -0.025269      -0.056729      -0.001855       0.058584             10.328278      11.410717       1.030588      -2.202655       8.581324       4.242009      10.992791           0.000003
           14              C       4.127151       3.917986      13.025053       0.095959      32.200386 0.40273810E+03  0.92908582E+04                                 8.905376                            6.744804       0.116958       2.043127                    0.999200      27.107173      77.244656       0.626795       0.423591      -1.059459      -0.055586       0.034650       0.019207       0.068260       0.003349      -0.042450      -0.036670      -0.026194      -0.035825      -0.060374       0.003680       0.056694             10.491091      10.966968      -1.243065       1.855946       9.868082       4.743853      10.638224           0.000000
           15              C       4.135286       3.823278       9.367765       0.104893      31.699404 0.39198089E+03  0.89888336E+04                                 8.822950                            6.662578       0.099322       2.039714                    0.999233      26.922396      76.687893       0.628951       0.424669      -1.057946      -0.054284      -0.036194      -0.022383       0.068976      -0.003792       0.042652      -0.036411      -0.032940      -0.037563      -0.061314       0.003664       0.057650             10.398029      10.974394       1.076037      -2.027457       9.503185       4.654098      10.716508           0.000001
           16              C       3.233947       3.078806       0.252783       0.567202      23.456997 0.25640436E+03  0.53414619E+04                                 7.518970                            5.658795      -0.071906       2.026063                    0.999307      22.740072      63.806361       0.627795       0.468332      -1.022013       0.010420       0.038011      -0.043023       0.058347      -0.030855      -0.001187       0.054357      -0.138512      -0.088084      -0.066551      -0.044374       0.110924              8.969553      10.069756       1.409708      -1.193038       6.079032      -3.472135      10.759871           0.000000
           17              C       3.225185      -3.076477       8.716983       0.565009      23.686675 0.25707503E+03  0.53592773E+04                                 7.567468                            5.664482      -0.074436       2.024662                    0.999300      22.771504      63.930944       0.627723       0.468049      -1.022101       0.011745      -0.036035       0.043388       0.057611       0.030441       0.001779       0.053164      -0.140012      -0.092425      -0.065673      -0.045484       0.111157              9.060010      10.052542      -1.447408       1.259277       6.113614      -3.549015      11.013874           0.000000
           18              C       2.344059       2.421280       1.310976       0.014193      36.548060 0.43856639E+03  0.10281008E+05                                 9.633948                            7.009272      -0.057464       1.985457                    0.999114      27.285878      77.044016       0.621962       0.420089      -1.067263      -0.024091      -0.007393       0.036029       0.043967      -0.037335      -0.005811       0.013477      -0.050037      -0.068986      -0.033625      -0.025423       0.059048             11.948215      12.387346       3.313951      -2.130611       7.745293      -4.668229      15.712007           0.000001
           19              C       0.357770       1.312723       1.980583       0.109346      31.748327 0.40065000E+03  0.92287547E+04                                 8.798816                            6.720578       0.152436       2.054082                    0.999516      26.937257      76.650243       0.628997       0.422746      -1.060210       0.044609       0.021099       0.042533       0.065148      -0.023896       0.011238       0.033730      -0.044258      -0.104779      -0.055542      -0.002657       0.058199             10.347623      11.262389       2.477466      -0.148579       6.788898      -3.145263      12.991582           0.000003
           20              C       2.352820      -2.438358       7.652067       0.018080      36.786916 0.43680252E+03  0.10226187E+05                                 9.671991                            6.992023      -0.036611       1.993019                    0.999112      27.186419      76.635281       0.623341       0.419712      -1.067832      -0.024447       0.006457      -0.035824       0.043849       0.034696       0.004741       0.013737      -0.051841      -0.078050      -0.031484      -0.027282       0.058766             12.052439      12.423304      -3.385584       2.355118       7.826136      -4.811082      15.907877           0.000001
           21              C       2.845325      -2.238849       6.349159      -0.133474      36.914822 0.49076669E+03  0.11848831E+05                                 9.526420                            7.318591       0.135542       2.009034                    0.999549      29.980578      86.291636       0.619861       0.409271      -1.072788      -0.013697      -0.008934       0.018465       0.024665       0.018287      -0.003306       0.019300      -0.017187      -0.076375      -0.034868      -0.001696       0.036564             11.058158      11.208069      -2.421612       0.617008       7.093356      -3.650749      14.873051           0.000001
           22              C       1.090582       1.978789       0.969450      -0.124572      38.448558 0.51921913E+03  0.12728410E+05                                 9.901080                            7.602036       0.148604       2.017320                    0.999486      30.098453      87.625628       0.598608       0.417388      -1.066295       0.000982       0.026333       0.020242       0.033228      -0.036646      -0.005745       0.012406      -0.051631      -0.044795      -0.037379      -0.017582       0.054961             11.582477      13.001315       2.943927      -0.917434       7.826393      -3.959505      13.919723           0.000002
           23              C       1.091833      -1.978012       7.978803      -0.123829      38.097305 0.51200872E+03  0.12509803E+05                                 9.834100                            7.544079       0.138684       2.015086                    0.999550      30.005802      87.254749       0.601404       0.416837      -1.066480       0.004225      -0.026430      -0.019844       0.033319       0.037873       0.002016       0.012509      -0.049990      -0.043251      -0.038921      -0.015745       0.054666             11.502123      13.061564      -3.045654       1.075416       7.732780      -3.854344      13.712025           0.000001
           24              C       2.841570       2.231863       2.612540      -0.132474      37.202131 0.50064570E+03  0.12145057E+05                                 9.578674                            7.392264       0.088404       1.994661                    0.999728      30.135266      86.881436       0.616853       0.409313      -1.072996      -0.015374       0.006948      -0.019698       0.025935      -0.015820       0.004569       0.017478      -0.015920      -0.079747      -0.034607       0.000819       0.033787             11.102708      11.223999       2.363141      -0.563685       7.063258      -3.618362      15.020869           0.000001
           25              C       0.352138      -1.333683       6.989184       0.104305      31.754404 0.40164106E+03  0.92549870E+04                                 8.790901                            6.720963       0.161574       2.056230                    0.999535      26.964345      76.678840       0.630249       0.421751      -1.061099       0.042928      -0.019553      -0.045435       0.065494       0.026276      -0.014304       0.034326      -0.046561      -0.092397      -0.056719      -0.001872       0.058591             10.329364      11.410350      -2.422282       0.207961       6.716805      -3.166539      12.860938           0.000003
           26              C       2.041172       1.558034       3.540308       0.095606      32.210998 0.40286676E+03  0.92946233E+04                                 8.907366                            6.745893       0.116908       2.043052                    0.999199      27.112179      77.263722       0.626739       0.423593      -1.059452      -0.055639      -0.000706      -0.039559       0.068272      -0.038387       0.018312       0.031668      -0.034488      -0.061214      -0.060260       0.003712       0.056548             10.494286      10.962664       2.227967       0.143127       6.340728      -2.711844      14.179467           0.000000
           27              C       2.049307      -1.561916       5.450972       0.105013      31.697645 0.39192420E+03  0.89871669E+04                                 8.822579                            6.662004       0.099397       2.039761                    0.999233      26.920256      76.679076       0.628994       0.424658      -1.057958      -0.054251      -0.001261       0.042556       0.068962       0.038818      -0.018026       0.033464      -0.038130      -0.052779      -0.061292       0.003634       0.057658             10.398643      10.972961      -2.293282       0.081031       6.383370      -2.853652      13.839598           0.000001
           28              C       1.147905       6.442514      10.653194       0.566977      23.487232 0.25649689E+03  0.53439630E+04                                 7.526354                            5.659697      -0.072531       2.025802                    0.999310      22.747006      63.832809       0.627754       0.468312      -1.022006       0.010657      -0.056351      -0.011430       0.058478       0.014299       0.027074       0.021951      -0.005995       0.308666      -0.066451      -0.044596       0.111046              8.983858      10.079274      -1.744022      -0.619158      12.627169      -0.288267       4.245132           0.000000
           29              C       1.139144       1.324368      11.751725       0.565036      23.684854 0.25707516E+03  0.53592674E+04                                 7.567037                            5.664481      -0.074535       2.024622                    0.999300      22.771090      63.929190       0.627725       0.468049      -1.022104       0.011881       0.055572       0.009547       0.057624      -0.013590      -0.027280       0.023799      -0.006714       0.306750      -0.065500      -0.045546       0.111046              9.058944      10.052793       1.816195       0.624031      12.859082      -0.347500       4.264956           0.000000
           30              C       0.258017       7.687699      10.693532       0.016700      36.651603 0.43796316E+03  0.10263881E+05                                 9.654882                            7.007156      -0.069181       1.982249                    0.999051      27.261505      76.977388       0.621663       0.420414      -1.067000      -0.025214       0.035419      -0.011137       0.044881       0.013150       0.034450       0.019069       0.006863       0.098482      -0.032500      -0.025597       0.058098             11.984735      12.476503      -3.561172      -1.817800      17.774342      -1.092547       5.703359           0.000001
           31              C       4.529728       8.821873      11.318767       0.107650      31.656103 0.40090357E+03  0.92358214E+04                                 8.779928                            6.720863       0.164215       2.057538                    0.999553      26.950604      76.686936       0.629258       0.422514      -1.060382       0.043823       0.027422      -0.038736       0.064598       0.022149       0.016038       0.015694       0.040937       0.153527      -0.056376      -0.003333       0.059709             10.316002      11.212871      -1.324041      -2.069820      14.131933      -1.126272       5.603202           0.000003
           32              C       0.266779       0.083064      11.731556       0.018093      36.788509 0.43681196E+03  0.10226472E+05                                 9.672390                            6.992170      -0.036845       1.992948                    0.999111      27.186503      76.635971       0.623324       0.419721      -1.067826      -0.024521      -0.034263       0.012317       0.043896      -0.013286      -0.032416       0.021223       0.008822       0.104039      -0.031574      -0.027242       0.058816             12.053026      12.425475       3.734103       1.754877      18.052915      -1.095177       5.680688           0.000001
           33              C       0.759283      -1.145042      12.210231      -0.133423      36.912188 0.49069679E+03  0.11846652E+05                                 9.525785                            7.317879       0.135891       2.009150                    0.999551      29.978763      86.282976       0.619919       0.409250      -1.072808      -0.013750       0.020512      -0.001458       0.024737      -0.011983      -0.014119       0.010566       0.034619       0.079321      -0.034902      -0.001651       0.036553             11.057679      11.207157       1.746272       1.788798      16.089124      -1.545445       5.876755           0.000001
           34              C       5.262540       7.613174      11.247504      -0.124434      38.390651 0.51968678E+03  0.12742741E+05                                 9.890122                            7.607059       0.144974       2.016157                    0.999474      30.102575      87.647475       0.598221       0.417564      -1.066183       0.004823       0.001937      -0.033749       0.034147       0.013476       0.035486       0.015088      -0.006868       0.095177      -0.038680      -0.016896       0.055576             11.545719      13.214011      -2.088784      -2.197698      15.470628      -0.672788       5.952519           0.000001
           35              C       5.263792       0.135853      11.169517      -0.123871      38.093854 0.51195237E+03  0.12508115E+05                                 9.833506                            7.543581       0.138473       2.015046                    0.999548      30.004989      87.252039       0.601433       0.416828      -1.066484       0.004229      -0.004017       0.032845       0.033359      -0.017123      -0.033871       0.013923      -0.004190       0.094443      -0.038947      -0.015802       0.054748             11.501290      13.062153       2.454653       2.100530      15.551769      -0.663252       5.889947           0.000001
           36              C       0.755528       8.909595      10.206790      -0.133033      37.209228 0.50057656E+03  0.12142234E+05                                 9.577782                            7.390134       0.091133       1.995490                    0.999729      30.132428      86.852187       0.617181       0.409134      -1.073177      -0.015538      -0.020532       0.003701       0.026013       0.011811       0.011021       0.011773       0.034925       0.073196      -0.034467       0.001108       0.033359             11.102664      11.238997      -1.671489      -1.767924      16.149628      -1.628871       5.919366           0.000001
           37              C       4.524096      -1.043347      11.106322       0.104399      31.752310 0.40160401E+03  0.92539244E+04                                 8.790791                            6.720851       0.161561       2.056266                    0.999536      26.962435      76.672661       0.630226       0.421776      -1.061083       0.042979      -0.029573       0.039585       0.065488      -0.025566      -0.015601       0.012908       0.035279       0.153111      -0.056751      -0.001838       0.058589             10.329158      11.411022       1.392884       1.994092      14.065337      -1.078569       5.511115           0.000003
           38              C       6.213130      -5.476020      10.326459       0.095817      32.191798 0.40260773E+03  0.92868206E+04                                 8.902643                            6.742901       0.119667       2.044013                    0.999209      27.103120      77.221263       0.627016       0.423490      -1.059554      -0.055623      -0.034020       0.020299       0.068289       0.034997       0.023998       0.004780       0.028667       0.129645      -0.060338       0.003729       0.056609             10.487562      10.967084      -0.984646      -2.000679      14.546507      -2.034202       5.949094           0.000001
           39              C      -0.036734      -2.261362      12.073083       0.105032      31.711910 0.39198539E+03  0.89888826E+04                                 8.825580                            6.662526       0.099314       2.039661                    0.999236      26.921819      76.683793       0.628972       0.424658      -1.057962      -0.054345       0.037423      -0.020129       0.068986      -0.035059      -0.024547       0.002882       0.024915       0.136324      -0.061312       0.003741       0.057572             10.404166      10.978374       1.214846       1.948516      14.454573      -1.806822       5.779551           0.000001
           40              N       2.907467       4.431120      12.811263      -0.229937      36.849679 0.51018181E+03  0.12315418E+05                                 9.330878                            7.362505      -0.169063       1.968407                    0.998394      28.252077      78.728504       0.636831       0.398435      -1.090727       0.079135       0.037864       0.110852       0.141365      -0.010425      -0.034461      -0.033975      -0.012396      -0.036597      -0.057084       0.016026       0.041057             10.860645      11.713163      -2.029262       1.366089      10.267403       4.488110      10.601369           0.000000
           41              N       2.909970       3.340419       9.601724      -0.232875      37.167281 0.51754437E+03  0.12527058E+05                                 9.373303                            7.405744      -0.151996       1.973524                    0.998397      28.261575      78.637686       0.636771       0.397394      -1.092392       0.075063      -0.040515      -0.112085       0.140851       0.013215       0.033877      -0.030683      -0.010158      -0.036456      -0.055717       0.019370       0.036346             10.916289      11.867119       1.857013      -1.549288      10.096631       4.479184      10.785118           0.000000
           42              N       0.821488       1.116319       3.202816      -0.229972      36.872593 0.51020443E+03  0.12315906E+05                                 9.334315                            7.362040      -0.170428       1.967945                    0.998384      28.252365      78.725057       0.636943       0.398367      -1.090790       0.079381       0.077061      -0.087858       0.141276      -0.024529       0.026177       0.027348      -0.023376      -0.068650      -0.056699       0.015976       0.040723             10.869221      11.714906       2.201574       1.060561       6.639457      -2.400228      14.253299           0.000000
           43              N       0.823991      -1.117872       5.752160      -0.232941      37.174789 0.51761787E+03  0.12529349E+05                                 9.374823                            7.406418      -0.152052       1.973488                    0.998397      28.263462      78.645921       0.636720       0.397410      -1.092375       0.075059      -0.076842       0.091154       0.140881       0.022775      -0.028374       0.025451      -0.019427      -0.063582      -0.055734       0.019316       0.036418             10.919560      11.868262      -2.270105      -0.834368       6.736182      -2.540176      14.154236           0.000000
           44              N       4.993446      -5.547440      10.877741      -0.229767      36.843379 0.51009269E+03  0.12312662E+05                                 9.329700                            7.361909      -0.170202       1.968134                    0.998378      28.248495      78.715189       0.636854       0.398440      -1.090729       0.079348      -0.114962      -0.022400       0.141471       0.034941       0.008174       0.006267       0.035358       0.107318      -0.057058       0.015974       0.041083             10.858375      11.716434      -0.165414      -2.441934      14.401178      -2.093274       6.457513           0.000000
           45              N       4.995949      -2.222547      11.537935      -0.233036      37.180986 0.51764901E+03  0.12530281E+05                                 9.375920                            7.406542      -0.152348       1.973386                    0.998394      28.264804      78.650019       0.636728       0.397399      -1.092383       0.075019       0.117301       0.020925       0.140802      -0.035967      -0.005511       0.005284       0.033841       0.095733      -0.055730       0.019346       0.036384             10.921387      11.873460       0.414779       2.384714      14.498265      -1.943762       6.392436           0.000000
           46              O       4.705390       0.956402       5.636525      -0.552521      40.058402 0.59796784E+03  0.14764683E+05                                 9.336578                            7.596884       0.172797       2.112540                    0.994343      27.725615      73.900831       0.685386       0.361930      -1.136489       0.025961       0.019046      -0.002870       0.032325      -0.001197       0.027323       0.038595      -0.088630       0.057541      -0.065059      -0.003566       0.068624             10.980336       9.308380       0.081852       0.445568       9.241581       5.315429      14.391047          -0.000000
           47              O       4.702887      -0.968822       3.331896      -0.559533      40.351292 0.60685833E+03  0.15038551E+05                                 9.381705                            7.653036       0.178293       2.111289                    0.994388      27.885123      74.443879       0.682930       0.361919      -1.136576       0.025354      -0.018304       0.002300       0.031355       0.000431      -0.028659       0.040357      -0.086829       0.054551      -0.064964      -0.005170       0.070134             11.021461       9.394007      -0.115458      -0.558115       9.193494       5.270043      14.476883          -0.000000
           48              O       0.250320       2.020709       6.398909      -0.554319      32.009433 0.50010764E+03  0.11822430E+05                                 7.956390                            6.937025       0.549113       2.214854                    0.997344      27.823234      72.838213       0.718040       0.360840      -1.136037      -0.011184       0.007818      -0.006607       0.015161       0.005282       0.025948      -0.090501       0.039499      -0.109255      -0.114742       0.037318       0.077424              8.616820      13.022450       0.728379      -0.557485       5.576736       1.056211       7.251273           0.000000
           49              O       0.251572      13.512278       2.562790      -0.549704      31.731347 0.49249767E+03  0.11602405E+05                                 7.914655                            6.889700       0.536322       2.212963                    0.997321      27.706912      72.498723       0.719341       0.361433      -1.135138      -0.011267      -0.006850       0.007695       0.015266      -0.002320      -0.024816      -0.090198       0.030329      -0.108648      -0.111928       0.031993       0.079935              8.575784      12.990074      -0.713860       0.495830       5.549472       1.048380       7.187806           0.000000
           50              O       2.619411      -3.359826       9.799379      -0.552710      40.072282 0.59812020E+03  0.14769412E+05                                 9.338788                            7.597791       0.172990       2.112513                    0.994350      27.729541      73.914156       0.685352       0.361924      -1.136492       0.026003      -0.011969      -0.015120       0.032373       0.024179      -0.012519      -0.012481      -0.043549       0.192612      -0.064964      -0.003541       0.068505             10.984939       9.309541       0.347911      -0.298498       8.501440      -4.891135      15.143834          -0.000000
           51              O       2.616908      -4.393082      12.618987      -0.559655      40.334791 0.60627876E+03  0.15019811E+05                                 9.378393                            7.648228       0.179718       2.112239                    0.994261      27.867978      74.374494       0.683335       0.361810      -1.136722       0.025417       0.011196       0.014807       0.031475      -0.024336       0.013789      -0.013246      -0.038779       0.193834      -0.063783      -0.005706       0.069489             11.023394       9.408590      -0.394070       0.346141       8.592353      -4.929772      15.069238          -0.000000
           52              O       4.422341      -3.231737       8.496471      -0.554278      32.008615 0.50008357E+03  0.11821713E+05                                 7.956225                            6.936827       0.548890       2.214786                    0.997343      27.822954      72.836897       0.718055       0.360836      -1.136040      -0.011173      -0.009613      -0.003422       0.015131       0.019849      -0.017590       0.060388      -0.012800      -0.265779      -0.114741       0.037283       0.077458              8.616783      13.022024      -0.845874      -0.353601       5.916854      -1.253196       6.911470           0.000000
           53              O       4.423592       3.226303       0.462539      -0.548690      31.668548 0.49172389E+03  0.11579468E+05                                 7.902644                            6.884077       0.534122       2.212544                    0.997311      27.689337      72.434847       0.719677       0.361411      -1.135170      -0.011060       0.009435       0.002044       0.014681      -0.020463       0.014366       0.062153      -0.018628      -0.254931      -0.111995       0.031842       0.080153              8.555742      12.952210       0.795953       0.370121       5.859904      -1.227841       6.855110           0.000000
           54              O       0.533369       2.403425      11.455915      -0.552519      40.056244 0.59795192E+03  0.14764192E+05                                 9.336215                            7.596793       0.172826       2.112542                    0.994343      27.725542      73.900411       0.685389       0.361931      -1.136488       0.025987      -0.007019       0.017849       0.032298      -0.023023      -0.014701      -0.026008      -0.110445      -0.007688      -0.065066      -0.003548       0.068614             10.979689       9.307909      -0.428025      -0.151792      17.706374      -0.430568       5.924785          -0.000000
           55              O       0.530866       5.361904      10.940937      -0.559514      40.337210 0.60670347E+03  0.15033590E+05                                 9.378953                            7.651760       0.179084       2.111573                    0.994390      27.882492      74.431409       0.683034       0.361891      -1.136611       0.025383       0.007134      -0.017053       0.031401       0.024545       0.014726      -0.027148      -0.109672      -0.014010      -0.064944      -0.005162       0.070106             11.017003       9.391539       0.541898       0.178826      17.712458      -0.345741       5.947012          -0.000000
           56              O       2.336299       1.211028      11.996441      -0.554346      32.004513 0.50003041E+03  0.11820098E+05                                 7.955370                            6.936345       0.549056       2.214848                    0.997343      27.822161      72.832827       0.718100       0.360825      -1.136053      -0.011159       0.001875       0.010038       0.015126      -0.025105      -0.008412       0.030129       0.144024       0.204363      -0.114731       0.037304       0.077427              8.615528      13.020434       0.118271       0.909844       7.746363       0.196003       5.079787           0.000000
           57              O       2.337551       6.550419      10.420580      -0.549705      31.725185 0.49245546E+03  0.11601144E+05                                 7.913432                            6.889352       0.536580       2.213054                    0.997320      27.706326      72.496002       0.719368       0.361427      -1.135144      -0.011302      -0.003268      -0.009809       0.015317       0.022582       0.010398       0.028094       0.137800       0.214043      -0.111928       0.031951       0.079976              8.574028      12.987570      -0.071709      -0.865747       7.684971       0.186303       5.049543           0.000000
           58              H       1.398663       5.782193      13.358781       0.079929       1.745901 0.14680341E+02  0.16828786E+03                                 2.390915                            2.223574      -1.566367       2.077085                    0.990836       4.761128      14.557441       0.423049       1.262986      -0.708951      -0.060990       0.025364      -0.009048       0.066671      -0.016276       0.006518       0.006959       0.010702      -0.027972      -0.020502      -0.001344       0.021846              2.501980       3.368267      -0.444458       0.272366       2.018533      -0.009494       2.119140          -0.000002
           59              H       5.961871       3.829022       8.134238       0.128440       1.976534 0.17143680E+02  0.19946672E+03                                 2.415354                            2.276824      -1.409958       2.171349                    0.994520       4.060190      11.566463       0.464252       1.133929      -0.745953       0.051078       0.025319      -0.013148       0.058506       0.021880      -0.005290       0.001885       0.014699      -0.027167      -0.020460      -0.007429       0.027889              2.460040       3.192832       0.425311      -0.149241       2.162083       0.104757       2.025206          -0.000001
           60              H       2.719101      -1.005619       1.871133       0.127920       1.463225 0.11720808E+02  0.12814293E+03                                 2.196526                            2.041974      -1.702413       2.041948                    0.989792       4.559825      14.017120       0.419948       1.334056      -0.693118      -0.026459       0.033601       0.033224       0.054156      -0.013951      -0.004145       0.011977      -0.003573      -0.011963      -0.015364      -0.006222       0.021586              2.301111       2.152897      -0.367104      -0.308617       2.359649       0.615344       2.390789           0.000000
           61              H       2.770917       1.005308       7.084919       0.122990       1.493799 0.12048790E+02  0.13256302E+03                                 2.221079                            2.065326      -1.695616       2.040604                    0.990165       4.606709      14.178840       0.419336       1.327594      -0.694367      -0.021372      -0.034587      -0.035076       0.053696       0.013093       0.003861       0.011899      -0.004830      -0.012721      -0.014760      -0.006179       0.020939              2.326432       2.138310       0.340037       0.277635       2.400331       0.643880       2.440656          -0.000000
           62              H       5.961246      11.710874       0.827327       0.127612       1.982904 0.17252064E+02  0.20109056E+03                                 2.421817                            2.284910      -1.417307       2.167715                    0.994457       4.076659      11.632615       0.463049       1.134824      -0.745634       0.051360      -0.024900       0.012901       0.058517      -0.022010       0.005075       0.002194       0.014388      -0.027601      -0.020573      -0.007399       0.027973              2.465782       3.198748      -0.419250       0.147155       2.163480       0.110945       2.035118          -0.000001
           63              H       1.383581       1.996488       9.003112       0.082751       1.739977 0.14595100E+02  0.16710564E+03                                 2.388649                            2.219644      -1.571942       2.076472                    0.990723       4.742376      14.502084       0.422602       1.265875      -0.708383      -0.061283      -0.025078       0.006455       0.066529       0.015946      -0.006497       0.007412       0.011550      -0.030020      -0.020841      -0.001161       0.022001              2.501299       3.406739       0.424677      -0.247045       1.996109       0.000750       2.101049          -0.000002
           64              H       4.509828       3.090994      12.339984       0.095613       1.896976 0.14952436E+02  0.17213692E+03                                 2.529416                            2.242847      -1.643982       2.049403                    0.990613       4.717991      14.440090       0.421721       1.261591      -0.709389       0.026129      -0.050265      -0.034159       0.066152      -0.009994       0.003989       0.009849      -0.009567       0.001521      -0.016201       0.001854       0.014347              2.777105       2.336935      -0.513108      -0.384815       3.250099       1.102428       2.744282          -0.000001
           65              H       4.513833       4.635132      10.072869       0.090367       1.900631 0.15019456E+02  0.17310181E+03                                 2.532667                            2.247411      -1.631822       2.051984                    0.990456       4.743786      14.527131       0.421421       1.261079      -0.709462       0.024532       0.048860       0.036087       0.065509       0.009210      -0.003551       0.010366      -0.008705       0.004168      -0.015685       0.001458       0.014227              2.779901       2.336181       0.502721       0.387874       3.216347       1.112076       2.787174          -0.000001
           66              H       5.570684       0.914792       1.758994       0.079703       1.746466 0.14673831E+02  0.16817777E+03                                 2.390587                            2.222407      -1.561365       2.079121                    0.990890       4.758692      14.543708       0.423395       1.262220      -0.709129      -0.061137      -0.020482      -0.017626       0.066843       0.013846       0.010878       0.000210       0.023270       0.009698      -0.020617      -0.001289       0.021906              2.501968       3.369746       0.458204       0.249856       2.102778      -0.037385       2.033381          -0.000002
           67              H       3.875892      -2.633054       6.062761       0.128439       1.976426 0.17142236E+02  0.19944589E+03                                 2.415280                            2.276738      -1.409807       2.171422                    0.994520       4.060071      11.566040       0.464257       1.133939      -0.745951       0.051081      -0.024053      -0.015379       0.058518      -0.015526      -0.016287       0.001755       0.021021      -0.008231      -0.020458      -0.007423       0.027882              2.460016       3.192635      -0.341831      -0.293780       1.968694       0.006845       2.218719          -0.000001
           68              H       0.691008      -5.607603      13.362411       0.126932       1.478022 0.11844816E+02  0.12983749E+03                                 2.210087                            2.051485      -1.700718       2.040298                    0.990140       4.586083      14.115422       0.419367       1.332415      -0.693344      -0.020155       0.015490      -0.047587       0.053951       0.002584       0.013343      -0.002745       0.011721       0.037461      -0.014464      -0.006429       0.020893              2.319092       2.135502      -0.077830       0.433620       1.875755      -0.356780       2.946019          -0.000000
           69              H       0.684938      -2.130090       9.032828       0.122942       1.493481 0.12044608E+02  0.13249926E+03                                 2.220384                            2.064678      -1.693318       2.041539                    0.990180       4.605226      14.171143       0.419510       1.327221      -0.694448      -0.021370      -0.013093       0.047529       0.053732      -0.003205      -0.013289      -0.002158       0.012086       0.037926      -0.014776      -0.006182       0.020958              2.325821       2.137664       0.070560      -0.433144       1.872440      -0.339611       2.967359          -0.000000
           70              H       3.875266       2.624049       2.890333       0.126997       1.986046 0.17289751E+02  0.20162790E+03                                 2.423534                            2.286738      -1.416319       2.167594                    0.994486       4.081378      11.646662       0.463094       1.134163      -0.745787       0.051327       0.023635       0.014941       0.058449       0.015405       0.016517       0.001748       0.021242      -0.007126      -0.020578      -0.007393       0.027971              2.467156       3.200041       0.336876       0.290189       1.972190       0.000086       2.229236          -0.000001
           71              H       5.555602      -0.964320       7.215344       0.082754       1.740311 0.14598445E+02  0.16715596E+03                                 2.389079                            2.219988      -1.572550       2.076206                    0.990711       4.743094      14.505494       0.422537       1.265978      -0.708359      -0.061281       0.018141       0.018500       0.066534      -0.013596      -0.010563       0.000292       0.024896       0.010011      -0.020838      -0.001163       0.022001              2.501793       3.407414      -0.426321      -0.244378       2.074463      -0.045956       2.023502          -0.000002
           72              H       2.423849       1.378243       4.599039       0.095639       1.896885 0.14951056E+02  0.17211898E+03                                 2.529444                            2.242818      -1.643986       2.049412                    0.990617       4.718073      14.440782       0.421698       1.261675      -0.709369       0.026149      -0.004417       0.060596       0.066145       0.008456       0.006699      -0.003179       0.002020       0.036132      -0.016213       0.001849       0.014364              2.777298       2.336580      -0.076863       0.636372       1.916230      -0.332786       4.079084          -0.000001
           73              H       2.427854      -1.357205       4.395334       0.090376       1.900499 0.15016937E+02  0.17306546E+03                                 2.532568                            2.247230      -1.631634       2.052072                    0.990455       4.743464      14.525821       0.421436       1.261087      -0.709461       0.024546       0.006828      -0.060372       0.065528      -0.007685      -0.006196      -0.004187       0.001987       0.036224      -0.015686       0.001458       0.014229              2.780032       2.336104       0.084627      -0.629463       1.931545      -0.370418       4.072447          -0.000001
           74              H       3.484642      -6.697218      11.774180       0.079741       1.745908 0.14678986E+02  0.16826612E+03                                 2.390734                            2.223311      -1.565629       2.077261                    0.990835       4.761938      14.558992       0.423126       1.262803      -0.708986      -0.060910      -0.004850       0.026558       0.066625       0.002506      -0.017344      -0.007214       0.011174      -0.026694      -0.020499      -0.001350       0.021849              2.501862       3.367662      -0.014232      -0.522903       2.085577       0.049037       2.052346          -0.000002
           75              H       1.789851      -1.195968      12.694821       0.128421       1.976630 0.17144842E+02  0.19948238E+03                                 2.415368                            2.276854      -1.409994       2.171316                    0.994527       4.060257      11.566480       0.464266       1.133883      -0.745965       0.051091      -0.001240       0.028487       0.058510      -0.006368       0.021602      -0.003644       0.017736      -0.017969      -0.020456      -0.007440       0.027897              2.460073       3.192637      -0.083320       0.443086       2.150511      -0.111790       2.037070          -0.000001
           76              H       4.805080       6.645361      11.639452       0.127862       1.463322 0.11722434E+02  0.12816239E+03                                 2.196442                            2.041983      -1.701357       2.042331                    0.989799       4.559636      14.015650       0.419997       1.333883      -0.693155      -0.026446      -0.045565       0.012512       0.054149       0.010583      -0.010027      -0.009344      -0.008141      -0.025608      -0.015378      -0.006228       0.021607              2.300876       2.153126       0.450810      -0.163690       2.915565      -0.294088       1.833938          -0.000000
           77              H       4.856896       1.124548      10.774208       0.123040       1.493220 0.12042504E+02  0.13247665E+03                                 2.220533                            2.064813      -1.695126       2.040875                    0.990152       4.605609      14.174559       0.419380       1.327626      -0.694362      -0.021376       0.047658      -0.012421       0.053688      -0.009894       0.009409      -0.009749      -0.008568      -0.023938      -0.014771      -0.006177       0.020947              2.325899       2.137826      -0.410402       0.155631       2.987606      -0.304534       1.852264          -0.000000
           78              H       1.789225       8.954077       9.728250       0.127605       1.983496 0.17258735E+02  0.20118460E+03                                 2.422073                            2.285165      -1.418145       2.167268                    0.994457       4.077428      11.634680       0.463087       1.134638      -0.745676       0.051331       0.001264      -0.028048       0.058508       0.006603      -0.021616      -0.003971       0.017432      -0.018444      -0.020591      -0.007394       0.027985              2.466063       3.198847       0.082182      -0.436696       2.163406      -0.110731       2.035934          -0.000001
           79              H       3.469560      -1.032168      10.673363       0.082762       1.739687 0.14591748E+02  0.16705660E+03                                 2.388350                            2.219364      -1.571731       2.076605                    0.990727       4.741732      14.499351       0.422638       1.265847      -0.708392      -0.061288       0.006955      -0.024978       0.066547      -0.002346       0.017048      -0.007702       0.012061      -0.028499      -0.020832      -0.001161       0.021993              2.501014       3.406265       0.001711       0.491261       2.075320       0.044912       2.021458          -0.000002
           80              H       0.337807      -4.469237       9.952797       0.095529       1.898509 0.14966104E+02  0.17232939E+03                                 2.530456                            2.243624      -1.644524       2.049031                    0.990614       4.719578      14.445259       0.421728       1.261313      -0.709446       0.026106       0.054706      -0.026517       0.066162       0.001559      -0.010674      -0.006672      -0.015089      -0.015054      -0.016229       0.001857       0.014372              2.778401       2.337904       0.590181      -0.251750       3.826953      -0.770673       2.170346          -0.000001
           81              H       0.341812      -3.277927      12.423617       0.090136       1.900420 0.15002016E+02  0.17285195E+03                                 2.532707                            2.246159      -1.629834       2.052793                    0.990461       4.743251      14.523808       0.421521       1.261138      -0.709448       0.024484      -0.055651       0.024281       0.065468      -0.001605       0.009801      -0.006189      -0.016134      -0.017871      -0.015779       0.001417       0.014362              2.781328       2.336089      -0.590272       0.243546       3.861531      -0.744862       2.146364          -0.000001

******************************************************
Auxiliary information for the entire system
The total spin magnetic moment of the unit cell is   0.000019
The total net atomic charge of the unit cell is   0.000002
Accuracy of reproducing the electrostatic potential in the unit cell:
  The inner radius (bohr) =    5.0000
  The outer radius (bohr) =   12.0000
  Valid grid points have density less than (e/(bohr^3)) =    0.0001
  The number of valid grid points were=        93277
  The rms potential error without charges in kcal/mol is=      1.21901
  The rms potential error with partial charges in kcal/mol is=      0.33137
  The RRMSE value at monopole order=      0.27184
  The rms potential error with partial charges and cloud penetration in kcal/mol is=      0.31365
  The RRMSE value at monopole order with cloud penetration is=      0.25730
  The rms potential error with partial charges and atomic dipoles in kcal/mol is=      0.20330
  The RRMSE value at dipole order=      0.16678
  The rms potential error with partial charges, atomic dipoles and cloud penetration in kcal/mol is=      0.18038
  The RRMSE value at dipole order with cloud penetration=      0.14798

******************************************************
The electron densities and ab initio electrostatic potential were computed in VASP using the PBE functional and
projector augmented wave method. See the main text of the journal article for a description of computational details.
The atomic charges, dipoles, and quadrupoles were computed with the DDEC6 method as described in
(a) T. A. Manz and N. Gabaldon Limas, RSC Adv. 6 (2016) 47771-47801 DOI: 10.1039/c6ra04656h
(b) N. Gabaldon Limas and T. A. Manz, RSC Adv. 8 (2018) 2678-2707 DOI: 10.1039/c7ra11829e.
For each atom in the material, the electron cloud parameters were fit to the spherically averaged atom-in-material
electron density using radial positions for which this density was between 10^-4 and 10^-2 electrons per cubic bohr.
The polarizabilities, dispersion coefficients, and quantum Drude oscillator (QDO) parameters were fit using the MCLF method.
The magnetic structure of the system was optimized in VASP from the default ferromagnetic initial guess using spin polarization.
The atomic spin moments (ASMs) were computed on this optimized magnetic structure using the DDEC6 partition as inputs
to the method of T. A. Manz and D. S. Sholl, J. Chem. Theory Comput. 7 (2011) 4146-4164 DOI: 10.1021/ct200539n.
The RMSE and RRMSE were computed using a uniform grid with Ewald summation.
