# Supplementary material for: A collection of forcefield precursors for metal–organic frameworks
Source: RSC Adv. 2019 Nov 13;9(63):36492–507. doi: 10.1039/c9ra07327b (PMC9075174; doi:10.1039/c9ra07327b)
Supplement: RA-009-C9RA07327B-s5860 [file RA-009-C9RA07327B-s5860.xyz]

   81
jmolscript: load "" {1 1 1} spacegroup "x,y,z" unitcell [{      6.262000     0.000000     0.000000 }, {      0.000000    15.512000     0.000000 }, {      0.000000    -7.756000    13.433786 }]
Zn     5.325205     3.878000     6.716893     0.735250
Zn     1.150517    -3.878000     6.716893     0.735251
Zn     3.237892     7.756000     0.000000     0.735220
H      1.348835     6.556147     8.085796     0.133653
H      2.668238     4.693931     7.912500     0.095793
H      5.498036     6.745393     6.205066     0.089866
H      4.283208     8.678188     6.403886     0.129060
H      3.436147    11.480431     3.713098     0.133673
H      4.755551    12.261460     5.412472     0.095803
H      1.323348     9.757048     4.489571     0.089831
H      0.108520     8.962834     2.716312     0.129051
H      5.523522     5.231422     1.634892     0.133662
H      0.580926     6.312608     0.108814     0.095826
H      3.410724     6.765559     2.739149     0.089842
H      2.195896     5.626978     4.313589     0.129074
H      1.348835     1.199853     5.347990     0.133653
H      2.668238     3.062069     5.521286     0.095793
H      5.498036     1.010607     7.228720     0.089866
H      4.283208    -0.922188     7.029900     0.129060
H      3.436147    -3.724431     9.720688     0.133673
H      4.755551    -4.505460     8.021314     0.095803
H      1.323348    -2.001048     8.944215     0.089831
H      0.108520    -1.206834    10.717474     0.129051
H      5.523522     2.524578    11.798894     0.133662
H      0.580926     1.443392    13.324972     0.095826
H      3.410724     0.990441    10.694637     0.089842
H      2.195896     2.129022     9.120197     0.129074
C      1.798446     9.073744     7.285142     0.560585
C      2.668238     7.829682     7.226033     0.030719
C      2.192952     6.615092     7.698903    -0.145928
C      2.988226     5.502882     7.586059     0.099231
C      4.653918     6.710491     6.593302     0.093254
C      3.923769     7.870789     6.695399    -0.137850
C      3.885759     9.528246     1.933122     0.560611
C      4.755551    10.099088     3.040066     0.030706
C      4.280265    11.115899     3.855497    -0.145951
C      5.075539    11.574279     4.875121     0.099261
C      0.479231    10.110722     4.325679     0.093330
C      6.011082     9.618991     3.269784    -0.137891
C      5.973134     4.666010     4.215522     0.560380
C      0.580926     5.339230     3.167687     0.030761
C      0.105640     5.537008     1.879387    -0.145896
C      0.900914     6.190839     0.972606     0.099117
C      2.566606     6.446787     2.514805     0.093278
C      1.836457     5.778220     3.468604    -0.137893
C      1.798446    -1.317744     6.148644     0.560585
C      2.668238    -0.073682     6.207753     0.030719
C      2.192952     1.140908     5.734883    -0.145928
C      2.988226     2.253118     5.847727     0.099231
C      4.653918     1.045509     6.840484     0.093254
C      3.923769    -0.114789     6.738387    -0.137850
C      3.885759    -1.772246    11.500664     0.560611
C      4.755551    -2.343088    10.393720     0.030706
C      4.280265    -3.359899     9.578289    -0.145951
C      5.075539    -3.818279     8.558665     0.099261
C      0.479231    -2.354722     9.108107     0.093330
C      6.011082    -1.862991    10.164002    -0.137891
C      5.973134     3.089990     9.218264     0.560380
C      0.580926     2.416770    10.266099     0.030761
C      0.105640     2.218992    11.554399    -0.145896
C      0.900914     1.565161    12.461180     0.099117
C      2.566606     1.309213    10.918981     0.093278
C      1.836457     1.977780     9.965182    -0.137893
N      4.198045     5.531657     7.031378    -0.213255
N      0.023357    11.079524     5.127542    -0.213277
N      2.110732     6.656820     1.274866    -0.213176
N      4.198045     2.224343     6.402408    -0.213255
N      0.023357    -3.323524     8.306244    -0.213277
N      2.110732     1.099180    12.158920    -0.213176
O      2.400851    10.158576     6.977374    -0.554257
O      0.608040     8.976794     7.517547    -0.548500
O      4.488163     8.719295     1.147514    -0.554292
O      2.695353     9.777989     1.900881    -0.548483
O      0.313538     4.390129     5.308898    -0.554160
O      4.782728     4.513216     4.015359    -0.548421
O      2.400851    -2.402576     6.456412    -0.554257
O      0.608040    -1.220794     5.916239    -0.548500
O      4.488163    -0.963295    12.286272    -0.554292
O      2.695353    -2.021989    11.532905    -0.548483
O      0.313538     3.365871     8.124888    -0.554160
O      4.782728     3.242784     9.418427    -0.548421

The following XYZ coordinates are in angstroms. Other properties are in atomic units.
The sperically averaged electron density of each atom fit to a function of the form exp(a - br)
eigen_1, eigen_2 and eigen_3 are the three eigenvalues of traceless quadrupole moment tensor
  atom number  atomic symbol              X              Y              Z     net charge C6 coefficient C8 coefficient C10 coefficient fluctuating dipole atomic polarizability isotropic forcefield polarizability              a              b squared Pearson coefficient          <r^3>          <r^4>         wp_QDO          m_QDO          q_QDO       dipole_x       dipole_y       dipole_z         dipole            Qxy            Qxz            Qyz     Q(x^2-y^2)  Q(3z^2 - R^2)        eigen_1        eigen_2        eigen_3 static polarizability      alpha(xx)      alpha(xy)      alpha(xz)      alpha(yy)      alpha(yz)      alpha(zz) atomic spin moment
            1             Zn       5.325205       3.878000       6.716893       0.735250     103.389859 0.21382825E+04  0.70294361E+05                                17.929831                           15.043601       0.258927       1.924748                    0.997095      49.078566     135.819104       0.469441       0.396890      -1.147075       0.098187       0.000000       0.000000       0.098187       0.000000      -0.000000      -0.022811       0.084776       0.039268      -0.056419       0.020576       0.035843             21.793373      17.028861       0.000000      -0.000000      27.209047      -7.467018      21.142210          -0.000004
            2             Zn       1.150517      -3.878000       6.716893       0.735251     103.387821 0.21382278E+04  0.70292095E+05                                17.929557                           15.043378       0.258775       1.924720                    0.997096      49.078138     135.817342       0.469446       0.396888      -1.147076       0.098180       0.000000      -0.000000       0.098180      -0.000000       0.000000      -0.015447       0.018334      -0.159425      -0.056376       0.020638       0.035738             21.793032      17.028697      -0.000000      -0.000000      29.124833       6.360487      19.225567          -0.000004
            3             Zn       3.237892       7.756000       0.000000       0.735220     103.392068 0.21383048E+04  0.70295331E+05                                17.930092                           15.043701       0.259000       1.924765                    0.997095      49.079067     135.821056       0.469438       0.396891      -1.147073       0.098261       0.000000       0.000000       0.098261       0.000000      -0.000000       0.038306       0.058062      -0.041025      -0.056476       0.020608       0.035868             21.793823      17.028883      -0.000000      -0.000000      16.192650       1.107209      32.159935          -0.000004
            4              H       1.348835       6.556147       8.085796       0.133653       1.163363 0.85973904E+01  0.85280430E+02                                 1.782196                            1.683332      -1.043310       2.398458                    0.997580       3.350775       9.196349       0.499596       1.235959      -0.720620      -0.033935      -0.003119       0.018864       0.038951       0.005214      -0.012785      -0.004087       0.008331      -0.008678      -0.012123      -0.004927       0.017050              1.813566       2.307133       0.043458      -0.311198       1.620203      -0.072998       1.513362          -0.000001
            5              H       2.668238       4.693931       7.912500       0.095793       1.143883 0.78914475E+01  0.77996853E+02                                 1.870743                            1.685762      -1.212311       2.300696                    0.994923       3.769446      10.945852       0.458900       1.350415      -0.692389      -0.018725      -0.037158       0.019747       0.046058       0.000722      -0.009803      -0.005374      -0.010447      -0.009423      -0.013737       0.002549       0.011188              2.008832       1.717038       0.348572      -0.168063       2.700511      -0.491540       1.608948          -0.000001
            6              H       5.498036       6.745393       6.205066       0.089866       1.092159 0.78714649E+01  0.77750998E+02                                 1.811217                            1.683200      -1.167433       2.317676                    0.995138       3.788807      10.999090       0.459419       1.349730      -0.692468       0.041530       0.008276      -0.019736       0.046719       0.002438      -0.012502      -0.007432       0.006176      -0.020224      -0.016004      -0.000306       0.016310              1.883194       2.481033      -0.004006      -0.399996       1.596210       0.010194       1.572338          -0.000001
            7              H       4.283208       8.678188       6.403886       0.129060       0.954054 0.67157173E+01  0.64220475E+02                                 1.700720                            1.590334      -1.293089       2.278220                    0.993848       3.698079      10.818210       0.453533       1.412264      -0.679691       0.017113       0.032398      -0.006355       0.037187       0.006834      -0.007164      -0.004230      -0.003020      -0.016766      -0.010098      -0.003023       0.013121              1.765360       1.652627       0.282238      -0.114025       2.238064      -0.204380       1.405391          -0.000001
            8              H       3.436147      11.480431       3.713098       0.133673       1.163401 0.85977459E+01  0.85285053E+02                                 1.782250                            1.683379      -1.043293       2.398462                    0.997580       3.350817       9.196599       0.499583       1.235977      -0.720615      -0.033922       0.017884      -0.006728       0.038933      -0.013676       0.001876       0.002122       0.004931      -0.018946      -0.012120      -0.004934       0.017055              1.813624       2.307216      -0.291250       0.117966       1.603339       0.082767       1.530317          -0.000001
            9              H       4.755551      12.261460       5.412472       0.095803       1.143787 0.78906382E+01  0.77986832E+02                                 1.870644                            1.685682      -1.212262       2.300736                    0.994926       3.769247      10.945122       0.458909       1.350424      -0.692388      -0.018734       0.035670       0.022310       0.046055      -0.008845       0.004276       0.006985      -0.007655      -0.001064      -0.013730       0.002543       0.011187              2.008720       1.716950      -0.319807      -0.217823       2.307390       0.718371       2.001821          -0.000001
           10              H       1.323348       9.757048       4.489571       0.089831       1.092363 0.78732531E+01  0.77773654E+02                                 1.811485                            1.683420      -1.167815       2.317486                    0.995130       3.789341      11.001260       0.459374       1.349776      -0.692457       0.041544      -0.021222       0.002689       0.046728      -0.012050       0.004144       0.006755       0.005018      -0.023729      -0.016007      -0.000307       0.016314              1.883488       2.481494      -0.344502       0.203524       1.569687       0.005237       1.599281          -0.000001
           11              H       0.108520       8.962834       2.716312       0.129051       0.954163 0.67165535E+01  0.64228585E+02                                 1.700625                            1.590259      -1.293110       2.278185                    0.993849       3.698004      10.816962       0.453632       1.411953      -0.679748       0.017124      -0.021709      -0.024884       0.037198      -0.009627      -0.002336       0.006394       0.000726      -0.005489      -0.010099      -0.003023       0.013122              1.765253       1.652541      -0.239835      -0.187384       1.790439       0.462688       1.852779          -0.000001
           12              H       5.523522       5.231422       1.634892       0.133662       1.163263 0.85964717E+01  0.85269183E+02                                 1.782111                            1.683256      -1.043141       2.398542                    0.997582       3.350637       9.195906       0.499601       1.235979      -0.720616      -0.033935      -0.014772      -0.012142       0.038951       0.008464       0.010897       0.001965       0.011994       0.002315      -0.012117      -0.004921       0.017038              1.813479       2.307010       0.247756       0.193217       1.476793      -0.009764       1.656634          -0.000001
           13              H       0.580926       6.312608       0.108814       0.095826       1.143654 0.78896554E+01  0.77975181E+02                                 1.870552                            1.685618      -1.212563       2.300634                    0.994917       3.769112      10.944819       0.458898       1.350490      -0.692375      -0.018733       0.001471      -0.042047       0.046055       0.008127       0.005525      -0.001619       0.001664       0.026907      -0.013738       0.002549       0.011190              2.008609       1.716876      -0.028729       0.385813       1.456037      -0.226849       2.852914          -0.000001
           14              H       3.410724       6.765559       2.739149       0.089842       1.092304 0.78727262E+01  0.77766540E+02                                 1.811361                            1.683320      -1.167634       2.317576                    0.995134       3.789135      11.000246       0.459408       1.349707      -0.692472       0.041539       0.012942       0.017047       0.046729       0.009611       0.008358       0.000670       0.017883       0.014876      -0.016005      -0.000301       0.016306              1.883351       2.481272       0.348462       0.196556       1.587253      -0.015436       1.581528          -0.000001
           15              H       2.195896       5.626978       4.313589       0.129074       0.953941 0.67148221E+01  0.64210375E+02                                 1.700665                            1.590292      -1.292881       2.278339                    0.993852       3.697909      10.817913       0.453508       1.412376      -0.679671       0.017105      -0.010677       0.031242       0.037184       0.002782       0.009497      -0.002175       0.008047       0.016464      -0.010093      -0.003019       0.013111              1.765299       1.652577      -0.042365       0.301413       1.436524      -0.258351       2.206795          -0.000001
           16              H       1.348835       1.199853       5.347990       0.133653       1.163363 0.85973889E+01  0.85280409E+02                                 1.782195                            1.683331      -1.043310       2.398458                    0.997580       3.350775       9.196348       0.499597       1.235959      -0.720620      -0.033935       0.003119      -0.018864       0.038951      -0.005214       0.012785      -0.004087       0.008331      -0.008678      -0.012123      -0.004927       0.017050              1.813566       2.307132      -0.043458       0.311198       1.620202      -0.072998       1.513362          -0.000001
           17              H       2.668238       3.062069       5.521286       0.095793       1.143884 0.78914514E+01  0.77996898E+02                                 1.870743                            1.685763      -1.212312       2.300695                    0.994923       3.769447      10.945854       0.458900       1.350415      -0.692389      -0.018725       0.037158      -0.019747       0.046058      -0.000722       0.009803      -0.005374      -0.010447      -0.009423      -0.013737       0.002549       0.011188              2.008832       1.717038      -0.348572       0.168063       2.700511      -0.491540       1.608948          -0.000001
           18              H       5.498036       1.010607       7.228720       0.089866       1.092159 0.78714644E+01  0.77750990E+02                                 1.811217                            1.683200      -1.167433       2.317676                    0.995138       3.788807      10.999089       0.459419       1.349730      -0.692469       0.041530      -0.008276       0.019736       0.046719      -0.002438       0.012502      -0.007432       0.006176      -0.020224      -0.016004      -0.000306       0.016310              1.883194       2.481033       0.004006       0.399996       1.596210       0.010194       1.572338          -0.000001
           19              H       4.283208      -0.922188       7.029900       0.129060       0.954054 0.67157172E+01  0.64220475E+02                                 1.700720                            1.590334      -1.293089       2.278219                    0.993848       3.698079      10.818210       0.453533       1.412264      -0.679691       0.017113      -0.032398       0.006355       0.037187      -0.006834       0.007164      -0.004230      -0.003020      -0.016766      -0.010098      -0.003023       0.013121              1.765360       1.652627      -0.282238       0.114025       2.238064      -0.204380       1.405391          -0.000001
           20              H       3.436147      -3.724431       9.720688       0.133673       1.163401 0.85977444E+01  0.85285032E+02                                 1.782250                            1.683379      -1.043293       2.398462                    0.997580       3.350817       9.196598       0.499583       1.235977      -0.720615      -0.033922      -0.017884       0.006728       0.038933       0.013676      -0.001876       0.002122       0.004931      -0.018946      -0.012120      -0.004934       0.017055              1.813624       2.307216       0.291250      -0.117966       1.603338       0.082767       1.530317          -0.000001
           21              H       4.755551      -4.505460       8.021314       0.095803       1.143787 0.78906382E+01  0.77986832E+02                                 1.870644                            1.685682      -1.212262       2.300736                    0.994926       3.769247      10.945122       0.458909       1.350424      -0.692388      -0.018734      -0.035670      -0.022310       0.046055       0.008845      -0.004276       0.006985      -0.007655      -0.001064      -0.013730       0.002543       0.011187              2.008720       1.716950       0.319807       0.217823       2.307390       0.718371       2.001821          -0.000001
           22              H       1.323348      -2.001048       8.944215       0.089831       1.092363 0.78732531E+01  0.77773654E+02                                 1.811485                            1.683420      -1.167815       2.317486                    0.995130       3.789341      11.001260       0.459374       1.349776      -0.692457       0.041544       0.021222      -0.002689       0.046728       0.012050      -0.004144       0.006755       0.005018      -0.023729      -0.016007      -0.000307       0.016314              1.883488       2.481494       0.344502      -0.203524       1.569687       0.005237       1.599281          -0.000001
           23              H       0.108520      -1.206834      10.717474       0.129051       0.954163 0.67165535E+01  0.64228585E+02                                 1.700625                            1.590259      -1.293110       2.278185                    0.993849       3.698004      10.816962       0.453632       1.411953      -0.679748       0.017124       0.021709       0.024884       0.037198       0.009627       0.002336       0.006394       0.000726      -0.005489      -0.010099      -0.003023       0.013122              1.765253       1.652541       0.239835       0.187384       1.790439       0.462688       1.852779          -0.000001
           24              H       5.523522       2.524578      11.798894       0.133662       1.163263 0.85964715E+01  0.85269178E+02                                 1.782110                            1.683255      -1.043141       2.398542                    0.997582       3.350637       9.195905       0.499601       1.235979      -0.720616      -0.033935       0.014772       0.012142       0.038951      -0.008464      -0.010897       0.001965       0.011994       0.002315      -0.012117      -0.004921       0.017038              1.813479       2.307010      -0.247756      -0.193217       1.476792      -0.009764       1.656634          -0.000001
           25              H       0.580926       1.443392      13.324972       0.095826       1.143654 0.78896547E+01  0.77975174E+02                                 1.870552                            1.685618      -1.212563       2.300634                    0.994917       3.769112      10.944820       0.458898       1.350491      -0.692375      -0.018733      -0.001471       0.042047       0.046055      -0.008127      -0.005525      -0.001619       0.001664       0.026907      -0.013738       0.002549       0.011190              2.008609       1.716876       0.028729      -0.385813       1.456038      -0.226849       2.852914          -0.000001
           26              H       3.410724       0.990441      10.694637       0.089842       1.092304 0.78727262E+01  0.77766540E+02                                 1.811361                            1.683320      -1.167634       2.317576                    0.995134       3.789135      11.000246       0.459408       1.349707      -0.692472       0.041539      -0.012942      -0.017047       0.046729      -0.009611      -0.008358       0.000670       0.017883       0.014876      -0.016005      -0.000301       0.016306              1.883351       2.481272      -0.348462      -0.196556       1.587253      -0.015436       1.581528          -0.000001
           27              H       2.195896       2.129022       9.120197       0.129074       0.953941 0.67148224E+01  0.64210380E+02                                 1.700666                            1.590292      -1.292881       2.278339                    0.993852       3.697909      10.817914       0.453508       1.412377      -0.679671       0.017105       0.010677      -0.031242       0.037184      -0.002782      -0.009497      -0.002175       0.008047       0.016464      -0.010093      -0.003019       0.013111              1.765299       1.652577       0.042365      -0.301413       1.436525      -0.258351       2.206795          -0.000001
           28              C       1.798446       9.073744       7.285142       0.560585      23.467230 0.25416476E+03  0.52656351E+04                                 7.466198                            5.590956      -0.021258       2.043357                    0.999369      22.465692      62.182249       0.641036       0.461199      -1.029366      -0.013600       0.059550       0.009508       0.061819       0.016551       0.027549       0.017768      -0.006014       0.295521      -0.066772      -0.039356       0.106129              8.944169       9.953040      -2.031419      -0.649804      12.648334      -0.290663       4.231134          -0.000000
           29              C       2.668238       7.829682       7.226033       0.030719      34.887713 0.40804343E+03  0.93644322E+04                                 9.252445                            6.704833       0.103700       2.046845                    0.999164      26.247110      72.563699       0.645997       0.413143      -1.075164       0.022252      -0.030626       0.005568       0.038264       0.023333       0.021794       0.008335       0.016302       0.070664      -0.037163      -0.004561       0.041725             11.467304      11.990315      -3.643838      -1.746930      16.944507      -0.976106       5.467091           0.000001
           30              C       2.192952       6.615092       7.698903      -0.145928      32.114808 0.41524695E+03  0.96684655E+04                                 8.824749                            6.838105       0.083179       2.008356                    0.999482      29.041211      83.576629       0.622958       0.422276      -1.058582       0.005678       0.006879       0.001982       0.009137       0.012203       0.002321       0.005598       0.029480       0.070879      -0.031317       0.006386       0.024931             10.178368      10.097067      -1.658119      -1.494839      14.998045      -1.500205       5.439992           0.000001
           31              C       2.988226       5.502882       7.586059       0.099231      27.337625 0.33085485E+03  0.73097409E+04                                 8.083270                            6.197454       0.049991       2.040514                    0.999029      26.003702      73.935832       0.636827       0.435332      -1.046015       0.039756       0.023466      -0.017070       0.049219       0.034418       0.013988       0.002660       0.015743       0.110853      -0.054278       0.010897       0.043381              9.371208      10.047973      -1.368780      -1.806925      12.690548      -1.579067       5.375103          -0.000000
           32              C       4.653918       6.710491       6.593302       0.093254      27.472332 0.33781924E+03  0.74953639E+04                                 8.075175                            6.236516       0.109801       2.054485                    0.999578      26.128536      74.215030       0.639391       0.431749      -1.049188      -0.029684      -0.025739       0.030326       0.049631       0.024970       0.009124       0.006382       0.035499       0.105614      -0.048265       0.008483       0.039782              9.373342      10.014442      -1.349538      -1.893203      12.902436      -0.932089       5.203146           0.000002
           33              C       3.923769       7.870789       6.695399      -0.137850      33.195467 0.43164400E+03  0.10166792E+05                                 9.098823                            7.027266       0.028861       1.994118                    0.999474      29.171470      84.947902       0.606135       0.429021      -1.052451       0.004268      -0.001563       0.025683       0.026082       0.016811       0.021506       0.008215      -0.003605       0.079973      -0.032555      -0.007258       0.039813             10.533856      12.287657      -2.451962      -2.036809      13.852121      -0.326968       5.461790           0.000002
           34              C       3.885759       9.528246       1.933122       0.560611      23.468327 0.25417666E+03  0.52659677E+04                                 7.466596                            5.591197      -0.021198       2.043376                    0.999371      22.466181      62.185060       0.641000       0.461217      -1.029351      -0.013570      -0.021574      -0.056346       0.061843       0.015586      -0.028141      -0.071561      -0.099199       0.016036      -0.066802      -0.039334       0.106136              8.944717       9.953534       0.453047       2.084384       6.587562       3.790419      10.293056          -0.000000
           35              C       4.755551      10.099088       3.040066       0.030706      34.888943 0.40805723E+03  0.93648427E+04                                 9.252665                            6.704938       0.103594       2.046803                    0.999164      26.247714      72.566101       0.645992       0.413142      -1.075163       0.022259       0.020130       0.023735       0.038263       0.007249      -0.031137      -0.022961      -0.009082      -0.005552      -0.037165      -0.004580       0.041745             11.467643      11.990638       0.309093       4.029304       9.182023       5.458122      13.230269           0.000001
           36              C       4.280265      11.115899       3.855497      -0.145951      32.114961 0.41524671E+03  0.96684725E+04                                 8.824824                            6.838136       0.083100       2.008331                    0.999482      29.041220      83.577097       0.622951       0.422280      -1.058578       0.005700      -0.001746      -0.006962       0.009165      -0.004125      -0.011723      -0.024527      -0.003396      -0.027408      -0.031308       0.006362       0.024946             10.178481      10.097235      -0.465551       2.183410       9.128800       4.888897      11.309407           0.000001
           37              C       5.075539      11.574279       4.875121       0.099261      27.337337 0.33085107E+03  0.73096300E+04                                 8.083182                            6.197395       0.050302       2.040616                    0.999030      26.003505      73.934911       0.636834       0.435328      -1.046018       0.039769      -0.026524      -0.011829       0.049244      -0.005072      -0.036820      -0.028719      -0.029421      -0.024591      -0.054270       0.010884       0.043386              9.371110      10.047907      -0.880398       2.088903       8.571342       3.957135       9.494082          -0.000000
           38              C       0.479231      10.110722       4.325679       0.093330      27.469172 0.33776848E+03  0.74939484E+04                                 8.074474                            6.235954       0.110019       2.054575                    0.999578      26.126746      74.208265       0.639435       0.431736      -1.049197      -0.029671       0.039089       0.007115       0.049588      -0.004578      -0.026137      -0.033733      -0.011956      -0.036592      -0.048226       0.008459       0.039767              9.372516      10.013888      -0.964847       2.115197       7.934392       3.799371      10.169268           0.000002
           39              C       6.011082       9.618991       3.269784      -0.137891      33.197975 0.43168064E+03  0.10167908E+05                                 9.099467                            7.027746       0.028764       1.994091                    0.999474      29.172851      84.954000       0.606089       0.429043      -1.052434       0.004249       0.022998      -0.011525       0.026073       0.010251      -0.025331      -0.020657      -0.025127       0.015382      -0.032570      -0.007282       0.039852             10.534646      12.288774      -0.537882       3.142342       7.842954       3.796792      11.472210           0.000002
           40              C       5.973134       4.666010       4.215522       0.560380      23.469302 0.25419020E+03  0.52662863E+04                                 7.466549                            5.591175      -0.021380       2.043304                    0.999369      22.467056      62.186466       0.641035       0.461189      -1.029373      -0.013554      -0.037953       0.046770       0.061738      -0.032128       0.000546       0.053830      -0.129993      -0.076444      -0.066772      -0.039400       0.106172              8.944630       9.953546       1.578574      -1.434499       6.084007      -3.499655      10.796335          -0.000000
           41              C       0.580926       5.339230       3.167687       0.030761      34.886173 0.40801995E+03  0.93637714E+04                                 9.252250                            6.704685       0.103708       2.046859                    0.999165      26.246286      72.561273       0.645996       0.413149      -1.075159       0.022303       0.010466      -0.029270       0.038258      -0.030520       0.009323       0.014637      -0.023529      -0.048831      -0.037146      -0.004553       0.041700             11.467067      11.990078       3.334750      -2.282189       7.490968      -4.481725      14.920155           0.000001
           42              C       0.105640       5.537008       1.879387      -0.145896      32.115087 0.41525077E+03  0.96686006E+04                                 8.824902                            6.838211       0.083186       2.008357                    0.999483      29.041181      83.577414       0.622941       0.422285      -1.058574       0.005706      -0.005131       0.005012       0.009165      -0.008078       0.009387       0.018911      -0.013027      -0.056468      -0.031263       0.006353       0.024910             10.178563      10.097224       2.123664      -0.688631       6.530411      -3.388760      13.908053           0.000001
           43              C       0.900914       6.190839       0.972606       0.099117      27.341621 0.33091699E+03  0.73114864E+04                                 8.084187                            6.198154       0.049943       2.040464                    0.999033      26.006041      73.945334       0.636770       0.435348      -1.046001       0.039735       0.003033       0.028822       0.049181      -0.029338       0.022772       0.026072      -0.034132      -0.038666      -0.054265       0.010813       0.043453              9.372294      10.049254       2.249601      -0.282195       5.837138      -2.378483      12.230489          -0.000000
           44              C       2.566606       6.446787       2.514805       0.093278      27.471053 0.33779901E+03  0.74948079E+04                                 8.074963                            6.236350       0.109616       2.054442                    0.999578      26.127768      74.212478       0.639396       0.431752      -1.049185      -0.029689      -0.013376      -0.037472       0.049644      -0.020370       0.017077       0.027352      -0.022932      -0.069748      -0.048267       0.008503       0.039763              9.373080      10.014335       2.314324      -0.222031       6.320572      -2.867672      11.784333           0.000002
           45              C       1.836457       5.778220       3.468604      -0.137893      33.197352 0.43167774E+03  0.10167801E+05                                 9.099225                            7.027587       0.028768       1.994090                    0.999475      29.172401      84.951951       0.606114       0.429026      -1.052446       0.004296      -0.021465      -0.014203       0.026094      -0.027024       0.003779       0.012410      -0.039340      -0.027326      -0.032521      -0.007287       0.039809             10.534322      12.288352       2.990125      -1.105178       7.276544      -3.469773      12.038068           0.000002
           46              C       1.798446      -1.317744       6.148644       0.560585      23.467228 0.25416474E+03  0.52656346E+04                                 7.466198                            5.590956      -0.021258       2.043357                    0.999369      22.465691      62.182245       0.641036       0.461199      -1.029366      -0.013600      -0.059550      -0.009508       0.061819      -0.016551      -0.027549       0.017768      -0.006014       0.295521      -0.066772      -0.039356       0.106128              8.944169       9.953039       2.031419       0.649804      12.648334      -0.290663       4.231134          -0.000000
           47              C       2.668238      -0.073682       6.207753       0.030719      34.887712 0.40804341E+03  0.93644317E+04                                 9.252445                            6.704834       0.103700       2.046845                    0.999164      26.247109      72.563698       0.645996       0.413143      -1.075164       0.022252       0.030626      -0.005568       0.038264      -0.023333      -0.021794       0.008335       0.016302       0.070664      -0.037163      -0.004561       0.041725             11.467305      11.990315       3.643838       1.746930      16.944508      -0.976106       5.467091           0.000001
           48              C       2.192952       1.140908       5.734883      -0.145928      32.114808 0.41524694E+03  0.96684653E+04                                 8.824748                            6.838105       0.083179       2.008356                    0.999482      29.041211      83.576626       0.622958       0.422276      -1.058583       0.005678      -0.006879      -0.001982       0.009137      -0.012203      -0.002321       0.005598       0.029480       0.070879      -0.031317       0.006386       0.024931             10.178368      10.097066       1.658119       1.494839      14.998045      -1.500205       5.439992           0.000001
           49              C       2.988226       2.253118       5.847727       0.099231      27.337626 0.33085486E+03  0.73097412E+04                                 8.083270                            6.197454       0.049991       2.040514                    0.999029      26.003703      73.935836       0.636827       0.435332      -1.046015       0.039756      -0.023466       0.017070       0.049219      -0.034418      -0.013988       0.002660       0.015743       0.110853      -0.054278       0.010897       0.043381              9.371208      10.047973       1.368780       1.806925      12.690549      -1.579068       5.375103          -0.000000
           50              C       4.653918       1.045509       6.840484       0.093254      27.472330 0.33781920E+03  0.74953627E+04                                 8.075175                            6.236516       0.109802       2.054485                    0.999578      26.128534      74.215024       0.639391       0.431749      -1.049188      -0.029684       0.025739      -0.030326       0.049631      -0.024970      -0.009124       0.006382       0.035499       0.105614      -0.048265       0.008483       0.039782              9.373341      10.014442       1.349538       1.893203      12.902436      -0.932089       5.203146           0.000002
           51              C       3.923769      -0.114789       6.738387      -0.137850      33.195465 0.43164397E+03  0.10166791E+05                                 9.098822                            7.027265       0.028861       1.994118                    0.999474      29.171469      84.947895       0.606135       0.429021      -1.052451       0.004268       0.001563      -0.025683       0.026082      -0.016811      -0.021506       0.008215      -0.003604       0.079973      -0.032555      -0.007258       0.039813             10.533855      12.287656       2.451961       2.036809      13.852119      -0.326968       5.461790           0.000002
           52              C       3.885759      -1.772246      11.500664       0.560611      23.468327 0.25417665E+03  0.52659677E+04                                 7.466596                            5.591197      -0.021199       2.043376                    0.999371      22.466181      62.185060       0.641000       0.461217      -1.029351      -0.013570       0.021574       0.056346       0.061842      -0.015586       0.028141      -0.071561      -0.099199       0.016036      -0.066802      -0.039334       0.106136              8.944717       9.953534      -0.453047      -2.084384       6.587562       3.790419      10.293056          -0.000000
           53              C       4.755551      -2.343088      10.393720       0.030706      34.888943 0.40805723E+03  0.93648427E+04                                 9.252665                            6.704938       0.103593       2.046803                    0.999164      26.247714      72.566101       0.645992       0.413142      -1.075163       0.022259      -0.020130      -0.023735       0.038263      -0.007249       0.031137      -0.022961      -0.009083      -0.005552      -0.037165      -0.004580       0.041745             11.467643      11.990638      -0.309093      -4.029304       9.182024       5.458122      13.230269           0.000001
           54              C       4.280265      -3.359899       9.578289      -0.145951      32.114962 0.41524673E+03  0.96684730E+04                                 8.824825                            6.838137       0.083100       2.008331                    0.999482      29.041220      83.577099       0.622951       0.422280      -1.058578       0.005700       0.001746       0.006962       0.009165       0.004125       0.011723      -0.024527      -0.003396      -0.027408      -0.031308       0.006362       0.024946             10.178482      10.097235       0.465551      -2.183410       9.128801       4.888898      11.309408           0.000001
           55              C       5.075539      -3.818279       8.558665       0.099261      27.337338 0.33085110E+03  0.73096306E+04                                 8.083183                            6.197395       0.050302       2.040616                    0.999030      26.003506      73.934915       0.636834       0.435328      -1.046018       0.039769       0.026524       0.011829       0.049244       0.005072       0.036820      -0.028719      -0.029421      -0.024591      -0.054270       0.010884       0.043386              9.371111      10.047907       0.880398      -2.088903       8.571343       3.957136       9.494083          -0.000000
           56              C       0.479231      -2.354722       9.108107       0.093330      27.469171 0.33776846E+03  0.74939478E+04                                 8.074474                            6.235954       0.110019       2.054575                    0.999578      26.126745      74.208261       0.639435       0.431736      -1.049197      -0.029671      -0.039089      -0.007115       0.049588       0.004578       0.026137      -0.033733      -0.011956      -0.036592      -0.048226       0.008459       0.039767              9.372516      10.013887       0.964847      -2.115196       7.934392       3.799371      10.169268           0.000002
           57              C       6.011082      -1.862991      10.164002      -0.137891      33.197973 0.43168062E+03  0.10167907E+05                                 9.099466                            7.027746       0.028764       1.994091                    0.999474      29.172850      84.953995       0.606089       0.429043      -1.052434       0.004249      -0.022998       0.011525       0.026073      -0.010251       0.025331      -0.020657      -0.025127       0.015382      -0.032570      -0.007282       0.039852             10.534645      12.288773       0.537882      -3.142342       7.842954       3.796791      11.472209           0.000002
           58              C       5.973134       3.089990       9.218264       0.560380      23.469302 0.25419020E+03  0.52662862E+04                                 7.466548                            5.591174      -0.021380       2.043304                    0.999369      22.467056      62.186464       0.641035       0.461189      -1.029373      -0.013554       0.037953      -0.046770       0.061738       0.032128      -0.000546       0.053830      -0.129993      -0.076444      -0.066772      -0.039400       0.106172              8.944629       9.953546      -1.578574       1.434499       6.084007      -3.499655      10.796335          -0.000000
           59              C       0.580926       2.416770      10.266099       0.030761      34.886174 0.40801995E+03  0.93637715E+04                                 9.252250                            6.704686       0.103708       2.046859                    0.999165      26.246286      72.561274       0.645996       0.413149      -1.075159       0.022303      -0.010466       0.029270       0.038258       0.030520      -0.009323       0.014637      -0.023529      -0.048831      -0.037146      -0.004553       0.041700             11.467067      11.990078      -3.334750       2.282189       7.490968      -4.481725      14.920155           0.000001
           60              C       0.105640       2.218992      11.554399      -0.145896      32.115087 0.41525077E+03  0.96686005E+04                                 8.824902                            6.838211       0.083186       2.008357                    0.999483      29.041181      83.577413       0.622941       0.422285      -1.058574       0.005706       0.005131      -0.005012       0.009165       0.008078      -0.009387       0.018911      -0.013027      -0.056468      -0.031263       0.006354       0.024910             10.178562      10.097223      -2.123664       0.688632       6.530411      -3.388760      13.908053           0.000001
           61              C       0.900914       1.565161      12.461180       0.099117      27.341623 0.33091701E+03  0.73114869E+04                                 8.084187                            6.198153       0.049944       2.040464                    0.999033      26.006042      73.945335       0.636770       0.435348      -1.046001       0.039735      -0.003033      -0.028822       0.049181       0.029338      -0.022772       0.026072      -0.034132      -0.038666      -0.054265       0.010813       0.043452              9.372293      10.049253      -2.249601       0.282195       5.837138      -2.378483      12.230489          -0.000000
           62              C       2.566606       1.309213      10.918981       0.093278      27.471052 0.33779902E+03  0.74948079E+04                                 8.074963                            6.236350       0.109616       2.054442                    0.999578      26.127768      74.212475       0.639396       0.431752      -1.049185      -0.029689       0.013375       0.037472       0.049643       0.020370      -0.017077       0.027352      -0.022932      -0.069748      -0.048267       0.008503       0.039763              9.373079      10.014334      -2.314323       0.222030       6.320572      -2.867672      11.784332           0.000002
           63              C       1.836457       1.977780       9.965182      -0.137893      33.197348 0.43167769E+03  0.10167800E+05                                 9.099225                            7.027587       0.028768       1.994090                    0.999475      29.172399      84.951945       0.606114       0.429027      -1.052446       0.004296       0.021465       0.014203       0.026094       0.027024      -0.003779       0.012410      -0.039340      -0.027326      -0.032521      -0.007287       0.039809             10.534321      12.288352      -2.990125       1.105178       7.276544      -3.469773      12.038068           0.000002
           64              N       4.198045       5.531657       7.031378      -0.213255      35.024092 0.48392036E+03  0.11472564E+05                                 8.907271                            7.088184       0.093240       2.065438                    0.998908      27.140550      73.777234       0.663578       0.389339      -1.102360      -0.076906       0.116989       0.017356       0.141075       0.049764      -0.011659      -0.006788       0.040926       0.046978      -0.061646       0.010552       0.051094             10.296321      11.035403      -0.589433      -2.316135      13.689250      -1.800943       6.164310          -0.000000
           65              N       0.023357      11.079524       5.127542      -0.213277      35.026440 0.48395893E+03  0.11473747E+05                                 8.907795                            7.088570       0.093162       2.065400                    0.998908      27.141545      73.781643       0.663543       0.389350      -1.102348      -0.076889      -0.043495      -0.109963       0.141052      -0.034966      -0.037288      -0.015609       0.001995      -0.069558      -0.061646       0.010557       0.051089             10.296975      11.036094      -1.711149       1.668746       9.605770       4.159185      10.249061           0.000000
           66              N       2.110732       6.656820       1.274866      -0.213176      35.020127 0.48385560E+03  0.11470588E+05                                 8.906452                            7.087585       0.093618       2.065588                    0.998908      27.138732      73.769694       0.663627       0.389325      -1.102375      -0.076924      -0.073526       0.092635       0.141083      -0.014741       0.048918       0.022407       0.013884      -0.034253      -0.061604       0.010501       0.051103             10.295307      11.034415       2.300299       0.647693       6.485279      -2.357574      13.366227           0.000000
           67              N       4.198045       2.224343       6.402408      -0.213255      35.024093 0.48392039E+03  0.11472564E+05                                 8.907271                            7.088184       0.093240       2.065438                    0.998908      27.140551      73.777235       0.663578       0.389338      -1.102360      -0.076906      -0.116989      -0.017356       0.141075      -0.049764       0.011659      -0.006788       0.040926       0.046978      -0.061646       0.010552       0.051094             10.296320      11.035402       0.589433       2.316135      13.689249      -1.800943       6.164310          -0.000000
           68              N       0.023357      -3.323524       8.306244      -0.213277      35.026440 0.48395893E+03  0.11473747E+05                                 8.907795                            7.088570       0.093162       2.065400                    0.998908      27.141545      73.781643       0.663543       0.389350      -1.102348      -0.076889       0.043495       0.109963       0.141052       0.034966       0.037288      -0.015609       0.001995      -0.069558      -0.061646       0.010557       0.051089             10.296975      11.036094       1.711149      -1.668746       9.605770       4.159185      10.249061           0.000000
           69              N       2.110732       1.099180      12.158920      -0.213176      35.020127 0.48385560E+03  0.11470588E+05                                 8.906453                            7.087585       0.093618       2.065588                    0.998908      27.138732      73.769695       0.663627       0.389325      -1.102375      -0.076924       0.073526      -0.092635       0.141083       0.014741      -0.048918       0.022408       0.013884      -0.034253      -0.061604       0.010501       0.051103             10.295307      11.034415      -2.300299      -0.647693       6.485280      -2.357574      13.366227           0.000000
           70              O       2.400851      10.158576       6.977374      -0.554257      37.973039 0.56418836E+03  0.13698389E+05                                 8.939449                            7.318957       0.442788       2.204460                    0.995442      27.289589      71.596060       0.708525       0.356046      -1.143754      -0.031309      -0.006960       0.013955       0.034978       0.021156       0.018869      -0.025631      -0.111170      -0.027072      -0.065208      -0.005109       0.070317             10.438965       8.722448       0.338274       0.087564      16.877482      -0.554529       5.716964           0.000001
           71              O       0.608040       8.976794       7.517547      -0.548500      29.703655 0.45471577E+03  0.10482142E+05                                 7.509293                            6.558929       0.733379       2.283728                    0.997360      27.193274      69.980814       0.748926       0.354778      -1.142442       0.013926       0.004559       0.002570       0.014877       0.018969       0.014214       0.029806       0.142585       0.175112      -0.107643       0.033876       0.073768              8.114944      12.274592      -0.176328      -0.894815       7.165259       0.181114       4.904981           0.000001
           72              O       4.488163       8.719295       1.147514      -0.554292      37.972255 0.56416888E+03  0.13697783E+05                                 8.939257                            7.318757       0.442993       2.204529                    0.995445      27.289440      71.595050       0.708546       0.356038      -1.143761      -0.031292       0.015545      -0.000966       0.034953       0.005764      -0.027722       0.042724      -0.081504       0.061813      -0.065168      -0.005114       0.070281             10.438785       8.722092      -0.093241      -0.336625       8.987241       5.109938      13.607021           0.000001
           73              O       2.695353       9.777989       1.900881      -0.548483      29.702242 0.45468815E+03  0.10481330E+05                                 7.508998                            6.558675       0.733516       2.283778                    0.997363      27.192687      69.978360       0.748951       0.354772      -1.142448       0.013918      -0.000046      -0.005232       0.014869       0.002848      -0.023526      -0.083671       0.049218      -0.104906      -0.107621       0.033853       0.073769              8.114619      12.274091      -0.686754       0.600100       5.312997       0.888100       6.756769           0.000001
           74              O       0.313538       4.390129       5.308898      -0.554160      37.971678 0.56416202E+03  0.13697601E+05                                 8.939274                            7.318813       0.442631       2.204430                    0.995441      27.288970      71.594237       0.708528       0.356048      -1.143751      -0.031412      -0.008604      -0.013120       0.035112      -0.026945       0.009009      -0.017106      -0.037077       0.195188      -0.065238      -0.005149       0.070387             10.438743       8.722268      -0.244988       0.249228       8.026676      -4.555267      14.567284           0.000001
           75              O       4.782728       4.513216       4.015359      -0.548421      29.703863 0.45471834E+03  0.10482239E+05                                 7.509423                            6.559025       0.733316       2.283710                    0.997358      27.192980      69.980673       0.748906       0.354787      -1.142432       0.014003      -0.004495       0.002683       0.014949      -0.021777       0.009322       0.053882      -0.002333      -0.259802      -0.107663       0.033907       0.073756              8.115097      12.274861       0.863124       0.294694       5.626987      -1.069309       6.443441           0.000001
           76              O       2.400851      -2.402576       6.456412      -0.554257      37.973040 0.56418838E+03  0.13698390E+05                                 8.939449                            7.318957       0.442788       2.204460                    0.995442      27.289590      71.596061       0.708525       0.356046      -1.143754      -0.031309       0.006960      -0.013955       0.034978      -0.021156      -0.018869      -0.025631      -0.111170      -0.027072      -0.065208      -0.005109       0.070317             10.438964       8.722448      -0.338274      -0.087564      16.877481      -0.554529       5.716964           0.000001
           77              O       0.608040      -1.220794       5.916239      -0.548500      29.703654 0.45471575E+03  0.10482142E+05                                 7.509293                            6.558928       0.733379       2.283728                    0.997360      27.193274      69.980813       0.748926       0.354778      -1.142442       0.013926      -0.004559      -0.002570       0.014877      -0.018969      -0.014214       0.029806       0.142585       0.175112      -0.107643       0.033876       0.073768              8.114944      12.274592       0.176328       0.894815       7.165259       0.181114       4.904981           0.000001
           78              O       4.488163      -0.963295      12.286272      -0.554292      37.972258 0.56416892E+03  0.13697784E+05                                 8.939257                            7.318757       0.442993       2.204529                    0.995445      27.289441      71.595053       0.708546       0.356038      -1.143761      -0.031292      -0.015545       0.000966       0.034953      -0.005764       0.027722       0.042724      -0.081504       0.061813      -0.065168      -0.005114       0.070281             10.438785       8.722092       0.093241       0.336625       8.987241       5.109938      13.607022           0.000001
           79              O       2.695353      -2.021989      11.532905      -0.548483      29.702242 0.45468816E+03  0.10481330E+05                                 7.508998                            6.558675       0.733516       2.283778                    0.997363      27.192687      69.978361       0.748951       0.354772      -1.142448       0.013918       0.000046       0.005231       0.014869      -0.002848       0.023526      -0.083671       0.049218      -0.104906      -0.107621       0.033853       0.073769              8.114619      12.274092       0.686754      -0.600100       5.312997       0.888100       6.756769           0.000001
           80              O       0.313538       3.365871       8.124888      -0.554160      37.971678 0.56416201E+03  0.13697601E+05                                 8.939274                            7.318813       0.442631       2.204430                    0.995441      27.288970      71.594236       0.708528       0.356048      -1.143751      -0.031412       0.008604       0.013120       0.035112       0.026945      -0.009009      -0.017106      -0.037077       0.195188      -0.065238      -0.005149       0.070387             10.438742       8.722268       0.244988      -0.249228       8.026676      -4.555267      14.567283           0.000001
           81              O       4.782728       3.242784       9.418427      -0.548421      29.703863 0.45471834E+03  0.10482239E+05                                 7.509423                            6.559025       0.733316       2.283710                    0.997358      27.192979      69.980672       0.748906       0.354787      -1.142432       0.014003       0.004494      -0.002683       0.014949       0.021777      -0.009322       0.053882      -0.002333      -0.259802      -0.107663       0.033907       0.073756              8.115097      12.274862      -0.863124      -0.294694       5.626987      -1.069309       6.443442           0.000001

******************************************************
Auxiliary information for the entire system
The total spin magnetic moment of the unit cell is   0.000019
The total net atomic charge of the unit cell is   -0.000005
Accuracy of reproducing the electrostatic potential in the unit cell:
  The inner radius (bohr) =    5.0000
  The outer radius (bohr) =   12.0000
  Valid grid points have density less than (e/(bohr^3)) =    0.0001
  The number of valid grid points were=        96780
  The rms potential error without charges in kcal/mol is=      1.34145
  The rms potential error with partial charges in kcal/mol is=      0.23035
  The RRMSE value at monopole order=      0.17172
  The rms potential error with partial charges and cloud penetration in kcal/mol is=      0.21247
  The RRMSE value at monopole order with cloud penetration is=      0.15839
  The rms potential error with partial charges and atomic dipoles in kcal/mol is=      0.17511
  The RRMSE value at dipole order=      0.13054
  The rms potential error with partial charges, atomic dipoles and cloud penetration in kcal/mol is=      0.15941
  The RRMSE value at dipole order with cloud penetration=      0.11884

******************************************************
The electron densities and ab initio electrostatic potential were computed in VASP using the PBE functional and
projector augmented wave method. See the main text of the journal article for a description of computational details.
The atomic charges, dipoles, and quadrupoles were computed with the DDEC6 method as described in
(a) T. A. Manz and N. Gabaldon Limas, RSC Adv. 6 (2016) 47771-47801 DOI: 10.1039/c6ra04656h
(b) N. Gabaldon Limas and T. A. Manz, RSC Adv. 8 (2018) 2678-2707 DOI: 10.1039/c7ra11829e.
For each atom in the material, the electron cloud parameters were fit to the spherically averaged atom-in-material
electron density using radial positions for which this density was between 10^-4 and 10^-2 electrons per cubic bohr.
The polarizabilities, dispersion coefficients, and quantum Drude oscillator (QDO) parameters were fit using the MCLF method.
The magnetic structure of the system was optimized in VASP from the default ferromagnetic initial guess using spin polarization.
The atomic spin moments (ASMs) were computed on this optimized magnetic structure using the DDEC6 partition as inputs
to the method of T. A. Manz and D. S. Sholl, J. Chem. Theory Comput. 7 (2011) 4146-4164 DOI: 10.1021/ct200539n.
The RMSE and RRMSE were computed using a uniform grid with Ewald summation.
