# Supplementary material for: A collection of forcefield precursors for metal–organic frameworks
Source: RSC Adv. 2019 Nov 13;9(63):36492–507. doi: 10.1039/c9ra07327b (PMC9075174; doi:10.1039/c9ra07327b)
Supplement: RA-009-C9RA07327B-s5861 [file RA-009-C9RA07327B-s5861.xyz]

  152
jmolscript: load "" {1 1 1} spacegroup "x,y,z" unitcell [{     17.219000     0.000000     0.000000 }, {      8.609489    21.419152     0.000000 }, {      8.609526     8.775447    19.538960 }]
Zn    29.130263    18.579185    18.952791     1.051749
Zn    11.911257     5.293561    10.355649     1.050369
Zn     5.307752    11.615414     0.586169     1.051749
Zn    22.526758    24.901038     9.183311     1.050369
H     14.934050    18.224642    13.046164     0.120090
H     16.561250    20.539061    16.658917     0.117056
H     13.771770    18.178560    15.037184     0.118409
H     17.775186    20.397487    14.746053     0.121402
H     16.800584    18.934104     9.990270     0.123701
H     16.909063    17.013878     8.681160     0.112234
H     23.543550    27.067256    16.262276     0.120669
H     25.170741    24.752837    12.649523     0.116325
H     22.381265    27.113339    14.271256     0.117905
H     26.384684    24.894412    14.562387     0.120173
H     25.410095    26.357794    19.318170     0.123436
H     16.909050    19.502574     1.088320     0.111201
H     28.113476    25.924265    18.028598     0.120080
H     26.486282    21.680417    17.397490     0.117056
H     29.275761    24.126896    18.886359     0.118410
H     25.272340    23.483375    16.742935     0.121403
H     26.246932    28.421247    16.129411     0.123698
H     17.528964     8.983011    17.344735     0.112238
H     19.503969    19.367633    11.279842     0.120672
H     17.876772    23.611481    11.910950     0.116327
H     20.666249    21.165003    10.422081     0.117902
H     16.662835    21.808524    12.565505     0.120189
H     17.637434    16.870651    13.179029     0.123435
H     17.528953    14.889735    11.963705     0.111220
H     19.503965    11.969957     6.492796     0.120090
H     17.876765     9.655538     2.880043     0.117056
H     20.666245    12.016039     4.501776     0.118409
H     16.662829     9.797112     4.792907     0.121402
H     17.637431    11.260495     9.548690     0.123701
H     17.528952    13.180721    10.857800     0.112234
H     10.894465     3.127343     3.276684     0.120669
H      9.267274     5.441762     6.889437     0.116325
H     12.056750     3.081260     5.267704     0.117905
H      8.053331     5.300187     4.976573     0.120173
H      9.027920     3.836805     0.220790     0.123436
H     17.528965    10.692025    18.450640     0.111201
H      6.324539     4.270334     1.510362     0.120080
H      7.951733     8.514182     2.141470     0.117056
H      5.162254     6.067703     0.652601     0.118410
H      9.165675     6.711224     2.796025     0.121403
H      8.191083     1.773352     3.409549     0.123698
H     16.909051    21.211588     2.194225     0.112238
H     14.934046    10.826966     8.259118     0.120672
H     16.561243     6.583118     7.628010     0.116327
H     13.771766     9.029596     9.116879     0.117902
H     17.775180     8.386075     6.973455     0.120189
H     16.800581    13.323948     6.359931     0.123435
H     16.909062    15.304864     7.575255     0.111221
C     14.243574    19.422826    17.335942     0.631009
C     15.274987    18.674890    13.784932    -0.204153
C     16.485482    19.329875    13.679031     0.208100
C     16.230644    20.053424    15.935780    -0.087864
C     15.006374    19.401894    16.040314    -0.048343
C     14.556956    18.673219    14.969188    -0.089790
C     16.943509    19.982905    14.782982    -0.197041
C     16.988272    18.116570    10.392382    -0.181569
C     17.022710    16.950236     9.601054    -0.139133
C     22.853062    25.869072    11.972498     0.630391
C     23.884485    26.617009    15.523508    -0.203255
C     25.094982    25.962023    15.629409     0.207379
C     24.840137    25.238474    13.372660    -0.084894
C     23.615866    25.890004    13.268126    -0.051289
C     23.166451    26.618680    14.339252    -0.089330
C     25.553006    25.308994    14.525458    -0.196233
C     25.597781    27.175328    18.916058    -0.181167
C     17.022694    19.566216     0.168426    -0.137008
C     28.803961    21.520143    18.693118     0.631028
C     27.772540    25.065879    17.920548    -0.204139
C     26.562044    24.894136    17.279670     0.208093
C     26.816886    22.539043    17.544228    -0.087860
C     28.041158    22.710618    18.181393    -0.048341
C     28.490574    23.986260    18.407263    -0.089793
C     26.104019    23.619542    17.136254    -0.197048
C     26.059247    28.389377    17.039927    -0.181550
C     17.415320     8.169939    17.779672    -0.139149
C     20.194448    23.771755    10.615322     0.630360
C     19.163032    20.226020    11.387892    -0.203272
C     17.952538    20.397763    12.028770     0.207396
C     18.207377    22.752855    11.764212    -0.084895
C     19.431647    22.581280    11.127047    -0.051279
C     19.881063    21.305638    10.901177    -0.089319
C     17.494512    21.672356    12.172186    -0.196251
C     17.449745    16.902522    12.268513    -0.181172
C     17.415307    15.702808    11.528768    -0.137035
C     20.194441    10.771773     2.203018     0.631009
C     19.163028    11.519709     5.754028    -0.204153
C     17.952533    10.864724     5.859929     0.208100
C     18.207371    10.141175     3.603180    -0.087864
C     19.431641    10.792705     3.498646    -0.048343
C     19.881059    11.521380     4.569772    -0.089790
C     17.494506    10.211694     4.755978    -0.197041
C     17.449743    12.078029     9.146578    -0.181569
C     17.415305    13.244363     9.937906    -0.139133
C     11.584953     4.325527     7.566462     0.630391
C     10.553530     3.577590     4.015452    -0.203255
C      9.343033     4.232576     3.909551     0.207379
C      9.597878     4.956125     6.166300    -0.084894
C     10.822149     4.304595     6.270834    -0.051288
C     11.271564     3.575919     5.199708    -0.089330
C      8.885009     4.885605     5.013502    -0.196233
C      8.840234     3.019271     0.622902    -0.181167
C     17.415321    10.628383    19.370534    -0.137008
C      5.634054     8.674456     0.845842     0.631028
C      6.665475     5.128720     1.618412    -0.204139
C      7.875971     5.300463     2.259290     0.208093
C      7.621129     7.655556     1.994732    -0.087860
C      6.396857     7.483981     1.357567    -0.048341
C      5.947441     6.208339     1.131697    -0.089793
C      8.333996     6.575057     2.402706    -0.197048
C      8.378768     1.805222     2.499033    -0.181550
C     17.022695    22.024660     1.759288    -0.139149
C     14.243567     6.422844     8.923638     0.630360
C     15.274983     9.968579     8.151068    -0.203272
C     16.485477     9.796836     7.510190     0.207396
C     16.230638     7.441744     7.774748    -0.084895
C     15.006368     7.613319     8.411913    -0.051279
C     14.556952     8.888961     8.637783    -0.089319
C     16.943503     8.522243     7.366774    -0.196251
C     16.988270    13.292077     7.270447    -0.181172
C     17.022708    14.491791     8.010192    -0.137035
C     17.219009    18.069656    11.692895     0.207915
C     17.219008    15.729272    10.178430     0.062732
C     25.828514    27.222243    17.615545     0.207893
C     25.828515    29.562626    19.130010     0.062731
C     17.219006    12.124943     7.846065     0.207915
C     17.219007    14.465327     9.360530     0.062731
C      8.609501     2.972356     1.923415     0.207893
C      8.609500     0.631973     0.408950     0.062731
N     17.219010    19.278346    12.475040    -0.183684
N     25.828513    26.013553    16.833400    -0.183670
N     17.219005    10.916253     7.063920    -0.183684
N      8.609502     4.181046     2.705560    -0.183670
O     13.185983    18.757050    17.377756    -0.589239
O     14.699018    20.127430    18.254273    -0.584885
O     21.795471    26.534849    11.930684    -0.588485
O     23.308504    25.164469    11.054167    -0.583816
O     29.861553    21.754770    19.317584    -0.589250
O     28.348519    20.393746    18.426607    -0.584888
O     21.252038    23.537129     9.990856    -0.588477
O     19.739005    24.898152    10.881833    -0.583806
O     21.252032    11.437549     2.161204    -0.589239
O     19.738997    10.067169     1.284687    -0.584885
O     12.642544     3.659750     7.608276    -0.588485
O     11.129511     5.030130     8.484793    -0.583816
O      4.576462     8.439829     0.221376    -0.589250
O      6.089496     9.800853     1.112353    -0.584888
O     13.185977     6.657470     9.548104    -0.588477
O     14.699010     5.296447     8.657127    -0.583806

The following XYZ coordinates are in angstroms. Other properties are in atomic units.
The sperically averaged electron density of each atom fit to a function of the form exp(a - br)
eigen_1, eigen_2 and eigen_3 are the three eigenvalues of traceless quadrupole moment tensor
  atom number  atomic symbol              X              Y              Z     net charge C6 coefficient C8 coefficient C10 coefficient fluctuating dipole atomic polarizability isotropic forcefield polarizability              a              b squared Pearson coefficient          <r^3>          <r^4>         wp_QDO          m_QDO          q_QDO       dipole_x       dipole_y       dipole_z         dipole            Qxy            Qxz            Qyz     Q(x^2-y^2)  Q(3z^2 - R^2)        eigen_1        eigen_2        eigen_3 static polarizability      alpha(xx)      alpha(xy)      alpha(xz)      alpha(yy)      alpha(yz)      alpha(zz) atomic spin moment
            1             Zn      29.130263      18.579185      18.952791       1.051749      74.240448 0.12514617E+04  0.36042972E+05                                14.795851                           11.759186       0.324828       2.020483                    0.996279      41.155462     107.173621       0.513257       0.414351      -1.132942      -0.156610      -0.139321      -0.090159       0.228179       0.108639       0.070288       0.057632       0.025407      -0.128942      -0.089393      -0.080274       0.169668             20.270232      18.551852      -6.735688      -4.358731      19.416632      -3.813492      22.842212           0.000001
            2             Zn      11.911257       5.293561      10.355649       1.050369      74.408484 0.12549561E+04  0.36169715E+05                                14.818035                           11.776118       0.328151       2.020848                    0.996282      41.200169     107.337482       0.512841       0.414388      -1.132888      -0.156577       0.140108       0.090664       0.228837      -0.109093      -0.070595       0.057914       0.026273      -0.130291      -0.089607      -0.080910       0.170517             20.303390      18.581680       6.747442       4.366292      19.448693      -3.819800      22.879798           0.000001
            3             Zn       5.307752      11.615414       0.586169       1.051749      74.240448 0.12514617E+04  0.36042972E+05                                14.795851                           11.759186       0.324828       2.020483                    0.996279      41.155462     107.173621       0.513257       0.414351      -1.132942       0.156610       0.139321       0.090159       0.228179       0.108639       0.070288       0.057632       0.025407      -0.128942      -0.089393      -0.080274       0.169668             20.270232      18.551852      -6.735688      -4.358731      19.416631      -3.813491      22.842212           0.000001
            4             Zn      22.526758      24.901038       9.183311       1.050369      74.408496 0.12549563E+04  0.36169723E+05                                14.818036                           11.776119       0.328151       2.020848                    0.996282      41.200171     107.337491       0.512841       0.414388      -1.132888       0.156577      -0.140108      -0.090664       0.228837      -0.109093      -0.070595       0.057914       0.026273      -0.130291      -0.089607      -0.080910       0.170517             20.303393      18.581682       6.747443       4.366293      19.448695      -3.819800      22.879802           0.000001
            5              H      14.934050      18.224642      13.046164       0.120090       1.186969 0.87393678E+01  0.86306734E+02                                 1.753916                            1.654731      -0.927634       2.439110                    0.998759       3.281099       8.738890       0.527880       1.174914      -0.736041      -0.018477      -0.017584      -0.026438       0.036736       0.016036       0.001687       0.005928       0.012409       0.015820      -0.020449       0.003831       0.016618              1.817706       1.612919       0.121866       0.048043       1.631653       0.427220       2.208544          -0.000001
            6              H      16.561250      20.539061      16.658917       0.117056       1.178887 0.85258558E+01  0.83239815E+02                                 1.706179                            1.603630      -0.962395       2.423414                    0.998455       3.226540       8.398872       0.554640       1.131102      -0.746989       0.015813       0.022376       0.029383       0.040176       0.012829       0.003477       0.009128       0.009713       0.000807      -0.016024      -0.001531       0.017555              1.754563       1.542673       0.144628       0.056247       1.555342       0.348953       2.165675          -0.000002
            7              H      13.771770      18.178560      15.037184       0.118409       1.176679 0.85318542E+01  0.83380683E+02                                 1.710196                            1.609421      -0.926426       2.441864                    0.998651       3.226265       8.424613       0.550499       1.138485      -0.745170      -0.032621      -0.023227       0.001953       0.040093       0.014315       0.002558       0.007482       0.005900       0.000021      -0.015838      -0.001463       0.017301              1.757556       2.076860       0.364477      -0.246009       1.573015      -0.034233       1.622792           0.000002
            8              H      17.775186      20.397487      14.746053       0.121402       1.180179 0.86301158E+01  0.84844091E+02                                 1.738733                            1.637397      -0.933130       2.439035                    0.998643       3.250106       8.598345       0.534784       1.164991      -0.738613       0.030944       0.015758       0.004447       0.035009       0.010788       0.001162       0.011323       0.016536       0.006212      -0.019238       0.003298       0.015940              1.809323       2.171631       0.421197      -0.207428       1.580052      -0.064209       1.676285          -0.000002
            9              H      16.800584      18.934104       9.990270       0.123701       1.169510 0.85140185E+01  0.83381670E+02                                 1.727372                            1.626211      -0.912928       2.450594                    0.998887       3.212840       8.470785       0.536932       1.164798      -0.738981      -0.009388       0.030559      -0.017078       0.036244      -0.008341       0.003715      -0.004955      -0.023633       0.030065      -0.019621       0.003968       0.015653              1.798836       1.380005      -0.090065       0.087097       2.348911      -0.210351       1.667592          -0.000001
           10              H      16.909063      17.013878       8.681160       0.112234       1.131170 0.79810029E+01  0.76734653E+02                                 1.663908                            1.553379      -0.847815       2.474217                    0.999188       3.211306       8.327324       0.561880       1.133780      -0.745669      -0.002910       0.004105      -0.036106       0.036455      -0.003963       0.003119      -0.004173      -0.025372       0.035589      -0.019420       0.004563       0.014857              1.732948       1.273452      -0.003690       0.097425       1.668260       0.182153       2.257132          -0.000000
           11              H      23.543550      27.067256      16.262276       0.120669       1.190414 0.87723993E+01  0.86746653E+02                                 1.760609                            1.660481      -0.979436       2.416342                    0.998457       3.283074       8.760428       0.525522       1.178638      -0.735188      -0.018613       0.017095       0.026363       0.036519      -0.015939      -0.001588       0.006062       0.012115       0.015467      -0.020303       0.003764       0.016538              1.824979       1.618635      -0.122693      -0.048468       1.637684       0.430214       2.218620          -0.000001
           12              H      25.170741      24.752837      12.649523       0.116325       1.179978 0.85340114E+01  0.83327439E+02                                 1.706084                            1.603481      -0.916352       2.444268                    0.998794       3.228386       8.400155       0.555220       1.129811      -0.747309       0.016019      -0.022509      -0.029603       0.040492      -0.012993      -0.003037       0.009220       0.009765       0.000880      -0.016362      -0.001102       0.017464              1.754451       1.542409      -0.144670      -0.056464       1.555263       0.349171       2.165681          -0.000002
           13              H      22.381265      27.113339      14.271256       0.117905       1.176448 0.85302770E+01  0.83361837E+02                                 1.710119                            1.609438      -0.969433       2.422260                    0.998449       3.225975       8.423821       0.550409       1.138719      -0.745128      -0.032667       0.023156      -0.002223       0.040103      -0.014328      -0.002716       0.007697       0.005964      -0.000513      -0.015837      -0.001710       0.017547              1.757429       2.076569      -0.364316       0.245970       1.572919      -0.034208       1.622798           0.000002
           14              H      26.384684      24.894412      14.562387       0.120173       1.183677 0.86619851E+01  0.85242163E+02                                 1.742977                            1.641096      -0.935714       2.437433                    0.998587       3.254540       8.616423       0.533811       1.165955      -0.738406       0.031098      -0.015497      -0.004570       0.035044      -0.011179      -0.001056       0.011420       0.016476       0.005419      -0.019477       0.003236       0.016242              1.813929       2.177717      -0.422936       0.208249       1.583752      -0.064450       1.680320          -0.000002
           15              H      25.410095      26.357794      19.318170       0.123436       1.173021 0.85462402E+01  0.83783050E+02                                 1.731524                            1.629842      -0.916165       2.448958                    0.998828       3.216861       8.487964       0.536016       1.165594      -0.738795      -0.008939      -0.030394       0.017042       0.035974       0.008491      -0.003839      -0.005064      -0.023744       0.029437      -0.019660       0.003850       0.015810              1.803301       1.382771       0.090452      -0.087427       2.355623      -0.211290       1.671509          -0.000001
           16              H      16.909050      19.502574       1.088320       0.111201       1.135772 0.80192399E+01  0.77181714E+02                                 1.666976                            1.555937      -0.849992       2.472470                    0.999189       3.218245       8.345108       0.562138       1.132093      -0.746070      -0.002709      -0.004113       0.036442       0.036773       0.003903      -0.003373      -0.004196      -0.025372       0.035392      -0.019413       0.004522       0.014891              1.736270       1.275252       0.003699      -0.097783       1.670997       0.182663       2.262561          -0.000000
           17              H      28.113476      25.924265      18.028598       0.120080       1.186976 0.87394291E+01  0.86307429E+02                                 1.753916                            1.654732      -0.927588       2.439128                    0.998759       3.281123       8.738938       0.527883       1.174908      -0.736043       0.018479       0.031325       0.005209       0.036740       0.008110       0.013936      -0.001336      -0.003768      -0.032708      -0.020448       0.003829       0.016618              1.817705       1.612921       0.093753       0.091485       2.431044       0.068192       1.409152          -0.000001
           18              H      26.486282      21.680417      17.397490       0.117056       1.178891 0.85258870E+01  0.83240199E+02                                 1.706183                            1.603633      -0.962406       2.423409                    0.998455       3.226545       8.398890       0.554640       1.131102      -0.746989      -0.015812      -0.035972      -0.008374       0.040176       0.008428       0.010278       0.004098      -0.001486      -0.032793      -0.016023      -0.001532       0.017555              1.754567       1.542676       0.110563       0.108888       2.324068       0.003702       1.396958          -0.000002
           19              H      29.275761      24.126896      18.886359       0.118410       1.176683 0.85318945E+01  0.83381163E+02                                 1.710200                            1.609425      -0.926418       2.441867                    0.998651       3.226265       8.424613       0.550499       1.138484      -0.745170       0.032622       0.007734       0.021987       0.040093       0.008198       0.012013       0.003863      -0.002160      -0.024148      -0.015840      -0.001461       0.017301              1.757559       2.076865      -0.075086       0.433274       1.588851      -0.041343       1.606962           0.000002
           20              H      25.272340      23.483375      16.742935       0.121403       1.180168 0.86300259E+01  0.84842949E+02                                 1.738717                            1.637384      -0.933144       2.439030                    0.998642       3.250102       8.598309       0.534789       1.164985      -0.738614      -0.030944      -0.010512      -0.012554       0.035009       0.005480       0.009364       0.003271      -0.001392      -0.047573      -0.019237       0.003297       0.015940              1.809305       2.171606      -0.016654       0.469197       1.612125      -0.078618       1.644184          -0.000002
           21              H      26.246932      28.421247      16.129411       0.123698       1.169515 0.85140566E+01  0.83382102E+02                                 1.727373                            1.626212      -0.912970       2.450572                    0.998886       3.212851       8.470805       0.536934       1.164794      -0.738982       0.009388       0.003059      -0.034873       0.036244      -0.000028      -0.009131      -0.004494      -0.022605       0.033147      -0.019621       0.003967       0.015654              1.798837       1.380004       0.042552      -0.117841       1.624724       0.114901       2.391783          -0.000001
           22              H      17.528964       8.983011      17.344735       0.112238       1.131173 0.79810357E+01  0.76735098E+02                                 1.663917                            1.553386      -0.847826       2.474212                    0.999187       3.211307       8.327352       0.561876       1.133786      -0.745668       0.002910       0.031254      -0.018536       0.036454       0.001220      -0.004894      -0.004682      -0.026503       0.032198      -0.019420       0.004562       0.014858              1.732957       1.273457       0.087360      -0.043280       2.294455      -0.099081       1.630959          -0.000000
           23              H      19.503969      19.367633      11.279842       0.120672       1.190408 0.87723561E+01  0.86746083E+02                                 1.760601                            1.660474      -0.979436       2.416343                    0.998457       3.283062       8.760377       0.525525       1.178635      -0.735189       0.018613      -0.031052      -0.004794       0.036520      -0.007978      -0.013889      -0.001127      -0.003892      -0.032556      -0.020302       0.003764       0.016538              1.824971       1.618629      -0.094481      -0.092065       2.442665       0.068668       1.413618          -0.000001
           24              H      17.876772      23.611481      11.910950       0.116327       1.179972 0.85339579E+01  0.83326789E+02                                 1.706080                            1.603477      -0.916279       2.444303                    0.998796       3.228375       8.400121       0.555221       1.129812      -0.747309      -0.016020       0.036227       0.008406       0.040493      -0.008092      -0.010608       0.004133      -0.001555      -0.033085      -0.016362      -0.001100       0.017462              1.754447       1.542405      -0.110781      -0.108837       2.324210       0.003814       1.396725          -0.000002
           25              H      20.666249      21.165003      10.422081       0.117902       1.176445 0.85302487E+01  0.83361490E+02                                 1.710117                            1.609436      -0.969419       2.422266                    0.998449       3.225970       8.423804       0.550409       1.138720      -0.745128       0.032667      -0.007460      -0.022034       0.040103      -0.008348      -0.011958       0.004095      -0.002056      -0.024576      -0.015837      -0.001711       0.017548              1.757427       2.076567       0.075119      -0.433111       1.588854      -0.041366       1.606860           0.000002
           26              H      16.662835      21.808524      12.565505       0.120189       1.183587 0.86611827E+01  0.85232350E+02                                 1.742897                            1.641027      -0.935642       2.437477                    0.998589       3.254401       8.615977       0.533818       1.165966      -0.738404      -0.031088       0.010521       0.012273       0.035039      -0.005543      -0.009757       0.003495      -0.001165      -0.047506      -0.019469       0.003232       0.016237              1.813842       2.177598       0.016690      -0.471092       1.615867      -0.078899       1.648062          -0.000002
           27              H      17.637434      16.870651      13.179029       0.123435       1.173037 0.85463855E+01  0.83784835E+02                                 1.731541                            1.629856      -0.916175       2.448952                    0.998828       3.216879       8.488031       0.536013       1.165594      -0.738795       0.008939      -0.003092       0.034708       0.035974      -0.000021       0.009317      -0.004427      -0.022326       0.033689      -0.019658       0.003849       0.015809              1.803320       1.382783      -0.042695       0.118336       1.628422       0.115323       2.398755          -0.000001
           28              H      17.528953      14.889735      11.963705       0.111220       1.135741 0.80189919E+01  0.77178811E+02                                 1.666951                            1.555917      -0.849978       2.472485                    0.999189       3.218205       8.345005       0.562139       1.132099      -0.746069       0.002684      -0.031540       0.018682       0.036756      -0.001488       0.004946      -0.004662      -0.026407       0.032273      -0.019413       0.004520       0.014892              1.736243       1.275238      -0.087683       0.043436       2.299756      -0.099741       1.633734          -0.000000
           29              H      19.503965      11.969957       6.492796       0.120090       1.186969 0.87393704E+01  0.86306770E+02                                 1.753916                            1.654732      -0.927634       2.439110                    0.998759       3.281099       8.738892       0.527880       1.174915      -0.736041       0.018477       0.017584       0.026438       0.036736       0.016036       0.001687       0.005928       0.012409       0.015820      -0.020449       0.003831       0.016618              1.817706       1.612920       0.121866       0.048043       1.631654       0.427221       2.208545          -0.000001
           30              H      17.876765       9.655538       2.880043       0.117056       1.178887 0.85258519E+01  0.83239767E+02                                 1.706179                            1.603630      -0.962394       2.423415                    0.998455       3.226539       8.398869       0.554640       1.131102      -0.746989      -0.015813      -0.022376      -0.029383       0.040176       0.012829       0.003477       0.009128       0.009713       0.000807      -0.016024      -0.001531       0.017555              1.754563       1.542673       0.144628       0.056247       1.555341       0.348953       2.165675          -0.000002
           31              H      20.666245      12.016039       4.501776       0.118409       1.176678 0.85318511E+01  0.83380648E+02                                 1.710196                            1.609421      -0.926426       2.441864                    0.998651       3.226264       8.424611       0.550499       1.138485      -0.745170       0.032621       0.023227      -0.001953       0.040093       0.014315       0.002559       0.007482       0.005900       0.000021      -0.015838      -0.001463       0.017301              1.757556       2.076860       0.364477      -0.246009       1.573015      -0.034233       1.622792           0.000002
           32              H      16.662829       9.797112       4.792907       0.121402       1.180179 0.86301131E+01  0.84844054E+02                                 1.738732                            1.637396      -0.933130       2.439035                    0.998643       3.250106       8.598343       0.534785       1.164990      -0.738613      -0.030944      -0.015759      -0.004447       0.035009       0.010788       0.001162       0.011323       0.016536       0.006212      -0.019238       0.003298       0.015940              1.809322       2.171630       0.421197      -0.207427       1.580051      -0.064209       1.676284          -0.000002
           33              H      17.637431      11.260495       9.548690       0.123701       1.169510 0.85140244E+01  0.83381744E+02                                 1.727373                            1.626212      -0.912928       2.450594                    0.998887       3.212841       8.470789       0.536932       1.164798      -0.738981       0.009388      -0.030559       0.017078       0.036244      -0.008341       0.003715      -0.004955      -0.023633       0.030065      -0.019621       0.003968       0.015653              1.798837       1.380005      -0.090065       0.087097       2.348912      -0.210351       1.667593          -0.000001
           34              H      17.528952      13.180721      10.857800       0.112234       1.131170 0.79810041E+01  0.76734672E+02                                 1.663909                            1.553380      -0.847814       2.474217                    0.999188       3.211306       8.327326       0.561879       1.133781      -0.745669       0.002910      -0.004105       0.036106       0.036455      -0.003963       0.003119      -0.004173      -0.025372       0.035589      -0.019420       0.004563       0.014857              1.732949       1.273452      -0.003690       0.097425       1.668261       0.182154       2.257133          -0.000000
           35              H      10.894465       3.127343       3.276684       0.120669       1.190413 0.87723968E+01  0.86746617E+02                                 1.760608                            1.660480      -0.979436       2.416342                    0.998457       3.283074       8.760426       0.525523       1.178638      -0.735188       0.018613      -0.017095      -0.026363       0.036519      -0.015939      -0.001588       0.006062       0.012115       0.015467      -0.020303       0.003764       0.016538              1.824979       1.618634      -0.122692      -0.048468       1.637683       0.430214       2.218619          -0.000001
           36              H       9.267274       5.441762       6.889437       0.116325       1.179978 0.85340143E+01  0.83327479E+02                                 1.706085                            1.603482      -0.916352       2.444268                    0.998794       3.228386       8.400157       0.555220       1.129812      -0.747309      -0.016019       0.022509       0.029603       0.040492      -0.012993      -0.003037       0.009220       0.009765       0.000880      -0.016362      -0.001102       0.017464              1.754452       1.542409      -0.144670      -0.056464       1.555264       0.349171       2.165682          -0.000002
           37              H      12.056750       3.081260       5.267704       0.117905       1.176448 0.85302759E+01  0.83361829E+02                                 1.710120                            1.609438      -0.969433       2.422260                    0.998449       3.225974       8.423820       0.550408       1.138720      -0.745128       0.032667      -0.023156       0.002223       0.040103      -0.014328      -0.002716       0.007697       0.005964      -0.000513      -0.015837      -0.001710       0.017547              1.757429       2.076569      -0.364316       0.245971       1.572920      -0.034208       1.622798           0.000002
           38              H       8.053331       5.300187       4.976573       0.120173       1.183677 0.86619819E+01  0.85242126E+02                                 1.742977                            1.641096      -0.935714       2.437433                    0.998587       3.254539       8.616421       0.533810       1.165956      -0.738406      -0.031098       0.015497       0.004570       0.035044      -0.011179      -0.001056       0.011420       0.016476       0.005419      -0.019477       0.003235       0.016242              1.813929       2.177717      -0.422936       0.208249       1.583752      -0.064450       1.680320          -0.000002
           39              H       9.027920       3.836805       0.220790       0.123436       1.173021 0.85462415E+01  0.83783065E+02                                 1.731524                            1.629842      -0.916165       2.448958                    0.998828       3.216861       8.487964       0.536016       1.165594      -0.738795       0.008939       0.030394      -0.017042       0.035974       0.008491      -0.003839      -0.005064      -0.023744       0.029437      -0.019660       0.003850       0.015810              1.803301       1.382772       0.090452      -0.087427       2.355623      -0.211290       1.671509          -0.000002
           40              H      17.528965      10.692025      18.450640       0.111201       1.135772 0.80192342E+01  0.77181644E+02                                 1.666975                            1.555937      -0.849992       2.472470                    0.999189       3.218244       8.345104       0.562138       1.132093      -0.746070       0.002709       0.004113      -0.036442       0.036773       0.003903      -0.003373      -0.004196      -0.025372       0.035391      -0.019413       0.004522       0.014891              1.736269       1.275251       0.003699      -0.097783       1.670996       0.182663       2.262560          -0.000000
           41              H       6.324539       4.270334       1.510362       0.120080       1.186975 0.87394251E+01  0.86307381E+02                                 1.753916                            1.654732      -0.927588       2.439128                    0.998759       3.281122       8.738935       0.527883       1.174908      -0.736043      -0.018479      -0.031325      -0.005209       0.036740       0.008110       0.013936      -0.001336      -0.003768      -0.032708      -0.020448       0.003829       0.016618              1.817705       1.612921       0.093753       0.091485       2.431043       0.068192       1.409151          -0.000001
           42              H       7.951733       8.514182       2.141470       0.117056       1.178891 0.85258879E+01  0.83240217E+02                                 1.706183                            1.603634      -0.962405       2.423410                    0.998455       3.226544       8.398890       0.554639       1.131103      -0.746989       0.015812       0.035972       0.008374       0.040176       0.008428       0.010278       0.004098      -0.001486      -0.032793      -0.016023      -0.001532       0.017555              1.754568       1.542677       0.110563       0.108888       2.324069       0.003702       1.396959          -0.000002
           43              H       5.162254       6.067703       0.652601       0.118410       1.176683 0.85318937E+01  0.83381151E+02                                 1.710199                            1.609424      -0.926418       2.441867                    0.998651       3.226265       8.424612       0.550499       1.138484      -0.745170      -0.032622      -0.007734      -0.021987       0.040093       0.008198       0.012013       0.003863      -0.002160      -0.024148      -0.015840      -0.001461       0.017301              1.757559       2.076864      -0.075086       0.433274       1.588851      -0.041343       1.606962           0.000002
           44              H       9.165675       6.711224       2.796025       0.121403       1.180168 0.86300246E+01  0.84842938E+02                                 1.738717                            1.637385      -0.933143       2.439030                    0.998642       3.250101       8.598308       0.534788       1.164986      -0.738614       0.030944       0.010512       0.012554       0.035009       0.005480       0.009364       0.003271      -0.001392      -0.047573      -0.019237       0.003297       0.015940              1.809306       2.171607      -0.016654       0.469197       1.612126      -0.078618       1.644184          -0.000002
           45              H       8.191083       1.773352       3.409549       0.123698       1.169515 0.85140586E+01  0.83382128E+02                                 1.727374                            1.626212      -0.912970       2.450572                    0.998886       3.212851       8.470806       0.536934       1.164794      -0.738982      -0.009388      -0.003059       0.034873       0.036244      -0.000028      -0.009131      -0.004494      -0.022605       0.033147      -0.019621       0.003967       0.015654              1.798837       1.380004       0.042552      -0.117841       1.624724       0.114901       2.391784          -0.000001
           46              H      16.909051      21.211588       2.194225       0.112238       1.131173 0.79810345E+01  0.76735085E+02                                 1.663916                            1.553386      -0.847826       2.474212                    0.999187       3.211307       8.327352       0.561876       1.133786      -0.745668      -0.002910      -0.031254       0.018536       0.036454       0.001220      -0.004894      -0.004682      -0.026503       0.032198      -0.019420       0.004562       0.014858              1.732957       1.273456       0.087360      -0.043280       2.294455      -0.099081       1.630959          -0.000000
           47              H      14.934046      10.826966       8.259118       0.120672       1.190409 0.87723644E+01  0.86746192E+02                                 1.760602                            1.660476      -0.979436       2.416343                    0.998457       3.283063       8.760383       0.525524       1.178636      -0.735189      -0.018613       0.031052       0.004794       0.036520      -0.007978      -0.013889      -0.001127      -0.003892      -0.032557      -0.020302       0.003764       0.016538              1.824972       1.618630      -0.094481      -0.092065       2.442668       0.068668       1.413619          -0.000001
           48              H      16.561243       6.583118       7.628010       0.116327       1.179972 0.85339567E+01  0.83326775E+02                                 1.706080                            1.603477      -0.916279       2.444303                    0.998796       3.228375       8.400121       0.555221       1.129812      -0.747309       0.016020      -0.036227      -0.008406       0.040493      -0.008092      -0.010608       0.004133      -0.001555      -0.033085      -0.016362      -0.001100       0.017462              1.754447       1.542405      -0.110781      -0.108837       2.324210       0.003814       1.396725          -0.000002
           49              H      13.771766       9.029596       9.116879       0.117902       1.176446 0.85302547E+01  0.83361565E+02                                 1.710118                            1.609437      -0.969419       2.422266                    0.998449       3.225971       8.423808       0.550409       1.138720      -0.745128      -0.032667       0.007460       0.022034       0.040103      -0.008348      -0.011958       0.004095      -0.002056      -0.024576      -0.015837      -0.001711       0.017548              1.757428       2.076568       0.075119      -0.433111       1.588855      -0.041366       1.606861           0.000002
           50              H      17.775180       8.386075       6.973455       0.120189       1.183587 0.86611827E+01  0.85232350E+02                                 1.742897                            1.641027      -0.935642       2.437477                    0.998589       3.254401       8.615977       0.533818       1.165966      -0.738404       0.031088      -0.010521      -0.012273       0.035039      -0.005543      -0.009757       0.003495      -0.001165      -0.047506      -0.019469       0.003232       0.016237              1.813842       2.177598       0.016690      -0.471092       1.615867      -0.078899       1.648062          -0.000002
           51              H      16.800581      13.323948       6.359931       0.123435       1.173038 0.85463883E+01  0.83784873E+02                                 1.731541                            1.629857      -0.916175       2.448952                    0.998828       3.216879       8.488033       0.536013       1.165595      -0.738795      -0.008939       0.003092      -0.034708       0.035974      -0.000021       0.009317      -0.004427      -0.022326       0.033689      -0.019658       0.003849       0.015809              1.803321       1.382784      -0.042695       0.118336       1.628422       0.115323       2.398756          -0.000001
           52              H      16.909062      15.304864       7.575255       0.111221       1.135741 0.80189853E+01  0.77178729E+02                                 1.666950                            1.555916      -0.849977       2.472485                    0.999189       3.218204       8.345000       0.562139       1.132098      -0.746069      -0.002684       0.031540      -0.018682       0.036756      -0.001488       0.004946      -0.004662      -0.026407       0.032273      -0.019413       0.004520       0.014892              1.736241       1.275237      -0.087683       0.043435       2.299753      -0.099741       1.633733          -0.000000
           53              C      14.243574      19.422826      17.335942       0.631009      23.744627 0.24778742E+03  0.51215207E+04                                 7.810048                            5.642921      -0.084078       2.037210                    0.999558      22.008111      61.647556       0.614931       0.481903      -1.014048      -0.035036       0.001605       0.056448       0.066456      -0.056469       0.052132      -0.037746      -0.062193      -0.172782      -0.089051      -0.025033       0.114084             10.709910      10.141285       0.753942      -6.263025       5.671531       0.880187      16.316913           0.000001
           54              C      15.274987      18.674890      13.784932      -0.204153      37.886802 0.44517876E+03  0.10539485E+05                                 9.828213                            7.030443       0.094875       1.990396                    0.999684      30.321485      87.777245       0.621382       0.416354      -1.063118      -0.020088      -0.005783       0.031342       0.037673       0.017636       0.022574       0.023796       0.003757       0.055995      -0.027482      -0.019201       0.046684             13.089979      13.466262       1.765263      -7.496159       7.083520       1.416217      18.720155          -0.000001
           55              C      16.485482      19.329875      13.679031       0.208100      36.116807 0.36483223E+03  0.82025538E+04                                 9.728121                            6.479926      -0.034298       2.009212                    0.999617      25.361349      71.107415       0.631207       0.431597      -1.055592       0.025048       0.001235      -0.038915       0.046295       0.000007      -0.036201      -0.000715      -0.014363       0.055566      -0.039165      -0.002084       0.041249             14.099815      12.933647       1.967157      -8.138366       7.838721       1.835010      21.527077          -0.000000
           56              C      16.230644      20.053424      15.935780      -0.087864      34.881730 0.40067049E+03  0.92438127E+04                                 9.340006                            6.702706      -0.005552       1.970578                    0.999662      28.884234      82.677242       0.631390       0.420479      -1.059974      -0.000522      -0.009803      -0.025022       0.026879       0.010338       0.020370       0.015966      -0.005949       0.000498      -0.022500      -0.008897       0.031397             12.311263      12.706931       1.798725      -7.057866       6.402112       0.772403      17.824746          -0.000001
           57              C      15.006374      19.401894      16.040314      -0.048343      41.431887 0.43768448E+03  0.10221306E+05                                10.427326                            6.913466      -0.011869       1.998658                    0.999444      27.343733      76.232254       0.640470       0.409507      -1.077650       0.024544       0.002489      -0.042098       0.048793       0.012171      -0.004722       0.007964       0.007541      -0.002144      -0.017461       0.004281       0.013179             15.626691      14.878772       1.326493     -10.321981       7.139498       1.594613      24.861803           0.000001
           58              C      14.556956      18.673219      14.969188      -0.089790      34.732657 0.40566085E+03  0.93903135E+04                                 9.323871                            6.748232      -0.025498       1.962668                    0.999613      29.047762      83.353033       0.628552       0.420967      -1.059400       0.022463       0.007340      -0.015226       0.028113       0.019955       0.006854      -0.000574       0.017461      -0.054626      -0.020943      -0.010540       0.031482             12.176595      11.078110       1.151263      -6.252890       6.625085       1.918018      18.826589           0.000001
           59              C      16.943509      19.982905      14.782982      -0.197041      37.089187 0.42309620E+03  0.98988662E+04                                 9.687855                            6.857342       0.084111       1.992211                    0.999686      29.928079      86.377235       0.628139       0.416777      -1.061905      -0.020756       0.006234       0.027659       0.035139       0.021342       0.006421      -0.001471       0.036014      -0.066618      -0.024702      -0.014766       0.039468             12.940997      11.615009       1.639078      -6.421921       6.907856       1.726304      20.300126          -0.000001
           60              C      16.988272      18.116570      10.392382      -0.181569      37.053748 0.42336691E+03  0.99091538E+04                                 9.734025                            6.878619       0.094651       1.997346                    0.999710      29.792974      86.071681       0.624410       0.419099      -1.060178       0.004855      -0.033586      -0.030084       0.045350      -0.012647       0.000722      -0.022609      -0.028465      -0.049311      -0.027902      -0.008252       0.036153             13.312760       5.370024       0.081900       0.825748      19.064099       6.883716      15.504157          -0.000002
           61              C      17.022710      16.950236       9.601054      -0.139133      37.966485 0.42878227E+03  0.10055514E+05                                 9.919880                            6.936185       0.057714       1.984421                    0.999674      29.617538      85.306277       0.620730       0.420761      -1.060428       0.002571       0.025226       0.024102       0.034984      -0.002254       0.007783       0.001847      -0.011650       0.120071      -0.027208      -0.013768       0.040976             13.873606       5.352325      -0.452451       0.431510      22.499417       7.044257      13.769076          -0.000002
           62              C      22.853062      25.869072      11.972498       0.630391      23.768645 0.24801129E+03  0.51275049E+04                                 7.816408                            5.646241      -0.084530       2.036694                    0.999556      22.019317      61.694949       0.614600       0.482035      -1.013939      -0.035141      -0.001304      -0.056299       0.066379       0.057133      -0.052336      -0.038058      -0.064708      -0.173836      -0.089760      -0.025647       0.115407             10.721080      10.150550      -0.753821       6.271763       5.675820       0.881533      16.336870           0.000001
           63              C      23.884485      26.617009      15.523508      -0.203255      37.825218 0.44425875E+03  0.10511928E+05                                 9.814499                            7.019990       0.102810       1.993233                    0.999691      30.296121      87.670519       0.622288       0.415976      -1.063393      -0.019528       0.005637      -0.033002       0.038759      -0.017395      -0.021355       0.024435       0.003817       0.055931      -0.027713      -0.018455       0.046168             13.071208      13.442758      -1.763132       7.478971       7.075079       1.418333      18.695787           0.000000
           64              C      25.094982      25.962023      15.629409       0.207379      36.170262 0.36544364E+03  0.82196629E+04                                 9.736167                            6.484545      -0.035093       2.008786                    0.999619      25.384806      71.185549       0.631106       0.431489      -1.055668       0.024940      -0.001928       0.039080       0.046400       0.000044       0.036112       0.000084      -0.015440       0.057628      -0.039526      -0.001885       0.041411             14.112936      12.946528      -1.970260       8.145543       7.846201       1.837419      21.546079          -0.000000
           65              C      24.840137      25.238474      13.372660      -0.084894      34.795085 0.39947511E+03  0.92090207E+04                                 9.324392                            6.692171      -0.008110       1.970485                    0.999653      28.839676      82.507686       0.631985       0.420413      -1.060054      -0.001345       0.010295       0.025137       0.027196      -0.009828      -0.020626       0.016712      -0.005230       0.001237      -0.022906      -0.008913       0.031819             12.289342      12.685470      -1.796284       7.043057       6.392217       0.771292      17.790339          -0.000001
           66              C      23.615866      25.890004      13.268126      -0.051289      41.578774 0.43939811E+03  0.10270937E+05                                10.446799                            6.923672       0.000238       2.001508                    0.999332      27.407472      76.435603       0.640484       0.409116      -1.077952       0.023387      -0.001749       0.041555       0.047716      -0.011743       0.004131       0.007793       0.007469      -0.000426      -0.016831       0.004272       0.012559             15.661446      14.910371      -1.327691      10.350518       7.151768       1.597853      24.922198           0.000001
           67              C      23.166451      26.618680      14.339252      -0.089330      34.739385 0.40568725E+03  0.93915884E+04                                 9.327886                            6.750357      -0.027486       1.962093                    0.999606      29.047520      83.370099       0.628152       0.421205      -1.059193       0.021668      -0.006961       0.014441       0.026954      -0.020115      -0.006974      -0.001301       0.018153      -0.057511      -0.022129      -0.010047       0.032176             12.183990      11.081467      -1.149895       6.258153       6.627443       1.920595      18.843060          -0.000000
           68              C      25.553006      25.308994      14.525458      -0.196233      37.066574 0.42272464E+03  0.98888298E+04                                 9.687470                            6.856625       0.085421       1.992841                    0.999694      29.914233      86.355042       0.627804       0.417056      -1.061639      -0.018845      -0.007243      -0.026920       0.033649      -0.022397      -0.005768      -0.001416       0.036250      -0.069135      -0.025165      -0.015503       0.040667             12.940828      11.618531      -1.641089       6.421913       6.908217       1.725341      20.295737          -0.000001
           69              C      25.597781      27.175328      18.916058      -0.181167      37.010104 0.42285613E+03  0.98940574E+04                                 9.725545                            6.873688       0.094128       1.997413                    0.999728      29.776199      86.005177       0.624750       0.419004      -1.060254       0.004623       0.032972       0.029445       0.044447       0.013696      -0.002215      -0.022788      -0.029109      -0.047337      -0.027222      -0.009939       0.037161             13.298593       5.365087      -0.080336      -0.824798      19.043405       6.870383      15.487286          -0.000002
           70              C      17.022694      19.566216       0.168426      -0.137008      37.841316 0.42717583E+03  0.10007962E+05                                 9.897448                            6.922382       0.058581       1.985358                    0.999707      29.562788      85.093191       0.621486       0.420664      -1.060540       0.002771      -0.025126      -0.024021       0.034871       0.002059      -0.008757       0.002166      -0.012458       0.122322      -0.028122      -0.013835       0.041957             13.837629       5.340358       0.451941      -0.430926      22.433840       7.019859      13.738690          -0.000002
           71              C      28.803961      21.520143      18.693118       0.631028      23.744226 0.24778316E+03  0.51214134E+04                                 7.809992                            5.642893      -0.084119       2.037199                    0.999558      22.007877      61.646900       0.614929       0.481907      -1.014045       0.035052      -0.052159       0.021679       0.066477       0.024407      -0.072849       0.018823       0.063803       0.205163      -0.089030      -0.025038       0.114068             10.709806      10.141199      -5.404292       3.253686      15.187788      -3.393816       6.800430           0.000001
           72              C      27.772540      25.065879      17.920548      -0.204139      37.887009 0.44518240E+03  0.10539598E+05                                 9.828274                            7.030492       0.094896       1.990401                    0.999684      30.321562      87.777738       0.621377       0.416356      -1.063116       0.020091      -0.026218       0.018116       0.037672       0.027826       0.006845       0.004645      -0.038900      -0.071983      -0.027494      -0.019205       0.046699             13.090054      13.466370      -6.114957       4.681519      17.825553      -3.408273       7.978238          -0.000001
           73              C      26.562044      24.894136      17.279670       0.208093      36.116699 0.36483208E+03  0.82025466E+04                                 9.728088                            6.479914      -0.034310       2.009210                    0.999617      25.361327      71.107254       0.631210       0.431595      -1.055593      -0.025049       0.034990      -0.017072       0.046294      -0.033016       0.014832      -0.008172      -0.030971       0.005746      -0.039161      -0.002081       0.041241             14.099745      12.933613      -6.617997       5.128747      20.600915      -3.896831       8.764707          -0.000000
           74              C      26.816886      22.539043      17.544228      -0.087860      34.881666 0.40067051E+03  0.92438125E+04                                 9.339992                            6.702704      -0.005525       1.970586                    0.999662      28.884220      82.677185       0.631391       0.420479      -1.059974       0.000511       0.026854      -0.001313       0.026890       0.022807       0.001084       0.011623      -0.015617      -0.028539      -0.022491      -0.008902       0.031393             12.311229      12.706902      -5.701354       4.532420      16.484710      -3.755931       7.742074          -0.000001
           75              C      28.041158      22.710618      18.181393      -0.048341      41.431732 0.43768438E+03  0.10221301E+05                                10.427296                            6.913461      -0.011852       1.998664                    0.999444      27.343685      76.232035       0.640471       0.409507      -1.077651      -0.024541       0.037383      -0.019518       0.048792       0.000683       0.013034       0.004281      -0.000656      -0.026740      -0.017457       0.004278       0.013179             15.626616      14.878732      -8.872397       5.438944      23.078824      -5.564141       8.922292           0.000001
           76              C      28.490574      23.986260      18.407263      -0.089793      34.732619 0.40566101E+03  0.93903188E+04                                 9.323872                            6.748239      -0.025560       1.962651                    0.999613      29.047726      83.352955       0.628550       0.420968      -1.059400      -0.022466       0.010883      -0.012929       0.028112       0.014430       0.015395       0.006563       0.033357      -0.006962      -0.020943      -0.010541       0.031484             12.176583      11.078124      -5.232330       3.612018      18.212134      -3.286016       7.239490           0.000001
           77              C      26.104019      23.619542      17.136254      -0.197048      37.089674 0.42310328E+03  0.98990786E+04                                 9.687970                            6.857425       0.084132       1.992216                    0.999687      29.928258      86.378109       0.628132       0.416780      -1.061903       0.020759      -0.027782       0.005641       0.035137       0.014601       0.016837       0.004743       0.049842      -0.025127      -0.024698      -0.014769       0.039467             12.941156      11.615143      -5.186760       4.126307      19.342798      -3.858476       7.865527          -0.000001
           78              C      26.059247      28.389377      17.039927      -0.181550      37.053380 0.42336146E+03  0.99090002E+04                                 9.733996                            6.878599       0.094640       1.997345                    0.999710      29.792745      86.071069       0.624407       0.419102      -1.060175      -0.004860       0.041194       0.018317       0.045344      -0.004512      -0.011835      -0.000489       0.020776       0.098468      -0.027889      -0.008265       0.036153             13.312716       5.370004       0.786807      -0.263586      21.247039       5.903241      13.321104          -0.000002
           79              C      17.415320       8.169939      17.779672      -0.139149      37.966711 0.42878550E+03  0.10055608E+05                                 9.919903                            6.936198       0.057774       1.984440                    0.999674      29.617698      85.306770       0.620731       0.420760      -1.060429      -0.002571      -0.032317      -0.013139       0.034980       0.006171      -0.005240      -0.019031      -0.058134      -0.019431      -0.027197      -0.013774       0.040971             13.873636       5.352332       0.208260      -0.589510      20.499957       7.942300      15.768620          -0.000002
           80              C      20.194448      23.771755      10.615322       0.630360      23.769087 0.24801703E+03  0.51276473E+04                                 7.816456                            5.646275      -0.084530       2.036692                    0.999557      22.019599      61.695656       0.614604       0.482030      -1.013943       0.035151       0.051897      -0.021871       0.066387      -0.024345       0.073552       0.019293       0.062988       0.209314      -0.089770      -0.025640       0.115410             10.721149      10.150590       5.412417      -3.257212      15.206412      -3.398877       6.806447           0.000001
           81              C      19.163032      20.226020      11.387892      -0.203272      37.825749 0.44426620E+03  0.10512146E+05                                 9.814573                            7.020041       0.102820       1.993233                    0.999691      30.296393      87.671428       0.622287       0.415975      -1.063394       0.019543       0.027801      -0.018665       0.038771      -0.026618      -0.007118       0.005071      -0.039319      -0.073391      -0.027704      -0.018469       0.046173             13.071312      13.442855       6.100165      -4.672554      17.805505      -3.400956       7.965575          -0.000000
           82              C      17.952538      20.397763      12.028770       0.207396      36.169692 0.36543634E+03  0.82194615E+04                                 9.736089                            6.484495      -0.035085       2.008791                    0.999619      25.384570      71.184840       0.631106       0.431491      -1.055666      -0.024937      -0.034875       0.017765       0.046408       0.032954      -0.014759      -0.007823      -0.033067       0.004779      -0.039527      -0.001881       0.041408             14.112811      12.946388       6.623237      -5.134499      20.619734      -3.899568       8.772309          -0.000000
           83              C      18.207377      22.752855      11.764212      -0.084895      34.795188 0.39947674E+03  0.92090696E+04                                 9.324418                            6.692194      -0.008054       1.970503                    0.999653      28.839733      82.507950       0.631983       0.420414      -1.060053       0.001349      -0.027149       0.000905       0.027197      -0.022838      -0.000520       0.011850      -0.016053      -0.031254      -0.022901      -0.008915       0.031816             12.289370      12.685437       5.688859      -4.524140      16.453731      -3.747562       7.728943          -0.000001
           84              C      19.431647      22.581280      11.127047      -0.051279      41.577481 0.43938368E+03  0.10270501E+05                                10.446541                            6.923528       0.000325       2.001541                    0.999332      27.407012      76.433587       0.640496       0.409112      -1.077956      -0.023385      -0.037173       0.018605       0.047696      -0.001038      -0.012407       0.003843      -0.001296      -0.026660      -0.016825       0.004276       0.012549             15.661006      14.909912       8.897663      -5.451583      23.133072      -5.579861       8.940035           0.000001
           85              C      19.881063      21.305638      10.901177      -0.089319      34.739227 0.40568447E+03  0.93915078E+04                                 9.327864                            6.750340      -0.027483       1.962095                    0.999606      29.047384      83.369626       0.628152       0.421206      -1.059193      -0.021672      -0.010317       0.012270       0.026957      -0.014603      -0.015497       0.006495       0.035506      -0.005478      -0.022130      -0.010053       0.032182             12.183966      11.081426       5.237676      -3.612922      18.228185      -3.289608       7.242287           0.000000
           86              C      17.494512      21.672356      12.172186      -0.196251      37.067375 0.42273655E+03  0.98891735E+04                                 9.687594                            6.856717       0.085315       1.992807                    0.999695      29.914589      86.356228       0.627801       0.417056      -1.061639       0.018855       0.027518      -0.004442       0.033653      -0.014423      -0.018051       0.005193       0.050979      -0.024958      -0.025144      -0.015504       0.040649             12.941004      11.618571       5.185907      -4.128108      19.338616      -3.857380       7.865824          -0.000001
           87              C      17.449745      16.902522      12.268513      -0.181172      37.009975 0.42285428E+03  0.98939968E+04                                 9.725482                            6.873641       0.094195       1.997433                    0.999728      29.776193      86.004892       0.624757       0.419000      -1.060258      -0.004617      -0.040383      -0.018005       0.044455       0.003595       0.013401      -0.000845       0.019752       0.099192      -0.027233      -0.009930       0.037163             13.298506       5.365058      -0.785316       0.264652      21.219476       5.892940      13.310984          -0.000002
           88              C      17.415307      15.702808      11.528768      -0.137035      37.842299 0.42718812E+03  0.10008332E+05                                 9.897669                            6.922521       0.058526       1.985338                    0.999707      29.563132      85.094808       0.621474       0.420669      -1.060536      -0.002747       0.032216       0.013070       0.034875      -0.007172       0.005478      -0.019083      -0.059782      -0.019697      -0.028121      -0.013837       0.041958             13.837988       5.340479      -0.207941       0.588845      20.445922       7.913228      15.727563          -0.000002
           89              C      20.194441      10.771773       2.203018       0.631009      23.744626 0.24778741E+03  0.51215203E+04                                 7.810047                            5.642920      -0.084078       2.037210                    0.999558      22.008110      61.647549       0.614931       0.481903      -1.014048       0.035036      -0.001605      -0.056448       0.066456      -0.056469       0.052132      -0.037746      -0.062193      -0.172782      -0.089051      -0.025033       0.114084             10.709908      10.141283       0.753942      -6.263024       5.671530       0.880187      16.316911           0.000001
           90              C      19.163028      11.519709       5.754028      -0.204153      37.886799 0.44517870E+03  0.10539483E+05                                 9.828212                            7.030443       0.094875       1.990396                    0.999684      30.321483      87.777241       0.621382       0.416354      -1.063118       0.020088       0.005783      -0.031342       0.037673       0.017636       0.022574       0.023796       0.003757       0.055995      -0.027482      -0.019201       0.046684             13.089979      13.466261       1.765263      -7.496159       7.083520       1.416217      18.720155          -0.000001
           91              C      17.952533      10.864724       5.859929       0.208100      36.116811 0.36483228E+03  0.82025553E+04                                 9.728121                            6.479926      -0.034298       2.009212                    0.999617      25.361351      71.107420       0.631207       0.431597      -1.055592      -0.025048      -0.001235       0.038915       0.046295       0.000007      -0.036201      -0.000715      -0.014363       0.055566      -0.039165      -0.002084       0.041249             14.099816      12.933648       1.967157      -8.138367       7.838722       1.835009      21.527078           0.000000
           92              C      18.207371      10.141175       3.603180      -0.087864      34.881717 0.40067034E+03  0.92438082E+04                                 9.340003                            6.702705      -0.005552       1.970579                    0.999662      28.884228      82.677216       0.631391       0.420479      -1.059974       0.000522       0.009803       0.025022       0.026879       0.010338       0.020370       0.015966      -0.005949       0.000497      -0.022500      -0.008897       0.031397             12.311259      12.706927       1.798725      -7.057863       6.402110       0.772403      17.824740          -0.000001
           93              C      19.431641      10.792705       3.498646      -0.048343      41.431894 0.43768457E+03  0.10221309E+05                                10.427327                            6.913466      -0.011870       1.998658                    0.999444      27.343736      76.232263       0.640470       0.409507      -1.077650      -0.024544      -0.002489       0.042098       0.048793       0.012171      -0.004722       0.007964       0.007541      -0.002144      -0.017461       0.004281       0.013179             15.626693      14.878773       1.326493     -10.321982       7.139499       1.594613      24.861806           0.000001
           94              C      19.881059      11.521380       4.569772      -0.089790      34.732653 0.40566081E+03  0.93903122E+04                                 9.323870                            6.748231      -0.025498       1.962668                    0.999613      29.047761      83.353024       0.628552       0.420967      -1.059400      -0.022463      -0.007340       0.015226       0.028112       0.019955       0.006854      -0.000574       0.017461      -0.054626      -0.020943      -0.010540       0.031482             12.176593      11.078108       1.151263      -6.252889       6.625084       1.918018      18.826586           0.000001
           95              C      17.494506      10.211694       4.755978      -0.197041      37.089188 0.42309621E+03  0.98988665E+04                                 9.687854                            6.857342       0.084111       1.992211                    0.999686      29.928079      86.377232       0.628139       0.416777      -1.061905       0.020756      -0.006234      -0.027659       0.035139       0.021342       0.006421      -0.001471       0.036014      -0.066618      -0.024701      -0.014766       0.039468             12.940997      11.615009       1.639078      -6.421921       6.907856       1.726304      20.300127          -0.000001
           96              C      17.449743      12.078029       9.146578      -0.181569      37.053750 0.42336692E+03  0.99091542E+04                                 9.734026                            6.878619       0.094651       1.997346                    0.999710      29.792975      86.071689       0.624410       0.419099      -1.060178      -0.004855       0.033586       0.030084       0.045350      -0.012647       0.000722      -0.022609      -0.028465      -0.049312      -0.027902      -0.008252       0.036153             13.312761       5.370024       0.081900       0.825749      19.064101       6.883717      15.504158          -0.000002
           97              C      17.415305      13.244363       9.937906      -0.139133      37.966493 0.42878235E+03  0.10055517E+05                                 9.919882                            6.936186       0.057714       1.984421                    0.999674      29.617541      85.306294       0.620730       0.420761      -1.060428      -0.002571      -0.025226      -0.024102       0.034984      -0.002254       0.007783       0.001847      -0.011650       0.120071      -0.027208      -0.013768       0.040976             13.873609       5.352326      -0.452451       0.431510      22.499422       7.044259      13.769079          -0.000002
           98              C      11.584953       4.325527       7.566462       0.630391      23.768643 0.24801128E+03  0.51275044E+04                                 7.816408                            5.646241      -0.084530       2.036694                    0.999556      22.019316      61.694944       0.614600       0.482035      -1.013939       0.035141       0.001304       0.056299       0.066379       0.057133      -0.052336      -0.038058      -0.064708      -0.173836      -0.089760      -0.025647       0.115407             10.721078      10.150549      -0.753821       6.271762       5.675819       0.881533      16.336867           0.000001
           99              C      10.553530       3.577590       4.015452      -0.203255      37.825221 0.44425880E+03  0.10511929E+05                                 9.814499                            7.019991       0.102810       1.993233                    0.999691      30.296122      87.670522       0.622288       0.415976      -1.063393       0.019528      -0.005637       0.033002       0.038759      -0.017395      -0.021355       0.024435       0.003817       0.055931      -0.027713      -0.018455       0.046168             13.071209      13.442759      -1.763132       7.478972       7.075079       1.418333      18.695788          -0.000000
          100              C       9.343033       4.232576       3.909551       0.207379      36.170261 0.36544364E+03  0.82196629E+04                                 9.736167                            6.484545      -0.035093       2.008786                    0.999619      25.384806      71.185549       0.631106       0.431489      -1.055668      -0.024940       0.001928      -0.039080       0.046400       0.000044       0.036112       0.000084      -0.015440       0.057628      -0.039526      -0.001885       0.041411             14.112936      12.946527      -1.970259       8.145543       7.846201       1.837419      21.546079          -0.000000
          101              C       9.597878       4.956125       6.166300      -0.084894      34.795084 0.39947511E+03  0.92090207E+04                                 9.324391                            6.692171      -0.008110       1.970485                    0.999653      28.839677      82.507687       0.631985       0.420412      -1.060054       0.001345      -0.010295      -0.025137       0.027196      -0.009828      -0.020626       0.016712      -0.005230       0.001237      -0.022906      -0.008913       0.031819             12.289341      12.685469      -1.796284       7.043055       6.392217       0.771293      17.790337          -0.000001
          102              C      10.822149       4.304595       6.270834      -0.051288      41.578769 0.43939808E+03  0.10270936E+05                                10.446798                            6.923671       0.000238       2.001508                    0.999332      27.407471      76.435595       0.640484       0.409116      -1.077952      -0.023387       0.001749      -0.041555       0.047716      -0.011743       0.004131       0.007793       0.007469      -0.000426      -0.016831       0.004272       0.012559             15.661442      14.910369      -1.327691      10.350515       7.151767       1.597853      24.922191           0.000001
          103              C      11.271564       3.575919       5.199708      -0.089330      34.739380 0.40568720E+03  0.93915869E+04                                 9.327885                            6.750356      -0.027486       1.962093                    0.999606      29.047518      83.370091       0.628152       0.421205      -1.059193      -0.021668       0.006961      -0.014441       0.026954      -0.020115      -0.006974      -0.001301       0.018153      -0.057511      -0.022129      -0.010047       0.032176             12.183988      11.081466      -1.149896       6.258152       6.627442       1.920595      18.843057          -0.000000
          104              C       8.885009       4.885605       5.013502      -0.196233      37.066569 0.42272459E+03  0.98888282E+04                                 9.687470                            6.856625       0.085422       1.992841                    0.999694      29.914230      86.355033       0.627804       0.417056      -1.061639       0.018845       0.007243       0.026920       0.033649      -0.022397      -0.005768      -0.001416       0.036249      -0.069135      -0.025165      -0.015503       0.040667             12.940827      11.618530      -1.641089       6.421913       6.908216       1.725342      20.295736          -0.000001
          105              C       8.840234       3.019271       0.622902      -0.181167      37.010098 0.42285605E+03  0.98940553E+04                                 9.725545                            6.873688       0.094128       1.997413                    0.999728      29.776196      86.005167       0.624750       0.419004      -1.060254      -0.004623      -0.032972      -0.029445       0.044447       0.013696      -0.002215      -0.022788      -0.029109      -0.047337      -0.027222      -0.009939       0.037161             13.298591       5.365086      -0.080336      -0.824797      19.043402       6.870381      15.487284          -0.000002
          106              C      17.415321      10.628383      19.370534      -0.137008      37.841308 0.42717575E+03  0.10007960E+05                                 9.897446                            6.922380       0.058581       1.985358                    0.999707      29.562785      85.093172       0.621486       0.420664      -1.060540      -0.002771       0.025126       0.024021       0.034871       0.002059      -0.008757       0.002166      -0.012458       0.122321      -0.028122      -0.013835       0.041957             13.837625       5.340357       0.451941      -0.430926      22.433834       7.019856      13.738685          -0.000002
          107              C       5.634054       8.674456       0.845842       0.631028      23.744226 0.24778316E+03  0.51214135E+04                                 7.809991                            5.642893      -0.084119       2.037200                    0.999558      22.007877      61.646897       0.614929       0.481907      -1.014045      -0.035052       0.052159      -0.021679       0.066478       0.024407      -0.072849       0.018823       0.063803       0.205163      -0.089030      -0.025038       0.114068             10.709805      10.141198      -5.404291       3.253686      15.187787      -3.393815       6.800429           0.000001
          108              C       6.665475       5.128720       1.618412      -0.204139      37.887006 0.44518238E+03  0.10539598E+05                                 9.828273                            7.030492       0.094896       1.990401                    0.999684      30.321561      87.777731       0.621377       0.416356      -1.063116      -0.020091       0.026218      -0.018116       0.037672       0.027826       0.006845       0.004645      -0.038900      -0.071983      -0.027494      -0.019205       0.046699             13.090052      13.466369      -6.114956       4.681519      17.825551      -3.408273       7.978238          -0.000001
          109              C       7.875971       5.300463       2.259290       0.208093      36.116699 0.36483208E+03  0.82025467E+04                                 9.728088                            6.479914      -0.034310       2.009210                    0.999617      25.361327      71.107254       0.631210       0.431595      -1.055593       0.025049      -0.034990       0.017072       0.046294      -0.033016       0.014832      -0.008172      -0.030971       0.005746      -0.039161      -0.002081       0.041241             14.099745      12.933613      -6.617996       5.128747      20.600915      -3.896831       8.764706          -0.000000
          110              C       7.621129       7.655556       1.994732      -0.087860      34.881661 0.40067045E+03  0.92438109E+04                                 9.339990                            6.702703      -0.005525       1.970586                    0.999662      28.884219      82.677177       0.631391       0.420479      -1.059974      -0.000511      -0.026854       0.001313       0.026890       0.022807       0.001084       0.011623      -0.015617      -0.028539      -0.022491      -0.008902       0.031393             12.311226      12.706899      -5.701352       4.532418      16.484707      -3.755930       7.742072          -0.000001
          111              C       6.396857       7.483981       1.357567      -0.048341      41.431730 0.43768438E+03  0.10221300E+05                                10.427295                            6.913461      -0.011852       1.998664                    0.999444      27.343685      76.232030       0.640471       0.409507      -1.077651       0.024541      -0.037383       0.019518       0.048792       0.000683       0.013034       0.004281      -0.000656      -0.026740      -0.017457       0.004278       0.013179             15.626613      14.878730      -8.872395       5.438943      23.078820      -5.564140       8.922291           0.000001
          112              C       5.947441       6.208339       1.131697      -0.089793      34.732617 0.40566100E+03  0.93903184E+04                                 9.323871                            6.748238      -0.025560       1.962651                    0.999613      29.047726      83.352950       0.628551       0.420968      -1.059400       0.022466      -0.010883       0.012929       0.028112       0.014430       0.015394       0.006563       0.033357      -0.006962      -0.020943      -0.010541       0.031484             12.176581      11.078123      -5.232329       3.612017      18.212132      -3.286015       7.239489           0.000000
          113              C       8.333996       6.575057       2.402706      -0.197048      37.089670 0.42310323E+03  0.98990772E+04                                 9.687969                            6.857424       0.084133       1.992216                    0.999687      29.928256      86.378102       0.628132       0.416780      -1.061903      -0.020759       0.027782      -0.005641       0.035137       0.014601       0.016837       0.004743       0.049842      -0.025127      -0.024698      -0.014769       0.039467             12.941155      11.615142      -5.186760       4.126307      19.342796      -3.858476       7.865527          -0.000001
          114              C       8.378768       1.805222       2.499033      -0.181550      37.053381 0.42336146E+03  0.99090000E+04                                 9.733997                            6.878599       0.094640       1.997345                    0.999710      29.792745      86.071072       0.624407       0.419102      -1.060175       0.004860      -0.041194      -0.018317       0.045344      -0.004512      -0.011835      -0.000489       0.020776       0.098468      -0.027889      -0.008265       0.036154             13.312717       5.370004       0.786808      -0.263586      21.247041       5.903242      13.321105          -0.000002
          115              C      17.022695      22.024660       1.759288      -0.139149      37.966718 0.42878557E+03  0.10055610E+05                                 9.919905                            6.936199       0.057774       1.984440                    0.999674      29.617700      85.306781       0.620731       0.420760      -1.060429       0.002571       0.032317       0.013139       0.034980       0.006171      -0.005240      -0.019031      -0.058134      -0.019431      -0.027197      -0.013774       0.040971             13.873639       5.352333       0.208260      -0.589510      20.499962       7.942303      15.768623          -0.000002
          116              C      14.243567       6.422844       8.923638       0.630360      23.769087 0.24801702E+03  0.51276472E+04                                 7.816457                            5.646276      -0.084530       2.036692                    0.999557      22.019599      61.695658       0.614604       0.482030      -1.013943      -0.035151      -0.051897       0.021871       0.066387      -0.024345       0.073552       0.019293       0.062988       0.209315      -0.089770      -0.025640       0.115410             10.721150      10.150590       5.412417      -3.257212      15.206413      -3.398877       6.806447           0.000001
          117              C      15.274983       9.968579       8.151068      -0.203272      37.825761 0.44426634E+03  0.10512150E+05                                 9.814575                            7.020042       0.102820       1.993233                    0.999691      30.296399      87.671457       0.622287       0.415975      -1.063394      -0.019543      -0.027801       0.018665       0.038771      -0.026618      -0.007118       0.005071      -0.039319      -0.073391      -0.027704      -0.018469       0.046173             13.071315      13.442858       6.100167      -4.672556      17.805511      -3.400957       7.965577          -0.000001
          118              C      16.485477       9.796836       7.510190       0.207396      36.169692 0.36543633E+03  0.82194614E+04                                 9.736089                            6.484495      -0.035085       2.008791                    0.999619      25.384570      71.184841       0.631106       0.431491      -1.055666       0.024937       0.034875      -0.017765       0.046408       0.032954      -0.014759      -0.007823      -0.033067       0.004779      -0.039527      -0.001881       0.041408             14.112811      12.946389       6.623237      -5.134500      20.619733      -3.899567       8.772310           0.000000
          119              C      16.230638       7.441744       7.774748      -0.084895      34.795187 0.39947675E+03  0.92090698E+04                                 9.324418                            6.692194      -0.008054       1.970503                    0.999653      28.839733      82.507950       0.631983       0.420414      -1.060053      -0.001349       0.027149      -0.000905       0.027197      -0.022838      -0.000520       0.011850      -0.016053      -0.031254      -0.022901      -0.008915       0.031816             12.289370      12.685437       5.688859      -4.524139      16.453731      -3.747562       7.728943          -0.000001
          120              C      15.006368       7.613319       8.411913      -0.051279      41.577482 0.43938368E+03  0.10270501E+05                                10.446542                            6.923528       0.000325       2.001541                    0.999332      27.407012      76.433589       0.640496       0.409112      -1.077956       0.023385       0.037173      -0.018605       0.047696      -0.001038      -0.012407       0.003843      -0.001296      -0.026660      -0.016825       0.004276       0.012549             15.661007      14.909912       8.897663      -5.451583      23.133074      -5.579862       8.940035           0.000001
          121              C      14.556952       8.888961       8.637783      -0.089319      34.739233 0.40568452E+03  0.93915094E+04                                 9.327866                            6.750341      -0.027483       1.962095                    0.999606      29.047386      83.369642       0.628152       0.421206      -1.059192       0.021672       0.010317      -0.012271       0.026957      -0.014603      -0.015497       0.006495       0.035506      -0.005478      -0.022130      -0.010053       0.032182             12.183969      11.081429       5.237678      -3.612923      18.228191      -3.289609       7.242288           0.000001
          122              C      16.943503       8.522243       7.366774      -0.196251      37.067373 0.42273654E+03  0.98891732E+04                                 9.687594                            6.856716       0.085315       1.992807                    0.999695      29.914589      86.356226       0.627801       0.417056      -1.061639      -0.018855      -0.027518       0.004442       0.033653      -0.014424      -0.018051       0.005193       0.050979      -0.024958      -0.025145      -0.015504       0.040649             12.941003      11.618571       5.185907      -4.128107      19.338615      -3.857380       7.865823          -0.000001
          123              C      16.988270      13.292077       7.270447      -0.181172      37.009973 0.42285427E+03  0.98939963E+04                                 9.725482                            6.873641       0.094195       1.997433                    0.999728      29.776193      86.004892       0.624757       0.419000      -1.060258       0.004617       0.040383       0.018005       0.044455       0.003595       0.013401      -0.000845       0.019752       0.099192      -0.027233      -0.009930       0.037163             13.298504       5.365057      -0.785316       0.264652      21.219472       5.892939      13.310984          -0.000002
          124              C      17.022708      14.491791       8.010192      -0.137035      37.842301 0.42718816E+03  0.10008334E+05                                 9.897669                            6.922522       0.058526       1.985338                    0.999707      29.563132      85.094808       0.621474       0.420669      -1.060536       0.002747      -0.032216      -0.013070       0.034875      -0.007172       0.005478      -0.019083      -0.059782      -0.019698      -0.028121      -0.013837       0.041958             13.837989       5.340479      -0.207941       0.588845      20.445921       7.913229      15.727565          -0.000002
          125              C      17.219009      18.069656      11.692895       0.207915      34.021941 0.34339601E+03  0.76248546E+04                                 9.402226                            6.310005      -0.113129       1.987360                    0.999336      25.133852      70.642212       0.634416       0.434806      -1.050841       0.000106       0.047003       0.030046       0.055786       0.010105      -0.017631       0.036254      -0.029638      -0.034980      -0.046249       0.002038       0.044211             13.709353       5.319625      -0.013757       0.021754      20.970593       6.827900      14.837842          -0.000000
          126              C      17.219008      15.729272      10.178430       0.062732      42.164462 0.40529017E+03  0.93228019E+04                                10.718494                            6.735089      -0.135528       1.964409                    0.999386      26.654520      74.747461       0.634416       0.419712      -1.066649       0.000291      -0.000004      -0.000159       0.000331      -0.000246       0.000729       0.010763      -0.039986       0.021061      -0.023528       0.000018       0.023509             17.687548       5.919071      -0.338057       0.522665      29.023776      12.136261      18.119798          -0.000001
          127              C      25.828514      27.222243      17.615545       0.207893      34.021877 0.34339557E+03  0.76248415E+04                                 9.402211                            6.309998      -0.113145       1.987357                    0.999335      25.133841      70.642137       0.634417       0.434805      -1.050841      -0.000105      -0.046668      -0.030568       0.055788      -0.011940       0.016436       0.036160      -0.029839      -0.035614      -0.046244       0.002036       0.044208             13.709315       5.319613       0.014205      -0.021448      20.970879       6.827704      14.837454          -0.000000
          128              C      25.828515      29.562626      19.130010       0.062731      42.164636 0.40529244E+03  0.93228686E+04                                10.718526                            6.735112      -0.135517       1.964411                    0.999386      26.654612      74.747810       0.634414       0.419713      -1.066648      -0.000292       0.000149      -0.000067       0.000334       0.000570      -0.000529       0.010690      -0.040148       0.020577      -0.023528       0.000019       0.023509             17.687584       5.919079       0.338274      -0.522512      29.021679      12.137232      18.121995          -0.000001
          129              C      17.219006      12.124943       7.846065       0.207915      34.021938 0.34339599E+03  0.76248540E+04                                 9.402225                            6.310004      -0.113129       1.987360                    0.999336      25.133851      70.642207       0.634416       0.434806      -1.050841      -0.000106      -0.047003      -0.030046       0.055786       0.010105      -0.017631       0.036254      -0.029638      -0.034980      -0.046249       0.002038       0.044211             13.709352       5.319625      -0.013757       0.021754      20.970590       6.827899      14.837841          -0.000000
          130              C      17.219007      14.465327       9.360530       0.062731      42.164464 0.40529018E+03  0.93228024E+04                                10.718495                            6.735089      -0.135528       1.964409                    0.999386      26.654521      74.747466       0.634416       0.419712      -1.066649      -0.000291       0.000004       0.000159       0.000331      -0.000246       0.000729       0.010763      -0.039986       0.021061      -0.023528       0.000018       0.023509             17.687549       5.919071      -0.338057       0.522665      29.023778      12.136262      18.119799          -0.000001
          131              C       8.609501       2.972356       1.923415       0.207893      34.021877 0.34339558E+03  0.76248416E+04                                 9.402210                            6.309998      -0.113145       1.987357                    0.999335      25.133841      70.642135       0.634417       0.434805      -1.050841       0.000105       0.046668       0.030568       0.055788      -0.011940       0.016436       0.036160      -0.029839      -0.035614      -0.046244       0.002036       0.044208             13.709315       5.319613       0.014205      -0.021448      20.970878       6.827703      14.837453          -0.000000
          132              C       8.609500       0.631973       0.408950       0.062731      42.164640 0.40529248E+03  0.93228697E+04                                10.718528                            6.735112      -0.135517       1.964410                    0.999386      26.654613      74.747817       0.634414       0.419713      -1.066648       0.000292      -0.000149       0.000067       0.000334       0.000570      -0.000529       0.010690      -0.040148       0.020577      -0.023528       0.000019       0.023509             17.687587       5.919080       0.338274      -0.522512      29.021683      12.137234      18.121997          -0.000000
          133              N      17.219010      19.278346      12.475040      -0.183684      51.318048 0.44125237E+03  0.10203997E+05                                11.519577                            6.696297      -0.166834       2.000185                    0.998143      25.868196      69.042291       0.695039       0.381078      -1.110282      -0.000248      -0.004759      -0.002886       0.005571       0.042700      -0.066105       0.033703      -0.096241       0.036699      -0.113764       0.049799       0.063965             18.338830      12.726459       4.964080      -7.671916      22.266112       2.497073      20.023920          -0.000001
          134              N      25.828513      26.013553      16.833400      -0.183670      51.317546 0.44124835E+03  0.10203883E+05                                11.519527                            6.696279      -0.166855       2.000181                    0.998143      25.868044      69.041859       0.695038       0.381079      -1.110281       0.000249       0.004584       0.003162       0.005575      -0.042809       0.066038       0.033525      -0.096661       0.035448      -0.113771       0.049797       0.063974             18.338732      12.726411      -4.964653       7.671476      22.266666       2.496790      20.023119          -0.000000
          135              N      17.219005      10.916253       7.063920      -0.183684      51.318046 0.44125234E+03  0.10203997E+05                                11.519577                            6.696297      -0.166834       2.000185                    0.998143      25.868195      69.042290       0.695039       0.381078      -1.110282       0.000248       0.004759       0.002886       0.005571       0.042700      -0.066105       0.033703      -0.096241       0.036699      -0.113764       0.049799       0.063965             18.338830      12.726460       4.964081      -7.671917      22.266111       2.497072      20.023920          -0.000001
          136              N       8.609502       4.181046       2.705560      -0.183670      51.317546 0.44124835E+03  0.10203883E+05                                11.519527                            6.696279      -0.166855       2.000181                    0.998143      25.868044      69.041860       0.695038       0.381079      -1.110281      -0.000249      -0.004584      -0.003162       0.005575      -0.042809       0.066038       0.033525      -0.096661       0.035448      -0.113771       0.049797       0.063974             18.338732      12.726411      -4.964653       7.671475      22.266667       2.496790      20.023119          -0.000000
          137              O      13.185983      18.757050      17.377756      -0.589239      32.082160 0.48020291E+03  0.11206719E+05                                 7.967963                            6.670875       0.508556       2.203406                    0.998970      27.548663      71.023706       0.755232       0.347514      -1.149894       0.027720       0.016548      -0.013662       0.035056       0.001027       0.000346      -0.046439       0.022751      -0.204951      -0.087820       0.042090       0.045730              9.745475      11.679552       1.386182      -5.244062       6.368191      -1.126177      11.188683           0.000001
          138              O      14.699018      20.127430      18.254273      -0.584885      31.847484 0.47611961E+03  0.11089822E+05                                 7.929445                            6.646560       0.508503       2.204533                    0.998928      27.478548      70.817705       0.755768       0.347944      -1.149321      -0.005619      -0.011892      -0.032672       0.035220      -0.039346       0.048744       0.021140      -0.073435       0.044902      -0.088566       0.042232       0.046334              9.597290       7.082616      -0.496654      -2.802939       6.537687       2.228941      15.171568          -0.000000
          139              O      21.795471      26.534849      11.930684      -0.588485      32.059976 0.47974145E+03  0.11193167E+05                                 7.964096                            6.667403       0.512466       2.204950                    0.998956      27.536543      70.981737       0.755480       0.347486      -1.149926       0.027697      -0.017244       0.013803       0.035426      -0.001361       0.000352      -0.046620       0.022319      -0.204715      -0.087853       0.041986       0.045867              9.741338      11.674471      -1.385609       5.242481       6.365276      -1.126099      11.184267           0.000001
          140              O      23.308504      25.164469      11.054167      -0.583816      31.805583 0.47530709E+03  0.11066063E+05                                 7.922405                            6.640712       0.506859       2.204567                    0.998961      27.457766      70.746452       0.756138       0.347925      -1.149348      -0.005651       0.012333       0.032929       0.035614       0.039322      -0.047863       0.021412      -0.073947       0.048854      -0.088381       0.042446       0.045936              9.588544       7.075352       0.496412       2.798941       6.532593       2.227893      15.157688          -0.000000
          141              O      29.861553      21.754770      19.317584      -0.589250      32.082277 0.48020653E+03  0.11206824E+05                                 7.967980                            6.670899       0.508522       2.203394                    0.998969      27.548751      71.023981       0.755231       0.347514      -1.149894      -0.027703       0.005681      -0.020686       0.035038       0.000722       0.000803       0.003189       0.133260       0.126632      -0.087817       0.042093       0.045724              9.745482      11.679563      -4.215801       3.412994       9.537748      -2.549691       8.019133           0.000001
          142              O      28.348519      20.393746      18.426607      -0.584888      31.847610 0.47612246E+03  0.11089906E+05                                 7.929469                            6.646582       0.508513       2.204537                    0.998928      27.478601      70.817919       0.755766       0.347944      -1.149321       0.005617       0.034675      -0.002538       0.035218       0.028343      -0.055862       0.019377      -0.077364       0.033114      -0.088565       0.042230       0.046335              9.597312       7.082645      -2.760391       0.695310      15.388426      -1.746133       6.320865          -0.000000
          143              O      21.252038      23.537129       9.990856      -0.588477      32.059838 0.47973903E+03  0.11193099E+05                                 7.964077                            6.667392       0.512469       2.204952                    0.998957      27.536487      70.981600       0.755479       0.347487      -1.149926      -0.027702      -0.005526       0.021391       0.035433      -0.000234      -0.001390       0.003115       0.133063       0.127507      -0.087857       0.041986       0.045871              9.741301      11.674409       4.214579      -3.411802       9.533625      -2.549081       8.015870           0.000001
          144              O      19.739005      24.898152      10.881833      -0.583806      31.805506 0.47530559E+03  0.11066021E+05                                 7.922395                            6.640707       0.506858       2.204565                    0.998962      27.457727      70.746360       0.756137       0.347926      -1.149347       0.005658      -0.035099       0.002235       0.035623      -0.027551       0.055479       0.018915      -0.079509       0.032158      -0.088381       0.042444       0.045936              9.588526       7.075330       2.756601      -0.693883      15.375189      -1.743556       6.315059          -0.000000
          145              O      21.252032      11.437549       2.161204      -0.589239      32.082156 0.48020285E+03  0.11206717E+05                                 7.967962                            6.670875       0.508556       2.203406                    0.998970      27.548662      71.023702       0.755232       0.347514      -1.149894      -0.027720      -0.016548       0.013662       0.035056       0.001027       0.000346      -0.046439       0.022751      -0.204951      -0.087820       0.042090       0.045730              9.745475      11.679551       1.386182      -5.244061       6.368190      -1.126177      11.188683           0.000001
          146              O      19.738997      10.067169       1.284687      -0.584885      31.847481 0.47611955E+03  0.11089820E+05                                 7.929444                            6.646559       0.508503       2.204533                    0.998928      27.478548      70.817702       0.755768       0.347944      -1.149322       0.005619       0.011892       0.032672       0.035220      -0.039346       0.048744       0.021140      -0.073435       0.044902      -0.088566       0.042232       0.046334              9.597289       7.082615      -0.496653      -2.802939       6.537686       2.228941      15.171566          -0.000000
          147              O      12.642544       3.659750       7.608276      -0.588485      32.059979 0.47974152E+03  0.11193169E+05                                 7.964097                            6.667403       0.512466       2.204950                    0.998956      27.536545      70.981743       0.755480       0.347486      -1.149926      -0.027697       0.017244      -0.013803       0.035426      -0.001361       0.000352      -0.046620       0.022319      -0.204715      -0.087853       0.041986       0.045867              9.741339      11.674472      -1.385609       5.242481       6.365276      -1.126099      11.184268           0.000001
          148              O      11.129511       5.030130       8.484793      -0.583816      31.805576 0.47530698E+03  0.11066060E+05                                 7.922404                            6.640711       0.506860       2.204567                    0.998961      27.457763      70.746442       0.756138       0.347926      -1.149348       0.005651      -0.012333      -0.032929       0.035614       0.039322      -0.047863       0.021412      -0.073947       0.048854      -0.088381       0.042446       0.045936              9.588543       7.075351       0.496412       2.798940       6.532592       2.227893      15.157685          -0.000000
          149              O       4.576462       8.439829       0.221376      -0.589250      32.082276 0.48020651E+03  0.11206823E+05                                 7.967979                            6.670898       0.508522       2.203394                    0.998969      27.548751      71.023980       0.755231       0.347514      -1.149894       0.027703      -0.005681       0.020686       0.035038       0.000722       0.000803       0.003189       0.133260       0.126632      -0.087817       0.042093       0.045724              9.745481      11.679563      -4.215800       3.412994       9.537748      -2.549691       8.019133           0.000001
          150              O       6.089496       9.800853       1.112353      -0.584888      31.847605 0.47612237E+03  0.11089904E+05                                 7.929468                            6.646581       0.508514       2.204537                    0.998928      27.478600      70.817913       0.755766       0.347944      -1.149321      -0.005617      -0.034675       0.002538       0.035218       0.028343      -0.055862       0.019377      -0.077364       0.033114      -0.088565       0.042230       0.046335              9.597310       7.082644      -2.760390       0.695310      15.388423      -1.746133       6.320864          -0.000000
          151              O      13.185977       6.657470       9.548104      -0.588477      32.059835 0.47973899E+03  0.11193098E+05                                 7.964077                            6.667392       0.512469       2.204952                    0.998957      27.536486      70.981596       0.755479       0.347487      -1.149926       0.027702       0.005526      -0.021391       0.035433      -0.000234      -0.001390       0.003115       0.133063       0.127507      -0.087857       0.041986       0.045871              9.741301      11.674409       4.214579      -3.411802       9.533624      -2.549081       8.015870           0.000001
          152              O      14.699010       5.296447       8.657127      -0.583806      31.805510 0.47530567E+03  0.11066023E+05                                 7.922396                            6.640707       0.506858       2.204565                    0.998962      27.457728      70.746365       0.756137       0.347926      -1.149347      -0.005658       0.035099      -0.002235       0.035623      -0.027551       0.055479       0.018915      -0.079509       0.032158      -0.088381       0.042445       0.045936              9.588528       7.075331       2.756601      -0.693884      15.375192      -1.743556       6.315060          -0.000000

******************************************************
Auxiliary information for the entire system
The total spin magnetic moment of the unit cell is   -0.000070
The total net atomic charge of the unit cell is   0.000009
Accuracy of reproducing the electrostatic potential in the unit cell:
  The inner radius (bohr) =    5.0000
  The outer radius (bohr) =   12.0000
  Valid grid points have density less than (e/(bohr^3)) =    0.0001
  The number of valid grid points were=      1624578
  The rms potential error without charges in kcal/mol is=      2.62394
  The rms potential error with partial charges in kcal/mol is=      0.61539
  The RRMSE value at monopole order=      0.23453
  The rms potential error with partial charges and cloud penetration in kcal/mol is=      0.62108
  The RRMSE value at monopole order with cloud penetration is=      0.23670
  The rms potential error with partial charges and atomic dipoles in kcal/mol is=      0.23846
  The RRMSE value at dipole order=      0.09088
  The rms potential error with partial charges, atomic dipoles and cloud penetration in kcal/mol is=      0.23328
  The RRMSE value at dipole order with cloud penetration=      0.08890

******************************************************
The electron densities and ab initio electrostatic potential were computed in VASP using the PBE functional and
projector augmented wave method. See the main text of the journal article for a description of computational details.
The atomic charges, dipoles, and quadrupoles were computed with the DDEC6 method as described in
(a) T. A. Manz and N. Gabaldon Limas, RSC Adv. 6 (2016) 47771-47801 DOI: 10.1039/c6ra04656h
(b) N. Gabaldon Limas and T. A. Manz, RSC Adv. 8 (2018) 2678-2707 DOI: 10.1039/c7ra11829e.
For each atom in the material, the electron cloud parameters were fit to the spherically averaged atom-in-material
electron density using radial positions for which this density was between 10^-4 and 10^-2 electrons per cubic bohr.
The polarizabilities, dispersion coefficients, and quantum Drude oscillator (QDO) parameters were fit using the MCLF method.
The magnetic structure of the system was optimized in VASP from the default ferromagnetic initial guess using spin polarization.
The atomic spin moments (ASMs) were computed on this optimized magnetic structure using the DDEC6 partition as inputs
to the method of T. A. Manz and D. S. Sholl, J. Chem. Theory Comput. 7 (2011) 4146-4164 DOI: 10.1021/ct200539n.
The RMSE and RRMSE were computed using a uniform grid with Ewald summation.
