# Supplementary material for: A collection of forcefield precursors for metal–organic frameworks
Source: RSC Adv. 2019 Nov 13;9(63):36492–507. doi: 10.1039/c9ra07327b (PMC9075174; doi:10.1039/c9ra07327b)
Supplement: RA-009-C9RA07327B-s5862 [file RA-009-C9RA07327B-s5862.xyz]

  152
jmolscript: load "" {1 1 1} spacegroup "x,y,z" unitcell [{     18.833000     0.000000     0.000000 }, {      9.416508    20.742985     0.000000 }, {      9.416508     8.085719    19.102162 }]
Zn    32.054342    17.490297    18.461475     1.043301
Zn    13.221336     5.009774    10.191768     1.043597
Zn     5.611674    11.338407     0.640687     1.043301
Zn    24.444680    23.818930     8.910394     1.043596
H     17.994943    19.767186    16.492807     0.116645
H     16.512784    17.550109    12.788897     0.118705
H     15.281107    17.514827    14.739228     0.116976
H     19.260520    19.681173    14.594052     0.113820
H     19.177652    14.151877    11.675241     0.107867
H     19.337734    16.100909    12.947445     0.120865
H     27.411444    23.475870    12.160436     0.116907
H     25.929288    25.692947    15.864346     0.117689
H     24.697610    25.728229    13.914015     0.116849
H     28.677022    23.561883    14.059191     0.114386
H     19.177651     8.348194    16.978002     0.108797
H     28.754239    27.142147    15.705798     0.121485
H     29.087581    20.349526    16.878670     0.116645
H     30.569740    24.624673    17.476568     0.118705
H     31.801417    22.842372    18.269308     0.116976
H     27.822004    22.131612    16.217736     0.113820
H     18.488364    18.889165     1.069721     0.107867
H     27.744790    25.043573    18.872936     0.120865
H     19.671080    22.893530    11.774573     0.116926
H     21.153236    18.618383    11.176675     0.117694
H     22.384914    20.400684    10.383935     0.116868
H     18.405502    21.111444    12.435507     0.114390
H     18.488365    16.268172     8.481360     0.108797
H     18.328285    18.199483     9.780307     0.121485
H     19.671073     9.061518     2.609355     0.116645
H     21.153232    11.278595     6.313265     0.118705
H     22.384909    11.313877     4.362934     0.116976
H     18.405496     9.147531     4.508110     0.113820
H     18.488364    14.676827     7.426921     0.107867
H     18.328282    12.727795     6.154717     0.120865
H     10.254572     5.352834     6.941726     0.116907
H     11.736728     3.135757     3.237816     0.117689
H     12.968406     3.100475     5.188147     0.116850
H      8.988994     5.266821     5.042971     0.114386
H     18.488365    20.480510     2.124160     0.108797
H      8.911777     1.686557     3.396364     0.121485
H      8.578435     8.479178     2.223492     0.116645
H      7.096276     4.204031     1.625594     0.118705
H      5.864599     5.986332     0.832854     0.116976
H      9.844012     6.697092     2.884426     0.113820
H     19.177652     9.939539    18.032441     0.107867
H      9.921226     3.785131     0.229226     0.120865
H     17.994936     5.935174     7.327589     0.116925
H     16.512780    10.210321     7.925487     0.117694
H     15.281102     8.428020     8.718227     0.116868
H     19.260514     7.717260     6.666655     0.114390
H     19.177651    12.560532    10.620802     0.108797
H     19.337731    10.629221     9.321855     0.121485
C     17.686082    19.299385    15.751261    -0.085765
C     16.836712    17.988708    13.541332    -0.204697
C     15.686017    18.653751    17.016779     0.626230
C     18.058974    18.633176    13.479059     0.210198
C     16.507136    18.659185    15.795196    -0.031395
C     16.083393    17.985835    14.707710    -0.088753
C     18.435635    19.251561    14.592524    -0.196416
C     19.055238    14.977037    11.262635    -0.135651
C     19.107971    16.164780    12.049644    -0.185870
C     27.102583    23.943671    12.901982    -0.083438
C     26.253216    25.254348    15.111911    -0.203329
C     25.102518    24.589305    11.636464     0.627484
C     27.475477    24.609880    15.174184     0.210764
C     25.923637    24.583871    12.858047    -0.035299
C     25.499895    25.257221    13.945533    -0.087393
C     27.852137    23.991495    14.060719    -0.199402
C     19.055237     7.523034    17.390608    -0.137017
C     28.524476    27.078276    16.603599    -0.186194
C     29.396442    21.214764    17.020408    -0.085765
C     30.245812    23.760791    17.365966    -0.204697
C     31.396507    20.301023    18.108277     0.626230
C     29.023550    23.566921    16.748203     0.210198
C     30.575388    21.423858    17.627093    -0.031395
C     30.999131    22.687796    17.823272    -0.088753
C     28.646889    22.300484    16.612768    -0.196416
C     18.610778    18.947482     0.148997    -0.135651
C     27.974553    25.845459    18.464150    -0.185870
C     19.979941    22.028292    11.632835    -0.083552
C     20.829308    19.482265    11.287277    -0.203308
C     21.980006    22.942033    10.544966     0.627389
C     19.607047    19.676135    11.905040     0.210773
C     21.158887    21.819198    11.026150    -0.035130
C     21.582629    20.555260    10.829971    -0.087507
C     19.230387    20.942572    12.040475    -0.199382
C     18.610779    16.209855     9.402084    -0.137017
C     18.558048    17.397597    10.189093    -0.186193
C     19.979934     9.529319     3.350901    -0.085765
C     20.829304    10.839996     5.560830    -0.204697
C     21.979999    10.174953     2.085383     0.626230
C     19.607042    10.195528     5.623103     0.210198
C     21.158880    10.169519     3.306966    -0.031395
C     21.582623    10.842869     4.394452    -0.088753
C     19.230381     9.577143     4.509638    -0.196416
C     18.610778    13.851667     7.839527    -0.135651
C     18.558045    12.663924     7.052518    -0.185870
C     10.563433     4.885033     6.200180    -0.083438
C     11.412800     3.574356     3.990251    -0.203329
C     12.563498     4.239399     7.465698     0.627484
C     10.190539     4.218824     3.927978     0.210765
C     11.742379     4.244833     6.244115    -0.035298
C     12.166121     3.571483     5.156629    -0.087393
C      9.813879     4.837209     5.041443    -0.199402
C     18.610779    21.305670     1.711554    -0.137017
C      9.141540     1.750428     2.498563    -0.186194
C      8.269574     7.613940     2.081754    -0.085765
C      7.420204     5.067913     1.736196    -0.204697
C      6.269509     8.527681     0.993885     0.626230
C      8.642466     5.261783     2.353959     0.210198
C      7.090628     7.404846     1.475069    -0.031395
C      6.666885     6.140908     1.278890    -0.088753
C      9.019127     6.528220     2.489394    -0.196416
C     19.055238     9.881222    18.953165    -0.135651
C      9.691463     2.983245     0.638012    -0.185870
C     17.686075     6.800412     7.469327    -0.083552
C     16.836708     9.346439     7.814885    -0.203308
C     15.686010     5.886671     8.557196     0.627389
C     18.058969     9.152569     7.197122     0.210773
C     16.507129     7.009506     8.076012    -0.035130
C     16.083387     8.273444     8.272191    -0.087507
C     18.435629     7.886132     7.061687    -0.199382
C     19.055237    12.618849     9.700078    -0.137017
C     19.107968    11.431107     8.913069    -0.186193
C     18.833008    15.025521     9.956047     0.078113
C     18.833010    17.392357    11.524334     0.196601
C     28.249516    28.217535    18.697196     0.078113
C     28.249514    25.850699    17.128909     0.196600
C     18.833008    13.803183     9.146115     0.078113
C     18.833006    11.436347     7.577828     0.196601
C      9.416500     0.611169     0.404966     0.078113
C      9.416502     2.978005     1.973253     0.196600
N     18.833010    18.565685    12.301792    -0.169798
N     28.249514    24.677371    16.351451    -0.169800
N     18.833006    10.263019     6.800370    -0.169798
N      9.416502     4.151333     2.750711    -0.169800
O     14.639090    17.935672    16.990418    -0.602029
O     16.046105    19.365448    17.983157    -0.574547
O     24.055592    25.307384    11.662825    -0.602270
O     25.462605    23.877608    10.670086    -0.574553
O     32.443434    20.605210    18.759278    -0.602029
O     31.036419    19.133665    17.829576    -0.574547
O     23.026932    22.637846     9.893965    -0.602256
O     21.619919    24.109391    10.823667    -0.574537
O     23.026926    10.893032     2.111744    -0.602029
O     21.619911     9.463256     1.119005    -0.574547
O     13.610424     3.521320     7.439337    -0.602270
O     12.203411     4.951096     8.432076    -0.574553
O      5.222582     8.223494     0.342884    -0.602029
O      6.629597     9.695039     1.272586    -0.574547
O     14.639084     6.190858     9.208197    -0.602256
O     16.046097     4.719313     8.278495    -0.574537

The following XYZ coordinates are in angstroms. Other properties are in atomic units.
The sperically averaged electron density of each atom fit to a function of the form exp(a - br)
eigen_1, eigen_2 and eigen_3 are the three eigenvalues of traceless quadrupole moment tensor
  atom number  atomic symbol              X              Y              Z     net charge C6 coefficient C8 coefficient C10 coefficient fluctuating dipole atomic polarizability isotropic forcefield polarizability              a              b squared Pearson coefficient          <r^3>          <r^4>         wp_QDO          m_QDO          q_QDO       dipole_x       dipole_y       dipole_z         dipole            Qxy            Qxz            Qyz     Q(x^2-y^2)  Q(3z^2 - R^2)        eigen_1        eigen_2        eigen_3 static polarizability      alpha(xx)      alpha(xy)      alpha(xz)      alpha(yy)      alpha(yz)      alpha(zz) atomic spin moment
            1             Zn      32.054342      17.490297      18.461475       1.043301      76.697845 0.13080079E+04  0.38103293E+05                                15.160292                           12.061245       0.333530       2.015735                    0.996731      41.638412     109.174686       0.504137       0.417066      -1.130700      -0.114783      -0.165181      -0.109451       0.228997       0.093487       0.061946       0.091537      -0.093403      -0.061583      -0.095463      -0.081181       0.176643             20.988242      21.010793      -6.650480      -4.406675      18.903752      -4.897879      23.050180           0.000003
            2             Zn      13.221336       5.009774      10.191768       1.043597      76.651319 0.13070458E+04  0.38067610E+05                                15.153024                           12.055870       0.334853       2.016028                    0.996687      41.630483     109.136828       0.504317       0.417001      -1.130764      -0.114839       0.165317       0.109542       0.229166      -0.092910      -0.061580       0.091772      -0.093257      -0.062171      -0.094729      -0.081526       0.176255             20.977192      20.999579       6.646807       4.404041      18.894094      -4.895092      23.037902           0.000003
            3             Zn       5.611674      11.338407       0.640687       1.043301      76.697838 0.13080078E+04  0.38103288E+05                                15.160291                           12.061244       0.333530       2.015735                    0.996731      41.638411     109.174681       0.504137       0.417066      -1.130700       0.114783       0.165181       0.109451       0.228997       0.093487       0.061946       0.091537      -0.093403      -0.061583      -0.095463      -0.081181       0.176643             20.988240      21.010791      -6.650479      -4.406675      18.903751      -4.897878      23.050178           0.000003
            4             Zn      24.444680      23.818930       8.910394       1.043596      76.651319 0.13070458E+04  0.38067609E+05                                15.153024                           12.055869       0.334853       2.016028                    0.996687      41.630483     109.136827       0.504317       0.417001      -1.130764       0.114839      -0.165317      -0.109542       0.229166      -0.092910      -0.061580       0.091772      -0.093257      -0.062171      -0.094729      -0.081526       0.176255             20.977192      20.999579       6.646808       4.404041      18.894094      -4.895092      23.037902           0.000003
            5              H      17.994943      19.767186      16.492807       0.116645       1.183363 0.85286646E+01  0.83253047E+02                                 1.709211                            1.603147      -0.918953       2.443817                    0.998823       3.221222       8.377394       0.555252       1.130048      -0.747352       0.013863       0.021048       0.030747       0.039757       0.012942       0.003955       0.009071       0.009187       0.006204      -0.016409      -0.001165       0.017574              1.756570       1.551384       0.145889       0.057857       1.546252       0.341944       2.172074          -0.000001
            6              H      16.512784      17.550109      12.788897       0.118705       1.213610 0.89847868E+01  0.89401786E+02                                 1.783262                            1.680319      -1.002213       2.402773                    0.998252       3.323772       8.903824       0.522349       1.178438      -0.735038      -0.017920      -0.016702      -0.026692       0.036229       0.015924       0.002350       0.006287       0.013176       0.013706      -0.020161       0.002812       0.017349              1.848169       1.634413       0.110254       0.028890       1.637535       0.430880       2.272559          -0.000000
            7              H      15.281107      17.514827      14.739228       0.116976       1.181757 0.85688110E+01  0.83857616E+02                                 1.715580                            1.612614      -0.991823       2.409170                    0.998323       3.248071       8.495758       0.549937       1.138077      -0.745013      -0.033525      -0.021216       0.000576       0.039678       0.013424       0.003847       0.008786       0.008801      -0.001677      -0.015684      -0.002517       0.018201              1.768007       2.132149       0.350485      -0.243814       1.544094      -0.019423       1.627778           0.000003
            8              H      19.260520      19.681173      14.594052       0.113820       1.210228 0.88784527E+01  0.87842009E+02                                 1.760478                            1.654099      -0.966682       2.416141                    0.998436       3.302671       8.744134       0.535703       1.155625      -0.740651       0.030361       0.015956       0.004505       0.034593       0.010513       0.001232       0.011422       0.015319       0.008137      -0.018915       0.003265       0.015650              1.837428       2.206062       0.451440      -0.191567       1.614323      -0.054621       1.691898          -0.000003
            9              H      19.177652      14.151877      11.675241       0.107867       1.143909 0.80762474E+01  0.77853793E+02                                 1.671695                            1.557883      -0.857227       2.464349                    0.999063       3.248110       8.424153       0.563825       1.126915      -0.747064       0.002374      -0.032030       0.016751       0.036224      -0.001262       0.005649      -0.005586      -0.026519       0.029551      -0.019281       0.003770       0.015511              1.745976       1.270347      -0.090661       0.047799       2.315898      -0.066030       1.651684          -0.000001
           10              H      19.337734      16.100909      12.947445       0.120865       1.172810 0.86161597E+01  0.84589729E+02                                 1.727763                            1.634268      -0.898891       2.456303                    0.998929       3.217037       8.477805       0.536708       1.162423      -0.739745       0.011185      -0.003874       0.035317       0.037248      -0.001103       0.009893      -0.002883      -0.023573       0.029924      -0.020036       0.005561       0.014474              1.792069       1.400529      -0.037758       0.155367       1.619814       0.082479       2.355864          -0.000003
           11              H      27.411444      23.475870      12.160436       0.116907       1.184487 0.85384639E+01  0.83384222E+02                                 1.711632                            1.605139      -0.921764       2.443159                    0.998782       3.220730       8.381703       0.554275       1.131558      -0.746999       0.013653      -0.020898      -0.030926       0.039743      -0.012974      -0.003962       0.009085       0.009282       0.005190      -0.016339      -0.001322       0.017662              1.759175       1.553322      -0.146274      -0.058142       1.548317       0.342978       2.175886          -0.000001
           12              H      25.929288      25.692947      15.864346       0.117689       1.214647 0.89934127E+01  0.89502816E+02                                 1.783818                            1.680778      -1.000521       2.402894                    0.998224       3.325503       8.907179       0.522476       1.177952      -0.735166      -0.018169       0.016871       0.027040       0.036686      -0.016092      -0.002058       0.006177       0.013117       0.013855      -0.020340       0.003094       0.017246              1.848768       1.634848      -0.110327      -0.028961       1.638019       0.431164       2.273439          -0.000000
           13              H      24.697610      25.728229      13.914015       0.116849       1.182153 0.85717427E+01  0.83885531E+02                                 1.715094                            1.612197      -0.988951       2.410123                    0.998348       3.248988       8.495487       0.550414       1.137100      -0.745243      -0.033284       0.021070      -0.000595       0.039397      -0.013599      -0.003937       0.008839       0.009009      -0.001641      -0.015866      -0.002568       0.018434              1.767476       2.131455      -0.350332       0.243668       1.543685      -0.019409       1.627288           0.000003
           14              H      28.677022      23.561883      14.059191       0.114386       1.207326 0.88536009E+01  0.87538233E+02                                 1.757990                            1.652063      -0.966018       2.416953                    0.998437       3.298934       8.732483       0.535875       1.156019      -0.740558       0.030356      -0.015734      -0.004485       0.034485      -0.010507      -0.001192       0.011487       0.015218       0.007617      -0.018901       0.003241       0.015660              1.834661       2.202049      -0.450091       0.191061       1.612132      -0.054437       1.689804          -0.000003
           15              H      19.177651       8.348194      16.978002       0.108797       1.142764 0.80674101E+01  0.77761704E+02                                 1.672104                            1.558227      -0.861351       2.463157                    0.999031       3.245466       8.422010       0.563010       1.128647      -0.746639       0.002593       0.031818      -0.016588       0.035976       0.001212      -0.005619      -0.005529      -0.026471       0.029810      -0.019285       0.003820       0.015465              1.746433       1.270609       0.090703      -0.047819       2.316594      -0.066072       1.652095          -0.000001
           16              H      28.754239      27.142147      15.705798       0.121485       1.171589 0.86051149E+01  0.84452689E+02                                 1.726242                            1.632954      -0.894571       2.458278                    0.998969       3.215744       8.472464       0.537065       1.162043      -0.739818       0.010981       0.003690      -0.034943       0.036814       0.001151      -0.010104      -0.002762      -0.023460       0.030569      -0.020188       0.005528       0.014660              1.790424       1.399501       0.037706      -0.155107       1.618501       0.082368       2.353270          -0.000003
           17              H      29.087581      20.349526      16.878670       0.116645       1.183362 0.85286576E+01  0.83252963E+02                                 1.709210                            1.603146      -0.918952       2.443818                    0.998823       3.221222       8.377394       0.555252       1.130048      -0.747352      -0.013863      -0.036519      -0.007398       0.039757       0.008687       0.010377       0.003552      -0.003851      -0.032911      -0.016409      -0.001165       0.017574              1.756569       1.551383       0.110149       0.111796       2.322477       0.013377       1.395848          -0.000001
           18              H      30.569740      24.624673      17.476568       0.118705       1.213608 0.89847712E+01  0.89401595E+02                                 1.783261                            1.680317      -1.002213       2.402773                    0.998252       3.323772       8.903823       0.522349       1.178438      -0.735038       0.017920       0.031091       0.004976       0.036229       0.008372       0.013748      -0.000449      -0.002736      -0.034030      -0.020161       0.002812       0.017349              1.848167       1.634411       0.069582       0.090271       2.485411       0.071982       1.424678          -0.000000
           19              H      31.801417      22.842372      18.269308       0.116976       1.181756 0.85688008E+01  0.83857486E+02                                 1.715579                            1.612612      -0.991823       2.409171                    0.998323       3.248070       8.495752       0.549937       1.138076      -0.745013       0.033525       0.007739       0.019762       0.039678       0.008775       0.010863       0.004837      -0.000527      -0.029663      -0.015684      -0.002517       0.018201              1.768005       2.132146      -0.087907       0.417800       1.601116      -0.043561       1.570752           0.000003
           20              H      27.822004      22.131612      16.217736       0.113820       1.210232 0.88784922E+01  0.87842499E+02                                 1.760482                            1.654102      -0.966685       2.416138                    0.998436       3.302679       8.744161       0.535703       1.155625      -0.740651      -0.030360      -0.010369      -0.012937       0.034592       0.005233       0.009201       0.003741      -0.002827      -0.046302      -0.018915       0.003265       0.015650              1.837432       2.206067      -0.000440       0.490404       1.640900      -0.065869       1.665328          -0.000003
           21              H      18.488364      18.889165       1.069721       0.107867       1.143910 0.80762540E+01  0.77853876E+02                                 1.671696                            1.557884      -0.857227       2.464349                    0.999063       3.248110       8.424155       0.563825       1.126916      -0.747064      -0.002374      -0.002941       0.036026       0.036224       0.004711      -0.003365      -0.004432      -0.023795       0.037724      -0.019281       0.003770       0.015511              1.745977       1.270348       0.008678      -0.102122       1.705205       0.192469       2.262379          -0.000001
           22              H      27.744790      25.043573      18.872936       0.120865       1.172811 0.86161699E+01  0.84589855E+02                                 1.727764                            1.634269      -0.898892       2.456303                    0.998929       3.217038       8.477809       0.536708       1.162423      -0.739744      -0.011185      -0.031013       0.017334       0.037248       0.008680      -0.004872      -0.003147      -0.024196       0.028053      -0.020036       0.005561       0.014474              1.792070       1.400530       0.128359      -0.095334       2.303240      -0.206806       1.672440          -0.000003
           23              H      19.671080      22.893530      11.774573       0.116926       1.184467 0.85383187E+01  0.83382729E+02                                 1.711644                            1.605150      -0.921895       2.443118                    0.998780       3.220672       8.381640       0.554258       1.131593      -0.746991      -0.013653       0.036626       0.007191       0.039743      -0.008703      -0.010400       0.003725      -0.003372      -0.032772      -0.016333      -0.001323       0.017656              1.759187       1.553335      -0.110560      -0.112041       2.326781       0.013469       1.397446          -0.000001
           24              H      21.153236      18.618383      11.176675       0.117694       1.214616 0.89931317E+01  0.89499406E+02                                 1.783797                            1.680760      -1.000515       2.402905                    0.998224       3.325454       8.907045       0.522475       1.177963      -0.735163       0.018171      -0.031476      -0.004997       0.036687      -0.008167      -0.014017      -0.000542      -0.002753      -0.033757      -0.020339       0.003095       0.017244              1.848747       1.634830      -0.069673      -0.090309       2.486405       0.072036       1.425005          -0.000000
           25              H      22.384914      20.400684      10.383935       0.116868       1.182137 0.85716375E+01  0.83884521E+02                                 1.715109                            1.612211      -0.989101       2.410073                    0.998347       3.248938       8.495449       0.550398       1.137133      -0.745235       0.033283      -0.007666      -0.019636       0.039397      -0.008925      -0.010984       0.004830      -0.000462      -0.030041      -0.015860      -0.002568       0.018428              1.767492       2.131473       0.087835      -0.417607       1.600667      -0.043523       1.570336           0.000003
           26              H      18.405502      21.111444      12.435507       0.114390       1.207302 0.88533855E+01  0.87535644E+02                                 1.757975                            1.652050      -0.966023       2.416959                    0.998437       3.298894       8.732378       0.535873       1.156028      -0.740556      -0.030356       0.010265       0.012742       0.034485      -0.005191      -0.009210       0.003899      -0.002712      -0.046170      -0.018900       0.003242       0.015658              1.834646       2.202029       0.000501      -0.488957       1.638905      -0.065776       1.663003          -0.000003
           27              H      18.488365      16.268172       8.481360       0.108797       1.142765 0.80674151E+01  0.77761759E+02                                 1.672104                            1.558227      -0.861351       2.463157                    0.999031       3.245467       8.422011       0.563010       1.128647      -0.746639      -0.002593       0.002873      -0.035767       0.035976      -0.004702       0.003306      -0.004448      -0.023918       0.037471      -0.019285       0.003820       0.015465              1.746433       1.270609      -0.008680       0.102168       1.705628       0.192542       2.263060          -0.000001
           28              H      18.328285      18.199483       9.780307       0.121485       1.171585 0.86050772E+01  0.84452215E+02                                 1.726237                            1.632950      -0.894568       2.458280                    0.998969       3.215737       8.472437       0.537066       1.162043      -0.739818      -0.010981       0.030741      -0.017019       0.036814      -0.008856       0.004999      -0.003198      -0.024492       0.027473      -0.020187       0.005528       0.014660              1.790420       1.399498      -0.128139       0.095184       2.300753      -0.206423       1.671008          -0.000003
           29              H      19.671073       9.061518       2.609355       0.116645       1.183363 0.85286676E+01  0.83253088E+02                                 1.709212                            1.603147      -0.918953       2.443817                    0.998823       3.221222       8.377396       0.555252       1.130048      -0.747352      -0.013863      -0.021048      -0.030747       0.039757       0.012942       0.003955       0.009071       0.009187       0.006204      -0.016409      -0.001165       0.017574              1.756571       1.551385       0.145889       0.057857       1.546252       0.341944       2.172075          -0.000001
           30              H      21.153232      11.278595       6.313265       0.118705       1.213610 0.89847902E+01  0.89401825E+02                                 1.783262                            1.680319      -1.002214       2.402772                    0.998252       3.323773       8.903826       0.522349       1.178438      -0.735039       0.017920       0.016702       0.026692       0.036229       0.015924       0.002350       0.006287       0.013176       0.013706      -0.020161       0.002812       0.017349              1.848169       1.634413       0.110254       0.028890       1.637535       0.430880       2.272559          -0.000000
           31              H      22.384909      11.313877       4.362934       0.116976       1.181757 0.85688134E+01  0.83857641E+02                                 1.715580                            1.612614      -0.991823       2.409170                    0.998323       3.248072       8.495759       0.549937       1.138076      -0.745013       0.033525       0.021216      -0.000576       0.039678       0.013424       0.003847       0.008786       0.008801      -0.001677      -0.015684      -0.002517       0.018201              1.768007       2.132148       0.350485      -0.243814       1.544094      -0.019423       1.627778           0.000003
           32              H      18.405496       9.147531       4.508110       0.113820       1.210228 0.88784535E+01  0.87842020E+02                                 1.760478                            1.654099      -0.966682       2.416141                    0.998436       3.302671       8.744135       0.535703       1.155625      -0.740651      -0.030361      -0.015956      -0.004505       0.034593       0.010513       0.001232       0.011422       0.015319       0.008137      -0.018915       0.003265       0.015650              1.837428       2.206063       0.451440      -0.191567       1.614324      -0.054621       1.691899          -0.000003
           33              H      18.488364      14.676827       7.426921       0.107867       1.143909 0.80762440E+01  0.77853754E+02                                 1.671695                            1.557883      -0.857227       2.464349                    0.999063       3.248109       8.424151       0.563825       1.126916      -0.747064      -0.002374       0.032030      -0.016751       0.036224      -0.001262       0.005649      -0.005586      -0.026519       0.029551      -0.019282       0.003770       0.015511              1.745976       1.270347      -0.090661       0.047799       2.315897      -0.066030       1.651684          -0.000001
           34              H      18.328282      12.727795       6.154717       0.120865       1.172809 0.86161547E+01  0.84589662E+02                                 1.727761                            1.634267      -0.898891       2.456303                    0.998929       3.217037       8.477802       0.536708       1.162422      -0.739745      -0.011185       0.003874      -0.035317       0.037248      -0.001103       0.009893      -0.002883      -0.023573       0.029924      -0.020036       0.005561       0.014474              1.792068       1.400529      -0.037758       0.155367       1.619813       0.082479       2.355862          -0.000003
           35              H      10.254572       5.352834       6.941726       0.116907       1.184487 0.85384578E+01  0.83384146E+02                                 1.711631                            1.605138      -0.921763       2.443159                    0.998782       3.220729       8.381699       0.554275       1.131558      -0.746999      -0.013653       0.020898       0.030926       0.039743      -0.012974      -0.003962       0.009085       0.009282       0.005190      -0.016339      -0.001323       0.017662              1.759174       1.553322      -0.146274      -0.058142       1.548316       0.342978       2.175885          -0.000001
           36              H      11.736728       3.135757       3.237816       0.117689       1.214647 0.89934167E+01  0.89502865E+02                                 1.783819                            1.680779      -1.000522       2.402894                    0.998224       3.325504       8.907182       0.522476       1.177952      -0.735166       0.018169      -0.016871      -0.027040       0.036686      -0.016092      -0.002058       0.006177       0.013117       0.013855      -0.020340       0.003094       0.017246              1.848769       1.634848      -0.110327      -0.028961       1.638019       0.431165       2.273439          -0.000000
           37              H      12.968406       3.100475       5.188147       0.116850       1.182152 0.85717402E+01  0.83885500E+02                                 1.715094                            1.612197      -0.988951       2.410124                    0.998348       3.248988       8.495486       0.550414       1.137099      -0.745243       0.033284      -0.021070       0.000595       0.039397      -0.013599      -0.003937       0.008839       0.009009      -0.001642      -0.015866      -0.002568       0.018434              1.767475       2.131454      -0.350332       0.243668       1.543684      -0.019409       1.627287           0.000003
           38              H       8.988994       5.266821       5.042971       0.114386       1.207325 0.88535956E+01  0.87538169E+02                                 1.757989                            1.652063      -0.966018       2.416953                    0.998437       3.298933       8.732480       0.535875       1.156019      -0.740558      -0.030356       0.015734       0.004485       0.034485      -0.010507      -0.001192       0.011487       0.015218       0.007617      -0.018901       0.003241       0.015660              1.834661       2.202048      -0.450091       0.191060       1.612132      -0.054437       1.689803          -0.000003
           39              H      18.488365      20.480510       2.124160       0.108797       1.142764 0.80674096E+01  0.77761700E+02                                 1.672104                            1.558227      -0.861351       2.463157                    0.999031       3.245466       8.422011       0.563010       1.128648      -0.746639      -0.002593      -0.031818       0.016588       0.035976       0.001212      -0.005619      -0.005529      -0.026471       0.029810      -0.019285       0.003820       0.015465              1.746433       1.270609       0.090703      -0.047819       2.316594      -0.066072       1.652095          -0.000001
           40              H       8.911777       1.686557       3.396364       0.121485       1.171589 0.86051141E+01  0.84452677E+02                                 1.726241                            1.632953      -0.894571       2.458278                    0.998969       3.215744       8.472463       0.537065       1.162043      -0.739818      -0.010981      -0.003690       0.034943       0.036814       0.001151      -0.010104      -0.002762      -0.023460       0.030569      -0.020188       0.005528       0.014660              1.790424       1.399501       0.037706      -0.155107       1.618501       0.082368       2.353270          -0.000003
           41              H       8.578435       8.479178       2.223492       0.116645       1.183363 0.85286644E+01  0.83253052E+02                                 1.709212                            1.603147      -0.918953       2.443817                    0.998823       3.221223       8.377399       0.555252       1.130048      -0.747352       0.013863       0.036519       0.007398       0.039757       0.008687       0.010377       0.003552      -0.003851      -0.032911      -0.016409      -0.001165       0.017574              1.756571       1.551384       0.110149       0.111796       2.322478       0.013377       1.395849          -0.000001
           42              H       7.096276       4.204031       1.625594       0.118705       1.213608 0.89847732E+01  0.89401620E+02                                 1.783261                            1.680318      -1.002213       2.402773                    0.998252       3.323772       8.903824       0.522349       1.178439      -0.735038      -0.017920      -0.031091      -0.004976       0.036229       0.008372       0.013748      -0.000449      -0.002736      -0.034030      -0.020161       0.002812       0.017349              1.848167       1.634412       0.069582       0.090271       2.485412       0.071983       1.424679          -0.000000
           43              H       5.864599       5.986332       0.832854       0.116976       1.181757 0.85688079E+01  0.83857575E+02                                 1.715580                            1.612613      -0.991823       2.409170                    0.998323       3.248071       8.495756       0.549937       1.138076      -0.745013      -0.033525      -0.007739      -0.019762       0.039678       0.008775       0.010863       0.004837      -0.000527      -0.029663      -0.015684      -0.002517       0.018201              1.768006       2.132147      -0.087907       0.417800       1.601117      -0.043561       1.570753           0.000003
           44              H       9.844012       6.697092       2.884426       0.113820       1.210233 0.88785008E+01  0.87842611E+02                                 1.760483                            1.654104      -0.966685       2.416138                    0.998436       3.302680       8.744167       0.535702       1.155625      -0.740651       0.030360       0.010369       0.012937       0.034592       0.005233       0.009201       0.003741      -0.002827      -0.046302      -0.018915       0.003265       0.015650              1.837433       2.206069      -0.000440       0.490405       1.640901      -0.065869       1.665329          -0.000003
           45              H      19.177652       9.939539      18.032441       0.107867       1.143909 0.80762451E+01  0.77853762E+02                                 1.671695                            1.557882      -0.857226       2.464349                    0.999063       3.248109       8.424149       0.563826       1.126915      -0.747064       0.002374       0.002941      -0.036026       0.036224       0.004711      -0.003365      -0.004432      -0.023795       0.037724      -0.019281       0.003770       0.015511              1.745976       1.270347       0.008678      -0.102122       1.705204       0.192468       2.262377          -0.000001
           46              H       9.921226       3.785131       0.229226       0.120865       1.172811 0.86161711E+01  0.84589870E+02                                 1.727764                            1.634269      -0.898891       2.456303                    0.998929       3.217038       8.477809       0.536708       1.162423      -0.739745       0.011185       0.031013      -0.017334       0.037248       0.008680      -0.004872      -0.003147      -0.024196       0.028053      -0.020036       0.005561       0.014474              1.792070       1.400530       0.128359      -0.095334       2.303241      -0.206806       1.672440          -0.000003
           47              H      17.994936       5.935174       7.327589       0.116925       1.184468 0.85383265E+01  0.83382825E+02                                 1.711645                            1.605151      -0.921895       2.443118                    0.998780       3.220673       8.381644       0.554258       1.131593      -0.746990       0.013653      -0.036626      -0.007191       0.039744      -0.008703      -0.010400       0.003725      -0.003372      -0.032773      -0.016333      -0.001323       0.017656              1.759189       1.553336      -0.110560      -0.112041       2.326783       0.013469       1.397447          -0.000001
           48              H      16.512780      10.210321       7.925487       0.117694       1.214617 0.89931364E+01  0.89499461E+02                                 1.783798                            1.680760      -1.000516       2.402905                    0.998224       3.325455       8.907047       0.522475       1.177963      -0.735164      -0.018171       0.031476       0.004997       0.036687      -0.008167      -0.014017      -0.000542      -0.002753      -0.033757      -0.020339       0.003095       0.017244              1.848747       1.634830      -0.069673      -0.090309       2.486405       0.072036       1.425005          -0.000000
           49              H      15.281102       8.428020       8.718227       0.116868       1.182136 0.85716343E+01  0.83884481E+02                                 1.715109                            1.612211      -0.989100       2.410073                    0.998347       3.248938       8.495448       0.550398       1.137133      -0.745235      -0.033283       0.007666       0.019635       0.039397      -0.008925      -0.010984       0.004830      -0.000462      -0.030041      -0.015860      -0.002568       0.018428              1.767492       2.131472       0.087835      -0.417606       1.600666      -0.043523       1.570336           0.000003
           50              H      19.260514       7.717260       6.666655       0.114390       1.207302 0.88533868E+01  0.87535655E+02                                 1.757974                            1.652050      -0.966023       2.416959                    0.998437       3.298895       8.732379       0.535874       1.156027      -0.740556       0.030356      -0.010265      -0.012742       0.034485      -0.005191      -0.009210       0.003899      -0.002712      -0.046170      -0.018900       0.003242       0.015658              1.834645       2.202028       0.000501      -0.488957       1.638905      -0.065776       1.663003          -0.000003
           51              H      19.177651      12.560532      10.620802       0.108797       1.142765 0.80674128E+01  0.77761738E+02                                 1.672104                            1.558227      -0.861351       2.463157                    0.999031       3.245466       8.422011       0.563010       1.128648      -0.746639       0.002593      -0.002873       0.035767       0.035976      -0.004702       0.003306      -0.004448      -0.023918       0.037471      -0.019285       0.003820       0.015465              1.746433       1.270610      -0.008680       0.102168       1.705629       0.192542       2.263061          -0.000001
           52              H      19.337731      10.629221       9.321855       0.121485       1.171586 0.86050823E+01  0.84452278E+02                                 1.726238                            1.632950      -0.894568       2.458280                    0.998969       3.215738       8.472440       0.537066       1.162042      -0.739819       0.010981      -0.030741       0.017019       0.036814      -0.008856       0.004999      -0.003198      -0.024492       0.027473      -0.020187       0.005528       0.014660              1.790420       1.399498      -0.128139       0.095184       2.300754      -0.206423       1.671008          -0.000003
           53              C      17.686082      19.299385      15.751261      -0.085765      34.385469 0.38729162E+03  0.88603873E+04                                 9.256049                            6.587314       0.033316       1.986998                    0.999679      28.555042      81.415654       0.637209       0.420155      -1.060085       0.005056      -0.007706      -0.028285       0.029748       0.004628       0.016758       0.015817      -0.008633       0.017797      -0.020381      -0.006718       0.027099             12.326629      13.407130       2.061089      -7.180835       6.362111       0.526279      17.210645          -0.000002
           54              C      16.836712      17.988708      13.541332      -0.204697      38.046928 0.44717683E+03  0.10597342E+05                                 9.856120                            7.042042       0.107887       1.993782                    0.999713      30.351976      87.873914       0.621497       0.415862      -1.063563      -0.016779      -0.003952       0.031113       0.035569       0.014310       0.022970       0.023166       0.006394       0.058224      -0.025652      -0.019858       0.045510             13.265454      14.196850       1.736829      -7.851043       6.984036       1.374716      18.615477          -0.000001
           55              C      15.686017      18.653751      17.016779       0.626230      24.500879 0.25101843E+03  0.52007269E+04                                 7.962422                            5.669289      -0.077629       2.037966                    0.999576      21.991524      61.504419       0.615694       0.480157      -1.015829      -0.040587       0.002226       0.053800       0.067429      -0.057354       0.058389      -0.036461      -0.054144      -0.146728      -0.088614      -0.024000       0.112614             11.153981      11.231042       0.860668      -7.091290       5.723020       0.649447      16.507882           0.000001
           56              C      18.058974      18.633176      13.479059       0.210198      35.683095 0.35255831E+03  0.78651882E+04                                 9.664887                            6.375791       0.015361       2.026467                    0.999599      25.173672      70.486139       0.634979       0.432383      -1.054292       0.028581       0.000654      -0.043788       0.052294       0.001749      -0.035643      -0.005646      -0.012274       0.032247      -0.037820       0.000018       0.037802             14.240919      13.682993       1.832458      -8.763216       7.626599       1.819146      21.413165          -0.000000
           57              C      16.507136      18.659185      15.795196      -0.031395      38.653618 0.39343581E+03  0.89627601E+04                                 9.973164                            6.559803      -0.019719       2.007559                    0.999533      26.548331      73.540156       0.655540       0.410146      -1.075262       0.020670      -0.000495      -0.039373       0.044471       0.000290      -0.001264       0.002210      -0.005021      -0.009030      -0.004176      -0.000478       0.004654             15.044416      15.629656       1.672116     -10.365649       6.754678       0.946534      22.748912          -0.000000
           58              C      16.083393      17.985835      14.707710      -0.088753      34.447937 0.39662208E+03  0.91312849E+04                                 9.286574                            6.673984      -0.007568       1.971163                    0.999663      28.818151      82.522061       0.631723       0.421138      -1.059086       0.024054       0.009746      -0.009680       0.027700       0.015441       0.007169      -0.000890       0.017688      -0.059257      -0.021795      -0.006571       0.028367             12.317050      11.792528       1.084403      -6.780297       6.377851       1.744348      18.780771           0.000000
           59              C      18.435635      19.251561      14.592524      -0.196416      37.320778 0.41784254E+03  0.97483698E+04                                 9.739671                            6.817817       0.083389       1.992812                    0.999718      29.838055      86.079727       0.629329       0.417166      -1.061341      -0.026427       0.004717       0.034212       0.043487       0.022658       0.002779      -0.003378       0.038202      -0.078648      -0.027821      -0.014940       0.042761             13.235726      12.380997       1.762051      -7.104821       6.923105       1.494800      20.403074          -0.000002
           60              C      19.055238      14.977037      11.262635      -0.135651      37.786876 0.41831224E+03  0.97553097E+04                                 9.903914                            6.859321       0.038574       1.981084                    0.999694      29.421513      84.668777       0.622691       0.421787      -1.059155      -0.003048       0.033655       0.015038       0.036988      -0.006262       0.006131      -0.015454      -0.055753      -0.034120      -0.024968      -0.014390       0.039358             13.950582       5.350689      -0.086209       0.789150      20.057808       8.224009      16.443249          -0.000002
           61              C      19.107971      16.164780      12.049644      -0.185870      38.265332 0.44723782E+03  0.10592880E+05                                 9.916098                            7.049439       0.129566       2.002779                    0.999716      30.149806      87.095809       0.620624       0.416679      -1.063670      -0.006382      -0.038171      -0.021033       0.044047       0.002528       0.017676       0.001497       0.010896       0.127997      -0.027462      -0.020186       0.047648             13.599219       5.568820      -0.749206       0.437984      21.499482       6.438243      13.729356          -0.000002
           62              C      27.102583      23.943671      12.901982      -0.083438      34.315562 0.38632316E+03  0.88327399E+04                                 9.243718                            6.578898       0.034080       1.987571                    0.999681      28.521609      81.296250       0.637639       0.420133      -1.060094       0.005401       0.008164       0.029614       0.031190      -0.004233      -0.016089       0.015029      -0.009507       0.017961      -0.019827      -0.006126       0.025954             12.308228      13.384430      -2.057832       7.165121       6.354504       0.528356      17.185749          -0.000002
           63              C      26.253216      25.254348      15.111911      -0.203329      38.019752 0.44680260E+03  0.10586389E+05                                 9.852280                            7.039666       0.106902       1.993645                    0.999719      30.336833      87.825005       0.621519       0.415929      -1.063506      -0.016549       0.003499      -0.029760       0.034231      -0.014820      -0.023164       0.023982       0.005638       0.060969      -0.026419      -0.020340       0.046759             13.259365      14.189965      -1.736247       7.845512       6.981601       1.374957      18.606529          -0.000001
           64              C      25.102518      24.589305      11.636464       0.627484      24.483413 0.25078467E+03  0.51950032E+04                                 7.961142                            5.668618      -0.080695       2.037328                    0.999542      21.980503      61.481129       0.615370       0.480490      -1.015588      -0.040221      -0.002454      -0.052819       0.066434       0.057501      -0.058576      -0.036254      -0.054544      -0.147827      -0.089052      -0.023804       0.112856             11.151452      11.228409      -0.860491       7.088972       5.722177       0.649462      16.503771           0.000001
           65              C      27.475477      24.609880      15.174184       0.210764      35.665303 0.35234807E+03  0.78595055E+04                                 9.662615                            6.374448      -0.023421       2.016263                    0.999693      25.167160      70.468720       0.634948       0.432459      -1.054221       0.028907      -0.000382       0.041440       0.050528      -0.001280       0.035156      -0.005956      -0.012562       0.033679      -0.037501      -0.000018       0.037519             14.237040      13.679319      -1.831559       8.760545       7.624613       1.818994      21.407187          -0.000000
           66              C      25.923637      24.583871      12.858047      -0.035299      38.762474 0.39487293E+03  0.90013485E+04                                 9.977549                            6.562272       0.008451       2.015284                    0.999330      26.609889      73.671693       0.657012       0.408961      -1.076321       0.020255       0.000554       0.039330       0.044243       0.000279       0.001524       0.001531      -0.006757      -0.010120      -0.004423      -0.000954       0.005377             15.051464      15.637453      -1.672957      10.371567       6.757279       0.946654      22.759659           0.000000
           67              C      25.499895      25.257221      13.945533      -0.087393      34.421555 0.39624571E+03  0.91209417E+04                                 9.285374                            6.673437      -0.007756       1.971213                    0.999629      28.802021      82.482659       0.631343       0.421469      -1.058822       0.023450      -0.009450       0.009187       0.026900      -0.014855      -0.006633      -0.001137       0.017523      -0.060598      -0.021980      -0.005933       0.027913             12.315163      11.790528      -1.084018       6.779002       6.377054       1.744234      18.777907          -0.000000
           68              C      27.852137      23.991495      14.060719      -0.199402      37.417911 0.41913919E+03  0.97861582E+04                                 9.755748                            6.828280       0.082745       1.992249                    0.999702      29.884469      86.245696       0.628864       0.417153      -1.061353      -0.026597      -0.005367      -0.034194       0.043651      -0.022887      -0.002752      -0.004855       0.039229      -0.079943      -0.029157      -0.014312       0.043469             13.259947      12.399582      -1.762590       7.121011       6.933513       1.498453      20.446745          -0.000002
           69              C      19.055237       7.523034      17.390608      -0.137017      37.806911 0.41859753E+03  0.97632169E+04                                 9.904509                            6.859525       0.040079       1.981394                    0.999689      29.434791      84.700810       0.622999       0.421524      -1.059365      -0.003192      -0.033766      -0.014793       0.037002       0.005739      -0.005620      -0.015160      -0.054620      -0.033697      -0.024156      -0.014326       0.038482             13.951451       5.350974       0.086349      -0.789120      20.059976       8.224097      16.443404          -0.000002
           70              C      28.524476      27.078276      16.603599      -0.186194      38.286646 0.44750263E+03  0.10600939E+05                                 9.920995                            7.052598       0.126062       2.001626                    0.999718      30.157218      87.130416       0.620331       0.416806      -1.063567      -0.006385       0.038300       0.022172       0.044713      -0.002745      -0.017532       0.001233       0.010938       0.128403      -0.027694      -0.019992       0.047686             13.606909       5.571514       0.749690      -0.437622      21.514330       6.443330      13.734881          -0.000002
           71              C      29.396442      21.214764      17.020408      -0.085765      34.385444 0.38729139E+03  0.88603810E+04                                 9.256045                            6.587313       0.033316       1.986998                    0.999679      28.555045      81.415673       0.637209       0.420155      -1.060085      -0.005056       0.029051      -0.003929       0.029748       0.017236      -0.002271       0.009365      -0.023874      -0.027927      -0.020381      -0.006718       0.027099             12.326619      13.407116      -5.809383       4.697168      15.940064      -3.527948       7.632676          -0.000002
           72              C      30.245812      23.760791      17.365966      -0.204697      38.046885 0.44717653E+03  0.10597334E+05                                 9.856113                            7.042041       0.107885       1.993782                    0.999713      30.351983      87.873947       0.621497       0.415862      -1.063563       0.016779      -0.027111       0.015767       0.035569       0.026731       0.004224       0.004528      -0.037637      -0.073872      -0.025652      -0.019858       0.045511             13.265436      14.196831      -6.552968       4.659803      17.835049      -3.218387       7.764430          -0.000001
           73              C      31.396507      20.301023      18.108277       0.626230      24.500869 0.25101846E+03  0.52007278E+04                                 7.962421                            5.669290      -0.077629       2.037966                    0.999576      21.991524      61.504423       0.615694       0.480157      -1.015829       0.040587      -0.050412       0.018921       0.067429       0.031413      -0.075578       0.010673       0.057207       0.187326      -0.088614      -0.024000       0.112614             11.153975      11.231032      -6.194849       3.556801      15.335405      -3.419359       6.895489           0.000001
           74              C      29.023550      23.566921      16.748203       0.210198      35.683139 0.35255887E+03  0.78652043E+04                                 9.664896                            6.375797       0.015359       2.026466                    0.999599      25.173702      70.486263       0.634979       0.432383      -1.054291      -0.028580       0.040070      -0.017670       0.052294      -0.032142       0.015503      -0.007515      -0.016689       0.018997      -0.037819       0.000017       0.037802             14.240924      13.682987      -7.355723       5.103436      20.624397      -3.682642       8.415388          -0.000000
           75              C      30.575388      21.423858      17.627093      -0.031395      38.653604 0.39343592E+03  0.89627633E+04                                 9.973162                            6.559804      -0.019719       2.007559                    0.999533      26.548330      73.540155       0.655540       0.410146      -1.075262      -0.020670       0.036451      -0.014892       0.044471      -0.001051       0.000759       0.004060      -0.000650       0.004085      -0.004176      -0.000478       0.004654             15.044405      15.629643      -8.893888       5.580422      20.998166      -5.082562       8.505407          -0.000000
           76              C      30.999131      22.687796      17.823272      -0.088753      34.447936 0.39662219E+03  0.91312881E+04                                 9.286575                            6.673986      -0.007567       1.971163                    0.999663      28.818151      82.522065       0.631722       0.421138      -1.059086      -0.024054       0.005115      -0.012748       0.027700       0.012621       0.011425       0.006842       0.035953      -0.004461      -0.021795      -0.006572       0.028367             12.317047      11.792523      -5.821252       3.641612      18.148513      -3.238030       7.010107           0.000000
           77              C      28.646889      22.300484      16.612768      -0.196416      37.320818 0.41784309E+03  0.97483870E+04                                 9.739681                            6.817824       0.083387       1.992811                    0.999718      29.838086      86.079870       0.629328       0.417167      -1.061340       0.026428      -0.033346       0.008993       0.043488       0.011393       0.019782       0.004909       0.057776      -0.019929      -0.027820      -0.014941       0.042761             13.235734      12.380999      -5.855956       4.392155      19.428029      -3.798365       7.898175          -0.000002
           78              C      18.610778      18.947482       0.148997      -0.135651      37.786880 0.41831201E+03  0.97553031E+04                                 9.903913                            6.859318       0.038573       1.981084                    0.999694      29.421513      84.668773       0.622691       0.421787      -1.059156       0.003048      -0.026968      -0.025131       0.036988       0.003205      -0.008157       0.005373      -0.006550       0.113490      -0.024968      -0.014390       0.039358             13.950579       5.350687       0.693116      -0.387008      22.896831       7.022280      13.604219          -0.000002
           79              C      27.974553      25.845459      18.464150      -0.185870      38.265374 0.44723810E+03  0.10592889E+05                                 9.916105                            7.049441       0.129565       2.002779                    0.999716      30.149818      87.095865       0.620624       0.416679      -1.063670       0.006383       0.034249       0.026953       0.044048       0.017263      -0.004562      -0.023888      -0.049073      -0.051910      -0.027462      -0.020186       0.047649             13.599228       5.568822       0.111287      -0.860678      19.532316       7.270943      15.696546          -0.000002
           80              C      19.979941      22.028292      11.632835      -0.083552      34.317742 0.38635376E+03  0.88335811E+04                                 9.243871                            6.578986       0.034358       1.987630                    0.999681      28.523128      81.300232       0.637662       0.420111      -1.060112      -0.005456      -0.030429       0.004053       0.031179      -0.016463       0.002442       0.008944      -0.023952      -0.025043      -0.019892      -0.006052       0.025944             12.308473      13.384710       5.796354      -4.688166      15.919605      -3.520402       7.621104          -0.000001
           81              C      20.829308      19.482265      11.287277      -0.203308      38.019916 0.44680336E+03  0.10586419E+05                                 9.852339                            7.039696       0.106878       1.993636                    0.999719      30.336861      87.825340       0.621514       0.415932      -1.063504       0.016573       0.026067      -0.014836       0.034267      -0.027104      -0.004610       0.004736      -0.039811      -0.075376      -0.026403      -0.020342       0.046745             13.259483      14.190081       6.548222      -4.657167      17.827465      -3.215945       7.760903          -0.000001
           82              C      21.980006      22.942033      10.544966       0.627389      24.485287 0.25080673E+03  0.51955540E+04                                 7.961337                            5.668723      -0.080417       2.037388                    0.999542      21.981714      61.484279       0.615391       0.480466      -1.015605       0.040234       0.049615      -0.018338       0.066458      -0.031557       0.075826       0.011101       0.057331       0.187805      -0.089116      -0.023803       0.112919             11.151797      11.228749       6.193060      -3.555868      15.332313      -3.418331       6.894328           0.000001
           83              C      19.607047      19.676135      11.905040       0.210773      35.665297 0.35234702E+03  0.78594785E+04                                 9.662625                            6.374445      -0.023436       2.016258                    0.999693      25.167116      70.468651       0.634947       0.432459      -1.054220      -0.028901      -0.038004       0.016502       0.050516       0.031881      -0.014878      -0.007940      -0.017239       0.019656      -0.037505      -0.000016       0.037522             14.237100      13.679374       7.353695      -5.101605      20.618983      -3.681372       8.412942          -0.000000
           84              C      21.158887      21.819198      11.026150      -0.035130      38.761771 0.39485862E+03  0.90009877E+04                                 9.977653                            6.562308       0.008295       2.015239                    0.999330      26.609337      73.671279       0.656984       0.408981      -1.076303      -0.020259      -0.036441       0.014823       0.044251       0.001503      -0.000337       0.004099      -0.000697       0.008053      -0.004421      -0.000959       0.005380             15.051704      15.637695       8.899226      -5.583615      21.008132      -5.085527       8.509284           0.000000
           85              C      21.582629      20.555260      10.829971      -0.087507      34.423756 0.39627705E+03  0.91218090E+04                                 9.285530                            6.673526      -0.007483       1.971271                    0.999629      28.803540      82.486651       0.631366       0.421447      -1.058840      -0.023418      -0.004831       0.012268       0.026874      -0.011878      -0.011065       0.006933       0.036717      -0.003170      -0.022047      -0.005856       0.027903             12.315414      11.790752       5.820377      -3.640837      18.146287      -3.237464       7.009204          -0.000001
           86              C      19.230387      20.942572      12.040475      -0.199382      37.418017 0.41913916E+03  0.97861631E+04                                 9.755793                            6.828300       0.082719       1.992240                    0.999702      29.884471      86.245892       0.628860       0.417156      -1.061351       0.026612       0.033613      -0.008396       0.043686      -0.011455      -0.019990       0.003927       0.059973      -0.017668      -0.029159      -0.014296       0.043455             13.260042      12.399677       5.870745      -4.399011      19.469379      -3.807825       7.911071          -0.000002
           87              C      18.610779      16.209855       9.402084      -0.137017      37.806921 0.41859735E+03  0.97632115E+04                                 9.904510                            6.859523       0.040079       1.981394                    0.999689      29.434789      84.700798       0.622999       0.421524      -1.059365       0.003192       0.026785       0.025329       0.037002      -0.002938       0.007476       0.005299      -0.006288       0.111301      -0.024156      -0.014326       0.038482             13.951459       5.350975      -0.693032       0.387126      22.897376       7.023071      13.606026          -0.000002
           88              C      18.558048      17.397597      10.189093      -0.186193      38.286627 0.44750198E+03  0.10600918E+05                                 9.920989                            7.052591       0.126065       2.001628                    0.999718      30.157187      87.130273       0.620331       0.416806      -1.063567       0.006386      -0.035347      -0.026627       0.044712      -0.017213       0.004307      -0.024151      -0.049032      -0.051510      -0.027694      -0.019991       0.047685             13.606908       5.571514      -0.110761       0.860981      19.542900       7.277828      15.706310          -0.000002
           89              C      19.979934       9.529319       3.350901      -0.085765      34.385467 0.38729159E+03  0.88603864E+04                                 9.256049                            6.587314       0.033316       1.986998                    0.999679      28.555041      81.415654       0.637209       0.420155      -1.060085      -0.005056       0.007706       0.028285       0.029748       0.004628       0.016758       0.015817      -0.008633       0.017797      -0.020381      -0.006718       0.027099             12.326629      13.407130       2.061089      -7.180835       6.362111       0.526279      17.210646          -0.000002
           90              C      20.829304      10.839996       5.560830      -0.204697      38.046928 0.44717682E+03  0.10597341E+05                                 9.856120                            7.042042       0.107886       1.993782                    0.999713      30.351976      87.873915       0.621497       0.415862      -1.063563       0.016778       0.003952      -0.031113       0.035569       0.014310       0.022970       0.023165       0.006394       0.058224      -0.025652      -0.019858       0.045510             13.265454      14.196850       1.736829      -7.851043       6.984036       1.374716      18.615477          -0.000001
           91              C      21.979999      10.174953       2.085383       0.626230      24.500879 0.25101842E+03  0.52007267E+04                                 7.962423                            5.669290      -0.077629       2.037966                    0.999576      21.991524      61.504422       0.615694       0.480157      -1.015829       0.040587      -0.002226      -0.053800       0.067429      -0.057354       0.058389      -0.036461      -0.054144      -0.146728      -0.088614      -0.024000       0.112614             11.153982      11.231042       0.860668      -7.091290       5.723020       0.649447      16.507884           0.000001
           92              C      19.607042      10.195528       5.623103       0.210198      35.683097 0.35255834E+03  0.78651888E+04                                 9.664888                            6.375792       0.015361       2.026467                    0.999599      25.173673      70.486143       0.634979       0.432383      -1.054292      -0.028581      -0.000654       0.043788       0.052294       0.001749      -0.035643      -0.005646      -0.012274       0.032247      -0.037820       0.000018       0.037802             14.240920      13.682994       1.832458      -8.763217       7.626600       1.819146      21.413167          -0.000000
           93              C      21.158880      10.169519       3.306966      -0.031395      38.653622 0.39343584E+03  0.89627610E+04                                 9.973165                            6.559803      -0.019719       2.007559                    0.999533      26.548332      73.540162       0.655540       0.410146      -1.075262      -0.020670       0.000495       0.039373       0.044471       0.000290      -0.001264       0.002210      -0.005021      -0.009030      -0.004176      -0.000478       0.004654             15.044417      15.629658       1.672117     -10.365650       6.754679       0.946534      22.748915           0.000000
           94              C      21.582623      10.842869       4.394452      -0.088753      34.447940 0.39662211E+03  0.91312858E+04                                 9.286575                            6.673985      -0.007568       1.971163                    0.999663      28.818152      82.522067       0.631722       0.421138      -1.059086      -0.024054      -0.009746       0.009680       0.027700       0.015441       0.007169      -0.000890       0.017687      -0.059257      -0.021795      -0.006571       0.028367             12.317052      11.792529       1.084402      -6.780298       6.377852       1.744349      18.780774          -0.000000
           95              C      19.230381       9.577143       4.509638      -0.196416      37.320779 0.41784255E+03  0.97483701E+04                                 9.739672                            6.817818       0.083389       1.992812                    0.999718      29.838055      86.079731       0.629328       0.417166      -1.061341       0.026427      -0.004717      -0.034212       0.043487       0.022658       0.002779      -0.003378       0.038202      -0.078648      -0.027821      -0.014940       0.042761             13.235727      12.380999       1.762052      -7.104822       6.923106       1.494800      20.403076          -0.000002
           96              C      18.610778      13.851667       7.839527      -0.135651      37.786878 0.41831227E+03  0.97553106E+04                                 9.903914                            6.859321       0.038573       1.981084                    0.999694      29.421514      84.668781       0.622691       0.421787      -1.059155       0.003048      -0.033655      -0.015038       0.036988      -0.006262       0.006131      -0.015454      -0.055753      -0.034119      -0.024968      -0.014390       0.039358             13.950582       5.350690      -0.086209       0.789150      20.057808       8.224008      16.443249          -0.000002
           97              C      18.558045      12.663924       7.052518      -0.185870      38.265335 0.44723787E+03  0.10592881E+05                                 9.916098                            7.049439       0.129566       2.002779                    0.999716      30.149807      87.095810       0.620624       0.416679      -1.063670       0.006382       0.038171       0.021033       0.044047       0.002528       0.017676       0.001497       0.010896       0.127997      -0.027462      -0.020186       0.047648             13.599220       5.568820      -0.749206       0.437983      21.499484       6.438243      13.729356          -0.000002
           98              C      10.563433       4.885033       6.200180      -0.083438      34.315564 0.38632320E+03  0.88327410E+04                                 9.243718                            6.578898       0.034080       1.987571                    0.999681      28.521610      81.296250       0.637639       0.420133      -1.060095      -0.005401      -0.008164      -0.029614       0.031190      -0.004233      -0.016089       0.015029      -0.009507       0.017961      -0.019827      -0.006126       0.025954             12.308228      13.384430      -2.057832       7.165121       6.354504       0.528356      17.185748          -0.000002
           99              C      11.412800       3.574356       3.990251      -0.203329      38.019757 0.44680266E+03  0.10586391E+05                                 9.852281                            7.039667       0.106902       1.993645                    0.999719      30.336835      87.825019       0.621519       0.415929      -1.063506       0.016549      -0.003499       0.029760       0.034231      -0.014820      -0.023164       0.023982       0.005638       0.060969      -0.026419      -0.020340       0.046759             13.259367      14.189968      -1.736248       7.845514       6.981602       1.374958      18.606533          -0.000001
          100              C      12.563498       4.239399       7.465698       0.627484      24.483417 0.25078471E+03  0.51950043E+04                                 7.961143                            5.668618      -0.080696       2.037328                    0.999542      21.980505      61.481134       0.615370       0.480490      -1.015588       0.040221       0.002454       0.052819       0.066434       0.057501      -0.058576      -0.036254      -0.054544      -0.147827      -0.089052      -0.023804       0.112856             11.151453      11.228410      -0.860490       7.088972       5.722178       0.649463      16.503772           0.000001
          101              C      10.190539       4.218824       3.927978       0.210765      35.665300 0.35234805E+03  0.78595048E+04                                 9.662614                            6.374448      -0.023421       2.016263                    0.999693      25.167159      70.468718       0.634948       0.432459      -1.054221      -0.028907       0.000382      -0.041440       0.050528      -0.001280       0.035156      -0.005956      -0.012562       0.033679      -0.037501      -0.000018       0.037519             14.237039      13.679319      -1.831559       8.760544       7.624613       1.818993      21.407185          -0.000000
          102              C      11.742379       4.244833       6.244115      -0.035298      38.762467 0.39487287E+03  0.90013466E+04                                 9.977547                            6.562271       0.008452       2.015284                    0.999330      26.609887      73.671681       0.657012       0.408961      -1.076321      -0.020255      -0.000554      -0.039330       0.044243       0.000279       0.001523       0.001531      -0.006757      -0.010120      -0.004423      -0.000954       0.005377             15.051460      15.637449      -1.672956      10.371564       6.757278       0.946654      22.759654           0.000000
          103              C      12.166121       3.571483       5.156629      -0.087393      34.421561 0.39624577E+03  0.91209436E+04                                 9.285376                            6.673438      -0.007756       1.971213                    0.999629      28.802022      82.482668       0.631343       0.421469      -1.058822      -0.023450       0.009450      -0.009187       0.026900      -0.014855      -0.006633      -0.001137       0.017523      -0.060599      -0.021980      -0.005933       0.027913             12.315166      11.790530      -1.084018       6.779004       6.377055       1.744234      18.777913          -0.000000
          104              C       9.813879       4.837209       5.041443      -0.199402      37.417911 0.41913920E+03  0.97861587E+04                                 9.755748                            6.828280       0.082744       1.992249                    0.999702      29.884469      86.245694       0.628864       0.417153      -1.061353       0.026597       0.005367       0.034194       0.043651      -0.022887      -0.002752      -0.004856       0.039229      -0.079943      -0.029157      -0.014312       0.043469             13.259946      12.399581      -1.762590       7.121010       6.933513       1.498453      20.446743          -0.000002
          105              C      18.610779      21.305670       1.711554      -0.137017      37.806915 0.41859759E+03  0.97632185E+04                                 9.904510                            6.859525       0.040079       1.981394                    0.999689      29.434793      84.700818       0.622999       0.421524      -1.059365       0.003192       0.033766       0.014793       0.037002       0.005739      -0.005620      -0.015160      -0.054620      -0.033697      -0.024156      -0.014326       0.038482             13.951452       5.350974       0.086349      -0.789120      20.059978       8.224098      16.443405          -0.000002
          106              C       9.141540       1.750428       2.498563      -0.186194      38.286643 0.44750257E+03  0.10600937E+05                                 9.920995                            7.052598       0.126062       2.001626                    0.999718      30.157216      87.130407       0.620331       0.416806      -1.063567       0.006385      -0.038300      -0.022172       0.044713      -0.002744      -0.017532       0.001233       0.010938       0.128403      -0.027694      -0.019992       0.047686             13.606908       5.571514       0.749690      -0.437622      21.514330       6.443330      13.734880          -0.000002
          107              C       8.269574       7.613940       2.081754      -0.085765      34.385448 0.38729142E+03  0.88603819E+04                                 9.256046                            6.587313       0.033316       1.986998                    0.999679      28.555047      81.415684       0.637208       0.420155      -1.060085       0.005056      -0.029051       0.003928       0.029748       0.017236      -0.002271       0.009365      -0.023874      -0.027927      -0.020381      -0.006718       0.027099             12.326620      13.407118      -5.809383       4.697168      15.940066      -3.527948       7.632677          -0.000002
          108              C       7.420204       5.067913       1.736196      -0.204697      38.046882 0.44717649E+03  0.10597332E+05                                 9.856113                            7.042040       0.107886       1.993782                    0.999713      30.351982      87.873941       0.621497       0.415862      -1.063563      -0.016779       0.027111      -0.015767       0.035569       0.026731       0.004224       0.004528      -0.037638      -0.073871      -0.025652      -0.019858       0.045510             13.265435      14.196829      -6.552967       4.659803      17.835047      -3.218386       7.764429          -0.000001
          109              C       6.269509       8.527681       0.993885       0.626230      24.500869 0.25101846E+03  0.52007278E+04                                 7.962421                            5.669290      -0.077629       2.037966                    0.999576      21.991524      61.504423       0.615694       0.480157      -1.015829      -0.040587       0.050412      -0.018921       0.067429       0.031413      -0.075578       0.010673       0.057207       0.187326      -0.088614      -0.024000       0.112614             11.153975      11.231032      -6.194849       3.556801      15.335405      -3.419358       6.895489           0.000001
          110              C       8.642466       5.261783       2.353959       0.210198      35.683136 0.35255882E+03  0.78652031E+04                                 9.664896                            6.375797       0.015359       2.026466                    0.999599      25.173700      70.486258       0.634979       0.432383      -1.054291       0.028580      -0.040070       0.017670       0.052294      -0.032142       0.015503      -0.007515      -0.016689       0.018997      -0.037819       0.000017       0.037802             14.240924      13.682987      -7.355723       5.103436      20.624396      -3.682641       8.415388          -0.000000
          111              C       7.090628       7.404846       1.475069      -0.031395      38.653611 0.39343599E+03  0.89627653E+04                                 9.973163                            6.559804      -0.019719       2.007559                    0.999533      26.548333      73.540165       0.655540       0.410146      -1.075262       0.020670      -0.036451       0.014892       0.044471      -0.001051       0.000759       0.004060      -0.000650       0.004084      -0.004176      -0.000478       0.004654             15.044407      15.629645      -8.893889       5.580422      20.998167      -5.082562       8.505408           0.000000
          112              C       6.666885       6.140908       1.278890      -0.088753      34.447936 0.39662218E+03  0.91312880E+04                                 9.286575                            6.673986      -0.007568       1.971163                    0.999663      28.818152      82.522070       0.631722       0.421138      -1.059086       0.024054      -0.005115       0.012748       0.027700       0.012621       0.011425       0.006842       0.035953      -0.004461      -0.021795      -0.006572       0.028367             12.317047      11.792523      -5.821252       3.641613      18.148512      -3.238030       7.010107          -0.000000
          113              C       9.019127       6.528220       2.489394      -0.196416      37.320816 0.41784305E+03  0.97483860E+04                                 9.739681                            6.817823       0.083387       1.992811                    0.999718      29.838086      86.079872       0.629328       0.417167      -1.061340      -0.026428       0.033346      -0.008993       0.043488       0.011393       0.019782       0.004909       0.057776      -0.019928      -0.027820      -0.014941       0.042761             13.235734      12.381000      -5.855956       4.392155      19.428028      -3.798365       7.898174          -0.000002
          114              C      19.055238       9.881222      18.953165      -0.135651      37.786878 0.41831200E+03  0.97553026E+04                                 9.903912                            6.859318       0.038574       1.981084                    0.999694      29.421511      84.668763       0.622691       0.421787      -1.059156      -0.003048       0.026968       0.025131       0.036988       0.003205      -0.008157       0.005373      -0.006550       0.113490      -0.024967      -0.014390       0.039358             13.950579       5.350687       0.693116      -0.387008      22.896832       7.022280      13.604217          -0.000002
          115              C       9.691463       2.983245       0.638012      -0.185870      38.265373 0.44723809E+03  0.10592888E+05                                 9.916105                            7.049441       0.129565       2.002779                    0.999716      30.149818      87.095864       0.620624       0.416679      -1.063670      -0.006383      -0.034249      -0.026953       0.044048       0.017263      -0.004562      -0.023888      -0.049073      -0.051910      -0.027462      -0.020186       0.047649             13.599227       5.568822       0.111287      -0.860677      19.532315       7.270941      15.696544          -0.000002
          116              C      17.686075       6.800412       7.469327      -0.083552      34.317740 0.38635372E+03  0.88335803E+04                                 9.243871                            6.578985       0.034358       1.987630                    0.999681      28.523128      81.300235       0.637662       0.420111      -1.060112       0.005456       0.030429      -0.004053       0.031179      -0.016463       0.002442       0.008944      -0.023952      -0.025043      -0.019892      -0.006052       0.025944             12.308473      13.384709       5.796353      -4.688165      15.919606      -3.520401       7.621103          -0.000001
          117              C      16.836708       9.346439       7.814885      -0.203308      38.019913 0.44680331E+03  0.10586418E+05                                 9.852339                            7.039696       0.106878       1.993636                    0.999719      30.336860      87.825337       0.621514       0.415932      -1.063504      -0.016573      -0.026067       0.014836       0.034267      -0.027104      -0.004610       0.004736      -0.039811      -0.075376      -0.026403      -0.020342       0.046745             13.259483      14.190080       6.548222      -4.657166      17.827465      -3.215945       7.760903          -0.000001
          118              C      15.686010       5.886671       8.557196       0.627389      24.485288 0.25080674E+03  0.51955543E+04                                 7.961337                            5.668723      -0.080417       2.037388                    0.999542      21.981715      61.484281       0.615391       0.480466      -1.015605      -0.040234      -0.049615       0.018338       0.066458      -0.031557       0.075826       0.011101       0.057330       0.187805      -0.089116      -0.023803       0.112919             11.151797      11.228749       6.193060      -3.555869      15.332313      -3.418331       6.894328           0.000001
          119              C      18.058969       9.152569       7.197122       0.210773      35.665297 0.35234701E+03  0.78594783E+04                                 9.662625                            6.374445      -0.023436       2.016258                    0.999693      25.167116      70.468653       0.634947       0.432460      -1.054220       0.028901       0.038004      -0.016502       0.050516       0.031881      -0.014878      -0.007940      -0.017239       0.019656      -0.037505      -0.000016       0.037522             14.237101      13.679374       7.353696      -5.101606      20.618985      -3.681372       8.412942          -0.000000
          120              C      16.507129       7.009506       8.076012      -0.035130      38.761776 0.39485865E+03  0.90009888E+04                                 9.977654                            6.562309       0.008295       2.015239                    0.999330      26.609338      73.671288       0.656984       0.408981      -1.076303       0.020259       0.036441      -0.014823       0.044251       0.001503      -0.000337       0.004099      -0.000697       0.008053      -0.004421      -0.000959       0.005380             15.051707      15.637698       8.899228      -5.583617      21.008136      -5.085529       8.509286           0.000000
          121              C      16.083387       8.273444       8.272191      -0.087507      34.423759 0.39627710E+03  0.91218103E+04                                 9.285530                            6.673526      -0.007483       1.971270                    0.999629      28.803541      82.486656       0.631366       0.421447      -1.058840       0.023418       0.004831      -0.012268       0.026874      -0.011878      -0.011065       0.006933       0.036718      -0.003170      -0.022047      -0.005856       0.027903             12.315415      11.790753       5.820378      -3.640837      18.146289      -3.237464       7.009204          -0.000000
          122              C      18.435629       7.886132       7.061687      -0.199382      37.418027 0.41913925E+03  0.97861661E+04                                 9.755796                            6.828302       0.082719       1.992240                    0.999702      29.884474      86.245909       0.628859       0.417156      -1.061351      -0.026612      -0.033613       0.008396       0.043686      -0.011455      -0.019990       0.003927       0.059973      -0.017668      -0.029159      -0.014296       0.043455             13.260047      12.399680       5.870748      -4.399012      19.469387      -3.807827       7.911073          -0.000002
          123              C      19.055237      12.618849       9.700078      -0.137017      37.806924 0.41859738E+03  0.97632125E+04                                 9.904510                            6.859523       0.040079       1.981394                    0.999689      29.434790      84.700804       0.622999       0.421524      -1.059365      -0.003192      -0.026785      -0.025329       0.037002      -0.002938       0.007476       0.005299      -0.006288       0.111300      -0.024156      -0.014326       0.038482             13.951460       5.350976      -0.693032       0.387126      22.897377       7.023071      13.606027          -0.000002
          124              C      19.107968      11.431107       8.913069      -0.186193      38.286622 0.44750190E+03  0.10600916E+05                                 9.920988                            7.052591       0.126066       2.001628                    0.999718      30.157185      87.130267       0.620331       0.416806      -1.063567      -0.006386       0.035347       0.026627       0.044712      -0.017213       0.004307      -0.024151      -0.049032      -0.051510      -0.027694      -0.019991       0.047685             13.606908       5.571513      -0.110761       0.860981      19.542900       7.277828      15.706310          -0.000002
          125              C      18.833008      15.025521       9.956047       0.078113      39.061504 0.36133990E+03  0.80965945E+04                                10.212253                            6.375061      -0.151747       1.970673                    0.999395      25.864915      72.165610       0.648090       0.421778      -1.062722      -0.000060      -0.002139      -0.001439       0.002579       0.003438      -0.004834       0.012525      -0.012373      -0.009183      -0.014779      -0.001187       0.015965             16.692904       5.621916      -0.411851       0.621504      26.981992      11.229768      17.474802          -0.000000
          126              C      18.833010      17.392357      11.524334       0.196601      36.298390 0.36597511E+03  0.82401495E+04                                 9.768650                            6.491844      -0.120145       1.983075                    0.999509      25.466093      71.607687       0.629951       0.431833      -1.054748      -0.000009       0.051563       0.034118       0.061829       0.009691      -0.015305       0.028859      -0.031771      -0.017031      -0.037971       0.000112       0.037859             14.458304       5.678642       0.007176      -0.011072      22.274880       8.095325      15.421391           0.000000
          127              C      28.249516      28.217535      18.697196       0.078113      39.061506 0.36133993E+03  0.80965952E+04                                10.212253                            6.375061      -0.151747       1.970673                    0.999395      25.864916      72.165614       0.648090       0.421778      -1.062722       0.000060       0.002159       0.001409       0.002579      -0.003111       0.005050       0.012588      -0.012225      -0.008740      -0.014779      -0.001187       0.015965             16.692900       5.621915       0.411792      -0.621543      26.981724      11.229875      17.475060          -0.000000
          128              C      28.249514      25.850699      17.128909       0.196600      36.298421 0.36597555E+03  0.82401626E+04                                 9.768656                            6.491848      -0.120146       1.983074                    0.999509      25.466119      71.607791       0.629951       0.431833      -1.054748       0.000010      -0.051519      -0.034184       0.061828      -0.010317       0.014889       0.028848      -0.031799      -0.017109      -0.037970       0.000111       0.037859             14.458306       5.678642      -0.007417       0.010910      22.274749       8.095382      15.421526           0.000000
          129              C      18.833008      13.803183       9.146115       0.078113      39.061508 0.36133995E+03  0.80965957E+04                                10.212253                            6.375061      -0.151747       1.970673                    0.999395      25.864917      72.165615       0.648090       0.421778      -1.062722       0.000060       0.002139       0.001439       0.002579       0.003438      -0.004834       0.012525      -0.012373      -0.009183      -0.014779      -0.001187       0.015965             16.692904       5.621916      -0.411851       0.621504      26.981993      11.229768      17.474803          -0.000000
          130              C      18.833006      11.436347       7.577828       0.196601      36.298390 0.36597511E+03  0.82401495E+04                                 9.768650                            6.491844      -0.120145       1.983075                    0.999509      25.466093      71.607688       0.629951       0.431833      -1.054748       0.000008      -0.051563      -0.034118       0.061829       0.009691      -0.015305       0.028859      -0.031771      -0.017031      -0.037971       0.000112       0.037859             14.458305       5.678642       0.007176      -0.011072      22.274881       8.095326      15.421392           0.000000
          131              C       9.416500       0.611169       0.404966       0.078113      39.061508 0.36133995E+03  0.80965958E+04                                10.212253                            6.375061      -0.151747       1.970673                    0.999395      25.864917      72.165617       0.648090       0.421778      -1.062722      -0.000060      -0.002159      -0.001409       0.002579      -0.003111       0.005050       0.012588      -0.012225      -0.008740      -0.014779      -0.001187       0.015965             16.692900       5.621915       0.411792      -0.621542      26.981725      11.229876      17.475060          -0.000000
          132              C       9.416502       2.978005       1.973253       0.196600      36.298419 0.36597552E+03  0.82401619E+04                                 9.768656                            6.491848      -0.120146       1.983074                    0.999509      25.466118      71.607788       0.629951       0.431833      -1.054748      -0.000010       0.051519       0.034184       0.061828      -0.010317       0.014889       0.028848      -0.031799      -0.017109      -0.037970       0.000111       0.037859             14.458305       5.678642      -0.007417       0.010910      22.274749       8.095381      15.421525           0.000000
          133              N      18.833010      18.565685      12.301792      -0.169798      50.920852 0.42687299E+03  0.97974092E+04                                11.466776                            6.595412      -0.177392       2.001647                    0.998140      25.614251      68.274964       0.698356       0.382135      -1.108680       0.000112      -0.007031      -0.005052       0.008659       0.044975      -0.068025       0.035810      -0.085041       0.023961      -0.114087       0.051900       0.062187             18.416948      13.679839       5.268526      -7.950140      21.949306       2.746710      19.621700          -0.000001
          134              N      28.249514      24.677371      16.351451      -0.169800      50.920930 0.42687428E+03  0.97974474E+04                                11.466787                            6.595423      -0.177394       2.001645                    0.998140      25.614305      68.275162       0.698356       0.382135      -1.108680      -0.000111       0.007394       0.004507       0.008660      -0.045112       0.067934       0.035891      -0.084854       0.024530      -0.114088       0.051900       0.062188             18.416944      13.679822      -5.267586       7.950736      21.947405       2.747547      19.623606          -0.000001
          135              N      18.833006      10.263019       6.800370      -0.169798      50.920853 0.42687299E+03  0.97974092E+04                                11.466776                            6.595412      -0.177392       2.001647                    0.998140      25.614251      68.274965       0.698356       0.382135      -1.108680      -0.000112       0.007031       0.005052       0.008659       0.044975      -0.068025       0.035810      -0.085041       0.023961      -0.114087       0.051900       0.062187             18.416949      13.679840       5.268526      -7.950141      21.949308       2.746711      19.621701          -0.000001
          136              N       9.416502       4.151333       2.750711      -0.169800      50.920927 0.42687426E+03  0.97974467E+04                                11.466787                            6.595423      -0.177394       2.001645                    0.998140      25.614304      68.275161       0.698355       0.382135      -1.108680       0.000111      -0.007394      -0.004507       0.008660      -0.045112       0.067934       0.035891      -0.084854       0.024530      -0.114088       0.051900       0.062188             18.416944      13.679822      -5.267586       7.950735      21.947405       2.747546      19.623605          -0.000001
          137              O      14.639090      17.935672      16.990418      -0.602029      33.960116 0.51181312E+03  0.12123728E+05                                 8.285998                            6.887573       0.520920       2.199948                    0.998894      27.966954      72.395518       0.743925       0.347578      -1.151034       0.024978       0.025360      -0.021653       0.041664       0.010594       0.015214      -0.044928       0.020942      -0.224067      -0.093993       0.041550       0.052444             10.326771      13.166669       1.741250      -5.717315       6.649025      -1.412483      11.164618           0.000001
          138              O      16.046105      19.365448      17.983157      -0.574547      30.738664 0.45713195E+03  0.10537152E+05                                 7.724275                            6.492843       0.512094       2.208462                    0.998992      27.257985      69.827226       0.768360       0.345827      -1.151363      -0.006830      -0.011525      -0.028319       0.031328      -0.044904       0.036186       0.025673      -0.064678       0.091877      -0.087076       0.036645       0.050431              9.357058       7.356551      -0.458996      -3.189664       6.228459       1.782386      14.486163          -0.000000
          139              O      24.055592      25.307384      11.662825      -0.602270      33.963289 0.51186635E+03  0.12125271E+05                                 8.286070                            6.887653       0.524368       2.200908                    0.998891      27.969822      72.403149       0.743968       0.347550      -1.151061       0.025299      -0.025308       0.021432       0.041711      -0.010411      -0.015335      -0.044789       0.022074      -0.223172      -0.093741       0.041276       0.052465             10.326750      13.166697      -1.741229       5.717245       6.649089      -1.412533      11.164465           0.000000
          140              O      25.462605      23.877608      10.670086      -0.574553      30.736141 0.45708045E+03  0.10535635E+05                                 7.723605                            6.492404       0.511534       2.208278                    0.998984      27.256117      69.820653       0.768402       0.345820      -1.151373      -0.006835       0.011568       0.028809       0.031788       0.045452      -0.036160       0.025907      -0.064694       0.093005      -0.087658       0.036840       0.050818              9.355996       7.355613       0.458986       3.188946       6.227991       1.782320      14.484383          -0.000000
          141              O      32.443434      20.605210      18.759278      -0.602029      33.960102 0.51181308E+03  0.12123726E+05                                 8.285995                            6.887572       0.520920       2.199948                    0.998894      27.966953      72.395513       0.743925       0.347578      -1.151034      -0.024978       0.010054      -0.031795       0.041664       0.018140       0.003825       0.005183       0.139328       0.131092      -0.093993       0.041549       0.052444             10.326763      13.166656      -4.586304       3.832143       9.464398      -2.604195       8.349234           0.000001
          142              O      31.036419      19.133665      17.829576      -0.574547      30.738670 0.45713201E+03  0.10537153E+05                                 7.724276                            6.492843       0.512094       2.208462                    0.998992      27.257986      69.827233       0.768360       0.345827      -1.151363       0.006830       0.030571      -0.000426       0.031328       0.015820      -0.055458       0.012989      -0.094643       0.001983      -0.087076       0.036645       0.050431              9.357058       7.356552      -3.116273       0.820657      14.511071      -1.723543       6.203552          -0.000000
          143              O      23.026932      22.637846       9.893965      -0.602256      33.964006 0.51187718E+03  0.12125603E+05                                 8.286215                            6.887750       0.524336       2.200889                    0.998891      27.970086      72.404276       0.743958       0.347552      -1.151058      -0.025323      -0.009880       0.031674       0.041739      -0.018190      -0.003604       0.004922       0.139489       0.129114      -0.093740       0.041281       0.052459             10.326979      13.166994       4.586417      -3.832223       9.464478      -2.604250       8.349466           0.000001
          144              O      21.619919      24.109391      10.823667      -0.574537      30.736783 0.45709001E+03  0.10535921E+05                                 7.723741                            6.492497       0.511508       2.208262                    0.998984      27.256354      69.821690       0.768391       0.345822      -1.151369       0.006830      -0.031067       0.000580       0.031814      -0.015590       0.055952       0.012958      -0.095285       0.001208      -0.087656       0.036844       0.050812              9.356200       7.355764       3.115729      -0.820424      14.509801      -1.723186       6.203037          -0.000000
          145              O      23.026926      10.893032       2.111744      -0.602029      33.960117 0.51181314E+03  0.12123729E+05                                 8.285999                            6.887573       0.520920       2.199948                    0.998894      27.966953      72.395518       0.743925       0.347578      -1.151034      -0.024978      -0.025360       0.021653       0.041664       0.010594       0.015214      -0.044928       0.020942      -0.224067      -0.093993       0.041549       0.052444             10.326772      13.166670       1.741250      -5.717315       6.649025      -1.412483      11.164619           0.000001
          146              O      21.619911       9.463256       1.119005      -0.574547      30.738671 0.45713208E+03  0.10537155E+05                                 7.724276                            6.492844       0.512094       2.208462                    0.998992      27.257987      69.827235       0.768360       0.345827      -1.151363       0.006830       0.011525       0.028319       0.031328      -0.044905       0.036186       0.025673      -0.064678       0.091877      -0.087076       0.036645       0.050431              9.357060       7.356553      -0.458996      -3.189665       6.228460       1.782386      14.486166          -0.000000
          147              O      13.610424       3.521320       7.439337      -0.602270      33.963286 0.51186631E+03  0.12125270E+05                                 8.286069                            6.887652       0.524368       2.200908                    0.998891      27.969822      72.403147       0.743968       0.347550      -1.151061      -0.025299       0.025308      -0.021432       0.041711      -0.010411      -0.015335      -0.044789       0.022074      -0.223172      -0.093741       0.041276       0.052465             10.326749      13.166696      -1.741228       5.717244       6.649088      -1.412533      11.164464           0.000001
          148              O      12.203411       4.951096       8.432076      -0.574553      30.736139 0.45708042E+03  0.10535634E+05                                 7.723605                            6.492404       0.511534       2.208278                    0.998984      27.256117      69.820652       0.768402       0.345820      -1.151373       0.006835      -0.011568      -0.028809       0.031788       0.045452      -0.036160       0.025907      -0.064693       0.093005      -0.087658       0.036840       0.050818              9.355995       7.355613       0.458986       3.188946       6.227991       1.782320      14.484382          -0.000000
          149              O       5.222582       8.223494       0.342884      -0.602029      33.960104 0.51181311E+03  0.12123728E+05                                 8.285996                            6.887573       0.520919       2.199948                    0.998894      27.966954      72.395516       0.743925       0.347578      -1.151034       0.024978      -0.010054       0.031795       0.041664       0.018140       0.003825       0.005183       0.139328       0.131092      -0.093993       0.041549       0.052444             10.326763      13.166657      -4.586305       3.832143       9.464399      -2.604195       8.349234           0.000000
          150              O       6.629597       9.695039       1.272586      -0.574547      30.738667 0.45713196E+03  0.10537152E+05                                 7.724275                            6.492843       0.512094       2.208462                    0.998992      27.257986      69.827230       0.768360       0.345827      -1.151363      -0.006829      -0.030571       0.000426       0.031328       0.015820      -0.055458       0.012989      -0.094643       0.001983      -0.087076       0.036645       0.050431              9.357057       7.356551      -3.116272       0.820657      14.511069      -1.723543       6.203552          -0.000000
          151              O      14.639084       6.190858       9.208197      -0.602256      33.964006 0.51187719E+03  0.12125604E+05                                 8.286215                            6.887750       0.524336       2.200889                    0.998891      27.970087      72.404278       0.743958       0.347552      -1.151058       0.025323       0.009880      -0.031674       0.041739      -0.018190      -0.003604       0.004922       0.139489       0.129114      -0.093740       0.041281       0.052459             10.326979      13.166994       4.586417      -3.832223       9.464478      -2.604250       8.349466           0.000001
          152              O      16.046097       4.719313       8.278495      -0.574537      30.736789 0.45709012E+03  0.10535924E+05                                 7.723743                            6.492498       0.511508       2.208262                    0.998984      27.256355      69.821697       0.768391       0.345822      -1.151369      -0.006830       0.031067      -0.000580       0.031814      -0.015590       0.055952       0.012958      -0.095285       0.001207      -0.087656       0.036844       0.050812              9.356203       7.355765       3.115730      -0.820424      14.509804      -1.723187       6.203038          -0.000000

******************************************************
Auxiliary information for the entire system
The total spin magnetic moment of the unit cell is   -0.000101
The total net atomic charge of the unit cell is   -0.000001
Accuracy of reproducing the electrostatic potential in the unit cell:
  The inner radius (bohr) =    5.0000
  The outer radius (bohr) =   12.0000
  Valid grid points have density less than (e/(bohr^3)) =    0.0001
  The number of valid grid points were=      1584164
  The rms potential error without charges in kcal/mol is=      2.46849
  The rms potential error with partial charges in kcal/mol is=      0.63480
  The RRMSE value at monopole order=      0.25716
  The rms potential error with partial charges and cloud penetration in kcal/mol is=      0.63932
  The RRMSE value at monopole order with cloud penetration is=      0.25899
  The rms potential error with partial charges and atomic dipoles in kcal/mol is=      0.25469
  The RRMSE value at dipole order=      0.10318
  The rms potential error with partial charges, atomic dipoles and cloud penetration in kcal/mol is=      0.24835
  The RRMSE value at dipole order with cloud penetration=      0.10061

******************************************************
The electron densities and ab initio electrostatic potential were computed in VASP using the PBE functional and
projector augmented wave method. See the main text of the journal article for a description of computational details.
The atomic charges, dipoles, and quadrupoles were computed with the DDEC6 method as described in
(a) T. A. Manz and N. Gabaldon Limas, RSC Adv. 6 (2016) 47771-47801 DOI: 10.1039/c6ra04656h
(b) N. Gabaldon Limas and T. A. Manz, RSC Adv. 8 (2018) 2678-2707 DOI: 10.1039/c7ra11829e.
For each atom in the material, the electron cloud parameters were fit to the spherically averaged atom-in-material
electron density using radial positions for which this density was between 10^-4 and 10^-2 electrons per cubic bohr.
The polarizabilities, dispersion coefficients, and quantum Drude oscillator (QDO) parameters were fit using the MCLF method.
The magnetic structure of the system was optimized in VASP from the default ferromagnetic initial guess using spin polarization.
The atomic spin moments (ASMs) were computed on this optimized magnetic structure using the DDEC6 partition as inputs
to the method of T. A. Manz and D. S. Sholl, J. Chem. Theory Comput. 7 (2011) 4146-4164 DOI: 10.1021/ct200539n.
The RMSE and RRMSE were computed using a uniform grid with Ewald summation.
