# Supplementary material for: A collection of forcefield precursors for metal–organic frameworks
Source: RSC Adv. 2019 Nov 13;9(63):36492–507. doi: 10.1039/c9ra07327b (PMC9075174; doi:10.1039/c9ra07327b)
Supplement: RA-009-C9RA07327B-s5863 [file RA-009-C9RA07327B-s5863.xyz]

   38
jmolscript: load "" {1 1 1} spacegroup "x,y,z" unitcell [{      9.585600     0.000000     0.000000 }, {      3.319270     9.460927     0.000000 }, {     -3.319286    -1.967574     9.254063 }]
Mg     4.792800     0.000000     0.000000     1.466765
Mg     0.000000     0.000000     0.000000     1.466764
H      7.867382     7.550327     3.050139     0.148717
H      0.697997     0.358950     3.135277     0.391814
H      6.510999     1.413222     8.019571     0.148708
H      4.094796     2.992077     1.003140     0.391816
H      1.718202    -0.056974     6.203924     0.148716
H      8.887587     7.134403     6.118786     0.391814
H      3.074585     6.080131     1.234492     0.148708
H      5.490788     4.501276     8.250923     0.391816
C      5.794645     8.617767     1.811946     0.683706
C      6.122463     8.554804     3.269460    -0.167904
C      7.297019     7.917530     3.685893    -0.213100
C      1.966858    -0.327817     4.238361     0.316029
C     -1.001863    -0.019894     8.806166     0.683704
C     -1.329684     1.418848     9.047697    -0.167907
C      7.081360     1.958709     8.510962    -0.213079
C      2.825933     4.213870     0.560796     0.316018
C      3.790939    -1.124414     7.442117     0.683706
C      3.463121    -1.061451     5.984603    -0.167905
C      2.288565    -0.424177     5.568170    -0.213093
C      7.618726     7.821170     5.015702     0.316035
C     10.587447     7.513247     0.447897     0.683704
C     10.915268     6.074505     0.206366    -0.167909
C      2.504224     5.534644     0.743101    -0.213072
C      6.759651     3.279483     8.693267     0.316025
O      6.671483     8.332837     0.971677    -0.684436
O      4.594304     8.948633     1.519517    -0.702692
O      0.813899     0.351960     3.946858    -0.505522
O     -1.878699    -0.782535     8.352717    -0.684434
O      0.198478    -0.374738     9.068982    -0.702692
O      3.978892     3.787368     1.165087    -0.505521
O      2.914101    -0.839484     8.282386    -0.684436
O      4.991280    -1.455280     7.734546    -0.702692
O      8.771685     7.141393     5.307205    -0.505523
O     11.464283     8.275888     0.901346    -0.684435
O      9.387106     7.868091     0.185081    -0.702692
O      5.606692     3.705985     8.088976    -0.505522

The following XYZ coordinates are in angstroms. Other properties are in atomic units.
The sperically averaged electron density of each atom fit to a function of the form exp(a - br)
eigen_1, eigen_2 and eigen_3 are the three eigenvalues of traceless quadrupole moment tensor
  atom number  atomic symbol              X              Y              Z     net charge C6 coefficient C8 coefficient C10 coefficient fluctuating dipole atomic polarizability isotropic forcefield polarizability              a              b squared Pearson coefficient          <r^3>          <r^4>         wp_QDO          m_QDO          q_QDO       dipole_x       dipole_y       dipole_z         dipole            Qxy            Qxz            Qyz     Q(x^2-y^2)  Q(3z^2 - R^2)        eigen_1        eigen_2        eigen_3 static polarizability      alpha(xx)      alpha(xy)      alpha(xz)      alpha(yy)      alpha(yz)      alpha(zz) atomic spin moment
            1             Mg       4.792800       0.000000       0.000000       1.466765      32.741939 0.42167958E+03  0.99213803E+04                                11.785534                            9.084287      -1.212827       1.752505                    0.998242      18.182878      53.749535       0.354720       0.733889      -0.915897       0.000000       0.000000      -0.000000       0.000000       0.047626       0.064421       0.119295      -0.138176       0.342473      -0.145325      -0.066468       0.211793             15.083919      19.721027      -4.461442      -4.694563      14.155136      -2.775319      11.375594          -0.000000
            2             Mg       0.000000       0.000000       0.000000       1.466764      32.741766 0.42167631E+03  0.99212818E+04                                11.785481                            9.084242      -1.212808       1.752513                    0.998242      18.182840      53.749326       0.354722       0.733887      -0.915898      -0.000000       0.000000       0.000000       0.000000      -0.053107      -0.059980       0.129756      -0.187373       0.194884      -0.145324      -0.066469       0.211794             15.083855      19.720919       3.664038       5.340218      12.624868      -3.100662      12.905779          -0.000001
            3              H       7.867382       7.550327       3.050139       0.148717       1.027063 0.73280065E+01  0.70248092E+02                                 1.677722                            1.580871      -0.981660       2.438730                    0.998328       3.261170       8.966629       0.499596       1.278906      -0.710373       0.023998      -0.019782      -0.023075       0.038726      -0.010044      -0.002402       0.007980       0.013487      -0.005668      -0.014290      -0.000936       0.015227              1.724284       1.714313      -0.233314      -0.352349       1.440020       0.195018       2.018520          -0.000000
            4              H       0.697997       0.358950       3.135277       0.391814       0.477801 0.27832740E+01  0.21328187E+02                                 1.071785                            1.021959      -1.183527       2.463219                    0.999992       2.267148       5.912541       0.568023       1.407156      -0.681167      -0.011385       0.004167      -0.018127       0.021807      -0.011330       0.008848      -0.006551       0.016177      -0.008998      -0.012964      -0.007507       0.020471              1.096421       0.976088      -0.043065       0.127751       0.912118      -0.025075       1.401058          -0.000000
            5              H       6.510999       1.413222       8.019571       0.148708       1.027076 0.73280893E+01  0.70248735E+02                                 1.677698                            1.580850      -0.981575       2.438757                    0.998329       3.261181       8.966504       0.499616       1.278856      -0.710383      -0.024000      -0.018460      -0.024151       0.038730       0.000258       0.010323       0.008083       0.012995      -0.007146      -0.014290      -0.000936       0.015225              1.724258       1.714286       0.296115       0.301482       1.914127       0.295822       1.544361          -0.000000
            6              H       4.094796       2.992077       1.003140       0.391816       0.477798 0.27832520E+01  0.21327985E+02                                 1.071782                            1.021956      -1.183537       2.463216                    0.999992       2.267141       5.912526       0.568022       1.407160      -0.681166       0.011385      -0.018597       0.000306       0.021807      -0.011011       0.009242      -0.005254       0.010077      -0.027297      -0.012964      -0.007507       0.020471              1.096419       0.976085      -0.133914       0.015554       1.390109       0.076555       0.923061          -0.000000
            7              H       1.718202      -0.056974       6.203924       0.148716       1.027068 0.73280448E+01  0.70248546E+02                                 1.677727                            1.580875      -0.981663       2.438729                    0.998328       3.261176       8.966649       0.499596       1.278905      -0.710373      -0.023998       0.019782       0.023075       0.038726      -0.010044      -0.002402       0.007980       0.013487      -0.005668      -0.014291      -0.000936       0.015227              1.724289       1.714318      -0.233315      -0.352351       1.440023       0.195020       2.018527          -0.000000
            8              H       8.887587       7.134403       6.118786       0.391814       0.477801 0.27832748E+01  0.21328194E+02                                 1.071785                            1.021959      -1.183527       2.463219                    0.999992       2.267148       5.912541       0.568023       1.407156      -0.681167       0.011385      -0.004167       0.018127       0.021807      -0.011330       0.008848      -0.006551       0.016177      -0.008998      -0.012964      -0.007507       0.020471              1.096421       0.976088      -0.043065       0.127751       0.912118      -0.025075       1.401058          -0.000000
            9              H       3.074585       6.080131       1.234492       0.148708       1.027081 0.73281265E+01  0.70249178E+02                                 1.677702                            1.580853      -0.981578       2.438755                    0.998328       3.261187       8.966525       0.499616       1.278855      -0.710384       0.024000       0.018460       0.024151       0.038730       0.000258       0.010323       0.008083       0.012995      -0.007146      -0.014290      -0.000936       0.015226              1.724263       1.714291       0.296117       0.301484       1.914132       0.295823       1.544365          -0.000000
           10              H       5.490788       4.501276       8.250923       0.391816       0.477798 0.27832524E+01  0.21327986E+02                                 1.071782                            1.021956      -1.183537       2.463216                    0.999992       2.267141       5.912523       0.568023       1.407158      -0.681167      -0.011385       0.018597      -0.000306       0.021807      -0.011011       0.009242      -0.005254       0.010077      -0.027297      -0.012964      -0.007507       0.020471              1.096418       0.976085      -0.133914       0.015554       1.390108       0.076555       0.923061          -0.000000
           11              C       5.794645       8.617767       1.811946       0.683706      24.310420 0.24304503E+03  0.50118899E+04                                 7.882901                            5.608136      -0.313590       1.959333                    0.998806      21.966679      61.967800       0.612082       0.485268      -1.009740      -0.036884      -0.037737      -0.066620       0.084987       0.016434      -0.003200       0.009755      -0.150620      -0.231164      -0.077960      -0.038103       0.116063              9.694810      10.930334      -1.347852       0.624633       4.771701      -0.733007      13.382393          -0.000002
           12              C       6.122463       8.554804       3.269460      -0.167904      42.634336 0.50617999E+03  0.12247045E+05                                10.429230                            7.370184       0.043079       1.990100                    0.999343      29.309590      82.919894       0.629067       0.402423      -1.083372       0.041425      -0.048045       0.021979       0.067137      -0.006345       0.020959       0.004742       0.018202      -0.059135      -0.030427       0.001726       0.028701             13.132328      11.085319      -2.962444       2.825116       6.747261      -0.938040      21.564404          -0.000000
           13              C       7.297019       7.917530       3.685893      -0.213100      38.041649 0.46798925E+03  0.11243416E+05                                 9.896426                            7.287269      -0.149832       1.913171                    0.999191      30.844174      90.594828       0.599127       0.425525      -1.055027      -0.030676      -0.004211      -0.034101       0.046061      -0.012621      -0.008293       0.026900       0.015950      -0.141990      -0.057385       0.013674       0.043711             11.816245      10.568428      -2.893808       3.020678       6.565860      -1.342544      18.314448          -0.000000
           14              C       1.966858      -0.327817       4.238361       0.316029      29.907297 0.34262222E+03  0.75796197E+04                                 8.552490                            6.324669      -0.030908       2.012432                    0.999473      24.488107      68.001346       0.632387       0.437816      -1.052319      -0.084879       0.046295      -0.009180       0.097118      -0.037428       0.014981       0.004972       0.056210      -0.053245      -0.043089      -0.014283       0.057372             10.140939       9.197048      -2.657317       1.857367       5.822485      -0.534473      15.403283          -0.000000
           15              C      -1.001863      -0.019894       8.806166       0.683704      24.310320 0.24304392E+03  0.50118616E+04                                 7.882884                            5.608125      -0.313601       1.959331                    0.998805      21.966631      61.967635       0.612082       0.485268      -1.009740       0.036884      -0.057316      -0.050767       0.084987       0.006552      -0.015404      -0.029922       0.035990       0.328658      -0.077966      -0.038099       0.116065              9.694787      10.930309      -0.891281       1.188474      13.308155       1.082000       4.845895          -0.000002
           16              C      -1.329684       1.418848       9.047697      -0.167907      42.634725 0.50618566E+03  0.12247222E+05                                10.429301                            7.370231       0.043080       1.990098                    0.999343      29.309769      82.920645       0.629064       0.402424      -1.083371      -0.041416       0.031488      -0.042409       0.067121      -0.021814       0.001849       0.000168       0.039715       0.005369      -0.030419       0.001717       0.028702             13.132424      11.085373      -3.379480       2.310137      21.305374       2.157254       7.006525          -0.000000
           17              C       7.081360       1.958709       8.510962      -0.213079      38.041317 0.46798399E+03  0.11243268E+05                                 9.896429                            7.287277      -0.149861       1.913165                    0.999191      30.843954      90.594354       0.599120       0.425531      -1.055023       0.030684      -0.032485      -0.011212       0.046071       0.005478       0.014069       0.011761       0.087191       0.071687      -0.057382       0.013673       0.043709             11.816245      10.568422      -3.556466       2.202322      18.352520       1.163503       6.527794          -0.000000
           18              C       2.825933       4.213870       0.560796       0.316018      29.907311 0.34262273E+03  0.75796304E+04                                 8.552472                            6.324659      -0.030842       2.012452                    0.999473      24.488139      68.001332       0.632390       0.437814      -1.052321       0.084879      -0.018601       0.043379       0.097120      -0.022438       0.033489       0.004850       0.056817      -0.051420      -0.043091      -0.014277       0.057368             10.140914       9.197023      -2.369396       2.212933      15.206313       1.460696       6.019407          -0.000000
           19              C       3.790939      -1.124414       7.442117       0.683706      24.310422 0.24304506E+03  0.50118908E+04                                 7.882901                            5.608136      -0.313591       1.959333                    0.998806      21.966682      61.967810       0.612082       0.485268      -1.009741       0.036884       0.037737       0.066620       0.084987       0.016434      -0.003200       0.009755      -0.150620      -0.231164      -0.077960      -0.038103       0.116063              9.694809      10.930334      -1.347852       0.624632       4.771701      -0.733006      13.382392          -0.000002
           20              C       3.463121      -1.061451       5.984603      -0.167905      42.634434 0.50618134E+03  0.12247086E+05                                10.429247                            7.370195       0.043078       1.990099                    0.999343      29.309627      82.920034       0.629066       0.402423      -1.083371      -0.041425       0.048044      -0.021978       0.067137      -0.006345       0.020959       0.004742       0.018202      -0.059134      -0.030427       0.001726       0.028701             13.132351      11.085336      -2.962448       2.825122       6.747270      -0.938043      21.564447          -0.000000
           21              C       2.288565      -0.424177       5.568170      -0.213093      38.041458 0.46798644E+03  0.11243331E+05                                 9.896387                            7.287242      -0.149826       1.913174                    0.999191      30.844091      90.594477       0.599129       0.425524      -1.055028       0.030676       0.004211       0.034101       0.046061      -0.012622      -0.008293       0.026899       0.015951      -0.141988      -0.057385       0.013673       0.043711             11.816196      10.568385      -2.893796       3.020656       6.565835      -1.342533      18.314368          -0.000000
           22              C       7.618726       7.821170       5.015702       0.316035      29.907206 0.34262099E+03  0.75795857E+04                                 8.552472                            6.324657      -0.030906       2.012434                    0.999473      24.488061      68.001179       0.632388       0.437816      -1.052319       0.084879      -0.046295       0.009180       0.097118      -0.037428       0.014981       0.004972       0.056210      -0.053244      -0.043089      -0.014283       0.057372             10.140916       9.197029      -2.657311       1.857363       5.822474      -0.534473      15.403246          -0.000000
           23              C      10.587447       7.513247       0.447897       0.683704      24.310321 0.24304394E+03  0.50118622E+04                                 7.882884                            5.608126      -0.313602       1.959331                    0.998805      21.966634      61.967649       0.612082       0.485268      -1.009740      -0.036884       0.057316       0.050767       0.084987       0.006552      -0.015404      -0.029922       0.035990       0.328658      -0.077966      -0.038100       0.116065              9.694787      10.930310      -0.891280       1.188474      13.308155       1.082000       4.845896          -0.000001
           24              C      10.915268       6.074505       0.206366      -0.167909      42.634819 0.50618694E+03  0.12247261E+05                                10.429318                            7.370242       0.043079       1.990097                    0.999343      29.309804      82.920778       0.629063       0.402424      -1.083371       0.041416      -0.031488       0.042409       0.067121      -0.021815       0.001849       0.000168       0.039715       0.005369      -0.030419       0.001717       0.028702             13.132447      11.085389      -3.379487       2.310140      21.305417       2.157258       7.006534          -0.000000
           25              C       2.504224       5.534644       0.743101      -0.213072      38.041131 0.46798125E+03  0.11243185E+05                                 9.896391                            7.287251      -0.149856       1.913168                    0.999191      30.843872      90.594012       0.599122       0.425530      -1.055023      -0.030684       0.032485       0.011212       0.046071       0.005477       0.014069       0.011761       0.087191       0.071685      -0.057382       0.013672       0.043710             11.816199      10.568381      -3.556444       2.202316      18.352442       1.163502       6.527772          -0.000000
           26              C       6.759651       3.279483       8.693267       0.316025      29.907223 0.34262155E+03  0.75795976E+04                                 8.552455                            6.324647      -0.030840       2.012454                    0.999473      24.488094      68.001171       0.632391       0.437814      -1.052321      -0.084879       0.018600      -0.043379       0.097120      -0.022438       0.033489       0.004850       0.056817      -0.051420      -0.043091      -0.014277       0.057368             10.140893       9.197005      -2.369391       2.212929      15.206278       1.460692       6.019395          -0.000000
           27              O       6.671483       8.332837       0.971677      -0.684436      39.013564 0.54543167E+03  0.13148035E+05                                 9.073357                            7.117667       0.463050       2.166962                    0.998267      29.049271      76.251540       0.729490       0.348310      -1.148607      -0.068992      -0.104671       0.052466       0.135899      -0.008555      -0.063308       0.018037      -0.068556      -0.176986      -0.101411       0.028831       0.072581             10.716217      13.368755      -0.576872      -6.076248       6.507863      -0.152109      12.272035           0.000000
           28              O       4.594304       8.948633       1.519517      -0.702692      46.077308 0.64375747E+03  0.16102635E+05                                10.193897                            7.721602       0.539821       2.199227                    0.997721      29.105417      76.696058       0.705030       0.347315      -1.154578       0.054651      -0.050514       0.074167       0.105068      -0.003631      -0.020552       0.001831      -0.011706      -0.294357      -0.101058       0.044685       0.056373             12.589078      18.500993      -1.776809       6.596941       6.982684      -1.514062      12.283557          -0.000001
           29              O       0.813899       0.351960       3.946858      -0.505522      21.082363 0.29742296E+03  0.61931555E+04                                 5.920079                            5.173315       0.417740       2.221031                    0.999244      24.756220      61.430400       0.871714       0.337438      -1.151744       0.079787      -0.061860       0.032613       0.106096      -0.073271       0.097136      -0.046418       0.100527       0.114928      -0.108225      -0.054522       0.162747              6.269314       7.053595      -1.790610       1.582164       4.727899      -0.677795       7.026447           0.000000
           30              O      -1.878699      -0.782535       8.352717      -0.684434      39.013587 0.54543172E+03  0.13148039E+05                                 9.073372                            7.117676       0.463048       2.166962                    0.998267      29.049230      76.251490       0.729488       0.348311      -1.148606       0.068993       0.073086      -0.091469       0.135898       0.060144       0.021537      -0.008497       0.056242       0.197407      -0.101410       0.028829       0.072581             10.716237      13.368769       5.823436       1.827934      12.084644       1.033613       6.695298           0.000000
           31              O       0.198478      -0.374738       9.068982      -0.702692      46.077145 0.64375553E+03  0.16102571E+05                                10.193864                            7.721583       0.539804       2.199221                    0.997721      29.105405      76.695935       0.705032       0.347315      -1.154579      -0.054652       0.083049      -0.033989       0.105068       0.019350       0.007829      -0.029458       0.135453       0.147117      -0.101060       0.044684       0.056376             12.589029      18.500939      -6.822179       0.366005      12.670202      -0.304779       6.595948          -0.000001
           32              O       3.978892       3.787368       1.165087      -0.505521      21.082227 0.29742072E+03  0.61930949E+04                                 5.920043                            5.173285       0.417730       2.221028                    0.999244      24.756178      61.430150       0.871719       0.337437      -1.151745      -0.079791       0.044766      -0.053727       0.106100      -0.110248       0.051469      -0.020489      -0.021423      -0.250920      -0.108223      -0.054520       0.162743              6.269274       7.053548      -1.919945       1.422409       7.202740      -0.151587       4.551533           0.000001
           33              O       2.914101      -0.839484       8.282386      -0.684436      39.013563 0.54543166E+03  0.13148035E+05                                 9.073357                            7.117667       0.463050       2.166962                    0.998267      29.049269      76.251536       0.729490       0.348310      -1.148607       0.068992       0.104671      -0.052465       0.135899      -0.008555      -0.063308       0.018037      -0.068555      -0.176985      -0.101411       0.028831       0.072580             10.716217      13.368755      -0.576872      -6.076249       6.507863      -0.152108      12.272035           0.000000
           34              O       4.991280      -1.455280       7.734546      -0.702692      46.077293 0.64375723E+03  0.16102628E+05                                10.193895                            7.721601       0.539822       2.199227                    0.997721      29.105413      76.696041       0.705030       0.347315      -1.154578      -0.054651       0.050514      -0.074167       0.105068      -0.003631      -0.020552       0.001831      -0.011706      -0.294357      -0.101058       0.044685       0.056373             12.589074      18.500988      -1.776809       6.596939       6.982682      -1.514061      12.283553          -0.000001
           35              O       8.771685       7.141393       5.307205      -0.505523      21.082366 0.29742298E+03  0.61931559E+04                                 5.920080                            5.173315       0.417741       2.221031                    0.999244      24.756221      61.430400       0.871714       0.337438      -1.151744      -0.079787       0.061860      -0.032613       0.106096      -0.073271       0.097136      -0.046418       0.100527       0.114928      -0.108225      -0.054522       0.162747              6.269315       7.053596      -1.790611       1.582164       4.727899      -0.677796       7.026449           0.000001
           36              O      11.464283       8.275888       0.901346      -0.684435      39.013597 0.54543190E+03  0.13148045E+05                                 9.073374                            7.117678       0.463048       2.166962                    0.998267      29.049232      76.251501       0.729488       0.348311      -1.148606      -0.068993      -0.073086       0.091469       0.135898       0.060144       0.021537      -0.008497       0.056242       0.197407      -0.101410       0.028829       0.072581             10.716239      13.368772       5.823438       1.827935      12.084647       1.033613       6.695299           0.000000
           37              O       9.387106       7.868091       0.185081      -0.702692      46.077137 0.64375540E+03  0.16102567E+05                                10.193862                            7.721581       0.539805       2.199221                    0.997721      29.105404      76.695926       0.705032       0.347314      -1.154579       0.054653      -0.083049       0.033989       0.105068       0.019350       0.007829      -0.029458       0.135453       0.147117      -0.101060       0.044684       0.056376             12.589027      18.500936      -6.822178       0.366005      12.670199      -0.304779       6.595946          -0.000001
           38              O       5.606692       3.705985       8.088976      -0.505522      21.082224 0.29742065E+03  0.61930928E+04                                 5.920042                            5.173284       0.417731       2.221028                    0.999244      24.756180      61.430145       0.871720       0.337437      -1.151745       0.079791      -0.044766       0.053727       0.106100      -0.110248       0.051470      -0.020489      -0.021423      -0.250921      -0.108223      -0.054520       0.162744              6.269273       7.053548      -1.919946       1.422409       7.202739      -0.151587       4.551532           0.000001

******************************************************
Auxiliary information for the entire system
The total spin magnetic moment of the unit cell is   -0.000012
The total net atomic charge of the unit cell is   -0.000001
Accuracy of reproducing the electrostatic potential in the unit cell:
  The inner radius (bohr) =    5.0000
  The outer radius (bohr) =   12.0000
  Valid grid points have density less than (e/(bohr^3)) =    0.0001
  The number of valid grid points were=        67322
  The rms potential error without charges in kcal/mol is=      5.35489
  The rms potential error with partial charges in kcal/mol is=      1.50816
  The RRMSE value at monopole order=      0.28164
  The rms potential error with partial charges and cloud penetration in kcal/mol is=      1.50127
  The RRMSE value at monopole order with cloud penetration is=      0.28035
  The rms potential error with partial charges and atomic dipoles in kcal/mol is=      0.42721
  The RRMSE value at dipole order=      0.07978
  The rms potential error with partial charges, atomic dipoles and cloud penetration in kcal/mol is=      0.43108
  The RRMSE value at dipole order with cloud penetration=      0.08050

******************************************************
The electron densities and ab initio electrostatic potential were computed in VASP using the PBE functional and
projector augmented wave method. See the main text of the journal article for a description of computational details.
The atomic charges, dipoles, and quadrupoles were computed with the DDEC6 method as described in
(a) T. A. Manz and N. Gabaldon Limas, RSC Adv. 6 (2016) 47771-47801 DOI: 10.1039/c6ra04656h
(b) N. Gabaldon Limas and T. A. Manz, RSC Adv. 8 (2018) 2678-2707 DOI: 10.1039/c7ra11829e.
For each atom in the material, the electron cloud parameters were fit to the spherically averaged atom-in-material
electron density using radial positions for which this density was between 10^-4 and 10^-2 electrons per cubic bohr.
The polarizabilities, dispersion coefficients, and quantum Drude oscillator (QDO) parameters were fit using the MCLF method.
The magnetic structure of the system was optimized in VASP from the default ferromagnetic initial guess using spin polarization.
The atomic spin moments (ASMs) were computed on this optimized magnetic structure using the DDEC6 partition as inputs
to the method of T. A. Manz and D. S. Sholl, J. Chem. Theory Comput. 7 (2011) 4146-4164 DOI: 10.1021/ct200539n.
The RMSE and RRMSE were computed using a uniform grid with Ewald summation.
