# Supplementary material for: A collection of forcefield precursors for metal–organic frameworks
Source: RSC Adv. 2019 Nov 13;9(63):36492–507. doi: 10.1039/c9ra07327b (PMC9075174; doi:10.1039/c9ra07327b)
Supplement: RA-009-C9RA07327B-s5864 [file RA-009-C9RA07327B-s5864.xyz]

  284
jmolscript: load "" {1 1 1} spacegroup "x,y,z" unitcell [{     17.223700     0.000000     0.000000 }, {      0.000000    17.234400     0.000000 }, {      0.000000    -0.165388    17.291509 }]
Zn     7.439088     1.885021     1.305509     0.963991
Zn    10.085338     2.817981    17.011387     1.007769
Zn     7.306466     4.361429    16.928041     0.925454
Zn     8.921704     4.466877     2.317581     0.931868
Zn     7.519867    10.291777     7.144852     1.004081
Zn     5.996776    12.990698     5.954158     0.963959
Zn    13.591738     5.576856     8.759533     0.924934
Zn     7.657657    13.136239     8.612209     0.926264
Zn    16.050938    15.183991    15.986000     0.963991
Zn     1.473488    14.251031     0.280122     1.007769
Zn    15.918316    12.707583     0.363468     0.925454
Zn     0.309854    12.602135    14.973928     0.931868
Zn    16.131717     6.777235    10.146657     1.004081
Zn    14.608626     4.078314    11.337351     0.963959
Zn     4.979888    11.492156     8.531976     0.924934
Zn    16.269507     3.932773     8.679300     0.926264
H     11.942914    16.605813    16.888617     0.130815
H     12.804099    12.915203     2.189105     0.119154
H     11.700059    11.844894     3.816236     0.109320
H      9.629771    12.275536     4.559771     0.106240
H      8.317325    13.881425     4.056588     0.098125
H      8.563624    15.533813     2.655976     0.121710
H     10.883656     3.448190    13.196880     0.132423
H      9.676275     5.570646     9.138563     0.120517
H      7.821282     6.492689     8.417507     0.098361
H      5.937009     6.767249     9.442893     0.088614
H      5.279064     6.025228    11.343230     0.108014
H      6.434774     4.988526    12.880445     0.114391
H     12.263274     4.548697     4.808769     0.135400
H     16.117938     1.914596     5.420888     0.121103
H     17.110024     0.380231     4.212212     0.102447
H     16.639817    16.909806     2.223688     0.105658
H     15.098295     0.300061     0.881867     0.104899
H     13.400039     1.695790     1.269197     0.113464
H      6.877423    -0.074052     4.679082     0.129471
H      9.552264    16.300753     8.420965     0.112888
H     11.186793     0.088952     9.439435     0.108950
H     11.972194     2.140286     9.033084     0.102276
H     11.374531     3.517284     7.414599     0.100568
H      9.807175     3.326087     5.962112     0.115838
H      7.810948     8.429962     3.719404     0.129745
H      6.474389     8.069823    16.506474     0.120608
H      5.723436     9.541878    15.040155     0.109812
H      4.943202    11.604512    15.434401     0.098289
H      5.215336    12.766327    17.213697     0.090809
H      5.875004    12.381942     1.903795     0.123106
H     11.345251     9.324496     8.216925     0.128563
H     14.447240     9.759715    11.725372     0.113386
H     14.853719    11.315429    13.224546     0.106028
H     13.871968    13.270760    13.485648     0.106741
H     12.199547    14.136369    12.358241     0.112826
H     11.100675    13.281860    10.703444     0.116628
H      3.331064     0.463199     0.402892     0.130815
H      4.192249     4.153809    15.102404     0.119154
H      3.088209     5.224118    13.475273     0.109320
H      1.017921     4.793476    12.731738     0.106240
H     16.929175     3.187587    13.234921     0.098125
H     17.175474     1.535199    14.635533     0.121710
H      2.271806    13.620822     4.094629     0.132423
H      1.064425    11.498366     8.152946     0.120517
H     16.433132    10.576323     8.874002     0.098361
H     14.548859    10.301763     7.848616     0.088614
H     13.890914    11.043784     5.948279     0.108014
H     15.046624    12.080486     4.411064     0.114391
H      3.651424    12.520315    12.482740     0.135400
H      7.506088    15.154416    11.870621     0.121103
H      8.498174    16.688781    13.079297     0.102447
H      8.027967     0.159206    15.067821     0.105658
H      6.486445    16.768951    16.409642     0.104899
H      4.788189    15.373222    16.022312     0.113464
H     15.489273    -0.091336    12.612427     0.129472
H      0.940414     0.768259     8.870544     0.112888
H      2.574943    16.980060     7.852074     0.108950
H      3.360344    14.928726     8.258425     0.102276
H      2.762681    13.551728     9.876910     0.100568
H      1.195325    13.742925    11.329397     0.115838
H     16.422798     8.639050    13.572105     0.129745
H     15.086239     8.999189     0.785035     0.120608
H     14.335286     7.527134     2.251354     0.109812
H     13.555052     5.464500     1.857108     0.098289
H     13.827186     4.302685     0.077812     0.090810
H     14.486854     4.687070    15.387714     0.123106
H      2.733401     7.744516     9.074584     0.128563
H      5.835390     7.309297     5.566137     0.113386
H      6.241869     5.753583     4.066963     0.106028
H      5.260118     3.798252     3.805861     0.106741
H      3.587697     2.932643     4.933268     0.112826
H      2.488825     3.787152     6.588065     0.116628
C      9.464423     0.090360     0.643244     0.615858
C     10.410004    16.252155     0.888784    -0.151565
C     11.632887    16.165374     0.231706    -0.086570
C     12.333892    15.015103     0.669181    -0.155593
C     11.548491    14.381807     1.653068     0.069009
C     10.303217    15.159363     1.803504     0.068461
C     11.961860    13.252719     2.398332    -0.087575
C     11.262577    12.565600     3.423719    -0.094952
C      9.955299    12.865918     3.918256    -0.041618
C      9.123394    13.878980     3.591446    -0.073792
C      9.262906    14.920053     2.678455    -0.068049
C     13.663561    14.623723     0.145249     0.624981
C      8.506785     3.825168    14.505847     0.605088
C      8.935656     4.128020    13.113880    -0.133069
C     10.236045     3.882156    12.691968    -0.090782
C     10.439285     4.380537    11.398563    -0.144843
C      9.221569     4.987926    10.961088     0.069121
C      8.267376     4.796065    12.100598     0.067412
C      8.964936     5.568354     9.738578    -0.076246
C      7.786835     6.150089     9.280353    -0.090848
C      6.577731     6.293892     9.921868    -0.042647
C      6.169529     5.860056    11.134003    -0.077890
C      6.904981     5.199284    12.107515    -0.078529
C     11.732784     4.362777    10.732840     0.608694
C     11.546768     3.560737     2.330895     0.604841
C     12.719702     3.293787     3.212762    -0.153785
C     12.850603     3.914332     4.462938    -0.088680
C     13.987367     3.446248     5.111370    -0.149904
C     14.603975     2.497760     4.272732     0.077903
C     13.785849     2.406013     3.053680     0.070159
C     15.737295     1.748500     4.587437    -0.088618
C     16.371127     0.782149     3.814507    -0.067803
C     16.071434     0.334064     2.552227    -0.037965
C     15.086239     0.698771     1.720505    -0.067922
C     14.021814     1.618546     1.957399    -0.076986
C     14.337008     3.903830     6.461837     0.612364
C      7.869509     2.410059     4.072150     0.611309
C      8.129586     1.453207     5.189182    -0.151828
C      7.535369     0.221926     5.266994    -0.079155
C      8.022799    16.708721     6.309672    -0.144534
C      8.973548     0.246866     6.984040     0.068278
C      9.088946     1.519181     6.219756     0.070269
C      9.755504    -0.097835     8.066489    -0.081374
C     10.788926     0.554086     8.739129    -0.085236
C     11.297025     1.838889     8.471110    -0.049351
C     10.900880     2.718984     7.450911    -0.071314
C      9.927741     2.579798     6.506795    -0.082963
C      7.562927    15.366383     6.646856     0.611203
C      7.509533     6.862650     1.450758     0.614062
C      7.194339     8.278196     1.748172    -0.151080
C      7.418248     8.865996     2.998348    -0.087937
C      6.982488    10.179075     3.017368    -0.155591
C      6.991100    11.024213     4.210482     0.625865
C      6.650071     9.249819     0.888784     0.073588
C      6.322820     8.921408    16.845388    -0.078428
C      5.795775     9.845436    15.916834    -0.083279
C      5.360015    11.173748    16.145082    -0.041941
C      5.487471    12.045139    -0.001729    -0.083374
C      5.937009    11.715985     1.257093    -0.077452
C      6.481278    10.486601     1.677276     0.065147
C      9.944964    11.678044     8.647484     0.596384
C     11.186793    11.039538     9.275165    -0.140242
C     11.674224     9.838260     8.918960    -0.092135
C     12.745538     9.458125     9.742036    -0.152732
C     12.922942    10.452137    10.686153     0.065983
C     11.922245    11.509760    10.385280     0.069945
C     13.892636    10.502947    11.680414    -0.079994
C     14.163049    11.502080    12.629718    -0.069850
C     13.532661    12.741336    12.799175    -0.029060
C     12.473404    13.291017    12.088494    -0.074188
C     11.781011    12.742662    11.038899    -0.079187
C     13.467211     8.197691     9.624454     0.605460
C      0.852573    16.978652    16.648265     0.615858
C      1.798154     0.816857    16.402725    -0.151564
C      3.021037     0.903638    17.059803    -0.086570
C      3.722042     2.053909    16.622328    -0.155593
C      2.936641     2.687205    15.638441     0.069009
C      1.691367     1.909649    15.488005     0.068461
C      3.350010     3.816293    14.893177    -0.087575
C      2.650727     4.503412    13.867790    -0.094953
C      1.343449     4.203094    13.373253    -0.041618
C      0.511544     3.190032    13.700063    -0.073792
C      0.651056     2.148959    14.613054    -0.068049
C      5.051711     2.445289    17.146260     0.624981
C     17.118635    13.243844     2.785662     0.605088
C      0.323806    12.940992     4.177629    -0.133069
C      1.624195    13.186856     4.599541    -0.090782
C      1.827435    12.688475     5.892946    -0.144844
C      0.609719    12.081086     6.330421     0.069121
C     16.879226    12.272947     5.190911     0.067412
C      0.353086    11.500658     7.552931    -0.076246
C     16.398685    10.918923     8.011156    -0.090848
C     15.189581    10.775120     7.369641    -0.042647
C     14.781379    11.208956     6.157506    -0.077890
C     15.516831    11.869728     5.183994    -0.078529
C      3.120934    12.706235     6.558669     0.608695
C      2.934918    13.508275    14.960614     0.604841
C      4.107852    13.775225    14.078747    -0.153785
C      4.238753    13.154680    12.828571    -0.088680
C      5.375517    13.622764    12.180139    -0.149904
C      5.992125    14.571252    13.018777     0.077903
C      5.173999    14.662999    14.237829     0.070159
C      7.125445    15.320512    12.704072    -0.088618
C      7.759277    16.286863    13.477002    -0.067803
C      7.459584    16.734948    14.739282    -0.037965
C      6.474389    16.370241    15.571004    -0.067922
C      5.409964    15.450466    15.334110    -0.076986
C      5.725158    13.165182    10.829672     0.612364
C     16.481359    14.658953    13.219359     0.611309
C     16.741436    15.615805    12.102327    -0.151829
C     16.147219    16.847086    12.024515    -0.079155
C     16.634649     0.360291    10.981837    -0.144534
C      0.361698    16.822146    10.307469     0.068278
C      0.477096    15.549831    11.071753     0.070270
C      1.143654    -0.067553     9.225020    -0.081374
C      2.177076    16.514926     8.552380    -0.085235
C      2.685175    15.230123     8.820399    -0.049351
C      2.289030    14.350028     9.840598    -0.071314
C      1.315891    14.489214    10.784714    -0.082963
C     16.174777     1.702629    10.644653     0.611203
C     16.121383    10.206362    15.840751     0.614062
C     15.806189     8.790816    15.543337    -0.151080
C     16.030098     8.203016    14.293161    -0.087937
C     15.594338     6.889937    14.274141    -0.155591
C     15.602950     6.044799    13.081027     0.625865
C     15.261921     7.819193    16.402725     0.073588
C     14.934670     8.147604     0.446121    -0.078428
C     14.407625     7.223576     1.374675    -0.083279
C     13.971865     5.895264     1.146427    -0.041941
C     14.099321     5.189261     0.001729    -0.083374
C     14.548859     5.353027    16.034416    -0.077452
C     15.093128     6.582411    15.614233     0.065147
C      1.333114     5.390968     8.644025     0.596384
C      2.574943     6.029474     8.016344    -0.140242
C      3.062374     7.230752     8.372549    -0.092135
C      4.133688     7.610887     7.549473    -0.152732
C      4.311092     6.616875     6.605356     0.065983
C      3.310395     5.559252     6.906229     0.069945
C      5.280786     6.566065     5.611095    -0.079994
C      5.551199     5.566932     4.661791    -0.069851
C      4.920811     4.327676     4.492334    -0.029060
C      3.861554     3.777995     5.203015    -0.074188
C      3.169161     4.326350     6.252610    -0.079187
C      4.855361     8.871321     7.667055     0.605460
O      8.415500     3.435991     0.778118    -1.012662
O      8.425834     0.203790     1.397154    -0.553283
O      9.736558     0.752355    17.020032    -0.595208
O     14.288782    15.370835    16.812534    -0.560375
O     14.092431    13.463768     0.333726    -0.556622
O      9.035553     2.897240    15.121425    -0.555119
O      7.602541     4.623429    15.014217    -0.549754
O     12.683533     3.761905    11.389917    -0.581852
O     11.905021     4.953913     9.652120    -0.544226
O     11.322860     2.796092     1.371217    -0.554239
O     10.838874     4.583009     2.662892    -0.555234
O     15.348039     3.393454     7.027269    -0.548147
O     13.594666     4.798587     6.971936    -0.557762
O      8.532621     3.486280     3.989151    -0.560072
O      7.013491     2.052728     3.231783    -0.572013
O      7.993519    14.839031     7.725846    -0.563339
O      6.748246    14.803549     5.849717    -0.556456
O      8.148532     6.250779     2.356833    -0.555659
O      7.128889     6.359500     0.359663    -0.548658
O      7.754110    10.684580     5.123474    -0.575204
O      6.234979    12.065055     4.222586    -0.553737
O      6.539839    12.019711     7.521806    -1.011775
O      9.369693    12.614431     9.309748    -0.519344
O      9.510927    11.164306     7.582327    -0.573265
O     14.373178     7.883063    10.445801    -0.574585
O     13.072788     7.448458     8.675150    -0.539852
O     17.027350    13.633021    16.513391    -1.012662
O     17.037684    16.865222    15.894355    -0.553283
O      1.124708    16.316657     0.271477    -0.595208
O      5.676932     1.698177     0.478975    -0.560375
O      5.480581     3.605244    16.957783    -0.556622
O      0.423703    14.171772     2.170084    -0.555119
O     16.214391    12.445583     2.277292    -0.549754
O      4.071683    13.307107     5.901592    -0.581852
O      3.293171    12.115099     7.639389    -0.544226
O      2.711010    14.272920    15.920292    -0.554239
O      2.227024    12.486003    14.628617    -0.555234
O      6.736189    13.675558    10.264240    -0.548147
O      4.982816    12.270425    10.319573    -0.557762
O     17.144471    13.582732    13.302358    -0.560072
O     15.625341    15.016284    14.059726    -0.572013
O     16.605369     2.229981     9.565663    -0.563339
O     15.360096     2.265463    11.441792    -0.556456
O     16.760382    10.818233    14.934676    -0.555659
O     15.740739    10.709512    16.931846    -0.548658
O     16.365960     6.384432    12.168035    -0.575204
O     14.846829     5.003957    13.068923    -0.553737
O     15.151689     5.049301     9.769703    -1.011775
O      0.757843     4.454581     7.981761    -0.519344
O      0.899077     5.904706     9.709182    -0.573265
O      5.761328     9.185949     6.845708    -0.574585
O      4.460938     9.620554     8.616359    -0.539852

The following XYZ coordinates are in angstroms. Other properties are in atomic units.
The sperically averaged electron density of each atom fit to a function of the form exp(a - br)
eigen_1, eigen_2 and eigen_3 are the three eigenvalues of traceless quadrupole moment tensor
  atom number  atomic symbol              X              Y              Z     net charge C6 coefficient C8 coefficient C10 coefficient fluctuating dipole atomic polarizability isotropic forcefield polarizability              a              b squared Pearson coefficient          <r^3>          <r^4>         wp_QDO          m_QDO          q_QDO       dipole_x       dipole_y       dipole_z         dipole            Qxy            Qxz            Qyz     Q(x^2-y^2)  Q(3z^2 - R^2)        eigen_1        eigen_2        eigen_3 static polarizability      alpha(xx)      alpha(xy)      alpha(xz)      alpha(yy)      alpha(yz)      alpha(zz) atomic spin moment
            1             Zn       7.439088       1.885021       1.305509       0.963991      83.688264 0.17386882E+04  0.54594924E+05                                16.040104                           13.921445       0.054852       1.892979                    0.998890      45.397457     125.147397       0.466657       0.418002      -1.125715      -0.004615      -0.005936       0.017228       0.018798       0.068825      -0.020438      -0.038441      -0.012001      -0.072453      -0.061740      -0.034298       0.096038             19.006443      20.450045      -2.410461       4.254864      17.367633       0.201190      19.201651           0.000001
            2             Zn      10.085338       2.817981      17.011387       1.007769      79.751822 0.16716995E+04  0.51980276E+05                                15.698801                           13.805180       0.148320       1.916283                    0.999657      44.814086     122.950709       0.460753       0.427521      -1.119356       0.037710      -0.047552      -0.056762       0.083097      -0.011057      -0.105754       0.000440       0.038162      -0.043825      -0.102330      -0.011897       0.114227             17.981219      17.946866      -0.709132       5.174419      14.123881      -1.757820      21.872912           0.000002
            3             Zn       7.306466       4.361429      16.928041       0.925454      90.255993 0.18408696E+04  0.58645359E+05                                16.820477                           14.326413       0.045834       1.875535                    0.999073      46.592983     129.452759       0.459846       0.418103      -1.125441      -0.046923       0.022244      -0.005248       0.052193      -0.069518       0.035770      -0.044159      -0.008082      -0.066859      -0.059750      -0.046108       0.105859             19.714550      16.719056       0.493685       0.748259      19.915062       2.254056      22.509532          -0.000000
            4             Zn       8.921704       4.466877       2.317581       0.931868      88.350417 0.18009344E+04  0.57089616E+05                                16.618837                           14.174619       0.037832       1.877246                    0.998980      46.361600     128.713604       0.461839       0.418366      -1.124668       0.009516       0.010572       0.043336       0.045611       0.019033       0.046155       0.077860      -0.075690       0.099220      -0.077682      -0.040416       0.118097             19.748955      20.192417      -5.099203       1.816869      21.817486      -2.091920      17.236961           0.000000
            5             Zn       7.519867      10.291777       7.144852       1.004081      80.483624 0.17147887E+04  0.53660903E+05                                15.820283                           14.007945       0.149543       1.913802                    0.999686      45.047372     123.988719       0.456131       0.429111      -1.118307       0.059784      -0.040175      -0.043152       0.083966      -0.095433      -0.007224       0.002796      -0.060020      -0.049406      -0.092037      -0.016579       0.108615             17.986796      20.487714       3.653760       1.837938      17.906841       0.674829      15.565834          -0.000000
            6             Zn       5.996776      12.990698       5.954158       0.963959      86.385096 0.17456964E+04  0.54844401E+05                                16.360156                           13.950533       0.062084       1.895722                    0.998518      45.343951     124.842012       0.466335       0.418065      -1.126201      -0.012570       0.008823      -0.014829       0.021348      -0.027072       0.051130      -0.074829      -0.043355       0.100392      -0.069189      -0.047051       0.116240             19.564822      21.573708       2.605952      -2.097477      19.074045       1.903542      18.046712           0.000000
            7             Zn      13.591738       5.576856       8.759533       0.924934      91.331419 0.18151134E+04  0.57623449E+05                                16.956651                           14.212754       0.073130       1.885221                    0.999038      46.484922     128.941674       0.462303       0.417334      -1.125920      -0.049188      -0.005887      -0.013166       0.051259      -0.039367       0.076556      -0.016874       0.086901       0.063477      -0.072399      -0.041182       0.113580             20.531705      18.759573      -0.788021      -1.275656      23.120306       5.456641      19.715235           0.000000
            8             Zn       7.657657      13.136239       8.612209       0.926264      91.246236 0.18221947E+04  0.57921815E+05                                16.910131                           14.230619      -0.003049       1.862313                    0.998987      46.552985     129.338096       0.462354       0.416758      -1.125975       0.009326       0.038430       0.010046       0.040801       0.040307       0.039405       0.063591      -0.023798       0.018139      -0.056145      -0.042822       0.098967             20.080988      22.519597      -0.844668      -0.807856      18.122864      -0.858853      19.600504           0.000001
            9             Zn      16.050938      15.183991      15.986000       0.963991      83.688263 0.17386882E+04  0.54594923E+05                                16.040104                           13.921445       0.054852       1.892979                    0.998890      45.397457     125.147396       0.466657       0.418002      -1.125715      -0.004615       0.005936      -0.017228       0.018798      -0.068825       0.020438      -0.038441      -0.012001      -0.072453      -0.061740      -0.034298       0.096038             19.006442      20.450044       2.410461      -4.254863      17.367633       0.201190      19.201651           0.000001
           10             Zn       1.473488      14.251031       0.280122       1.007769      79.751816 0.16716993E+04  0.51980270E+05                                15.698801                           13.805179       0.148321       1.916283                    0.999657      44.814084     122.950702       0.460753       0.427521      -1.119356       0.037710       0.047552       0.056762       0.083097       0.011057       0.105754       0.000440       0.038162      -0.043825      -0.102330      -0.011897       0.114227             17.981219      17.946864       0.709132      -5.174418      14.123880      -1.757820      21.872911           0.000002
           11             Zn      15.918316      12.707583       0.363468       0.925454      90.255993 0.18408696E+04  0.58645360E+05                                16.820477                           14.326413       0.045834       1.875535                    0.999073      46.592983     129.452760       0.459846       0.418103      -1.125441      -0.046923      -0.022244       0.005248       0.052193       0.069518      -0.035770      -0.044159      -0.008082      -0.066859      -0.059751      -0.046108       0.105859             19.714550      16.719056      -0.493684      -0.748260      19.915063       2.254056      22.509532          -0.000000
           12             Zn       0.309854      12.602135      14.973928       0.931868      88.350417 0.18009344E+04  0.57089615E+05                                16.618837                           14.174619       0.037832       1.877246                    0.998980      46.361600     128.713602       0.461839       0.418366      -1.124668       0.009516      -0.010572      -0.043336       0.045611      -0.019033      -0.046155       0.077860      -0.075691       0.099220      -0.077682      -0.040416       0.118097             19.748954      20.192416       5.099203      -1.816869      21.817487      -2.091920      17.236960           0.000000
           13             Zn      16.131717       6.777235      10.146657       1.004081      80.483622 0.17147886E+04  0.53660900E+05                                15.820282                           14.007944       0.149543       1.913802                    0.999686      45.047372     123.988717       0.456131       0.429111      -1.118307       0.059784       0.040175       0.043152       0.083966       0.095433       0.007224       0.002796      -0.060020      -0.049406      -0.092037      -0.016579       0.108615             17.986796      20.487713      -3.653760      -1.837938      17.906840       0.674829      15.565834          -0.000000
           14             Zn      14.608626       4.078314      11.337351       0.963959      86.385096 0.17456963E+04  0.54844400E+05                                16.360156                           13.950532       0.062084       1.895722                    0.998518      45.343951     124.842010       0.466335       0.418065      -1.126201      -0.012570      -0.008823       0.014829       0.021348       0.027072      -0.051130      -0.074829      -0.043355       0.100392      -0.069189      -0.047051       0.116240             19.564821      21.573706      -2.605951       2.097477      19.074045       1.903542      18.046712           0.000000
           15             Zn       4.979888      11.492156       8.531976       0.924934      91.331423 0.18151134E+04  0.57623452E+05                                16.956652                           14.212755       0.073130       1.885221                    0.999038      46.484922     128.941679       0.462303       0.417334      -1.125920      -0.049188       0.005887       0.013166       0.051259       0.039367      -0.076556      -0.016874       0.086901       0.063477      -0.072399      -0.041182       0.113580             20.531707      18.759575       0.788021       1.275656      23.120308       5.456642      19.715237           0.000000
           16             Zn      16.269507       3.932773       8.679300       0.926264      91.246235 0.18221947E+04  0.57921814E+05                                16.910131                           14.230619      -0.003049       1.862313                    0.998987      46.552985     129.338095       0.462354       0.416758      -1.125975       0.009326      -0.038430      -0.010046       0.040801      -0.040307      -0.039405       0.063591      -0.023798       0.018139      -0.056145      -0.042822       0.098967             20.080988      22.519597       0.844668       0.807856      18.122863      -0.858853      19.600504           0.000001
           17              H      11.942914      16.605813      16.888617       0.130815       1.128061 0.83093066E+01  0.81620618E+02                                 1.737868                            1.650540      -1.048984       2.398767                    0.997791       3.298362       8.971341       0.507169       1.229471      -0.722478       0.014730       0.026817      -0.029208       0.042299       0.007039      -0.007037      -0.008805      -0.009093       0.015311      -0.011350      -0.005289       0.016639              1.762542       1.676142       0.126151      -0.201662       1.817155      -0.335850       1.794329           0.000001
           18              H      12.804099      12.915203       2.189105       0.119154       1.056195 0.75715813E+01  0.73243687E+02                                 1.701549                            1.597224      -1.061260       2.377701                    0.997360       3.471117       9.614998       0.501125       1.263504      -0.711897       0.035433      -0.017048      -0.008290       0.040185      -0.010153       0.000734      -0.006681      -0.003598      -0.028276      -0.012557      -0.003714       0.016272              1.750117       2.217081      -0.266397      -0.280920       1.507301      -0.040219       1.525970          -0.000000
           19              H      11.700059      11.844894       3.816236       0.109320       1.080572 0.77017269E+01  0.73531719E+02                                 1.628698                            1.537886      -0.756297       2.516331                    0.999807       3.172553       8.248729       0.557093       1.151573      -0.741371       0.017832      -0.030965       0.016609       0.039405      -0.008489      -0.009083      -0.015315       0.007561      -0.016404      -0.023820       0.011377       0.012443              1.658685       1.638700      -0.311097       0.145435       1.814113      -0.336420       1.523243          -0.000000
           20              H       9.629771      12.275536       4.559771       0.106240       1.038723 0.73229039E+01  0.70792354E+02                                 1.733089                            1.607495      -1.024820       2.390706                    0.997169       3.606218      10.240442       0.478802       1.323266      -0.698320      -0.014350      -0.026280       0.026828       0.040204      -0.008741      -0.005998      -0.010584      -0.000878      -0.007627      -0.017096       0.005347       0.011749              1.817602       1.707435       0.286715      -0.317612       1.863866      -0.500749       1.881505           0.000001
           21              H       8.317325      13.881425       4.056588       0.098125       1.056793 0.75468852E+01  0.73606661E+02                                 1.751034                            1.628607      -1.249011       2.271652                    0.995042       3.787484      10.849751       0.476497       1.317941      -0.698099      -0.031699       0.001149       0.016369       0.035694      -0.008515      -0.002296      -0.012317       0.003132      -0.013274      -0.017045       0.003162       0.013883              1.833121       2.165839       0.081400      -0.554078       1.553887      -0.069825       1.779636           0.000000
           22              H       8.563624      15.533813       2.655976       0.121710       1.044207 0.76594674E+01  0.74278994E+02                                 1.688648                            1.607798      -1.037826       2.391453                    0.997652       3.441214       9.531933       0.499049       1.265597      -0.711880      -0.030568       0.024056       0.002658       0.038989      -0.003791      -0.008101      -0.000844       0.018306      -0.017052      -0.010183      -0.005441       0.015625              1.719152       1.787705      -0.385193      -0.054524       1.880356      -0.124005       1.489393          -0.000000
           23              H      10.883656       3.448190      13.196880       0.132423       1.105806 0.80361308E+01  0.78188465E+02                                 1.704137                            1.614280      -1.063231       2.392208                    0.997631       3.269601       8.816949       0.517688       1.216024      -0.725319       0.030389      -0.020660       0.020189       0.041927      -0.007908       0.009790      -0.005012       0.002733      -0.004058      -0.009910      -0.005679       0.015589              1.727128       1.901396      -0.241971       0.243055       1.522017      -0.251380       1.757970           0.000000
           24              H       9.676275       5.570646       9.138563       0.120517       1.052442 0.76187559E+01  0.73489853E+02                                 1.673246                            1.584270      -0.984457       2.413680                    0.998481       3.374438       9.200408       0.513993       1.235394      -0.719076       0.028272       0.001529      -0.027892       0.039744      -0.000424      -0.006851      -0.008155       0.004150       0.041563      -0.012594      -0.005658       0.018252              1.711525       2.027869      -0.100768      -0.353507       1.389247      -0.006444       1.717459          -0.000000
           25              H       7.821282       6.492689       8.417507       0.098361       1.143664 0.83460420E+01  0.81652358E+02                                 1.713189                            1.616362      -0.835218       2.469666                    0.999205       3.370570       8.997424       0.533322       1.173892      -0.734638       0.002115       0.008935      -0.037173       0.038290      -0.008803      -0.007029      -0.010130       0.025288       0.029723      -0.024440       0.008342       0.016098              1.754531       1.523028      -0.087689       0.070510       1.536141      -0.378648       2.204425          -0.000001
           26              H       5.937009       6.767249       9.442893       0.088614       1.105169 0.77007034E+01  0.75402023E+02                                 1.799406                            1.640399      -1.149404       2.316355                    0.995733       3.794663      10.851795       0.477368       1.310388      -0.699888      -0.025523       0.018044      -0.014079       0.034282      -0.007782      -0.008076      -0.006669       0.012574       0.002456      -0.016023       0.003803       0.012221              1.906906       2.100781      -0.475434       0.501839       1.713823      -0.434558       1.906115           0.000001
           27              H       5.279064       6.025228      11.343230       0.108014       1.095669 0.78272571E+01  0.75266358E+02                                 1.662828                            1.564281      -0.796820       2.498221                    0.999543       3.235490       8.528607       0.543330       1.172334      -0.735778      -0.035944       0.006791       0.006196       0.037101      -0.009475      -0.002813      -0.010818       0.023318       0.010768      -0.021722       0.008328       0.013394              1.698079       2.250593      -0.168756      -0.167517       1.346140      -0.063964       1.497503           0.000000
           28              H       6.434774       4.988526      12.880445       0.114391       1.056948 0.75617176E+01  0.72979579E+02                                 1.689964                            1.586483      -1.028318       2.392719                    0.997842       3.446882       9.475279       0.508445       1.248193      -0.715488      -0.021654      -0.007261       0.032627       0.039826      -0.004531      -0.009438      -0.005854       0.013900      -0.002240      -0.014166       0.000596       0.013570              1.736094       1.710832       0.056185      -0.315038       1.388212      -0.270347       2.109237           0.000000
           29              H      12.263274       4.548697       4.808769       0.135400       1.099772 0.80215282E+01  0.78205086E+02                                 1.718263                            1.628750      -0.971717       2.438484                    0.998512       3.269574       8.897798       0.506577       1.240175      -0.719969      -0.027548       0.029954       0.015572       0.043573      -0.010604      -0.008237       0.006095      -0.001218      -0.022055      -0.011894      -0.006392       0.018286              1.748267       1.807430      -0.308069      -0.177132       1.722816       0.201777       1.714556           0.000000
           30              H      16.117938       1.914596       5.420888       0.121103       1.037509 0.73374398E+01  0.70015375E+02                                 1.646826                            1.546150      -0.995393       2.407453                    0.998533       3.332819       8.996612       0.525372       1.221771      -0.722085       0.018156       0.004407       0.035318       0.039955      -0.006358       0.012439      -0.001784       0.012272       0.003771      -0.011456      -0.006052       0.017507              1.693151       1.520159      -0.026580       0.293022       1.430965       0.263125       2.128329           0.000000
           31              H      17.110024       0.380231       4.212212       0.102447       1.100711 0.78703249E+01  0.75318509E+02                                 1.628276                            1.538085      -0.768147       2.507177                    0.999696       3.181574       8.199574       0.567803       1.127196      -0.747631       0.031039      -0.017973       0.015351       0.039014      -0.014976       0.007817       0.009567       0.006375       0.015132      -0.023231       0.010441       0.012790              1.659311       1.879392      -0.361376       0.299883       1.539870      -0.094315       1.558672           0.000001
           32              H      16.639817      16.909806       2.223688       0.105658       1.019657 0.70694233E+01  0.67713091E+02                                 1.707959                            1.575482      -1.048989       2.379014                    0.997054       3.587334      10.125402       0.485672       1.316661      -0.699499       0.023864      -0.028691      -0.013345       0.039633      -0.010115       0.007789       0.005022       0.002657       0.004610      -0.015659       0.005031       0.010629              1.796323       1.798716      -0.517206      -0.264677       1.931750       0.337867       1.658504           0.000001
           33              H      15.098295       0.300061       0.881867       0.104899       1.091252 0.78015198E+01  0.76303517E+02                                 1.756123                            1.632966      -1.214171       2.296448                    0.995408       3.646662      10.274855       0.488578       1.281759      -0.706848       0.002106      -0.015029      -0.034515       0.037704      -0.013311       0.006315       0.001767       0.008655       0.025211      -0.019178       0.005582       0.013596              1.830255       1.535104      -0.082810      -0.086776       1.725622       0.514855       2.230040           0.000000
           34              H      13.400039       1.695790       1.269197       0.113464       1.069052 0.79379281E+01  0.77769843E+02                                 1.723579                            1.642819      -1.023450       2.392895                    0.997675       3.516746       9.832323       0.490341       1.274980      -0.709652      -0.026219      -0.001240      -0.028490       0.038739      -0.002595       0.004181       0.007237       0.001592       0.037846      -0.011853      -0.003624       0.015477              1.756803       1.906499      -0.129787       0.369449       1.549618       0.014796       1.814292           0.000000
           35              H       6.877423      -0.074052       4.679082       0.129471       1.119627 0.81819845E+01  0.79990714E+02                                 1.723521                            1.632914      -0.937618       2.447749                    0.998821       3.278655       8.871440       0.512656       1.222079      -0.724198      -0.029368      -0.013060      -0.026773       0.041831       0.005259       0.010337       0.006286       0.012290       0.005532      -0.010317      -0.006439       0.016756              1.752207       1.820508       0.186684       0.361260       1.631103       0.107454       1.805009           0.000000
           36              H       9.552264      16.300753       8.420965       0.112888       1.047749 0.74926246E+01  0.72001502E+02                                 1.665700                            1.567341      -1.040620       2.381191                    0.997874       3.427998       9.341267       0.518411       1.229488      -0.719645      -0.007175      -0.033690       0.016806       0.038327      -0.001729       0.005605      -0.011522      -0.007806       0.014403      -0.010390      -0.005701       0.016091              1.707597       1.490309       0.301988       0.026231       2.125672      -0.262553       1.506809           0.000001
           37              H      11.186793       0.088952       9.439435       0.108950       1.047494 0.74379684E+01  0.70049203E+02                                 1.560766                            1.484320      -0.775245       2.506777                    0.999722       3.112442       7.908127       0.585498       1.110790      -0.751805       0.018556      -0.020382       0.029505       0.040377       0.008687       0.015698      -0.008840      -0.009114      -0.006216      -0.023743       0.010763       0.012980              1.580718       1.475803      -0.113991       0.313309       1.530959      -0.292195       1.735393           0.000001
           38              H      11.972194       2.140286       9.033084       0.102276       1.109221 0.79665707E+01  0.78386558E+02                                 1.792112                            1.664116      -1.009874       2.397478                    0.997266       3.589132      10.168475       0.477539       1.303548      -0.703338       0.029570       0.011932       0.025234       0.040663       0.005711       0.011844      -0.007713      -0.000269      -0.004265      -0.017330       0.005718       0.011612              1.877568       2.015663       0.344817       0.520371       1.712174       0.283987       1.904866           0.000001
           39              H      11.374531       3.517284       7.414599       0.100568       1.083701 0.78395023E+01  0.76807730E+02                                 1.751139                            1.638970      -1.202694       2.297814                    0.995493       3.678113      10.389910       0.486525       1.284945      -0.706046       0.018189       0.034827      -0.005417       0.039662       0.002561       0.010960      -0.010693      -0.015688      -0.013222      -0.019064       0.002860       0.016205              1.818606       1.841161       0.528732       0.052104       2.047750       0.074849       1.566907           0.000000
           40              H       9.807175       3.326087       5.962112       0.115838       1.063211 0.79163024E+01  0.77254231E+02                                 1.697980                            1.625764      -1.038171       2.387067                    0.997683       3.447519       9.518546       0.501282       1.252056      -0.715193      -0.003120       0.032646      -0.019694       0.038254       0.007250       0.002373      -0.003336      -0.019273      -0.028192      -0.011972      -0.005010       0.016982              1.721055       1.514207      -0.020638       0.168926       1.832461      -0.347485       1.816498          -0.000001
           41              H       7.810948       8.429962       3.719404       0.129745       1.129429 0.82314588E+01  0.80822771E+02                                 1.753193                            1.652555      -0.954312       2.441520                    0.998517       3.316767       9.076977       0.501398       1.244132      -0.718942       0.019966      -0.018931       0.029899       0.040632      -0.004379       0.006846      -0.009979       0.002941       0.017065      -0.010478      -0.005235       0.015713              1.790313       1.523858      -0.158180       0.225059       1.822754      -0.287202       2.024327           0.000000
           42              H       6.474389       8.069823      16.506474       0.120608       1.068542 0.76045196E+01  0.73256579E+02                                 1.683834                            1.576957      -1.039302       2.389551                    0.997991       3.371957       9.162413       0.518480       1.226308      -0.721010       0.003962      -0.035915      -0.016095       0.039555      -0.000295       0.002552       0.010297      -0.009301       0.027149      -0.010107      -0.005858       0.015965              1.734736       1.332737      -0.222647       0.020546       2.290849       0.201142       1.580621          -0.000000
           43              H       5.723436       9.541878      15.040155       0.109812       1.079013 0.77193911E+01  0.73392420E+02                                 1.597049                            1.516790      -0.781706       2.505986                    0.999659       3.121582       7.974277       0.576420       1.117633      -0.750501      -0.001509      -0.011494      -0.038533       0.040239      -0.011307       0.005756       0.002279      -0.024443       0.035018      -0.023573       0.010813       0.012760              1.615746       1.270150      -0.041674       0.100187       1.491300       0.203511       2.085788           0.000000
           44              H       4.943202      11.604512      15.434401       0.098289       1.114109 0.77175801E+01  0.75471910E+02                                 1.796263                            1.633106      -1.201401       2.296969                    0.995588       3.738739      10.622129       0.483307       1.295922      -0.703104      -0.019127       0.012007      -0.028747       0.036557      -0.004747       0.007881       0.008119      -0.007636       0.030440      -0.015688       0.000243       0.015445              1.913141       1.646438      -0.382121       0.478744       1.892377      -0.534603       2.200608           0.000001
           45              H       5.215336      12.766327      17.213697       0.090809       1.155603 0.84090496E+01  0.83169076E+02                                 1.778007                            1.659419      -1.030333       2.375877                    0.996702       3.595226       9.937497       0.504307       1.227994      -0.719898      -0.004603       0.036092      -0.002539       0.036473      -0.005988       0.008374       0.006911      -0.031093       0.022247      -0.023372       0.006487       0.016884              1.848042       1.508617      -0.357470       0.162866       2.400269      -0.272267       1.635239          -0.000000
           46              H       5.875004      12.381942       1.903795       0.123106       1.058354 0.76639340E+01  0.73808377E+02                                 1.660556                            1.575276      -1.027094       2.396235                    0.998198       3.320648       8.956431       0.523793       1.214207      -0.724409      -0.004014       0.031354       0.025577       0.040662      -0.007329       0.001353       0.004434      -0.025066      -0.015767      -0.012760      -0.005060       0.017820              1.692511       1.348725      -0.045167       0.071783       1.764827       0.333001       1.963982          -0.000000
           47              H      11.345251       9.324496       8.216925       0.128563       1.154950 0.84238931E+01  0.82844486E+02                                 1.749310                            1.648854      -1.063569       2.387254                    0.997546       3.300309       8.916586       0.514603       1.210271      -0.726951      -0.012839      -0.022888      -0.031112       0.040702       0.004881       0.005272       0.009741      -0.006290       0.019284      -0.009020      -0.006730       0.015751              1.778377       1.650687       0.118912       0.278355       1.808809       0.330676       1.875634           0.000000
           48              H      14.447240       9.759715      11.725372       0.113386       1.022976 0.74275518E+01  0.71822664E+02                                 1.690817                            1.600764      -1.079146       2.365702                    0.996970       3.563681      10.012860       0.489610       1.293720      -0.704586       0.022022      -0.030626       0.004577       0.037998      -0.004743       0.009464      -0.001975       0.006592      -0.011999      -0.009988      -0.003006       0.012994              1.732580       1.607586      -0.381247       0.127751       2.062790       0.047326       1.527362           0.000000
           49              H      14.853719      11.315429      13.224546       0.106028       1.018934 0.71668706E+01  0.68878481E+02                                 1.701354                            1.582461      -1.147050       2.330273                    0.995801       3.636568      10.280070       0.486390       1.310290      -0.700382       0.029045      -0.008461       0.025268       0.039416      -0.008573       0.006593       0.008036      -0.008496      -0.000169      -0.015847       0.004570       0.011278              1.767797       1.871442      -0.107475       0.584309       1.525808      -0.070371       1.906142           0.000000
           50              H      13.871968      13.270760      13.485648       0.106741       1.064498 0.74246321E+01  0.71645565E+02                                 1.730653                            1.595373      -0.962876       2.419253                    0.998188       3.497818       9.754403       0.493754       1.285526      -0.707103       0.013435       0.023630       0.029451       0.040078      -0.010261       0.007175       0.006881      -0.009053       0.008179      -0.017359       0.006634       0.010725              1.824581       1.679607       0.283517       0.396205       1.809679       0.492020       1.984458           0.000001
           51              H      12.199547      14.136369      12.358241       0.112826       1.044851 0.73692474E+01  0.69243386E+02                                 1.563689                            1.481632      -0.752081       2.523085                    0.999808       3.067226       7.785156       0.583528       1.117092      -0.750718      -0.011095       0.035875       0.011729       0.039341      -0.008137       0.013517       0.009738      -0.010590      -0.008937      -0.022387       0.009585       0.012801              1.590349       1.411821      -0.210518      -0.000990       1.945794       0.275796       1.413431           0.000002
           52              H      11.100675      13.281860      10.703444       0.116628       1.051376 0.74387301E+01  0.71083853E+02                                 1.648265                            1.545729      -1.021769       2.393226                    0.998098       3.337311       8.956724       0.532151       1.204478      -0.726108      -0.028162       0.024906      -0.010913       0.039147      -0.011574       0.002206       0.003416      -0.016102      -0.011569      -0.013489      -0.002743       0.016232              1.697379       1.915490      -0.344580       0.357308       1.638203      -0.085606       1.538443           0.000001
           53              H       3.331064       0.463199       0.402892       0.130815       1.128062 0.83093118E+01  0.81620682E+02                                 1.737868                            1.650540      -1.048984       2.398766                    0.997791       3.298363       8.971344       0.507169       1.229471      -0.722478       0.014730      -0.026817       0.029208       0.042299      -0.007039       0.007037      -0.008805      -0.009093       0.015311      -0.011350      -0.005289       0.016639              1.762542       1.676142      -0.126151       0.201662       1.817156      -0.335850       1.794329           0.000001
           54              H       4.192249       4.153809      15.102404       0.119154       1.056196 0.75715825E+01  0.73243701E+02                                 1.701549                            1.597224      -1.061261       2.377701                    0.997360       3.471117       9.614998       0.501125       1.263504      -0.711897       0.035433       0.017048       0.008290       0.040185       0.010153      -0.000734      -0.006681      -0.003598      -0.028276      -0.012557      -0.003714       0.016272              1.750118       2.217081       0.266397       0.280920       1.507302      -0.040219       1.525970          -0.000000
           55              H       3.088209       5.224118      13.475273       0.109320       1.080572 0.77017255E+01  0.73531695E+02                                 1.628697                            1.537885      -0.756297       2.516331                    0.999807       3.172553       8.248726       0.557094       1.151572      -0.741372       0.017832       0.030965      -0.016609       0.039405       0.008489       0.009083      -0.015315       0.007561      -0.016404      -0.023820       0.011377       0.012443              1.658684       1.638699       0.311097      -0.145435       1.814112      -0.336420       1.523242           0.000000
           56              H       1.017921       4.793476      12.731738       0.106240       1.038723 0.73229039E+01  0.70792354E+02                                 1.733089                            1.607495      -1.024820       2.390706                    0.997169       3.606218      10.240442       0.478802       1.323266      -0.698320      -0.014350       0.026280      -0.026828       0.040204       0.008741       0.005998      -0.010584      -0.000878      -0.007627      -0.017096       0.005347       0.011749              1.817602       1.707435      -0.286715       0.317612       1.863866      -0.500749       1.881505           0.000001
           57              H      16.929175       3.187587      13.234921       0.098125       1.056793 0.75468860E+01  0.73606669E+02                                 1.751034                            1.628607      -1.249011       2.271652                    0.995042       3.787484      10.849750       0.476498       1.317941      -0.698099      -0.031699      -0.001149      -0.016369       0.035694       0.008515       0.002296      -0.012317       0.003132      -0.013274      -0.017045       0.003162       0.013883              1.833121       2.165839      -0.081400       0.554078       1.553887      -0.069825       1.779636           0.000000
           58              H      17.175474       1.535199      14.635533       0.121710       1.044207 0.76594671E+01  0.74278992E+02                                 1.688648                            1.607798      -1.037826       2.391453                    0.997652       3.441214       9.531934       0.499049       1.265597      -0.711880      -0.030568      -0.024056      -0.002658       0.038989       0.003791       0.008101      -0.000844       0.018306      -0.017052      -0.010183      -0.005441       0.015625              1.719152       1.787706       0.385193       0.054524       1.880357      -0.124005       1.489393          -0.000000
           59              H       2.271806      13.620822       4.094629       0.132423       1.105806 0.80361292E+01  0.78188441E+02                                 1.704137                            1.614280      -1.063230       2.392208                    0.997631       3.269601       8.816947       0.517689       1.216023      -0.725319       0.030389       0.020660      -0.020189       0.041927       0.007908      -0.009790      -0.005012       0.002733      -0.004058      -0.009910      -0.005679       0.015589              1.727127       1.901396       0.241971      -0.243055       1.522017      -0.251380       1.757969           0.000000
           60              H       1.064425      11.498366       8.152946       0.120517       1.052442 0.76187559E+01  0.73489853E+02                                 1.673246                            1.584270      -0.984458       2.413680                    0.998481       3.374438       9.200408       0.513993       1.235394      -0.719076       0.028272      -0.001529       0.027892       0.039744       0.000424       0.006851      -0.008155       0.004150       0.041563      -0.012594      -0.005658       0.018252              1.711525       2.027869       0.100768       0.353507       1.389247      -0.006444       1.717459          -0.000000
           61              H      16.433132      10.576323       8.874002       0.098361       1.143664 0.83460420E+01  0.81652358E+02                                 1.713189                            1.616362      -0.835218       2.469666                    0.999205       3.370570       8.997424       0.533322       1.173892      -0.734638       0.002115      -0.008935       0.037173       0.038290       0.008803       0.007029      -0.010130       0.025288       0.029723      -0.024440       0.008342       0.016098              1.754531       1.523028       0.087689      -0.070510       1.536141      -0.378648       2.204425          -0.000001
           62              H      14.548859      10.301763       7.848616       0.088614       1.105169 0.77007022E+01  0.75402009E+02                                 1.799405                            1.640399      -1.149404       2.316355                    0.995733       3.794663      10.851795       0.477368       1.310388      -0.699888      -0.025523      -0.018044       0.014079       0.034282       0.007782       0.008076      -0.006669       0.012574       0.002456      -0.016023       0.003803       0.012221              1.906906       2.100780       0.475434      -0.501839       1.713823      -0.434558       1.906115           0.000001
           63              H      13.890914      11.043784       5.948279       0.108014       1.095670 0.78272616E+01  0.75266417E+02                                 1.662829                            1.564282      -0.796820       2.498221                    0.999543       3.235491       8.528612       0.543329       1.172335      -0.735777      -0.035944      -0.006791      -0.006196       0.037101       0.009475       0.002813      -0.010818       0.023318       0.010768      -0.021722       0.008329       0.013394              1.698080       2.250594       0.168756       0.167517       1.346141      -0.063964       1.497504           0.000000
           64              H      15.046624      12.080486       4.411064       0.114391       1.056948 0.75617205E+01  0.72979614E+02                                 1.689964                            1.586483      -1.028318       2.392719                    0.997842       3.446883       9.475282       0.508445       1.248192      -0.715488      -0.021654       0.007261      -0.032627       0.039826       0.004531       0.009438      -0.005854       0.013900      -0.002240      -0.014166       0.000596       0.013570              1.736094       1.710833      -0.056185       0.315038       1.388212      -0.270347       2.109238           0.000000
           65              H       3.651424      12.520315      12.482740       0.135400       1.099772 0.80215293E+01  0.78205098E+02                                 1.718263                            1.628750      -0.971718       2.438484                    0.998512       3.269574       8.897797       0.506577       1.240174      -0.719969      -0.027548      -0.029954      -0.015572       0.043573       0.010604       0.008237       0.006095      -0.001218      -0.022055      -0.011894      -0.006392       0.018286              1.748267       1.807430       0.308069       0.177132       1.722816       0.201776       1.714555           0.000000
           66              H       7.506088      15.154416      11.870621       0.121103       1.037509 0.73374398E+01  0.70015375E+02                                 1.646826                            1.546150      -0.995394       2.407453                    0.998533       3.332819       8.996612       0.525372       1.221771      -0.722085       0.018156      -0.004407      -0.035318       0.039955       0.006358      -0.012439      -0.001784       0.012272       0.003771      -0.011456      -0.006052       0.017507              1.693151       1.520159       0.026580      -0.293022       1.430965       0.263125       2.128329           0.000000
           67              H       8.498174      16.688781      13.079297       0.102447       1.100710 0.78703199E+01  0.75318450E+02                                 1.628276                            1.538085      -0.768146       2.507177                    0.999696       3.181573       8.199571       0.567803       1.127196      -0.747631       0.031039       0.017973      -0.015351       0.039014       0.014976      -0.007817       0.009567       0.006375       0.015132      -0.023231       0.010441       0.012790              1.659311       1.879391       0.361376      -0.299883       1.539869      -0.094315       1.558671           0.000001
           68              H       8.027967       0.159206      15.067821       0.105658       1.019657 0.70694233E+01  0.67713091E+02                                 1.707959                            1.575482      -1.048989       2.379014                    0.997054       3.587334      10.125402       0.485672       1.316661      -0.699499       0.023864       0.028691       0.013345       0.039633       0.010115      -0.007789       0.005022       0.002657       0.004610      -0.015659       0.005031       0.010629              1.796323       1.798716       0.517206       0.264677       1.931750       0.337867       1.658504           0.000001
           69              H       6.486445      16.768951      16.409642       0.104899       1.091252 0.78015186E+01  0.76303503E+02                                 1.756123                            1.632966      -1.214171       2.296448                    0.995408       3.646662      10.274855       0.488578       1.281759      -0.706848       0.002106       0.015029       0.034515       0.037704       0.013311      -0.006315       0.001767       0.008655       0.025211      -0.019178       0.005582       0.013596              1.830255       1.535104       0.082810       0.086776       1.725622       0.514855       2.230039           0.000000
           70              H       4.788189      15.373222      16.022312       0.113464       1.069052 0.79379268E+01  0.77769828E+02                                 1.723579                            1.642819      -1.023450       2.392895                    0.997675       3.516746       9.832323       0.490341       1.274980      -0.709651      -0.026219       0.001240       0.028490       0.038739       0.002595      -0.004181       0.007237       0.001592       0.037846      -0.011853      -0.003624       0.015477              1.756803       1.906499       0.129787      -0.369449       1.549618       0.014796       1.814292           0.000000
           71              H      15.489273      -0.091336      12.612427       0.129472       1.119627 0.81819809E+01  0.79990675E+02                                 1.723521                            1.632914      -0.937618       2.447749                    0.998821       3.278654       8.871439       0.512656       1.222079      -0.724198      -0.029368       0.013060       0.026773       0.041831      -0.005259      -0.010337       0.006286       0.012290       0.005532      -0.010317      -0.006439       0.016756              1.752207       1.820508      -0.186684      -0.361260       1.631103       0.107454       1.805009           0.000000
           72              H       0.940414       0.768259       8.870544       0.112888       1.047750 0.74926256E+01  0.72001508E+02                                 1.665700                            1.567340      -1.040620       2.381191                    0.997874       3.427998       9.341264       0.518412       1.229487      -0.719645      -0.007175       0.033690      -0.016806       0.038327       0.001729      -0.005605      -0.011522      -0.007806       0.014403      -0.010390      -0.005701       0.016091              1.707596       1.490309      -0.301988      -0.026231       2.125671      -0.262553       1.506809           0.000001
           73              H       2.574943      16.980060       7.852074       0.108950       1.047495 0.74379732E+01  0.70049260E+02                                 1.560766                            1.484320      -0.775246       2.506777                    0.999722       3.112443       7.908130       0.585498       1.110790      -0.751805       0.018556       0.020382      -0.029505       0.040377      -0.008687      -0.015698      -0.008840      -0.009114      -0.006216      -0.023743       0.010763       0.012980              1.580719       1.475803       0.113992      -0.313309       1.530960      -0.292196       1.735393           0.000001
           74              H       3.360344      14.928726       8.258425       0.102276       1.109221 0.79665759E+01  0.78386617E+02                                 1.792112                            1.664116      -1.009874       2.397478                    0.997266       3.589133      10.168476       0.477539       1.303547      -0.703338       0.029570      -0.011932      -0.025234       0.040663      -0.005711      -0.011844      -0.007713      -0.000269      -0.004265      -0.017330       0.005718       0.011612              1.877568       2.015663      -0.344817      -0.520371       1.712174       0.283987       1.904866           0.000001
           75              H       2.762681      13.551728       9.876910       0.100568       1.083701 0.78395023E+01  0.76807730E+02                                 1.751139                            1.638970      -1.202694       2.297814                    0.995493       3.678113      10.389910       0.486525       1.284945      -0.706046       0.018189      -0.034827       0.005417       0.039662      -0.002561      -0.010960      -0.010693      -0.015688      -0.013222      -0.019064       0.002860       0.016205              1.818606       1.841161      -0.528732      -0.052104       2.047750       0.074849       1.566907           0.000000
           76              H       1.195325      13.742925      11.329397       0.115838       1.063211 0.79163024E+01  0.77254231E+02                                 1.697980                            1.625764      -1.038171       2.387067                    0.997683       3.447519       9.518546       0.501282       1.252056      -0.715193      -0.003120      -0.032646       0.019694       0.038254      -0.007250      -0.002373      -0.003336      -0.019273      -0.028192      -0.011972      -0.005010       0.016982              1.721055       1.514207       0.020638      -0.168926       1.832461      -0.347485       1.816498          -0.000001
           77              H      16.422798       8.639050      13.572105       0.129745       1.129429 0.82314564E+01  0.80822745E+02                                 1.753193                            1.652555      -0.954312       2.441520                    0.998517       3.316766       9.076976       0.501398       1.244132      -0.718942       0.019966       0.018931      -0.029899       0.040632       0.004379      -0.006846      -0.009979       0.002941       0.017065      -0.010478      -0.005235       0.015713              1.790313       1.523858       0.158180      -0.225059       1.822755      -0.287202       2.024328           0.000000
           78              H      15.086239       8.999189       0.785035       0.120608       1.068542 0.76045182E+01  0.73256565E+02                                 1.683834                            1.576958      -1.039301       2.389551                    0.997991       3.371957       9.162414       0.518480       1.226308      -0.721010       0.003962       0.035915       0.016095       0.039555       0.000295      -0.002552       0.010297      -0.009301       0.027149      -0.010107      -0.005858       0.015965              1.734736       1.332737       0.222647      -0.020546       2.290849       0.201142       1.580621          -0.000000
           79              H      14.335286       7.527134       2.251354       0.109812       1.079013 0.77193951E+01  0.73392479E+02                                 1.597051                            1.516791      -0.781706       2.505986                    0.999659       3.121582       7.974282       0.576419       1.117634      -0.750500      -0.001509       0.011494       0.038533       0.040239       0.011307      -0.005756       0.002279      -0.024443       0.035018      -0.023573       0.010813       0.012760              1.615748       1.270151       0.041674      -0.100188       1.491302       0.203511       2.085791           0.000000
           80              H      13.555052       5.464500       1.857108       0.098289       1.114109 0.77175779E+01  0.75471890E+02                                 1.796264                            1.633106      -1.201401       2.296969                    0.995588       3.738739      10.622132       0.483307       1.295923      -0.703104      -0.019127      -0.012007       0.028747       0.036557       0.004747      -0.007881       0.008119      -0.007636       0.030440      -0.015688       0.000243       0.015445              1.913141       1.646439       0.382121      -0.478744       1.892377      -0.534603       2.200608           0.000001
           81              H      13.827186       4.302685       0.077812       0.090810       1.155603 0.84090498E+01  0.83169081E+02                                 1.778007                            1.659419      -1.030333       2.375877                    0.996702       3.595226       9.937498       0.504307       1.227994      -0.719898      -0.004603      -0.036092       0.002539       0.036473       0.005988      -0.008374       0.006911      -0.031094       0.022247      -0.023372       0.006487       0.016884              1.848042       1.508617       0.357470      -0.162866       2.400268      -0.272267       1.635239          -0.000000
           82              H      14.486854       4.687070      15.387714       0.123106       1.058355 0.76639370E+01  0.73808408E+02                                 1.660556                            1.575276      -1.027094       2.396235                    0.998198       3.320649       8.956432       0.523793       1.214207      -0.724410      -0.004014      -0.031354      -0.025577       0.040662       0.007329      -0.001353       0.004434      -0.025066      -0.015767      -0.012760      -0.005060       0.017821              1.692511       1.348725       0.045167      -0.071783       1.764826       0.333000       1.963981          -0.000000
           83              H       2.733401       7.744516       9.074584       0.128563       1.154951 0.84238941E+01  0.82844496E+02                                 1.749310                            1.648854      -1.063569       2.387254                    0.997546       3.300309       8.916585       0.514603       1.210271      -0.726951      -0.012839       0.022888       0.031112       0.040702      -0.004881      -0.005272       0.009741      -0.006290       0.019284      -0.009020      -0.006730       0.015751              1.778377       1.650687      -0.118912      -0.278355       1.808809       0.330676       1.875634           0.000000
           84              H       5.835390       7.309297       5.566137       0.113386       1.022976 0.74275512E+01  0.71822656E+02                                 1.690817                            1.600764      -1.079146       2.365703                    0.996970       3.563681      10.012859       0.489610       1.293720      -0.704586       0.022022       0.030626      -0.004577       0.037998       0.004743      -0.009464      -0.001975       0.006592      -0.011999      -0.009988      -0.003006       0.012994              1.732579       1.607586       0.381247      -0.127751       2.062790       0.047326       1.527362           0.000000
           85              H       6.241869       5.753583       4.066963       0.106028       1.018934 0.71668687E+01  0.68878460E+02                                 1.701354                            1.582461      -1.147050       2.330273                    0.995801       3.636568      10.280071       0.486390       1.310291      -0.700382       0.029045       0.008461      -0.025268       0.039416       0.008573      -0.006593       0.008036      -0.008496      -0.000169      -0.015847       0.004570       0.011278              1.767797       1.871442       0.107475      -0.584309       1.525808      -0.070371       1.906142           0.000000
           86              H       5.260118       3.798252       3.805861       0.106741       1.064498 0.74246304E+01  0.71645547E+02                                 1.730653                            1.595373      -0.962875       2.419254                    0.998188       3.497818       9.754404       0.493754       1.285526      -0.707102       0.013435      -0.023630      -0.029451       0.040078       0.010261      -0.007175       0.006881      -0.009053       0.008179      -0.017359       0.006634       0.010725              1.824581       1.679607      -0.283517      -0.396205       1.809679       0.492020       1.984458           0.000001
           87              H       3.587697       2.932643       4.933268       0.112826       1.044851 0.73692440E+01  0.69243351E+02                                 1.563689                            1.481633      -0.752081       2.523085                    0.999808       3.067225       7.785155       0.583528       1.117093      -0.750717      -0.011095      -0.035875      -0.011729       0.039341       0.008137      -0.013517       0.009738      -0.010589      -0.008937      -0.022387       0.009585       0.012801              1.590349       1.411821       0.210518       0.000990       1.945794       0.275796       1.413431           0.000002
           88              H       2.488825       3.787152       6.588065       0.116628       1.051376 0.74387300E+01  0.71083853E+02                                 1.648265                            1.545729      -1.021769       2.393226                    0.998098       3.337311       8.956725       0.532151       1.204479      -0.726108      -0.028162      -0.024906       0.010913       0.039147       0.011574      -0.002206       0.003416      -0.016102      -0.011569      -0.013489      -0.002743       0.016232              1.697379       1.915490       0.344580      -0.357308       1.638203      -0.085606       1.538443           0.000001
           89              C       9.464423       0.090360       0.643244       0.615858      24.325453 0.25857860E+03  0.54062543E+04                                 7.800802                            5.732424      -0.029003       2.041845                    0.999737      22.571394      63.759669       0.614734       0.476557      -1.016047      -0.042651       0.042670      -0.015452       0.062279       0.055878       0.028100       0.042420       0.020970       0.097605      -0.075585      -0.010482       0.086068              9.400158      10.136398      -4.344337      -0.305494      11.193183      -2.363853       6.870892           0.000002
           90              C      10.410004      16.252155       0.888784      -0.151565      48.014737 0.50231596E+03  0.12177670E+05                                11.364401                            7.409357      -0.016105       1.971987                    0.999361      29.494959      84.597386       0.616458       0.409841      -1.074240       0.030438      -0.022655       0.004297       0.038187       0.004817      -0.023984      -0.006820       0.016140       0.022908      -0.018351      -0.013213       0.031564             14.859554      17.200576      -8.034544      -0.575297      18.124324      -4.452788       9.253762           0.000000
           91              C      11.632887      16.165374       0.231706      -0.086570      34.774876 0.44513402E+03  0.10578522E+05                                 9.397586                            7.138202      -0.088451       1.934582                    0.999599      30.057285      88.273169       0.600418       0.429258      -1.051011       0.002489      -0.004071       0.005866       0.007561       0.026804       0.017694       0.023809      -0.023581       0.080843      -0.042816      -0.008711       0.051527             11.010177      14.390947      -3.560145      -2.550113      10.825121      -1.889151       7.814462           0.000003
           92              C      12.333892      15.015103       0.669181      -0.155593      50.188453 0.51369127E+03  0.12502432E+05                                11.672980                            7.468765      -0.012472       1.969484                    0.999270      29.622038      84.665112       0.617998       0.407218      -1.077767      -0.027416       0.017944      -0.000051       0.032766      -0.007334      -0.001174      -0.021926      -0.043159      -0.042275      -0.024927      -0.013699       0.038626             15.857139      24.975012      -4.878560      -7.860426      11.426980      -0.923873      11.169424           0.000001
           93              C      11.548491      14.381807       1.653068       0.069009      36.428931 0.42981318E+03  0.10038157E+05                                 9.568526                            6.960948      -0.127664       1.962634                    0.999201      27.071430      76.619183       0.620360       0.422755      -1.064197      -0.006553       0.005401      -0.000077       0.008492      -0.006385       0.002493      -0.006178      -0.020187      -0.015801      -0.009499      -0.007089       0.016588             11.203718      11.521651      -2.039348      -2.410141      12.260146      -4.814563       9.829356           0.000002
           94              C      10.303217      15.159363       1.803504       0.068461      37.674809 0.42351823E+03  0.98510351E+04                                 9.789389                            6.903560      -0.081589       1.978661                    0.999304      26.884264      75.842228       0.624009       0.421993      -1.065075       0.013722       0.004388      -0.006214       0.015690      -0.000651      -0.010128      -0.001561       0.008249      -0.000995      -0.008941      -0.003440       0.012381             11.864650      13.806504       0.088652      -5.431138      10.525874      -4.330625      11.261573           0.000001
           95              C      11.961860      13.252719       2.398332      -0.087575      35.114999 0.44020267E+03  0.10391041E+05                                 9.375058                            7.083700       0.054508       1.996588                    0.999506      29.098445      84.076017       0.607017       0.427463      -1.056283      -0.018163      -0.002779       0.000499       0.018381      -0.007599       0.000244       0.023298       0.022712      -0.031020      -0.032239       0.010621       0.021618             10.537415       9.993629       0.153737      -3.013107      10.859883      -5.238659      10.758734           0.000000
           96              C      11.262577      12.565600       3.423719      -0.094952      32.829732 0.41818414E+03  0.96918161E+04                                 8.799926                            6.759821       0.299327       2.071538                    0.999791      28.471659      80.057005       0.644962       0.409764      -1.073418      -0.017542       0.016836      -0.012157       0.027184      -0.024558      -0.014777      -0.034743      -0.001304      -0.048507      -0.052418       0.013391       0.039027              9.841345      12.322317       0.103275      -3.926844       7.925088      -3.043004       9.276630           0.000002
           97              C       9.955299      12.865918       3.918256      -0.041618      30.410031 0.40215598E+03  0.92985333E+04                                 8.581674                            6.795942       0.112569       2.034294                    0.999247      27.987205      80.532933       0.615106       0.430661      -1.052308       0.014915       0.010398      -0.022672       0.029062       0.011668      -0.007587      -0.011282      -0.017149       0.031886      -0.019910      -0.003534       0.023443              9.410424      12.049868      -1.547548      -2.482649       8.866142      -2.237488       7.315262           0.000002
           98              C       9.123394      13.878980       3.591446      -0.073792      32.147164 0.40773669E+03  0.94771374E+04                                 8.926415                            6.856995       0.050593       2.010910                    0.999064      28.448678      82.559378       0.609382       0.432433      -1.049340       0.021626       0.014153      -0.022723       0.034414      -0.003563      -0.009001      -0.001072       0.013701      -0.019268      -0.011192      -0.003280       0.014472             10.069737       8.878880      -0.399140      -2.157321      11.956352      -4.718007       9.373978           0.000002
           99              C       9.262906      14.920053       2.678455      -0.068049      34.321812 0.40210931E+03  0.92875622E+04                                 9.245240                            6.760718       0.129984       2.035752                    0.999621      28.111396      80.574245       0.622122       0.426258      -1.056108       0.001909      -0.015858       0.019786       0.025428       0.001729       0.026331       0.024436       0.002614      -0.023290      -0.037593       0.002050       0.035543             10.837866       9.803559       1.470573      -4.435298      11.121672      -5.387646      11.588367           0.000001
          100              C      13.663561      14.623723       0.145249       0.624981      25.089517 0.25015513E+03  0.51708662E+04                                 7.911660                            5.603724       0.086132       2.083707                    0.999388      22.063334      61.342338       0.629473       0.470734      -1.022358       0.045301      -0.013753      -0.029480       0.055770       0.022062       0.058740       0.015009      -0.032908       0.188012      -0.076667      -0.016169       0.092836              9.933717      14.157527      -2.066401      -4.305405       8.926454      -0.399018       6.717169           0.000003
          101              C       8.506785       3.825168      14.505847       0.605088      26.083254 0.26012020E+03  0.54249677E+04                                 8.101876                            5.695784       0.008327       2.051181                    0.999471      22.409801      62.408930       0.627941       0.467697      -1.024891      -0.031629      -0.024650       0.044268       0.059730       0.061623       0.028332       0.026790       0.022341      -0.219862      -0.081758      -0.025887       0.107645             10.178820       7.069037      -1.406870      -2.570094       7.649959      -3.238009      15.817463           0.000002
          102              C       8.935656       4.128020      13.113880      -0.133069      48.487751 0.48159272E+03  0.11540470E+05                                11.422978                            7.233960      -0.035975       1.969481                    0.999278      29.021428      82.465630       0.627276       0.407477      -1.076958       0.016388       0.003263      -0.021266       0.027045      -0.015640      -0.010892      -0.000253       0.001455      -0.073980      -0.028112      -0.001017       0.029129             15.468959      12.879725      -0.584121      -4.628496       8.139171      -6.006770      25.387981           0.000001
          103              C      10.236045       3.882156      12.691968      -0.090782      35.227059 0.43606589E+03  0.10306091E+05                                 9.466253                            7.053384      -0.086671       1.935393                    0.999568      29.910718      87.497285       0.605745       0.427833      -1.052267       0.001631       0.002845      -0.009284       0.009846       0.013668       0.019267       0.027441      -0.068208      -0.093275      -0.047593      -0.014937       0.062530             11.207037      13.349148      -0.931047      -3.547474       6.319690      -2.784546      13.952275           0.000002
          104              C      10.439285       4.380537      11.398563      -0.144843      49.127060 0.50364828E+03  0.12207767E+05                                11.533668                            7.412393      -0.038342       1.965862                    0.999347      29.388014      84.051397       0.617698       0.409092      -1.075638      -0.022098      -0.003059       0.028785       0.036418      -0.006115       0.011243      -0.024453      -0.005551       0.050998      -0.021438      -0.014609       0.036047             15.378690      23.973059      -1.608538      -7.069312       7.034431      -2.078592      15.128579           0.000001
          105              C       9.221569       4.987926      10.961088       0.069121      36.844863 0.42838547E+03  0.99918454E+04                                 9.650375                            6.954135      -0.068769       1.983349                    0.999340      26.927067      76.045543       0.620315       0.423334      -1.064327      -0.001006      -0.002656       0.009963       0.010360       0.003484       0.001637      -0.010095       0.009132       0.028502      -0.014726       0.000833       0.013893             11.448395      12.161754      -2.615659       1.049931       7.290641      -4.411195      14.892790           0.000002
          106              C       8.267376       4.796065      12.100598       0.067412      37.650587 0.42759181E+03  0.99644690E+04                                 9.769269                            6.931682      -0.087211       1.977452                    0.999302      26.937588      75.935791       0.623738       0.421385      -1.066009       0.010683       0.000471      -0.001447       0.010791      -0.008051      -0.005423       0.006036       0.019377      -0.015629      -0.012627      -0.004881       0.017508             11.648667      15.998236      -3.392714       0.287553       6.904919      -3.054197      12.042846           0.000003
          107              C       8.964936       5.568354       9.738578      -0.076246      34.175043 0.40881806E+03  0.94791729E+04                                 9.200822                            6.819481       0.050648       2.004956                    0.999540      28.406730      81.508898       0.619244       0.426583      -1.056184      -0.020145       0.004806       0.000010       0.020711       0.023112      -0.016795       0.019971      -0.000758      -0.016661      -0.039989       0.013748       0.026241             10.539542      12.872687      -3.860921       2.779985       7.501226      -3.449835      11.244713           0.000001
          108              C       7.786835       6.150089       9.280353      -0.090848      32.071791 0.39970965E+03  0.91964356E+04                                 8.728194                            6.658442       0.221150       2.052684                    0.999794      28.354777      80.486865       0.640029       0.415941      -1.065127       0.005857      -0.030469       0.023041       0.038646      -0.007056      -0.011320      -0.017203       0.032223       0.100440      -0.039460      -0.000427       0.039887              9.773447      14.120605      -3.503081       0.751067       6.563370      -1.983833       8.636365           0.000000
          109              C       6.577731       6.293892       9.921868      -0.042647      30.683872 0.39127063E+03  0.90026979E+04                                 8.652996                            6.724096       0.061368       2.015288                    0.999406      28.090098      81.151627       0.614312       0.433333      -1.048617       0.019893      -0.022722       0.015550       0.033968      -0.016759       0.020579       0.002984       0.008125      -0.032392      -0.028471      -0.000230       0.028701              9.515490      10.938090      -1.645984      -1.090951       6.275876      -2.880451      11.332504           0.000002
          110              C       6.169529       5.860056      11.134003      -0.077890      31.251929 0.37602438E+03  0.85200606E+04                                 8.570492                            6.448750       0.264719       2.075270                    0.999826      27.762567      78.195510       0.651798       0.414731      -1.065943       0.028225      -0.010413      -0.003549       0.030293      -0.015804      -0.006042      -0.006928       0.042392      -0.009210      -0.027833      -0.000560       0.028394              9.630313       9.354000      -1.813237       1.121486       6.727008      -4.204392      12.809932           0.000001
          111              C       6.904981       5.199284      12.107515      -0.078529      35.507332 0.42340225E+03  0.98991260E+04                                 9.455733                            6.951460       0.071863       2.007869                    0.999542      28.672500      82.487792       0.612114       0.427987      -1.055809       0.003349       0.012406      -0.014905       0.019679       0.019067      -0.017706       0.010272      -0.032646       0.047514      -0.040411       0.016686       0.023725             10.833672      13.826428      -3.651972       2.619720       7.334247      -3.670725      11.340340           0.000001
          112              C      11.732784       4.362777      10.732840       0.608694      24.852358 0.25752941E+03  0.53718379E+04                                 7.873532                            5.696646       0.027444       2.058246                    0.999457      22.524590      63.283521       0.621394       0.472545      -1.019526       0.051429      -0.000875      -0.020678       0.055437       0.013244       0.032550       0.038217      -0.116630       0.014495      -0.074194      -0.007457       0.081651              9.650055      14.363947      -0.657901      -2.873722       5.358510      -1.427572       9.227709           0.000001
          113              C      11.546768       3.560737       2.330895       0.604841      24.392087 0.26494206E+03  0.55742240E+04                                 7.829670                            5.814807      -0.054093       2.031233                    0.999647      22.813405      64.689933       0.608305       0.478576      -1.014763      -0.052384      -0.001686      -0.022771       0.057144       0.048016      -0.064792      -0.022405      -0.048317      -0.028152      -0.083654      -0.007230       0.090885              9.379801      12.028284      -1.828524       3.834895       7.040190       1.019234       9.070928           0.000002
          114              C      12.719702       3.293787       3.212762      -0.153785      47.200860 0.51078652E+03  0.12434490E+05                                11.275708                            7.490173       0.058380       1.998965                    0.999426      29.473429      84.702050       0.610860       0.411885      -1.072941       0.014395      -0.010016       0.028330       0.033319      -0.000846      -0.000252       0.028827      -0.029891       0.020752      -0.019823      -0.018308       0.038130             14.681245      18.731922      -4.193798       7.110084       8.966080       0.549553      16.345733           0.000000
          115              C      12.850603       3.914332       4.462938      -0.088680      34.576774 0.44149291E+03  0.10469543E+05                                 9.365701                            7.104768      -0.071654       1.942035                    0.999635      29.896361      87.681229       0.602414       0.428753      -1.051413       0.000576      -0.003902      -0.002022       0.004432       0.024989      -0.028925      -0.020786      -0.039768      -0.083606      -0.047971      -0.009854       0.057825             11.031988      10.913151      -1.939740       3.123199       7.401328       2.218640      14.781485           0.000003
          116              C      13.987367       3.446248       5.111370      -0.149904      49.099168 0.49323682E+03  0.11893632E+05                                11.522678                            7.324139      -0.018042       1.972394                    0.999257      29.304573      83.607312       0.622814       0.407839      -1.076418      -0.014011      -0.007762      -0.024159       0.028986      -0.024366       0.016697      -0.006260       0.015752      -0.054535      -0.025581      -0.014243       0.039824             15.704271      11.372713      -1.266688       4.514837      10.128988       6.991206      25.611114           0.000000
          117              C      14.603975       2.497760       4.272732       0.077903      36.341901 0.41794776E+03  0.96947209E+04                                 9.562659                            6.872625      -0.107370       1.973270                    0.999307      26.743492      75.477986       0.623072       0.423794      -1.063351      -0.010656       0.000974      -0.002672       0.011029      -0.007945       0.006307      -0.001900       0.013500      -0.006317      -0.009531      -0.004577       0.014107             11.283141      12.854863      -5.164616       1.536664       9.634695       2.364743      11.359866           0.000001
          118              C      13.785849       2.406013       3.053680       0.070159      36.001186 0.40806436E+03  0.94211695E+04                                 9.524036                            6.795900      -0.037050       1.997127                    0.999365      26.721308      75.556940       0.625077       0.424421      -1.061586      -0.006862       0.001291       0.014932       0.016484       0.004557      -0.000182       0.007569      -0.007962       0.008544      -0.008801      -0.002074       0.010876             11.428116      10.293661      -3.944425      -0.090231      10.185219       4.743949      13.805469           0.000001
          119              C      15.737295       1.748500       4.587437      -0.088618      34.658456 0.41517123E+03  0.96526715E+04                                 9.264925                            6.864548       0.084672       2.011935                    0.999620      28.546662      81.717321       0.618953       0.425626      -1.057981      -0.002009      -0.009344      -0.009162       0.013240       0.025338       0.005261      -0.005306       0.003155       0.049311      -0.034697       0.017081       0.017616             10.540423      11.101048      -5.244405      -0.515509      10.550606       3.408284       9.969614           0.000001
          120              C      16.371127       0.782149       3.814507      -0.067803      31.204641 0.37759454E+03  0.85444005E+04                                 8.522874                            6.439691       0.277500       2.078248                    0.999816      27.556320      76.968976       0.657226       0.411847      -1.070323      -0.023507       0.010087      -0.011410       0.028010      -0.026745       0.016519       0.006420       0.023485       0.009702      -0.036307       0.004498       0.031809              9.577505       7.758442      -2.939338      -0.220788       9.088258       4.223435      11.885816           0.000002
          121              C      16.071434       0.334064       2.552227      -0.037965      29.279744 0.37523106E+03  0.85328859E+04                                 8.358846                            6.564527       0.127054       2.046254                    0.999343      27.439514      78.480687       0.625417       0.430665      -1.051577      -0.010660       0.016189       0.011463       0.022520      -0.003984      -0.017310       0.002126      -0.005353      -0.043327      -0.024693       0.007214       0.017479              9.163875       8.530471      -2.348663       1.684913       7.449985       2.381891      11.511169           0.000002
          122              C      15.086239       0.698771       1.720505      -0.067922      31.606416 0.40090787E+03  0.92579028E+04                                 8.773474                            6.757521       0.127505       2.035912                    0.999287      28.113215      80.713875       0.620978       0.427131      -1.054996      -0.013070       0.014736       0.021883       0.029442      -0.004874       0.000140       0.010102       0.006586       0.025056      -0.013921       0.000354       0.013567              9.887350      11.480370      -4.708282       0.341442       9.226651       2.030941       8.955027           0.000001
          123              C      14.021814       1.618546       1.957399      -0.076986      34.623284 0.41606701E+03  0.96837628E+04                                 9.283848                            6.865149       0.163754       2.042914                    0.999642      28.348879      81.332680       0.619523       0.424784      -1.057953       0.009822      -0.026470       0.005608       0.028785       0.020610       0.005602      -0.023224       0.016063       0.001005      -0.036355       0.009882       0.026473             10.811636      10.945204      -5.244905      -1.578046      11.398152       4.244378      10.091552           0.000000
          124              C      14.337008       3.903830       6.461837       0.612364      26.052630 0.25570947E+03  0.53145214E+04                                 8.101059                            5.658634       0.052002       2.067796                    0.999526      22.306903      62.178751       0.627597       0.469578      -1.023035       0.008146       0.019061       0.050461       0.054553       0.035102      -0.034868      -0.049381      -0.011171      -0.149606      -0.076740      -0.010272       0.087012             10.275340       8.569402      -1.152352       2.685691       7.130980       3.846861      15.125638           0.000002
          125              C       7.869509       2.410059       4.072150       0.611309      23.711011 0.25929871E+03  0.54225001E+04                                 7.661210                            5.742894      -0.018003       2.045116                    0.999661      22.588822      63.716812       0.614065       0.476972      -1.016310      -0.016270       0.037225      -0.038793       0.056172      -0.028258      -0.042350       0.048542       0.050434      -0.103532      -0.074448      -0.010950       0.085398              9.103922       6.565678       0.487296       2.382201       9.718544      -3.527433      11.027543           0.000002
          126              C       8.129586       1.453207       5.189182      -0.151828      46.455060 0.49874175E+03  0.12068643E+05                                11.127339                            7.387737       0.026260       1.985965                    0.999339      29.440473      84.344433       0.616801       0.410373      -1.073964       0.000440      -0.029432       0.011998       0.031786       0.025438       0.012170       0.007785      -0.000959      -0.040359      -0.021264      -0.014914       0.036179             14.329204       9.282212       0.412368       4.598310      16.290851      -7.378836      17.414548          -0.000000
          127              C       7.535369       0.221926       5.266994      -0.079155      33.674960 0.41686062E+03  0.97631309E+04                                 9.222431                            6.926455      -0.102859       1.936592                    0.999623      29.607304      86.833478       0.605962       0.431581      -1.047688       0.009018      -0.000388       0.000546       0.009043      -0.018774      -0.030289       0.030053       0.060126       0.022600      -0.049738      -0.010684       0.060422             10.768187       7.824323       2.118703       2.185414      14.044550      -3.517082      10.435687           0.000003
          128              C       8.022799      16.708721       6.309672      -0.144534      47.939822 0.47519494E+03  0.11356420E+05                                11.327481                            7.188435       0.011149       1.985897                    0.999415      28.973892      82.391506       0.628504       0.407782      -1.076068       0.003676       0.028537      -0.016719       0.033278       0.000520       0.022086      -0.008299       0.014799       0.062442      -0.022273      -0.012623       0.034896             15.188437      10.364741       6.801033       1.336224      24.295099      -4.479813      10.905470           0.000001
          129              C       8.973548       0.246866       6.984040       0.068278      35.698833 0.41476506E+03  0.95996215E+04                                 9.416546                            6.828782      -0.080136       1.981196                    0.999323      26.770442      75.395914       0.627680       0.421615      -1.065045      -0.008959       0.001358      -0.005856       0.010789      -0.005569       0.004376      -0.011008      -0.000742       0.015478      -0.010786      -0.004814       0.015600             10.978694       9.930803       2.366868       5.160558      10.808518      -1.429649      12.196762           0.000002
          130              C       9.088946       1.519181       6.219756       0.070269      37.038106 0.41998767E+03  0.97508189E+04                                 9.688542                            6.881481      -0.065949       1.985141                    0.999351      26.788542      75.561070       0.623940       0.422823      -1.064298       0.002422      -0.011714      -0.004151       0.012661       0.010076      -0.003387       0.003794      -0.008901      -0.022789      -0.012353      -0.002543       0.014896             11.638926      11.217228       5.266819       4.447868      13.430770       0.376609      10.268780           0.000001
          131              C       9.755504      -0.097835       8.066489      -0.081374      34.468752 0.41498544E+03  0.96602391E+04                                 9.250243                            6.883900       0.025492       1.992169                    0.999572      28.666869      82.473020       0.614446       0.428221      -1.054957       0.014025       0.021515      -0.000479       0.025687      -0.004368      -0.030982      -0.004500      -0.034185      -0.031559      -0.042769       0.019805       0.022964             10.454931      11.149803       3.274864       5.415600       9.351408       0.445205      10.863582           0.000002
          132              C      10.788926       0.554086       8.739129      -0.085236      31.598686 0.39719205E+03  0.90917150E+04                                 8.576685                            6.593237       0.262696       2.065661                    0.999797      28.059656      78.527924       0.651978       0.410420      -1.072497      -0.012624       0.006481      -0.021021       0.025362       0.009365       0.033371      -0.023344      -0.018697       0.013756      -0.046996       0.009608       0.037388              9.540052       9.536788       4.120173       3.075124      11.376025       0.343664       7.707342           0.000003
          133              C      11.297025       1.838889       8.471110      -0.049351      30.206305 0.41572088E+03  0.96830627E+04                                 8.516465                            6.891490       0.122699       2.031096                    0.999433      28.299902      81.480258       0.613818       0.428406      -1.054688      -0.019192      -0.004699      -0.014552       0.024540       0.004236       0.020197       0.006324       0.030189       0.007198      -0.018484      -0.011776       0.030260              9.208985       7.782202       2.619142       2.351827      11.228633      -1.121143       8.616120           0.000002
          134              C      10.900880       2.718984       7.450911      -0.071314      31.814267 0.41403923E+03  0.96480836E+04                                 8.828321                            6.890611       0.067579       2.013913                    0.999197      28.472223      82.382876       0.611225       0.430036      -1.052162      -0.015342      -0.024358      -0.005875       0.029380       0.008025       0.000661      -0.010024      -0.029918      -0.031642      -0.015485      -0.009366       0.024851              9.864753       9.966365       2.103711       4.697400       8.239774      -0.269168      11.388119           0.000003
          135              C       9.927741       2.579798       6.506795      -0.082963      34.180522 0.40169453E+03  0.92824988E+04                                 9.203168                            6.750271       0.115928       2.026510                    0.999708      28.376689      81.552585       0.623102       0.425381      -1.055866       0.013468      -0.009631       0.010213       0.019454      -0.021077      -0.026116      -0.008998      -0.023841       0.017801      -0.042485       0.016548       0.025937             10.728047      11.922297       4.280890       5.515546       9.706224       1.666681      10.555621          -0.000000
          136              C       7.562927      15.366383       6.646856       0.611203      25.741454 0.25640345E+03  0.53288839E+04                                 8.014635                            5.654547       0.078033       2.075554                    0.999306      22.269483      61.934545       0.630218       0.467631      -1.024805      -0.021446      -0.050739       0.014340       0.056922      -0.049080      -0.029369       0.026921       0.095633       0.024877      -0.075113      -0.008297       0.083411              9.999385       7.125327       4.101976       0.917985      14.507002      -2.180223       8.365827           0.000003
          137              C       7.509533       6.862650       1.450758       0.614062      26.179074 0.25374393E+03  0.52579705E+04                                 8.101867                            5.618972       0.081857       2.076495                    0.999357      22.210903      61.606771       0.633482       0.466605      -1.025740       0.012602      -0.054816      -0.007145       0.056698       0.040338      -0.035132      -0.024606       0.118045       0.026412      -0.078177      -0.010155       0.088332             10.384311       5.845112      -2.966793       1.315160      16.457981       1.737908       8.849839           0.000002
          138              C       7.194339       8.278196       1.748172      -0.151080      51.239946 0.49835729E+03  0.12034575E+05                                11.822565                            7.344680       0.003512       1.977221                    0.999362      29.339469      83.459288       0.624856       0.405916      -1.078908       0.000581       0.029003       0.021170       0.035912      -0.003302       0.022866       0.007749       0.004201       0.083745      -0.026260      -0.012667       0.038927             16.528073       7.564508      -5.452947       1.074886      28.949036       2.860770      13.070676           0.000001
          139              C       7.418248       8.865996       2.998348      -0.087937      35.471660 0.43396319E+03  0.10253572E+05                                 9.525292                            7.043318      -0.062196       1.944734                    0.999605      29.917520      87.772249       0.604715       0.428680      -1.050766       0.003671       0.001158      -0.010163       0.010867       0.019199      -0.016680      -0.020571       0.083306      -0.054645      -0.047587      -0.013021       0.060609             11.446749       5.839319      -2.092793       1.115837      15.892502       2.685365      12.608426           0.000002
          140              C       6.982488      10.179075       3.017368      -0.155591      50.647849 0.52065976E+03  0.12728494E+05                                11.776591                            7.546303      -0.007480       1.972082                    0.999376      29.744230      85.503833       0.610854       0.410153      -1.074675       0.003685      -0.027716      -0.022706       0.036019      -0.022397       0.014936      -0.009237      -0.002031      -0.029346      -0.021142      -0.012830       0.033972             15.715127       6.752261      -1.382850       1.964799      18.161701       7.621643      22.231420           0.000001
          141              C       6.991100      11.024213       4.210482       0.625865      23.847923 0.25156325E+03  0.52321273E+04                                 7.742522                            5.684487      -0.107750       2.021153                    0.999618      22.455244      63.606268       0.611376       0.481689      -1.011666       0.006475       0.033086       0.047910       0.058583       0.045472      -0.029148      -0.047026       0.026920      -0.121309      -0.069465      -0.019279       0.088744              9.357516       6.001545      -1.256291       1.142544       9.601061       3.734702      12.469943           0.000002
          142              C       6.650071       9.249819       0.888784       0.073588      37.053977 0.41596709E+03  0.96378190E+04                                 9.667616                            6.843020      -0.129470       1.964990                    0.999386      26.834929      75.705693       0.626208       0.422151      -1.064330       0.002770       0.002527       0.009355       0.010078       0.004180       0.004094       0.008966       0.001729       0.027939      -0.010501      -0.004633       0.015135             11.544834       6.055981      -2.301520       3.152697      12.521883      -0.413543      16.056637           0.000002
          143              C       6.322820       8.921408      16.845388      -0.078428      35.210494 0.41525182E+03  0.96625059E+04                                 9.396101                            6.881099       0.064862       2.006295                    0.999519      28.573670      82.035952       0.615591       0.427598      -1.055940      -0.010235       0.016135      -0.001580       0.019173       0.004040      -0.020461       0.012701       0.000695      -0.079680      -0.038567       0.016137       0.022430             10.810457       6.323816      -2.729001       3.517145      11.523146      -2.871399      14.584410           0.000001
          144              C       5.795775       9.845436      15.916834      -0.083279      32.547855 0.40188955E+03  0.92242592E+04                                 8.773050                            6.638729       0.298755       2.078505                    0.999801      28.043829      78.532950       0.648914       0.411239      -1.072202       0.007823       0.008678       0.027654       0.030021      -0.014019       0.014870       0.013943      -0.042651       0.093011      -0.045461       0.007314       0.038148              9.948680       6.146756      -3.670298       2.030114      13.579970      -2.314592      10.119316           0.000002
          145              C       5.360015      11.173748      16.145082      -0.041941      31.175091 0.40364006E+03  0.93534923E+04                                 8.760946                            6.839917       0.015968       2.001009                    0.998988      28.208963      81.603554       0.608118       0.434649      -1.048534       0.010559      -0.019727       0.013691       0.026232       0.006117       0.010312      -0.013958       0.013319       0.040892      -0.023565       0.001498       0.022068              9.697240       6.073924      -2.781491       2.022329      12.321622       0.043557      10.696175           0.000003
          146              C       5.487471      12.045139      -0.001729      -0.083374      32.320269 0.39447200E+03  0.90802257E+04                                 8.861039                            6.672192       0.128721       2.026183                    0.999629      28.505387      81.936594       0.628743       0.423206      -1.056535       0.028435      -0.029268       0.010832       0.042220      -0.008383       0.006200       0.004285      -0.058626      -0.034530      -0.027586      -0.008899       0.036485             10.080394       6.080881      -1.740704       3.558493       9.171030      -1.380715      14.989270           0.000002
          147              C       5.937009      11.715985       1.257093      -0.077452      35.445243 0.40944081E+03  0.94896928E+04                                 9.420312                            6.806397       0.087011       2.014980                    0.999602      28.412049      81.296342       0.622831       0.424302      -1.058440      -0.004223       0.000293      -0.018167       0.018654       0.020918      -0.019989       0.019598       0.002632      -0.027903      -0.041002       0.015310       0.025691             11.136499       6.966346      -3.192283       4.039224      11.691717      -3.844060      14.751433           0.000001
          148              C       6.481278      10.486601       1.677276       0.065147      39.140925 0.44669280E+03  0.10517581E+05                                10.053716                            7.095087      -0.076804       1.977466                    0.999282      27.166742      76.825997       0.615547       0.422608      -1.065882       0.005492      -0.011129       0.000631       0.012427      -0.010262       0.002398      -0.008019      -0.014366       0.003741      -0.013358      -0.003032       0.016390             12.286582       6.917892      -3.996746       3.115810      16.429937      -2.406379      13.511916           0.000002
          149              C       9.944964      11.678044       8.647484       0.596384      26.370659 0.27037945E+03  0.56847981E+04                                 8.141727                            5.791082       0.017116       2.049774                    0.999567      22.630048      62.954514       0.626308       0.465133      -1.027912      -0.032804       0.038926      -0.039442       0.064397       0.049453      -0.053277      -0.043246      -0.073449       0.050298      -0.081453      -0.020412       0.101865             10.230396      13.583903      -4.070577       4.101387       8.124117       0.372394       8.983167           0.000002
          150              C      11.186793      11.039538       9.275165      -0.140242      48.152057 0.49109184E+03  0.11824603E+05                                11.390521                            7.305100       0.019145       1.982347                    0.999321      29.299689      83.430580       0.624254       0.407494      -1.077048       0.017215      -0.016551       0.003972       0.024209      -0.005838      -0.003818       0.014042      -0.024209       0.044351      -0.020843      -0.004759       0.025601             15.443586      20.925651      -7.089341       7.802164      13.417203      -0.591881      11.987903           0.000000
          151              C      11.674224       9.838260       8.918960      -0.092135      34.434484 0.42104860E+03  0.98781137E+04                                 9.331671                            6.935702      -0.069496       1.943368                    0.999570      29.774327      87.173721       0.609375       0.428430      -1.050436       0.011810      -0.004997       0.009494       0.015955       0.033201      -0.033465      -0.016465       0.012457       0.073848      -0.047515      -0.012206       0.059720             11.063051      11.957512      -4.270928       3.253783      12.556228       0.974413       8.675412           0.000002
          152              C      12.745538       9.458125       9.742036      -0.152732      48.205528 0.48703339E+03  0.11715393E+05                                11.399912                            7.292746       0.042749       1.995145                    0.999487      29.167967      83.312095       0.621804       0.409501      -1.074549      -0.040145       0.018515      -0.006308       0.044656       0.002577       0.031991      -0.001603       0.009754       0.045272      -0.027591      -0.011822       0.039413             15.328129      13.356661      -7.970669       2.010619      22.957289       2.708366       9.670437           0.000001
          153              C      12.922942      10.452137      10.686153       0.065983      36.615128 0.41399518E+03  0.95839814E+04                                 9.616679                            6.831275      -0.034649       1.994966                    0.999355      26.823745      75.725554       0.625916       0.422707      -1.063620      -0.011321      -0.004852       0.001166       0.012371      -0.000051       0.011554      -0.011438       0.010821      -0.002806      -0.017269       0.000233       0.017036             11.557527      11.356289      -1.194363       5.564546      10.868472       2.991562      12.447822           0.000002
          154              C      11.922245      11.509760      10.385280       0.069945      37.356112 0.42827785E+03  0.99869374E+04                                 9.728072                            6.946944      -0.091644       1.976194                    0.999278      26.916787      75.963389       0.621593       0.422565      -1.065000      -0.003763      -0.011633      -0.003458       0.012706      -0.005785      -0.001171       0.010712      -0.013083      -0.018919      -0.011998      -0.004690       0.016687             11.539196       9.632772      -1.851988       3.137523      14.305773       4.655431      10.679044           0.000002
          155              C      13.892636      10.502947      11.680414      -0.079994      35.431972 0.41832918E+03  0.97571317E+04                                 9.440815                            6.897434       0.119177       2.024999                    0.999666      28.591183      82.321883       0.615763       0.426470      -1.056092      -0.010364       0.010929       0.012572       0.019619      -0.000083      -0.021640      -0.019644      -0.010748      -0.044798      -0.035441       0.007316       0.028125             11.024409       8.962789       0.809517       5.007601      10.927084       4.591173      13.183353           0.000001
          156              C      14.163049      11.502080      12.629718      -0.069850      32.788707 0.41570974E+03  0.96710299E+04                                 8.962018                            6.862529       0.158498       2.042740                    0.999325      28.281170      81.055821       0.619747       0.424824      -1.058183      -0.015537       0.001493      -0.017494       0.023445      -0.009437       0.015966       0.003241       0.002117      -0.005874      -0.019968       0.002273       0.017694             10.125955       7.605039      -0.499619       2.914664      12.630142       4.011461      10.142683           0.000001
          157              C      13.532661      12.741336      12.799175      -0.029060      29.993435 0.39362115E+03  0.90378130E+04                                 8.480118                            6.710539       0.130768       2.043070                    0.999362      27.566963      78.628391       0.621804       0.429010      -1.055033      -0.004673      -0.010773      -0.020533       0.023653       0.013177       0.001229       0.010666      -0.006333       0.025346      -0.019069       0.000605       0.018464              9.302336       9.612995      -1.723698       3.457866       9.969504       1.479122       8.324509           0.000003
          158              C      12.473404      13.291017      12.088494      -0.074188      31.132683 0.37705309E+03  0.85282753E+04                                 8.517745                            6.442470       0.300920       2.086905                    0.999813      27.546319      76.899642       0.656015       0.412794      -1.069810       0.003939      -0.021033      -0.010718       0.023933      -0.012090       0.012765       0.016376      -0.021903      -0.034936      -0.030350       0.004778       0.025572              9.579517      10.206454      -0.257812       4.975843       8.160523       2.212677      10.371573           0.000004
          159              C      11.781011      12.742662      11.038899      -0.079187      35.073097 0.40983887E+03  0.95046976E+04                                 9.353836                            6.835847       0.050245       2.002394                    0.999562      28.468631      81.580291       0.617701       0.427566      -1.056029       0.011912      -0.003863       0.018052       0.021971      -0.009374      -0.010653      -0.026320       0.022149      -0.026937      -0.037891       0.018266       0.019624             10.735366       9.037724       0.452063       4.113253      11.513429       4.938761      11.654946           0.000002
          160              C      13.467211       8.197691       9.624454       0.605460      25.499645 0.25790321E+03  0.53774301E+04                                 8.000079                            5.687167       0.022095       2.054417                    0.999591      22.519290      63.096234       0.624628       0.470291      -1.021534       0.011043      -0.059430       0.015484       0.062399       0.056756      -0.032021      -0.041546       0.043342       0.126909      -0.084325      -0.007349       0.091674              9.976018       8.232587      -3.818039       1.565778      14.890578       1.467758       6.804891           0.000002
          161              C       0.852573      16.978652      16.648265       0.615858      24.325453 0.25857860E+03  0.54062542E+04                                 7.800802                            5.732424      -0.029003       2.041845                    0.999737      22.571394      63.759669       0.614734       0.476557      -1.016047      -0.042651      -0.042670       0.015452       0.062279      -0.055878      -0.028100       0.042420       0.020970       0.097605      -0.075585      -0.010482       0.086068              9.400157      10.136398       4.344337       0.305494      11.193183      -2.363853       6.870892           0.000002
          162              C       1.798154       0.816857      16.402725      -0.151564      48.014735 0.50231593E+03  0.12177669E+05                                11.364400                            7.409357      -0.016105       1.971987                    0.999361      29.494958      84.597382       0.616458       0.409841      -1.074240       0.030438       0.022655      -0.004297       0.038187      -0.004817       0.023984      -0.006820       0.016140       0.022908      -0.018351      -0.013213       0.031564             14.859554      17.200576       8.034543       0.575298      18.124323      -4.452787       9.253762           0.000001
          163              C       3.021037       0.903638      17.059803      -0.086570      34.774877 0.44513403E+03  0.10578522E+05                                 9.397586                            7.138202      -0.088451       1.934582                    0.999599      30.057287      88.273174       0.600418       0.429258      -1.051011       0.002489       0.004071      -0.005866       0.007561      -0.026804      -0.017694       0.023809      -0.023581       0.080843      -0.042816      -0.008711       0.051527             11.010177      14.390947       3.560145       2.550113      10.825121      -1.889151       7.814462           0.000003
          164              C       3.722042       2.053909      16.622328      -0.155593      50.188461 0.51369135E+03  0.12502434E+05                                11.672982                            7.468766      -0.012472       1.969483                    0.999270      29.622040      84.665125       0.617998       0.407218      -1.077767      -0.027416      -0.017944       0.000051       0.032766       0.007334       0.001174      -0.021926      -0.043159      -0.042275      -0.024927      -0.013699       0.038626             15.857142      24.975018       4.878561       7.860428      11.426982      -0.923872      11.169426           0.000001
          165              C       2.936641       2.687205      15.638441       0.069009      36.428929 0.42981315E+03  0.10038156E+05                                 9.568526                            6.960948      -0.127664       1.962634                    0.999201      27.071429      76.619180       0.620360       0.422755      -1.064197      -0.006553      -0.005401       0.000077       0.008492       0.006385      -0.002493      -0.006178      -0.020187      -0.015801      -0.009499      -0.007089       0.016588             11.203717      11.521651       2.039348       2.410141      12.260145      -4.814562       9.829355           0.000002
          166              C       1.691367       1.909649      15.488005       0.068461      37.674812 0.42351826E+03  0.98510358E+04                                 9.789389                            6.903560      -0.081589       1.978661                    0.999304      26.884265      75.842231       0.624009       0.421993      -1.065075       0.013722      -0.004388       0.006214       0.015690       0.000651       0.010128      -0.001561       0.008249      -0.000996      -0.008941      -0.003440       0.012381             11.864651      13.806505      -0.088652       5.431138      10.525874      -4.330625      11.261573           0.000001
          167              C       3.350010       3.816293      14.893177      -0.087575      35.114991 0.44020256E+03  0.10391037E+05                                 9.375055                            7.083699       0.054509       1.996588                    0.999506      29.098442      84.075999       0.607017       0.427463      -1.056283      -0.018163       0.002779      -0.000498       0.018382       0.007599      -0.000244       0.023298       0.022712      -0.031020      -0.032239       0.010621       0.021618             10.537412       9.993627      -0.153736       3.013107      10.859879      -5.238657      10.758730           0.000001
          168              C       2.650727       4.503412      13.867790      -0.094953      32.829725 0.41818405E+03  0.96918132E+04                                 8.799924                            6.759820       0.299327       2.071538                    0.999791      28.471656      80.056988       0.644962       0.409764      -1.073418      -0.017542      -0.016836       0.012158       0.027184       0.024558       0.014777      -0.034743      -0.001304      -0.048507      -0.052418       0.013391       0.039027              9.841343      12.322315      -0.103275       3.926844       7.925086      -3.043004       9.276629           0.000001
          169              C       1.343449       4.203094      13.373253      -0.041618      30.410030 0.40215597E+03  0.92985329E+04                                 8.581673                            6.795941       0.112569       2.034294                    0.999247      27.987205      80.532928       0.615106       0.430661      -1.052308       0.014915      -0.010399       0.022672       0.029062      -0.011668       0.007587      -0.011282      -0.017148       0.031886      -0.019910      -0.003534       0.023443              9.410423      12.049866       1.547548       2.482649       8.866141      -2.237488       7.315262           0.000002
          170              C       0.511544       3.190032      13.700063      -0.073792      32.147163 0.40773666E+03  0.94771366E+04                                 8.926414                            6.856995       0.050593       2.010910                    0.999064      28.448677      82.559374       0.609382       0.432433      -1.049340       0.021626      -0.014153       0.022723       0.034414       0.003563       0.009001      -0.001072       0.013701      -0.019268      -0.011192      -0.003280       0.014472             10.069737       8.878879       0.399140       2.157321      11.956352      -4.718007       9.373978           0.000002
          171              C       0.651056       2.148959      14.613054      -0.068049      34.321813 0.40210931E+03  0.92875623E+04                                 9.245240                            6.760718       0.129984       2.035752                    0.999621      28.111396      80.574246       0.622122       0.426258      -1.056108       0.001909       0.015858      -0.019786       0.025428      -0.001729      -0.026331       0.024436       0.002614      -0.023290      -0.037593       0.002050       0.035543             10.837866       9.803559      -1.470574       4.435298      11.121672      -5.387646      11.588367           0.000001
          172              C       5.051711       2.445289      17.146260       0.624981      25.089515 0.25015510E+03  0.51708656E+04                                 7.911660                            5.603724       0.086132       2.083707                    0.999388      22.063333      61.342338       0.629473       0.470734      -1.022358       0.045301       0.013753       0.029480       0.055770      -0.022062      -0.058740       0.015009      -0.032908       0.188012      -0.076667      -0.016169       0.092836              9.933717      14.157528       2.066401       4.305405       8.926454      -0.399018       6.717169           0.000002
          173              C      17.118635      13.243844       2.785662       0.605088      26.083256 0.26012023E+03  0.54249683E+04                                 8.101876                            5.695784       0.008327       2.051181                    0.999471      22.409802      62.408931       0.627941       0.467697      -1.024891      -0.031629       0.024650      -0.044268       0.059730      -0.061623      -0.028332       0.026790       0.022341      -0.219862      -0.081758      -0.025887       0.107645             10.178820       7.069037       1.406870       2.570094       7.649959      -3.238009      15.817463           0.000002
          174              C       0.323806      12.940992       4.177629      -0.133069      48.487746 0.48159266E+03  0.11540469E+05                                11.422978                            7.233960      -0.035975       1.969481                    0.999278      29.021426      82.465626       0.627276       0.407477      -1.076958       0.016388      -0.003263       0.021266       0.027045       0.015640       0.010892      -0.000253       0.001455      -0.073980      -0.028112      -0.001017       0.029130             15.468959      12.879725       0.584121       4.628495       8.139171      -6.006770      25.387981           0.000001
          175              C       1.624195      13.186856       4.599541      -0.090782      35.227064 0.43606596E+03  0.10306093E+05                                 9.466255                            7.053385      -0.086671       1.935393                    0.999568      29.910720      87.497295       0.605745       0.427833      -1.052267       0.001631      -0.002845       0.009284       0.009846      -0.013668      -0.019267       0.027441      -0.068208      -0.093275      -0.047593      -0.014937       0.062530             11.207039      13.349150       0.931047       3.547475       6.319690      -2.784546      13.952277           0.000002
          176              C       1.827435      12.688475       5.892946      -0.144844      49.127066 0.50364833E+03  0.12207769E+05                                11.533669                            7.412393      -0.038342       1.965862                    0.999347      29.388016      84.051405       0.617698       0.409092      -1.075638      -0.022098       0.003059      -0.028785       0.036418       0.006115      -0.011243      -0.024454      -0.005551       0.050998      -0.021438      -0.014609       0.036047             15.378691      23.973063       1.608539       7.069313       7.034432      -2.078592      15.128580           0.000001
          177              C       0.609719      12.081086       6.330421       0.069121      36.844864 0.42838547E+03  0.99918457E+04                                 9.650376                            6.954136      -0.068769       1.983349                    0.999340      26.927067      76.045548       0.620315       0.423334      -1.064327      -0.001006       0.002656      -0.009963       0.010360      -0.003484      -0.001637      -0.010095       0.009132       0.028501      -0.014726       0.000833       0.013893             11.448396      12.161755       2.615659      -1.049931       7.290642      -4.411196      14.892791           0.000002
          178              C      16.879226      12.272947       5.190911       0.067412      37.650592 0.42759185E+03  0.99644705E+04                                 9.769271                            6.931683      -0.087211       1.977452                    0.999302      26.937589      75.935802       0.623738       0.421385      -1.066009       0.010683      -0.000471       0.001447       0.010791       0.008051       0.005423       0.006036       0.019377      -0.015629      -0.012627      -0.004881       0.017508             11.648670      15.998240       3.392715      -0.287553       6.904920      -3.054198      12.042848           0.000003
          179              C       0.353086      11.500658       7.552931      -0.076246      34.175045 0.40881808E+03  0.94791736E+04                                 9.200822                            6.819481       0.050648       2.004956                    0.999540      28.406731      81.508901       0.619244       0.426583      -1.056184      -0.020145      -0.004806      -0.000010       0.020711      -0.023112       0.016795       0.019971      -0.000758      -0.016661      -0.039989       0.013748       0.026241             10.539542      12.872687       3.860921      -2.779985       7.501226      -3.449834      11.244713           0.000001
          180              C      16.398685      10.918923       8.011156      -0.090848      32.071791 0.39970965E+03  0.91964355E+04                                 8.728194                            6.658442       0.221150       2.052684                    0.999794      28.354777      80.486864       0.640029       0.415941      -1.065127       0.005857       0.030469      -0.023041       0.038646       0.007056       0.011320      -0.017203       0.032223       0.100440      -0.039460      -0.000427       0.039887              9.773447      14.120605       3.503080      -0.751067       6.563370      -1.983833       8.636365           0.000000
          181              C      15.189581      10.775120       7.369641      -0.042647      30.683874 0.39127065E+03  0.90026986E+04                                 8.652998                            6.724097       0.061368       2.015288                    0.999406      28.090098      81.151634       0.614312       0.433333      -1.048616       0.019893       0.022722      -0.015550       0.033968       0.016759      -0.020579       0.002984       0.008125      -0.032392      -0.028471      -0.000230       0.028701              9.515491      10.938091       1.645984       1.090951       6.275877      -2.880452      11.332506           0.000002
          182              C      14.781379      11.208956       6.157506      -0.077890      31.251937 0.37602448E+03  0.85200639E+04                                 8.570494                            6.448752       0.264718       2.075270                    0.999826      27.762571      78.195534       0.651798       0.414731      -1.065943       0.028225       0.010413       0.003549       0.030293       0.015804       0.006042      -0.006928       0.042393      -0.009210      -0.027833      -0.000560       0.028394              9.630316       9.354003       1.813238      -1.121486       6.727010      -4.204393      12.809935           0.000001
          183              C      15.516831      11.869728       5.183994      -0.078529      35.507339 0.42340232E+03  0.98991283E+04                                 9.455735                            6.951461       0.071863       2.007869                    0.999542      28.672502      82.487808       0.612114       0.427987      -1.055809       0.003350      -0.012406       0.014905       0.019679      -0.019067       0.017706       0.010272      -0.032646       0.047514      -0.040410       0.016686       0.023725             10.833675      13.826432       3.651973      -2.619721       7.334249      -3.670726      11.340343           0.000001
          184              C       3.120934      12.706235       6.558669       0.608695      24.852359 0.25752941E+03  0.53718381E+04                                 7.873532                            5.696646       0.027444       2.058246                    0.999457      22.524590      63.283521       0.621394       0.472545      -1.019526       0.051429       0.000875       0.020678       0.055437      -0.013243      -0.032550       0.038217      -0.116630       0.014495      -0.074194      -0.007457       0.081651              9.650055      14.363948       0.657901       2.873722       5.358510      -1.427572       9.227709           0.000001
          185              C       2.934918      13.508275      14.960614       0.604841      24.392090 0.26494209E+03  0.55742247E+04                                 7.829670                            5.814808      -0.054093       2.031233                    0.999647      22.813406      64.689934       0.608305       0.478576      -1.014763      -0.052384       0.001686       0.022771       0.057144      -0.048016       0.064792      -0.022405      -0.048317      -0.028152      -0.083654      -0.007230       0.090885              9.379801      12.028284       1.828524      -3.834895       7.040190       1.019234       9.070928           0.000002
          186              C       4.107852      13.775225      14.078747      -0.153785      47.200859 0.51078651E+03  0.12434490E+05                                11.275708                            7.490173       0.058380       1.998965                    0.999426      29.473429      84.702048       0.610860       0.411885      -1.072941       0.014396       0.010016      -0.028330       0.033318       0.000846       0.000252       0.028827      -0.029891       0.020752      -0.019823      -0.018308       0.038130             14.681244      18.731921       4.193798      -7.110083       8.966080       0.549553      16.345733           0.000000
          187              C       4.238753      13.154680      12.828571      -0.088680      34.576777 0.44149296E+03  0.10469544E+05                                 9.365701                            7.104768      -0.071654       1.942035                    0.999635      29.896363      87.681235       0.602414       0.428753      -1.051413       0.000576       0.003902       0.002022       0.004432      -0.024989       0.028925      -0.020786      -0.039768      -0.083606      -0.047971      -0.009854       0.057825             11.031988      10.913151       1.939740      -3.123199       7.401328       2.218640      14.781486           0.000002
          188              C       5.375517      13.622764      12.180139      -0.149904      49.099168 0.49323682E+03  0.11893632E+05                                11.522678                            7.324139      -0.018042       1.972394                    0.999257      29.304573      83.607312       0.622814       0.407839      -1.076418      -0.014011       0.007762       0.024159       0.028986       0.024366      -0.016697      -0.006260       0.015752      -0.054536      -0.025581      -0.014243       0.039824             15.704272      11.372712       1.266687      -4.514837      10.128988       6.991206      25.611114           0.000000
          189              C       5.992125      14.571252      13.018777       0.077903      36.341897 0.41794770E+03  0.96947192E+04                                 9.562658                            6.872624      -0.107370       1.973271                    0.999307      26.743490      75.477977       0.623072       0.423794      -1.063351      -0.010656      -0.000974       0.002672       0.011029       0.007945      -0.006307      -0.001900       0.013500      -0.006317      -0.009531      -0.004577       0.014107             11.283140      12.854861       5.164615      -1.536663       9.634694       2.364743      11.359865           0.000001
          190              C       5.173999      14.662999      14.237829       0.070159      36.001184 0.40806434E+03  0.94211687E+04                                 9.524036                            6.795900      -0.037050       1.997127                    0.999365      26.721307      75.556937       0.625077       0.424421      -1.061586      -0.006862      -0.001291      -0.014932       0.016484      -0.004557       0.000182       0.007569      -0.007962       0.008544      -0.008801      -0.002074       0.010876             11.428116      10.293660       3.944424       0.090231      10.185218       4.743949      13.805469           0.000001
          191              C       7.125445      15.320512      12.704072      -0.088618      34.658455 0.41517122E+03  0.96526712E+04                                 9.264925                            6.864547       0.084672       2.011935                    0.999620      28.546662      81.717319       0.618953       0.425626      -1.057981      -0.002009       0.009344       0.009162       0.013240      -0.025338      -0.005261      -0.005306       0.003155       0.049311      -0.034697       0.017081       0.017616             10.540422      11.101047       5.244405       0.515509      10.550605       3.408284       9.969614           0.000001
          192              C       7.759277      16.286863      13.477002      -0.067803      31.204644 0.37759459E+03  0.85444018E+04                                 8.522874                            6.439691       0.277500       2.078248                    0.999816      27.556322      76.968979       0.657226       0.411847      -1.070323      -0.023507      -0.010087       0.011410       0.028010       0.026745      -0.016519       0.006420       0.023485       0.009703      -0.036307       0.004499       0.031809              9.577505       7.758442       2.939338       0.220788       9.088258       4.223435      11.885816           0.000002
          193              C       7.459584      16.734948      14.739282      -0.037965      29.279744 0.37523106E+03  0.85328860E+04                                 8.358846                            6.564528       0.127054       2.046254                    0.999343      27.439514      78.480690       0.625417       0.430665      -1.051577      -0.010660      -0.016189      -0.011463       0.022519       0.003984       0.017310       0.002126      -0.005353      -0.043327      -0.024693       0.007214       0.017479              9.163876       8.530472       2.348663      -1.684913       7.449986       2.381892      11.511169           0.000002
          194              C       6.474389      16.370241      15.571004      -0.067922      31.606416 0.40090788E+03  0.92579030E+04                                 8.773475                            6.757522       0.127505       2.035912                    0.999287      28.113215      80.713877       0.620978       0.427131      -1.054996      -0.013070      -0.014736      -0.021883       0.029442       0.004874      -0.000140       0.010102       0.006586       0.025056      -0.013921       0.000354       0.013567              9.887350      11.480371       4.708282      -0.341442       9.226652       2.030941       8.955027           0.000001
          195              C       5.409964      15.450466      15.334110      -0.076986      34.623287 0.41606704E+03  0.96837637E+04                                 9.283848                            6.865150       0.163754       2.042914                    0.999642      28.348880      81.332684       0.619523       0.424784      -1.057953       0.009822       0.026470      -0.005608       0.028785      -0.020610      -0.005602      -0.023224       0.016062       0.001005      -0.036355       0.009882       0.026473             10.811637      10.945205       5.244905       1.578046      11.398153       4.244378      10.091553           0.000000
          196              C       5.725158      13.165182      10.829672       0.612364      26.052629 0.25570946E+03  0.53145213E+04                                 8.101059                            5.658634       0.052002       2.067796                    0.999526      22.306903      62.178750       0.627597       0.469578      -1.023035       0.008146      -0.019061      -0.050461       0.054553      -0.035102       0.034868      -0.049381      -0.011171      -0.149606      -0.076740      -0.010272       0.087012             10.275340       8.569402       1.152352      -2.685691       7.130979       3.846861      15.125638           0.000002
          197              C      16.481359      14.658953      13.219359       0.611309      23.711010 0.25929868E+03  0.54224995E+04                                 7.661210                            5.742893      -0.018003       2.045116                    0.999661      22.588821      63.716810       0.614065       0.476972      -1.016310      -0.016270      -0.037225       0.038793       0.056172       0.028259       0.042350       0.048542       0.050434      -0.103532      -0.074448      -0.010950       0.085398              9.103921       6.565678      -0.487296      -2.382201       9.718544      -3.527433      11.027543           0.000002
          198              C      16.741436      15.615805      12.102327      -0.151829      46.455071 0.49874187E+03  0.12068647E+05                                11.127342                            7.387739       0.026260       1.985965                    0.999339      29.440477      84.344453       0.616801       0.410373      -1.073964       0.000440       0.029432      -0.011998       0.031786      -0.025438      -0.012170       0.007785      -0.000959      -0.040359      -0.021264      -0.014914       0.036179             14.329207       9.282214      -0.412368      -4.598311      16.290855      -7.378838      17.414553          -0.000000
          199              C      16.147219      16.847086      12.024515      -0.079155      33.674962 0.41686065E+03  0.97631319E+04                                 9.222432                            6.926455      -0.102859       1.936592                    0.999623      29.607305      86.833483       0.605962       0.431581      -1.047688       0.009018       0.000388      -0.000546       0.009043       0.018774       0.030289       0.030053       0.060126       0.022600      -0.049738      -0.010684       0.060422             10.768187       7.824323      -2.118703      -2.185414      14.044551      -3.517082      10.435687           0.000003
          200              C      16.634649       0.360291      10.981837      -0.144534      47.939820 0.47519491E+03  0.11356419E+05                                11.327481                            7.188435       0.011149       1.985897                    0.999415      28.973891      82.391503       0.628504       0.407782      -1.076068       0.003676      -0.028537       0.016719       0.033278      -0.000520      -0.022086      -0.008299       0.014799       0.062442      -0.022273      -0.012623       0.034896             15.188437      10.364741      -6.801033      -1.336224      24.295099      -4.479814      10.905470           0.000002
          201              C       0.361698      16.822146      10.307469       0.068278      35.698832 0.41476506E+03  0.95996213E+04                                 9.416545                            6.828782      -0.080136       1.981196                    0.999323      26.770442      75.395908       0.627680       0.421615      -1.065045      -0.008959      -0.001358       0.005856       0.010789       0.005569      -0.004376      -0.011008      -0.000742       0.015478      -0.010786      -0.004814       0.015600             10.978693       9.930801      -2.366867      -5.160557      10.808517      -1.429648      12.196761           0.000002
          202              C       0.477096      15.549831      11.071753       0.070270      37.038106 0.41998767E+03  0.97508188E+04                                 9.688542                            6.881481      -0.065949       1.985141                    0.999351      26.788542      75.561070       0.623940       0.422823      -1.064298       0.002422       0.011714       0.004151       0.012661      -0.010076       0.003387       0.003794      -0.008901      -0.022789      -0.012353      -0.002543       0.014896             11.638926      11.217228      -5.266819      -4.447868      13.430770       0.376609      10.268780           0.000001
          203              C       1.143654      -0.067553       9.225020      -0.081374      34.468738 0.41498525E+03  0.96602333E+04                                 9.250239                            6.883898       0.025493       1.992169                    0.999572      28.666863      82.472988       0.614446       0.428221      -1.054957       0.014025      -0.021515       0.000479       0.025688       0.004368       0.030983      -0.004500      -0.034185      -0.031559      -0.042769       0.019805       0.022964             10.454927      11.149798      -3.274862      -5.415598       9.351404       0.445204      10.863578           0.000002
          204              C       2.177076      16.514926       8.552380      -0.085235      31.598680 0.39719197E+03  0.90917126E+04                                 8.576683                            6.593236       0.262696       2.065661                    0.999797      28.059654      78.527913       0.651978       0.410420      -1.072497      -0.012624      -0.006481       0.021021       0.025362      -0.009365      -0.033371      -0.023343      -0.018697       0.013756      -0.046996       0.009608       0.037388              9.540050       9.536786      -4.120172      -3.075123      11.376022       0.343663       7.707340           0.000003
          205              C       2.685175      15.230123       8.820399      -0.049351      30.206305 0.41572089E+03  0.96830628E+04                                 8.516465                            6.891490       0.122699       2.031096                    0.999433      28.299903      81.480260       0.613818       0.428406      -1.054688      -0.019192       0.004699       0.014552       0.024540      -0.004236      -0.020197       0.006324       0.030189       0.007198      -0.018484      -0.011776       0.030260              9.208985       7.782202      -2.619141      -2.351827      11.228632      -1.121143       8.616120           0.000002
          206              C       2.289030      14.350028       9.840598      -0.071314      31.814267 0.41403923E+03  0.96480835E+04                                 8.828321                            6.890611       0.067579       2.013913                    0.999197      28.472223      82.382876       0.611225       0.430036      -1.052162      -0.015342       0.024358       0.005875       0.029380      -0.008025      -0.000661      -0.010024      -0.029918      -0.031642      -0.015485      -0.009366       0.024851              9.864753       9.966365      -2.103711      -4.697400       8.239774      -0.269168      11.388119           0.000002
          207              C       1.315891      14.489214      10.784714      -0.082963      34.180524 0.40169455E+03  0.92824994E+04                                 9.203169                            6.750271       0.115928       2.026510                    0.999708      28.376690      81.552588       0.623102       0.425381      -1.055866       0.013468       0.009631      -0.010213       0.019454       0.021077       0.026116      -0.008998      -0.023841       0.017801      -0.042485       0.016548       0.025937             10.728048      11.922298      -4.280890      -5.515547       9.706224       1.666681      10.555621          -0.000000
          208              C      16.174777       1.702629      10.644653       0.611203      25.741454 0.25640345E+03  0.53288839E+04                                 8.014635                            5.654547       0.078033       2.075554                    0.999306      22.269483      61.934546       0.630218       0.467631      -1.024805      -0.021446       0.050739      -0.014340       0.056922       0.049080       0.029369       0.026921       0.095633       0.024877      -0.075113      -0.008297       0.083411              9.999386       7.125327      -4.101976      -0.917985      14.507003      -2.180223       8.365828           0.000003
          209              C      16.121383      10.206362      15.840751       0.614062      26.179074 0.25374393E+03  0.52579705E+04                                 8.101867                            5.618972       0.081857       2.076495                    0.999357      22.210903      61.606770       0.633482       0.466605      -1.025740       0.012602       0.054816       0.007145       0.056698      -0.040338       0.035132      -0.024606       0.118045       0.026412      -0.078177      -0.010155       0.088332             10.384310       5.845112       2.966793      -1.315160      16.457980       1.737907       8.849839           0.000002
          210              C      15.806189       8.790816      15.543337      -0.151080      51.239949 0.49835730E+03  0.12034575E+05                                11.822566                            7.344680       0.003511       1.977221                    0.999362      29.339469      83.459292       0.624856       0.405916      -1.078908       0.000581      -0.029003      -0.021170       0.035912       0.003302      -0.022866       0.007749       0.004201       0.083745      -0.026260      -0.012667       0.038927             16.528075       7.564509       5.452947      -1.074886      28.949039       2.860770      13.070678           0.000001
          211              C      16.030098       8.203016      14.293161      -0.087937      35.471661 0.43396321E+03  0.10253572E+05                                 9.525291                            7.043317      -0.062196       1.944734                    0.999605      29.917521      87.772251       0.604715       0.428680      -1.050766       0.003671      -0.001158       0.010163       0.010867      -0.019199       0.016680      -0.020571       0.083306      -0.054645      -0.047587      -0.013021       0.060609             11.446749       5.839319       2.092793      -1.115837      15.892501       2.685364      12.608426           0.000002
          212              C      15.594338       6.889937      14.274141      -0.155591      50.647853 0.52065979E+03  0.12728496E+05                                11.776592                            7.546303      -0.007480       1.972082                    0.999376      29.744231      85.503839       0.610854       0.410153      -1.074675       0.003685       0.027716       0.022706       0.036019       0.022397      -0.014936      -0.009237      -0.002031      -0.029346      -0.021142      -0.012830       0.033972             15.715129       6.752262       1.382850      -1.964799      18.161702       7.621644      22.231423           0.000001
          213              C      15.602950       6.044799      13.081027       0.625865      23.847923 0.25156324E+03  0.52321272E+04                                 7.742523                            5.684487      -0.107750       2.021153                    0.999618      22.455244      63.606270       0.611376       0.481689      -1.011666       0.006475      -0.033086      -0.047910       0.058583      -0.045472       0.029148      -0.047026       0.026920      -0.121309      -0.069465      -0.019279       0.088744              9.357517       6.001545       1.256291      -1.142544       9.601062       3.734703      12.469943           0.000002
          214              C      15.261921       7.819193      16.402725       0.073588      37.053971 0.41596700E+03  0.96378166E+04                                 9.667615                            6.843019      -0.129470       1.964990                    0.999386      26.834926      75.705683       0.626208       0.422151      -1.064330       0.002770      -0.002527      -0.009355       0.010078      -0.004180      -0.004093       0.008966       0.001729       0.027939      -0.010502      -0.004633       0.015135             11.544833       6.055981       2.301520      -3.152697      12.521882      -0.413543      16.056636           0.000002
          215              C      14.934670       8.147604       0.446121      -0.078428      35.210501 0.41525190E+03  0.96625085E+04                                 9.396102                            6.881100       0.064863       2.006295                    0.999519      28.573672      82.035964       0.615591       0.427598      -1.055940      -0.010235      -0.016135       0.001580       0.019173      -0.004040       0.020461       0.012701       0.000695      -0.079679      -0.038567       0.016137       0.022430             10.810460       6.323817       2.729001      -3.517146      11.523148      -2.871400      14.584414           0.000001
          216              C      14.407625       7.223576       1.374675      -0.083279      32.547854 0.40188953E+03  0.92242588E+04                                 8.773051                            6.638729       0.298755       2.078505                    0.999801      28.043827      78.532955       0.648913       0.411239      -1.072202       0.007824      -0.008678      -0.027654       0.030021       0.014019      -0.014870       0.013943      -0.042651       0.093011      -0.045461       0.007314       0.038148              9.948682       6.146756       3.670298      -2.030115      13.579972      -2.314592      10.119318           0.000002
          217              C      13.971865       5.895264       1.146427      -0.041941      31.175093 0.40364010E+03  0.93534935E+04                                 8.760947                            6.839917       0.015968       2.001009                    0.998988      28.208964      81.603562       0.608118       0.434649      -1.048534       0.010559       0.019727      -0.013691       0.026232      -0.006117      -0.010312      -0.013958       0.013319       0.040892      -0.023565       0.001498       0.022068              9.697241       6.073924       2.781491      -2.022329      12.321624       0.043558      10.696176           0.000004
          218              C      14.099321       5.189261       0.001729      -0.083374      32.320277 0.39447212E+03  0.90802292E+04                                 8.861040                            6.672193       0.128721       2.026183                    0.999629      28.505392      81.936613       0.628743       0.423206      -1.056535       0.028435       0.029268      -0.010832       0.042220       0.008383      -0.006200       0.004285      -0.058626      -0.034530      -0.027586      -0.008899       0.036485             10.080396       6.080882       1.740704      -3.558493       9.171032      -1.380715      14.989273           0.000002
          219              C      14.548859       5.353027      16.034416      -0.077452      35.445245 0.40944082E+03  0.94896933E+04                                 9.420313                            6.806398       0.087011       2.014979                    0.999602      28.412050      81.296347       0.622831       0.424302      -1.058440      -0.004223      -0.000293       0.018167       0.018654      -0.020918       0.019988       0.019598       0.002632      -0.027903      -0.041002       0.015310       0.025691             11.136500       6.966347       3.192283      -4.039225      11.691718      -3.844060      14.751435           0.000001
          220              C      15.093128       6.582411      15.614233       0.065147      39.140924 0.44669279E+03  0.10517581E+05                                10.053716                            7.095086      -0.076804       1.977466                    0.999282      27.166742      76.825993       0.615547       0.422608      -1.065882       0.005492       0.011129      -0.000631       0.012427       0.010262      -0.002398      -0.008019      -0.014366       0.003741      -0.013358      -0.003032       0.016390             12.286581       6.917891       3.996745      -3.115810      16.429935      -2.406379      13.511916           0.000002
          221              C       1.333114       5.390968       8.644025       0.596384      26.370659 0.27037945E+03  0.56847981E+04                                 8.141727                            5.791082       0.017116       2.049774                    0.999567      22.630048      62.954513       0.626308       0.465133      -1.027912      -0.032804      -0.038926       0.039442       0.064397      -0.049453       0.053277      -0.043246      -0.073449       0.050298      -0.081453      -0.020412       0.101865             10.230395      13.583902       4.070576      -4.101387       8.124116       0.372394       8.983167           0.000001
          222              C       2.574943       6.029474       8.016344      -0.140242      48.152049 0.49109175E+03  0.11824600E+05                                11.390520                            7.305099       0.019145       1.982347                    0.999321      29.299686      83.430568       0.624254       0.407494      -1.077048       0.017215       0.016551      -0.003972       0.024209       0.005838       0.003818       0.014042      -0.024209       0.044351      -0.020843      -0.004759       0.025601             15.443584      20.925648       7.089339      -7.802163      13.417201      -0.591881      11.987902           0.000000
          223              C       3.062374       7.230752       8.372549      -0.092135      34.434488 0.42104866E+03  0.98781153E+04                                 9.331672                            6.935702      -0.069496       1.943367                    0.999570      29.774329      87.173729       0.609375       0.428430      -1.050436       0.011810       0.004997      -0.009494       0.015955      -0.033201       0.033465      -0.016465       0.012457       0.073849      -0.047515      -0.012206       0.059720             11.063052      11.957514       4.270928      -3.253784      12.556230       0.974413       8.675412           0.000002
          224              C       4.133688       7.610887       7.549473      -0.152732      48.205524 0.48703335E+03  0.11715392E+05                                11.399910                            7.292745       0.042749       1.995145                    0.999487      29.167966      83.312087       0.621804       0.409501      -1.074549      -0.040145      -0.018515       0.006308       0.044656      -0.002577      -0.031991      -0.001603       0.009754       0.045272      -0.027591      -0.011822       0.039413             15.328127      13.356659       7.970667      -2.010619      22.957286       2.708366       9.670437           0.000000
          225              C       4.311092       6.616875       6.605356       0.065983      36.615123 0.41399511E+03  0.95839796E+04                                 9.616679                            6.831275      -0.034648       1.994966                    0.999355      26.823742      75.725549       0.625916       0.422707      -1.063620      -0.011321       0.004852      -0.001166       0.012371       0.000051      -0.011554      -0.011438       0.010821      -0.002806      -0.017269       0.000233       0.017036             11.557528      11.356289       1.194363      -5.564546      10.868472       2.991563      12.447823           0.000002
          226              C       3.310395       5.559252       6.906229       0.069945      37.356109 0.42827781E+03  0.99869362E+04                                 9.728073                            6.946944      -0.091644       1.976194                    0.999278      26.916785      75.963386       0.621593       0.422565      -1.065000      -0.003763       0.011633       0.003458       0.012706       0.005785       0.001172       0.010712      -0.013083      -0.018919      -0.011998      -0.004690       0.016687             11.539196       9.632772       1.851987      -3.137523      14.305773       4.655432      10.679045           0.000002
          227              C       5.280786       6.566065       5.611095      -0.079994      35.431974 0.41832920E+03  0.97571324E+04                                 9.440817                            6.897434       0.119178       2.024999                    0.999666      28.591183      82.321890       0.615763       0.426470      -1.056092      -0.010364      -0.010929      -0.012572       0.019619       0.000083       0.021640      -0.019644      -0.010748      -0.044798      -0.035441       0.007316       0.028125             11.024410       8.962790      -0.809518      -5.007601      10.927086       4.591174      13.183355           0.000001
          228              C       5.551199       5.566932       4.661791      -0.069851      32.788723 0.41570998E+03  0.96710373E+04                                 8.962022                            6.862532       0.158497       2.042739                    0.999325      28.281178      81.055860       0.619746       0.424825      -1.058183      -0.015537      -0.001493       0.017494       0.023445       0.009437      -0.015966       0.003241       0.002117      -0.005874      -0.019968       0.002273       0.017694             10.125959       7.605042       0.499619      -2.914666      12.630148       4.011463      10.142688           0.000001
          229              C       4.920811       4.327676       4.492334      -0.029060      29.993442 0.39362125E+03  0.90378162E+04                                 8.480121                            6.710541       0.130768       2.043070                    0.999362      27.566966      78.628413       0.621804       0.429010      -1.055033      -0.004673       0.010773       0.020533       0.023653      -0.013177      -0.001229       0.010666      -0.006333       0.025346      -0.019069       0.000605       0.018464              9.302339       9.612998       1.723699      -3.457867       9.969507       1.479123       8.324512           0.000003
          230              C       3.861554       3.777995       5.203015      -0.074188      31.132692 0.37705322E+03  0.85282792E+04                                 8.517748                            6.442472       0.300920       2.086905                    0.999813      27.546323      76.899665       0.656015       0.412794      -1.069810       0.003939       0.021033       0.010718       0.023933       0.012090      -0.012765       0.016376      -0.021903      -0.034936      -0.030350       0.004778       0.025572              9.579520      10.206458       0.257812      -4.975845       8.160526       2.212678      10.371577           0.000004
          231              C       3.169161       4.326350       6.252610      -0.079187      35.073106 0.40983898E+03  0.95047011E+04                                 9.353839                            6.835849       0.050244       2.002394                    0.999562      28.468634      81.580312       0.617700       0.427566      -1.056029       0.011912       0.003863      -0.018052       0.021971       0.009374       0.010653      -0.026320       0.022150      -0.026937      -0.037891       0.018266       0.019624             10.735370       9.037727      -0.452063      -4.113254      11.513432       4.938763      11.654950           0.000002
          232              C       4.855361       8.871321       7.667055       0.605460      25.499647 0.25790323E+03  0.53774306E+04                                 8.000078                            5.687167       0.022095       2.054417                    0.999591      22.519291      63.096234       0.624628       0.470291      -1.021534       0.011043       0.059430      -0.015484       0.062399      -0.056756       0.032021      -0.041546       0.043342       0.126909      -0.084325      -0.007349       0.091674              9.976018       8.232587       3.818038      -1.565778      14.890578       1.467758       6.804890           0.000002
          233              O       8.415500       3.435991       0.778118      -1.012662      57.629739 0.13058171E+04  0.38997282E+05                                11.272014                           10.619896      -0.136790       1.877316                    0.998242      37.653683     108.569314       0.633235       0.323884      -1.174409      -0.012282      -0.024231       0.014816       0.030944      -0.016365       0.013533      -0.001239      -0.004079       0.023564      -0.023459       0.002232       0.021227             12.297794      11.925791      -0.421612       1.288201      12.097501      -0.170429      12.870091          -0.000002
          234              O       8.425834       0.203790       1.397154      -0.553283      32.728003 0.50240385E+03  0.11835634E+05                                 8.013488                            6.837043       0.639880       2.274105                    0.997329      26.776268      68.930234       0.745165       0.348911      -1.150918       0.019441      -0.017129       0.000233       0.025912      -0.005859      -0.031437       0.030947       0.065757      -0.017275      -0.053281      -0.004295       0.057576              8.971391      10.752298      -3.615639      -1.979182       8.973517       0.430632       7.188357          -0.000001
          235              O       9.736558       0.752355      17.020032      -0.595208      37.132227 0.56463452E+03  0.13745576E+05                                 8.842906                            7.356313       0.289692       2.138869                    0.995994      28.148723      74.542232       0.700046       0.359405      -1.138279      -0.009359      -0.036470       0.010939       0.039209       0.044548       0.033327      -0.022599      -0.064501       0.105867      -0.085844       0.035636       0.050209             10.062290       6.750462      -0.500890       0.742131      14.017118      -4.044798       9.419291           0.000001
          236              O      14.288782      15.370835      16.812534      -0.560375      35.014273 0.48529451E+03  0.11333278E+05                                 8.422789                            6.696624       0.605937       2.258203                    0.997797      26.768038      68.595471       0.756865       0.346528      -1.152962      -0.029531      -0.011643       0.001406       0.031774       0.052781      -0.005556      -0.017445       0.008244       0.074316      -0.066248       0.015613       0.050635             10.214244      13.839698       2.534678      -5.422144       7.843184      -1.405338       8.959850           0.000001
          237              O      14.092431      13.463768       0.333726      -0.556622      33.212130 0.47519716E+03  0.11073262E+05                                 8.152049                            6.682469       0.462796       2.210536                    0.997660      26.903392      69.561776       0.745887       0.352396      -1.144609      -0.019368       0.012675      -0.002491       0.023280      -0.035467       0.033417       0.005264      -0.067471       0.019901      -0.066989       0.019082       0.047907              9.331082      11.150543      -4.767467      -1.173416      11.107231       0.140927       5.735471          -0.000001
          238              O       9.035553       2.897240      15.121425      -0.555119      37.851917 0.51830567E+03  0.12324219E+05                                 8.943208                            6.994959       0.545253       2.224005                    0.998282      27.356987      71.100699       0.727641       0.354010      -1.145031      -0.044891      -0.019637      -0.037942       0.061971       0.022675       0.047402      -0.034076      -0.034238      -0.102073      -0.081846       0.033211       0.048635             10.764793       6.840877      -1.918549       2.376341      10.672171      -5.609841      14.781333           0.000002
          239              O       7.602541       4.623429      15.014217      -0.549754      31.972341 0.47660330E+03  0.11074333E+05                                 7.866133                            6.615903       0.595839       2.249728                    0.998140      26.829876      68.463547       0.765408       0.344392      -1.155351      -0.008114      -0.007085      -0.019669       0.022426      -0.023733      -0.034848       0.059367       0.031655      -0.047300      -0.072388      -0.006339       0.078727              8.837466       8.020713      -1.814480      -3.346451       6.363797       1.102948      12.127889          -0.000001
          240              O      12.683533       3.761905      11.389917      -0.581852      36.089799 0.50791045E+03  0.12003322E+05                                 8.591157                            6.848862       0.508552       2.211317                    0.998230      27.453495      70.888032       0.748360       0.346323      -1.152552      -0.028504       0.005218       0.004864       0.029383      -0.031767       0.058521       0.003881       0.023929      -0.088049      -0.072050      -0.000647       0.072696             10.291264      17.978700      -2.063211       2.226586       6.183080      -0.655151       6.712011          -0.000001
          241              O      11.905021       4.953913       9.652120      -0.544226      35.741030 0.54109517E+03  0.13010756E+05                                 8.592877                            7.184328       0.338679       2.178775                    0.995171      26.966729      70.576647       0.712110       0.357709      -1.141577      -0.011080      -0.008651       0.016950       0.022021       0.029105      -0.011073      -0.001308      -0.072405       0.119227      -0.067261       0.025052       0.042209              9.763966      10.571519       2.123864      -3.668042       7.332173      -2.290356      11.388206           0.000000
          242              O      11.322860       2.796092       1.371217      -0.554239      37.721258 0.56538901E+03  0.13750818E+05                                 8.929006                            7.350466       0.378376       2.174331                    0.996323      27.619360      72.798612       0.702767       0.358355      -1.140579      -0.001259      -0.021925       0.057966       0.061987       0.040976      -0.010133       0.016801      -0.011350       0.054312      -0.055204       0.020093       0.035112             10.216056      10.563321       1.322252       4.669237       8.021012       3.029147      12.063835           0.000000
          243              O      10.838874       4.583009       2.662892      -0.555234      32.319262 0.48218978E+03  0.11271171E+05                                 7.977697                            6.701862       0.432613       2.193473                    0.997920      27.151701      70.187868       0.750155       0.349305      -1.147759       0.018069      -0.006009       0.028413       0.034204      -0.037065      -0.047357       0.003679      -0.011435      -0.151642      -0.076260       0.003241       0.073020              9.013268      13.201752      -3.398601       0.277279       8.148680       0.135096       5.689373           0.000000
          244              O      15.348039       3.393454       7.027269      -0.548147      36.042298 0.49608956E+03  0.11659206E+05                                 8.611785                            6.809218       0.473196       2.218659                    0.997420      26.752647      68.965803       0.743587       0.350482      -1.148717      -0.011225      -0.006801      -0.018486       0.022671      -0.001352       0.029256      -0.038700       0.056026      -0.065721      -0.062587       0.007580       0.055007             10.288989      11.581764      -0.730451       6.046588       6.015741       0.668324      13.269461           0.000000
          245              O      13.594666       4.798587       6.971936      -0.557762      35.283829 0.47833864E+03  0.11146367E+05                                 8.493298                            6.664556       0.506733       2.224399                    0.997492      26.871844      69.105026       0.754866       0.348208      -1.149939       0.002974      -0.020122      -0.021798       0.029814      -0.017257      -0.053813       0.021711      -0.029284      -0.056137      -0.066511       0.004545       0.061965             10.294486       7.315939      -1.870852      -2.085901       9.987305       5.923991      13.580215          -0.000000
          246              O       8.532621       3.486280       3.989151      -0.560072      33.004509 0.51341518E+03  0.12183652E+05                                 8.082997                            6.952115       0.543869       2.237334                    0.996941      27.102473      70.456325       0.731141       0.353018      -1.145401      -0.008898      -0.015989       0.014222       0.023175       0.026725      -0.037121      -0.000774      -0.041011      -0.122065      -0.064418       0.006857       0.057560              8.918630       7.047197       2.106297      -0.759083      11.023306      -3.190328       8.685388          -0.000002
          247              O       7.013491       2.052728       3.231783      -0.572013      33.430050 0.50149419E+03  0.11842394E+05                                 8.172933                            6.862868       0.440946       2.196628                    0.997703      27.279259      70.963231       0.736471       0.352190      -1.144978       0.000390      -0.004231       0.035270       0.035525      -0.014863       0.013991       0.052035       0.066540       0.050551      -0.076054       0.027737       0.048317              9.343294       8.122477      -0.148337       3.186848       6.053611       0.576077      13.853795           0.000001
          248              O       7.993519      14.839031       7.725846      -0.563339      36.408392 0.51626306E+03  0.12252263E+05                                 8.648443                            6.944073       0.457521       2.207327                    0.997565      27.046897      70.017099       0.736838       0.350259      -1.149142      -0.002993       0.024592      -0.012333       0.027673      -0.030346      -0.000145      -0.032507       0.018129       0.112486      -0.057999       0.004684       0.053315             10.085752       6.141165       1.038555       0.363425      12.703804      -5.609484      11.412287           0.000001
          249              O       6.748246      14.803549       5.849717      -0.556456      34.515051 0.47831797E+03  0.11133009E+05                                 8.334640                            6.648674       0.568123       2.244297                    0.997903      26.778260      68.567621       0.759321       0.346565      -1.152618       0.008206       0.027611       0.009467       0.030321       0.021041       0.011235       0.053384       0.041056      -0.029253      -0.066821       0.009689       0.057132              9.966258       9.817893       5.489461       1.575028      12.855375       2.111399       7.225506           0.000000
          250              O       8.148532       6.250779       2.356833      -0.555659      35.799200 0.47798664E+03  0.11127274E+05                                 8.569861                            6.651808       0.573340       2.248565                    0.997792      26.718006      68.497884       0.757946       0.347132      -1.151743      -0.009428       0.024595      -0.006458       0.027120      -0.021118       0.011155      -0.052981       0.050679      -0.020455      -0.068696       0.011654       0.057041             10.515955       8.330575      -5.284176       1.851054      15.241601      -3.096982       7.975689          -0.000000
          251              O       7.128889       6.359500       0.359663      -0.548658      35.544331 0.48300080E+03  0.11276469E+05                                 8.522902                            6.710417       0.491168       2.224401                    0.997152      26.690486      68.587529       0.750410       0.349609      -1.149382      -0.009962       0.019680       0.013221       0.025717       0.042344       0.003867       0.031754       0.020983       0.089032      -0.064252       0.009974       0.054278             10.167954       5.353386      -0.059456       1.024807      14.051277       5.474111      11.099200          -0.000001
          252              O       7.754110      10.684580       5.123474      -0.575204      36.108059 0.53190019E+03  0.12770327E+05                                 8.708436                            7.153986       0.270762       2.144298                    0.995355      27.605715      72.851026       0.707029       0.360826      -1.135951      -0.002727       0.018454      -0.034641       0.039345       0.041307       0.021120      -0.038516       0.072495       0.015096      -0.080043       0.027234       0.052809              9.992679       7.638518       0.246230       2.696925       6.641252      -0.386622      15.698268           0.000000
          253              O       6.234979      12.065055       4.222586      -0.553737      33.401570 0.50665109E+03  0.11963422E+05                                 8.140495                            6.872915       0.546054       2.240623                    0.996994      26.911749      69.408420       0.741917       0.349626      -1.150080       0.008453      -0.010102      -0.018608       0.022798      -0.036533      -0.034229      -0.005418      -0.045721      -0.121969      -0.066175       0.001250       0.064925              9.217818       7.342321      -2.733329      -1.508341      10.768778       3.279396       9.542356          -0.000001
          254              O       6.539839      12.019711       7.521806      -1.011775      58.724414 0.13064660E+04  0.39004752E+05                                11.415259                           10.611647      -0.109450       1.884444                    0.998394      37.641067     108.364250       0.634728       0.323220      -1.175516      -0.006284       0.019940      -0.025891       0.033278       0.008879      -0.004775       0.014439       0.018998      -0.010349      -0.023051       0.008245       0.014806             12.631504      13.053474       1.044240       0.129416      12.480354       0.579449      12.360685          -0.000002
          255              O       9.369693      12.614431       9.309748      -0.519344      32.126637 0.45693087E+03  0.10509854E+05                                 7.915345                            6.487574       0.478701       2.225490                    0.997617      26.225305      66.662915       0.770929       0.345418      -1.154060       0.019653       0.006553       0.000009       0.020717      -0.027078      -0.041702       0.010997      -0.036083      -0.073812      -0.058790       0.001458       0.057332              9.160031      12.156838      -4.627362       0.438988       8.915016       0.995573       6.408239          -0.000001
          256              O       9.510927      11.164306       7.582327      -0.573265      36.045626 0.51852162E+03  0.12317899E+05                                 8.597660                            6.960092       0.624053       2.240738                    0.998632      27.670408      71.639580       0.735939       0.350344      -1.149203       0.047024       0.038845      -0.012228       0.062207       0.056506       0.018668      -0.000179      -0.011339       0.141034      -0.081824       0.026431       0.055393             10.047084      11.749992       0.953309       5.275485       6.399114       1.545108      11.992147           0.000000
          257              O      14.373178       7.883063      10.445801      -0.574585      37.462296 0.55183766E+03  0.13332266E+05                                 8.871737                            7.235211       0.537276       2.219514                    0.997950      27.769227      72.811093       0.712674       0.355731      -1.143347      -0.067824      -0.000465       0.029709       0.074047      -0.005759       0.012530      -0.040634       0.062326       0.022002      -0.059555       0.015897       0.043657             10.249450      11.369217      -4.742927       3.205569      11.234198      -1.432944       8.144936          -0.000000
          258              O      13.072788       7.448458       8.675150      -0.539852      32.460452 0.45413992E+03  0.10449064E+05                                 8.007986                            6.476774       0.481275       2.214835                    0.998270      26.664356      68.202563       0.768527       0.346385      -1.151114      -0.026029       0.015446       0.014182       0.033424       0.042537      -0.005783       0.036803      -0.064730       0.058312      -0.068948       0.003445       0.065503              9.476672       5.740936       0.040629       0.541909      15.234074       3.682911       7.455005           0.000000
          259              O      17.027350      13.633021      16.513391      -1.012662      57.629736 0.13058170E+04  0.38997279E+05                                11.272014                           10.619896      -0.136790       1.877316                    0.998242      37.653682     108.569312       0.633235       0.323884      -1.174409      -0.012282       0.024231      -0.014816       0.030944       0.016365      -0.013533      -0.001239      -0.004079       0.023564      -0.023459       0.002232       0.021227             12.297794      11.925791       0.421612      -1.288201      12.097501      -0.170429      12.870091          -0.000002
          260              O      17.037684      16.865222      15.894355      -0.553283      32.728004 0.50240386E+03  0.11835635E+05                                 8.013488                            6.837043       0.639880       2.274105                    0.997329      26.776268      68.930235       0.745165       0.348911      -1.150918       0.019441       0.017129      -0.000233       0.025912       0.005859       0.031437       0.030947       0.065757      -0.017275      -0.053281      -0.004295       0.057576              8.971391      10.752299       3.615639       1.979182       8.973517       0.430632       7.188357          -0.000001
          261              O       1.124708      16.316657       0.271477      -0.595208      37.132233 0.56463462E+03  0.13745579E+05                                 8.842908                            7.356314       0.289692       2.138869                    0.995994      28.148724      74.542239       0.700045       0.359405      -1.138279      -0.009359       0.036470      -0.010939       0.039209      -0.044548      -0.033327      -0.022599      -0.064501       0.105867      -0.085844       0.035636       0.050209             10.062292       6.750463       0.500890      -0.742132      14.017120      -4.044799       9.419292           0.000001
          262              O       5.676932       1.698177       0.478975      -0.560375      35.014277 0.48529457E+03  0.11333280E+05                                 8.422790                            6.696625       0.605937       2.258203                    0.997797      26.768039      68.595476       0.756864       0.346528      -1.152962      -0.029531       0.011643      -0.001406       0.031774      -0.052781       0.005556      -0.017445       0.008244       0.074316      -0.066248       0.015613       0.050635             10.214245      13.839700      -2.534678       5.422145       7.843184      -1.405338       8.959851           0.000001
          263              O       5.480581       3.605244      16.957783      -0.556622      33.212132 0.47519718E+03  0.11073263E+05                                 8.152049                            6.682470       0.462796       2.210536                    0.997660      26.903392      69.561777       0.745887       0.352396      -1.144609      -0.019368      -0.012675       0.002491       0.023280       0.035467      -0.033417       0.005264      -0.067471       0.019901      -0.066989       0.019082       0.047907              9.331082      11.150544       4.767467       1.173416      11.107231       0.140927       5.735472          -0.000001
          264              O       0.423703      14.171772       2.170084      -0.555119      37.851915 0.51830564E+03  0.12324218E+05                                 8.943208                            6.994959       0.545253       2.224005                    0.998282      27.356986      71.100697       0.727641       0.354010      -1.145031      -0.044891       0.019637       0.037942       0.061971      -0.022675      -0.047402      -0.034076      -0.034238      -0.102073      -0.081846       0.033211       0.048635             10.764794       6.840877       1.918549      -2.376341      10.672171      -5.609842      14.781333           0.000002
          265              O      16.214391      12.445583       2.277292      -0.549754      31.972331 0.47660314E+03  0.11074328E+05                                 7.866132                            6.615902       0.595840       2.249728                    0.998140      26.829872      68.463532       0.765408       0.344392      -1.155351      -0.008114       0.007084       0.019669       0.022426       0.023733       0.034848       0.059367       0.031655      -0.047300      -0.072388      -0.006339       0.078727              8.837464       8.020711       1.814480       3.346450       6.363796       1.102947      12.127886          -0.000001
          266              O       4.071683      13.307107       5.901592      -0.581852      36.089798 0.50791042E+03  0.12003321E+05                                 8.591157                            6.848862       0.508552       2.211317                    0.998230      27.453494      70.888029       0.748360       0.346323      -1.152552      -0.028504      -0.005218      -0.004864       0.029383       0.031767      -0.058521       0.003881       0.023929      -0.088049      -0.072050      -0.000647       0.072696             10.291264      17.978700       2.063211      -2.226586       6.183080      -0.655151       6.712011          -0.000001
          267              O       3.293171      12.115099       7.639389      -0.544226      35.741029 0.54109514E+03  0.13010755E+05                                 8.592877                            7.184328       0.338679       2.178775                    0.995171      26.966728      70.576645       0.712110       0.357709      -1.141577      -0.011080       0.008651      -0.016950       0.022021      -0.029105       0.011073      -0.001308      -0.072405       0.119227      -0.067261       0.025052       0.042209              9.763966      10.571519      -2.123864       3.668042       7.332173      -2.290356      11.388206           0.000000
          268              O       2.711010      14.272920      15.920292      -0.554239      37.721259 0.56538902E+03  0.13750818E+05                                 8.929005                            7.350466       0.378376       2.174331                    0.996323      27.619361      72.798613       0.702767       0.358355      -1.140579      -0.001259       0.021925      -0.057966       0.061987      -0.040976       0.010133       0.016801      -0.011350       0.054312      -0.055204       0.020093       0.035112             10.216056      10.563320      -1.322251      -4.669237       8.021011       3.029147      12.063835           0.000000
          269              O       2.227024      12.486003      14.628617      -0.555234      32.319257 0.48218970E+03  0.11271169E+05                                 7.977696                            6.701862       0.432613       2.193473                    0.997920      27.151700      70.187863       0.750155       0.349305      -1.147759       0.018069       0.006009      -0.028413       0.034204       0.037065       0.047357       0.003679      -0.011435      -0.151642      -0.076260       0.003240       0.073020              9.013267      13.201750       3.398600      -0.277279       8.148679       0.135096       5.689373           0.000000
          270              O       6.736189      13.675558      10.264240      -0.548147      36.042296 0.49608952E+03  0.11659205E+05                                 8.611785                            6.809218       0.473196       2.218659                    0.997420      26.752646      68.965800       0.743587       0.350482      -1.148717      -0.011225       0.006801       0.018486       0.022671       0.001352      -0.029256      -0.038700       0.056026      -0.065721      -0.062587       0.007580       0.055007             10.288988      11.581764       0.730451      -6.046588       6.015741       0.668324      13.269460           0.000000
          271              O       4.982816      12.270425      10.319573      -0.557762      35.283835 0.47833874E+03  0.11146370E+05                                 8.493299                            6.664557       0.506732       2.224399                    0.997492      26.871846      69.105035       0.754866       0.348208      -1.149939       0.002974       0.020122       0.021798       0.029814       0.017257       0.053813       0.021711      -0.029283      -0.056137      -0.066511       0.004545       0.061965             10.294488       7.315940       1.870852       2.085902       9.987306       5.923992      13.580218          -0.000000
          272              O      17.144471      13.582732      13.302358      -0.560072      33.004509 0.51341518E+03  0.12183652E+05                                 8.082997                            6.952115       0.543869       2.237334                    0.996941      27.102473      70.456325       0.731141       0.353018      -1.145401      -0.008898       0.015989      -0.014222       0.023175      -0.026725       0.037121      -0.000774      -0.041011      -0.122064      -0.064418       0.006857       0.057560              8.918630       7.047196      -2.106297       0.759083      11.023307      -3.190328       8.685388          -0.000002
          273              O      15.625341      15.016284      14.059726      -0.572013      33.430052 0.50149423E+03  0.11842395E+05                                 8.172933                            6.862869       0.440946       2.196628                    0.997703      27.279260      70.963235       0.736471       0.352190      -1.144978       0.000390       0.004231      -0.035270       0.035525       0.014863      -0.013991       0.052035       0.066540       0.050551      -0.076054       0.027737       0.048317              9.343295       8.122478       0.148337      -3.186849       6.053611       0.576077      13.853797           0.000001
          274              O      16.605369       2.229981       9.565663      -0.563339      36.408390 0.51626302E+03  0.12252262E+05                                 8.648442                            6.944072       0.457521       2.207327                    0.997565      27.046897      70.017097       0.736838       0.350259      -1.149142      -0.002993      -0.024592       0.012333       0.027673       0.030346       0.000145      -0.032507       0.018129       0.112486      -0.057999       0.004684       0.053315             10.085752       6.141165      -1.038555      -0.363425      12.703803      -5.609483      11.412287           0.000001
          275              O      15.360096       2.265463      11.441792      -0.556456      34.515053 0.47831801E+03  0.11133010E+05                                 8.334641                            6.648674       0.568122       2.244297                    0.997903      26.778261      68.567624       0.759321       0.346565      -1.152618       0.008206      -0.027611      -0.009467       0.030321      -0.021041      -0.011235       0.053384       0.041056      -0.029253      -0.066821       0.009689       0.057132              9.966258       9.817893      -5.489461      -1.575028      12.855376       2.111399       7.225506           0.000000
          276              O      16.760382      10.818233      14.934676      -0.555659      35.799202 0.47798665E+03  0.11127274E+05                                 8.569861                            6.651808       0.573340       2.248565                    0.997792      26.718007      68.497887       0.757946       0.347132      -1.151743      -0.009428      -0.024594       0.006458       0.027120       0.021118      -0.011155      -0.052981       0.050679      -0.020455      -0.068696       0.011654       0.057041             10.515955       8.330575       5.284176      -1.851054      15.241601      -3.096982       7.975689          -0.000000
          277              O      15.740739      10.709512      16.931846      -0.548658      35.544328 0.48300075E+03  0.11276467E+05                                 8.522902                            6.710417       0.491168       2.224401                    0.997152      26.690485      68.587525       0.750410       0.349609      -1.149382      -0.009962      -0.019680      -0.013221       0.025717      -0.042344      -0.003867       0.031754       0.020983       0.089032      -0.064252       0.009974       0.054278             10.167953       5.353385       0.059456      -1.024807      14.051276       5.474110      11.099199          -0.000001
          278              O      16.365960       6.384432      12.168035      -0.575204      36.108058 0.53190017E+03  0.12770326E+05                                 8.708436                            7.153985       0.270762       2.144298                    0.995355      27.605715      72.851025       0.707029       0.360826      -1.135951      -0.002727      -0.018454       0.034641       0.039345      -0.041307      -0.021120      -0.038516       0.072494       0.015096      -0.080043       0.027234       0.052809              9.992679       7.638518      -0.246230      -2.696925       6.641252      -0.386622      15.698268           0.000000
          279              O      14.846829       5.003957      13.068923      -0.553737      33.401573 0.50665113E+03  0.11963424E+05                                 8.140496                            6.872915       0.546054       2.240623                    0.996994      26.911749      69.408423       0.741917       0.349626      -1.150080       0.008453       0.010102       0.018608       0.022798       0.036533       0.034229      -0.005418      -0.045721      -0.121969      -0.066175       0.001250       0.064925              9.217819       7.342321       2.733329       1.508341      10.768779       3.279397       9.542358          -0.000001
          280              O      15.151689       5.049301       9.769703      -1.011775      58.724416 0.13064661E+04  0.39004754E+05                                11.415260                           10.611647      -0.109450       1.884444                    0.998394      37.641068     108.364255       0.634728       0.323220      -1.175516      -0.006284      -0.019940       0.025891       0.033278      -0.008879       0.004775       0.014439       0.018998      -0.010349      -0.023051       0.008245       0.014806             12.631505      13.053474      -1.044240      -0.129416      12.480355       0.579449      12.360686          -0.000002
          281              O       0.757843       4.454581       7.981761      -0.519344      32.126634 0.45693082E+03  0.10509853E+05                                 7.915344                            6.487574       0.478701       2.225490                    0.997617      26.225304      66.662910       0.770929       0.345418      -1.154060       0.019653      -0.006553      -0.000009       0.020717       0.027078       0.041701       0.010997      -0.036083      -0.073811      -0.058790       0.001458       0.057332              9.160030      12.156837       4.627362      -0.438988       8.915015       0.995573       6.408238          -0.000001
          282              O       0.899077       5.904706       9.709182      -0.573265      36.045631 0.51852172E+03  0.12317902E+05                                 8.597661                            6.960093       0.624053       2.240738                    0.998632      27.670411      71.639589       0.735939       0.350344      -1.149203       0.047024      -0.038845       0.012228       0.062207      -0.056506      -0.018668      -0.000179      -0.011339       0.141034      -0.081824       0.026431       0.055393             10.047085      11.749993      -0.953309      -5.275486       6.399115       1.545108      11.992148           0.000000
          283              O       5.761328       9.185949       6.845708      -0.574585      37.462297 0.55183767E+03  0.13332266E+05                                 8.871736                            7.235210       0.537276       2.219514                    0.997950      27.769228      72.811094       0.712674       0.355731      -1.143347      -0.067824       0.000465      -0.029709       0.074047       0.005759      -0.012530      -0.040634       0.062326       0.022002      -0.059555       0.015897       0.043657             10.249450      11.369217       4.742927      -3.205569      11.234197      -1.432944       8.144935          -0.000000
          284              O       4.460938       9.620554       8.616359      -0.539852      32.460453 0.45413992E+03  0.10449064E+05                                 8.007987                            6.476774       0.481275       2.214835                    0.998270      26.664356      68.202564       0.768527       0.346385      -1.151114      -0.026029      -0.015446      -0.014182       0.033425      -0.042537       0.005783       0.036803      -0.064730       0.058312      -0.068948       0.003445       0.065503              9.476672       5.740937      -0.040629      -0.541909      15.234074       3.682911       7.455006          -0.000000

******************************************************
Auxiliary information for the entire system
The total spin magnetic moment of the unit cell is   0.000258
The total net atomic charge of the unit cell is   -0.000012
Accuracy of reproducing the electrostatic potential in the unit cell:
  The inner radius (bohr) =    5.0000
  The outer radius (bohr) =   12.0000
  Valid grid points have density less than (e/(bohr^3)) =    0.0001
  The number of valid grid points were=       220007
  The rms potential error without charges in kcal/mol is=      3.69599
  The rms potential error with partial charges in kcal/mol is=      1.64713
  The RRMSE value at monopole order=      0.44565
  The rms potential error with partial charges and cloud penetration in kcal/mol is=      1.64810
  The RRMSE value at monopole order with cloud penetration is=      0.44592
  The rms potential error with partial charges and atomic dipoles in kcal/mol is=      0.42025
  The RRMSE value at dipole order=      0.11370
  The rms potential error with partial charges, atomic dipoles and cloud penetration in kcal/mol is=      0.41065
  The RRMSE value at dipole order with cloud penetration=      0.11111

******************************************************
The electron densities and ab initio electrostatic potential were computed in VASP using the PBE functional and
projector augmented wave method. See the main text of the journal article for a description of computational details.
The atomic charges, dipoles, and quadrupoles were computed with the DDEC6 method as described in
(a) T. A. Manz and N. Gabaldon Limas, RSC Adv. 6 (2016) 47771-47801 DOI: 10.1039/c6ra04656h
(b) N. Gabaldon Limas and T. A. Manz, RSC Adv. 8 (2018) 2678-2707 DOI: 10.1039/c7ra11829e.
For each atom in the material, the electron cloud parameters were fit to the spherically averaged atom-in-material
electron density using radial positions for which this density was between 10^-4 and 10^-2 electrons per cubic bohr.
The polarizabilities, dispersion coefficients, and quantum Drude oscillator (QDO) parameters were fit using the MCLF method.
The magnetic structure of the system was optimized in VASP from the default ferromagnetic initial guess using spin polarization.
The atomic spin moments (ASMs) were computed on this optimized magnetic structure using the DDEC6 partition as inputs
to the method of T. A. Manz and D. S. Sholl, J. Chem. Theory Comput. 7 (2011) 4146-4164 DOI: 10.1021/ct200539n.
The RMSE and RRMSE were computed using a uniform grid with Ewald summation.
