# Supplementary material for: A collection of forcefield precursors for metal–organic frameworks
Source: RSC Adv. 2019 Nov 13;9(63):36492–507. doi: 10.1039/c9ra07327b (PMC9075174; doi:10.1039/c9ra07327b)
Supplement: RA-009-C9RA07327B-s5865 [file RA-009-C9RA07327B-s5865.xyz]

  376
jmolscript: load "" {1 1 1} spacegroup "x,y,z" unitcell [{     16.043000     0.000000     0.000000 }, {      8.021536    18.017765     0.000000 }, {      8.021505     0.000011    18.017779 }]
Dy    28.110654    12.641634    15.937987     1.936515
Dy    12.067556     5.376142     2.079972     1.935300
Dy    11.996989    15.937797     5.376145     1.936724
Dy    11.996883     2.079979    12.641814     1.935122
Cu    16.069814    10.643276     3.373469     0.215807
Cu    16.069811     7.374500    14.644310     0.216878
Cu     7.994717     3.373471     7.374497     0.216659
Cu    24.037740    14.644305    10.643282     0.216966
H      7.134343    10.497151     1.221605     0.111894
H      9.224746    10.037698     2.088261     0.106148
H     16.811490    13.059286    16.648428     0.124906
H     18.842534    12.657491    17.543911     0.107581
H     11.536540     9.111585     1.846822     0.128817
H     13.684697     8.879156     2.608974     0.102155
H     12.210354    13.046665     1.432413     0.133537
H     14.287922    12.693517     2.300870     0.082862
H     24.372550    10.534996    13.832249     0.103991
H     22.203535     9.843113    13.569189     0.116641
H     23.793400    11.073729    17.740305     0.113101
H     21.590695    10.365631    17.504272     0.104563
H     19.830777    10.396259    13.581802     0.122693
H     17.687430     9.576450    13.374597     0.088058
H     20.105110     8.589079    17.115088     0.133933
H     17.932886     7.866566    16.868245     0.092118
H     12.913041    13.686301    11.329579     0.109314
H     13.492192    13.277297     9.115194     0.121151
H     14.465997    10.149415    12.394430     0.113582
H     15.049961     9.769238    10.216081     0.094809
H     13.028546    11.747587     7.192697     0.132328
H     13.694329    11.306151     5.017951     0.089386
H     16.675118    10.643099     8.387276     0.123574
H     17.257477    10.333192     6.214332     0.081126
H     28.404171    17.379946    16.601582     0.120806
H     19.776214     1.589177    16.435818     0.120069
H     24.967758    16.307888    14.999801     0.101899
H     16.445684     0.509912    14.610617     0.112710
H     18.324326     3.434196    17.052026     0.130122
H     17.648920     5.580112    16.704283     0.088969
H     17.013610     2.560333    13.378201     0.119673
H     16.346226     4.731473    13.149375     0.081473
H     23.177342     7.520625    16.796174     0.111977
H     25.267745     7.980078    15.929518     0.105393
H     16.811470     4.958490     1.369351     0.125383
H      2.799514     5.360285     0.473868     0.107197
H     11.536544     8.906191    16.170957     0.130316
H     13.684702     9.138620    15.408805     0.100048
H     12.210342     4.971111    16.585366     0.132942
H     14.287911     5.324259    15.716909     0.083442
H      8.329542     7.482780     4.185530     0.105115
H      6.160530     8.174663     4.448590     0.107121
H      7.750387     6.944047     0.277474     0.113774
H      5.547685     7.652145     0.513507     0.104478
H     19.830769     7.621517     4.435977     0.123037
H     17.687426     8.441326     4.643182     0.087421
H     20.105107     9.428697     0.902691     0.134043
H     17.932886    10.151210     1.149534     0.093238
H     12.913021     4.331475     6.688200     0.109815
H     13.492175     4.740479     8.902585     0.122474
H     14.465990     7.868361     5.623349     0.113807
H     15.049957     8.248538     7.801698     0.094644
H     13.028536     6.270189    10.825082     0.132293
H     13.694322     6.711625    12.999828     0.090281
H     16.675112     7.374677     9.630503     0.124069
H     17.257474     7.684584    11.803447     0.083246
H     12.361133     0.637830     1.416197     0.119736
H     19.776239    16.428599     1.581961     0.119681
H      8.924725     1.709888     3.017978     0.101404
H     16.445715    17.507864     3.407162     0.112488
H     18.324344    14.583580     0.965753     0.129885
H     17.648930    12.437664     1.313496     0.088632
H     17.013634    15.457443     4.639578     0.119484
H     16.346241    13.286303     4.868404     0.081855
H     16.930182     1.221609     7.520621     0.111744
H     14.839781     2.088264     7.980074     0.106017
H     23.296075    16.648418     4.958493     0.124001
H     21.265033    17.543901     5.360289     0.107408
H     12.527985     1.846826     8.906188     0.129469
H     10.379829     2.608978     9.138618     0.101953
H     11.854177     1.432415     4.971105     0.131792
H      9.776610     2.300872     5.324254     0.083866
H     15.735004    13.832243     7.482784     0.104479
H     17.904017    13.569184     8.174666     0.104959
H     16.314164    17.740296     6.944052     0.113282
H     18.516868    17.504263     7.652151     0.104292
H     20.276777    13.581796     7.621521     0.123495
H     22.420122    13.374592     8.441329     0.087503
H     20.002449    17.115081     9.428704     0.134356
H     22.174671    16.868238    10.151217     0.093034
H     11.151513    11.329573     4.331474     0.109404
H     10.572357     9.115190     4.740478     0.120821
H      9.598554    12.394425     7.868364     0.115017
H      9.014584    10.216078     8.248539     0.094278
H     11.035996     7.192696     6.270187     0.131408
H     10.370207     5.017952     6.711623     0.089273
H      7.389425     8.387274     7.374677     0.124671
H      6.807059     6.214332     7.684583     0.082844
H     11.703402    16.601569     0.637829     0.119832
H     20.331331    16.435815    16.428611     0.119780
H     15.139810    14.999790     1.709887     0.102146
H     23.661855    14.610616    17.507876     0.113098
H     21.783224    17.052022    14.583590     0.129265
H     22.458633    16.704278    12.437673     0.088329
H     23.093930    13.378200    15.457453     0.119079
H     23.761317    13.149373    13.286310     0.081613
H     16.930214    16.796167    10.497158     0.111218
H     14.839810    15.929512    10.037705     0.105307
H      7.253047     1.369358    13.059286     0.124401
H     21.265001     0.473875    12.657490     0.108163
H     12.528014    16.170950     9.111591     0.128732
H     26.422854    15.408798     8.879161     0.101193
H     27.897209    16.585361    13.046674     0.132136
H     25.819639    15.716904    12.693525     0.083929
H     15.734986     4.185533    10.534995     0.104059
H     17.904000     4.448592     9.843113     0.107871
H     16.314130     0.277480    11.073727     0.113777
H     18.516835     0.513513    10.365628     0.105112
H     20.276759     4.435980    10.396258     0.124132
H      6.377104     4.643184     9.576450     0.086248
H     20.002417     0.902695     8.589075     0.134764
H      6.131639     1.149538     7.866562     0.092771
H     11.151506     6.688203    13.686305     0.110335
H     10.572358     8.902586    13.277301     0.121630
H      9.598541     5.623351    10.149415     0.114595
H      9.014580     7.801698     9.769240     0.094092
H     11.036005    10.825080    11.747592     0.132736
H     26.413224    12.999824    11.306156     0.089571
H     23.432428     9.630502    10.643102     0.123074
H     22.850071    11.803444    10.333196     0.082607
H     11.703376     1.416207    17.379950     0.120648
H      4.288298     1.581961     1.589168     0.120240
H     15.139790     3.017986    16.307892     0.101034
H      7.618828     3.407160     0.509903     0.111476
H      5.740188     0.965754     3.434189     0.130240
H      6.415600     1.313498     5.580106     0.088322
H      7.050908     4.639576     2.560326     0.119126
H      7.718298     4.868403     4.731469     0.081991
C     14.401830    12.104345    17.239411     0.584807
C     15.754254    11.774620    17.828592    -0.007579
C      7.881948    10.915163     0.861250    -0.100685
C      9.138114    10.657509     1.399981    -0.144883
C     16.893309    12.450286    17.343914    -0.088063
C     18.101346    12.208848    17.888051    -0.141309
C     10.267543    11.318761     0.922510     0.068902
C     11.603925    11.122367     1.493674     0.108618
C     12.090025     9.857520     1.894750    -0.183537
C     13.389508     9.724189     2.358527     0.072821
C     12.475062    12.183614     1.657636    -0.177486
C     13.744063    11.952987     2.162133     0.082578
C     25.736208    11.264716    15.931320     0.579718
C     24.303567    10.830308    15.820150    -0.016148
C     23.811046    10.489952    14.572780    -0.102039
C     22.508353    10.088155    14.412421    -0.162078
C     23.475748    10.812471    16.906082    -0.095751
C     22.142574    10.399864    16.756534    -0.134889
C     21.629197    10.041310    15.507902     0.068778
C     20.223829     9.586541    15.368084     0.113537
C     19.474621     9.866537    14.259270    -0.198235
C     18.176742     9.362039    14.136749     0.059167
C     19.631841     8.807094    16.345729    -0.164065
C     18.324336     8.351244    16.178164     0.085292
C     13.164914    12.207044    13.479100     0.576376
C     13.602887    11.952993    12.086326    -0.010663
C     13.336575    12.889916    11.102555    -0.096983
C     13.697541    12.653882     9.774645    -0.143914
C     14.265460    10.781838    11.743988    -0.095614
C     14.621614    10.563822    10.437699    -0.160374
C     14.363323    11.484529     9.444920     0.070699
C     14.764398    11.232280     8.039533     0.120513
C     13.890054    11.439483     7.021528    -0.166958
C     14.308776    11.180027     5.706231     0.096316
C     16.049441    10.796249     7.715213    -0.199273
C     16.386343    10.598053     6.407122     0.062370
C     27.056554    15.165563    16.109696     0.580910
C     26.727676    16.625001    15.911501    -0.010592
C     27.569935    17.601565    16.253838    -0.092063
C     19.209895     0.929727    16.104291    -0.140221
C     25.556537    16.970942    15.277275    -0.111052
C     17.230187     0.288293    15.055656    -0.146521
C     18.061216     1.281073    15.482677     0.075958
C     17.717899     2.708079    15.262861     0.117206
C     17.916834     3.666625    16.246631    -0.174381
C     17.506136     4.958499    16.028616     0.074933
C     17.138747     3.153117    14.082696    -0.181882
C     16.747300     4.468414    13.945761     0.080792
C     14.401813     5.913431     0.778368     0.584361
C     15.754239     6.243156     0.189187    -0.007502
C     23.924945     7.102613    17.156529    -0.100204
C     25.181112     7.360267    16.617798    -0.144117
C     16.893290     5.567490     0.673865    -0.089508
C     18.101329     5.808928     0.129728    -0.140323
C     26.310538     6.699015    17.095269     0.068437
C     11.603920     6.895409    16.524105     0.110854
C     12.090026     8.160256    16.123029    -0.188770
C     13.389509     8.293587    15.659252     0.076852
C     12.475053     5.834162    16.360143    -0.176610
C     13.744055     6.064789    15.855646     0.081568
C      9.693195     6.753060     2.086459     0.580962
C      8.260556     7.187468     2.197629    -0.014552
C      7.768037     7.527824     3.444999    -0.103752
C      6.465346     7.929621     3.605358    -0.154035
C      7.432737     7.205305     1.111697    -0.097589
C      6.099564     7.617912     1.261245    -0.133563
C      5.586189     7.976466     2.509877     0.067507
C     20.223823     8.431235     2.649695     0.117130
C     19.474615     8.151239     3.758509    -0.199332
C     18.176737     8.655737     3.881030     0.060185
C     19.631838     9.210682     1.672050    -0.164740
C     18.324334     9.666532     1.839615     0.082828
C     13.164899     5.810732     4.538679     0.577335
C     13.602873     6.064783     5.931453    -0.010356
C     13.336558     5.127860     6.915224    -0.096760
C     13.697526     5.363894     8.243134    -0.145462
C     14.265452     7.235938     6.273791    -0.099190
C     14.621607     7.453954     7.580080    -0.158635
C     14.363313     6.533247     8.572859     0.070342
C     14.764389     6.785496     9.978246     0.121641
C     13.890046     6.578293    10.996251    -0.166331
C     14.308769     6.837749    12.311548     0.093459
C     16.049434     7.221527    10.302566    -0.199918
C     16.386338     7.419723    11.610657     0.059921
C     11.013526     2.852213     1.908083     0.579029
C     10.684641     1.392775     2.106278    -0.010772
C     11.526897     0.416211     1.763941    -0.091212
C     19.209923    17.088049     1.913488    -0.140128
C      9.513502     1.046834     2.740504    -0.109723
C     17.230218    17.729483     2.962123    -0.147274
C     18.061244    16.736703     2.535102     0.077317
C     17.717921    15.309697     2.754918     0.116745
C     17.916852    14.351151     1.771148    -0.175499
C     17.506148    13.059277     1.989163     0.076962
C     17.138768    14.864659     3.935083    -0.180821
C     16.747316    13.549362     4.072018     0.079452
C     25.705735    17.239401     5.913435     0.586214
C     24.353311    17.828582     6.243160    -0.007987
C     16.182578     0.861254     7.102608    -0.099392
C     14.926412     1.399985     7.360263    -0.145298
C     23.214257    17.343904     5.567494    -0.088274
C     22.006220    17.888041     5.808932    -0.139358
C     13.796984     0.922514     6.699010     0.067283
C     12.460603     1.493677     6.895404     0.109412
C     11.974501     1.894753     8.160252    -0.185845
C     10.675019     2.358531     8.293584     0.074325
C     11.589468     1.657638     5.834157    -0.175711
C     10.320468     2.162136     6.064784     0.082102
C     14.371353    15.931312     6.753064     0.581461
C     15.803993    15.820143     7.187472    -0.016328
C     16.296511    14.572773     7.527828    -0.102808
C     17.599202    14.412415     7.929625    -0.151487
C     16.631814    16.906073     7.205310    -0.095089
C     17.964987    16.756526     7.617917    -0.136049
C     18.478361    15.507895     7.976471     0.070613
C     19.883727    15.368078     8.431240     0.114749
C     20.632933    14.259264     8.151243    -0.198682
C     21.930812    14.136744     8.655741     0.060538
C     20.475716    16.345722     9.210689    -0.165780
C     21.783220    16.178157     9.666538     0.083804
C     10.899643    13.479094     5.810734     0.575440
C     10.461666    12.086320     6.064784    -0.009228
C     10.727978    11.102550     5.127860    -0.097171
C     10.367008     9.774641     5.363893    -0.143444
C      9.799090    11.743984     7.235940    -0.099467
C      9.442933    10.437696     7.453955    -0.158427
C      9.701223     9.444916     6.533247     0.069951
C      9.300145     8.039531     6.785496     0.121410
C     10.174486     7.021527     6.578291    -0.166122
C      9.755762     5.706230     6.837747     0.096650
C      8.015100     7.715211     7.221526    -0.200136
C      7.678195     6.407122     7.419721     0.058559
C     13.051013    16.109685     2.852214     0.581068
C     13.379894    15.911489     1.392774    -0.011729
C     12.537637    16.253826     0.416211    -0.090855
C     20.897649    16.104289    17.088062    -0.140197
C     14.551032    15.277264     1.046833    -0.110879
C     22.877353    15.055655    17.729495    -0.148522
C     22.046326    15.482676    16.736715     0.077870
C     22.389646    15.262858    15.309707     0.116749
C     22.190714    16.246627    14.351161    -0.173929
C     22.601414    16.028612    13.059286     0.076898
C     22.968795    14.082694    14.864668    -0.180573
C     23.360244    13.945758    13.549370     0.080788
C      9.662704     0.778375    12.104344     0.586501
C      8.310278     0.189194    11.774619    -0.006428
C     16.182611    17.156522    10.915171    -0.100333
C     14.926443    16.617791    10.657516    -0.143614
C      7.171226     0.673872    12.450285    -0.088417
C      5.963187     0.129735    12.208847    -0.141747
C     13.797017    17.095262    11.318769     0.067394
C     12.460634    16.524099    11.122375     0.110002
C     11.974530    16.123023     9.857527    -0.184541
C     26.718046    15.659245     9.724195     0.073749
C     27.632499    16.360138    12.183622    -0.175963
C     26.363497    15.855640    11.952995     0.081999
C     14.371327     2.086464    11.264715     0.579674
C     15.803967     2.197633    10.830307    -0.016920
C     16.296489     3.445003    10.489951    -0.101237
C     17.599181     3.605361    10.088154    -0.155776
C     16.631783     1.111703    10.812469    -0.095588
C     17.964957     1.261250    10.399862    -0.135374
C     18.478335     2.509881    10.041308     0.068869
C     19.883702     2.649698     9.586539     0.116317
C     20.632913     3.758512     9.866536    -0.201581
C      5.887791     3.881032     9.362038     0.063378
C     20.475687     1.672054     8.807090    -0.165658
C      5.740191     1.839619     8.351241     0.084268
C     10.899627     4.538682    12.207045     0.576295
C     10.461655     5.931456    11.952995    -0.010017
C     10.727971     6.915226    12.889919    -0.098389
C     10.367007     8.243135    12.653886    -0.143463
C      9.799080     6.273792    10.781839    -0.099006
C      9.442928     7.580080    10.563824    -0.158178
C      9.701222     8.572860    11.484532     0.069797
C     25.343150     9.978245    11.232283     0.119382
C     10.174496    10.996249    11.439488    -0.166411
C     25.798776    12.311546    11.180032     0.095070
C     24.058106    10.302565    10.796253    -0.197431
C     23.721206    11.610654    10.598058     0.059948
C     13.050989     1.908091    15.165565     0.578882
C     13.379871     2.106287    16.625005    -0.011189
C     12.537613     1.763950    17.601568    -0.092275
C      4.854616     1.913487     0.929717    -0.141201
C     14.551011     2.740512    16.970946    -0.109837
C      6.834324     2.962121     0.288284    -0.146024
C      6.003296     2.535100     1.281064     0.078326
C      6.346617     2.754918     2.708072     0.116541
C      6.147682     1.771149     3.666618    -0.174909
C      6.558384     1.989164     4.958493     0.076013
C      6.925772     3.935082     3.153111    -0.180570
C      7.317222     4.072018     4.468409     0.080651
N     14.247810    10.762013     2.465913    -0.203756
N     17.602401     8.580429    15.064665    -0.196402
N     15.539273    10.759492     5.381190    -0.197287
N     16.915754     5.379753    14.901064    -0.216549
N     14.247807     7.255763    15.551866    -0.203926
N     17.602399     9.437347     2.953114    -0.195463
N     15.539268     7.258284    12.636589    -0.196279
N     16.915765    12.638023     3.116715    -0.217096
N      9.816719     2.465916     7.255760    -0.204469
N     22.505153    15.064659     9.437352    -0.196444
N      8.525263     5.381190     7.258282    -0.196046
N     23.191794    14.901060    12.638031    -0.218415
N     25.859746    15.551860    10.762019    -0.204082
N      6.462129     2.953117     8.580427    -0.197172
N     24.568278    12.636586    10.759497    -0.196547
N      7.148769     3.116716     5.379748    -0.217614
O     14.329638    13.058746    16.418701    -0.623420
O     13.381494    11.444715    17.545893    -0.654700
O     26.204664    11.638406    17.053828    -0.653762
O     26.450121    11.286878    14.922865    -0.624789
O     13.261170    11.283814    14.351161    -0.629672
O     12.633893    13.321443    13.773331    -0.623223
O     26.387559    14.298908    15.538533    -0.625235
O     28.067263    14.846468    16.810408    -0.651223
O     14.329618     4.959030     1.599078    -0.622677
O     13.381480     6.573061     0.471886    -0.654598
O     10.161649     6.379370     0.963951    -0.654392
O     10.407108     6.730898     3.094914    -0.625126
O     13.261158     6.733962     3.666618    -0.630668
O     12.633873     4.696333     4.244448    -0.622311
O     10.344535     3.718868     2.479246    -0.623925
O     12.024235     3.171308     1.207371    -0.650329
O      9.734927    16.418691     4.959033    -0.623781
O     26.726071    17.545884     6.573066    -0.655446
O     13.902900    17.053818     6.379375    -0.655334
O     13.657438    14.922858     6.730902    -0.624964
O     10.803387    14.351154     6.733965    -0.629442
O     11.430666    13.773323     4.696334    -0.622598
O     13.720006    15.538523     3.718870    -0.624761
O     12.040306    16.810397     3.171309    -0.651241
O      9.734899     1.599085    13.058746    -0.623778
O     10.683038     0.471892    11.444713    -0.655558
O     13.902869     0.963958    11.638404    -0.653631
O     13.657415     3.094918    11.286877    -0.624142
O     10.803367     3.666622    11.283814    -0.629537
O     11.430650     4.244453    13.321445    -0.622436
O     13.719983     2.479253    14.298909    -0.623249
O     12.040278     1.207379    14.846470    -0.650586

The following XYZ coordinates are in angstroms. Other properties are in atomic units.
The sperically averaged electron density of each atom fit to a function of the form exp(a - br)
eigen_1, eigen_2 and eigen_3 are the three eigenvalues of traceless quadrupole moment tensor
  atom number  atomic symbol              X              Y              Z     net charge C6 coefficient C8 coefficient C10 coefficient fluctuating dipole atomic polarizability isotropic forcefield polarizability              a              b squared Pearson coefficient          <r^3>          <r^4>         wp_QDO          m_QDO          q_QDO       dipole_x       dipole_y       dipole_z         dipole            Qxy            Qxz            Qyz     Q(x^2-y^2)  Q(3z^2 - R^2)        eigen_1        eigen_2        eigen_3 static polarizability      alpha(xx)      alpha(xy)      alpha(xz)      alpha(yy)      alpha(yz)      alpha(zz) atomic spin moment
            1             Dy      28.110654      12.641634      15.937987       1.936515     136.888537 0.35521961E+04  0.12515733E+06                                17.650338                           16.178000       2.045861       2.386146                    0.998072      75.439581     179.079270       0.629162       0.276302      -1.330201       0.013314       0.010909      -0.003835       0.017634       0.014239      -0.002563      -0.010663      -0.093311       0.100553      -0.065548       0.021824       0.043724             19.901249      23.841878      -4.232069      -0.001951      19.009702       1.081778      16.852166          -0.000001
            2             Dy      12.067556       5.376142       2.079972       1.935300     137.089903 0.35589170E+04  0.12545753E+06                                17.669650                           16.195105       2.043944       2.385184                    0.998100      75.482146     179.244878       0.628704       0.276364      -1.330083       0.012448      -0.010397       0.004030       0.016712      -0.013852       0.003274      -0.010971      -0.094688       0.100367      -0.066085       0.021711       0.044374             19.923578      23.865431       4.241279       0.005872      19.034369       1.082547      16.870935          -0.000001
            3             Dy      11.996989      15.937797       5.376145       1.936724     136.749427 0.35477251E+04  0.12495591E+06                                17.635436                           16.165406       2.045243       2.386375                    0.998114      75.418514     178.976609       0.629571       0.276220      -1.330348      -0.012926      -0.003784      -0.010241       0.016920       0.002845       0.014799       0.010735      -0.097583       0.091019      -0.066243       0.022068       0.044175             19.882893      23.815406       0.005652      -4.227661      16.838555      -1.079883      18.994717          -0.000001
            4             Dy      11.996883       2.079979      12.641814       1.935122     137.028392 0.35570173E+04  0.12537044E+06                                17.661630                           16.188570       2.047501       2.386257                    0.998103      75.480413     179.210575       0.628977       0.276288      -1.330209      -0.013492       0.003907       0.010553       0.017569      -0.002481      -0.014130       0.011238      -0.098887       0.092265      -0.066873       0.021942       0.044931             19.913168      23.851512      -0.006290       4.236859      16.863401      -1.083067      19.024591          -0.000001
            5             Cu      16.069814      10.643276       3.373469       0.215807      99.909849 0.19892706E+04  0.64129384E+05                                18.480071                           15.402713       1.179871       2.145743                    0.996854      54.821139     149.502943       0.424826       0.447231      -1.115002      -0.004008       0.019347      -0.004572       0.020280      -0.013629      -0.013313      -0.010124       0.006013       0.018999      -0.025513       0.008707       0.016806             22.120808      27.883905      -4.003829      -3.566492      18.506189       1.668310      19.972329           0.000008
            6             Cu      16.069811       7.374500      14.644310       0.216878      99.737317 0.19847537E+04  0.63944331E+05                                18.456372                           15.382847       1.184226       2.147377                    0.996823      54.773005     149.302079       0.425219       0.447093      -1.115141      -0.003374      -0.018821       0.004152       0.019566       0.014844       0.013728      -0.009625       0.004482       0.018571      -0.026338       0.009302       0.017035             22.092876      27.850851       4.001725       3.561236      18.479315       1.663783      19.948463           0.000010
            7             Cu       7.994717       3.373471       7.374497       0.216659      99.733782 0.19849743E+04  0.63953152E+05                                18.455942                           15.383791       1.181261       2.146626                    0.996882      54.775830     149.311286       0.425203       0.447098      -1.115139       0.003986      -0.004635      -0.019036       0.019993       0.013429      -0.014510       0.009310      -0.006448      -0.017186      -0.025721       0.008815       0.016907             22.089933      27.844624       3.558697      -3.995110      19.945273      -1.664225      18.479903           0.000011
            8             Cu      24.037740      14.644305      10.643282       0.216966      99.755172 0.19853816E+04  0.63970218E+05                                18.459094                           15.386129       1.180761       2.146427                    0.996865      54.774908     149.318434       0.425134       0.447143      -1.115100       0.004041       0.004180       0.019370       0.020224      -0.013608       0.013861       0.009577      -0.007540      -0.017630      -0.025572       0.008468       0.017104             22.094348      27.850341      -3.558037       3.998217      19.947683      -1.666143      18.485020           0.000010
            9              H       7.134343      10.497151       1.221605       0.111894       1.148648 0.85476234E+01  0.85478637E+02                                 1.819170                            1.715437      -1.190703       2.315686                    0.995049       3.634958      10.335278       0.474415       1.291028      -0.706014      -0.030290      -0.013926       0.015396       0.036722       0.002353      -0.003695      -0.009441       0.015196       0.002876      -0.014026       0.002631       0.011395              1.852543       2.288887       0.383581      -0.208510       1.705587      -0.230951       1.563155           0.000001
           10              H       9.224746      10.037698       2.088261       0.106148       1.014262 0.74950169E+01  0.73203796E+02                                 1.728717                            1.648202      -1.162480       2.323531                    0.995049       3.732045      10.808497       0.461387       1.359188      -0.690574       0.001993      -0.023176       0.025871       0.034791      -0.001690       0.002743      -0.012455       0.013079      -0.002993      -0.016235       0.004750       0.011484              1.753028       1.572120      -0.008440       0.130116       1.782217      -0.447301       1.904747           0.000000
           11              H      16.811490      13.059286      16.648428       0.124906       1.089404 0.79005534E+01  0.75857367E+02                                 1.631830                            1.555826      -0.913921       2.454597                    0.998923       3.155758       8.208881       0.555226       1.148937      -0.742332      -0.002617       0.028926      -0.028280       0.040538       0.006143      -0.001871      -0.015083      -0.000859       0.001820      -0.015408      -0.001844       0.017251              1.635935       1.526389      -0.085031       0.169115       1.629124      -0.413795       1.752292           0.000006
           12              H      18.842534      12.657491      17.543911       0.107581       1.106848 0.81412473E+01  0.79753925E+02                                 1.725285                            1.636044      -0.912169       2.439841                    0.998722       3.425941       9.379155       0.507124       1.232908      -0.720240       0.024438       0.019506      -0.016285       0.035254       0.002727      -0.001078      -0.014291       0.011920       0.000518      -0.017652       0.004995       0.012658              1.757069       2.191348       0.376906      -0.148300       1.578685      -0.155897       1.501174           0.000002
           13              H      11.536540       9.111585       1.846822       0.128817       0.876576 0.61368003E+01  0.57437136E+02                                 1.616403                            1.528413      -1.127309       2.357184                    0.995767       3.609808      10.483151       0.458442       1.427482      -0.677158      -0.020998      -0.028760      -0.001466       0.035640       0.003605       0.005863      -0.000555      -0.000034      -0.028547      -0.011806       0.002577       0.009228              1.669135       1.743832       0.398191       0.051118       1.887023       0.029232       1.376551          -0.000000
           14              H      13.684697       8.879156       2.608974       0.102155       1.086575 0.77167815E+01  0.76222477E+02                                 1.837731                            1.691116      -1.302452       2.261329                    0.993849       3.848178      11.353631       0.446187       1.389767      -0.684030       0.011611      -0.043584       0.010582       0.046329      -0.002685       0.002961      -0.001711      -0.005628      -0.040935      -0.014196       0.003184       0.011011              1.909982       1.623998      -0.249047       0.096276       2.485670      -0.327505       1.620279          -0.000000
           15              H      12.210354      13.046665       1.432413       0.133537       0.973168 0.71839988E+01  0.69390818E+02                                 1.687311                            1.620067      -1.096485       2.374929                    0.996567       3.529406      10.147918       0.462849       1.370033      -0.689559      -0.013494       0.032712      -0.004267       0.035642      -0.004647       0.004536      -0.000189      -0.005367      -0.028013      -0.011040       0.000683       0.010357              1.699717       1.508852      -0.054214       0.098516       2.145890      -0.168006       1.444410           0.000001
           16              H      14.287922      12.693517       2.300870       0.082862       1.046672 0.73779441E+01  0.72104682E+02                                 1.792515                            1.651639      -1.243163       2.274854                    0.994245       3.927792      11.549321       0.452014       1.386520      -0.684026       0.021237       0.037481       0.010352       0.044306       0.003974       0.003669       0.002559      -0.009309      -0.031700      -0.011747      -0.000266       0.012014              1.892155       1.941229       0.604639       0.135227       2.265707       0.076138       1.469527           0.000000
           17              H      24.372550      10.534996      13.832249       0.103991       1.010849 0.71465388E+01  0.69451797E+02                                 1.762741                            1.634290      -1.334960       2.234763                    0.993347       3.948652      11.667207       0.449702       1.401503      -0.680591       0.021953       0.003316      -0.025988       0.034180       0.003203      -0.003711       0.001664       0.006282       0.016747      -0.007970       0.000463       0.007506              1.852566       1.909351       0.015456      -0.559393       1.451579      -0.000196       2.196767          -0.000001
           18              H      22.203535       9.843113      13.569189       0.116641       1.145168 0.86965363E+01  0.86953632E+02                                 1.800170                            1.721805      -1.431663       2.233200                    0.994315       3.454239       9.677944       0.479194       1.278359      -0.710935      -0.007163      -0.010261      -0.025358       0.028277       0.004433       0.000055       0.006603       0.013319       0.020556      -0.013409       0.003881       0.009528              1.802788       1.752723       0.133632       0.158972       1.452801       0.202737       2.202839          -0.000000
           19              H      23.793400      11.073729      17.740305       0.113101       0.969637 0.69725482E+01  0.67206068E+02                                 1.709745                            1.613023      -1.223183       2.300105                    0.994600       3.749932      10.960579       0.454118       1.399332      -0.682259       0.012997       0.011102       0.032509       0.036729       0.003952       0.002223       0.005985       0.007449       0.022659      -0.010501      -0.000257       0.010759              1.759861       1.632042       0.108395       0.231252       1.473331       0.249042       2.174210           0.000001
           20              H      21.590695      10.365631      17.504272       0.104563       1.012033 0.72901240E+01  0.71343495E+02                                 1.776470                            1.660931      -1.454643       2.180736                    0.992295       4.005064      11.953403       0.441049       1.419057      -0.677115      -0.016713      -0.002799       0.027947       0.032683       0.003759       0.001723       0.003026       0.016592       0.016754      -0.012283       0.003836       0.008447              1.844160       1.962938       0.097809      -0.511730       1.409096       0.041954       2.160447          -0.000000
           21              H      19.830777      10.396259      13.581802       0.122693       1.111041 0.81044684E+01  0.78334304E+02                                 1.650562                            1.573852      -0.931033       2.439639                    0.998693       3.216506       8.402368       0.552897       1.146132      -0.742580       0.012740       0.023249      -0.023699       0.035559       0.006522       0.004597      -0.013363       0.006689       0.017687      -0.018287       0.003789       0.014498              1.658350       1.679926       0.264102      -0.183676       1.570337      -0.343134       1.724786           0.000000
           22              H      17.687430       9.576450      13.374597       0.088058       1.247927 0.88247120E+01  0.87895181E+02                                 1.846182                            1.683611      -0.931396       2.428038                    0.998029       3.489389       9.520838       0.510537       1.204521      -0.727035      -0.024566       0.016739      -0.034991       0.045914       0.005408       0.004845      -0.015094       0.008402       0.019260      -0.019599       0.003393       0.016205              1.941820       2.035438      -0.022888       0.697136       1.511613      -0.139783       2.278409          -0.000000
           23              H      20.105110       8.589079      17.115088       0.133933       0.908648 0.64866568E+01  0.61605280E+02                                 1.658270                            1.573439      -1.299865       2.279220                    0.994104       3.670800      10.764852       0.450608       1.431233      -0.676206       0.018722      -0.012758       0.028612       0.036496       0.005026       0.002297      -0.009024       0.011002       0.011857      -0.014161       0.005200       0.008961              1.694345       1.743335       0.015891       0.364285       1.415655      -0.129874       1.924045          -0.000000
           24              H      17.932886       7.866566      16.868245       0.092118       1.031487 0.72000224E+01  0.69931961E+02                                 1.777507                            1.634221      -1.200256       2.301809                    0.994791       3.842180      11.259663       0.453362       1.390973      -0.683534      -0.016469      -0.021477       0.036153       0.045161       0.004821       0.000256      -0.007133       0.012612       0.012285      -0.012792       0.004445       0.008347              1.858531       1.740371       0.376471      -0.327965       1.818937      -0.387233       2.016285           0.000000
           25              H      12.913041      13.686301      11.329579       0.109314       1.003213 0.72426500E+01  0.70412993E+02                                 1.734139                            1.631551      -1.323422       2.245570                    0.993642       3.864037      11.309741       0.457105       1.378272      -0.685462      -0.014239       0.030974       0.011743       0.036056      -0.005716      -0.001726       0.000408      -0.005552       0.000736      -0.006705       0.000213       0.006492              1.784622       1.569550      -0.363289      -0.152483       2.233441       0.142032       1.550874          -0.000000
           26              H      13.492192      13.277297       9.115194       0.121151       0.933976 0.66568080E+01  0.63378676E+02                                 1.665239                            1.575121      -1.120489       2.354328                    0.996049       3.645599      10.565779       0.460295       1.397633      -0.682951      -0.010769       0.025844      -0.026452       0.038518      -0.007723       0.000648      -0.003282      -0.011640       0.016284      -0.012430       0.002908       0.009522              1.714079       1.354867      -0.089288       0.000614       1.872554      -0.386692       1.914818          -0.000001
           27              H      14.465997      10.149415      12.394430       0.113582       1.057550 0.75892246E+01  0.74355694E+02                                 1.779405                            1.658339      -1.245816       2.290564                    0.994626       3.724569      10.803668       0.460054       1.358877      -0.690615       0.007710      -0.024041       0.026576       0.036656      -0.005910       0.000520      -0.003716      -0.011501       0.012000      -0.010315       0.001380       0.008936              1.851095       1.468253      -0.238542       0.121857       2.000875      -0.490770       2.084156          -0.000001
           28              H      15.049961       9.769238      10.216081       0.094809       1.109846 0.81064806E+01  0.80469027E+02                                 1.799450                            1.682614      -1.303226       2.241328                    0.994000       3.917001      11.309855       0.471131       1.309688      -0.699388       0.009957      -0.027511      -0.005639       0.029796      -0.005441      -0.003464      -0.000068      -0.011295       0.028591      -0.013073       0.002870       0.010203              1.849577       1.521314      -0.419511      -0.126249       2.367725       0.137585       1.659693          -0.000001
           29              H      13.028546      11.747587       7.192697       0.132328       0.922679 0.67828280E+01  0.64968117E+02                                 1.658865                            1.597621      -1.254633       2.298844                    0.994561       3.645277      10.642687       0.453157       1.411133      -0.680408      -0.029761       0.015532       0.008777       0.034698      -0.007291      -0.004728      -0.000436       0.007748       0.008410      -0.010302       0.001028       0.009274              1.666828       2.069157      -0.201016      -0.090205       1.424645       0.078427       1.506681          -0.000001
           30              H      13.694329      11.306151       5.017951       0.089386       1.006392 0.72021908E+01  0.69916929E+02                                 1.743310                            1.631184      -1.217154       2.293757                    0.994594       3.840452      11.229981       0.455424       1.385391      -0.684626      -0.031248       0.010370      -0.031167       0.045336      -0.006629       0.007269      -0.000290       0.012753       0.006114      -0.010853      -0.001805       0.012658              1.803623       1.865257      -0.042178       0.465401       1.366972      -0.051039       2.178640          -0.000001
           31              H      16.675118      10.643099       8.387276       0.123574       1.113286 0.82138538E+01  0.79895737E+02                                 1.677559                            1.604792      -0.879022       2.462989                    0.999334       3.224325       8.532104       0.535560       1.175768      -0.735661       0.023290      -0.004165       0.025095       0.034490      -0.007849       0.004422       0.001780       0.024523       0.016017      -0.017615       0.003977       0.013638              1.689487       1.697573      -0.052549       0.297996       1.448620      -0.124875       1.922269          -0.000000
           32              H      17.257477      10.333192       6.214332       0.081126       1.293679 0.94469444E+01  0.95244968E+02                                 1.855593                            1.717089      -0.977811       2.395777                    0.997970       3.498714       9.453225       0.519075       1.170377      -0.735850       0.041761      -0.009562      -0.005997       0.043260      -0.006790       0.005901      -0.000962       0.028481       0.014139      -0.018139       0.001685       0.016454              1.916104       2.417143      -0.328451      -0.396372       1.596650       0.150503       1.734521          -0.000000
           33              H      28.404171      17.379946      16.601582       0.120806       1.106939 0.81555055E+01  0.79044172E+02                                 1.661949                            1.591114      -0.844682       2.483635                    0.999393       3.189299       8.374791       0.542881       1.164080      -0.738833       0.036979      -0.009304       0.013408       0.040420       0.001846       0.010781       0.002480       0.013817      -0.036231      -0.016268      -0.001055       0.017323              1.660554       1.938010      -0.199057       0.253016       1.522568      -0.063665       1.521083           0.000010
           34              H      19.776214       1.589177      16.435818       0.120069       1.128061 0.82946576E+01  0.81052520E+02                                 1.701337                            1.618098      -0.954612       2.429840                    0.998379       3.300281       8.814487       0.529536       1.183703      -0.732857       0.024389       0.024919       0.017549       0.039035       0.003625       0.010950       0.001231       0.002315      -0.044472      -0.019151       0.004512       0.014639              1.713148       1.648219       0.284496       0.189088       1.954488       0.254844       1.536737           0.000005
           35              H      24.967758      16.307888      14.999801       0.101899       0.972138 0.71073777E+01  0.69072037E+02                                 1.721978                            1.634854      -1.451155       2.180752                    0.992391       4.004873      11.887072       0.446924       1.410197      -0.678598      -0.018958      -0.026960      -0.010503       0.034591       0.003910       0.007527       0.002179      -0.006330      -0.010471      -0.010115       0.000687       0.009428              1.749808       1.775031       0.394324       0.128646       1.983772       0.164593       1.490621           0.000000
           36              H      16.445684       0.509912      14.610617       0.112710       0.919637 0.67690987E+01  0.64432246E+02                                 1.619833                            1.568240      -1.004067       2.403625                    0.997358       3.584334      10.237977       0.472289       1.362466      -0.690362      -0.031516       0.009151      -0.016742       0.036842      -0.002560       0.011125      -0.001410       0.003299      -0.023796      -0.014183       0.001493       0.012690              1.619690       1.806542      -0.176770       0.283222       1.572209      -0.106200       1.480317           0.000001
           37              H      18.324326       3.434196      17.052026       0.130122       0.953125 0.68123125E+01  0.65107835E+02                                 1.675990                            1.584807      -1.113511       2.360909                    0.996446       3.594491      10.371433       0.463530       1.382577      -0.686137       0.014359      -0.009100       0.029671       0.034196      -0.003441       0.003866      -0.000721      -0.014257       0.014192      -0.011110       0.004030       0.007080              1.706277       1.483237      -0.137008       0.359629       1.548823      -0.140270       2.086771           0.000001
           38              H      17.648920       5.580112      16.704283       0.088969       1.092363 0.74138931E+01  0.72284641E+02                                 1.821054                            1.637341      -1.226405       2.282628                    0.995304       3.841819      11.151867       0.463280       1.356010      -0.690310       0.009942       0.025506       0.033277       0.043090      -0.002589       0.009094       0.002904      -0.010409       0.004816      -0.012881       0.004889       0.007993              1.947100       1.441335       0.167232       0.174154       2.271434       0.647210       2.128531           0.000000
           39              H      17.013610       2.560333      13.378201       0.119673       0.989111 0.71881816E+01  0.69861436E+02                                 1.733417                            1.638957      -1.301214       2.264437                    0.993785       3.798309      11.172839       0.449718       1.401353      -0.681550      -0.005720      -0.021623      -0.022410       0.031662      -0.004125       0.003309       0.003072      -0.010996       0.001480      -0.008952       0.001701       0.007251              1.778612       1.340974      -0.008926       0.079107       1.843669       0.423400       2.151192          -0.000000
           40              H      16.346226       4.731473      13.149375       0.081473       1.083165 0.77022811E+01  0.75832150E+02                                 1.811813                            1.671702      -1.183191       2.302109                    0.994854       3.883447      11.335550       0.457238       1.360597      -0.689583      -0.023326       0.007472      -0.035482       0.043115      -0.000588       0.011224       0.000153      -0.005535       0.021160      -0.012707      -0.000732       0.013439              1.897601       1.556961      -0.233922       0.431447       1.704043      -0.307745       2.431797          -0.000000
           41              H      23.177342       7.520625      16.796174       0.111977       1.149032 0.85501991E+01  0.85498343E+02                                 1.818328                            1.714696      -1.188498       2.316497                    0.995150       3.634653      10.329114       0.475002       1.289524      -0.706323      -0.030322       0.013562      -0.015669       0.036727      -0.002412       0.003440      -0.009558       0.015188       0.003023      -0.014134       0.002870       0.011264              1.851673       2.287640      -0.383344       0.208386       1.704851      -0.230848       1.562529           0.000001
           42              H      25.267745       7.980078      15.929518       0.105393       1.016508 0.75115111E+01  0.73363494E+02                                 1.726937                            1.646595      -1.144027       2.330165                    0.995297       3.730905      10.785041       0.463315       1.353559      -0.691685       0.001944       0.023440      -0.026298       0.035282       0.001799      -0.002684      -0.012428       0.012932      -0.003001      -0.016161       0.004678       0.011483              1.751185       1.570550       0.008369      -0.129855       1.780351      -0.446607       1.902654           0.000000
           43              H      16.811470       4.958490       1.369351       0.125383       1.089626 0.79025948E+01  0.75880687E+02                                 1.631847                            1.555848      -0.910521       2.455965                    0.998950       3.155842       8.208883       0.555327       1.148671      -0.742387      -0.002609      -0.028903       0.028035       0.040350      -0.006196       0.002026      -0.014972      -0.000671       0.001893      -0.015316      -0.001888       0.017204              1.635945       1.526394       0.084987      -0.169081       1.629133      -0.413782       1.752308           0.000006
           44              H       2.799514       5.360285       0.473868       0.107197       1.106312 0.81352790E+01  0.79671602E+02                                 1.723916                            1.634823      -0.868359       2.460035                    0.999021       3.424538       9.370358       0.507662       1.231971      -0.720460       0.024469      -0.019441       0.016556       0.035366      -0.002966       0.001113      -0.014185       0.011313       0.000489      -0.017389       0.004633       0.012756              1.755638       2.189389      -0.376468       0.148089       1.577457      -0.155683       1.500069           0.000002
           45              H      11.536544       8.906191      16.170957       0.130316       0.872366 0.61026181E+01  0.57048680E+02                                 1.612798                            1.525404      -1.129569       2.357357                    0.995757       3.601588      10.459694       0.458238       1.429832      -0.676747      -0.020817       0.028260       0.001359       0.035126      -0.003444      -0.005999      -0.000583      -0.000006      -0.028657      -0.011916       0.002776       0.009141              1.665251       1.739664      -0.396062      -0.050875       1.881942       0.029006       1.374148          -0.000000
           46              H      13.684702       9.138620      15.408805       0.100048       1.090523 0.77437696E+01  0.76482381E+02                                 1.834745                            1.688406      -1.274871       2.271465                    0.994239       3.844947      11.308087       0.449225       1.380489      -0.685834       0.012209       0.044508      -0.011076       0.047463       0.002558      -0.002767      -0.001531      -0.005954      -0.040722      -0.014057       0.003106       0.010951              1.906818       1.621337       0.248710      -0.096070       2.481463      -0.326886       1.617653          -0.000000
           47              H      12.210342       4.971111      16.585366       0.132942       0.976446 0.72140633E+01  0.69753520E+02                                 1.690850                            1.623245      -1.094944       2.375264                    0.996597       3.536062      10.172100       0.462488       1.369680      -0.689608      -0.013403      -0.032826       0.004145       0.035698       0.004631      -0.004643      -0.000206      -0.004999      -0.028283      -0.011157       0.000826       0.010332              1.703319       1.511763       0.054465      -0.098857       2.151161      -0.168657       1.447032           0.000001
           48              H      14.287911       5.324259      15.716909       0.083442       1.045643 0.73727385E+01  0.72086562E+02                                 1.796007                            1.654600      -1.264643       2.266512                    0.993947       3.934855      11.596594       0.449875       1.392478      -0.682862       0.021260      -0.037479      -0.010073       0.044250      -0.003730      -0.003749       0.002536      -0.009064      -0.030854      -0.011537      -0.000100       0.011637              1.896003       1.945296      -0.606592      -0.135642       2.270774       0.076356       1.471940           0.000000
           49              H       8.329542       7.482780       4.185530       0.105115       1.006282 0.71080794E+01  0.68982888E+02                                 1.757779                            1.630052      -1.331789       2.237075                    0.993398       3.936449      11.622021       0.450231       1.401787      -0.680576       0.021433      -0.003207       0.025859       0.033739      -0.003336       0.003349       0.001766       0.007032       0.016690      -0.008256       0.000978       0.007278              1.847109       1.903211      -0.015272       0.556581       1.448096      -0.000159       2.190019          -0.000001
           50              H       6.160530       8.174663       4.448590       0.107121       1.174793 0.89215325E+01  0.89192950E+02                                 1.772151                            1.696445      -1.063483       2.366195                    0.997168       3.506430       9.617172       0.506458       1.209683      -0.725520      -0.008472       0.011785       0.030303       0.033600      -0.004735      -0.000404       0.007041       0.013308       0.023771      -0.014127       0.003340       0.010786              1.774384       1.725423      -0.130204      -0.155487       1.433113       0.197860       2.164616          -0.000000
           51              H       7.750387       6.944047       0.277474       0.113774       0.967612 0.69542678E+01  0.66975745E+02                                 1.706325                            1.610159      -1.216529       2.303172                    0.994700       3.743042      10.930612       0.454907       1.398033      -0.682520       0.013121      -0.011035      -0.032389       0.036647      -0.003862      -0.002140       0.005969       0.007388       0.022615      -0.010429      -0.000245       0.010674              1.756163       1.629005      -0.107932      -0.230250       1.470751       0.248010       2.168734           0.000000
           52              H       5.547685       7.652145       0.513507       0.104478       1.012405 0.72915693E+01  0.71353427E+02                                 1.776090                            1.660472      -1.453000       2.181350                    0.992326       4.003597      11.944434       0.441407       1.417991      -0.677316      -0.016594       0.003035      -0.027784       0.032504      -0.003822      -0.001467       0.003125       0.016713       0.016941      -0.012434       0.004136       0.008298              1.843777       1.962652      -0.097757       0.512007       1.408641       0.041875       2.160038          -0.000000
           53              H      19.830769       7.621517       4.435977       0.123037       1.110448 0.80996162E+01  0.78280172E+02                                 1.650662                            1.573941      -0.928332       2.441458                    0.998714       3.213938       8.396844       0.552555       1.146948      -0.742405       0.012889      -0.023238       0.023517       0.035485      -0.006119      -0.004484      -0.013306       0.007700       0.016706      -0.018155       0.004029       0.014126              1.658430       1.679712      -0.264127       0.183709       1.570468      -0.343173       1.725111           0.000001
           54              H      17.687426       8.441326       4.643182       0.087421       1.251123 0.88516428E+01  0.88239521E+02                                 1.850299                            1.686920      -0.939105       2.424621                    0.997869       3.493380       9.538990       0.509648       1.205580      -0.726802      -0.024685      -0.016471       0.035005       0.045891      -0.005536      -0.004877      -0.015305       0.008226       0.018774      -0.019789       0.003472       0.016317              1.946399       2.040229       0.023090      -0.699858       1.514465      -0.140445       2.284504          -0.000000
           55              H      20.105107       9.428697       0.902691       0.134043       0.907505 0.64748441E+01  0.61450399E+02                                 1.655386                            1.570849      -1.292246       2.282629                    0.994231       3.664477      10.734201       0.451585       1.429127      -0.676616       0.018565       0.012524      -0.028296       0.036086      -0.004871      -0.002478      -0.009164       0.010882       0.012576      -0.014248       0.005035       0.009213              1.691369       1.740322      -0.015890      -0.363244       1.413492      -0.129431       1.920292          -0.000000
           56              H      17.932886      10.151210       1.149534       0.093238       1.027741 0.71689630E+01  0.69549971E+02                                 1.772857                            1.630458      -1.194393       2.304773                    0.994881       3.832614      11.222460       0.454016       1.390574      -0.683633      -0.016064       0.021387      -0.035980       0.044833      -0.004801      -0.000183      -0.006797       0.012766       0.012079      -0.012581       0.004426       0.008155              1.853417       1.735863      -0.374647       0.326287       1.813946      -0.385244       2.010443           0.000000
           57              H      12.913021       4.331475       6.688200       0.109815       1.002637 0.72381194E+01  0.70366692E+02                                 1.734351                            1.631730      -1.323774       2.245364                    0.993647       3.863868      11.313662       0.456733       1.379437      -0.685232      -0.014515      -0.030637      -0.011591       0.035828       0.005602       0.001538       0.000450      -0.005886       0.000962      -0.006659       0.000259       0.006400              1.784839       1.569735       0.363330       0.152541       2.233692       0.142104       1.551089          -0.000000
           58              H      13.492175       4.740479       8.902585       0.122474       0.931540 0.66396033E+01  0.63215088E+02                                 1.666845                            1.576596      -1.206710       2.316559                    0.994968       3.648382      10.596350       0.458245       1.403880      -0.681746      -0.010556      -0.025450       0.025886       0.037805       0.007713      -0.000704      -0.003361      -0.011751       0.016331      -0.012461       0.002827       0.009633              1.715776       1.356073       0.089366      -0.000532       1.874459      -0.387163       1.916796          -0.000001
           59              H      14.465990       7.868361       5.623349       0.113807       1.055838 0.75726486E+01  0.74118212E+02                                 1.773987                            1.653843      -1.234612       2.295235                    0.994776       3.716937      10.759690       0.462016       1.354479      -0.691497       0.007603       0.024294      -0.026594       0.036814       0.005881      -0.000521      -0.003773      -0.011271       0.012664      -0.010329       0.001397       0.008933              1.845160       1.464478       0.237196      -0.121045       1.993975      -0.487820       2.077027          -0.000001
           60              H      15.049957       8.248538       7.801698       0.094644       1.109453 0.81020848E+01  0.80414212E+02                                 1.799108                            1.682207      -1.300281       2.242437                    0.994047       3.915987      11.306015       0.471169       1.309765      -0.699380       0.010141       0.027207       0.005676       0.029585       0.005445       0.003389       0.000003      -0.011674       0.028545      -0.013179       0.003008       0.010172              1.849252       1.521050       0.419540       0.126258       2.367449       0.137656       1.659258          -0.000001
           61              H      13.028536       6.270189      10.825082       0.132293       0.923240 0.67884732E+01  0.65043293E+02                                 1.660294                            1.598871      -1.257592       2.297446                    0.994503       3.648122      10.656778       0.452678       1.412168      -0.680204      -0.029531      -0.015537      -0.008793       0.034508       0.007219       0.004885      -0.000396       0.007863       0.007841      -0.010204       0.000786       0.009418              1.668310       2.071358       0.201324       0.090365       1.425728       0.078544       1.507845          -0.000001
           62              H      13.694322       6.711625      12.999828       0.090281       1.003293 0.71759175E+01  0.69600698E+02                                 1.740144                            1.628562      -1.216494       2.294642                    0.994664       3.833684      11.206551       0.455625       1.385997      -0.684528      -0.030843      -0.010336       0.031070       0.044983       0.006803      -0.007325      -0.000087       0.013291       0.006899      -0.011336      -0.001522       0.012858              1.800176       1.861562       0.042016      -0.463677       1.365023      -0.050887       2.173944          -0.000001
           63              H      16.675112       7.374677       9.630503       0.124069       1.113620 0.82180523E+01  0.79956657E+02                                 1.678833                            1.605976      -0.881689       2.462133                    0.999293       3.224344       8.536667       0.534909       1.176902      -0.735393       0.023156       0.004008      -0.024986       0.034301       0.007907      -0.004408       0.001796       0.024447       0.015558      -0.017547       0.003892       0.013655              1.690765       1.698815       0.052603      -0.298248       1.449661      -0.124992       1.923819          -0.000001
           64              H      17.257474       7.684584      11.803447       0.083246       1.291267 0.94294431E+01  0.95077972E+02                                 1.858386                            1.719476      -0.998197       2.388917                    0.997760       3.493286       9.456403       0.516624       1.175811      -0.734584       0.040751       0.009689       0.005849       0.042294       0.006578      -0.006036      -0.000929       0.028656       0.013880      -0.018086       0.001521       0.016565              1.919112       2.421304       0.329234       0.397419       1.598870       0.150879       1.737162          -0.000001
           65              H      12.361133       0.637830       1.416197       0.119736       1.105573 0.81399713E+01  0.78824949E+02                                 1.657317                            1.586966      -0.830438       2.488345                    0.999448       3.189566       8.361077       0.545157       1.160228      -0.739737       0.037390       0.009617      -0.013309       0.040837      -0.001926      -0.010959       0.002501       0.014030      -0.035784      -0.016247      -0.001257       0.017505              1.655879       1.931969       0.198121      -0.251763       1.518538      -0.063349       1.517131           0.000010
           66              H      19.776239      16.428599       1.581961       0.119681       1.128120 0.82958154E+01  0.81075271E+02                                 1.702411                            1.619034      -0.957614       2.428691                    0.998348       3.300283       8.818172       0.528923       1.184907      -0.732593       0.024253      -0.025120      -0.017598       0.039101      -0.003640      -0.010924       0.001223       0.002356      -0.044130      -0.019040       0.004434       0.014606              1.714271       1.649275      -0.284771      -0.189288       1.955840       0.255117       1.537697           0.000006
           67              H       8.924725       1.709888       3.017978       0.101404       0.972983 0.71127870E+01  0.69117252E+02                                 1.720918                            1.633886      -1.435341       2.186899                    0.992561       4.001548      11.865070       0.447842       1.407456      -0.679130      -0.019181       0.027082       0.010225       0.034726      -0.003856      -0.007732       0.002265      -0.006218      -0.009919      -0.010223       0.000721       0.009501              1.748695       1.773883      -0.394091      -0.128547       1.982572       0.164457       1.489630           0.000000
           68              H      16.445715      17.507864       3.407162       0.112488       0.920733 0.67796004E+01  0.64557599E+02                                 1.621060                            1.569392      -1.001837       2.404624                    0.997358       3.587387      10.248909       0.472142       1.362355      -0.690372      -0.031854      -0.009159       0.016577       0.037059       0.002487      -0.011208      -0.001446       0.003368      -0.023371      -0.014156       0.001425       0.012731              1.620923       1.807934       0.176955      -0.283499       1.573466      -0.106325       1.481370           0.000001
           69              H      18.324344      14.583580       0.965753       0.129885       0.953515 0.68180531E+01  0.65197834E+02                                 1.678809                            1.587311      -1.124186       2.356575                    0.996246       3.599399      10.399545       0.462209       1.385782      -0.685515       0.014368       0.009032      -0.029651       0.034164       0.003393      -0.003750      -0.000734      -0.014191       0.014210      -0.011016       0.004000       0.007016              1.709235       1.485560       0.137315      -0.360563       1.551357      -0.140507       2.090789           0.000001
           70              H      17.648930      12.437664       1.313496       0.088632       1.091048 0.74013636E+01  0.72111430E+02                                 1.817646                            1.634511      -1.213113       2.288463                    0.995509       3.835456      11.119109       0.464428       1.353616      -0.690812       0.010101      -0.025502      -0.033406       0.043224       0.002756      -0.009093       0.002644      -0.010650       0.004396      -0.012944       0.005216       0.007728              1.943285       1.438896      -0.166695      -0.173559       2.266614       0.645555       2.124344           0.000000
           71              H      17.013634      15.457443       4.639578       0.119484       0.990170 0.71975438E+01  0.69979159E+02                                 1.734984                            1.640273      -1.309027       2.261189                    0.993659       3.801400      11.186138       0.449410       1.401778      -0.681460      -0.005656       0.021825       0.022339       0.031738       0.004107      -0.003344       0.003038      -0.010941       0.001510      -0.008943       0.001749       0.007194              1.780302       1.341910       0.008949      -0.079190       1.845500       0.424232       2.153496           0.000000
           72              H      16.346241      13.286303       4.868404       0.081855       1.082151 0.76979382E+01  0.75828594E+02                                 1.815745                            1.675098      -1.204794       2.293901                    0.994468       3.889990      11.382027       0.454894       1.366901      -0.688334      -0.023389      -0.007513       0.035279       0.042990       0.000583      -0.011052       0.000285      -0.005466       0.021404      -0.012552      -0.000798       0.013350              1.901902       1.560109       0.234740      -0.432810       1.707858      -0.308736       2.437738          -0.000000
           73              H      16.930182       1.221609       7.520621       0.111744       1.150272 0.85626518E+01  0.85672555E+02                                 1.821550                            1.717469      -1.193297       2.314742                    0.995023       3.636818      10.345573       0.473884       1.291816      -0.705857       0.030261       0.015548       0.013827       0.036724       0.003541       0.002270       0.009433       0.006244      -0.023776      -0.013944       0.002764       0.011180              1.855049       2.292411       0.208983       0.384491       1.564976       0.231459       1.707761           0.000001
           74              H      14.839781       2.088264       7.980074       0.106017       1.015013 0.75013552E+01  0.73269247E+02                                 1.728267                            1.647877      -1.155700       2.326076                    0.995142       3.732285      10.803702       0.461937       1.357504      -0.690901      -0.001748       0.026249       0.023301       0.035142      -0.002833      -0.001831       0.012341       0.007954      -0.018030      -0.016093       0.004532       0.011561              1.752538       1.571884      -0.130054      -0.008391       1.904056       0.446898       1.781675          -0.000000
           75              H      23.296075      16.648418       4.958493       0.124001       1.090865 0.79132653E+01  0.76004108E+02                                 1.632700                            1.556610      -0.910192       2.455923                    0.998975       3.158646       8.215660       0.555379       1.148246      -0.742501       0.002453      -0.028580      -0.029348       0.041038       0.001926       0.006129       0.014936      -0.001318       0.000200      -0.015269      -0.001849       0.017118              1.636817       1.527170      -0.169268      -0.085094       1.753279       0.414160       1.630003           0.000007
           76              H      21.265033      17.543901       5.360289       0.107408       1.107562 0.81485446E+01  0.79855595E+02                                 1.727285                            1.637770      -0.879579       2.455561                    0.998927       3.427530       9.390003       0.506318       1.234403      -0.719911      -0.024619      -0.016254      -0.019674       0.035459       0.000966       0.002740       0.014295       0.005347      -0.018185      -0.017605       0.004924       0.012681              1.759174       2.194399       0.148628       0.377767       1.502720       0.156228       1.580402           0.000002
           77              H      12.527985       1.846826       8.906188       0.129469       0.874831 0.61223020E+01  0.57265451E+02                                 1.614096                            1.526514      -1.124758       2.358716                    0.995817       3.604765      10.463956       0.458786       1.427309      -0.677204       0.021022      -0.001323       0.028618       0.035534      -0.005995       0.003560       0.000439       0.014147       0.013857      -0.011751       0.002518       0.009233              1.666622       1.741140      -0.050981       0.396785       1.374979      -0.029090       1.883746          -0.000000
           78              H      10.379829       2.608978       9.138618       0.101953       1.087976 0.77271568E+01  0.76345295E+02                                 1.838724                            1.691774      -1.301187       2.261552                    0.993836       3.849636      11.356867       0.446321       1.388981      -0.684174      -0.011716       0.010726       0.043567       0.046373      -0.002957      -0.002615       0.001668       0.017707       0.029135      -0.014254       0.003241       0.011013              1.911100       1.624614      -0.096426      -0.249563       1.620893       0.328044       2.487793          -0.000000
           79              H      11.854177       1.432415       4.971105       0.131792       0.980342 0.72470730E+01  0.70125948E+02                                 1.692332                            1.624521      -1.086648       2.377594                    0.996704       3.541379      10.178569       0.463523       1.365586      -0.690388       0.013436      -0.004000      -0.033218       0.036056      -0.004425      -0.004650       0.000389       0.011621       0.022115      -0.011063       0.000624       0.010439              1.704860       1.512880      -0.098984      -0.054532       1.448124       0.168936       2.153577           0.000001
           80              H       9.776610       2.300872       5.324254       0.083866       1.042757 0.73457962E+01  0.71723187E+02                                 1.789435                            1.649123      -1.248678       2.273643                    0.994195       3.920749      11.528990       0.451842       1.388348      -0.683695      -0.020894       0.010400      -0.037303       0.044003      -0.003581       0.004129      -0.002484       0.011323       0.029472      -0.011688      -0.000323       0.012011              1.888677       1.937612      -0.134826       0.602896       1.467298      -0.075911       2.261120           0.000000
           81              H      15.735004      13.832243       7.482784       0.104479       1.007429 0.71159576E+01  0.69061558E+02                                 1.757378                            1.629602      -1.319860       2.241720                    0.993526       3.935315      11.609569       0.450964       1.399461      -0.681025      -0.021734      -0.026018      -0.003364       0.034068       0.003285       0.003429      -0.001816      -0.004686      -0.018844      -0.008311       0.001135       0.007176              1.846709       1.902712       0.556691       0.015232       2.189718       0.000180       1.447698          -0.000001
           82              H      17.904017      13.569184       8.174666       0.104959       1.173088 0.89016980E+01  0.88913328E+02                                 1.767860                            1.692574      -1.052917       2.370195                    0.997247       3.503915       9.594661       0.508111       1.206851      -0.726205       0.008421      -0.030378       0.012059       0.033751      -0.000554       0.004930      -0.007138      -0.005442      -0.033273      -0.014616       0.003435       0.011181              1.770031       1.721160      -0.154892       0.129679       2.158781      -0.197107       1.430151          -0.000000
           83              H      16.314164      17.740296       6.944052       0.113282       0.968301 0.69606746E+01  0.67065073E+02                                 1.708480                            1.611932      -1.222736       2.300648                    0.994586       3.746915      10.950677       0.454138       1.399824      -0.682178      -0.013029       0.032483      -0.011073       0.036708      -0.002183       0.003792      -0.005979      -0.007422      -0.022385      -0.010390      -0.000233       0.010622              1.758470       1.630837      -0.230984       0.108273       2.172269      -0.248748       1.472304           0.000000
           84              H      18.516868      17.504263       7.652151       0.104292       1.013738 0.73042972E+01  0.71502058E+02                                 1.776763                            1.661260      -1.448098       2.183087                    0.992409       4.005869      11.949353       0.441609       1.416863      -0.677518       0.016666       0.027903       0.003054       0.032645      -0.001453       0.003979      -0.003096      -0.000197      -0.032993      -0.012322       0.004069       0.008253              1.844419       1.963404       0.511718       0.097872       2.160509      -0.041934       1.409346          -0.000000
           85              H      20.276777      13.581796       7.621521       0.123495       1.107650 0.80715793E+01  0.77916545E+02                                 1.645015                            1.568869      -0.919133       2.445009                    0.998833       3.211618       8.376992       0.554867       1.143527      -0.743199      -0.012946      -0.023399      -0.023033       0.035294      -0.004487       0.006186       0.013481      -0.004388      -0.019897      -0.018339       0.004100       0.014239              1.652672       1.673740       0.182725       0.262617       1.719053       0.341280       1.565223           0.000001
           86              H      22.420122      13.374592       8.441329       0.087503       1.249363 0.88361318E+01  0.88029564E+02                                 1.846906                            1.684174      -0.929293       2.428555                    0.998004       3.490939       9.523421       0.510736       1.203769      -0.727213       0.024204      -0.035120      -0.016621       0.045777      -0.005063       0.005441       0.015162      -0.005323      -0.021778      -0.019690       0.003446       0.016244              1.942600       2.035999      -0.697558      -0.023004       2.279687       0.139999       1.512114          -0.000000
           87              H      20.002449      17.115081       9.428704       0.134356       0.907975 0.64775419E+01  0.61462680E+02                                 1.653579                            1.569311      -1.281670       2.286568                    0.994405       3.661497      10.713075       0.452757       1.425737      -0.677236      -0.018583       0.028340       0.012805       0.036228      -0.002572       0.004858       0.008980      -0.000883      -0.023013      -0.014201       0.005112       0.009089              1.689426       1.738292      -0.362464       0.015922       1.917832       0.129132       1.412154          -0.000000
           88              H      22.174671      16.868238      10.151217       0.093034       1.028705 0.71761907E+01  0.69634639E+02                                 1.773603                            1.630982      -1.193962       2.304733                    0.994906       3.833954      11.225980       0.454087       1.390066      -0.683725       0.016165       0.035838       0.021243       0.044687      -0.000085       0.004816       0.007047       0.000257      -0.024845      -0.012653       0.004265       0.008387              1.854241       1.736469       0.326703       0.375028       2.011433       0.385734       1.814821          -0.000000
           89              H      11.151513      11.329573       4.331474       0.109404       1.002091 0.72362305E+01  0.70373253E+02                                 1.736964                            1.634037      -1.327572       2.244325                    0.993666       3.868510      11.344795       0.455164       1.383702      -0.684416       0.014227       0.011465      -0.030822       0.035831       0.001550      -0.005654      -0.000510      -0.003169       0.008213      -0.006603       0.000129       0.006474              1.787629       1.571954       0.152875      -0.364206       1.553311      -0.142396       2.237620          -0.000000
           90              H      10.572357       9.115190       4.740478       0.120821       0.935764 0.66721146E+01  0.63555238E+02                                 1.666571                            1.576302      -1.187518       2.323347                    0.995240       3.648913      10.574875       0.460438       1.396519      -0.683148       0.010713      -0.026448      -0.026104       0.038674      -0.000675      -0.007732       0.003286      -0.013923       0.009366      -0.012423       0.002883       0.009540              1.715475       1.355773      -0.000636      -0.089397       1.916462       0.387263       1.874191          -0.000000
           91              H       9.598554      12.394425       7.868364       0.115017       1.051453 0.75337569E+01  0.73633030E+02                                 1.768290                            1.649033      -1.224245       2.300328                    0.994902       3.705738      10.715070       0.462985       1.353563      -0.691704      -0.008052       0.026605       0.023877       0.036644      -0.000320      -0.005689       0.003684      -0.011700       0.011321      -0.010165       0.001416       0.008750              1.838946       1.460409      -0.120331      -0.235914       2.069494       0.485007       1.986935          -0.000001
           92              H       9.014584      10.216078       8.248539       0.094278       1.109556 0.81032114E+01  0.80439657E+02                                 1.800444                            1.683258      -1.300925       2.242309                    0.994099       3.917704      11.317245       0.470563       1.311219      -0.699086      -0.010028      -0.005558       0.027545       0.029836       0.003493      -0.005472       0.000140      -0.020415       0.002173      -0.013256       0.002761       0.010495              1.850758       1.522101       0.126399      -0.420236       1.660309      -0.137882       2.369863          -0.000001
           93              H      11.035996       7.192696       6.270187       0.131408       0.922892 0.67832023E+01  0.64960411E+02                                 1.657973                            1.596770      -1.248979       2.301071                    0.994652       3.643784      10.630888       0.453744       1.409553      -0.680726       0.030345       0.008833      -0.015541       0.035219       0.004761      -0.007284       0.000380      -0.000342      -0.015196      -0.010186       0.000929       0.009256              1.665913       2.068095       0.090161      -0.200924       1.505730      -0.078372       1.423914          -0.000001
           94              H      10.370207       5.017952       6.711623       0.089273       1.007205 0.72082706E+01  0.69979359E+02                                 1.743008                            1.630903      -1.213192       2.295181                    0.994744       3.839946      11.222826       0.455943       1.383746      -0.684941       0.031025      -0.031351      -0.010359       0.045307      -0.007392      -0.006587       0.000079       0.003607      -0.022373      -0.010953      -0.001805       0.012758              1.803283       1.864928      -0.465337      -0.042170       2.178158       0.051060       1.366764          -0.000001
           95              H       7.389425       8.387274       7.374677       0.124671       1.111009 0.81944399E+01  0.79673888E+02                                 1.676652                            1.604021      -0.877684       2.464369                    0.999338       3.220567       8.525332       0.535029       1.177422      -0.735273      -0.023119       0.024726       0.004137       0.034103      -0.004387      -0.007879      -0.001769       0.004412      -0.044715      -0.017599       0.003937       0.013662              1.688569       1.696579      -0.297510      -0.052445       1.921061       0.124719       1.448068          -0.000000
           96              H       6.807059       6.214332       7.684583       0.082844       1.290221 0.94196450E+01  0.94940056E+02                                 1.856013                            1.717531      -0.990755       2.391857                    0.997854       3.492769       9.448362       0.517470       1.174373      -0.734921      -0.041153      -0.005743       0.009759       0.042682      -0.005873      -0.006598       0.000922       0.006966      -0.049837      -0.018076       0.001764       0.016312              1.916550       2.417409       0.396390      -0.328388       1.735140      -0.150514       1.597101          -0.000001
           97              H      11.703402      16.601569       0.637829       0.119832       1.109092 0.81751924E+01  0.79285635E+02                                 1.664584                            1.593443      -0.844707       2.483363                    0.999349       3.192010       8.385584       0.542255       1.164679      -0.738711      -0.037323       0.013228       0.009327       0.040682      -0.010985       0.001782      -0.002519       0.024825      -0.002723      -0.016317      -0.001072       0.017389              1.663217       1.941515      -0.253779      -0.199658       1.523336       0.063874       1.524801           0.000010
           98              H      20.331331      16.435815      16.428611       0.119780       1.125200 0.82689306E+01  0.80738205E+02                                 1.698673                            1.615811      -0.906906       2.452082                    0.998762       3.295979       8.799500       0.529802       1.184031      -0.732808      -0.024360       0.017886      -0.025110       0.039292      -0.010793       0.003545      -0.001201       0.023097       0.018627      -0.018912       0.004505       0.014407              1.710383       1.645625      -0.188500       0.283540       1.534508      -0.254065       1.951018           0.000005
           99              H      15.139810      14.999790       1.709887       0.102146       0.971066 0.70948586E+01  0.68888372E+02                                 1.717554                            1.630994      -1.438591       2.186073                    0.992558       3.994243      11.832441       0.448654       1.406022      -0.679413       0.019205      -0.010391       0.026996       0.034721      -0.007511       0.003884      -0.002329       0.002274       0.014094      -0.009990       0.000531       0.009459              1.745193       1.770293      -0.128008       0.392447       1.487205      -0.163773       1.978080           0.000000
          100              H      23.661855      14.610616      17.507876       0.113098       0.919858 0.67698575E+01  0.64428380E+02                                 1.618657                            1.567165      -0.995817       2.406966                    0.997452       3.582173      10.224238       0.473072       1.360445      -0.690757       0.031602      -0.016508      -0.009002       0.036772      -0.011197      -0.002587       0.001518       0.013245       0.006498      -0.014092       0.001318       0.012774              1.618524       1.805060      -0.282792      -0.176507       1.479325       0.106076       1.571187           0.000001
          101              H      21.783224      17.052022      14.583590       0.129265       0.956027 0.68376190E+01  0.65405246E+02                                 1.678689                            1.587174      -1.114635       2.359750                    0.996419       3.600509      10.390586       0.463471       1.381579      -0.686314      -0.014573       0.030005       0.009291       0.034627      -0.003838      -0.003354       0.000549      -0.014171       0.014162      -0.011039       0.004177       0.006862              1.709103       1.485467      -0.360633      -0.137329       2.090708       0.140603       1.551133           0.000001
          102              H      22.458633      16.704278      12.437673       0.088329       1.094590 0.74302231E+01  0.72475420E+02                                 1.822610                            1.638414      -1.220895       2.284710                    0.995385       3.844669      11.158399       0.463490       1.354805      -0.690543      -0.010228       0.033245      -0.025632       0.043207      -0.009026      -0.002813      -0.002893      -0.007785       0.014039      -0.013047       0.005235       0.007812              1.948958       1.442211      -0.174466       0.167516       2.130993      -0.648707       2.273670           0.000000
          103              H      23.093930      13.378200      15.457453       0.119079       0.990820 0.72034301E+01  0.70048386E+02                                 1.735449                            1.640729      -1.304371       2.262766                    0.993689       3.803132      11.190984       0.449450       1.401411      -0.681527       0.005300      -0.022446       0.021984       0.031862      -0.003406      -0.003964      -0.003102      -0.006158       0.015341      -0.008869       0.001783       0.007086              1.780785       1.342251      -0.079198      -0.008991       2.154215      -0.424243       1.845889           0.000000
          104              H      23.761317      13.149373      13.286310       0.081613       1.082661 0.77019476E+01  0.75884661E+02                                 1.817010                            1.676057      -1.207807       2.292592                    0.994468       3.891975      11.392361       0.454511       1.367755      -0.688166       0.023075      -0.035414      -0.007305       0.042895      -0.011162      -0.000638      -0.000277      -0.013129      -0.002021      -0.012652      -0.000634       0.013286              1.903361       1.561046      -0.433473      -0.235012       2.440291       0.309191       1.708747          -0.000000
          105              H      16.930214      16.796167      10.497158       0.111218       1.148186 0.85409296E+01  0.85362635E+02                                 1.815679                            1.712430      -1.180162       2.319788                    0.995217       3.632461      10.312446       0.475983       1.287513      -0.706763       0.030802      -0.015802      -0.014049       0.037361      -0.003425      -0.002227       0.009421       0.006212      -0.023679      -0.013910       0.002869       0.011041              1.848856       2.283716      -0.207776      -0.382288       1.560433       0.230183       1.702417           0.000001
          106              H      14.839810      15.929512      10.037705       0.105307       1.016539 0.75123629E+01  0.73382985E+02                                 1.727944                            1.647444      -1.147564       2.329038                    0.995185       3.732137      10.793791       0.462819       1.354803      -0.691440      -0.001954      -0.026349      -0.023566       0.035404       0.002707       0.001792       0.012493       0.007967      -0.017585      -0.016185       0.004657       0.011527              1.752234       1.571305       0.130025       0.008449       1.903915       0.447123       1.781482           0.000000
          107              H       7.253047       1.369358      13.059286       0.124401       1.092103 0.79239460E+01  0.76131777E+02                                 1.633751                            1.557480      -0.911403       2.455239                    0.998969       3.160202       8.220856       0.555324       1.147982      -0.742550       0.002714       0.028498       0.029188       0.040883      -0.001954      -0.006172       0.014977      -0.001552       0.000421      -0.015248      -0.001992       0.017240              1.637903       1.528020       0.169472       0.085216       1.754587       0.414743       1.631102           0.000006
          108              H      21.265001       0.473875      12.657490       0.108163       1.105016 0.81238764E+01  0.79528769E+02                                 1.722106                            1.633301      -0.867164       2.460456                    0.999053       3.422148       9.360727       0.508095       1.231403      -0.720573      -0.024323       0.016263       0.019257       0.035027      -0.001131      -0.002913       0.014235       0.005232      -0.017663      -0.017457       0.004644       0.012813              1.753699       2.186543      -0.147709      -0.375646       1.498687       0.155381       1.575869           0.000002
          109              H      12.528014      16.170950       9.111591       0.128732       0.875197 0.61249965E+01  0.57298356E+02                                 1.614820                            1.527056      -1.127072       2.357708                    0.995787       3.606258      10.469828       0.458601       1.427694      -0.677142       0.021115       0.001415      -0.028557       0.035544       0.006042      -0.003554       0.000472       0.014375       0.015047      -0.012064       0.002757       0.009307              1.667440       1.742083       0.051049      -0.397457       1.375372      -0.029180       1.884865          -0.000000
          110              H      26.422854      15.408798       8.879161       0.101193       1.091226 0.77564455E+01  0.76710269E+02                                 1.842427                            1.695005      -1.305817       2.259156                    0.993847       3.858047      11.388788       0.445867       1.389026      -0.684141      -0.011679      -0.010697      -0.043963       0.046729       0.002835       0.002725       0.001655       0.017718       0.029275      -0.014244       0.003129       0.011115              1.915065       1.627803       0.096660       0.250016       1.624000       0.328895       2.493391          -0.000000
          111              H      27.897209      16.585361      13.046674       0.132136       0.979756 0.72407121E+01  0.70038985E+02                                 1.690533                            1.622932      -1.082893       2.379089                    0.996759       3.538880      10.164785       0.464191       1.364113      -0.690673       0.013449       0.004203       0.033261       0.036123       0.004796       0.004707       0.000233       0.011694       0.021733      -0.011293       0.000839       0.010454              1.702993       1.511425       0.098806       0.054506       1.446756       0.168638       2.150799           0.000001
          112              H      25.819639      15.716904      12.693525       0.083929       1.044044 0.73602701E+01  0.71950579E+02                                 1.795953                            1.654533      -1.271659       2.263953                    0.993857       3.934731      11.603716       0.449239       1.394724      -0.682432      -0.020989      -0.010066       0.037227       0.043906       0.003778      -0.003950      -0.002445       0.010939       0.029309      -0.011600      -0.000236       0.011836              1.895976       1.945179       0.135613      -0.606602       1.471914      -0.076366       2.270833           0.000000
          113              H      15.734986       4.185533      10.534995       0.104059       1.011047 0.71477498E+01  0.69460844E+02                                 1.762563                            1.633931      -1.408114       2.202211                    0.992805       3.947763      11.661245       0.449993       1.400650      -0.680750      -0.021681       0.026081       0.003235       0.034069      -0.003161      -0.003403      -0.001766      -0.004290      -0.018267      -0.008097       0.001233       0.006865              1.852473       1.908823      -0.559668      -0.015366       2.197335       0.000174       1.451262          -0.000001
          114              H      17.904000       4.448592       9.843113       0.107871       1.172867 0.89053222E+01  0.89002442E+02                                 1.771340                            1.695814      -1.066678       2.365429                    0.997140       3.503555       9.611993       0.506076       1.210983      -0.725227       0.008488       0.029793      -0.011888       0.033181       0.000521      -0.004670      -0.007053      -0.005423      -0.032548      -0.014266       0.003285       0.010981              1.773537       1.724693       0.155203      -0.130081       2.163264      -0.197556       1.432656          -0.000000
          115              H      16.314130       0.277480      11.073727       0.113777       0.969641 0.69752570E+01  0.67269927E+02                                 1.712847                            1.615732      -1.235738       2.295140                    0.994359       3.756384      10.999186       0.452518       1.403492      -0.681436      -0.013394      -0.031925       0.010815       0.036270       0.001977      -0.003847      -0.006121      -0.008059      -0.022578      -0.010573      -0.000286       0.010859              1.763138       1.634823       0.231960      -0.108753       2.178899      -0.249895       1.475692           0.000000
          116              H      18.516835       0.513513      10.365628       0.105112       1.012656 0.72942677E+01  0.71379420E+02                                 1.775424                            1.660057      -1.450161       2.182223                    0.992374       4.002898      11.938481       0.441794       1.416757      -0.677530       0.016245      -0.027638      -0.002909       0.032191       0.001420      -0.003899      -0.003114      -0.000044      -0.033535      -0.012460       0.004184       0.008276              1.842983       1.961797      -0.511280      -0.097744       2.158790      -0.041873       1.408361          -0.000000
          117              H      20.276759       4.435980      10.396258       0.124132       1.103127 0.80325491E+01  0.77450583E+02                                 1.641071                            1.565526      -0.916095       2.446853                    0.998839       3.205489       8.357856       0.555184       1.144190      -0.743046      -0.012896       0.023325       0.023046       0.035234       0.004462      -0.006193       0.013369      -0.004226      -0.019723      -0.018231       0.004157       0.014075              1.648601       1.669857      -0.181593      -0.261291       1.714574       0.339534       1.561372           0.000000
          118              H       6.377104       4.643184       9.576450       0.086248       1.255334 0.88827159E+01  0.88585303E+02                                 1.850269                            1.686587      -0.925088       2.429252                    0.998077       3.498907       9.541386       0.511431       1.200890      -0.727852       0.024695       0.035560       0.016694       0.046401       0.005060      -0.005558       0.015398      -0.005315      -0.021846      -0.019955       0.003513       0.016442              1.946532       2.040226       0.700494       0.023361       2.285168       0.140689       1.514202          -0.000000
          119              H      20.002417       0.902695       8.589075       0.134764       0.905914 0.64635739E+01  0.61344927E+02                                 1.656668                            1.571994      -1.304354       2.278054                    0.993974       3.666603      10.756703       0.450132       1.433707      -0.675765      -0.018571      -0.028421      -0.012557       0.036198       0.002279      -0.004864       0.008918      -0.000482      -0.022442      -0.013994       0.005116       0.008878              1.692709       1.741740       0.363738      -0.015899       1.921930       0.129588       1.414458          -0.000000
          120              H       6.131639       1.149538       7.866562       0.092771       1.027692 0.71679347E+01  0.69533095E+02                                 1.772415                            1.630089      -1.194528       2.304852                    0.994922       3.831531      11.216410       0.454202       1.390144      -0.683729       0.016344      -0.035854      -0.021424       0.044851       0.000145      -0.004759       0.007107       0.000033      -0.024997      -0.012705       0.004306       0.008399              1.852900       1.735382      -0.326165      -0.374508       2.009866       0.385135       1.813451           0.000000
          121              H      11.151506       6.688203      13.686305       0.110335       1.001205 0.72259816E+01  0.70216169E+02                                 1.732392                            1.630142      -1.326038       2.244915                    0.993639       3.860277      11.298925       0.457068       1.379067      -0.685308       0.014192      -0.011449       0.030432       0.035476      -0.001600       0.005680      -0.000474      -0.003353       0.008494      -0.006720       0.000197       0.006523              1.782707       1.568085      -0.152217       0.362424       1.549598      -0.141680       2.230439          -0.000000
          122              H      10.572358       8.902586      13.277301       0.121630       0.933997 0.66595245E+01  0.63442199E+02                                 1.668566                            1.577998      -1.203681       2.317151                    0.995031       3.652011      10.604527       0.458532       1.402172      -0.682062       0.010421       0.026041       0.025708       0.038048       0.000789       0.007865       0.003267      -0.014251       0.009689      -0.012670       0.002966       0.009705              1.717640       1.357154       0.000626       0.089561       1.919125       0.388241       1.876640          -0.000001
          123              H       9.598541       5.623351      10.149415       0.114595       1.056418 0.75791771E+01  0.74217377E+02                                 1.776414                            1.655896      -1.246073       2.290871                    0.994559       3.720396      10.781410       0.461049       1.356673      -0.691037      -0.007841      -0.026478      -0.023896       0.036519       0.000324       0.005679       0.003667      -0.011638       0.011296      -0.010129       0.001409       0.008719              1.847808       1.466204       0.121345       0.237750       2.080202       0.489034       1.997017          -0.000001
          124              H       9.014580       7.801698       9.769240       0.094092       1.109822 0.81062928E+01  0.80478012E+02                                 1.800683                            1.683574      -1.303001       2.241440                    0.993983       3.918717      11.320771       0.470520       1.311214      -0.699086      -0.010118       0.005848      -0.027533       0.029910      -0.003259       0.005424       0.000058      -0.020003       0.002951      -0.013064       0.002956       0.010108              1.850938       1.522226      -0.126440       0.420091       1.660665      -0.137806       2.369924          -0.000001
          125              H      11.036005      10.825080      11.747592       0.132736       0.922263 0.67802256E+01  0.64950349E+02                                 1.659801                            1.598435      -1.257363       2.297672                    0.994489       3.646525      10.654090       0.452472       1.413113      -0.680029       0.029443      -0.008320       0.015479       0.034288      -0.004949       0.007298       0.000337      -0.000310      -0.015686      -0.010302       0.000815       0.009487              1.667789       2.070724      -0.090306       0.201231       1.507359      -0.078482       1.425285          -0.000001
          126              H      26.413224      12.999824      11.306156       0.089571       1.006337 0.71995291E+01  0.69856092E+02                                 1.740242                            1.628578      -1.204879       2.298658                    0.994827       3.834378      11.194466       0.456942       1.381480      -0.685390       0.030983       0.031326       0.010566       0.045309       0.007393       0.006634       0.000071       0.003459      -0.022822      -0.011093      -0.001718       0.012811              1.800295       1.861722       0.463942       0.042001       2.174213       0.050871       1.364950          -0.000001
          127              H      23.432428       9.630502      10.643102       0.123074       1.115668 0.82365381E+01  0.80184376E+02                                 1.681290                            1.608098      -0.879252       2.463168                    0.999326       3.227563       8.548729       0.534379       1.177366      -0.735295      -0.023409      -0.025252      -0.004215       0.034690       0.004394       0.007987      -0.001846       0.004607      -0.044833      -0.017706       0.003934       0.013772              1.693328       1.701379       0.299163       0.052686       1.926975       0.125367       1.451629          -0.000001
          128              H      22.850071      11.803444      10.333196       0.082607       1.288830 0.94073097E+01  0.94771273E+02                                 1.853322                            1.715379      -0.981426       2.395284                    0.997971       3.491935       9.439531       0.518333       1.172968      -0.735245      -0.041289       0.005712      -0.009629       0.042780       0.005953       0.006577       0.000803       0.006909      -0.049975      -0.018117       0.001762       0.016355              1.913600       2.412948      -0.395355       0.327477       1.732750      -0.150179       1.595102          -0.000001
          129              H      11.703376       1.416207      17.379950       0.120648       1.103617 0.81249497E+01  0.78670127E+02                                 1.658304                            1.587919      -0.839857       2.485848                    0.999404       3.185048       8.358092       0.543563       1.163770      -0.738920      -0.037200      -0.013527      -0.009519       0.040712       0.010702      -0.001958      -0.002483       0.024790      -0.002462      -0.016144      -0.001048       0.017193              1.656852       1.933049       0.251918       0.198282       1.517992       0.063395       1.519516           0.000010
          130              H       4.288298       1.581961       1.589168       0.120240       1.129494 0.83106544E+01  0.81283631E+02                                 1.706617                            1.622751      -0.968014       2.424932                    0.998187       3.300834       8.832677       0.527034       1.188228      -0.731837      -0.024031      -0.017479       0.024788       0.038697       0.010803      -0.003588      -0.001237       0.023455       0.018567      -0.019040       0.004473       0.014567              1.718568       1.653283       0.190141      -0.286039       1.541286      -0.256198       1.961135           0.000005
          131              H      15.139790       3.017986      16.307892       0.101034       0.974362 0.71212644E+01  0.69172878E+02                                 1.717556                            1.630982      -1.422934       2.191594                    0.992704       3.994532      11.815531       0.450148       1.400788      -0.680402       0.019317       0.010285      -0.027498       0.035144       0.007734      -0.003902      -0.002306       0.002205       0.014362      -0.010255       0.000666       0.009589              1.745185       1.770269       0.128023      -0.392493       1.487222      -0.163822       1.978062           0.000000
          132              H       7.618828       3.407160       0.509903       0.111476       0.922265 0.67908628E+01  0.64667484E+02                                 1.620339                            1.568685      -0.994346       2.407158                    0.997473       3.586663      10.234534       0.473333       1.358871      -0.691073       0.032049       0.016728       0.009296       0.037328       0.011216       0.002477       0.001429       0.013428       0.006182      -0.014102       0.001300       0.012803              1.620213       1.807180       0.283373       0.176835       1.480767       0.106230       1.572692           0.000001
          133              H       5.740188       0.965754       3.434189       0.130240       0.952028 0.68013171E+01  0.64961047E+02                                 1.673059                            1.582238      -1.107071       2.363566                    0.996483       3.589921      10.346880       0.464584       1.380327      -0.686580      -0.014988      -0.029480      -0.009234       0.034336       0.003724       0.003320       0.000644      -0.014611       0.014167      -0.011162       0.004180       0.006982              1.703227       1.480858       0.358528       0.136635       2.082566       0.139797       1.546256           0.000001
          134              H       6.415600       1.313498       5.580106       0.088322       1.091949 0.74078456E+01  0.72166589E+02                                 1.816025                            1.633268      -1.206422       2.290629                    0.995509       3.833944      11.102150       0.465594       1.350374      -0.691454      -0.010265      -0.033516       0.025633       0.043426       0.009068       0.002752      -0.002837      -0.007811       0.013925      -0.013038       0.005188       0.007850              1.941386       1.437883       0.173317      -0.166449       2.122167      -0.644377       2.264106           0.000000
          135              H       7.050908       4.639576       2.560326       0.119126       0.988638 0.71843296E+01  0.69820883E+02                                 1.733667                            1.639186      -1.300344       2.265066                    0.993812       3.798537      11.176523       0.449372       1.402495      -0.681350       0.005371       0.022644      -0.022036       0.032049       0.003429       0.004077      -0.003020      -0.006140       0.015692      -0.008961       0.001793       0.007168              1.778870       1.341129       0.079082       0.008950       2.151541      -0.423492       1.843941           0.000000
          136              H       7.718298       4.868403       4.731469       0.081991       1.082843 0.77016722E+01  0.75854181E+02                                 1.814358                            1.673839      -1.197235       2.296791                    0.994626       3.887642      11.364334       0.455867       1.364185      -0.688861       0.023196       0.035240       0.006997       0.042765       0.011126       0.000674      -0.000132      -0.013475      -0.002077      -0.012696      -0.000660       0.013356              1.900403       1.558985       0.432441       0.234484       2.435813       0.308488       1.706410          -0.000000
          137              C      14.401830      12.104345      17.239411       0.584807      24.247930 0.25893728E+03  0.53995670E+04                                 7.739029                            5.682754      -0.038124       2.037138                    0.999516      22.590322      63.114114       0.628040       0.467686      -1.023868      -0.041502       0.011871      -0.010468       0.044418       0.000132      -0.049157       0.069147      -0.111414       0.137949      -0.100588      -0.015269       0.115857              9.537572      14.462448      -1.208989       3.877010       6.736562      -2.417438       7.413707           0.000003
          138              C      15.754254      11.774620      17.828592      -0.007579      36.675541 0.42456308E+03  0.98339377E+04                                 9.568288                            6.828967       0.076177       2.038351                    0.999219      26.624164      73.780741       0.641981       0.411907      -1.076710       0.036660      -0.001805       0.013012       0.038942       0.007565      -0.003733       0.002589      -0.011289      -0.010389      -0.010563      -0.000637       0.011201             12.113002      19.166972      -1.520552       5.098071       7.504448      -3.287280       9.667586           0.000002
          139              C       7.881948      10.915163       0.861250      -0.100685      32.270468 0.41929602E+03  0.98196881E+04                                 8.924289                            6.915977      -0.052510       1.959188                    0.999594      29.399279      85.798338       0.611380       0.427777      -1.051592       0.026033       0.010992       0.005098       0.028715       0.010585      -0.014737       0.011006       0.008994      -0.013700      -0.024799       0.007404       0.017396             10.266594      14.624782      -0.584988       3.266789       7.314323      -3.103993       8.860677           0.000003
          140              C       9.138114      10.657509       1.399981      -0.144883      34.401520 0.45384255E+03  0.10820407E+05                                 9.281959                            7.166077       0.099523       2.003118                    0.999388      29.959122      87.664857       0.605451       0.424316      -1.055757      -0.027360       0.017646      -0.014498       0.035639      -0.008335       0.002592      -0.015612      -0.030206       0.028437      -0.022068      -0.004782       0.026851             10.835863      16.823920       0.811939       2.784148       7.268479      -2.380695       8.415190           0.000001
          141              C      16.893309      12.450286      17.343914      -0.088063      31.567740 0.39722104E+03  0.91363186E+04                                 8.706142                            6.678287       0.064310       2.000305                    0.999667      28.494388      81.200964       0.632467       0.421046      -1.060560      -0.001949      -0.004294       0.023563       0.024030      -0.000495      -0.006255      -0.007336      -0.042277       0.023043      -0.026215       0.004809       0.021406             10.046387      16.118952      -0.038014       3.071116       6.411394      -2.102274       7.608815           0.000008
          142              C      18.101346      12.208848      17.888051      -0.141309      32.633684 0.42063160E+03  0.98246210E+04                                 8.877071                            6.850444       0.159174       2.023231                    0.999806      29.341799      84.551340       0.626795       0.418376      -1.061129      -0.027381       0.001233       0.004977       0.027857       0.022133      -0.019194      -0.004307      -0.007133      -0.002005      -0.028234      -0.002972       0.031205             10.195598      15.151870      -0.527006       3.579225       6.756137      -2.581103       8.678787           0.000004
          143              C      10.267543      11.318761       0.922510       0.068902      35.498702 0.41236352E+03  0.95326084E+04                                 9.490363                            6.830901      -0.044947       1.999903                    0.999335      26.459238      74.536480       0.624407       0.424333      -1.063066      -0.005384       0.012197       0.003052       0.013677      -0.005313       0.019139       0.001081       0.003435      -0.055004      -0.028117       0.006453       0.021664             11.736917      19.027583       0.309508       4.379408       6.891175      -2.306871       9.291994           0.000000
          144              C      11.603925      11.122367       1.493674       0.108618      35.382879 0.41550407E+03  0.96391166E+04                                 9.533114                            6.906059      -0.061000       1.997987                    0.999448      26.320549      74.672387       0.613377       0.430444      -1.057550      -0.002435       0.001799       0.008777       0.009285      -0.002616      -0.015171      -0.008108       0.000816       0.036177      -0.018039      -0.003939       0.021978             11.775558      17.934390       0.444362       5.241124       9.557621      -0.560077       7.834664           0.000000
          145              C      12.090025       9.857520       1.894750      -0.183537      33.355946 0.47917696E+03  0.11551784E+05                                 9.057515                            7.355408       0.122190       2.020449                    0.997742      29.816443      87.020635       0.600073       0.423398      -1.058966       0.003370       0.003223       0.006766       0.008218       0.013924      -0.014430       0.007332      -0.007089       0.008887      -0.024972       0.009784       0.015187             10.091612      12.980114      -0.242443       2.880044      10.282252      -1.075273       7.012469          -0.000001
          146              C      13.389508       9.724189       2.358527       0.072821      27.909099 0.36194776E+03  0.81975099E+04                                 8.249975                            6.530942       0.038975       2.027328                    0.998725      26.994485      78.308825       0.611974       0.441913      -1.039655       0.013303       0.047358      -0.008287       0.049884       0.000223      -0.025357       0.004136      -0.036400       0.071307      -0.040209       0.005874       0.034335              9.288578      11.238364       1.102578       2.241903      10.486398      -0.716623       6.140973          -0.000001
          147              C      12.475062      12.183614       1.657636      -0.177486      32.923263 0.45788346E+03  0.10945229E+05                                 9.043543                            7.227014       0.016132       1.986424                    0.998364      29.860401      87.601207       0.599021       0.427754      -1.053219      -0.001740       0.003193       0.019100       0.019443      -0.020059      -0.006752       0.009359      -0.013827       0.035956      -0.027210       0.001952       0.025258             10.238330      13.902702       2.217009       3.114913      10.218159       0.049476       6.594128           0.000002
          148              C      13.744063      11.952987       2.162133       0.082578      26.765286 0.35431284E+03  0.79873646E+04                                 8.054633                            6.474657       0.016461       2.022266                    0.998490      26.832717      77.831465       0.612367       0.443688      -1.037908      -0.010822      -0.044641       0.012951       0.047725       0.010122      -0.026506       0.018308      -0.029044       0.075852      -0.044319       0.003253       0.041066              8.995997      10.983848       0.831530       2.416904      10.071917      -0.537128       5.932226           0.000001
          149              C      25.736208      11.264716      15.931320       0.579718      22.463320 0.25487852E+03  0.53141100E+04                                 7.345066                            5.659897      -0.017103       2.041529                    0.999560      22.867409      64.680233       0.623295       0.471319      -1.018018       0.042761       0.014696       0.005184       0.045512      -0.061744       0.006111      -0.025895      -0.147015      -0.020375      -0.092721      -0.012887       0.105608              8.478158      11.619133       2.043389      -0.594316       5.446623       0.759636       8.368718           0.000001
          150              C      24.303567      10.830308      15.820150      -0.016148      34.716313 0.43768797E+03  0.10267651E+05                                 9.290692                            7.017533       0.096161       2.049975                    0.999249      26.991568      76.540840       0.618820       0.421925      -1.064815      -0.040458      -0.010791      -0.006644       0.042397       0.000777       0.001959      -0.002665      -0.031269       0.007562      -0.017125       0.002176       0.014949             10.934029      15.914847       2.900534      -1.077976       6.391620       0.598557      10.495619          -0.000000
          151              C      23.811046      10.489952      14.572780      -0.102039      32.920873 0.44778044E+03  0.10685560E+05                                 9.154027                            7.234550      -0.120585       1.940740                    0.998634      29.830708      88.554842       0.585578       0.438318      -1.042762      -0.014905       0.000753       0.025610       0.029641      -0.003306      -0.019301      -0.010475      -0.043808      -0.035557      -0.034774       0.004294       0.030479             10.334197      13.910558       2.540682      -0.652183       6.335745       0.785303      10.756287          -0.000002
          152              C      22.508353      10.088155      14.412421      -0.162078      33.691309 0.44172833E+03  0.10448896E+05                                 9.046269                            6.988458       0.222934       2.033187                    0.999810      30.114127      87.451720       0.624528       0.414609      -1.063071       0.025113       0.000967       0.028041       0.037655      -0.000915       0.014778       0.008346      -0.017837       0.025173      -0.021488       0.002087       0.019400             10.405369      15.708962       3.238262      -2.007486       5.935469       0.161214       9.571674          -0.000001
          153              C      23.475748      10.812471      16.906082      -0.095751      33.256691 0.44358619E+03  0.10548992E+05                                 9.186105                            7.174586      -0.041115       1.968432                    0.999039      29.542600      87.234495       0.591870       0.435158      -1.045799      -0.016265      -0.012942      -0.014580       0.025389       0.000353       0.013574      -0.002648      -0.036634       0.001695      -0.025686       0.007161       0.018526             10.624975      14.881072       2.748622      -1.606903       6.391347       0.639309      10.602507          -0.000001
          154              C      22.142574      10.399864      16.756534      -0.134889      34.588112 0.47040877E+03  0.11343731E+05                                 9.427707                            7.371133      -0.085438       1.948645                    0.998199      30.212137      89.614304       0.586410       0.433136      -1.047805       0.033607      -0.004873      -0.005061       0.034334      -0.003179      -0.014840      -0.011250      -0.013455      -0.006051      -0.022187       0.005093       0.017093             10.892791      15.511332       3.440774       0.102413       6.506163       1.240786      10.660879          -0.000001
          155              C      21.629197      10.041310      15.507902       0.068778      37.892669 0.42018814E+03  0.97449331E+04                                 9.905710                            6.872694       0.001258       2.013693                    0.999334      26.480509      74.359734       0.626512       0.421543      -1.066384       0.005355      -0.005004      -0.000616       0.007355       0.005372       0.008386      -0.016451       0.020855      -0.036889      -0.027454       0.008561       0.018893             12.868598      21.484320       5.511296      -0.146592       7.081588       0.742687      10.039885           0.000000
          156              C      20.223829       9.586541      15.368084       0.113537      35.749527 0.39170000E+03  0.89443382E+04                                 9.586381                            6.671294      -0.095736       1.987525                    0.999242      25.971201      72.847516       0.629526       0.426087      -1.061372      -0.003284       0.002001       0.001879       0.004280      -0.001768      -0.003965       0.012480      -0.001729       0.005747      -0.011816      -0.002658       0.014474             12.440773      20.698181       5.619838       1.856696       7.706749      -1.181921       8.917389          -0.000000
          157              C      19.474621       9.866537      14.259270      -0.198235      34.421870 0.43774446E+03  0.10297712E+05                                 9.150524                            6.948666       0.162013       2.015899                    0.999750      29.877765      85.612716       0.629466       0.413631      -1.067161      -0.010866       0.004897       0.012585       0.017333       0.003826      -0.016971      -0.028909      -0.020792      -0.002275      -0.030844      -0.007673       0.038517             10.729706      16.239060       3.855231       3.098575       6.969099      -0.929090       8.980958           0.000001
          158              C      18.176742       9.362039      14.136749       0.059167      28.971231 0.35157001E+03  0.78596610E+04                                 8.291565                            6.306464       0.161836       2.051680                    0.999802      26.900813      76.095694       0.645837       0.424220      -1.056359      -0.008222      -0.009469       0.052617       0.054091      -0.023532       0.016701      -0.007702      -0.033682       0.042840      -0.038673       0.004953       0.033720              9.687293      13.358770       3.450806       2.497137       6.934498      -1.247176       8.768610           0.000000
          159              C      19.631841       8.807094      16.345729      -0.164065      34.599273 0.45413524E+03  0.10833735E+05                                 9.408659                            7.217159       0.000261       1.985228                    0.998131      29.636287      86.866153       0.596945       0.430109      -1.051736      -0.004712      -0.007855      -0.009685       0.013330      -0.015887       0.007396       0.003217      -0.019638       0.009299      -0.022722       0.005545       0.017177             11.242080      16.360888       5.058281       0.750340       8.126482      -1.561784       9.238870           0.000001
          160              C      18.324336       8.351244      16.178164       0.085292      29.202324 0.36162913E+03  0.81868715E+04                                 8.567451                            6.553133      -0.001769       2.018619                    0.998472      26.801193      77.681673       0.607555       0.445314      -1.037870      -0.006218       0.017033      -0.043383       0.047020      -0.022725      -0.013504      -0.000945      -0.049848       0.018471      -0.040416       0.009063       0.031353             10.159148      13.509062       3.989758       1.918409       7.354319      -1.028842       9.614064          -0.000000
          161              C      13.164914      12.207044      13.479100       0.576376      23.984520 0.26101756E+03  0.54608765E+04                                 7.661397                            5.712548      -0.050362       2.033824                    0.999515      22.719593      63.847852       0.624442       0.468836      -1.021922      -0.001597       0.015731       0.046130       0.048764       0.044221       0.054191      -0.001579       0.081522      -0.228135      -0.095738      -0.015526       0.111264              9.134990       5.528066      -1.561874      -2.411616       8.020192       0.030378      13.856711           0.000001
          162              C      13.602887      11.952993      12.086326      -0.010663      35.531171 0.41832976E+03  0.96765441E+04                                 9.367508                            6.798171       0.072071       2.039508                    0.999326      26.661027      74.403078       0.639157       0.414283      -1.072636       0.017542      -0.003560      -0.034606       0.038961       0.007232       0.007085      -0.000003      -0.005495      -0.033400      -0.014480       0.000475       0.014005             11.385269       6.905882      -2.478475      -3.352563       9.839391       0.093102      17.410533           0.000000
          163              C      13.336575      12.889916      11.102555      -0.096983      34.038767 0.44897754E+03  0.10707656E+05                                 9.341872                            7.232355      -0.137053       1.935598                    0.998745      29.704850      87.789179       0.587855       0.436884      -1.044944       0.020968      -0.015596      -0.009519       0.027812       0.006857       0.000883       0.014161       0.013592      -0.047313      -0.024005       0.005010       0.018995             10.771702       6.510385      -1.843340      -2.630320      10.343426      -1.066801      15.461295          -0.000001
          164              C      13.697541      12.653882       9.774645      -0.143914      34.255313 0.45387251E+03  0.10816796E+05                                 9.258197                            7.171241       0.136960       2.020303                    0.999201      29.710378      86.801501       0.604861       0.424899      -1.055834      -0.003836      -0.001302       0.027802       0.028096       0.003759       0.017125      -0.016682      -0.004037       0.014154      -0.025329       0.001471       0.023858             10.663509       6.662235      -2.263605      -3.305038      10.372050       0.755635      14.956243          -0.000002
          165              C      14.265460      10.781838      11.743988      -0.095614      33.271583 0.42799795E+03  0.10074338E+05                                 9.118498                            6.996091      -0.021119       1.970635                    0.999611      29.387413      85.960082       0.606779       0.428845      -1.051015      -0.004377       0.014783      -0.018739       0.024266       0.011506       0.013445      -0.009761      -0.000103      -0.002744      -0.023227       0.009507       0.013720             10.472361       6.633250      -2.906985      -2.320069      10.196621       0.377656      14.587211          -0.000002
          166              C      14.621614      10.563822      10.437699      -0.160374      35.623096 0.44995048E+03  0.10722744E+05                                 9.500589                            7.142034      -0.010635       1.961067                    0.999310      30.404073      89.441711       0.604581       0.425119      -1.053466      -0.024013       0.013660       0.020789       0.034575      -0.005557       0.000039       0.011389      -0.016660      -0.052739      -0.021111      -0.000736       0.021847             11.136610       5.928476      -1.999155      -2.105382      10.605979      -1.476478      16.875374          -0.000003
          167              C      14.363323      11.484529       9.444920       0.070699      36.328958 0.40387297E+03  0.92820023E+04                                 9.604811                            6.731656      -0.026394       2.006625                    0.999279      26.285899      73.679433       0.633401       0.420756      -1.065995      -0.004515       0.000736       0.003736       0.005906      -0.000164      -0.002907       0.007880       0.030021       0.056449      -0.025814       0.005054       0.020759             12.108193       6.507018      -2.083040      -3.597829      10.158024      -0.167926      19.659535          -0.000001
          168              C      14.764398      11.232280       8.039533       0.120513      33.514315 0.39861314E+03  0.91565675E+04                                 9.240189                            6.782839      -0.106026       1.989441                    0.999352      25.951597      73.387805       0.616059       0.432815      -1.055551       0.006936       0.001857      -0.002037       0.007464      -0.001346      -0.008030      -0.008120      -0.047376      -0.040886      -0.024166      -0.007783       0.031949             11.381435       9.042598      -1.352300      -2.758281       6.005291       1.273955      19.096416          -0.000002
          169              C      13.890054      11.439483       7.021528      -0.166958      31.730005 0.44948246E+03  0.10696052E+05                                 8.841370                            7.174661       0.004758       1.987958                    0.998178      29.546456      86.518354       0.599341       0.429459      -1.052048       0.003425       0.014785      -0.010294       0.018338       0.001150      -0.015338      -0.003894      -0.036059      -0.064815      -0.031474       0.002175       0.029299              9.950762       8.854122      -1.083513      -0.264874       5.679945       0.843493      15.318220          -0.000003
          170              C      14.308776      11.180027       5.706231       0.096316      26.555723 0.35296143E+03  0.79276316E+04                                 7.968405                            6.431202       0.162235       2.074513                    0.999078      26.354254      75.625572       0.620585       0.439429      -1.043258       0.044256      -0.003807       0.011374       0.045852       0.008321       0.015960      -0.015612      -0.054861      -0.086120      -0.042366      -0.003149       0.045515              8.983728       9.056510      -1.042028      -0.899283       5.033475       0.859601      12.861201          -0.000001
          171              C      16.049441      10.796249       7.715213      -0.199273      32.193087 0.44425182E+03  0.10497909E+05                                 8.773993                            7.035346       0.290867       2.065941                    0.999527      29.689250      85.489722       0.620383       0.417804      -1.063626      -0.007236       0.006138      -0.002862       0.009911       0.005555       0.024711      -0.003771      -0.001471      -0.017557      -0.028185       0.004810       0.023375              9.846969       9.263061      -1.208986      -2.572622       6.045759       0.857765      14.232087          -0.000001
          172              C      16.386343      10.598053       6.407122       0.062370      26.534064 0.33743668E+03  0.74779359E+04                                 7.809762                            6.192489       0.307628       2.104402                    0.999802      26.618833      75.337858       0.648556       0.426157      -1.053573      -0.042568       0.014716      -0.024997       0.051512       0.001748       0.002134      -0.007706       0.000715      -0.121203      -0.041459       0.019261       0.022199              8.759094       8.496112      -1.162126      -1.518585       5.142818       0.547613      12.638352          -0.000000
          173              C      27.056554      15.165563      16.109696       0.580910      22.355357 0.25528344E+03  0.53168965E+04                                 7.349036                            5.673739       0.046703       2.068307                    0.999704      22.617785      63.635960       0.621904       0.472876      -1.018665       0.009009      -0.040605       0.009590       0.042684       0.025438      -0.062946      -0.001068       0.124164       0.174068      -0.097078      -0.014083       0.111161              8.559626       6.423385      -1.791027       1.575024      13.444203      -0.359501       5.811291           0.000002
          174              C      26.727676      16.625001      15.911501      -0.010592      33.060111 0.41202767E+03  0.95095180E+04                                 8.970111                            6.779717       0.137399       2.063258                    0.999445      26.582032      74.479107       0.634375       0.418339      -1.068355      -0.010182       0.031823      -0.001669       0.033454      -0.007244      -0.000042       0.007420       0.015315       0.030476      -0.017361       0.004495       0.012865             10.590763       8.064833      -1.647871       1.899777      17.500362      -0.777126       6.207095           0.000001
          175              C      27.569935      17.601565      16.253838      -0.092063      29.733480 0.39752538E+03  0.91568178E+04                                 8.368636                            6.694864       0.067086       2.002615                    0.999763      28.547914      81.755672       0.628892       0.422815      -1.058089      -0.019738       0.020946      -0.006919       0.029600      -0.012626       0.008146       0.001833       0.040903       0.011337      -0.026470       0.001719       0.024751              9.223546       7.483536      -0.713554       1.428519      14.436270       0.152841       5.750831           0.000008
          176              C      19.209895       0.929727      16.104291      -0.140221      30.869507 0.41441581E+03  0.96348129E+04                                 8.542711                            6.800907       0.149029       2.024546                    0.999645      29.059669      83.300043       0.629463       0.418532      -1.061985      -0.001433      -0.034242       0.015790       0.037734       0.020308       0.002401       0.014358       0.010348      -0.027152      -0.024081      -0.004621       0.028702              9.435698       8.080281      -2.076906       2.076804      14.049883      -0.452931       6.176931           0.000007
          177              C      25.556537      16.970942      15.277275      -0.111052      32.324032 0.45572186E+03  0.10917205E+05                                 9.023537                            7.283873      -0.150994       1.926393                    0.998883      30.040615      89.196625       0.585650       0.436572      -1.044354       0.016042       0.022875       0.011613       0.030257       0.010318      -0.012739       0.015771      -0.013314       0.025001      -0.026911       0.005047       0.021864             10.051548       8.710160      -1.462064       1.877402      15.152921      -0.801287       6.291564          -0.000000
          178              C      17.230187       0.288293      15.055656      -0.146521      32.142069 0.44207895E+03  0.10471796E+05                                 8.857919                            7.068303       0.160684       2.025246                    0.999687      29.673799      86.571131       0.610131       0.423801      -1.055994       0.013188      -0.018406       0.018878       0.029480      -0.018276       0.009987      -0.009087       0.036589       0.023742      -0.030411       0.000909       0.029502             10.006855       7.587385      -0.847483       1.601789      16.587199      -0.100019       5.845981           0.000000
          179              C      18.061216       1.281073      15.482677       0.075958      33.101972 0.38887071E+03  0.88609795E+04                                 9.051568                            6.621965      -0.037370       2.006805                    0.999366      26.053996      72.930612       0.635667       0.422863      -1.063710      -0.007862      -0.003103       0.004889       0.009765      -0.010798       0.000903      -0.001677      -0.040701       0.029717      -0.027997       0.009514       0.018483             10.937192       8.274359      -2.671323       2.036459      18.565654      -0.833614       5.971564           0.000001
          180              C      17.717899       2.708079      15.262861       0.117206      34.846786 0.39714941E+03  0.90960040E+04                                 9.412876                            6.723687      -0.095435       1.989718                    0.999260      25.908259      72.671678       0.626494       0.426867      -1.061370      -0.005607      -0.000597       0.003165       0.006467       0.005277       0.004189       0.001069       0.037012      -0.057815      -0.019675      -0.009585       0.029260             11.642999       6.224286      -3.437282       1.724779      18.912823      -0.278416       9.791889           0.000002
          181              C      17.916834       3.666625      16.246631      -0.174381      33.126164 0.43851100E+03  0.10353875E+05                                 9.045083                            7.040616       0.162925       2.037819                    0.998480      29.363955      85.196049       0.611944       0.423908      -1.057190      -0.004241       0.004349      -0.001604       0.006283       0.003647      -0.005581      -0.011644       0.041114       0.006056      -0.026382       0.004042       0.022339             10.360588       5.901861      -1.860317       1.651409      15.372507       1.450364       9.807394           0.000003
          182              C      17.506136       4.958499      16.028616       0.074933      28.164789 0.34719092E+03  0.77675378E+04                                 8.253809                            6.355323       0.159286       2.065704                    0.999441      26.619340      76.287577       0.627557       0.436253      -1.044939      -0.015708      -0.011437      -0.044759       0.048794       0.024026      -0.014014       0.008184       0.055971       0.028641      -0.044637       0.008253       0.036384              9.465783       5.684332      -1.265303       2.174417      12.946739       0.645604       9.766279           0.000002
          183              C      17.138747       3.153117      14.082696      -0.181882      33.977491 0.46449155E+03  0.11157051E+05                                 9.271671                            7.305602      -0.082048       1.950525                    0.998141      30.260691      89.356809       0.591792       0.430889      -1.049977      -0.017484       0.002777       0.011146       0.020920       0.014657      -0.005635       0.016889       0.023076      -0.040364      -0.030411       0.004857       0.025554             10.472806       6.150289      -2.857776       1.922814      13.892512      -0.782478      11.375615           0.000000
          184              C      16.747300       4.468414      13.945761       0.080792      27.690479 0.34846058E+03  0.78128515E+04                                 8.169724                            6.374237       0.020786       2.018357                    0.999320      26.823463      77.271740       0.624764       0.437254      -1.043031      -0.002758       0.006299       0.046205       0.046714       0.020170       0.001748      -0.005622       0.078836      -0.001780      -0.044764       0.000185       0.044579              9.297572       5.417693      -2.017334       1.806578      12.259975       0.457001      10.215048          -0.000000
          185              C      14.401813       5.913431       0.778368       0.584361      24.258205 0.25907544E+03  0.54032124E+04                                 7.741439                            5.684527      -0.039576       2.036686                    0.999591      22.595850      63.135694       0.627894       0.467728      -1.023837      -0.042011      -0.011738       0.010281       0.044816      -0.000392       0.049707       0.069106      -0.112052       0.136554      -0.101189      -0.014675       0.115864              9.540243      14.466219       1.209076      -3.878108       6.738532      -2.418326       7.415977           0.000003
          186              C      15.754239       6.243156       0.189187      -0.007502      36.654743 0.42432171E+03  0.98266224E+04                                 9.563431                            6.826161       0.079614       2.039529                    0.999223      26.617026      73.746459       0.642256       0.411803      -1.076814       0.036430       0.001330      -0.011928       0.038356      -0.007493       0.003906       0.002276      -0.012409      -0.013601      -0.010735      -0.001270       0.012005             12.105608      19.154351       1.518030      -5.093360       7.500507      -3.285048       9.661965           0.000002
          187              C      23.924945       7.102613      17.156529      -0.100204      32.261838 0.41916800E+03  0.98161668E+04                                 8.924375                            6.916420      -0.052606       1.959220                    0.999559      29.392121      85.781620       0.611148       0.427963      -1.051453       0.026259      -0.011921      -0.004557       0.029196      -0.010889       0.013966       0.010042       0.008269      -0.017351      -0.023937       0.006780       0.017157             10.266377      14.623988       0.584347      -3.266296       7.314364      -3.104064       8.860777           0.000003
          188              C      25.181112       7.360267      16.617798      -0.144117      34.377590 0.45343197E+03  0.10808490E+05                                 9.280597                            7.165564       0.096801       2.002520                    0.999372      29.945829      87.625747       0.605109       0.424639      -1.055525      -0.027464      -0.016668       0.014141       0.035101       0.008774      -0.002938      -0.015224      -0.029445       0.029422      -0.022101      -0.004440       0.026540             10.833926      16.821448      -0.812598      -2.783008       7.267094      -2.379755       8.413236           0.000001
          189              C      16.893290       5.567490       0.673865      -0.089508      31.582217 0.39746133E+03  0.91429572E+04                                 8.707324                            6.679344       0.061107       1.999328                    0.999677      28.505415      81.229481       0.632572       0.420924      -1.060667      -0.001938       0.004912      -0.023708       0.024289       0.000988       0.006351      -0.006530      -0.043498       0.024293      -0.027053       0.005961       0.021092             10.047349      16.119881       0.037346      -3.071059       6.412310      -2.102576       7.609857           0.000008
          190              C      18.101329       5.808928       0.129728      -0.140323      32.621703 0.42044741E+03  0.98193562E+04                                 8.875937                            6.850015       0.160731       2.023769                    0.999799      29.333285      84.525824       0.626660       0.418507      -1.061034      -0.027226      -0.002264      -0.004952       0.027765      -0.022085       0.018221      -0.004540      -0.006244      -0.002193      -0.027268      -0.003478       0.030746             10.193745      15.148378       0.526712      -3.578798       6.755218      -2.580494       8.677639           0.000004
          191              C      26.310538       6.699015      17.095269       0.068437      35.514229 0.41263447E+03  0.95398249E+04                                 9.490355                            6.831079      -0.043147       2.000350                    0.999381      26.467163      74.546864       0.624722       0.424077      -1.063295      -0.006029      -0.011962      -0.002625       0.013650       0.005556      -0.019072       0.000865       0.004720      -0.054202      -0.027741       0.005591       0.022151             11.736832      19.027905      -0.309294      -4.379989       6.890956      -2.306612       9.291636           0.000000
          192              C      11.603920       6.895409      16.524105       0.110854      35.296291 0.41428970E+03  0.96042670E+04                                 9.520709                            6.897854      -0.059057       1.999215                    0.999481      26.280749      74.542495       0.613467       0.430680      -1.057366      -0.001890       0.000149      -0.009587       0.009772       0.003180       0.015072      -0.009568       0.000915       0.036209      -0.019131      -0.003233       0.022364             11.759420      17.907648      -0.446006      -5.232177       9.547219      -0.558884       7.823393          -0.000000
          193              C      12.090026       8.160256      16.123029      -0.188770      33.531058 0.48243675E+03  0.11650553E+05                                 9.089551                            7.381141       0.117839       2.017860                    0.997757      29.915856      87.397637       0.598911       0.423485      -1.058870       0.003422      -0.002407      -0.006789       0.007974      -0.013721       0.014338       0.007049      -0.005420       0.014442      -0.024694       0.009045       0.015649             10.128324      13.029823       0.246549      -2.892793      10.316300      -1.080040       7.038850          -0.000001
          194              C      13.389509       8.293587      15.659252       0.076852      27.806876 0.36019764E+03  0.81483431E+04                                 8.233455                            6.518453       0.035170       2.027105                    0.998708      26.932430      78.094110       0.612066       0.442364      -1.039346       0.012849      -0.045558       0.008602       0.048111      -0.000351       0.024693       0.004115      -0.037479       0.068256      -0.039926       0.006901       0.033026              9.269522      11.214535      -1.099798      -2.236493      10.465435      -0.715218       6.128596          -0.000001
          195              C      12.475053       5.834162      16.360143      -0.176610      32.891358 0.45728554E+03  0.10927083E+05                                 9.036704                            7.221211       0.019441       1.987634                    0.998407      29.842567      87.526041       0.599412       0.427626      -1.053325      -0.002708      -0.003341      -0.019114       0.019592       0.020408       0.006599       0.008605      -0.014014       0.035212      -0.027450       0.002708       0.024742             10.230478      13.889933      -2.214218      -3.112067      10.213709       0.048147       6.587791           0.000001
          196              C      13.744055       6.064789      15.855646       0.081568      26.772747 0.35449344E+03  0.79917615E+04                                 8.051063                            6.471676       0.020717       2.023400                    0.998463      26.839710      77.831299       0.613218       0.443054      -1.038369      -0.011532       0.044820      -0.013068       0.048089      -0.009168       0.026628       0.018308      -0.028768       0.076760      -0.043844       0.002314       0.041529              8.991909      10.979123      -0.832664      -2.415714      10.067815      -0.536565       5.928790           0.000000
          197              C       9.693195       6.753060       2.086459       0.580962      22.457338 0.25478660E+03  0.53119664E+04                                 7.345443                            5.660191      -0.018094       2.041356                    0.999602      22.862587      64.675228       0.623032       0.471538      -1.017852       0.043622      -0.014201      -0.005611       0.046217       0.062285      -0.006240      -0.025642      -0.146103      -0.018685      -0.092995      -0.012286       0.105281              8.478457      11.619117      -2.043119       0.596177       5.446701       0.759082       8.369554           0.000001
          198              C       8.260556       7.187468       2.197629      -0.014552      34.681439 0.43714770E+03  0.10252037E+05                                 9.283726                            7.013539       0.094014       2.049479                    0.999235      26.976306      76.492092       0.618937       0.421966      -1.064766      -0.040874       0.011286       0.007682       0.043094      -0.000526      -0.001392      -0.003116      -0.030858       0.010545      -0.017297       0.002746       0.014552             10.924614      15.901188      -2.897102       1.079284       6.387102       0.596938      10.485553          -0.000000
          199              C       7.768037       7.527824       3.444999      -0.103752      32.973614 0.44890223E+03  0.10719036E+05                                 9.163092                            7.244030      -0.121850       1.940164                    0.998649      29.855535      88.656363       0.585143       0.438369      -1.042731      -0.017918       0.000861      -0.023313       0.029415       0.002006       0.015821      -0.008722      -0.044065      -0.034823      -0.030809       0.001087       0.029722             10.342940      13.918158      -2.539869       0.657833       6.342544       0.784384      10.768118          -0.000002
          200              C       6.465346       7.929621       3.605358      -0.154035      33.439426 0.43718631E+03  0.10318118E+05                                 9.036763                            6.985565       0.187782       2.025388                    0.999781      29.957929      86.992098       0.620018       0.418570      -1.060203       0.021716       0.001036      -0.020365       0.029789       0.000326      -0.016503       0.008724      -0.019759       0.033985      -0.023997       0.001485       0.022512             10.393402      15.700645      -3.234682       2.013363       5.931506       0.155466       9.548055          -0.000000
          201              C       7.432737       7.205305       1.111697      -0.097589      33.318990 0.44463341E+03  0.10580398E+05                                 9.199111                            7.185259      -0.043435       1.967372                    0.998980      29.573486      87.359745       0.591142       0.435426      -1.045612      -0.016294       0.013301       0.014689       0.025655      -0.001107      -0.013142      -0.002903      -0.038331       0.002071      -0.026101       0.006797       0.019303             10.640432      14.907737      -2.753032       1.613948       6.400365       0.637925      10.613193          -0.000001
          202              C       6.099564       7.617912       1.261245      -0.133563      34.497515 0.46885696E+03  0.11295709E+05                                 9.406751                            7.356219      -0.077345       1.951696                    0.998324      30.158948      89.381911       0.587398       0.432813      -1.048118       0.033547       0.004008       0.005219       0.034187       0.002466       0.014643      -0.010507      -0.012857      -0.004867      -0.021220       0.004572       0.016649             10.867331      15.476041      -3.431228      -0.098678       6.491560       1.236104      10.634391          -0.000001
          203              C       5.586189       7.976466       2.509877       0.067507      37.897383 0.42047444E+03  0.97524142E+04                                 9.904691                            6.872798       0.004336       2.014649                    0.999364      26.480435      74.342325       0.626866       0.421268      -1.066648       0.006702       0.004645       0.001868       0.008366      -0.004966      -0.008612      -0.016263       0.019803      -0.025091      -0.025729       0.008700       0.017028             12.867803      21.491417      -5.514306       0.138972       7.083010       0.743182      10.028982          -0.000000
          204              C      20.223823       8.431235       2.649695       0.117130      35.634721 0.39037445E+03  0.89068991E+04                                 9.572278                            6.662780      -0.098768       1.987397                    0.999263      25.919645      72.683796       0.629506       0.426443      -1.061105      -0.002710      -0.001861      -0.001554       0.003636       0.001255       0.004196       0.012308       0.001778       0.007979      -0.012577      -0.001337       0.013913             12.420665      20.660609      -5.608142      -1.857333       7.695359      -1.179401       8.906026           0.000000
          205              C      19.474615       8.151239       3.758509      -0.199332      34.410355 0.43769808E+03  0.10295914E+05                                 9.147801                            6.947529       0.167914       2.017733                    0.999749      29.874097      85.587495       0.629649       0.413540      -1.067265      -0.010304      -0.005403      -0.011373       0.016270      -0.003736       0.018357      -0.028423      -0.014735      -0.005511      -0.031832      -0.005429       0.037262             10.725276      16.228014      -3.851699      -3.098339       6.966623      -0.929431       8.981190           0.000001
          206              C      18.176737       8.655737       3.881030       0.060185      28.923236 0.35089791E+03  0.78403564E+04                                 8.279449                            6.297923       0.167106       2.053391                    0.999791      26.876547      75.989616       0.646705       0.423882      -1.056640      -0.008608       0.010126      -0.052280       0.053943       0.024131      -0.017251      -0.008425      -0.033657       0.043372      -0.039255       0.004293       0.034961              9.671554      13.331392      -3.440738      -2.494441       6.922747      -1.247276       8.760521           0.000000
          207              C      19.631838       9.210682       1.672050      -0.164740      34.623452 0.45452140E+03  0.10845754E+05                                 9.415943                            7.222618      -0.008689       1.982776                    0.998076      29.646182      86.919558       0.596396       0.430394      -1.051514      -0.005785       0.009747       0.008613       0.014235       0.015985      -0.007987       0.003807      -0.019762       0.010256      -0.023409       0.006298       0.017111             11.251179      16.376241      -5.063173      -0.752864       8.132873      -1.560969       9.244422           0.000001
          208              C      18.324334       9.666532       1.839615       0.082828      29.282521 0.36289027E+03  0.82230500E+04                                 8.584912                            6.566251      -0.004459       2.017039                    0.998446      26.849350      77.872049       0.606677       0.445544      -1.037676      -0.006502      -0.018061       0.044130       0.048124       0.022423       0.013495      -0.000991      -0.050095       0.017667      -0.040222       0.008889       0.031333             10.180781      13.541116      -3.998699      -1.928552       7.368219      -1.026606       9.633008           0.000000
          209              C      13.164899       5.810732       4.538679       0.577335      23.967629 0.26079564E+03  0.54550420E+04                                 7.658849                            5.710564      -0.053379       2.033013                    0.999504      22.706555      63.803040       0.624481       0.468909      -1.021888      -0.000977      -0.014658      -0.046345       0.048617      -0.044520      -0.053269      -0.001871       0.083694      -0.223458      -0.093992      -0.017110       0.111101              9.132383       5.526241       1.561317       2.411150       8.017540       0.030163      13.853368           0.000001
          210              C      13.602873       6.064783       5.931453      -0.010356      35.505832 0.41800312E+03  0.96668127E+04                                 9.362086                            6.794511       0.075786       2.040891                    0.999338      26.651432      74.360702       0.639491       0.414160      -1.072747       0.018031       0.005877       0.035778       0.040493      -0.006866      -0.006835       0.000542      -0.006600      -0.034922      -0.014600       0.000459       0.014141             11.378751       6.901447       2.475707       3.350311       9.832324       0.091645      17.402483          -0.000000
          211              C      13.336558       5.127860       6.915224      -0.096760      34.034955 0.44891712E+03  0.10705909E+05                                 9.341427                            7.231818      -0.141607       1.934354                    0.998750      29.702400      87.782141       0.587880       0.436878      -1.044943       0.022236       0.016456       0.009420       0.029223      -0.007211      -0.001265       0.014071       0.013994      -0.047083      -0.023910       0.004437       0.019473             10.771467       6.509969       1.843244       2.630356      10.343013      -1.067126      15.461418          -0.000000
          212              C      13.697526       5.363894       8.243134      -0.145462      34.304422 0.45475189E+03  0.10843091E+05                                 9.265350                            7.176404       0.133827       2.019033                    0.999228      29.739769      86.911164       0.604863       0.424688      -1.055956      -0.003585       0.002376      -0.028444       0.028767      -0.004210      -0.017392      -0.016169      -0.003260       0.011437      -0.025515       0.002416       0.023099             10.672167       6.667072       2.264942       3.308357      10.379849       0.755642      14.969580          -0.000002
          213              C      14.265452       7.235938       6.273791      -0.099190      33.376225 0.42968982E+03  0.10124458E+05                                 9.139390                            7.012349      -0.025502       1.968539                    0.999600      29.447088      86.187255       0.605740       0.429144      -1.050799      -0.004221      -0.014379       0.016525       0.022308      -0.012578      -0.014654      -0.009673       0.000456      -0.004206      -0.024717       0.009227       0.015490             10.496771       6.648353       2.913256       2.329119      10.217507       0.383472      14.624452          -0.000002
          214              C      14.621607       7.453954       7.580080      -0.158635      35.573321 0.44918277E+03  0.10699858E+05                                 9.491604                            7.135581      -0.013699       1.960515                    0.999334      30.378000      89.345258       0.604901       0.425076      -1.053495      -0.023837      -0.013061      -0.022928       0.035559       0.005107       0.000140       0.011304      -0.017607      -0.050097      -0.020222      -0.001458       0.021680             11.125546       5.923543       1.997689       2.103361      10.597030      -1.473788      16.856064          -0.000003
          215              C      14.363313       6.533247       8.572859       0.070342      36.343152 0.40404427E+03  0.92872404E+04                                 9.608450                            6.733959      -0.029723       2.005438                    0.999289      26.291796      73.709334       0.633148       0.420865      -1.065889      -0.004691       0.000009      -0.004640       0.006599      -0.001233       0.002778       0.007272       0.029357       0.057289      -0.025506       0.004804       0.020701             12.113215       6.509478       2.083599       3.600387      10.161501      -0.167684      19.668664          -0.000002
          216              C      14.764389       6.785496       9.978246       0.121641      33.490162 0.39824509E+03  0.91464848E+04                                 9.238306                            6.781478      -0.105687       1.989689                    0.999380      25.938491      73.356900       0.615847       0.433042      -1.055358       0.006285      -0.002349       0.001787       0.006944       0.001558       0.007896      -0.008014      -0.046672      -0.038385      -0.023755      -0.007439       0.031194             11.379134       9.041889       1.352456       2.758568       6.004513       1.274897      19.091000          -0.000003
          217              C      13.890046       6.578293      10.996251      -0.166331      31.714338 0.44917874E+03  0.10687501E+05                                 8.839721                            7.172965       0.001668       1.987193                    0.998114      29.537886      86.500656       0.599294       0.429546      -1.051947       0.003044      -0.014798       0.011560       0.019023      -0.001146       0.014457      -0.004117      -0.035544      -0.064112      -0.030496       0.001532       0.028964              9.948804       8.854842       1.083981       0.266586       5.679088       0.844397      15.312481          -0.000003
          218              C      14.308769       6.837749      12.311548       0.093459      26.612441 0.35395651E+03  0.79557487E+04                                 7.980020                            6.440660       0.156907       2.072643                    0.999067      26.392510      75.768107       0.620059       0.439483      -1.043204       0.044330       0.003943      -0.011593       0.045990      -0.009267      -0.016970      -0.016300      -0.056485      -0.089986      -0.044543      -0.002706       0.047249              8.997039       9.069580       1.043881       0.905060       5.041176       0.862258      12.880361          -0.000003
          219              C      16.049434       7.221527      10.302566      -0.199918      32.209716 0.44451649E+03  0.10505887E+05                                 8.776925                            7.037203       0.296648       2.067584                    0.999503      29.700819      85.534300       0.620323       0.417776      -1.063627      -0.007099      -0.005921       0.002971       0.009710      -0.006028      -0.024353      -0.003747      -0.001825      -0.018807      -0.028162       0.005195       0.022967              9.850663       9.266318       1.209842       2.574459       6.047926       0.859073      14.237744          -0.000002
          220              C      16.386338       7.419723      11.610657       0.059921      26.573055 0.33809576E+03  0.74957961E+04                                 7.813088                            6.194585       0.311559       2.105038                    0.999783      26.649930      75.429043       0.649101       0.425614      -1.053965      -0.044697      -0.015830       0.024276       0.053270      -0.002692      -0.001832      -0.007972      -0.001029      -0.120524      -0.041280       0.018013       0.023267              8.762971       8.501330       1.163373       1.520327       5.144896       0.548727      12.642686          -0.000001
          221              C      11.013526       2.852213       1.908083       0.579029      22.398307 0.25585687E+03  0.53315994E+04                                 7.355707                            5.678097       0.050390       2.068796                    0.999701      22.647561      63.727241       0.622022       0.472541      -1.018890       0.008572       0.039553      -0.010113       0.041715      -0.024822       0.062942      -0.001205       0.123679       0.173066      -0.096402      -0.014483       0.110885              8.568144       6.428671       1.794090      -1.576095      13.460065      -0.360341       5.815697           0.000002
          222              C      10.684641       1.392775       2.106278      -0.010772      33.068267 0.41211471E+03  0.95115031E+04                                 8.969155                            6.778521       0.139428       2.064041                    0.999431      26.585129      74.474228       0.634734       0.418103      -1.068565      -0.009988      -0.032702       0.002146       0.034261       0.006667       0.000546       0.007431       0.015017       0.031208      -0.016938       0.003745       0.013193             10.590425       8.062565       1.649285      -1.898481      17.502786      -0.777745       6.205925           0.000002
          223              C      11.526897       0.416211       1.763941      -0.091212      29.735201 0.39753878E+03  0.91575568E+04                                 8.372305                            6.698054       0.063182       2.001419                    0.999733      28.543363      81.754857       0.628285       0.423203      -1.057805      -0.017977      -0.021593       0.005651       0.028660       0.013178      -0.008424       0.001623       0.040640       0.009916      -0.026417       0.001169       0.025248              9.228003       7.483067       0.712842      -1.427110      14.447753       0.153863       5.753189           0.000008
          224              C      19.209923      17.088049       1.913488      -0.140128      30.871083 0.41443666E+03  0.96357633E+04                                 8.543958                            6.801699       0.153698       2.026090                    0.999675      29.058216      83.307621       0.629318       0.418608      -1.061898      -0.001077       0.034181      -0.016208       0.037845      -0.020755      -0.002761       0.014727       0.011136      -0.030322      -0.024678      -0.005158       0.029836              9.437210       8.081145       2.075779      -2.076928      14.052486      -0.451951       6.178001           0.000007
          225              C       9.513502       1.046834       2.740504      -0.109723      32.280992 0.45491757E+03  0.10893014E+05                                 9.016434                            7.278369      -0.151253       1.926592                    0.998903      30.011894      89.088219       0.585766       0.436683      -1.044298       0.015518      -0.022715      -0.011440       0.029794      -0.010022       0.012908       0.016440      -0.015488       0.025318      -0.027443       0.004455       0.022988             10.043579       8.703333       1.461394      -1.875662      15.141211      -0.801455       6.286194           0.000000
          226              C      17.230218      17.729483       2.962123      -0.147274      32.158143 0.44234686E+03  0.10480047E+05                                 8.861678                            7.071164       0.159473       2.024884                    0.999648      29.683237      86.615111       0.609896       0.423887      -1.055908       0.013063       0.018686      -0.018348       0.029265       0.018215      -0.011057      -0.008631       0.036554       0.024015      -0.030212       0.000071       0.030141             10.011183       7.590758       0.848292      -1.602540      16.594488      -0.100364       5.848301           0.000001
          227              C      18.061244      16.736703       2.535102       0.077317      33.071756 0.38843122E+03  0.88491557E+04                                 9.049514                            6.620853      -0.038385       2.006544                    0.999366      26.036791      72.893636       0.635292       0.423199      -1.063415      -0.008345       0.002514      -0.003912       0.009553       0.010898      -0.001106      -0.001723      -0.038997       0.029090      -0.027196       0.009248       0.017949             10.934251       8.272914       2.669941      -2.036024      18.559448      -0.832838       5.970391           0.000002
          228              C      17.717921      15.309697       2.754918       0.116745      34.874666 0.39755717E+03  0.91072827E+04                                 9.415328                            6.725326      -0.092790       1.990356                    0.999224      25.923246      72.711119       0.626698       0.426637      -1.061560      -0.005155      -0.000528      -0.003690       0.006361      -0.005052      -0.004631       0.001227       0.037127      -0.057648      -0.019717      -0.009595       0.029312             11.646020       6.226024       3.438363      -1.725948      18.915824      -0.279278       9.796214           0.000002
          229              C      17.916852      14.351151       1.771148      -0.175499      33.161444 0.43912189E+03  0.10372289E+05                                 9.051657                            7.045456       0.158930       2.036401                    0.998472      29.386401      85.287816       0.611719       0.423901      -1.057156      -0.004351      -0.003737       0.001049       0.005831      -0.003745       0.005383      -0.012338       0.042836       0.007894      -0.027790       0.004953       0.022836             10.368067       5.906490       1.862012      -1.653941      15.380502       1.450044       9.817207           0.000004
          230              C      17.506148      13.059277       1.989163       0.076962      28.113616 0.34642568E+03  0.77456665E+04                                 8.243321                            6.347974       0.155685       2.065125                    0.999494      26.585042      76.150618       0.628009       0.436206      -1.045031      -0.015510       0.011446       0.044928       0.048889      -0.023309       0.013887       0.007891       0.055056       0.026464      -0.043406       0.007505       0.035901              9.453236       5.677755       1.264615      -2.171428      12.927736       0.642693       9.754217           0.000002
          231              C      17.138768      14.864659       3.935083      -0.180821      33.941008 0.46379056E+03  0.11135791E+05                                 9.264315                            7.298962      -0.081736       1.950828                    0.998127      30.240964      89.275147       0.592209       0.430756      -1.050078      -0.017485      -0.003666      -0.010797       0.020874      -0.015034       0.006238       0.016914       0.022187      -0.041951      -0.030824       0.005014       0.025810             10.465071       6.145608       2.855912      -1.921542      13.882310      -0.781705      11.367295           0.000001
          232              C      16.747316      13.549362       4.072018       0.079452      27.741762 0.34928620E+03  0.78361404E+04                                 8.178180                            6.379749       0.023474       2.018538                    0.999325      26.859482      77.403714       0.624782       0.436975      -1.043178      -0.002852      -0.006442      -0.046390       0.046922      -0.020976      -0.002033      -0.005870       0.078983      -0.001973      -0.045246       0.000194       0.045052              9.308007       5.423153       2.020816      -1.809027      12.274500       0.456137      10.226368           0.000000
          233              C      25.705735      17.239401       5.913435       0.586214      24.232095 0.25875190E+03  0.53950046E+04                                 7.737835                            5.682326      -0.042324       2.036146                    0.999591      22.579830      63.091012       0.627766       0.467951      -1.023672       0.041619      -0.010498      -0.012104       0.044597       0.050281       0.001059      -0.068844      -0.123593       0.097894      -0.101308      -0.014066       0.115375              9.535250      14.457299      -3.875365      -1.208298       7.412348       2.417129       6.736102           0.000003
          234              C      24.353311      17.828582       6.243160      -0.007987      36.668948 0.42453515E+03  0.98325643E+04                                 9.564933                            6.827171       0.078069       2.039087                    0.999230      26.624122      73.764058       0.642323       0.411717      -1.076896      -0.037180       0.012564       0.001342       0.039269       0.003753       0.007742      -0.003912       0.000699       0.024038      -0.011331      -0.000762       0.012093             12.107361      19.155231      -5.094257      -1.518913       9.664355       3.286612       7.502498           0.000002
          235              C      16.182578       0.861254       7.102608      -0.099392      32.255379 0.41901982E+03  0.98116206E+04                                 8.920643                            6.912740      -0.051647       1.959392                    0.999600      29.393114      85.773858       0.611650       0.427659      -1.051663      -0.025909       0.004566      -0.011453       0.028694       0.014540       0.011109      -0.010259       0.012632      -0.006913      -0.024529       0.006545       0.017984             10.262189      14.618891      -3.263594      -0.582875       8.856337       3.102473       7.311338           0.000002
          236              C      14.926412       1.399985       7.360263      -0.145298      34.441959 0.45446695E+03  0.10839706E+05                                 9.291919                            7.173354       0.097446       2.002223                    0.999356      29.982395      87.769005       0.604808       0.424594      -1.055517       0.026744      -0.013802      -0.017059       0.034594      -0.002931      -0.009251       0.014295      -0.029384       0.032435      -0.022692      -0.003346       0.026038             10.847841      16.845608      -2.788036       0.813565       8.422838       2.382061       7.275077          -0.000000
          237              C      23.214257      17.343904       5.567494      -0.088274      31.571936 0.39729667E+03  0.91382658E+04                                 8.705788                            6.678116       0.065576       2.000626                    0.999661      28.499904      81.211008       0.632606       0.420944      -1.060650       0.002422       0.021893       0.003628       0.022324       0.006102      -0.001784       0.007449      -0.033709       0.053422      -0.027042       0.005193       0.021849             10.045476      16.116338      -3.070468      -0.037558       7.608654       2.102555       6.411434           0.000008
          238              C      22.006220      17.888041       5.808932      -0.139358      32.600894 0.42011722E+03  0.98095886E+04                                 8.870917                            6.845844       0.164862       2.024979                    0.999807      29.323826      84.486080       0.627063       0.418326      -1.061162       0.027496       0.005590      -0.001255       0.028086       0.018586       0.020986       0.004589      -0.002817       0.011711      -0.026939      -0.003145       0.030084             10.187789      15.138977      -3.574171      -0.524587       8.672225       2.579620       6.752163           0.000003
          239              C      13.796984       0.922514       6.699010       0.067283      35.530823 0.41288160E+03  0.95462923E+04                                 9.489486                            6.830515      -0.040009       2.001276                    0.999341      26.479103      74.566215       0.625150       0.423753      -1.063573       0.006144       0.003487      -0.011396       0.013408      -0.019818      -0.005329      -0.002067       0.029535       0.022711      -0.028996       0.007018       0.021977             11.734972      19.023093      -4.377759       0.309892       9.290795       2.307124       6.891027          -0.000000
          240              C      12.460603       1.493677       6.895404       0.109412      35.358113 0.41517732E+03  0.96294274E+04                                 9.528037                            6.902867      -0.060465       1.998454                    0.999446      26.309318      74.626912       0.613596       0.430385      -1.057610       0.002886       0.008451      -0.001502       0.009055       0.015224      -0.002368       0.009179      -0.019065      -0.020449      -0.018573      -0.004448       0.023020             11.768473      17.921700      -5.236525       0.445617       7.829266       0.559641       9.554453           0.000000
          241              C      11.974501       1.894753       8.160252      -0.185845      33.455475 0.48099393E+03  0.11607199E+05                                 9.077553                            7.371473       0.119167       2.018798                    0.997738      29.872554      87.243668       0.599126       0.423643      -1.058754      -0.003276       0.006257      -0.003077       0.007704       0.014278       0.013678      -0.007221      -0.009857       0.003252      -0.024773       0.009560       0.015213             10.114523      13.011449      -2.888408      -0.246591       7.028904       1.078818      10.303216          -0.000001
          242              C      10.675019       2.358531       8.293584       0.074325      27.837673 0.36075889E+03  0.81633091E+04                                 8.233515                            6.518106       0.037877       2.027463                    0.998765      26.950485      78.128948       0.612914       0.441628      -1.039894      -0.012459      -0.008850      -0.047730       0.050117       0.025143       0.000248      -0.004422      -0.053309       0.020717      -0.040169       0.006378       0.033791              9.269472      11.213140      -2.236460       1.097659       6.128309       0.716473      10.466968          -0.000001
          243              C      11.589468       1.657638       5.834157      -0.175711      32.847934 0.45647813E+03  0.10903654E+05                                 9.031707                            7.217463       0.015902       1.986932                    0.998346      29.821007      87.464130       0.599202       0.427938      -1.053067       0.003290       0.018700      -0.004401       0.019490       0.006687      -0.021159      -0.007993      -0.025706       0.007210      -0.028556       0.003587       0.024968             10.223959      13.877613      -3.108885       2.210339       6.584089      -0.046894      10.210174           0.000002
          244              C      10.320468       2.162136       6.064784       0.082102      26.770449 0.35449146E+03  0.79918483E+04                                 8.053443                            6.474656       0.021702       2.023811                    0.998447      26.833073      77.817236       0.612640       0.443465      -1.038110       0.011686       0.012453       0.045100       0.048225       0.026060       0.009091      -0.017877      -0.052019       0.003537      -0.042945       0.002091       0.040855              8.993839      10.981928      -2.416740       0.828155       5.931643       0.538019      10.067947           0.000001
          245              C      14.371353      15.931312       6.753064       0.581461      22.433973 0.25449078E+03  0.53041405E+04                                 7.339573                            5.656385      -0.024736       2.039096                    0.999544      22.849353      64.623007       0.623341       0.471452      -1.017921      -0.043351       0.006669      -0.014611       0.046231      -0.006515      -0.060843       0.026131      -0.062973       0.229904      -0.091877      -0.013156       0.105033              8.470942      11.607523       0.596364       2.040203       8.362907      -0.758231       5.442395           0.000000
          246              C      15.803993      15.820143       7.187472      -0.016328      34.736540 0.43800975E+03  0.10276990E+05                                 9.292216                            7.019799       0.095245       2.049524                    0.999204      27.001244      76.572552       0.618767       0.421888      -1.064849       0.040601      -0.007807       0.010674       0.042700      -0.001800       0.001473       0.002778      -0.020728       0.042263      -0.017655       0.002862       0.014794             10.934885      15.918009       1.082702       2.900277      10.494003      -0.596651       6.392644          -0.000000
          247              C      16.296511      14.572773       7.527828      -0.102808      32.909497 0.44786081E+03  0.10687339E+05                                 9.150030                            7.234741      -0.120398       1.941218                    0.998672      29.817122      88.497212       0.585660       0.438262      -1.042855       0.016884       0.023496       0.000637       0.028940       0.015677      -0.002018       0.008437      -0.004243       0.079432      -0.029957       0.001627       0.028329             10.327229      13.894496       0.659513       2.534482      10.753429      -0.782469       6.333762          -0.000002
          248              C      17.599202      14.412415       7.929625      -0.151487      33.386688 0.43633970E+03  0.10294192E+05                                 9.035902                            6.985707       0.180060       2.023996                    0.999744      29.909491      86.863571       0.619029       0.419399      -1.059571      -0.021700       0.017623       0.001556       0.027998      -0.018269       0.000431      -0.009466      -0.029827       0.005650      -0.025057      -0.000804       0.025861             10.392264      15.699073       2.015837       3.234242       9.546251      -0.154426       5.931469          -0.000001
          249              C      16.631814      16.906073       7.205310      -0.095089      33.231030 0.44312424E+03  0.10534712E+05                                 9.179241                            7.169602      -0.038455       1.969416                    0.999033      29.523440      87.149427       0.592261       0.435007      -1.045944       0.016362      -0.015323       0.013162       0.025996      -0.013333       0.001382       0.002415      -0.019529       0.054094      -0.025666       0.007296       0.018370             10.617005      14.872560       1.608382       2.746788      10.591728      -0.637428       6.386727          -0.000001
          250              C      17.964987      16.756526       7.617917      -0.136049      34.613307 0.47076221E+03  0.11354239E+05                                 9.431120                            7.374240      -0.086155       1.948326                    0.998198      30.223501      89.652058       0.586253       0.433176      -1.047795      -0.033296      -0.003687       0.004693       0.033826       0.014959      -0.003224       0.010660      -0.004330       0.022978      -0.022040       0.005348       0.016692             10.897073      15.522749      -0.101001       3.443826      10.659373      -1.239800       6.509096          -0.000001
          251              C      18.478361      15.507895       7.976471       0.070613      37.797474 0.41917865E+03  0.97153182E+04                                 9.891027                            6.864250       0.002386       2.014542                    0.999367      26.435267      74.200050       0.626946       0.421520      -1.066438      -0.005519      -0.001550       0.004533       0.007308      -0.007285       0.006336       0.015576       0.021631      -0.020087      -0.025034       0.008464       0.016569             12.848692      21.455925       0.138464       5.505260      10.016184      -0.742536       7.073969          -0.000000
          252              C      19.883727      15.368078       8.431240       0.114749      35.691215 0.39116486E+03  0.89286752E+04                                 9.577545                            6.666008      -0.091007       1.989361                    0.999268      25.950381      72.764680       0.629906       0.425994      -1.061476       0.003521       0.002134      -0.001174       0.004281       0.004866      -0.000676      -0.011897      -0.004062      -0.003237      -0.012008      -0.001903       0.013911             12.428229      20.675778      -1.860641       5.613626       8.908961       1.177673       7.699949          -0.000000
          253              C      20.632933      14.259264       8.151243      -0.198682      34.398060 0.43752676E+03  0.10290957E+05                                 9.147927                            6.948410       0.163754       2.016702                    0.999730      29.861543      85.549849       0.629300       0.413807      -1.067085       0.010271       0.013088      -0.004371       0.017202       0.017601       0.003398       0.028032      -0.004925       0.027607      -0.031272      -0.005418       0.036690             10.724990      16.228203      -3.100638       3.851298       8.980504       0.927179       6.966264           0.000001
          254              C      21.930812      14.136744       8.655741       0.060538      28.940110 0.35117381E+03  0.78486646E+04                                 8.285811                            6.303305       0.159952       2.051250                    0.999779      26.885061      76.043104       0.645932       0.424273      -1.056316       0.009911       0.052858       0.010148       0.054728      -0.016521      -0.023426       0.008663      -0.038179       0.027242      -0.038168       0.003904       0.034264              9.678773      13.342006      -2.496318       3.444618       8.765547       1.246874       6.928766          -0.000001
          255              C      20.475716      16.345722       9.210689      -0.165780      34.639238 0.45482127E+03  0.10854762E+05                                 9.419891                            7.226447      -0.009410       1.982429                    0.998057      29.656846      86.959889       0.596055       0.430566      -1.051402       0.005740      -0.008647       0.008404       0.013354      -0.007865      -0.016267      -0.004518      -0.014380       0.026457      -0.023701       0.005885       0.017817             11.255472      16.382996      -0.752687       5.066613       9.246348       1.560674       8.137071           0.000000
          256              C      21.783220      16.178157       9.666538       0.083804      29.224346 0.36201604E+03  0.81978771E+04                                 8.572129                            6.557233      -0.005908       2.017183                    0.998438      26.815037      77.734158       0.607278       0.445394      -1.037816       0.005446      -0.043629      -0.017878       0.047464       0.013346      -0.023010       0.001535      -0.033556       0.066025      -0.040449       0.008929       0.031520             10.164367      13.516339      -1.922712       3.991553       9.618916       1.026742       7.357846          -0.000001
          257              C      10.899643      13.479094       5.810734       0.575440      23.996218 0.26114219E+03  0.54638778E+04                                 7.663174                            5.713245      -0.050910       2.033667                    0.999521      22.722574      63.848671       0.624543       0.468727      -1.022030       0.001482       0.046608      -0.015600       0.049172      -0.053889       0.044604       0.001039       0.155242      -0.013662      -0.094752      -0.017445       0.112197              9.137909       5.528845       2.412330      -1.562192      13.862617      -0.029441       8.022266           0.000001
          258              C      10.461666      12.086320       6.064784      -0.009228      35.492865 0.41779487E+03  0.96610289E+04                                 9.360471                            6.793378       0.074183       2.040445                    0.999306      26.645443      74.346194       0.639449       0.414228      -1.072677      -0.017781      -0.034527       0.004508       0.039098      -0.006346       0.007837      -0.000045       0.013608       0.024032      -0.013732      -0.000529       0.014261             11.376489       6.900551       3.349548      -2.475690      17.397678      -0.092976       9.831236           0.000000
          259              C      10.727978      11.102550       5.127860      -0.097171      34.054990 0.44929572E+03  0.10717189E+05                                 9.343684                            7.233481      -0.140010       1.934557                    0.998740      29.714041      87.825572       0.587982       0.436711      -1.045043      -0.020808      -0.009873       0.015231       0.027612      -0.000988       0.006745      -0.014276       0.029769       0.003135      -0.023829       0.005075       0.018754             10.773903       6.511813       2.630838      -1.845029      15.462305       1.065926      10.347592          -0.000000
          260              C      10.367008       9.774641       5.363893      -0.143444      34.233022 0.45351859E+03  0.10806195E+05                                 9.253886                            7.168038       0.137592       2.020527                    0.999202      29.701969      86.766693       0.605050       0.424851      -1.055869       0.003564       0.027378       0.001621       0.027657      -0.017724       0.004157       0.016554      -0.009206      -0.001969      -0.025898       0.001817       0.024081             10.658253       6.659267       3.303088      -2.262899      14.947725      -0.755345      10.367766          -0.000002
          261              C       9.799090      11.743984       7.235940      -0.099467      33.413269 0.43032657E+03  0.10143133E+05                                 9.146978                            7.018646      -0.030026       1.967006                    0.999573      29.462701      86.246248       0.605330       0.429279      -1.050725       0.004736      -0.019179      -0.015143       0.024891      -0.013502       0.013501       0.009457       0.002381       0.001086      -0.024357       0.008924       0.015432             10.505396       6.655147       2.334137      -2.916887      14.635130      -0.390558      10.225912          -0.000002
          262              C       9.442933      10.437696       7.453955      -0.158427      35.556764 0.44893581E+03  0.10692452E+05                                 9.487718                            7.132785      -0.011993       1.961241                    0.999331      30.370728      89.316069       0.605129       0.424977      -1.053562       0.023669       0.021254      -0.012921       0.034336      -0.000070      -0.005934      -0.011142       0.016800       0.051113      -0.020408      -0.001426       0.021834             11.120398       5.922207       2.102786      -1.998746      16.843565       1.469771      10.595423          -0.000003
          263              C       9.701223       9.444916       6.533247       0.069951      36.348536 0.40413222E+03  0.92897431E+04                                 9.609655                            6.734834      -0.028728       2.005793                    0.999281      26.293070      73.714184       0.633088       0.420883      -1.065881       0.004333       0.004626      -0.000437       0.006353       0.003527       0.000541      -0.008020      -0.013829      -0.074989      -0.026441       0.004907       0.021534             12.114363       6.510626       3.601335      -2.084548      19.669133       0.166309      10.163330          -0.000001
          264              C       9.300145       8.039531       6.785496       0.121410      33.496986 0.39835420E+03  0.91500991E+04                                 9.241318                            6.783760      -0.110049       1.988348                    0.999343      25.944243      73.390234       0.615527       0.433214      -1.055197      -0.006062      -0.001599      -0.002013       0.006585       0.008177      -0.001671       0.007534      -0.002818       0.091039      -0.024177      -0.007423       0.031600             11.382358       9.044221       2.760255      -1.352810      19.096378      -1.275543       6.006473          -0.000002
          265              C      10.174486       7.021527       6.578291      -0.166122      31.696234 0.44895045E+03  0.10679521E+05                                 8.832954                            7.168952       0.006977       1.989003                    0.998172      29.526163      86.424524       0.599803       0.429283      -1.052225      -0.002401      -0.010582      -0.015881       0.019234       0.015247       0.000745       0.003947       0.015426       0.085677      -0.031514       0.002529       0.028984              9.939879       8.846757       0.263251      -1.082573      15.297904      -0.842406       5.674977          -0.000003
          266              C       9.755762       5.706230       6.837747       0.096650      26.542970 0.35278179E+03  0.79224028E+04                                 7.965779                            6.429817       0.158268       2.073402                    0.999100      26.344544      75.586232       0.620630       0.439463      -1.043262      -0.044902       0.011672       0.004223       0.046586      -0.015954       0.008092       0.016095       0.017758       0.124276      -0.042809      -0.002480       0.045290              8.979809       9.053663       0.896796      -1.041578      12.853806      -0.858641       5.031957          -0.000003
          267              C       8.015100       7.715211       7.221526      -0.200136      32.241375 0.44506023E+03  0.10522419E+05                                 8.783885                            7.042556       0.291110       2.065458                    0.999512      29.718882      85.613686       0.619921       0.417901      -1.063501       0.007472      -0.004152      -0.006445       0.010706      -0.023830       0.005687       0.003428       0.008462       0.012891      -0.027592       0.005267       0.022325              9.858792       9.273083       2.578986      -1.210264      14.249981      -0.859960       6.053311          -0.000001
          268              C       7.678195       6.407122       7.419721       0.058559      26.612203 0.33869322E+03  0.75126799E+04                                 7.822560                            6.201812       0.307789       2.103638                    0.999811      26.673530      75.524716       0.648419       0.425855      -1.053771       0.043648      -0.024341      -0.015419       0.052300      -0.001754       0.002598       0.007567       0.061583       0.062470      -0.042180       0.018635       0.023545              8.774089       8.508677       1.521970      -1.163554      12.662498      -0.548684       5.151091          -0.000001
          269              C      13.051013      16.109685       2.852214       0.581068      22.352440 0.25524841E+03  0.53158500E+04                                 7.347462                            5.672643       0.049635       2.069104                    0.999700      22.616508      63.625201       0.622096       0.472758      -1.018755      -0.008841       0.009184       0.039101       0.041127       0.062618       0.025322       0.001487      -0.024782      -0.272107      -0.096584      -0.014092       0.110676              8.557575       6.421960      -1.574664      -1.790384       5.809832       0.359399      13.440933           0.000002
          270              C      13.379894      15.911489       1.392774      -0.011729      33.069302 0.41219375E+03  0.95136747E+04                                 8.968624                            6.778808       0.139544       2.064048                    0.999404      26.587750      74.480151       0.634779       0.418058      -1.068606       0.011075      -0.001717      -0.032625       0.034497      -0.000122      -0.006033      -0.007296      -0.008367      -0.040396      -0.017218       0.004050       0.013168             10.588815       8.063232      -1.899238      -1.648198       6.205862       0.777561      17.497351           0.000002
          271              C      12.537637      16.253826       0.416211      -0.090855      29.698638 0.39695053E+03  0.91403775E+04                                 8.362069                            6.689910       0.069734       2.003671                    0.999743      28.528864      81.689984       0.629134       0.422800      -1.058085       0.018452      -0.005862      -0.019799       0.027692      -0.008452      -0.012518      -0.001556       0.015187      -0.067008      -0.026347       0.001267       0.025080              9.215647       7.480531      -1.428759      -0.714569       5.746770      -0.151419      14.419639           0.000008
          272              C      20.897649      16.104289      17.088062      -0.140197      30.898613 0.41496762E+03  0.96510997E+04                                 8.549365                            6.806631       0.153148       2.025546                    0.999675      29.073179      83.360691       0.629016       0.418679      -1.061864       0.000671       0.015458       0.034510       0.037820      -0.002971       0.020923      -0.014182       0.019140      -0.000617      -0.023937      -0.005628       0.029565              9.443019       8.086590      -2.078337      -2.082263       6.181927       0.455431      14.060541           0.000007
          273              C      14.551032      15.277264       1.046833      -0.110879      32.353556 0.45623608E+03  0.10933700E+05                                 9.034125                            7.292785      -0.156811       1.924494                    0.998860      30.058241      89.295218       0.584656       0.437148      -1.043905      -0.016339       0.011641      -0.023894       0.031199       0.012772       0.010260      -0.016600      -0.020893       0.006224      -0.027495       0.004294       0.023201             10.063547       8.719436      -1.878874      -1.468157       6.298934       0.804582      15.172270           0.000000
          274              C      22.877353      15.055655      17.729495      -0.148522      32.180804 0.44273634E+03  0.10491465E+05                                 8.864988                            7.073892       0.158734       2.024495                    0.999634      29.699069      86.667173       0.609835       0.423841      -1.055949      -0.012934       0.018139       0.018857       0.029187      -0.009845      -0.018637       0.009209       0.005953      -0.068273      -0.031113       0.001401       0.029712             10.014890       7.592736      -1.602563      -0.849356       5.850474       0.100758      16.601461           0.000001
          275              C      22.046326      15.482676      16.736715       0.077870      33.063092 0.38830027E+03  0.88457549E+04                                 9.049512                            6.620621      -0.040565       2.005923                    0.999386      26.033392      72.891228       0.635152       0.423312      -1.063305       0.008383       0.004939       0.003954       0.010503      -0.001610      -0.009908       0.002137      -0.035007       0.045781      -0.027465       0.009191       0.018274             10.934602       8.272330      -2.035762      -2.671670       5.970468       0.834174      18.561007           0.000002
          276              C      22.389646      15.262858      15.309707       0.116749      34.869637 0.39746351E+03  0.91046791E+04                                 9.415485                            6.725037      -0.089933       1.991242                    0.999256      25.918595      72.698289       0.626636       0.426701      -1.061511       0.005628       0.003800       0.000837       0.006842      -0.004530       0.005026      -0.000805       0.046595      -0.027669      -0.019133      -0.009887       0.029020             11.646700       6.226479      -1.726092      -3.439099       9.796976       0.279727      18.916646           0.000002
          277              C      22.190714      16.246627      14.351161      -0.173929      33.120375 0.43838318E+03  0.10350116E+05                                 9.044123                            7.039626       0.158270       2.036593                    0.998515      29.361789      85.187074       0.611981       0.423913      -1.057186       0.003770      -0.001598      -0.004374       0.005992       0.005270       0.004104       0.012029       0.016363      -0.067804      -0.027427       0.005044       0.022383             10.359435       5.901817      -1.652585      -1.860458       9.809214      -1.449176      15.367272           0.000003
          278              C      22.601414      16.028612      13.059286       0.076898      28.082915 0.34590799E+03  0.77310676E+04                                 8.235955                            6.341663       0.161950       2.067337                    0.999439      26.569529      76.087032       0.628565       0.435990      -1.045178       0.016173      -0.044307       0.011195       0.048477       0.014112       0.024356      -0.008522       0.012543      -0.098146      -0.045030       0.008866       0.036164              9.445042       5.672365      -2.169580      -1.261687       9.747535      -0.646620      12.915226           0.000001
          279              C      22.968795      14.082694      14.864668      -0.180573      33.955383 0.46401209E+03  0.11142849E+05                                 9.268632                            7.302111      -0.087453       1.949024                    0.998119      30.247057      89.310794       0.591889       0.430922      -1.049939       0.017990       0.010708      -0.003244       0.021185       0.005029       0.015146      -0.017658       0.031029      -0.013061      -0.030845       0.005036       0.025808             10.470445       6.148361      -1.922291      -2.857853      11.373796       0.782941      13.889178           0.000001
          280              C      23.360244      13.945758      13.549370       0.080788      27.697358 0.34856608E+03  0.78157524E+04                                 8.168418                            6.372036       0.028729       2.020486                    0.999297      26.831712      77.296347       0.625342       0.436820      -1.043298       0.002613       0.046568      -0.007365       0.047219      -0.002168       0.020953       0.005703       0.040962      -0.119343      -0.045740       0.000210       0.045531              9.296934       5.417139      -1.807442      -2.017737      10.217146      -0.455210      12.256516           0.000000
          281              C       9.662704       0.778375      12.104344       0.586501      24.238352 0.25883119E+03  0.53970796E+04                                 7.739490                            5.683337      -0.036425       2.037747                    0.999568      22.581867      63.099484       0.627686       0.467974      -1.023658       0.042315       0.010054       0.012153       0.045160      -0.050072      -0.000102      -0.068035      -0.123729       0.095239      -0.100319      -0.014424       0.114743              9.537600      14.462011       3.876708       1.208647       7.413880       2.417533       6.736909           0.000003
          282              C       8.310278       0.189194      11.774619      -0.006428      36.637424 0.42408501E+03  0.98204133E+04                                 9.563893                            6.826670       0.075895       2.038361                    0.999269      26.605750      73.728238       0.641849       0.412094      -1.076554      -0.037877      -0.013167      -0.002060       0.040153      -0.003666      -0.007669      -0.001778       0.000957       0.024060      -0.010242      -0.001603       0.011845             12.106222      19.155432       5.094332       1.518893       9.662415       3.285066       7.500819           0.000002
          283              C      16.182611      17.156522      10.915171      -0.100333      32.285443 0.41955634E+03  0.98273720E+04                                 8.928364                            6.919814      -0.052902       1.958924                    0.999597      29.405113      85.824082       0.610983       0.427986      -1.051456      -0.025426      -0.005820       0.010706       0.028195      -0.013843      -0.010612      -0.010430       0.012652      -0.006003      -0.023938       0.006842       0.017096             10.270976      14.630273       3.270431       0.587015       8.865235       3.105240       7.317421           0.000003
          284              C      14.926443      16.617791      10.657516      -0.143614      34.360377 0.45316119E+03  0.10800018E+05                                 9.275150                            7.161538       0.099827       2.003359                    0.999350      29.938732      87.586099       0.605540       0.424415      -1.055703       0.026557       0.014289       0.016922       0.034580       0.002367       0.008449       0.015522      -0.029667       0.030253      -0.022203      -0.004534       0.026737             10.826875      16.807206       2.781201      -0.810980       8.409507       2.379361       7.263913           0.000001
          285              C       7.171226       0.673872      12.450285      -0.088417      31.544822 0.39686552E+03  0.91257394E+04                                 8.699877                            6.673783       0.060774       1.999452                    0.999682      28.485830      81.155473       0.632921       0.420855      -1.060722       0.001401      -0.022371      -0.003952       0.022760      -0.007021       0.001280       0.007238      -0.032247       0.051874      -0.026407       0.005171       0.021236             10.038269      16.101247       3.068500       0.038655       7.605389       2.102457       6.408172           0.000007
          286              C       5.963187       0.129735      12.208847      -0.141747      32.652257 0.42095364E+03  0.98342578E+04                                 8.882340                            6.854990       0.162087       2.024050                    0.999797      29.350504      84.592081       0.626308       0.418611      -1.060955       0.028307      -0.005765       0.001624       0.028933      -0.019017      -0.021250       0.003812      -0.002067       0.013116      -0.027712      -0.002489       0.030201             10.201344      15.158905       3.584420       0.529828       8.685302       2.582898       6.759826           0.000003
          287              C      13.797017      17.095262      11.318769       0.067394      35.536816 0.41295820E+03  0.95490415E+04                                 9.492990                            6.832847      -0.043087       2.000293                    0.999355      26.480766      74.588375       0.624775       0.423964      -1.063381       0.005855      -0.002790       0.012598       0.014169       0.019326       0.005716      -0.000868       0.027655       0.022612      -0.027860       0.006275       0.021585             11.739996      19.032919       4.381824      -0.308901       9.294449       2.307149       6.892621           0.000000
          288              C      12.460634      16.524099      11.122375       0.110002      35.336031 0.41484991E+03  0.96201908E+04                                 9.526708                            6.901744      -0.058890       1.999128                    0.999469      26.295800      74.588651       0.613417       0.430584      -1.057460       0.002878      -0.008757       0.000563       0.009235      -0.014489       0.002668       0.009265      -0.018463      -0.020492      -0.018274      -0.004002       0.022276             11.767158      17.919893       5.236903      -0.444109       7.828958       0.559874       9.552624          -0.000000
          289              C      11.974530      16.123023       9.857527      -0.184541      33.391071 0.47979334E+03  0.11570086E+05                                 9.063150                            7.359614       0.125191       2.020972                    0.997774      29.832834      87.074677       0.599980       0.423338      -1.059029      -0.003776      -0.006562       0.001431       0.007705      -0.014059      -0.014611      -0.006813      -0.008047       0.005281      -0.024924       0.009274       0.015649             10.098315      12.990728       2.883630       0.244920       7.017069       1.076524      10.287150          -0.000001
          290              C      26.718046      15.659245       9.724195       0.073749      27.892909 0.36160285E+03  0.81883696E+04                                 8.248506                            6.528737       0.036617       2.026617                    0.998716      26.990239      78.309624       0.611903       0.442036      -1.039504      -0.013339       0.008251       0.046768       0.049328      -0.025108       0.000646      -0.004112      -0.054398       0.019626      -0.040304       0.005964       0.034340              9.287245      11.234506       2.241108      -1.101172       6.138939       0.717607      10.488289          -0.000001
          291              C      27.632499      16.360138      12.183622      -0.175963      32.851011 0.45652889E+03  0.10904864E+05                                 9.032250                            7.217953       0.014899       1.986675                    0.998350      29.820280      87.453955       0.599188       0.427948      -1.053090       0.004064      -0.018418       0.004417       0.019371      -0.007277       0.019846      -0.008496      -0.024671       0.003539      -0.026965       0.002219       0.024746             10.225011      13.882179       3.110303      -2.211736       6.584925      -0.048029      10.207929           0.000001
          292              C      26.363497      15.855640      11.952995       0.081999      26.780318 0.35462819E+03  0.79952757E+04                                 8.051386                            6.471639       0.022366       2.023801                    0.998515      26.840661      77.827379       0.613422       0.442881      -1.038508       0.012326      -0.012613      -0.045775       0.049055      -0.026330      -0.009499      -0.018810      -0.051810       0.005187      -0.043758       0.002524       0.041233              8.992387      10.978303       2.415226      -0.832615       5.928716       0.536618      10.070142           0.000000
          293              C      14.371327       2.086464      11.264715       0.579674      22.447996 0.25469244E+03  0.53092882E+04                                 7.341500                            5.657997      -0.030175       2.037402                    0.999556      22.859412      64.652962       0.623369       0.471347      -1.017998      -0.042477      -0.006420       0.014078       0.045208       0.006394       0.062891       0.025456      -0.062731       0.230287      -0.093138      -0.012940       0.106078              8.472931      11.609121      -0.596232      -2.040931       8.365802      -0.758852       5.443868          -0.000000
          294              C      15.803967       2.197633      10.830307      -0.016920      34.747057 0.43818230E+03  0.10281361E+05                                 9.291562                            7.019403       0.100102       2.050998                    0.999210      27.004528      76.566294       0.619061       0.421674      -1.065055       0.040285       0.008352      -0.011349       0.042678       0.001925      -0.000651       0.002510      -0.019634       0.044220      -0.017399       0.002164       0.015235             10.933608      15.911609      -1.081657      -2.899109      10.497507      -0.597902       6.391709          -0.000001
          295              C      16.296489       3.445003      10.489951      -0.101237      32.874214 0.44710028E+03  0.10664823E+05                                 9.143219                            7.227726      -0.113589       1.943249                    0.998635      29.799283      88.430617       0.586041       0.438157      -1.042902       0.017531      -0.023083      -0.000450       0.028989      -0.016106       0.002054       0.008775      -0.004583       0.081439      -0.030776       0.001669       0.029107             10.320481      13.885221      -0.661518      -2.532543      10.748506      -0.781840       6.327715          -0.000000
          296              C      17.599181       3.605361      10.088154      -0.155776      33.500849 0.43816769E+03  0.10346997E+05                                 9.047711                            6.993364       0.189580       2.025512                    0.999784      29.987909      87.100995       0.619682       0.418565      -1.060214      -0.021827      -0.020674      -0.000603       0.030070       0.015868       0.000851      -0.008699      -0.026722       0.011855      -0.023476       0.001487       0.021989             10.406896      15.723694      -2.019302      -3.239655       9.558479      -0.154231       5.938515          -0.000000
          297              C      16.631783       1.111703      10.812469      -0.095588      33.225832 0.44307175E+03  0.10533058E+05                                 9.176855                            7.167597      -0.037639       1.969676                    0.999030      29.523312      87.144843       0.592545       0.434815      -1.046069       0.016372       0.016194      -0.013265       0.026576       0.012350      -0.000439       0.002177      -0.020173       0.053946      -0.024978       0.006676       0.018302             10.613706      14.862828      -1.604499      -2.745037      10.593525      -0.639556       6.384765           0.000000
          298              C      17.964957       1.261250      10.399862      -0.135374      34.560579 0.46990074E+03  0.11327704E+05                                 9.420847                            7.366894      -0.083551       1.949444                    0.998250      30.191491      89.519693       0.586646       0.433106      -1.047890      -0.034265       0.005749      -0.004526       0.035038      -0.014724       0.003196       0.010926      -0.003930       0.022552      -0.021875       0.005130       0.016745             10.884202      15.501391       0.102836      -3.438484      10.649300      -1.239153       6.501916          -0.000000
          299              C      18.478335       2.509881      10.041308       0.068869      37.847021 0.41976645E+03  0.97319772E+04                                 9.896932                            6.867486       0.001962       2.014336                    0.999332      26.457786      74.265535       0.627038       0.421327      -1.066601      -0.005921       0.001909      -0.004840       0.007882       0.008551      -0.004793       0.015193       0.022377      -0.017755      -0.024660       0.007611       0.017049             12.857090      21.470672      -0.139378      -5.508434      10.023066      -0.742568       7.077530          -0.000000
          300              C      19.883702       2.649698       9.586539       0.116317      35.644756 0.39051006E+03  0.89103692E+04                                 9.571276                            6.661977      -0.096133       1.988083                    0.999276      25.928575      72.699770       0.629850       0.426192      -1.061308       0.002873      -0.001790       0.001461       0.003687      -0.005485       0.000962      -0.012311      -0.004876      -0.007367      -0.012729      -0.002092       0.014821             12.419401      20.659466       1.856154      -5.608368       8.903740       1.178739       7.694995          -0.000000
          301              C      20.632913       3.758512       9.866536      -0.201581      34.516473 0.43944664E+03  0.10347713E+05                                 9.170338                            6.965283       0.161512       2.015492                    0.999746      29.920925      85.775603       0.628297       0.414002      -1.066930       0.010257      -0.013057       0.004975       0.017333      -0.017979      -0.003765       0.027415      -0.005901       0.027196      -0.030773      -0.005806       0.036578             10.752752      16.276821       3.115044      -3.860322       9.000892       0.926130       6.980543          -0.000000
          302              C       5.887791       3.881032       9.362038       0.063378      28.812535 0.34920248E+03  0.77925397E+04                                 8.257636                            6.282328       0.167851       2.054645                    0.999794      26.811258      75.741098       0.647604       0.423833      -1.056738       0.008573      -0.051909      -0.009496       0.053462       0.016923       0.023337       0.008733      -0.038462       0.027456      -0.038371       0.003835       0.034536              9.644901      13.290549       2.491190      -3.425381       8.741718       1.244199       6.902437          -0.000000
          303              C      20.475687       1.672054       8.807090      -0.165658      34.635114 0.45478250E+03  0.10852929E+05                                 9.414463                            7.221685      -0.001540       1.984625                    0.998044      29.654531      86.931783       0.596841       0.430036      -1.051792       0.005671       0.009757      -0.009262       0.014600       0.007065       0.015782      -0.004087      -0.014388       0.026055      -0.022767       0.005448       0.017320             11.248872      16.371728       0.753636      -5.061264       9.243662       1.560831       8.131227           0.000000
          304              C       5.740191       1.839619       8.351241       0.084268      29.249298 0.36238879E+03  0.82088853E+04                                 8.579455                            6.562570      -0.005543       2.017046                    0.998447      26.828635      77.799847       0.606726       0.445661      -1.037604       0.006256       0.044189       0.017946       0.048103      -0.013650       0.022300       0.001616      -0.035729       0.065882      -0.040976       0.010107       0.030869             10.173926      13.532536       1.927338      -3.995861       9.625740       1.025511       7.363503          -0.000000
          305              C      10.899627       4.538682      12.207045       0.576295      23.976374 0.26089750E+03  0.54576774E+04                                 7.660562                            5.711685      -0.051745       2.033550                    0.999513      22.710693      63.816551       0.624422       0.468910      -1.021893       0.001434      -0.046247       0.015243       0.048716       0.053382      -0.045061       0.000867       0.154952      -0.012103      -0.094566      -0.017437       0.112003              9.134502       5.527418      -2.411866       1.561595      13.856947      -0.030336       8.019142           0.000001
          306              C      10.461655       5.931456      11.952995      -0.010017      35.506318 0.41799729E+03  0.96666188E+04                                 9.361546                            6.794113       0.077384       2.041278                    0.999313      26.652666      74.363278       0.639560       0.414117      -1.072778      -0.018293       0.035432      -0.004386       0.040116       0.005874      -0.007523      -0.000480       0.015114       0.025943      -0.014093      -0.000408       0.014501             11.377812       6.901673      -3.350178       2.476070      17.399189      -0.092461       9.832573          -0.000000
          307              C      10.727971       6.915226      12.889919      -0.098389      34.095720 0.44994202E+03  0.10736833E+05                                 9.354027                            7.241726      -0.142017       1.933733                    0.998776      29.734570      87.913459       0.587256       0.437078      -1.044788      -0.021568       0.010178      -0.016365       0.028923       0.000741      -0.007747      -0.013951       0.030643       0.003482      -0.023989       0.004290       0.019699             10.786197       6.518312      -2.634959       1.843752      15.485893       1.070956      10.354385          -0.000000
          308              C      10.367007       8.243135      12.653886      -0.143463      34.216018 0.45326277E+03  0.10798368E+05                                 9.248595                            7.163926       0.137295       2.020681                    0.999200      29.691746      86.724421       0.605501       0.424603      -1.056044       0.003783      -0.027948      -0.002505       0.028314       0.016856      -0.003981       0.016214      -0.009071      -0.002988      -0.024900       0.001532       0.023368             10.651890       6.655098      -3.299911       2.260209      14.939520      -0.750016      10.361052          -0.000002
          309              C       9.799080       6.273792      10.781839      -0.099006      33.369624 0.42957280E+03  0.10120543E+05                                 9.135221                            7.008739      -0.025399       1.968532                    0.999599      29.445701      86.165218       0.606268       0.428819      -1.051046       0.004689       0.018235       0.014826       0.023965       0.013908      -0.012982       0.009296       0.002454       0.000059      -0.024178       0.008709       0.015470             10.492037       6.645504      -2.327360       2.912330      14.616435      -0.381808      10.214172          -0.000002
          310              C       9.442928       7.580080      10.563824      -0.158178      35.570174 0.44911184E+03  0.10698006E+05                                 9.491871                            7.135505      -0.012632       1.960859                    0.999348      30.375214      89.343478       0.604828       0.425134      -1.053433       0.023489      -0.021112       0.012878       0.034107      -0.000076       0.006059      -0.011336       0.017373       0.053697      -0.021076      -0.001619       0.022696             11.126096       5.923844      -2.104118       1.997772      16.856450       1.473823      10.597992          -0.000003
          311              C       9.701222       8.572860      11.484532       0.069797      36.353186 0.40419115E+03  0.92911521E+04                                 9.608646                            6.734421      -0.027210       2.006190                    0.999294      26.295812      73.714714       0.633255       0.420770      -1.065985       0.004315      -0.003940       0.000266       0.005850      -0.003289      -0.000858      -0.007456      -0.014392      -0.076289      -0.026683       0.004978       0.021705             12.112937       6.509708      -3.600470       2.083270      19.666958       0.169328      10.162146          -0.000001
          312              C      25.343150       9.978245      11.232283       0.119382      33.531026 0.39884994E+03  0.91634797E+04                                 9.243033                            6.785235      -0.104853       1.989767                    0.999371      25.959512      73.419019       0.615891       0.432864      -1.055509      -0.006160       0.001756       0.002205       0.006774      -0.008426       0.001025       0.008253      -0.004491       0.091186      -0.024562      -0.007358       0.031919             11.384492       9.046622      -2.760231       1.352090      19.099856      -1.274014       6.006999          -0.000003
          313              C      10.174496      10.996249      11.439488      -0.166411      31.710956 0.44917663E+03  0.10686733E+05                                 8.836101                            7.170902       0.004963       1.988155                    0.998174      29.536081      86.473826       0.599676       0.429301      -1.052166      -0.004322       0.010074       0.014515       0.018189      -0.014926      -0.000778       0.004522       0.012852       0.085314      -0.030660       0.001668       0.028992              9.943893       8.851269      -0.265066       1.082964      15.303749      -0.842879       5.676662          -0.000003
          314              C      25.798776      12.311546      11.180032       0.095070      26.570773 0.35322098E+03  0.79347604E+04                                 7.971627                            6.434552       0.156406       2.072758                    0.999111      26.362405      75.650214       0.620294       0.439563      -1.043199      -0.043924      -0.011079      -0.003970       0.045473       0.016089      -0.009203       0.015938       0.017504       0.126058      -0.043295      -0.002695       0.045990              8.986862       9.060022      -0.901648       1.042126      12.865084      -0.860515       5.035480          -0.000002
          315              C      24.058106      10.302565      10.796253      -0.197431      32.157996 0.44357864E+03  0.10478616E+05                                 8.768376                            7.030354       0.291661       2.066316                    0.999492      29.669564      85.434913       0.620523       0.417845      -1.063540       0.007563       0.002234       0.006099       0.009969       0.024510      -0.005170       0.003860       0.008282       0.008350      -0.027553       0.003981       0.023572              9.840617       9.256688      -2.567541       1.207064      14.222900      -0.856578       6.042261          -0.000001
          316              C      23.721206      11.610654      10.598058       0.059948      26.617240 0.33879144E+03  0.75160488E+04                                 7.827720                            6.206413       0.306415       2.103387                    0.999804      26.671518      75.546193       0.647543       0.426364      -1.053366       0.044000       0.024736       0.015527       0.052810       0.002035      -0.002571       0.007591       0.060394       0.060971      -0.041383       0.018321       0.023062              8.779882       8.510288      -1.521666       1.162840      12.674914      -0.549304       5.154443          -0.000001
          317              C      13.050989       1.908091      15.165565       0.578882      22.378643 0.25559157E+03  0.53244272E+04                                 7.350659                            5.674586       0.046668       2.068323                    0.999690      22.632475      63.664703       0.622338       0.472447      -1.018991      -0.009759      -0.010236      -0.038764       0.041263      -0.064111      -0.024945       0.000822      -0.025388      -0.272786      -0.096807      -0.015366       0.112173              8.561753       6.424318       1.575121       1.791825       5.812159       0.359782      13.448782           0.000002
          318              C      13.379871       2.106287      16.625005      -0.011189      33.058953 0.41199955E+03  0.95078787E+04                                 8.965608                            6.776225       0.141313       2.064631                    0.999420      26.583456      74.458033       0.635052       0.417936      -1.068705       0.010104       0.001404       0.031998       0.033585       0.000214       0.006156      -0.007919      -0.006820      -0.038792      -0.017163       0.004487       0.012675             10.585438       8.059359       1.897924       1.647521       6.203935       0.776971      17.493019           0.000002
          319              C      12.537613       1.763950      17.601568      -0.092275      29.771420 0.39816383E+03  0.91755212E+04                                 8.377632                            6.702155       0.064949       2.001683                    0.999728      28.567399      81.838523       0.628259       0.423056      -1.057901       0.019147       0.006703       0.021507       0.029565       0.007522       0.012771      -0.002157       0.014656      -0.067887      -0.026832       0.002365       0.024467              9.233779       7.487081       1.428191       0.712921       5.756607      -0.154399      14.457648           0.000008
          320              C       4.854616       1.913487       0.929717      -0.141201      30.871898 0.41444234E+03  0.96353211E+04                                 8.539578                            6.797804       0.154772       2.026114                    0.999703      29.065590      83.309123       0.630086       0.418123      -1.062273       0.000496      -0.015611      -0.034404       0.037784       0.002953      -0.020983      -0.014493       0.018726      -0.000845      -0.024212      -0.005419       0.029631              9.432087       8.077342       2.076830       2.071420       6.175076       0.450111      14.043844           0.000007
          321              C      14.551011       2.740512      16.970946      -0.109837      32.312887 0.45547567E+03  0.10911378E+05                                 9.029800                            7.289679      -0.162585       1.923253                    0.998854      30.033149      89.215983       0.584398       0.437505      -1.043649      -0.016100      -0.011038       0.022081       0.029473      -0.012237      -0.009895      -0.016417      -0.019481       0.005192      -0.026552       0.004027       0.022525             10.058243       8.715486       1.878286       1.467002       6.296239       0.803658      15.163002           0.000000
          322              C       6.834324       2.962121       0.288284      -0.146024      32.138105 0.44198704E+03  0.10469944E+05                                 8.860312                            7.070315       0.158148       2.024674                    0.999638      29.672317      86.591640       0.609638       0.424130      -1.055701      -0.012011      -0.017652      -0.019430       0.028868       0.011517       0.018813       0.009790       0.007787      -0.066083      -0.030541      -0.000913       0.031454             10.008996       7.590400       1.602821       0.848597       5.847881       0.100407      16.588706           0.000001
          323              C       6.003296       2.535100       1.281064       0.078326      33.056871 0.38822125E+03  0.88434839E+04                                 9.048959                            6.620555      -0.039987       2.006064                    0.999404      26.026921      72.870616       0.635069       0.423390      -1.063258       0.008028      -0.005327      -0.004089       0.010467       0.001878       0.010264       0.002117      -0.035094       0.047087      -0.027864       0.009062       0.018802             10.933141       8.273434       2.036944       2.670030       5.970466       0.833588      18.555524           0.000002
          324              C       6.346617       2.754918       2.708072       0.116541      34.852038 0.39728273E+03  0.90994111E+04                                 9.411576                            6.723261      -0.091383       1.990944                    0.999266      25.912744      72.674976       0.626760       0.426669      -1.061541       0.005542      -0.003161      -0.000215       0.006383       0.004130      -0.005965      -0.001446       0.047224      -0.026563      -0.019629      -0.009733       0.029362             11.640717       6.223953       1.724700       3.437554       9.790472       0.280137      18.907726           0.000002
          325              C       6.147682       1.771149       3.666618      -0.174909      33.149589 0.43893924E+03  0.10366404E+05                                 9.049173                            7.044536       0.163718       2.037718                    0.998542      29.377073      85.241063       0.611717       0.423967      -1.057165       0.005327       0.001301       0.004621       0.007171      -0.005994      -0.004337       0.011694       0.017489      -0.064639      -0.026430       0.003612       0.022818             10.364691       5.904621       1.651456       1.861442       9.810918      -1.450796      15.378534           0.000003
          326              C       6.558384       1.989164       4.958493       0.076013      28.136220 0.34674875E+03  0.77554833E+04                                 8.251517                            6.354600       0.154802       2.064799                    0.999455      26.599162      76.229055       0.627075       0.436710      -1.044624       0.015673       0.044045      -0.010646       0.047947      -0.014187      -0.023442      -0.008072       0.013817      -0.097729      -0.044097       0.007865       0.036232              9.462365       5.683228       2.173377       1.265675       9.763029      -0.643068      12.940839           0.000002
          327              C       6.925772       3.935082       3.153111      -0.180570      33.962328 0.46424003E+03  0.11149743E+05                                 9.270166                            7.304376      -0.085101       1.949596                    0.998118      30.250030      89.326628       0.591737       0.430978      -1.049900       0.018102      -0.010935       0.003090       0.021373      -0.004771      -0.014724      -0.016931       0.031330      -0.013872      -0.030027       0.004457       0.025570             10.471234       6.149440       1.922525       2.857743      11.373970       0.783017      13.890291           0.000001
          328              C       7.317222       4.072018       4.468409       0.080651      27.690828 0.34848745E+03  0.78136000E+04                                 8.168674                            6.373129       0.027692       2.020217                    0.999308      26.825715      77.278801       0.625018       0.437068      -1.043143       0.002067      -0.047146       0.008031       0.047870       0.001672      -0.019839       0.005424       0.041508      -0.114867      -0.043795      -0.000852       0.044648              9.296458       5.417165       1.807009       2.017352      10.214977      -0.455608      12.257232           0.000000
          329              N      14.247810      10.762013       2.465913      -0.203756      35.933177 0.52301781E+03  0.12670201E+05                                 9.087288                            7.398163       0.034779       2.031552                    0.999232      27.925451      77.282348       0.644283       0.392430      -1.097791      -0.108049       0.011423      -0.028026       0.112208       0.020044       0.005972       0.001636      -0.099284       0.011766      -0.056012       0.004278       0.051733             10.219442      11.913342       1.483635       2.398052      11.664017      -0.518773       7.080968          -0.000000
          330              N      17.602401       8.580429      15.064665      -0.196402      36.803950 0.51384333E+03  0.12384794E+05                                 9.224914                            7.297457       0.008602       2.013755                    0.999665      28.046884      77.254011       0.653890       0.388637      -1.101189       0.117032       0.032277       0.011507       0.121946       0.006208       0.011048      -0.020235      -0.091840       0.121609      -0.068072       0.013161       0.054911             10.764911      12.887262       4.149005       2.736568       8.664634      -1.098248      10.742837          -0.000001
          331              N      15.539273      10.759492       5.381190      -0.197287      35.043277 0.52417371E+03  0.12694866E+05                                 8.954085                            7.430022       0.066782       2.046386                    0.999269      27.727118      76.519487       0.640349       0.394945      -1.096933      -0.025761       0.033763       0.110013       0.117926      -0.005434       0.022976      -0.033017       0.046795      -0.093538      -0.057175       0.006855       0.050320             10.035550      10.379006      -1.157958      -1.140042       5.989129       0.022267      13.738514          -0.000002
          332              N      16.915754       5.379753      14.901064      -0.216549      35.620595 0.51093202E+03  0.12288684E+05                                 9.015525                            7.310985       0.091210       2.048202                    0.999283      27.865707      76.501912       0.649148       0.392301      -1.099365       0.030651      -0.125443       0.020131       0.130694       0.007682       0.019447       0.022488       0.069228       0.109459      -0.058324       0.004910       0.053415             10.148357       6.539357      -1.515662       2.533869      12.186398       0.907812      11.719317          -0.000000
          333              N      14.247807       7.255763      15.551866      -0.203926      35.991487 0.52407831E+03  0.12703794E+05                                 9.101550                            7.409235       0.029569       2.029381                    0.999239      27.952733      77.411196       0.643261       0.392809      -1.097399      -0.108461      -0.011701       0.028159       0.112666      -0.019951      -0.006704       0.001285      -0.100145       0.011616      -0.056503       0.004406       0.052098             10.236317      11.937021      -1.486150      -2.404303      11.679729      -0.519432       7.092202          -0.000000
          334              N      17.602399       9.437347       2.953114      -0.195463      36.769150 0.51325251E+03  0.12367569E+05                                 9.221592                            7.295099       0.007607       2.013846                    0.999601      28.027630      77.203341       0.653718       0.388833      -1.101000       0.116424      -0.031990      -0.011934       0.121327      -0.006553      -0.012131      -0.020635      -0.091650       0.122136      -0.068400       0.012986       0.055414             10.760292      12.879597      -4.145278      -2.736194       8.660466      -1.098045      10.740815          -0.000001
          335              N      15.539268       7.258284      12.636589      -0.196279      35.053982 0.52432631E+03  0.12700727E+05                                 8.959296                            7.433680       0.060567       2.044271                    0.999238      27.734691      76.571345       0.639797       0.395219      -1.096636      -0.026787      -0.034304      -0.110668       0.118919       0.005839      -0.022660      -0.032474       0.046637      -0.094959      -0.056770       0.006471       0.050299             10.041845      10.384856       1.158932       1.141761       5.992197       0.022947      13.748482          -0.000003
          336              N      16.915765      12.638023       3.116715      -0.217096      35.640501 0.51127321E+03  0.12299181E+05                                 9.019627                            7.313771       0.095840       2.049504                    0.999245      27.875799      76.541578       0.648966       0.392339      -1.099318       0.030223       0.125235      -0.019483       0.130295      -0.007430      -0.019180       0.022421       0.069529       0.107648      -0.058166       0.005364       0.052802             10.153559       6.541754       1.516883      -2.534449      12.194382       0.908910      11.724539          -0.000000
          337              N       9.816719       2.465916       7.255760      -0.204469      35.992119 0.52409232E+03  0.12703566E+05                                 9.099387                            7.407707       0.029729       2.029515                    0.999249      27.954281      77.400782       0.643572       0.392637      -1.097576       0.108083      -0.028106      -0.011193       0.112237      -0.005871       0.020376      -0.001436      -0.056004       0.144398      -0.056551       0.004300       0.052252             10.233431      11.933480      -2.403131       1.485954       7.090430       0.519114      11.676383          -0.000000
          338              N      22.505153      15.064659       9.437352      -0.196444      36.802092 0.51384628E+03  0.12385494E+05                                 9.226530                            7.299103       0.009940       2.014309                    0.999604      28.044888      77.262937       0.653565       0.388810      -1.101012      -0.116838       0.012750      -0.031237       0.121612      -0.012184       0.005927       0.020457      -0.107465       0.076282      -0.068547       0.013058       0.055489             10.766296      12.888455      -2.738237       4.149405      10.744579       1.096992       8.665856          -0.000000
          339              N       8.525263       5.381190       7.258282      -0.196046      34.991784 0.52321017E+03  0.12665660E+05                                 8.946122                            7.423875       0.063042       2.045680                    0.999243      27.700612      76.427777       0.640528       0.395018      -1.096886       0.024768       0.111014      -0.033450       0.118560      -0.023956      -0.005481       0.033093       0.069950      -0.025703      -0.057389       0.006172       0.051217             10.025698      10.369133       1.135228      -1.156654      13.724073      -0.021387       5.983887          -0.000002
          340              N      23.191794      14.901060      12.638031      -0.218415      35.724254 0.51273557E+03  0.12343879E+05                                 9.035184                            7.325568       0.084498       2.045451                    0.999307      27.915008      76.693207       0.648228       0.392483      -1.099153      -0.030301       0.020210       0.124569       0.129785      -0.019473       0.007921      -0.022121      -0.019768      -0.157713      -0.057930       0.004782       0.053148             10.171960       6.552451      -2.539413      -1.520186      11.746153      -0.911364      12.217277          -0.000000
          341              N      25.859746      15.551860      10.762019      -0.204082      35.975682 0.52373290E+03  0.12692751E+05                                 9.097095                            7.405284       0.026431       2.028593                    0.999248      27.945874      77.372558       0.643658       0.392649      -1.097561       0.107884       0.027977       0.011313       0.112025       0.005893      -0.019899      -0.001789      -0.056087       0.142916      -0.056187       0.004541       0.051646             10.231112      11.926497       2.400708      -1.487455       7.087338       0.519114      11.679501          -0.000001
          342              N       6.462129       2.953117       8.580427      -0.197172      36.805161 0.51394086E+03  0.12387448E+05                                 9.225018                            7.298136       0.012850       2.015276                    0.999587      28.046225      77.247351       0.653876       0.388635      -1.101216      -0.116081      -0.012217       0.031663       0.120941       0.012144      -0.006012       0.020999      -0.107185       0.077586      -0.068643       0.012768       0.055874             10.764654      12.886878       2.739082      -4.147629      10.743567       1.096804       8.663517          -0.000001
          343              N      24.568278      12.636586      10.759497      -0.196547      35.003879 0.52341800E+03  0.12671540E+05                                 8.945708                            7.423416       0.067904       2.046927                    0.999231      27.709961      76.448068       0.640819       0.394812      -1.097064       0.026280      -0.110570       0.033759       0.118558       0.022633       0.005662       0.033091       0.071525      -0.023309      -0.057558       0.006897       0.050661             10.025508      10.367971      -1.136828       1.156245      13.725075      -0.022613       5.983478          -0.000002
          344              N       7.148769       3.116716       5.379748      -0.217614      35.657644 0.51160276E+03  0.12309184E+05                                 9.022149                            7.316059       0.091504       2.048053                    0.999337      27.884922      76.574985       0.648869       0.392331      -1.099314      -0.030960      -0.021044      -0.125640       0.131098       0.019715      -0.007586      -0.022038      -0.019882      -0.153002      -0.056409       0.003810       0.052598             10.156114       6.543474       2.534881       1.517868      11.726337      -0.908447      12.198531          -0.000000
          345              O      14.329638      13.058746      16.418701      -0.623420      31.906647 0.50252510E+03  0.11877599E+05                                 7.925584                            6.871028       0.371067       2.149410                    0.998063      28.296023      73.738490       0.735560       0.352303      -1.144426       0.055129       0.015375       0.019599       0.060496      -0.031219      -0.013450      -0.000655      -0.131372       0.142582      -0.097703       0.046538       0.051165              8.730736       9.030420      -2.009465       2.908678       8.365691      -3.129543       8.796098           0.000010
          346              O      13.381494      11.444715      17.545893      -0.654700      34.837637 0.56261416E+03  0.13664318E+05                                 8.388188                            7.301464       0.695753       2.251953                    0.997772      28.765790      75.727956       0.709722       0.355337      -1.143177       0.058529      -0.016334       0.034129       0.069694       0.049023      -0.036485       0.043059       0.007426      -0.015137      -0.085954       0.034011       0.051943              9.126664      13.204108       1.888256       0.428963       7.505164      -1.235167       6.670719           0.000000
          347              O      26.204664      11.638406      17.053828      -0.653762      38.369874 0.63156962E+03  0.15728477E+05                                 8.906299                            7.711632       0.725699       2.268910                    0.996523      28.658880      75.447731       0.696527       0.353104      -1.149377      -0.050985      -0.029091       0.014604       0.060490      -0.021188       0.058477       0.015064      -0.092396       0.122457      -0.097558       0.030307       0.067250              9.696696       8.758529       1.174741       1.539500       7.662487       1.768003      12.669072          -0.000001
          348              O      26.450121      11.286878      14.922865      -0.624789      38.927378 0.62440653E+03  0.15563628E+05                                 9.104416                            7.763087       0.372639       2.157666                    0.996005      28.568664      76.163312       0.678938       0.361937      -1.138056      -0.043362      -0.023123      -0.011662       0.050507      -0.039440      -0.055364      -0.026672      -0.055641      -0.018564      -0.090133       0.038602       0.051531             10.247298      11.690795       0.971018      -4.197898       7.172568       0.430848      11.878531          -0.000003
          349              O      13.261170      11.283814      14.351161      -0.629672      38.376413 0.60725887E+03  0.15022062E+05                                 9.037494                            7.634324       0.476292       2.187807                    0.996934      28.652446      75.946935       0.687942       0.359914      -1.140345       0.031229      -0.014182      -0.039068       0.051987       0.039980       0.041693      -0.069136       0.017684      -0.037306      -0.104697       0.042886       0.061811             10.205861       6.526710      -1.032082      -0.172765      10.425022      -3.750644      13.665849          -0.000003
          350              O      12.633893      13.321443      13.773331      -0.623223      34.106119 0.55361470E+03  0.13399688E+05                                 8.313168                            7.277800       0.476645       2.192948                    0.996905      28.306998      74.538322       0.705334       0.358776      -1.139744       0.031244       0.010249      -0.049679       0.059575      -0.007820       0.010978       0.049115       0.009041      -0.206182      -0.090357       0.039372       0.050985              9.062832       6.717410      -2.815946      -1.808431      11.141114       1.649816       9.329971           0.000000
          351              O      26.387559      14.298908      15.538533      -0.625235      36.180771 0.61026793E+03  0.15112347E+05                                 8.616802                            7.647116       0.477714       2.189454                    0.996880      28.503912      75.546851       0.688317       0.359340      -1.141013      -0.029239       0.045949      -0.005606       0.054751       0.058013      -0.038816       0.037855       0.014094       0.067440      -0.094664       0.043741       0.050923              9.336669       7.694018       0.921385       0.911106      13.404461       1.811186       6.911529          -0.000001
          352              O      28.067263      14.846468      16.810408      -0.651223      32.621927 0.53296964E+03  0.12763996E+05                                 7.983510                            7.057423       0.674393       2.243154                    0.998450      28.618083      74.690960       0.729795       0.350446      -1.147716       0.005905       0.064985       0.002416       0.065297      -0.032968       0.007035      -0.028107       0.136842       0.089085      -0.096148       0.029746       0.066402              8.559647       8.971908      -3.186208       2.113841       9.208802      -0.729978       7.498231           0.000008
          353              O      14.329618       4.959030       1.599078      -0.622677      31.858061 0.50158910E+03  0.11849726E+05                                 7.916935                            6.864130       0.371549       2.149924                    0.998023      28.275929      73.663681       0.736024       0.352253      -1.144489       0.054152      -0.014859      -0.019502       0.059443       0.031322       0.013152      -0.000798      -0.130647       0.141048      -0.097126       0.046401       0.050725              8.720294       9.017355       2.005898      -2.903222       8.357243      -3.125937       8.786283           0.000010
          354              O      13.381480       6.573061       0.471886      -0.654598      34.849978 0.56287946E+03  0.13672809E+05                                 8.391535                            7.304391       0.696222       2.252172                    0.997800      28.766405      75.743129       0.709382       0.355454      -1.143046       0.058288       0.016165      -0.033762       0.069272      -0.048459       0.036334       0.042706       0.007794      -0.015306      -0.085247       0.033870       0.051377              9.130172      13.208649      -1.888765      -0.429197       7.508228      -1.236074       6.673641           0.000000
          355              O      10.161649       6.379370       0.963951      -0.654392      38.393614 0.63204909E+03  0.15743615E+05                                 8.910218                            7.714937       0.722789       2.267966                    0.996531      28.665792      75.476886       0.696317       0.353139      -1.149333      -0.051257       0.028819      -0.014872       0.060655       0.020929      -0.059249       0.015214      -0.091836       0.122103      -0.097800       0.030002       0.067798              9.700929       8.761783      -1.174767      -1.538472       7.665853       1.767996      12.675152          -0.000001
          356              O      10.407108       6.730898       3.094914      -0.625126      38.893992 0.62373239E+03  0.15542055E+05                                 9.097907                            7.757601       0.375070       2.158584                    0.995957      28.557967      76.113965       0.679373       0.361816      -1.138193      -0.042751       0.022292       0.012096       0.049708       0.039545       0.054768      -0.025679      -0.056270      -0.018943      -0.089381       0.037439       0.051942             10.239837      11.680044      -0.969488       4.195683       7.167332       0.430225      11.872135          -0.000002
          357              O      13.261158       6.733962       3.666618      -0.630668      38.395468 0.60767293E+03  0.15034728E+05                                 9.040527                            7.636443       0.473010       2.186646                    0.996929      28.662399      75.977159       0.687918       0.359868      -1.140392       0.031317       0.015108       0.038505       0.051880      -0.039864      -0.041442      -0.068032       0.019238      -0.036634      -0.103714       0.043380       0.060334             10.210050       6.528355       1.032740       0.173503      10.428796      -3.752418      13.672998          -0.000003
          358              O      12.633873       4.696333       4.244448      -0.622311      34.072563 0.55293566E+03  0.13378803E+05                                 8.306980                            7.272618       0.481802       2.194710                    0.996999      28.293427      74.483942       0.705708       0.358706      -1.139829       0.031959      -0.009413       0.050024       0.060103       0.008585      -0.010663       0.049505       0.008071      -0.205917      -0.090498       0.038503       0.051995              9.055850       6.712433       2.813416       1.806951      11.132349       1.648016       9.322770           0.000000
          359              O      10.344535       3.718868       2.479246      -0.623925      36.182141 0.61028258E+03  0.15114012E+05                                 8.620470                            7.650166       0.475490       2.188795                    0.996801      28.497535      75.552980       0.687726       0.359619      -1.140701      -0.027975      -0.046678       0.004679       0.054620      -0.058874       0.038377       0.037850       0.014189       0.068102      -0.095201       0.044304       0.050898              9.340744       7.696987      -0.920998      -0.910920      13.411636       1.811519       6.913610          -0.000001
          360              O      12.024235       3.171308       1.207371      -0.650329      32.599353 0.53248802E+03  0.12749759E+05                                 7.980275                            7.054650       0.678252       2.244387                    0.998436      28.607684      74.659355       0.729863       0.350487      -1.147666       0.005474      -0.065743      -0.001798       0.065995       0.033615      -0.006733      -0.028491       0.135322       0.089063      -0.095908       0.029861       0.066047              8.555875       8.968279       3.184435      -2.113336       9.204066      -0.730078       7.495281           0.000008
          361              O       9.734927      16.418691       4.959033      -0.623781      31.899686 0.50240504E+03  0.11873905E+05                                 7.923941                            6.869751       0.371748       2.149689                    0.998030      28.295052      73.730336       0.735711       0.352257      -1.144478      -0.054456       0.019249      -0.015368       0.059767       0.013493      -0.030915       0.000364      -0.136295       0.128237      -0.097606       0.046117       0.051489              8.728623       9.026949      -2.907187      -2.008813       8.794160       3.129075       8.364759           0.000010
          362              O      26.726071      17.545884       6.573066      -0.655446      34.846435 0.56282622E+03  0.13670638E+05                                 8.389113                            7.302499       0.696801       2.252191                    0.997847      28.770851      75.742378       0.709728       0.355304      -1.143214      -0.057589       0.034023       0.016547       0.068904       0.036135       0.048187      -0.042859       0.010579      -0.002774      -0.085011       0.033957       0.051054              9.127220      13.204046      -0.428817       1.888206       6.671273       1.235169       7.506342          -0.000001
          363              O      13.902900      17.053818       6.379375      -0.655334      38.449702 0.63325542E+03  0.15781790E+05                                 8.919857                            7.723504       0.720569       2.267011                    0.996454      28.687826      75.563829       0.695741       0.353249      -1.149199       0.050361       0.015976       0.028541       0.060050      -0.058497      -0.020921      -0.014812      -0.106680       0.078309      -0.097335       0.030514       0.066821              9.711122       8.772160      -1.539539       1.176350      12.687214      -1.769535       7.673992          -0.000001
          364              O      13.657438      14.922858       6.730902      -0.624964      38.905197 0.62396196E+03  0.15549098E+05                                 9.099542                            7.758973       0.374395       2.158528                    0.995974      28.561653      76.125302       0.679325       0.361811      -1.138205       0.043583      -0.012042       0.023234       0.050836       0.055496      -0.039463       0.026649      -0.018044       0.093332      -0.090265       0.038518       0.051748             10.241610      11.681135       4.196700       0.968971      11.875304      -0.430519       7.168392          -0.000003
          365              O      10.803387      14.351154       6.733965      -0.629442      38.333871 0.60638537E+03  0.14994163E+05                                 9.029218                            7.626812       0.477912       2.188315                    0.996937      28.641267      75.886625       0.688595       0.359723      -1.140564      -0.031250      -0.039667       0.014327       0.052490      -0.041469       0.039662       0.068856       0.027167      -0.009559      -0.104172       0.042750       0.061422             10.197054       6.519964       0.171615      -1.031200      13.653298       3.749900      10.417899          -0.000003
          366              O      11.430666      13.773323       4.696334      -0.622598      34.086067 0.55319816E+03  0.13386871E+05                                 8.309451                            7.274665       0.475287       2.192582                    0.996935      28.299432      74.506867       0.705556       0.358737      -1.139793      -0.031619      -0.050228      -0.009944       0.060178      -0.010990      -0.008292      -0.049204       0.107064       0.089231      -0.090203       0.038987       0.051215              9.058765       6.714247       1.807464      -2.814274       9.326400      -1.648903      11.135648           0.000001
          367              O      13.720006      15.538523       3.718870      -0.624761      36.177171 0.61018993E+03  0.15110170E+05                                 8.617116                            7.647385       0.481563       2.190601                    0.996830      28.500413      75.540847       0.688192       0.359412      -1.140938       0.028844      -0.005251      -0.046300       0.054801       0.038720       0.058561      -0.038038      -0.027055      -0.055374      -0.095236       0.044215       0.051021              9.336866       7.694133      -0.911036       0.921400       6.911553      -1.810918      13.404912          -0.000001
          368              O      12.040306      16.810397       3.171309      -0.651241      32.644387 0.53343756E+03  0.12778177E+05                                 7.987615                            7.060994       0.675291       2.243189                    0.998495      28.626781      74.725648       0.729527       0.350493      -1.147662      -0.005700       0.002234      -0.064915       0.065203      -0.007065      -0.032845       0.028096       0.023987      -0.251482      -0.096584       0.029967       0.066617              8.564075       8.975883      -2.115182      -3.188195       7.501798       0.730223       9.214542           0.000008
          369              O       9.734899       1.599085      13.058746      -0.623778      31.881917 0.50207402E+03  0.11863948E+05                                 7.920181                            6.866844       0.366995       2.148288                    0.998036      28.290458      73.708120       0.735981       0.352191      -1.144549      -0.054271      -0.019091       0.015716       0.059639      -0.013387       0.031030       0.000381      -0.135641       0.125664      -0.096961       0.045888       0.051073              8.724067       9.022437       2.905331       2.007339       8.789739       3.126995       8.360023           0.000010
          370              O      10.683038       0.471892      11.444713      -0.655558      34.820609 0.56230030E+03  0.13654350E+05                                 8.384007                            7.298251       0.699320       2.253083                    0.997823      28.762516      75.704852       0.710073       0.355223      -1.143306      -0.057562      -0.033827      -0.017171       0.068938      -0.036843      -0.047958      -0.042918       0.010870      -0.003618      -0.085364       0.034645       0.050720              9.121434      13.195676       0.427904      -1.887519       6.667085       1.234075       7.501542          -0.000000
          371              O      13.902869       0.963958      11.638404      -0.653631      38.417509 0.63256759E+03  0.15760843E+05                                 8.916881                            7.720782       0.720612       2.267173                    0.996466      28.668740      75.511917       0.695643       0.353384      -1.149055       0.050492      -0.013914      -0.028882       0.059810       0.058783       0.020195      -0.015184      -0.107151       0.076270      -0.097193       0.029516       0.067677              9.708099       8.767831       1.538673      -1.175907      12.685080      -1.769898       7.671387          -0.000002
          372              O      13.657415       3.094918      11.286877      -0.624142      38.905678 0.62398933E+03  0.15550517E+05                                 9.101104                            7.760406       0.372169       2.157822                    0.995963      28.559422      76.130211       0.679071       0.361929      -1.138070       0.043654       0.011201      -0.022138       0.050212      -0.055506       0.039541       0.025701      -0.018200       0.093402      -0.089927       0.037931       0.051997             10.243260      11.682429      -4.197073      -0.969769      11.877619      -0.430871       7.169732          -0.000003
          373              O      10.803367       3.666622      11.283814      -0.629537      38.358285 0.60692562E+03  0.15011400E+05                                 9.034244                            7.631423       0.475598       2.187587                    0.996916      28.647712      75.922355       0.688198       0.359838      -1.140433      -0.031375       0.039191      -0.014095       0.052144       0.040870      -0.039796       0.068659       0.027603      -0.008976      -0.103782       0.042553       0.061229             10.202474       6.524016      -0.172975       1.031508      13.661722       3.749803      10.421683          -0.000003
          374              O      11.430650       4.244453      13.321445      -0.622436      34.074123 0.55296605E+03  0.13379844E+05                                 8.307630                            7.273166       0.477397       2.193295                    0.996931      28.293252      74.486557       0.705625       0.358740      -1.139791      -0.032015       0.050452       0.009373       0.060484       0.010778       0.008471      -0.049548       0.106437       0.091377      -0.090358       0.038285       0.052073              9.056565       6.712973      -1.807247       2.813479       9.324091      -1.648820      11.132630          -0.000000
          375              O      13.719983       2.479253      14.298909      -0.623249      36.171473 0.61006731E+03  0.15107024E+05                                 8.618136                            7.648233       0.478266       2.189703                    0.996789      28.494143      75.534559       0.687906       0.359564      -1.140769       0.028241       0.004458       0.047470       0.055415      -0.038701      -0.058557      -0.038387      -0.027485      -0.051718      -0.095250       0.044874       0.050376              9.337986       7.694885       0.910981      -0.921064       6.912370      -1.810985      13.406703          -0.000002
          376              O      12.040278       1.207379      14.846470      -0.650586      32.617109 0.53285892E+03  0.12760855E+05                                 7.983082                            7.057120       0.672515       2.242580                    0.998464      28.616140      74.687792       0.729734       0.350489      -1.147665      -0.005715      -0.002251       0.064696       0.064987       0.006798       0.032784       0.027906       0.023401      -0.247583      -0.095368       0.029698       0.065670              8.558926       8.970914       2.113648       3.185684       7.497788       0.729910       9.208076           0.000007

******************************************************
Auxiliary information for the entire system
The total spin magnetic moment of the unit cell is   0.000261
The total net atomic charge of the unit cell is   -0.000006
Accuracy of reproducing the electrostatic potential in the unit cell:
  The inner radius (bohr) =    5.0000
  The outer radius (bohr) =   12.0000
  Valid grid points have density less than (e/(bohr^3)) =    0.0001
  The number of valid grid points were=       177378
  The rms potential error without charges in kcal/mol is=     14.03465
  The rms potential error with partial charges in kcal/mol is=      2.06415
  The RRMSE value at monopole order=      0.14708
  The rms potential error with partial charges and cloud penetration in kcal/mol is=      2.06860
  The RRMSE value at monopole order with cloud penetration is=      0.14739
  The rms potential error with partial charges and atomic dipoles in kcal/mol is=      0.35942
  The RRMSE value at dipole order=      0.02561
  The rms potential error with partial charges, atomic dipoles and cloud penetration in kcal/mol is=      0.34361
  The RRMSE value at dipole order with cloud penetration=      0.02448

******************************************************
The electron densities and ab initio electrostatic potential were computed in VASP using the PBE functional and
projector augmented wave method. See the main text of the journal article for a description of computational details.
The atomic charges, dipoles, and quadrupoles were computed with the DDEC6 method as described in
(a) T. A. Manz and N. Gabaldon Limas, RSC Adv. 6 (2016) 47771-47801 DOI: 10.1039/c6ra04656h
(b) N. Gabaldon Limas and T. A. Manz, RSC Adv. 8 (2018) 2678-2707 DOI: 10.1039/c7ra11829e.
For each atom in the material, the electron cloud parameters were fit to the spherically averaged atom-in-material
electron density using radial positions for which this density was between 10^-4 and 10^-2 electrons per cubic bohr.
The polarizabilities, dispersion coefficients, and quantum Drude oscillator (QDO) parameters were fit using the MCLF method.
The magnetic structure of the system was optimized in VASP from the default ferromagnetic initial guess using spin polarization.
The atomic spin moments (ASMs) were computed on this optimized magnetic structure using the DDEC6 partition as inputs
to the method of T. A. Manz and D. S. Sholl, J. Chem. Theory Comput. 7 (2011) 4146-4164 DOI: 10.1021/ct200539n.
The RMSE and RRMSE were computed using a uniform grid with Ewald summation.
