# Supplementary material for: A collection of forcefield precursors for metal–organic frameworks
Source: RSC Adv. 2019 Nov 13;9(63):36492–507. doi: 10.1039/c9ra07327b (PMC9075174; doi:10.1039/c9ra07327b)
Supplement: RA-009-C9RA07327B-s5866 [file RA-009-C9RA07327B-s5866.xyz]

  376
jmolscript: load "" {1 1 1} spacegroup "x,y,z" unitcell [{     15.922400     0.000000     0.000000 }, {      7.961221    17.999346     0.000000 }, {      7.961190     0.000007    17.999360 }]
Er     7.930078     6.889791     3.633891     1.936933
Er    23.852477    11.109562    14.365469     1.937056
Er    15.953526     3.633892    11.109565     1.935590
Er    15.953541    14.365461     6.889795     1.936836
Cu    11.923184    12.351872     1.632542     0.214683
Cu    11.923168     5.647481    16.366818     0.213997
Cu    11.960428     1.632543     5.647479     0.214238
Cu    27.882841    16.366810    12.351881     0.214259
H      7.636387     7.662325     8.328304     0.123246
H      8.163417     7.345537    10.545825     0.116191
H     11.045372     5.952387     7.291541     0.100674
H     11.558071     5.610400     9.494662     0.111604
H     11.007154     4.377445    11.548389     0.120343
H     11.640864     4.168654    13.704713     0.077894
H      9.645792     8.042113    12.433958     0.130435
H     10.365483     7.714525    14.557882     0.087616
H     20.812180    10.166031     1.454348     0.110706
H     18.742269    11.103797     1.060162     0.109002
H     19.186499     7.604725     4.051656     0.122187
H     17.119772     8.524492     3.668270     0.110269
H     16.436706    10.826607     0.113396     0.128200
H     22.254742    11.582586    17.871565     0.100937
H     15.761594    10.448622     4.026457     0.130378
H     13.670984    11.245993     3.682669     0.083921
H     11.623357     4.807626     1.488547     0.104788
H     13.819056     4.557435     0.853170     0.105012
H     12.202936     8.727884     2.039327     0.110631
H     14.408189     8.474093     1.385951     0.104385
H     16.162833     4.589834     1.421949     0.124397
H      2.366073     4.388241     0.579579     0.085768
H     23.821502     8.121312    17.581775     0.135227
H     25.969434     7.851321    16.825802     0.092992
H      5.593542     3.365878     1.130360     0.112957
H      4.927984     1.198757     0.755973     0.096901
H      7.069546     2.312918     4.688833     0.108289
H      6.497929     0.111598     4.273048     0.118592
H     11.292185    17.367570     1.654141     0.123913
H     10.730122    15.184249     1.328353     0.080696
H     14.941597    16.138215     2.739503     0.129017
H     14.287185    14.014292     2.307518     0.087339
H     23.558790    10.337028     9.671056     0.123580
H      8.163423    10.653816     7.453535     0.116811
H     11.045377    12.046966    10.707819     0.100152
H     11.558080    12.388953     8.504698     0.111656
H     11.007167    13.621908     6.450971     0.119204
H     11.640880    13.830699     4.294647     0.078094
H      9.645798     9.957240     5.565402     0.129957
H     10.365492    10.284828     3.441478     0.087455
H     20.812169     7.833322    16.545012     0.109338
H     18.742256     6.895556    16.939198     0.109346
H     19.186496    10.394628    13.947704     0.123412
H     17.119768     9.474861    14.331090     0.110668
H     16.436692     7.172746    17.885964     0.129189
H      6.332346     6.416767     0.127795     0.101295
H     15.761585     7.550731    13.972903     0.130761
H     13.670973     6.753360    14.316691     0.084098
H     27.545758    13.191727    16.510813     0.104060
H     13.819057    13.441918    17.146190     0.105249
H     12.202929     9.271469    15.960033     0.110988
H     14.408182     9.525260    16.613409     0.104250
H     16.162835    13.409519    16.577411     0.124985
H     18.288475    13.611112    17.419781     0.086022
H      7.899114     9.878041     0.417585     0.134926
H     10.047046    10.148032     1.173558     0.092394
H     21.515947    14.633475    16.869000     0.112334
H     20.850393    16.800596    17.243387     0.096771
H     22.991957    15.686435    13.310527     0.108353
H     22.420345    17.887755    13.726312     0.120114
H     11.292158     0.631783    16.345219     0.124073
H     10.730099     2.815104    16.671007     0.080888
H     14.941574     1.861138    15.259857     0.129218
H     14.287165     3.985061    15.691842     0.089036
H     16.247221     8.328301    10.337032     0.123934
H     15.720192    10.545821    10.653821     0.117314
H     12.838233     7.291540    12.046972     0.100115
H     12.325534     9.494660    12.388959     0.111346
H     12.876451    11.548386    13.621916     0.119510
H     12.242742    13.704707    13.830708     0.077793
H     14.237819    12.433952     9.957246     0.131381
H     13.518129    14.557875    10.284834     0.087047
H     18.993828     1.454350     7.833321     0.108815
H      5.141340     1.060164     6.895555     0.108951
H     20.619507     4.051657    10.394630     0.123728
H      6.763835     3.668270     9.474863     0.110878
H      7.446903     0.113399     7.172745     0.130678
H     17.551279    17.871553     6.416772     0.100300
H      8.122017     4.026457     7.550732     0.130228
H     10.212628     3.682669     6.753360     0.084926
H     12.260242     1.488551    13.191731     0.104244
H     10.064543     0.853174    13.441922     0.104785
H     11.680670     2.039330     9.271470     0.111671
H      9.475417     1.385953     9.525261     0.104638
H      7.720766     1.421954    13.409523     0.124659
H     21.517524     0.579584    13.611116     0.086794
H     15.984512    17.581765     9.878049     0.134807
H     13.836580    16.825793    10.148039     0.092950
H     18.290054     1.130365    14.633480     0.112887
H     18.955609     0.755979    16.800603     0.097694
H     16.814051     4.688836    15.686442     0.108897
H     17.385664     4.273052    17.887764     0.119135
H     12.591435     1.654140     0.631778     0.124351
H     13.153495     1.328353     2.815100     0.081660
H      8.942022     2.739501     1.861134     0.128974
H      9.596431     2.307518     3.985058     0.089080
H     16.247224     9.671052     7.662328     0.122279
H     15.720190     7.453532     7.345539     0.117773
H     12.838240    10.707813     5.952388     0.099984
H     12.325537     8.504693     5.610401     0.111406
H     12.876450     6.450967     4.377444     0.118998
H     12.242736     4.294646     4.168652     0.078456
H     14.237812     5.565401     8.042114     0.130562
H     13.518117     3.441478     7.714526     0.087053
H     18.993845    16.545003    10.166039     0.110233
H     21.063757    16.939189    11.103805     0.108323
H     20.619520    13.947696     7.604730     0.122707
H     22.686248    14.331083     8.524497     0.110950
H     23.369321    17.885954    10.826615     0.129608
H     17.551255     0.127800    11.582588     0.100539
H     24.044427    13.972896    10.448628     0.130307
H     26.135038    14.316684    11.246000     0.084140
H     12.260265    16.510802     4.807629     0.104798
H     10.064567    17.146179     4.557438     0.105325
H     11.680686    15.960023     8.727890     0.110890
H     25.397835    16.613400     8.474099     0.104267
H     23.643189    16.577399     4.589837     0.125089
H     21.517549    17.419769     4.388244     0.086565
H     15.984493     0.417588     8.121311     0.134976
H     13.836563     1.173560     7.851321     0.092878
H     18.290079    16.868988     3.365880     0.112486
H     18.955637    17.243374     1.198757     0.095412
H     16.814069    13.310517     2.312918     0.109360
H     17.385685    13.726301     0.111596     0.120026
H     28.513843    16.345213    17.367582     0.123816
H     29.075906    16.671000    15.184260     0.081599
H     24.864429    15.259852    16.138226     0.129113
H     25.518841    15.691835    14.014302     0.087978
C      8.962724     7.064746     6.139582     0.585777
C      9.297093     6.884753     7.586730    -0.012609
C      8.445245     7.264539     8.556896    -0.097953
C      8.763692     7.066547     9.892448    -0.136035
C     10.459427     6.249376     7.948517    -0.107359
C     10.768321     6.045984     9.271470    -0.145142
C      9.930803     6.474369    10.275835     0.073742
C     10.263580     6.251177    11.697784     0.115256
C     10.862260     5.081220    12.140568    -0.179365
C     11.238028     4.966025    13.440122     0.086730
C     10.064550     7.242942    12.660750    -0.174074
C     10.489678     7.028750    13.940504     0.077778
C      5.612654     8.186104     3.113889     0.591041
C     20.218272     8.799881     2.788101    -0.006621
C     20.067011     9.834843     1.900732    -0.096119
C     18.823472    10.396423     1.659541    -0.148606
C     19.097334     8.306700     3.450477    -0.085541
C     17.861757     8.859279     3.214686    -0.147839
C     17.696166     9.905041     2.309318     0.070972
C     16.353908    10.477420     2.107725     0.110066
C     15.879422    10.875565     0.857130    -0.181607
C     14.591300    11.339588     0.719974     0.075931
C     15.487729    10.655614     3.160688    -0.177168
C     14.225084    11.137996     2.944695     0.082906
C     10.282693     6.909950     2.287719     0.581705
C     11.695010     6.792954     1.846734    -0.018646
C     12.185418     5.547399     1.472348    -0.099950
C     13.497424     5.399804     1.079962    -0.153583
C     12.524568     7.889114     1.801736    -0.093903
C     13.846127     7.734320     1.402150    -0.135252
C     14.341313     6.503164     1.024164     0.076539
C     15.747261     6.362409     0.565540     0.110845
C     16.509942     5.257609     0.876569    -0.199209
C     17.793288     5.146013     0.365387     0.065489
C     24.294397     7.347340    17.794167    -0.164994
C     25.585703     7.172746    17.335184     0.084919
C      6.854597     4.458439     3.202086     0.579509
C      6.403991     3.068890     2.950095    -0.011235
C      5.763911     2.716102     1.772937    -0.098715
C      5.376995     1.414749     1.540745    -0.157620
C      6.657156     2.087926     3.887862    -0.094595
C      6.300493     0.770373     3.646670    -0.139322
C      5.650859     0.433785     2.471312     0.069260
C     13.210834    17.030982     2.224721     0.118520
C     11.924304    16.699794     1.799936    -0.201772
C     11.599485    15.380442     1.596543     0.063706
C     14.078603    15.978020     2.428114    -0.164027
C     13.672581    14.698267     2.177923     0.098648
C     24.885125    10.934607    11.859778     0.583872
C     25.219497    11.114600    10.412630    -0.013734
C     24.367648    10.734814     9.442464    -0.096547
C      8.763697    10.932806     8.106912    -0.136758
C     10.459433    11.749977    10.050843    -0.106488
C     10.768328    11.953369     8.727890    -0.145017
C      9.930810    11.524984     7.723525     0.073528
C     10.263589    11.748176     6.301576     0.115032
C     10.862273    12.918133     5.858792    -0.179504
C     11.238043    13.033328     4.559238     0.086773
C     10.064559    10.756411     5.338610    -0.173570
C     10.489688    10.970603     4.058856     0.077251
C     21.535049     9.813249    14.885471     0.590809
C     20.218266     9.199472    15.211259    -0.008869
C     20.067001     8.164510    16.098628    -0.093592
C     18.823461     7.602930    16.339819    -0.147676
C     19.097330     9.692653    14.548883    -0.087269
C     17.861751     9.140074    14.784674    -0.146591
C     17.696156     8.094312    15.690042     0.067924
C     16.353897     7.521933    15.891635     0.112237
C     15.879408     7.123788    17.142230    -0.185243
C     14.591286     6.659765    17.279386     0.076586
C     15.487719     7.343739    14.838672    -0.177452
C     14.225072     6.861357    15.054665     0.082712
C     26.205090    11.089403    15.711641     0.582326
C     27.617407    11.206399    16.152626    -0.019132
C     28.107818    12.451954    16.527012    -0.097573
C     13.497424    12.599549    16.919398    -0.154502
C     12.524563    10.110239    16.197624    -0.094294
C     13.846122    10.265033    16.597210    -0.134666
C     14.341310    11.496189    16.975196     0.074646
C     15.747257    11.636944    17.433820     0.112087
C     16.509942    12.741744    17.122791    -0.199142
C     17.793287    12.853340    17.633973     0.063931
C      8.372010    10.652013     0.205193    -0.165566
C      9.663317    10.826607     0.664176     0.086485
C     22.777001    13.540914    14.797274     0.579789
C     22.326398    14.930463    15.049265    -0.011676
C     21.686318    15.283251    16.226423    -0.097616
C     21.299405    16.584604    16.458615    -0.157862
C     22.579566    15.911427    14.111498    -0.093620
C     22.222906    17.228980    14.352690    -0.142268
C     21.573272    17.565568    15.528048     0.070269
C     13.210808     0.968371    15.774639     0.118187
C     11.924278     1.299559    16.199424    -0.202327
C     11.599462     2.618911    16.402817     0.061894
C     14.078580     2.021333    15.571246    -0.163410
C     13.672560     3.301086    15.821437     0.095349
C     14.920882     6.139581    10.934611     0.586278
C     14.586513     7.586729    11.114605    -0.013667
C     15.438363     8.556893    10.734818    -0.097596
C     15.119917     9.892445    10.932811    -0.136393
C     13.424178     7.948516    11.749982    -0.106228
C     13.115285     9.271468    11.953375    -0.144339
C     13.952805    10.275831    11.524990     0.072180
C     13.620028    11.697780    11.748182     0.115678
C     13.021346    12.140564    12.918141    -0.178319
C     12.645579    13.440117    13.033337     0.084934
C     13.819060    12.660744    10.756418    -0.176288
C     13.393933    13.940498    10.970610     0.078827
C     18.270952     3.113891     9.813251     0.589047
C     19.587735     2.788102     9.199473    -0.007604
C     19.738997     1.900734     8.164510    -0.093783
C      5.060136     1.659543     7.602930    -0.147238
C     20.708672     3.450478     9.692655    -0.087672
C      6.021850     3.214687     9.140075    -0.147325
C      6.187443     2.309319     8.094312     0.068190
C      7.529701     2.107726     7.521933     0.112131
C      8.004188     0.857132     7.123787    -0.186031
C      9.292310     0.719976     6.659763     0.076522
C      8.395881     3.160688     7.343739    -0.175926
C      9.658527     2.944696     6.861356     0.081519
C     13.600911     2.287721    11.089406     0.581701
C     12.188593     1.846737    11.206402    -0.019025
C     11.698182     1.472351    12.451957    -0.098791
C     10.386176     1.079966    12.599552    -0.152318
C     11.359037     1.801738    10.110241    -0.095224
C     10.037477     1.402153    10.265035    -0.135114
C      9.542289     1.024167    11.496191     0.074231
C      8.136341     0.565544    11.636946     0.112556
C      7.373657     0.876573    12.741747    -0.199345
C      6.090311     0.365392    12.853343     0.063110
C     15.511617    17.794158    10.652021    -0.164612
C     14.220310    17.335174    10.826615     0.085185
C     17.029003     3.202089    13.540919     0.578990
C     17.479606     2.950099    14.930469    -0.011603
C     18.119685     1.772942    15.283257    -0.098736
C     18.506598     1.540750    16.584610    -0.157503
C     17.226440     3.887865    15.911434    -0.096117
C     17.583101     3.646674    17.228987    -0.138526
C     18.232733     2.471317    17.565575     0.068161
C     10.672787     2.224720     0.968366     0.119010
C     11.959316     1.799935     1.299554    -0.202492
C     12.284132     1.596543     2.618907     0.062586
C      9.805016     2.428113     2.021328    -0.163641
C     10.211036     2.177922     3.301083     0.095300
C     14.920891    11.859772     7.064749     0.584453
C     14.586519    10.412624     6.884755    -0.013898
C     15.438366     9.442460     7.264542    -0.094511
C     15.119917     8.106908     7.066549    -0.138423
C     13.424184    10.050837     6.249378    -0.106478
C     13.115288     8.727885     6.045985    -0.143780
C     13.952805     7.723522     6.474370     0.072373
C     13.620025     6.301573     6.251178     0.114926
C     13.021343     5.858789     5.081219    -0.178148
C     12.645573     4.559236     4.966023     0.085179
C     13.819053     5.338609     7.242942    -0.174090
C     13.393924     4.058855     7.028750     0.077536
C     18.270967    14.885462     8.186109     0.591197
C     19.587749    15.211251     8.799887    -0.009780
C     19.739013    16.098619     9.834850    -0.094340
C     20.982552    16.339810    10.396430    -0.147426
C     20.708686    14.548875     8.306705    -0.085836
C     21.944264    14.784666     8.859285    -0.146935
C     22.109857    15.690034     9.905048     0.069498
C     23.452116    15.891627    10.477427     0.110464
C     23.926604    17.142221    10.875573    -0.184914
C     25.214727    17.279377    11.339597     0.076655
C     24.318293    14.838665    10.655621    -0.175559
C     25.580939    15.054657    11.138004     0.082688
C     13.600929    15.711632     6.909954     0.583200
C     12.188612    16.152616     6.792958    -0.017758
C     11.698203    16.527002     5.547403    -0.099700
C     10.386198    16.919387     5.399808    -0.153990
C     11.359055    16.197615     7.889119    -0.095425
C     25.959896    16.597200     7.734325    -0.134574
C     25.464711    16.975186     6.503169     0.076015
C     24.058763    17.433809     6.362414     0.111075
C     23.296080    17.122780     5.257613    -0.199813
C     22.012736    17.633961     5.146017     0.064261
C     15.511598     0.205195     7.347339    -0.165546
C     14.220292     0.664179     7.172745     0.086431
C     17.029022    14.797264     4.458441     0.576279
C     17.479627    15.049254     3.068891    -0.010335
C     18.119709    16.226411     2.716103    -0.099293
C     18.506624    16.458603     1.414750    -0.154804
C     17.226460    14.111488     2.087926    -0.096741
C     17.583123    14.352679     0.770373    -0.140003
C     18.232758    15.528036     0.433785     0.068498
C     26.595194    15.774633    17.030994     0.120069
C     27.881724    16.199418    16.699806    -0.201761
C     28.206542    16.402810    15.380453     0.060524
C     25.727423    15.571240    15.978032    -0.164299
C     26.133445    15.821431    14.698277     0.096386
N     11.070844     5.905951    14.364209    -0.220894
N     13.741044    11.462704     1.760337    -0.201955
N     26.314948     6.073526    17.584835    -0.197969
N     12.443371    14.363839     1.753858    -0.198644
N     11.070857    12.093402     3.635151    -0.219674
N     13.741030     6.536649    16.239023    -0.201614
N     10.392564    11.925827     0.414525    -0.197235
N     12.443351     3.635514    16.245502    -0.195453
N     12.812765    14.364203    12.093410    -0.219185
N     10.142567     1.760339     6.536648    -0.201410
N     13.491063    17.584826    11.925836    -0.197507
N     11.440244     1.753858     3.635511    -0.197514
N     12.812756     3.635150     5.905950    -0.218827
N     26.064981    16.239014    11.462712    -0.202113
N     13.491047     0.414527     6.073524    -0.197965
N     27.362655    16.245495    14.363849    -0.195399
O      9.628280     6.474367     5.275612    -0.635717
O      7.988274     7.779140     5.802814    -0.646105
O      5.687488     7.373614     4.059576    -0.619489
O      6.652387     8.500732     2.460872    -0.669447
O      9.800245     8.014570     2.654726    -0.646854
O      9.566184     5.887947     2.291679    -0.634167
O      6.760656     5.327627     2.270979    -0.637229
O      7.360929     4.760469     4.314447    -0.618182
O     25.550682    11.524986    12.723748    -0.634188
O     23.910673    10.220213    12.196546    -0.645767
O     21.609886    10.625739    13.939784    -0.618609
O     22.574781     9.498621    15.538488    -0.669136
O     25.722640     9.984783    15.344634    -0.647100
O     25.488583    12.111406    15.707681    -0.635102
O     22.683057    12.671726    15.728381    -0.637313
O     23.283333    13.238884    13.684913    -0.618418
O     14.255324     5.275613    11.524990    -0.635327
O     15.895333     5.802813    10.220217    -0.646744
O     18.196118     4.059577    10.625742    -0.618198
O     17.231219     2.460874     9.498622    -0.668044
O     14.083360     2.654727     9.984785    -0.646069
O     14.317418     2.291681    12.111409    -0.634739
O     17.122945     2.270982    12.671729    -0.636627
O     16.522672     4.314448    13.238889    -0.617353
O     14.255336    12.723740     6.474370    -0.634268
O     15.895342    12.196540     7.779143    -0.646342
O     18.196131    13.939776     7.373618    -0.619370
O     17.231235    15.538479     8.500738    -0.669165
O     14.083376    15.344626     8.014575    -0.647371
O     14.317437    15.707672     5.887951    -0.635365
O     17.122964    15.728371     5.327631    -0.635667
O     16.522688    13.684905     4.760471    -0.616439

The following XYZ coordinates are in angstroms. Other properties are in atomic units.
The sperically averaged electron density of each atom fit to a function of the form exp(a - br)
eigen_1, eigen_2 and eigen_3 are the three eigenvalues of traceless quadrupole moment tensor
  atom number  atomic symbol              X              Y              Z     net charge C6 coefficient C8 coefficient C10 coefficient fluctuating dipole atomic polarizability isotropic forcefield polarizability              a              b squared Pearson coefficient          <r^3>          <r^4>         wp_QDO          m_QDO          q_QDO       dipole_x       dipole_y       dipole_z         dipole            Qxy            Qxz            Qyz     Q(x^2-y^2)  Q(3z^2 - R^2)        eigen_1        eigen_2        eigen_3 static polarizability      alpha(xx)      alpha(xy)      alpha(xz)      alpha(yy)      alpha(yz)      alpha(zz) atomic spin moment
            1             Er       7.930078       6.889791       3.633891       1.936933     126.972086 0.31864714E+04  0.10911153E+06                                16.840980                           15.365775       2.122561       2.434261                    0.998793      71.356798     166.232399       0.643747       0.277863      -1.330171      -0.008382      -0.001162       0.007366       0.011219       0.005898      -0.015081      -0.010916      -0.087990       0.085532      -0.060976       0.018740       0.042236             19.074825      22.895522      -0.041224       4.010970      16.178465       1.011767      18.150489           0.000002
            2             Er      23.852477      11.109562      14.365469       1.937056     126.941600 0.31855811E+04  0.10907392E+06                                16.838773                           15.364147       2.119515       2.433438                    0.998786      71.350042     166.213696       0.643746       0.277881      -1.330143      -0.010613       0.001642      -0.006630       0.012620      -0.005486       0.014767      -0.010165      -0.088204       0.085093      -0.060889       0.019522       0.041367             19.071886      22.893656       0.041637      -4.009276      16.175051       1.011946      18.146953           0.000006
            3             Er      15.953526       3.633892      11.109565       1.935590     127.295802 0.31969392E+04  0.10956779E+06                                16.874444                           15.395352       2.115237       2.431432                    0.998766      71.418993     166.491443       0.642808       0.278020      -1.329886       0.008309       0.007149       0.000672       0.010982       0.015288       0.005743       0.009948      -0.087645       0.085990      -0.060926       0.019585       0.041341             19.113627      22.941374      -4.018532      -0.041373      18.189550      -1.018237      16.209958           0.000002
            4             Er      15.953541      14.365461       6.889795       1.936836     127.034360 0.31886391E+04  0.10920687E+06                                16.848110                           15.372520       2.120571       2.433374                    0.998783      71.368404     166.288201       0.643495       0.277918      -1.330075       0.010034      -0.006340      -0.001017       0.011913      -0.015101      -0.004780       0.010203      -0.086756       0.087423      -0.060604       0.019399       0.041205             19.082431      22.903469       4.011088       0.040945      18.158413      -1.012946      16.185410          -0.000000
            5             Cu      11.923184      12.351872       1.632542       0.214683      99.912244 0.19880682E+04  0.64072278E+05                                18.470152                           15.393978       1.183439       2.146955                    0.996896      54.794092     149.341854       0.425173       0.446994      -1.115300       0.000599      -0.000700       0.021249       0.021268       0.013542       0.013526      -0.011455      -0.002492      -0.009545      -0.025853       0.010602       0.015252             22.091369      27.848225       3.420310       4.114396      19.964154       1.689517      18.461727          -0.000002
            6             Cu      11.923168       5.647481      16.366818       0.213997      99.999935 0.19901742E+04  0.64157492E+05                                18.480074                           15.401653       1.184789       2.147034                    0.996909      54.822193     149.441387       0.425084       0.446966      -1.115311       0.000141       0.001258      -0.021013       0.021051      -0.014051      -0.013461      -0.011788      -0.002617      -0.008813      -0.026327       0.010729       0.015598             22.103837      27.863827      -3.423170      -4.118278      19.973443       1.692394      18.474241          -0.000008
            7             Cu      11.960428       1.632543       5.647479       0.214238      99.991656 0.19898398E+04  0.64144632E+05                                18.480207                           15.401032       1.183214       2.146714                    0.996903      54.816598     149.428395       0.425061       0.447005      -1.115276      -0.000292       0.020880       0.000703       0.020894      -0.013278       0.014130       0.011115       0.003700       0.010436      -0.025880       0.009827       0.016052             22.104354      27.865796      -4.119649       3.421630      18.472843      -1.692738      19.974422          -0.000008
            8             Cu      27.882841      16.366810      12.351881       0.214259      99.896223 0.19876585E+04  0.64053063E+05                                18.464762                           15.389551       1.189676       2.148607                    0.996957      54.798517     149.326272       0.425370       0.446829      -1.115450      -0.000574      -0.021218      -0.001226       0.021261       0.013380      -0.013307       0.011481       0.003200       0.006716      -0.025565       0.010772       0.014794             22.084877      27.842304       4.116996      -3.418776      18.457394      -1.690593      19.954933          -0.000011
            9              H       7.636387       7.662325       8.328304       0.123246       1.100238 0.80863218E+01  0.78258833E+02                                 1.659155                            1.587399      -0.855610       2.480600                    0.999271       3.186350       8.379069       0.541591       1.168564      -0.737633      -0.035292       0.017174      -0.009309       0.040338      -0.012519      -0.002137       0.001531       0.022134      -0.004288      -0.016013      -0.001757       0.017770              1.658746       1.889871      -0.284594       0.196612       1.562884      -0.076127       1.523484           0.000012
           10              H       8.163417       7.345537      10.545825       0.116191       1.122253 0.82793523E+01  0.80741952E+02                                 1.687583                            1.610719      -0.876090       2.465836                    0.998989       3.272947       8.689233       0.534477       1.175099      -0.735319      -0.026590       0.013805       0.025104       0.039087      -0.010166      -0.004156      -0.000308       0.024798       0.017290      -0.019033       0.004255       0.014778              1.694623       1.671338      -0.161992      -0.300414       1.489045       0.208321       1.923485           0.000006
           11              H      11.045372       5.952387       7.291541       0.100674       0.968492 0.70807065E+01  0.68791878E+02                                 1.722343                            1.635316      -1.436769       2.185715                    0.992520       4.015422      11.941322       0.445131       1.416309      -0.677435       0.019238      -0.011289      -0.026515       0.034650      -0.007640      -0.003756       0.002226       0.001569       0.014644      -0.010174       0.000813       0.009362              1.750294       1.768492      -0.135338      -0.386582       1.502378       0.176745       1.980011           0.000001
           12              H      11.558071       5.610400       9.494662       0.111604       0.920891 0.67900142E+01  0.64692417E+02                                 1.622256                            1.571328      -1.004037       2.402841                    0.997227       3.594707      10.278277       0.471443       1.363623      -0.690096       0.031808      -0.015995       0.009102       0.036748      -0.011042       0.003291      -0.001032       0.013288       0.006917      -0.014073       0.001254       0.012818              1.622241       1.813766      -0.277609       0.186377       1.471166      -0.106632       1.581792           0.000002
           13              H      11.007154       4.377445      11.548389       0.120343       0.989631 0.71828172E+01  0.69848068E+02                                 1.739329                            1.642448      -1.324313       2.255075                    0.993493       3.808635      11.233511       0.447226       1.408379      -0.680194       0.006794      -0.022063      -0.021479       0.031532      -0.003455       0.003862       0.002631      -0.005083       0.016031      -0.008514       0.001559       0.006955              1.785430       1.347056      -0.092591      -0.000984       2.154031       0.432344       1.855204           0.000002
           14              H      11.640864       4.168654      13.704713       0.077894       1.094990 0.78115040E+01  0.77188244E+02                                 1.826429                            1.684317      -1.197479       2.295286                    0.994368       3.907541      11.431292       0.455140       1.361898      -0.689333       0.023339      -0.035010       0.007122       0.042674      -0.011524       0.000645       0.000055      -0.012318      -0.001812      -0.012793      -0.000582       0.013374              1.913127       1.569053      -0.438519       0.238853       2.448863      -0.318147       1.721465           0.000001
           15              H       9.645792       8.042113      12.433958       0.130435       0.948213 0.67592385E+01  0.64430634E+02                                 1.665742                            1.575370      -1.096133       2.368439                    0.996755       3.572906      10.272775       0.466673       1.376888      -0.687311      -0.016066       0.029764      -0.008464       0.034866      -0.004140       0.003813       0.000036      -0.014015       0.013115      -0.011201       0.004591       0.006610              1.695002       1.484563      -0.366704       0.133911       2.068894      -0.135153       1.531549           0.000003
           16              H      10.365483       7.714525      14.557882       0.087616       1.091436 0.73999499E+01  0.72107609E+02                                 1.819643                            1.635284      -1.210927       2.288353                    0.995448       3.843696      11.150531       0.463837       1.355154      -0.690488      -0.008641       0.033413       0.024717       0.042450      -0.008515       0.003083       0.002894      -0.006928       0.013684      -0.012495       0.005310       0.007185              1.946078       1.435421      -0.163027      -0.153308       2.141415       0.653909       2.261399           0.000001
           17              H      20.812180      10.166031       1.454348       0.110706       1.141909 0.84771424E+01  0.84729298E+02                                 1.821222                            1.714902      -1.207048       2.306714                    0.994840       3.668644      10.481073       0.471044       1.300949      -0.703577       0.030119       0.013058      -0.016006       0.036522       0.002547      -0.003507      -0.009663       0.006043      -0.021736      -0.013863       0.002867       0.010996              1.856984       2.288764       0.184333      -0.409192       1.545215      -0.229838       1.736974           0.000001
           18              H      18.742269      11.103797       1.060162       0.109002       1.011464 0.74560228E+01  0.72675687E+02                                 1.721542                            1.640985      -1.137479       2.335748                    0.995398       3.700127      10.680069       0.463971       1.354357      -0.691687      -0.001411       0.028005      -0.021897       0.035577      -0.002881       0.000914      -0.012054       0.006195      -0.020173      -0.015825       0.004734       0.011091              1.746144       1.563044      -0.133566       0.006487       1.928500      -0.443235       1.746890           0.000001
           19              H      19.186499       7.604725       4.051656       0.122187       1.089875 0.79234211E+01  0.76109556E+02                                 1.629154                            1.555399      -0.914900       2.451861                    0.998965       3.168542       8.235994       0.556900       1.144991      -0.743189       0.003621      -0.030119       0.028882       0.041886       0.002221      -0.006267      -0.014308      -0.002490      -0.001560      -0.014609      -0.002214       0.016823              1.632385       1.532082      -0.167292       0.080538       1.749153      -0.406720       1.615918           0.000009
           20              H      17.119772       8.524492       3.668270       0.110269       1.095508 0.80381140E+01  0.78496782E+02                                 1.712421                            1.625046      -0.915324       2.439178                    0.998758       3.415948       9.338588       0.509096       1.231994      -0.720339      -0.025579      -0.015671       0.020410       0.036283       0.001226      -0.003073      -0.014586       0.006034      -0.016538      -0.017813       0.004710       0.013103              1.743299       2.164983       0.139741      -0.375920       1.488336      -0.152697       1.576577           0.000003
           21              H      16.436706      10.826607       0.113396       0.128200       0.874636 0.61035148E+01  0.56969015E+02                                 1.605962                            1.518143      -1.084724       2.376279                    0.996324       3.577510      10.328268       0.463415       1.416044      -0.679462       0.021125      -0.000802      -0.028687       0.035634      -0.006005      -0.004016      -0.000342       0.014293       0.014684      -0.011960       0.002230       0.009731              1.658254       1.731237      -0.050579      -0.398148       1.367059       0.030155       1.876466           0.000002
           22              H      22.254742      11.582586      17.871565       0.100937       1.091908 0.77499855E+01  0.76601587E+02                                 1.840815                            1.692521      -1.296555       2.263322                    0.993925       3.849857      11.347334       0.447065       1.386113      -0.684758      -0.011768       0.010189      -0.044575       0.047214      -0.003186       0.002741      -0.001324       0.017249       0.030077      -0.014235       0.002970       0.011265              1.913573       1.627233      -0.095173       0.257738       1.615422      -0.321115       2.498065           0.000002
           23              H      15.761594      10.448622       4.026457       0.130378       0.987419 0.73123797E+01  0.70910854E+02                                 1.700024                            1.631398      -1.079768       2.379260                    0.996655       3.552818      10.219699       0.462764       1.364873      -0.690535       0.013615      -0.002305       0.032812       0.035599      -0.004066       0.004911       0.000656       0.011533       0.022098      -0.011001       0.000576       0.010425              1.712403       1.523270      -0.100706       0.066999       1.447022      -0.154110       2.166916           0.000002
           24              H      13.670984      11.245993       3.682669       0.083921       1.042425 0.73019492E+01  0.71216984E+02                                 1.791590                            1.645974      -1.254625       2.270445                    0.994235       3.928188      11.559662       0.451360       1.391356      -0.683052      -0.021255       0.007632       0.036379       0.042819      -0.002653      -0.004454       0.001692       0.012172       0.027404      -0.011237      -0.000270       0.011506              1.894557       1.956095      -0.115898      -0.623561       1.453450       0.053587       2.274125           0.000001
           25              H      11.623357       4.807626       1.488547       0.104788       1.008964 0.71245491E+01  0.69193112E+02                                 1.760994                            1.631878      -1.422159       2.195980                    0.992819       3.950862      11.674539       0.449937       1.401681      -0.680487      -0.022139      -0.025889       0.001209       0.034086       0.003369      -0.002762       0.002301      -0.002892      -0.019063      -0.008052       0.001194       0.006858              1.851289       1.910146       0.565027       0.003299       2.197734       0.025532       1.445987           0.000000
           26              H      13.819056       4.557435       0.853170       0.105012       1.169699 0.88546564E+01  0.88300840E+02                                 1.761205                            1.685414      -1.043231       2.373507                    0.997342       3.504033       9.578192       0.510552       1.203020      -0.726992       0.009969      -0.030709      -0.008613       0.033416      -0.000892      -0.004443       0.006418      -0.006765      -0.034533      -0.014325       0.002844       0.011481              1.763431       1.725756      -0.162991      -0.127383       2.150319       0.181321       1.414218          -0.000000
           27              H      12.202936       8.727884       2.039327       0.110631       0.969373 0.69646358E+01  0.67067591E+02                                 1.704696                            1.608402      -1.201254       2.308004                    0.994905       3.748203      10.927461       0.456636       1.392906      -0.683484      -0.013948       0.033267       0.008198       0.036993      -0.002171      -0.003744       0.005411      -0.007877      -0.022942      -0.010242      -0.000237       0.010479              1.754327       1.633731      -0.240486      -0.104235       2.170830       0.232606       1.458419           0.000001
           28              H      14.408189       8.474093       1.385951       0.104385       1.012234 0.72634640E+01  0.70982294E+02                                 1.773650                            1.655414      -1.459736       2.178413                    0.992341       3.991356      11.884809       0.442995       1.414819      -0.677958       0.017093       0.026704      -0.001521       0.031743      -0.001407      -0.002846       0.003386       0.000321      -0.032677      -0.011937       0.004048       0.007888              1.842907       1.973683       0.522035      -0.088801       2.151374       0.057250       1.403664           0.000001
           29              H      16.162833       4.589834       1.421949       0.124397       1.095042 0.79503429E+01  0.76450393E+02                                 1.632655                            1.557414      -0.914519       2.448919                    0.998843       3.188751       8.299170       0.556748       1.144073      -0.743169      -0.011799      -0.022984       0.024284       0.035457      -0.004695      -0.006309      -0.014168      -0.003088      -0.017503      -0.018821       0.004429       0.014392              1.639860       1.657602       0.177009      -0.262470       1.691430      -0.343175       1.570547           0.000001
           30              H       2.366073       4.388241       0.579579       0.085768       1.255827 0.88759624E+01  0.88543751E+02                                 1.854410                            1.688597      -0.931835       2.426645                    0.998010       3.504807       9.573916       0.509678       1.204670      -0.726930       0.024137      -0.035064       0.016214       0.045552      -0.004951      -0.005433      -0.015205      -0.005653      -0.021229      -0.019579       0.003211       0.016368              1.951439       2.053760      -0.708990       0.025556       2.284895      -0.140902       1.515664          -0.000000
           31              H      23.821502       8.121312      17.581775       0.135227       0.907526 0.64704030E+01  0.61421037E+02                                 1.657933                            1.572274      -1.306289       2.276913                    0.994079       3.669068      10.762110       0.450364       1.432703      -0.675937      -0.017174       0.028609      -0.012389       0.035594      -0.002453      -0.005382      -0.009274      -0.000568      -0.023238      -0.014716       0.005447       0.009270              1.694544       1.740944      -0.367138      -0.018049       1.928867      -0.124296       1.413821           0.000001
           32              H      25.969434       7.851321      16.825802       0.092992       1.025777 0.71307225E+01  0.69105372E+02                                 1.773275                            1.627942      -1.198241       2.303926                    0.994741       3.830243      11.219532       0.453474       1.393720      -0.683061       0.014561       0.034888      -0.022879       0.044189      -0.000727      -0.004750      -0.007162      -0.000049      -0.022608      -0.012324       0.004409       0.007915              1.856085       1.734410       0.317734      -0.390802       1.986340      -0.398194       1.847504           0.000001
           33              H       5.593542       3.365878       1.130360       0.112957       1.049840 0.75512138E+01  0.73900722E+02                                 1.771283                            1.654441      -1.230581       2.296282                    0.994741       3.729065      10.815572       0.460423       1.359305      -0.690464      -0.005415       0.026750      -0.024870       0.036924       0.000563       0.005432      -0.003820      -0.011849       0.014218      -0.010511       0.001581       0.008929              1.840236       1.451982      -0.095138       0.218930       2.064519      -0.485120       2.004208           0.000001
           34              H       4.927984       1.198757       0.755973       0.096901       1.115983 0.81410750E+01  0.80850353E+02                                 1.802079                            1.683489      -1.295899       2.244786                    0.994246       3.899800      11.240947       0.472428       1.305479      -0.700368      -0.012320      -0.005051      -0.026371       0.029542       0.004317       0.006001      -0.000175      -0.018570       0.000719      -0.012997       0.002726       0.010271              1.852381       1.539144       0.127353       0.432547       1.655112       0.131168       2.362887           0.000000
           35              H       7.069546       2.312918       4.688833       0.108289       0.995604 0.71656687E+01  0.69495878E+02                                 1.728467                            1.625395      -1.306362       2.254659                    0.993937       3.845982      11.252327       0.456785       1.382586      -0.684758       0.014194       0.011112       0.030921       0.035791       0.001776       0.005431       0.000439      -0.003490       0.009405      -0.006666       0.000182       0.006484              1.779042       1.554796       0.151427       0.355662       1.544078       0.144030       2.238252           0.000001
           36              H       6.497929       0.111598       4.273048       0.118592       0.934868 0.66512242E+01  0.63281839E+02                                 1.663366                            1.572112      -1.102777       2.361407                    0.996209       3.642076      10.535392       0.461989       1.393468      -0.683789       0.010916      -0.026370       0.026261       0.038783      -0.000475       0.007549      -0.003690      -0.014782       0.010425      -0.012733       0.002772       0.009961              1.713166       1.350849       0.006054       0.082706       1.918658      -0.391990       1.869991           0.000001
           37              H      11.292185      17.367570       1.654141       0.123913       1.113618 0.82299439E+01  0.80096225E+02                                 1.678204                            1.606724      -0.885269       2.460501                    0.999328       3.225967       8.540467       0.535025       1.176298      -0.735534      -0.023159       0.024940      -0.003123       0.034178      -0.004226       0.007589       0.001814       0.003782      -0.044988      -0.017537       0.004259       0.013278              1.688713       1.705973      -0.300364       0.047426       1.911744      -0.118072       1.448423          -0.000000
           38              H      10.730122      15.184249       1.328353       0.080696       1.290392 0.94257316E+01  0.94968555E+02                                 1.851678                            1.714617      -0.975807       2.396454                    0.998031       3.495752       9.439142       0.519746       1.169635      -0.736037      -0.040766      -0.006461      -0.009453       0.042344      -0.005587       0.006622      -0.000375       0.006730      -0.048527      -0.017716       0.001975       0.015741              1.910602       2.406860       0.392225       0.330835       1.729429       0.151772       1.595515          -0.000001
           39              H      14.941597      16.138215       2.739503       0.129017       0.924401 0.67982743E+01  0.65143496E+02                                 1.659321                            1.597876      -1.244858       2.300671                    0.994584       3.663018      10.691583       0.453853       1.408377      -0.680841       0.029028       0.007432       0.016218       0.034072       0.004812       0.007524      -0.000247      -0.000778      -0.016926      -0.010698       0.001103       0.009594              1.667340       2.073322       0.093150       0.203650       1.503274       0.077539       1.425423           0.000001
           40              H      14.287185      14.014292       2.307518       0.087339       1.002948 0.71570071E+01  0.69356428E+02                                 1.738500                            1.625342      -1.204932       2.299081                    0.994707       3.833414      11.192900       0.456627       1.384170      -0.684902       0.030736      -0.030595       0.010923       0.044722      -0.007371       0.007024       0.000228       0.002804      -0.023594      -0.011720      -0.001144       0.012864              1.799171       1.856150      -0.465884       0.043931       2.180234      -0.051783       1.361128           0.000000
           41              H      23.558790      10.337028       9.671056       0.123580       1.103236 0.81142260E+01  0.78607955E+02                                 1.663315                            1.591049      -0.865559       2.476751                    0.999238       3.189278       8.394969       0.540425       1.169907      -0.737315      -0.034859      -0.016840       0.009533       0.039870       0.012829       0.002256       0.001423       0.022381      -0.004126      -0.016345      -0.001726       0.018071              1.662957       1.895317       0.286029      -0.197574       1.566596      -0.076524       1.526957           0.000012
           42              H       8.163423      10.653816       7.453535       0.116811       1.120632 0.82654665E+01  0.80575384E+02                                 1.686142                            1.609531      -0.879168       2.464844                    0.998943       3.270681       8.682478       0.534574       1.175338      -0.735257      -0.026675      -0.014265      -0.024687       0.039045       0.009993       0.004202      -0.000470       0.024877       0.017695      -0.019042       0.004366       0.014676              1.693117       1.669836       0.161648       0.299735       1.487894       0.207934       1.921621           0.000006
           43              H      11.045377      12.046966      10.707819       0.100152       0.969078 0.70831871E+01  0.68792676E+02                                 1.720027                            1.633268      -1.430036       2.188532                    0.992588       4.010331      11.907573       0.446555       1.412268      -0.678208       0.019469       0.011539       0.026603       0.034927       0.007835       0.003803       0.002147       0.001657       0.014605      -0.010377       0.000926       0.009451              1.747896       1.766032       0.134983       0.385648       1.500639       0.176371       1.977018           0.000001
           44              H      11.558080      12.388953       8.504698       0.111656       0.920976 0.67894711E+01  0.64675320E+02                                 1.621263                            1.570381      -1.000357       2.404468                    0.997305       3.592471      10.265425       0.472061       1.362088      -0.690404       0.031962       0.015937      -0.009202       0.036882       0.010984      -0.003280      -0.000876       0.013109       0.006649      -0.013946       0.001232       0.012714              1.621251       1.812662       0.277363      -0.186233       1.470317      -0.106496       1.580775           0.000002
           45              H      11.007167      13.621908       6.450971       0.119204       0.991838 0.71972808E+01  0.69957108E+02                                 1.734801                            1.638595      -1.307429       2.261148                    0.993762       3.802577      11.178199       0.450440       1.398963      -0.681986       0.006764       0.022274       0.021804       0.031895       0.003493      -0.003754       0.002677      -0.005331       0.016248      -0.008587       0.001599       0.006988              1.780571       1.344304       0.092184       0.000918       2.147366       0.430040       1.850043           0.000002
           46              H      11.640880      13.830699       4.294647       0.078094       1.094110 0.78022459E+01  0.77057569E+02                                 1.823937                            1.682130      -1.190781       2.298010                    0.994479       3.902634      11.406133       0.456016       1.359975      -0.689723       0.023215       0.035157      -0.007177       0.042737       0.011479      -0.000568       0.000179      -0.012068      -0.001563      -0.012735      -0.000495       0.013230              1.910433       1.567103       0.437706      -0.238379       2.445125      -0.317552       1.719071           0.000001
           47              H       9.645798       9.957240       5.565402       0.129957       0.949827 0.67752824E+01  0.64648052E+02                                 1.670530                            1.579470      -1.110305       2.362922                    0.996566       3.580588      10.313644       0.464891       1.380788      -0.686547      -0.016120      -0.030009       0.008166       0.035030       0.004084      -0.003816      -0.000036      -0.013903       0.013058      -0.011115       0.004496       0.006619              1.700031       1.488519       0.368675      -0.134567       2.076000      -0.135965       1.535573           0.000003
           48              H      10.365492      10.284828       3.441478       0.087455       1.091803 0.74030140E+01  0.72124498E+02                                 1.817767                            1.633964      -1.199500       2.293024                    0.995632       3.841566      11.133043       0.464862       1.352407      -0.691034      -0.008793      -0.033104      -0.025048       0.042433       0.008472      -0.003117       0.002952      -0.007247       0.012658      -0.012402       0.005041       0.007360              1.943819       1.434280       0.162664       0.152980       2.138501       0.652265       2.258677           0.000001
           49              H      20.812169       7.833322      16.545012       0.109338       1.143231 0.84850054E+01  0.84787030E+02                                 1.818754                            1.712682      -1.186863       2.314292                    0.995191       3.668831      10.463975       0.472820       1.296381      -0.704532       0.030284      -0.013219       0.016408       0.036893      -0.002636       0.003618      -0.009572       0.006454      -0.021965      -0.013889       0.002749       0.011140              1.854416       2.285309      -0.184109       0.408449       1.543285      -0.229383       1.734654           0.000001
           50              H      18.742256       6.895556      16.939198       0.109346       1.009574 0.74398257E+01  0.72492749E+02                                 1.721076                            1.640528      -1.141646       2.334522                    0.995334       3.697437      10.677365       0.463381       1.356550      -0.691271      -0.001299      -0.027950       0.021755       0.035442       0.002829      -0.001071      -0.012030       0.006458      -0.019612      -0.015754       0.004683       0.011071              1.745682       1.562554       0.133455      -0.006473       1.928022      -0.443147       1.746471           0.000001
           51              H      19.186496      10.394628      13.947704       0.123412       1.090003 0.79267471E+01  0.76165485E+02                                 1.630760                            1.556920      -0.920983       2.449618                    0.998928       3.168061       8.241691       0.555871       1.146750      -0.742748       0.003649       0.029730      -0.028447       0.041309      -0.002281       0.006310      -0.014289      -0.002663      -0.001314      -0.014533      -0.002361       0.016895              1.633979       1.533678       0.167600      -0.080679       1.750840      -0.407231       1.617421           0.000008
           52              H      17.119768       9.474861      14.331090       0.110668       1.097524 0.80606633E+01  0.78825595E+02                                 1.719876                            1.631552      -0.937366       2.430873                    0.998617       3.420871       9.379257       0.505763       1.238404      -0.718917      -0.025302       0.015461      -0.020429       0.036008      -0.001118       0.003086      -0.014696       0.006069      -0.016779      -0.017970       0.004833       0.013137              1.751137       2.176191      -0.140925       0.378873       1.494096      -0.153847       1.583125           0.000003
           53              H      16.436692       7.172746      17.885964       0.129189       0.872895 0.60915539E+01  0.56853154E+02                                 1.606587                            1.518808      -1.095025       2.372507                    0.996179       3.579133      10.346626       0.462137       1.420067      -0.678698       0.020979       0.000932       0.028319       0.035256       0.006033       0.004057      -0.000362       0.013939       0.014789      -0.011874       0.002191       0.009683              1.658884       1.731843       0.050577       0.397994       1.367732       0.030082       1.877078           0.000001
           54              H       6.332346       6.416767       0.127795       0.101295       1.089374 0.77284287E+01  0.76347146E+02                                 1.839369                            1.691262      -1.298761       2.262863                    0.993863       3.846135      11.339018       0.446727       1.387912      -0.684430      -0.011484      -0.010481       0.044388       0.047033       0.003075      -0.002880      -0.001180       0.017499       0.030222      -0.014331       0.002947       0.011383              1.912035       1.626018       0.095087      -0.257551       1.614223      -0.320810       2.495862           0.000001
           55              H      15.761585       7.550731      13.972903       0.130761       0.985491 0.72971044E+01  0.70748756E+02                                 1.700309                            1.631694      -1.092523       2.374581                    0.996495       3.552106      10.227507       0.461721       1.368227      -0.689887       0.013268       0.002111      -0.032576       0.035237       0.004019      -0.004982       0.000561       0.011949       0.022515      -0.011183       0.000548       0.010635              1.712699       1.523603       0.100769      -0.066931       1.447307      -0.154053       2.167187           0.000002
           56              H      13.670973       6.753360      14.316691       0.084098       1.041553 0.72945717E+01  0.71124677E+02                                 1.790402                            1.645009      -1.253700       2.271122                    0.994274       3.925764      11.549616       0.451562       1.391131      -0.683102      -0.021151      -0.007719      -0.036552       0.042930       0.002714       0.004420       0.001691       0.012117       0.027422      -0.011237      -0.000249       0.011486              1.893219       1.954685       0.115801       0.622806       1.452661       0.053570       2.272310           0.000001
           57              H      27.545758      13.191727      16.510813       0.104060       1.011773 0.71499138E+01  0.69533790E+02                                 1.767585                            1.637270      -1.431930       2.191674                    0.992635       3.964066      11.739488       0.447961       1.405954      -0.679650      -0.022098       0.025839      -0.001116       0.034018      -0.003464       0.002806       0.002279      -0.003080      -0.019773      -0.008264       0.001166       0.007098              1.858690       1.918008      -0.569198      -0.003278       2.207631       0.025657       1.450430           0.000000
           58              H      13.819057      13.441918      17.146190       0.105249       1.170573 0.88647764E+01  0.88439630E+02                                 1.763205                            1.687283      -1.045432       2.372782                    0.997325       3.505568       9.588910       0.509786       1.204313      -0.726693       0.009659       0.030701       0.008646       0.033325       0.000941       0.004465       0.006458      -0.006626      -0.034940      -0.014460       0.002937       0.011522              1.765430       1.727761       0.163164       0.127600       2.152916       0.181575       1.415612          -0.000000
           59              H      12.202929       9.271469      15.960033       0.110988       0.970256 0.69755582E+01  0.67233746E+02                                 1.709218                            1.612326      -1.215548       2.301845                    0.994672       3.757446      10.977851       0.454716       1.397520      -0.682567      -0.013397      -0.033003      -0.008194       0.036549       0.002324       0.003783       0.005474      -0.007574      -0.023157      -0.010323      -0.000203       0.010526              1.759140       1.637888       0.241606       0.104778       2.177692       0.233777       1.461839           0.000001
           60              H      14.408182       9.525260      16.613409       0.104250       1.013498 0.72757581E+01  0.71147284E+02                                 1.776525                            1.657891      -1.461765       2.177493                    0.992295       3.997395      11.914626       0.442141       1.416657      -0.677597       0.017002      -0.026510       0.001476       0.031529       0.001256       0.003047       0.003500       0.000127      -0.032742      -0.012062       0.004208       0.007854              1.846016       1.977145      -0.523519       0.088979       2.155349       0.057412       1.405553           0.000001
           61              H      16.162835      13.409519      16.577411       0.124985       1.094200 0.79434449E+01  0.76383233E+02                                 1.633607                            1.558148      -0.921352       2.447001                    0.998832       3.186267       8.298246       0.555747       1.146146      -0.742679      -0.011912       0.022687      -0.024063       0.035152       0.004687       0.006231      -0.014199      -0.003473      -0.017748      -0.018801       0.004245       0.014555              1.640888       1.658522      -0.177338       0.262820       1.692596      -0.343728       1.571545           0.000002
           62              H      18.288475      13.611112      17.419781       0.086022       1.249687 0.88240910E+01  0.87863162E+02                                 1.844975                            1.681100      -0.915056       2.433748                    0.998218       3.497094       9.531849       0.512178       1.201015      -0.727766       0.024179       0.035152      -0.016075       0.045593       0.005166       0.005296      -0.015163      -0.005728      -0.020902      -0.019497       0.003102       0.016394              1.940860       2.042278       0.702469      -0.025114       2.271136      -0.139494       1.509166          -0.000000
           63              H       7.899114       9.878041       0.417585       0.134926       0.906345 0.64605383E+01  0.61306596E+02                                 1.656960                            1.571468      -1.306515       2.277163                    0.994045       3.667236      10.756395       0.450292       1.433420      -0.675824      -0.017526      -0.029007       0.012677       0.036183       0.002165       0.005383      -0.009138      -0.000589      -0.023048      -0.014498       0.005281       0.009217              1.693483       1.739855       0.366690       0.018062       1.927492      -0.124154       1.413102           0.000001
           64              H      10.047046      10.148032       1.173558       0.092394       1.028671 0.71555049E+01  0.69419637E+02                                 1.777881                            1.631715      -1.205464       2.300319                    0.994664       3.839483      11.259978       0.452464       1.395339      -0.682726       0.014351      -0.034613       0.023169       0.044055       0.000615       0.004935      -0.007257      -0.000219      -0.023444      -0.012628       0.004418       0.008210              1.861141       1.738906      -0.319239       0.392577       1.992012      -0.400107       1.852505           0.000001
           65              H      21.515947      14.633475      16.869000       0.112334       1.053406 0.75804914E+01  0.74237285E+02                                 1.772825                            1.655696      -1.226572       2.297075                    0.994767       3.733266      10.821038       0.461197       1.356111      -0.691073      -0.005345      -0.026720       0.025069       0.037027      -0.000457      -0.005336      -0.003907      -0.011910       0.013897      -0.010423       0.001465       0.008958              1.841917       1.452918       0.095349      -0.219275       2.066616      -0.486128       2.006218           0.000001
           66              H      20.850393      16.800596      17.243387       0.096771       1.119070 0.81686642E+01  0.81188123E+02                                 1.804678                            1.685736      -1.300769       2.242408                    0.994192       3.905357      11.259184       0.472395       1.304545      -0.700535      -0.012287       0.005191       0.026424       0.029600      -0.004165      -0.006049      -0.000213      -0.018529       0.000846      -0.012985       0.002830       0.010155              1.855124       1.541136      -0.127618      -0.433586       1.657334       0.131394       2.366901           0.000000
           67              H      22.991957      15.686435      13.310527       0.108353       0.997604 0.71832651E+01  0.69710717E+02                                 1.730643                            1.627263      -1.314060       2.251065                    0.993808       3.851037      11.271455       0.456566       1.382371      -0.684770       0.013986      -0.010993      -0.031086       0.035816      -0.001875      -0.005551       0.000547      -0.003229       0.009260      -0.006677       0.000032       0.006646              1.781362       1.556631      -0.151766      -0.356474       1.545879       0.144413       2.241575           0.000001
           68              H      22.420345      17.887755      13.726312       0.120114       0.932477 0.66357443E+01  0.63151522E+02                                 1.666366                            1.574817      -1.196926       2.320033                    0.995092       3.647764      10.582646       0.459209       1.401528      -0.682223       0.010737       0.025797      -0.025679       0.037950       0.000527      -0.007654      -0.003589      -0.014999       0.010292      -0.012881       0.002924       0.009957              1.716345       1.352967      -0.006124      -0.082943       1.922437      -0.393030       1.873633           0.000001
           69              H      11.292158       0.631783      16.345219       0.124073       1.112995 0.82250963E+01  0.80045559E+02                                 1.678530                            1.607021      -0.884178       2.461230                    0.999308       3.224575       8.539489       0.534536       1.177425      -0.735282      -0.022976      -0.024958       0.003240       0.034077       0.004136      -0.007672       0.001982       0.003903      -0.045410      -0.017732       0.004425       0.013307              1.689046       1.706338       0.300410      -0.047463       1.912120      -0.118106       1.448680          -0.000001
           70              H      10.730099       2.815104      16.671007       0.080888       1.287705 0.94012713E+01  0.94640637E+02                                 1.847106                            1.710816      -0.965639       2.400481                    0.998149       3.493365       9.422148       0.521151       1.167485      -0.736531      -0.040873       0.006431       0.009657       0.042487       0.005596      -0.006490      -0.000374       0.006578      -0.048397      -0.017622       0.001979       0.015643              1.905701       2.399656      -0.390571      -0.329450       1.725417       0.151226       1.592031          -0.000001
           71              H      14.941574       1.861138      15.259857       0.129218       0.925415 0.68108874E+01  0.65332576E+02                                 1.664467                            1.602418      -1.266699       2.292048                    0.994254       3.672717      10.745877       0.451649       1.413772      -0.679795       0.029031      -0.007332      -0.015808       0.033859      -0.004819      -0.007700      -0.000376      -0.000874      -0.016916      -0.010908       0.001277       0.009632              1.672600       2.081158      -0.093744      -0.204947       1.507384       0.077928       1.429258           0.000001
           72              H      14.287165       3.985061      15.691842       0.089036       0.996899 0.71059835E+01  0.68748857E+02                                 1.732870                            1.620669      -1.203144       2.300827                    0.994746       3.821027      11.152834       0.456740       1.386104      -0.684564       0.030450       0.030054      -0.010483       0.044049       0.007518      -0.007028       0.000291       0.002746      -0.022997      -0.011676      -0.001212       0.012888              1.793053       1.849632       0.462976      -0.043613       2.171963      -0.051456       1.357566           0.000000
           73              H      16.247221       8.328301      10.337032       0.123934       1.099873 0.80834573E+01  0.78227956E+02                                 1.659037                            1.587337      -0.857405       2.479864                    0.999244       3.185485       8.377946       0.541463       1.168887      -0.737547       0.034619      -0.009547      -0.016894       0.039687       0.002238      -0.012749      -0.001382       0.013733      -0.031124      -0.016148      -0.002014       0.018162              1.658610       1.889616      -0.196548      -0.284463       1.523469       0.076112       1.562745           0.000012
           74              H      15.720192      10.545821      10.653821       0.117314       1.121004 0.82694431E+01  0.80640620E+02                                 1.688387                            1.611407      -0.886991       2.462320                    0.998886       3.269473       8.686597       0.533412       1.177513      -0.734765       0.026597       0.024491      -0.013965       0.038759       0.004105      -0.010192       0.000296       0.003355      -0.045751      -0.019044       0.004416       0.014627              1.695443       1.672137       0.300781      -0.162145       1.924568      -0.208549       1.489625           0.000006
           75              H      12.838233       7.291540      12.046972       0.100115       0.972293 0.71110726E+01  0.69122907E+02                                 1.722558                            1.635396      -1.431690       2.187063                    0.992567       4.016968      11.927633       0.446763       1.410400      -0.678515      -0.019225      -0.026586       0.011469       0.034756       0.003876      -0.007992      -0.002228      -0.006474      -0.010332      -0.010586       0.000914       0.009673              1.750554       1.768761       0.386911      -0.135450       1.980352      -0.176924       1.502550           0.000001
           76              H      12.325534       9.494660      12.388959       0.111346       0.920835 0.67838230E+01  0.64567119E+02                                 1.616851                            1.566393      -0.989980       2.408276                    0.997462       3.583961      10.215616       0.474473       1.356307      -0.691577      -0.032085       0.009242       0.016083       0.037061      -0.003345      -0.011050       0.000863       0.003118      -0.023650      -0.014159       0.001359       0.012799              1.616774       1.807156      -0.185281      -0.275980       1.576575       0.106006       1.466592           0.000002
           77              H      12.876451      11.548386      13.621916       0.119510       0.991767 0.71989505E+01  0.70015918E+02                                 1.738814                            1.641929      -1.310961       2.259925                    0.993664       3.808358      11.218749       0.448443       1.404335      -0.680958      -0.006837      -0.021648       0.022096       0.031680      -0.003780      -0.003445      -0.002770      -0.010767      -0.000066      -0.008588       0.001557       0.007032              1.784905       1.346692       0.001025      -0.092606       1.854608      -0.432337       2.153415           0.000002
           78              H      12.242742      13.704707      13.830708       0.077793       1.095273 0.78127870E+01  0.77174162E+02                                 1.823709                            1.682137      -1.185649       2.299792                    0.994574       3.903753      11.403778       0.456554       1.358151      -0.690076      -0.023454       0.007230       0.035162       0.042880      -0.000537      -0.011519      -0.000148      -0.005244       0.019411      -0.012782      -0.000591       0.013373              1.910085       1.566913      -0.238205      -0.437250       1.719026       0.317144       2.444315           0.000001
           79              H      14.237819      12.433952       9.957246       0.131381       0.947956 0.67585725E+01  0.64436373E+02                                 1.666802                            1.576319      -1.102247       2.366579                    0.996636       3.574439      10.285275       0.465978       1.378683      -0.686942       0.015799      -0.008193      -0.029614       0.034550      -0.003721      -0.004171      -0.000066      -0.013526       0.013852      -0.011080       0.004589       0.006491              1.696096       1.485446      -0.134042      -0.367065       1.532471       0.135286       2.070369           0.000003
           80              H      13.518129      14.557875      10.284834       0.087047       1.093470 0.74156946E+01  0.72287949E+02                                 1.820551                            1.636027      -1.208672       2.288971                    0.995494       3.846047      11.153638       0.464228       1.353507      -0.690808       0.008739       0.025047      -0.033534       0.042758      -0.003009      -0.008612      -0.002786      -0.010365       0.003750      -0.012546       0.005296       0.007251              1.947087       1.436038       0.153468      -0.163194       2.262711      -0.654399       2.142511           0.000001
           81              H      18.993828       1.454350       7.833321       0.108815       1.145510 0.85036990E+01  0.84993698E+02                                 1.818514                            1.712470      -1.186036       2.314365                    0.995121       3.670717      10.459764       0.473869       1.293211      -0.705187      -0.030670      -0.016575      -0.013321       0.037321       0.003554       0.002618       0.009811       0.014241       0.001849      -0.014121       0.002915       0.011206              1.854140       2.284975       0.408398       0.184091       1.734389       0.229318       1.543056           0.000001
           82              H       5.141340       1.060164       6.895555       0.108951       1.012747 0.74684957E+01  0.72838887E+02                                 1.724127                            1.643214      -1.139464       2.334765                    0.995398       3.703557      10.698396       0.463222       1.355771      -0.691401       0.001385      -0.021515      -0.027794       0.035175      -0.000937      -0.002852       0.012148       0.013230       0.000536      -0.015932       0.004803       0.011129              1.748833       1.565000      -0.006467      -0.133824       1.749717       0.444568       1.931783           0.000001
           83              H      20.619507       4.051657      10.394630       0.123728       1.087415 0.79039785E+01  0.75896515E+02                                 1.628730                            1.555151      -0.920610       2.450549                    0.998968       3.164100       8.230225       0.555903       1.147442      -0.742593      -0.003478       0.028417       0.029679       0.041237       0.006169       0.002311       0.014261      -0.000514       0.004474      -0.014494      -0.002290       0.016784              1.631921       1.531987      -0.080465      -0.167226       1.615343       0.406216       1.748434           0.000009
           84              H       6.763835       3.668270       9.474863       0.110878       1.096866 0.80543818E+01  0.78746799E+02                                 1.718993                            1.630762      -0.938685       2.430212                    0.998569       3.419588       9.373920       0.505971       1.238169      -0.718970       0.025065       0.020442       0.015598       0.035909       0.003008       0.001182       0.014682       0.011603      -0.001285      -0.018015       0.004958       0.013057              1.750232       2.174913       0.378552       0.140769       1.582338       0.153717       1.493445           0.000003
           85              H       7.446903       0.113399       7.172745       0.130678       0.867802 0.60481703E+01  0.56358164E+02                                 1.601990                            1.514699      -1.095747       2.373401                    0.996147       3.567920      10.312365       0.462076       1.422526      -0.678276      -0.020486      -0.027736       0.000808       0.034491       0.004134      -0.005973       0.000380      -0.000210      -0.028770      -0.011953       0.002137       0.009816              1.654008       1.726642       0.396272      -0.050355       1.871202      -0.030036       1.364180           0.000001
           86              H      17.551279      17.871553       6.416772       0.100300       1.091586 0.77446944E+01  0.76502884E+02                                 1.837162                            1.689487      -1.280674       2.269437                    0.994101       3.844365      11.311603       0.448638       1.382091      -0.685554       0.011889      -0.044760      -0.010548       0.047498      -0.002811      -0.003222       0.001195      -0.006581      -0.041501      -0.014429       0.002980       0.011449              1.909612       1.624254      -0.256875      -0.094842       2.492092       0.319972       1.612492           0.000002
           87              H       8.122017       4.026457       7.550732       0.130228       0.987981 0.73202382E+01  0.71038503E+02                                 1.704090                            1.634975      -1.094757       2.373448                    0.996496       3.557842      10.253115       0.460903       1.369394      -0.689650      -0.013602       0.032606       0.002138       0.035394      -0.004830      -0.004165      -0.000557      -0.005552      -0.029067      -0.011242       0.000691       0.010551              1.716581       1.526492      -0.067409      -0.101123       2.173262       0.154848       1.449989           0.000002
           88              H      10.212628       3.682669       6.753360       0.084926       1.040097 0.72831108E+01  0.70985288E+02                                 1.788702                            1.643708      -1.256546       2.270256                    0.994283       3.922611      11.538236       0.451742       1.391118      -0.683101       0.020929       0.036238      -0.007617       0.042536       0.004437      -0.002812      -0.001557      -0.007517      -0.032194      -0.011360      -0.000128       0.011488              1.891248       1.952613       0.621603      -0.115560       2.269583      -0.053390       1.451548           0.000001
           89              H      12.260242       1.488551      13.191731       0.104244       1.009777 0.71279571E+01  0.69194252E+02                                 1.757718                            1.629051      -1.407196       2.201805                    0.992940       3.943924      11.629244       0.451924       1.396161      -0.681555       0.022102       0.000821       0.026144       0.034244       0.002872       0.003531      -0.002206       0.008422       0.014072      -0.008250       0.001166       0.007085              1.847672       1.906386      -0.003321       0.563466       1.443597      -0.025419       2.193033           0.000000
           90              H      10.064543       0.853174      13.441922       0.104785       1.171826 0.88759581E+01  0.88581702E+02                                 1.764807                            1.688591      -1.049225       2.371139                    0.997312       3.507319       9.596275       0.509463       1.204661      -0.726620      -0.009972      -0.008619       0.030821       0.033521       0.004298      -0.000863      -0.006560       0.014229       0.027139      -0.014439       0.002989       0.011450              1.767088       1.729101       0.127806      -0.163613       1.416649      -0.181993       2.155515          -0.000001
           91              H      11.680670       2.039330       9.271470       0.111671       0.968429 0.69584719E+01  0.67018422E+02                                 1.706151                            1.609643      -1.211020       2.304142                    0.994747       3.750810      10.949238       0.455459       1.396292      -0.682814       0.013389       0.008169      -0.032772       0.036331       0.003851      -0.002237      -0.005503       0.008086       0.023386      -0.010560      -0.000050       0.010610              1.755878       1.634986       0.104421      -0.240885       1.459528      -0.233058       2.173120           0.000001
           92              H       9.475417       1.385953       9.525261       0.104638       1.013038 0.72683952E+01  0.71013511E+02                                 1.771382                            1.653532      -1.448861       2.182368                    0.992443       3.986931      11.854380       0.444412       1.410645      -0.678736      -0.016843      -0.001277      -0.026449       0.031383       0.003065      -0.001359      -0.003441       0.017093       0.016719      -0.012426       0.004312       0.008114              1.840405       1.970880       0.088599       0.520792       1.402214      -0.057214       2.148122           0.000001
           93              H       7.720766       1.421954      13.409523       0.124659       1.094089 0.79424575E+01  0.76367471E+02                                 1.633017                            1.557681      -0.923751       2.445290                    0.998776       3.187046       8.298552       0.556057       1.145602      -0.742805       0.011941       0.024066       0.022871       0.035282       0.006234      -0.004637       0.014157       0.006872       0.013735      -0.018681       0.004185       0.014496              1.640273       1.657995       0.262584       0.177089       1.570942       0.343373       1.691882           0.000001
           94              H      21.517524       0.579584      13.611116       0.086794       1.248323 0.88131424E+01  0.87743841E+02                                 1.845354                            1.681366      -0.923150       2.430596                    0.998097       3.494723       9.530833       0.511441       1.202888      -0.727342      -0.023891       0.016129       0.034867       0.045240       0.005442      -0.005175       0.015053       0.007627       0.018576      -0.019485       0.003296       0.016189              1.941315       2.042782      -0.025140      -0.702803       1.509405       0.139570       2.271758           0.000000
           95              H      15.984512      17.581765       9.878049       0.134807       0.910026 0.64924539E+01  0.61686752E+02                                 1.661213                            1.575081      -1.309231       2.275184                    0.994004       3.676193      10.790199       0.449878       1.432941      -0.675866       0.017253      -0.012470      -0.028873       0.035872       0.005401      -0.002441       0.009258       0.011433       0.012484      -0.014741       0.005490       0.009251              1.697999       1.744517       0.017972      -0.368671       1.416171       0.124778       1.933311           0.000001
           96              H      13.836580      16.825793      10.148039       0.092950       1.025494 0.71301842E+01  0.69115189E+02                                 1.774687                            1.629231      -1.204884       2.301224                    0.994638       3.833208      11.238114       0.452624       1.396034      -0.682616      -0.014396      -0.023177      -0.034818       0.044235       0.004887      -0.000557       0.007082       0.011184       0.011757      -0.012298       0.004225       0.008073              1.857557       1.735801       0.391224       0.317943       1.849026       0.398505       1.987845           0.000001
           97              H      18.290054       1.130365      14.633480       0.112887       1.049888 0.75518751E+01  0.73908491E+02                                 1.771284                            1.654493      -1.231227       2.295850                    0.994715       3.729239      10.816018       0.460426       1.359273      -0.690472       0.005289      -0.025188      -0.026568       0.036990      -0.005359       0.000578       0.003820      -0.012637       0.011062      -0.010387       0.001608       0.008779              1.840210       1.451971      -0.218884      -0.095068       2.004162       0.485012       2.064496           0.000001
           98              H      18.955609       0.755979      16.800603       0.097694       1.116340 0.81468524E+01  0.80958221E+02                                 1.805815                            1.686636      -1.313128       2.237820                    0.994093       3.904580      11.274669       0.470707       1.309435      -0.699526       0.012185      -0.025839       0.005083       0.029017      -0.005971       0.004052       0.000156      -0.009808       0.027042      -0.012874       0.002862       0.010012              1.856380       1.542012      -0.434173       0.127789       2.368901      -0.131632       1.658226           0.000000
           99              H      16.814051       4.688836      15.686442       0.108897       0.995388 0.71634593E+01  0.69457225E+02                                 1.726805                            1.624046      -1.309886       2.252962                    0.993840       3.843667      11.237886       0.457516       1.380718      -0.685106      -0.014189       0.030968      -0.011105       0.035828      -0.005302       0.001719      -0.000458      -0.006297       0.000367      -0.006476       0.000116       0.006360              1.777237       1.553366      -0.354911       0.151134       2.235521      -0.143655       1.542824           0.000001
          100              H      17.385664       4.273052      17.887764       0.119135       0.934482 0.66499838E+01  0.63296215E+02                                 1.666035                            1.574365      -1.187850       2.323488                    0.995179       3.647123      10.568051       0.460392       1.397724      -0.682953      -0.010685       0.026065       0.026061       0.038376      -0.007650      -0.000587       0.003580      -0.012711       0.016974      -0.012829       0.002860       0.009969              1.716044       1.352560      -0.083017       0.005959       1.873445       0.393410       1.922127           0.000001
          101              H      12.591435       1.654140       0.631778       0.124351       1.113045 0.82259330E+01  0.80058122E+02                                 1.678752                            1.607248      -0.888092       2.459567                    0.999299       3.224577       8.540561       0.534409       1.177639      -0.735227       0.022884      -0.003508      -0.024959       0.034043      -0.007688      -0.004236      -0.002099       0.024356       0.016427      -0.017589       0.004301       0.013289              1.689255       1.706470      -0.047452      -0.300475       1.448827       0.118143       1.912469          -0.000001
          102              H      13.153495       1.328353       2.815100       0.081660       1.292211 0.94442697E+01  0.95231662E+02                                 1.856028                            1.718329      -0.985054       2.392936                    0.997929       3.497541       9.457350       0.518105       1.172400      -0.735374       0.040538      -0.009465       0.006344       0.042109      -0.006522      -0.005690       0.000413       0.027604       0.014151      -0.017658       0.001869       0.015788              1.915249       2.413203      -0.332076       0.393743       1.598963      -0.152373       1.733580          -0.000001
          103              H       8.942022       2.739501       1.861134       0.128974       0.925846 0.68135789E+01  0.65351602E+02                                 1.663577                            1.601624      -1.257846       2.295236                    0.994325       3.671168      10.733678       0.452322       1.411813      -0.680169      -0.029237       0.016103      -0.007311       0.034169      -0.007417       0.004899       0.000466       0.007475       0.009610      -0.010589       0.001196       0.009393              1.671693       2.079851      -0.204759       0.093663       1.428589      -0.077858       1.506640           0.000001
          104              H       9.596431       2.307518       3.985058       0.089080       0.999091 0.71254760E+01  0.68988243E+02                                 1.735528                            1.622938      -1.208040       2.298674                    0.994661       3.826814      11.175731       0.456377       1.386185      -0.684519      -0.030388       0.010409       0.029979       0.043938      -0.007089      -0.007435      -0.000203       0.013121       0.008018      -0.011813      -0.001116       0.012929              1.795924       1.852683      -0.043760      -0.464147       1.359326       0.051579       2.175762           0.000000
          105              H      16.247224       9.671052       7.662328       0.122279       1.104525 0.81229417E+01  0.78688890E+02                                 1.662064                            1.589844      -0.852961       2.480961                    0.999292       3.192467       8.394593       0.541850       1.166882      -0.738023       0.035108       0.009357       0.017385       0.040278      -0.002059       0.012817      -0.001362       0.013455      -0.031670      -0.016360      -0.001743       0.018103              1.661714       1.894008       0.197449       0.285835       1.525738       0.076499       1.565396           0.000012
          106              H      15.720190       7.453532       7.345539       0.117773       1.117208 0.82347797E+01  0.80205704E+02                                 1.683152                            1.606905      -0.876388       2.466384                    0.998955       3.265216       8.665602       0.534802       1.175870      -0.735137       0.026375      -0.024621       0.013846       0.038646      -0.004116       0.010225       0.000416       0.003394      -0.045641      -0.019050       0.004428       0.014622              1.690048       1.666886      -0.298727       0.161133       1.917799      -0.207246       1.485459           0.000006
          107              H      12.838240      10.707813       5.952388       0.099984       0.972726 0.71122236E+01  0.69102629E+02                                 1.719414                            1.632692      -1.432518       2.186726                    0.992551       4.011157      11.888402       0.448521       1.405511      -0.679441      -0.019475       0.026748      -0.011637       0.035073      -0.003887       0.007860      -0.002163      -0.006462      -0.010227      -0.010450       0.000885       0.009565              1.747248       1.765393      -0.385532       0.134955       1.976236      -0.176303       1.500116           0.000001
          108              H      12.325537       8.504693       5.610401       0.111406       0.920918 0.67888032E+01  0.64664951E+02                                 1.620978                            1.570139      -0.998153       2.405285                    0.997335       3.592110      10.262823       0.472189       1.361803      -0.690466      -0.031940      -0.009252      -0.016330       0.037047       0.003352       0.010887       0.000912       0.003159      -0.023490      -0.013976       0.001281       0.012695              1.620957       1.812264       0.186131       0.277276       1.580512       0.106474       1.470093           0.000002
          109              H      12.876450       6.450967       4.377444       0.118998       0.992159 0.72031013E+01  0.70073563E+02                                 1.740086                            1.643047      -1.313756       2.258673                    0.993644       3.810925      11.231453       0.447981       1.405438      -0.680755      -0.006616       0.021844      -0.022390       0.031972       0.003773       0.003624      -0.002611      -0.010540      -0.000309      -0.008589       0.001718       0.006871              1.786266       1.347515      -0.001025       0.092719       1.856030      -0.432779       2.155254           0.000002
          110              H      12.242736       4.294646       4.168652       0.078456       1.091740 0.77841171E+01  0.76845414E+02                                 1.822548                            1.681193      -1.191944       2.298005                    0.994417       3.900164      11.402074       0.455660       1.361624      -0.689410      -0.023154      -0.007298      -0.035139       0.042709       0.000650       0.011442      -0.000213      -0.005399       0.018752      -0.012760      -0.000392       0.013152              1.908821       1.565992       0.237980       0.436742       1.718079       0.316854       2.442392           0.000001
          111              H      14.237812       5.565401       8.042114       0.130562       0.951471 0.67922407E+01  0.64877866E+02                                 1.675241                            1.583557      -1.123342       2.357667                    0.996315       3.588408      10.355915       0.463166       1.384477      -0.685799       0.015756       0.008446       0.029660       0.034631       0.003697       0.004029      -0.000194      -0.013420       0.014415      -0.011050       0.004690       0.006360              1.704971       1.492446       0.135159       0.370571       1.539565       0.136647       2.082903           0.000003
          112              H      13.518117       3.441478       7.714526       0.087053       1.092675 0.74100575E+01  0.72206000E+02                                 1.818256                            1.634398      -1.202445       2.291284                    0.995596       3.842760      11.135338       0.464974       1.351840      -0.691147       0.009085      -0.024799       0.033528       0.042680       0.003275       0.008469      -0.002851      -0.010541       0.003629      -0.012589       0.005520       0.007069              1.944343       1.434612      -0.152996       0.162697       2.259310      -0.652494       2.139106           0.000001
          113              H      18.993845      16.545003      10.166039       0.110233       1.144445 0.84995638E+01  0.85005598E+02                                 1.823470                            1.716804      -1.205482       2.307199                    0.994947       3.672492      10.493708       0.470955       1.300397      -0.703684      -0.030094       0.016008       0.013090       0.036514      -0.003584      -0.002691       0.009722       0.013713       0.001074      -0.013843       0.002680       0.011163              1.859355       2.292082      -0.410183      -0.184846       1.739095       0.230360       1.546888           0.000001
          114              H      21.063757      16.939189      11.103805       0.108323       1.012594 0.74656757E+01  0.72790366E+02                                 1.722602                            1.641870      -1.136689       2.335912                    0.995399       3.701755      10.684864       0.463940       1.354065      -0.691753       0.001453       0.022062       0.028269       0.035888       0.001007       0.002909       0.012063       0.013381       0.000287      -0.015900       0.004762       0.011138              1.747259       1.563776       0.006519       0.133733       1.748072       0.443875       1.929929           0.000001
          115              H      20.619520      13.947696       7.604730       0.122707       1.089515 0.79210844E+01  0.76087221E+02                                 1.629283                            1.555585      -0.913275       2.452696                    0.998974       3.167869       8.236273       0.556602       1.145603      -0.743034      -0.003777      -0.028696      -0.030053       0.041724      -0.006417      -0.002323       0.014250      -0.000807       0.004408      -0.014498      -0.002435       0.016933              1.632487       1.532279       0.080558       0.167341       1.615961       0.406666       1.749221           0.000008
          116              H      22.686248      14.331083       8.524497       0.110950       1.098089 0.80673549E+01  0.78923848E+02                                 1.722107                            1.633514      -0.948701       2.426266                    0.998532       3.422248       9.391375       0.504758       1.240355      -0.718485       0.025057      -0.020310      -0.015568       0.035815      -0.003074      -0.000979       0.014616       0.011538      -0.000683      -0.017935       0.004955       0.012980              1.753478       2.179422      -0.379723      -0.141224       1.585084       0.154207       1.495929           0.000003
          117              H      23.369321      17.885954      10.826615       0.129608       0.871029 0.60748143E+01  0.56652059E+02                                 1.603800                            1.516357      -1.090097       2.374928                    0.996240       3.572366      10.319484       0.462724       1.419389      -0.678849      -0.020869       0.028177      -0.000783       0.035072      -0.003982       0.005983       0.000299      -0.000331      -0.028432      -0.011851       0.002210       0.009641              1.655908       1.728657      -0.396826       0.050461       1.873448      -0.030052       1.365619           0.000001
          118              H      17.551255       0.127800      11.582588       0.100539       1.092473 0.77530642E+01  0.76625815E+02                                 1.840103                            1.691837      -1.289428       2.265886                    0.994007       3.848514      11.336241       0.447640       1.384443      -0.685088       0.011633       0.044607       0.010612       0.047305       0.002888       0.003236       0.001258      -0.006447      -0.041657      -0.014484       0.002992       0.011492              1.912844       1.626611       0.257718       0.095134       2.497152       0.320965       1.614768           0.000002
          119              H      24.044427      13.972896      10.448628       0.130307       0.988665 0.73265775E+01  0.71112569E+02                                 1.704469                            1.635353      -1.094044       2.373472                    0.996458       3.559039      10.256131       0.461007       1.368842      -0.689747      -0.013592      -0.032766      -0.002373       0.035552       0.004839       0.004139      -0.000703      -0.005152      -0.028672      -0.011132       0.000746       0.010387              1.716959       1.526865       0.067402       0.101206       2.173688       0.154898       1.450325           0.000002
          120              H      26.135038      14.316684      11.246000       0.084140       1.043409 0.73116123E+01  0.71341366E+02                                 1.793187                            1.647418      -1.258435       2.268727                    0.994198       3.932134      11.577194       0.450975       1.391957      -0.682915       0.020959      -0.036328       0.007607       0.042625      -0.004537       0.002765      -0.001615      -0.007724      -0.032161      -0.011337      -0.000293       0.011630              1.896275       1.957945      -0.624202       0.116059       2.276199      -0.053597       1.454680           0.000001
          121              H      12.260265      16.510802       4.807629       0.104798       1.010238 0.71335297E+01  0.69287447E+02                                 1.760775                            1.631571      -1.425832       2.194060                    0.992728       3.950472      11.665896       0.450627       1.399389      -0.680910       0.021906      -0.000962      -0.025771       0.033838      -0.002792      -0.003495      -0.002354       0.008320       0.014137      -0.008235       0.001178       0.007058              1.851097       1.910011       0.003276      -0.565254       1.445682      -0.025463       2.197599           0.000000
          122              H      10.064567      17.146179       4.557438       0.105325       1.169508 0.88542565E+01  0.88305279E+02                                 1.761881                            1.686067      -1.046233       2.372632                    0.997326       3.503904       9.581636       0.510085       1.204007      -0.726766      -0.010078       0.008687      -0.030433       0.033215      -0.004367       0.000896      -0.006579       0.014257       0.027580      -0.014544       0.002946       0.011598              1.764117       1.726525      -0.127445       0.162983       1.414731      -0.181368       2.151096          -0.000000
          123              H      11.680686      15.960023       8.727890       0.110890       0.970957 0.69768836E+01  0.67196279E+02                                 1.704371                            1.608056      -1.192232       2.311162                    0.995013       3.747867      10.917389       0.457563       1.389863      -0.684049       0.013602      -0.008171       0.032977       0.036595      -0.003840       0.002344      -0.005483       0.007913       0.024132      -0.010566      -0.000263       0.010829              1.753989       1.633301      -0.104246       0.240516       1.458107      -0.232699       2.170558           0.000001
          124              H      25.397835      16.613400       8.474099       0.104267       1.012446 0.72623823E+01  0.70930127E+02                                 1.769817                            1.652180      -1.442915       2.184898                    0.992479       3.983651      11.837142       0.444926       1.409507      -0.678969      -0.017259       0.001494       0.026460       0.031627      -0.003054       0.001366      -0.003480       0.017024       0.017257      -0.012485       0.004329       0.008157              1.838716       1.968960      -0.088438      -0.520026       1.401126      -0.057127       2.146060           0.000001
          125              H      23.643189      16.577399       4.589837       0.125089       1.094380 0.79461476E+01  0.76419673E+02                                 1.634110                            1.558699      -0.926415       2.444706                    0.998779       3.186818       8.301651       0.555468       1.146566      -0.742573       0.011725      -0.024009      -0.022686       0.035051      -0.006367       0.004682       0.014141       0.007089       0.013863      -0.018811       0.004345       0.014467              1.641373       1.659158      -0.262860      -0.177241       1.571957       0.343664       1.693004           0.000001
          126              H      21.517549      17.419769       4.388244       0.086565       1.251207 0.88370444E+01  0.88049847E+02                                 1.848992                            1.684241      -0.929218       2.427810                    0.998029       3.498421       9.547597       0.510684       1.203740      -0.727144      -0.023869      -0.016228      -0.034786       0.045201      -0.005379       0.005097       0.015095       0.007912       0.019230      -0.019547       0.003240       0.016307              1.945390       2.047129       0.025299       0.705386       1.511893       0.140079       2.277148          -0.000000
          127              H      15.984493       0.417588       8.121311       0.134976       0.907680 0.64693571E+01  0.61384067E+02                                 1.655404                            1.570023      -1.290481       2.282977                    0.994292       3.664038      10.730958       0.451783       1.428835      -0.676665       0.017557       0.012274       0.029066       0.036107      -0.005292       0.002314       0.009251       0.010948       0.011870      -0.014458       0.005263       0.009195              1.691870       1.738096      -0.017949       0.366263       1.411825       0.123970       1.925689           0.000001
          128              H      13.836563       1.173560       7.851321       0.092878       1.027374 0.71444347E+01  0.69277872E+02                                 1.775649                            1.629900      -1.199356       2.302848                    0.994707       3.834695      11.239150       0.452996       1.394394      -0.682916      -0.014193       0.023003       0.034483       0.043814      -0.005038       0.000461       0.007253       0.011633       0.011593      -0.012609       0.004306       0.008303              1.858665       1.736631      -0.391661      -0.318494       1.850069       0.399174       1.989295           0.000001
          129              H      18.290079      16.868988       3.365880       0.112486       1.049512 0.75458967E+01  0.73803059E+02                                 1.767716                            1.651406      -1.213926       2.302622                    0.994926       3.723503      10.780530       0.462077       1.355276      -0.691282       0.005450       0.025242       0.027033       0.037385       0.005259      -0.000535       0.003880      -0.012965       0.010636      -0.010366       0.001460       0.008905              1.836342       1.449382       0.218180       0.094792       1.999765       0.483473       2.059880           0.000001
          130              H      18.955637      17.243374       1.198757       0.095412       1.119470 0.81699414E+01  0.81188508E+02                                 1.803863                            1.684931      -1.289012       2.246849                    0.994347       3.904498      11.248846       0.472992       1.303097      -0.700863       0.012623       0.027045      -0.005326       0.030317       0.005954      -0.004141       0.000183      -0.009557       0.027634      -0.012902       0.002676       0.010226              1.854303       1.540501       0.433458      -0.127536       2.365960      -0.131392       1.656449           0.000000
          131              H      16.814069      13.310517       2.312918       0.109360       0.994294 0.71547138E+01  0.69361000E+02                                 1.726581                            1.623883      -1.313247       2.251952                    0.993839       3.842759      11.239468       0.457125       1.382129      -0.684835      -0.013865      -0.030649       0.011004       0.035394       0.005496      -0.001741      -0.000539      -0.006516      -0.000066      -0.006619      -0.000051       0.006670              1.776977       1.553260       0.354715      -0.151109       2.234950      -0.143583       1.542722           0.000001
          132              H      17.385685      13.726301       0.111596       0.120026       0.932647 0.66362017E+01  0.63155594E+02                                 1.666463                            1.574773      -1.194719       2.320875                    0.995068       3.647339      10.580640       0.459268       1.401354      -0.682259      -0.010629      -0.025609      -0.025860       0.037915       0.007575       0.000618       0.003687      -0.012961       0.016551      -0.012782       0.002697       0.010085              1.716503       1.352965       0.082985      -0.006043       1.873873       0.393484       1.922671           0.000001
          133              H      28.513843      16.345213      17.367582       0.123816       1.114008 0.82337841E+01  0.80147412E+02                                 1.679087                            1.607491      -0.882951       2.461250                    0.999307       3.226454       8.544048       0.534671       1.176871      -0.735404       0.023179       0.003450       0.024754       0.034087       0.007645       0.004396      -0.001991       0.024363       0.017360      -0.017700       0.004349       0.013351              1.689622       1.706883       0.047499       0.300689       1.449111       0.118211       1.912873          -0.000000
          134              H      29.075906      16.671000      15.184260       0.081599       1.287275 0.93998757E+01  0.94649436E+02                                 1.849150                            1.712613      -0.973042       2.397909                    0.998081       3.492394       9.429241       0.519856       1.170112      -0.735912       0.040616       0.009736      -0.006219       0.042227       0.006295       0.005473       0.000390       0.027612       0.014179      -0.017565       0.002023       0.015542              1.907861       2.402538       0.329909      -0.391169       1.593688      -0.151402       1.727356          -0.000001
          135              H      24.864429      15.259852      16.138226       0.129113       0.922828 0.67870783E+01  0.65040354E+02                                 1.660957                            1.599362      -1.261728       2.294587                    0.994350       3.665236      10.715036       0.452235       1.413325      -0.679921      -0.029197      -0.016242       0.007208       0.034179       0.007326      -0.004824       0.000398       0.007920       0.009812      -0.010574       0.001171       0.009403              1.669008       2.075722       0.203989      -0.093295       1.426664      -0.077658       1.504637           0.000001
          136              H      25.518841      15.691835      14.014302       0.087978       1.002945 0.71573203E+01  0.69357873E+02                                 1.738090                            1.625063      -1.202232       2.299960                    0.994769       3.832921      11.190094       0.456814       1.383633      -0.684992      -0.030764      -0.010596      -0.030164       0.044368       0.006959       0.007358      -0.000053       0.013173       0.007656      -0.011595      -0.001274       0.012869              1.798705       1.855645       0.043878       0.465474       1.360936       0.051715       2.179536           0.000000
          137              C       8.962724       7.064746       6.139582       0.585777      22.132992 0.24938430E+03  0.51678680E+04                                 7.309011                            5.611065       0.039024       2.067177                    0.999692      22.529326      63.391550       0.624325       0.473427      -1.017560      -0.007939       0.008095      -0.039440       0.041037       0.064020      -0.027619      -0.003482      -0.024286      -0.268517      -0.096287      -0.015700       0.111987              8.552597       6.332613      -1.572166       1.904702       5.815186      -0.362109      13.509993           0.000006
          138              C       9.297093       6.884753       7.586730      -0.012609      33.405515 0.41312226E+03  0.95411670E+04                                 9.031724                            6.787908       0.142103       2.064767                    0.999439      26.593250      74.537012       0.634101       0.418239      -1.068412       0.011660      -0.001158       0.036260       0.038106      -0.000322       0.004062       0.007581      -0.013497      -0.034440      -0.014831       0.000101       0.014729             10.713095       8.125856      -1.954870       1.838712       6.278507      -0.729088      17.734921           0.000005
          139              C       8.445245       7.264539       8.556896      -0.097953      29.879092 0.40085944E+03  0.92516855E+04                                 8.389979                            6.719798       0.061870       1.999540                    0.999728      28.656403      82.110928       0.628240       0.422427      -1.058473       0.016897      -0.004542       0.018453       0.025430      -0.007164       0.009636       0.003202       0.018940      -0.060734      -0.023414      -0.000139       0.023553              9.234550       7.344989      -1.590929       0.657471       5.972910       0.022810      14.385750           0.000009
          140              C       8.763692       7.066547       9.892448      -0.136035      30.791389 0.41427972E+03  0.96270681E+04                                 8.516576                            6.792343       0.170434       2.030863                    0.999691      29.013964      83.042411       0.631145       0.417616      -1.062985       0.000942       0.012458      -0.035666       0.037791      -0.005578      -0.024088       0.016492       0.016074      -0.002851      -0.026442      -0.007375       0.033818              9.401047       8.148952      -1.980909       2.069951       6.020271      -0.750502      14.033918           0.000009
          141              C      10.459427       6.249376       7.948517      -0.107359      32.247883 0.44916885E+03  0.10730501E+05                                 9.025120                            7.244268      -0.180149       1.918338                    0.998785      29.987387      89.164202       0.585174       0.438138      -1.042528      -0.016279       0.013817       0.021807       0.030520       0.012427      -0.009984       0.015760      -0.022612       0.000221      -0.026722       0.003626       0.023096             10.091830       8.693894      -1.899782       1.641665       6.314738      -0.769259      15.266858           0.000001
          142              C      10.768321       6.045984       9.271470      -0.145142      32.157243 0.44103997E+03  0.10441298E+05                                 8.860131                            7.058529       0.162804       2.026335                    0.999632      29.646527      86.474144       0.610728       0.423625      -1.056077      -0.012165       0.017834      -0.016799       0.027354      -0.010489       0.018160      -0.007137       0.003049      -0.071253      -0.031335       0.002260       0.029075             10.033652       7.595590      -1.549344       0.965592       5.784222      -0.078489      16.721144           0.000003
          143              C       9.930803       6.474369      10.275835       0.073742      33.772553 0.39562646E+03  0.90474604E+04                                 9.164441                            6.674456      -0.021146       2.010929                    0.999366      26.109465      73.049817       0.634289       0.422258      -1.064839       0.008028       0.006699      -0.004226       0.011277      -0.003679       0.008507      -0.000681      -0.032185       0.042997      -0.025442       0.008987       0.016455             11.130845       8.371511      -1.963613       2.899593       5.948646      -0.857271      19.072379           0.000003
          144              C      10.263580       6.251177      11.697784       0.115256      35.047394 0.39834461E+03  0.91281963E+04                                 9.440566                            6.728487      -0.083285       1.992595                    0.999297      25.938230      72.721912       0.627152       0.426194      -1.062026       0.005250       0.003455      -0.002424       0.006736      -0.004165      -0.004213       0.000660       0.051361      -0.023177      -0.022161      -0.008193       0.030354             11.698045       6.300090      -1.741307       3.535685       9.721020      -0.261574      19.073026           0.000002
          145              C      10.862260       5.081220      12.140568      -0.179365      33.547663 0.45447286E+03  0.10861615E+05                                 9.191899                            7.225005      -0.084894       1.951499                    0.998180      30.100998      88.783573       0.595004       0.430725      -1.049636       0.018342       0.012144       0.001071       0.022024       0.006694      -0.014858       0.015735       0.032796      -0.021992      -0.030395       0.003820       0.026575             10.389896       6.140129      -1.939889       2.833269      11.139146      -0.665827      13.890414           0.000001
          146              C      11.238028       4.966025      13.440122       0.086730      27.345428 0.33981093E+03  0.75758242E+04                                 8.103171                            6.293790       0.016057       2.018305                    0.999347      26.666960      76.756576       0.628485       0.437138      -1.042463       0.002148       0.049960       0.009835       0.050964      -0.001423      -0.021664      -0.003882       0.043000      -0.128017      -0.048199       0.000182       0.048016              9.236915       5.356969      -1.756344       1.989217      10.024285       0.545433      12.329492           0.000000
          147              C      10.064550       7.242942      12.660750      -0.174074      32.994536 0.43809808E+03  0.10341837E+05                                 9.026225                            7.043143       0.157247       2.036563                    0.998394      29.342346      85.127909       0.611064       0.424613      -1.056736       0.004231      -0.001878       0.003239       0.005650       0.003660      -0.005976      -0.009910       0.012957      -0.062336      -0.024745       0.005034       0.019712             10.318828       5.959669      -1.687079       1.888954       9.777729       1.488913      15.219087           0.000002
          148              C      10.489678       7.028750      13.940504       0.077778      27.741824 0.34123415E+03  0.76031222E+04                                 8.170469                            6.299508       0.156631       2.067174                    0.999450      26.484181      75.804183       0.630340       0.436106      -1.044778       0.014844      -0.044459      -0.012220       0.048439       0.014374      -0.025734       0.006848       0.018865      -0.098900      -0.045217       0.005686       0.039532              9.355186       5.636859      -2.122796       1.312085       9.716306       0.687952      12.712394           0.000005
          149              C       5.612654       8.186104       3.113889       0.591041      24.283595 0.25553253E+03  0.53140962E+04                                 7.761753                            5.652583      -0.051539       2.034050                    0.999633      22.498230      62.892363       0.628122       0.468899      -1.022603       0.042237      -0.012254       0.013196       0.045916       0.052335      -0.001475       0.068340      -0.118997       0.102504      -0.102139      -0.012198       0.114337              9.634563      14.662558      -4.066240       1.332413       7.533434      -2.461093       6.707698           0.000011
          150              C      20.218272       8.799881       2.788101      -0.006621      36.423597 0.41456002E+03  0.95529451E+04                                 9.530279                            6.752452       0.059105       2.034857                    0.999279      26.497418      73.435670       0.644450       0.412446      -1.075483      -0.033364       0.018660      -0.002716       0.038324       0.005005      -0.006331       0.004663       0.002111       0.025154      -0.012167       0.000634       0.011533             12.102970      19.002222      -5.191101       1.647282       9.721629      -3.401841       7.585059           0.000004
          151              C      20.067011       9.834843       1.900732      -0.096119      32.556730 0.41948283E+03  0.98242930E+04                                 8.977670                            6.918361      -0.040732       1.963605                    0.999612      29.339288      85.599663       0.611217       0.427882      -1.051620      -0.026517       0.001508       0.012782       0.029476       0.012660      -0.011336       0.010586       0.008162      -0.008848      -0.023335       0.007710       0.015625             10.366421      14.679033      -3.462115       0.531767       8.932567      -3.158009       7.487662          -0.000000
          152              C      18.823472      10.396423       1.659541      -0.148606      34.386968 0.45184526E+03  0.10762127E+05                                 9.277168                            7.150188       0.101980       2.003891                    0.999333      29.971967      87.691256       0.606068       0.424303      -1.055646       0.023017      -0.012491       0.018462       0.032041      -0.002462       0.006439      -0.013153      -0.029676       0.029909      -0.021158      -0.002819       0.023977             10.841782      16.790556      -2.878221      -0.815402       8.584352      -2.373470       7.150438          -0.000000
          153              C      19.097334       8.306700       3.450477      -0.085541      31.623946 0.40007210E+03  0.92146381E+04                                 8.718419                            6.697931       0.074058       2.002957                    0.999669      28.495175      81.152235       0.632400       0.420508      -1.061327      -0.003548       0.018511      -0.003112       0.019103       0.003392       0.004350      -0.008363      -0.033923       0.049527      -0.026200       0.004289       0.021911             10.080815      16.241668      -3.094219       0.020214       7.616918      -2.077988       6.383859           0.000006
          154              C      17.861757       8.859279       3.214686      -0.147839      33.172852 0.43476874E+03  0.10230035E+05                                 8.972381                            6.962810       0.174325       2.025184                    0.999792      29.551464      85.223659       0.622508       0.418160      -1.062205       0.028532       0.001557       0.007463       0.029533       0.016400      -0.021114      -0.005981       0.002945       0.006947      -0.023639      -0.006556       0.030194             10.295211      15.330505      -3.560108       0.436901       8.690036      -2.567303       6.865093           0.000005
          155              C      17.696166       9.905041       2.309318       0.070972      35.379034 0.41430043E+03  0.95876445E+04                                 9.470977                            6.846310      -0.053118       1.996881                    0.999314      26.484209      74.622212       0.623850       0.424257      -1.063220       0.007906       0.003258       0.010070       0.013211      -0.019999       0.005895       0.000383       0.027607       0.020175      -0.027940       0.005378       0.022562             11.692681      18.983254      -4.250052      -0.297097       9.207301      -2.314278       6.887489           0.000001
          156              C      16.353908      10.477420       2.107725       0.110066      34.841566 0.40772784E+03  0.94181420E+04                                 9.445782                            6.844439      -0.060642       1.999905                    0.999479      26.194653      74.258423       0.615424       0.430860      -1.056846       0.001170       0.007030       0.002418       0.007525       0.015915       0.001043      -0.007955      -0.019842      -0.026744      -0.017364      -0.007115       0.024479             11.660309      17.693377      -5.183442      -0.407350       7.748660      -0.548598       9.538889           0.000000
          157              C      15.879422      10.875565       0.857130      -0.181607      32.761465 0.46648387E+03  0.11178292E+05                                 8.960648                            7.266421       0.110467       2.019307                    0.997746      29.636375      86.430273       0.602187       0.424459      -1.057571      -0.003557       0.008457       0.001508       0.009298       0.015613      -0.014641       0.009673      -0.012772       0.002277      -0.027967       0.011475       0.016492              9.980787      12.789702      -2.857834       0.243820       6.931817      -1.066712      10.220840          -0.000003
          158              C      14.591300      11.339588       0.719974       0.075931      27.628398 0.35658660E+03  0.80458346E+04                                 8.190491                            6.478898       0.039798       2.029830                    0.998754      26.847163      77.729738       0.614938       0.441437      -1.039959      -0.011170      -0.007551       0.045973       0.047909       0.025207      -0.000845       0.003064      -0.055196       0.022768      -0.041246       0.007415       0.033831              9.218178      11.119367      -2.255197      -1.022288       6.089234      -0.686318      10.445934          -0.000001
          159              C      15.487729      10.655614       3.160688      -0.177168      32.555233 0.44803594E+03  0.10659898E+05                                 8.985273                            7.153819       0.005274       1.984659                    0.998360      29.752337      87.297416       0.600996       0.428346      -1.052053       0.002051       0.021033       0.001020       0.021157       0.008790       0.019960       0.007294      -0.029664       0.001439      -0.028959       0.003522       0.025437             10.185701      13.897525      -3.108487      -2.190231       6.496074       0.138166      10.163505          -0.000000
          160              C      14.225084      11.137996       2.944695       0.082906      26.404689 0.34577200E+03  0.77530955E+04                                 7.993355                            6.402738      -0.008224       2.017395                    0.998370      26.699206      77.421555       0.614395       0.444604      -1.036614       0.010159       0.013783      -0.042973       0.046258       0.026327      -0.008042       0.019834      -0.055223      -0.004217      -0.043120      -0.001254       0.044375              8.941633      10.972482      -2.315704      -0.945004       5.829438      -0.607400      10.022978          -0.000000
          161              C      10.282693       6.909950       2.287719       0.581705      22.391372 0.25228480E+03  0.52492961E+04                                 7.333952                            5.631644      -0.025370       2.038453                    0.999620      22.847048      64.665133       0.624433       0.471423      -1.017439      -0.042231       0.007002       0.014233       0.045111      -0.005514       0.062304      -0.025928      -0.063890       0.226192      -0.092909      -0.011808       0.104717              8.482937      11.695500       0.505814      -2.149406       8.266475       0.779635       5.486836           0.000009
          162              C      11.695010       6.792954       1.846734      -0.018646      35.007990 0.43947482E+03  0.10318151E+05                                 9.337812                            7.028860       0.091062       2.048434                    0.999227      26.991453      76.525741       0.618830       0.421567      -1.065239       0.041216      -0.007784      -0.008881       0.042874       0.001276       0.000480      -0.002113      -0.019166       0.031339      -0.014906       0.003798       0.011108             11.027704      16.152431       1.110590      -3.167100      10.373513       0.588254       6.557167           0.000002
          163              C      12.185418       5.547399       1.472348      -0.099950      33.006215 0.45056547E+03  0.10763852E+05                                 9.165437                            7.252720      -0.114986       1.942798                    0.998667      29.794815      88.366866       0.585627       0.437799      -1.043540       0.016690       0.024708      -0.001214       0.029842       0.013469       0.002462      -0.008110      -0.002495       0.074730      -0.027016       0.000364       0.026652             10.352813      13.991142       0.821250      -2.491368      10.712701       0.887584       6.354598          -0.000002
          164              C      13.497424       5.399804       1.079962      -0.153583      33.320293 0.43335511E+03  0.10209150E+05                                 9.031906                            6.967490       0.169568       2.021331                    0.999725      29.871333      86.771128       0.618900       0.420088      -1.058836      -0.022104       0.012936       0.000648       0.025619      -0.018230       0.003078       0.010167      -0.026891       0.007663      -0.025904       0.001657       0.024247             10.394984      15.666551       2.104307      -3.202722       9.645923       0.078873       5.872479           0.000002
          165              C      12.524568       7.889114       1.801736      -0.093903      33.203981 0.44128272E+03  0.10480881E+05                                 9.180339                            7.159084      -0.034425       1.970988                    0.998978      29.480033      87.003071       0.592101       0.435541      -1.045537       0.014994      -0.013152      -0.014434       0.024620      -0.012001       0.002008       0.000863      -0.021455       0.051844      -0.024851       0.007456       0.017395             10.633499      14.986876       1.525001      -2.827816      10.538543       0.548356       6.375078          -0.000001
          166              C      13.846127       7.734320       1.402150      -0.135252      34.010347 0.45496727E+03  0.10886975E+05                                 9.321359                            7.249024      -0.073958       1.955045                    0.998275      29.991049      88.796129       0.590975       0.433122      -1.047162      -0.031824      -0.005472      -0.000603       0.032297       0.012664       0.006872      -0.012116      -0.006323       0.030821      -0.023268       0.005509       0.017759             10.787463      15.384183      -0.111528      -3.400873      10.525139       1.332228       6.453068           0.000001
          167              C      14.341313       6.503164       1.024164       0.076539      36.916337 0.40718395E+03  0.93784539E+04                                 9.756671                            6.778038      -0.015007       2.012072                    0.999337      26.252391      73.697230       0.628517       0.423105      -1.064371      -0.007989      -0.000881      -0.006496       0.010334      -0.007616      -0.003386      -0.016656       0.025735      -0.006571      -0.025968       0.009775       0.016193             12.627778      20.816649       0.227670      -5.392254      10.069979       0.759745       6.996705           0.000002
          168              C      15.747261       6.362409       0.565540       0.110845      35.864410 0.39549494E+03  0.90486350E+04                                 9.607712                            6.699888      -0.085132       1.990424                    0.999276      25.998723      72.886536       0.628982       0.425623      -1.062148       0.005946      -0.000193      -0.000545       0.005974       0.004228       0.000380       0.013064      -0.000260      -0.008489      -0.014282       0.000682       0.013600             12.468539      20.799833      -1.757306      -5.637488       8.854886      -1.242734       7.750898           0.000003
          169              C      16.509942       5.257609       0.876569      -0.199209      34.117828 0.43563654E+03  0.10232043E+05                                 9.088914                            6.928031       0.179026       2.022103                    0.999734      29.783902      85.175550       0.631163       0.413168      -1.067849       0.008701       0.012892       0.008273       0.017617       0.015080      -0.004883      -0.028307      -0.008012       0.026387      -0.028514      -0.008477       0.036990             10.620779      16.076642      -2.978136      -3.825484       8.774171      -0.993760       7.011525           0.000000
          170              C      17.793288       5.146013       0.365387       0.065489      28.433950 0.34273998E+03  0.76166055E+04                                 8.186866                            6.225254       0.162051       2.054613                    0.999809      26.704223      75.408571       0.650023       0.424014      -1.056082       0.009234       0.052028      -0.011227       0.054020      -0.016645       0.024873      -0.007021      -0.040030       0.037323      -0.041108       0.006613       0.034495              9.544619      13.122897      -2.443049      -3.386540       8.635766      -1.265885       6.875194           0.000002
          171              C      24.294397       7.347340      17.794167      -0.164994      34.423674 0.44952219E+03  0.10701114E+05                                 9.384329                            7.186852      -0.020543       1.980137                    0.997957      29.583664      86.746672       0.597133       0.430881      -1.050797       0.005357      -0.006991      -0.008550       0.012275      -0.005897       0.015736       0.003020      -0.012240       0.032643      -0.021634       0.002647       0.018987             11.214451      16.308275      -0.816697      -5.063874       9.220953      -1.518092       8.114127          -0.000002
          172              C      25.585703       7.172746      17.335184       0.084919      29.033881 0.35652204E+03  0.80443626E+04                                 8.530210                            6.502457       0.003324       2.020913                    0.998530      26.728556      77.397228       0.610381       0.444733      -1.037982       0.005329      -0.045629       0.018514       0.049529       0.012575       0.025135       0.000482      -0.034979       0.069203      -0.041945       0.007723       0.034222             10.126121      13.496674      -1.967317      -4.012672       9.446004      -1.083354       7.435686           0.000000
          173              C       6.854597       4.458439       3.202086       0.579509      23.818498 0.25868486E+03  0.54018025E+04                                 7.636253                            5.692274      -0.057721       2.032594                    0.999481      22.667312      63.712170       0.624463       0.469712      -1.021093       0.001571       0.047501       0.012569       0.049161      -0.053467      -0.044792      -0.002469       0.153088      -0.011929      -0.094455      -0.016417       0.110872              9.115945       5.510280       2.459618       1.530685      13.839080       0.115969       7.998476           0.000009
          174              C       6.403991       3.068890       2.950095      -0.011235      35.491517 0.41603316E+03  0.96114039E+04                                 9.360940                            6.779290       0.064604       2.037705                    0.999305      26.641377      74.332588       0.639993       0.414259      -1.072515      -0.017969      -0.033371      -0.003956       0.038107      -0.008448      -0.008071      -0.000337       0.014290       0.026366      -0.016065       0.000819       0.015246             11.398448       6.874640       3.418177       2.419696      17.461870       0.116893       9.858835          -0.000000
          175              C       5.763911       2.716102       1.772937      -0.098715      33.553075 0.43313469E+03  0.10226368E+05                                 9.174975                            7.042119      -0.031027       1.965902                    0.999582      29.517601      86.490954       0.604217       0.429354      -1.050635       0.005740      -0.021056       0.016661       0.027457      -0.013859      -0.011587      -0.010142       0.004155       0.000858      -0.023841       0.009223       0.014618             10.538504       6.666086       2.515090       2.882005      14.606842       0.487802      10.342585          -0.000004
          176              C       5.376995       1.414749       1.540745      -0.157620      35.421119 0.45007547E+03  0.10724703E+05                                 9.469403                            7.146067      -0.022938       1.958630                    0.999247      30.335582      89.188057       0.604124       0.425481      -1.053415       0.020552       0.020343       0.010407       0.030733       0.001841       0.005439       0.008698       0.013773       0.049778      -0.017420      -0.002906       0.020326             11.066966       6.008052       2.157758       2.084145      16.550961      -1.406461      10.641886          -0.000003
          177              C       6.657156       2.087926       3.887862      -0.094595      33.671689 0.44082800E+03  0.10468147E+05                                 9.277281                            7.167291      -0.132685       1.938990                    0.998722      29.551336      87.226245       0.590246       0.436991      -1.044592      -0.019617      -0.009565      -0.015174       0.026582      -0.001570      -0.006876       0.016614       0.033545       0.001883      -0.027170       0.006255       0.020915             10.709973       6.428798       2.658504       1.772678      15.387809      -1.045689      10.313312          -0.000003
          178              C       6.300493       0.770373       3.646670      -0.139322      34.021443 0.44642663E+03  0.10596935E+05                                 9.216411                            7.113143       0.139126       2.023216                    0.999239      29.542303      86.178025       0.607116       0.425015      -1.055613       0.003209       0.024837      -0.000065       0.025043      -0.017541      -0.002255      -0.018365      -0.009498       0.001712      -0.025914      -0.000050       0.025964             10.636572       6.600824       3.339508       2.213160      14.975832       0.792607      10.333059          -0.000004
          179              C       5.650859       0.433785       2.471312       0.069260      36.330531 0.40374604E+03  0.92796287E+04                                 9.605608                            6.732040      -0.023110       2.007300                    0.999318      26.304760      73.767504       0.633093       0.420936      -1.065734       0.006193       0.005253      -0.000013       0.008121       0.003555      -0.000040       0.006927      -0.014289      -0.076904      -0.026674       0.004916       0.021758             12.101344       6.492494       3.607787       2.092222      19.582722      -0.101227      10.228817          -0.000001
          180              C      13.210834      17.030982       2.224721       0.118520      34.097126 0.40538292E+03  0.93451327E+04                                 9.338770                            6.834765      -0.084411       1.995547                    0.999393      26.005445      73.510239       0.614856       0.432129      -1.056675      -0.002852      -0.000866       0.003025       0.004247       0.006349       0.002200      -0.007062      -0.006384       0.091860      -0.023014      -0.008770       0.031784             11.549308       8.967431       2.824364       1.285412      19.627399       1.277093       6.053093          -0.000000
          181              C      11.924304      16.699794       1.799936      -0.201772      32.149131 0.44772417E+03  0.10597803E+05                                 8.761641                            7.059417       0.304563       2.069613                    0.999487      29.740494      85.636258       0.619930       0.417406      -1.064158       0.003156      -0.007131       0.005497       0.009541      -0.023200      -0.005420      -0.003062       0.002444       0.010384      -0.026162       0.004469       0.021692              9.807023       9.191744       2.473372       1.148852      14.192854       0.876248       6.036471          -0.000005
          182              C      11.599485      15.380442       1.596543       0.063706      26.394164 0.33633160E+03  0.74475996E+04                                 7.782755                            6.183218       0.301619       2.102778                    0.999815      26.590563      75.237012       0.648880       0.426278      -1.053461       0.043900      -0.021714       0.015377       0.051334      -0.000257      -0.002654      -0.008158       0.063654       0.067928      -0.044150       0.019038       0.025112              8.710228       8.446555       1.431447       1.168668      12.553213       0.565737       5.130918          -0.000000
          183              C      14.078603      15.978020       2.428114      -0.164027      31.625442 0.44310523E+03  0.10512734E+05                                 8.830044                            7.130829      -0.008722       1.984971                    0.998172      29.457037      86.289105       0.599919       0.430333      -1.050909      -0.008062      -0.001758       0.014697       0.016855       0.011621      -0.000069      -0.005341       0.022325       0.085149      -0.030710       0.001752       0.028958              9.963075       8.765271       0.300900       1.065823      15.462535       0.865728       5.661418          -0.000006
          184              C      13.672581      14.698267       2.177923       0.098648      26.050616 0.34038518E+03  0.75852321E+04                                 7.876077                            6.323462       0.142575       2.071119                    0.999084      26.187633      75.146300       0.623932       0.440525      -1.041358      -0.046260       0.007997      -0.003937       0.047111      -0.016236      -0.008245      -0.016004       0.022195       0.128521      -0.044785      -0.001754       0.046539              8.886495       8.937087       0.964854       1.065594      12.749812       0.878910       4.972586          -0.000003
          185              C      24.885125      10.934607      11.859778       0.583872      22.144281 0.24954244E+03  0.51718337E+04                                 7.310621                            5.612341       0.035535       2.066209                    0.999702      22.536794      63.411549       0.624354       0.473342      -1.017631      -0.009014      -0.007596       0.038200       0.039977      -0.064543       0.026867      -0.003332      -0.024894      -0.271203      -0.096799      -0.016063       0.112862              8.554293       6.333766       1.572604      -1.905001       5.816310      -0.361999      13.512802           0.000006
          186              C      25.219497      11.114600      10.412630      -0.013734      33.433116 0.41356526E+03  0.95534123E+04                                 9.033824                            6.789588       0.141518       2.064427                    0.999425      26.608309      74.573171       0.634333       0.417998      -1.068627       0.012910       0.001971      -0.035695       0.038009       0.000143      -0.004413       0.006634      -0.012646      -0.035312      -0.014781       0.000792       0.013989             10.715384       8.127276       1.955160      -1.838519       6.279812      -0.728594      17.739063           0.000006
          187              C      24.367648      10.734814       9.442464      -0.096547      29.805866 0.39959903E+03  0.92150391E+04                                 8.374840                            6.707726       0.065891       2.001271                    0.999728      28.613062      81.944471       0.629037       0.422238      -1.058625       0.017922       0.004608      -0.017707       0.025612       0.007123      -0.008161       0.003142       0.018113      -0.058419      -0.022072      -0.000290       0.022361              9.217275       7.336020       1.590246      -0.657483       5.962848       0.021733      14.352958           0.000008
          188              C       8.763697      10.932806       8.106912      -0.136758      30.829695 0.41495674E+03  0.96468930E+04                                 8.524484                            6.798819       0.169902       2.030449                    0.999739      29.034659      83.123645       0.630705       0.417730      -1.062895       0.002193      -0.011597       0.035925       0.037814       0.005084       0.024108       0.015586       0.016509       0.000549      -0.025653      -0.007778       0.033431              9.409901       8.156095       1.982574      -2.075329       6.025785      -0.752611      14.047822           0.000008
          189              C      10.459433      11.749977      10.050843      -0.106488      32.239291 0.44899690E+03  0.10726180E+05                                 9.028040                            7.247001      -0.185089       1.917111                    0.998781      29.981171      89.166918       0.584521       0.438636      -1.042152      -0.015464      -0.013713      -0.021937       0.030140      -0.012923       0.010150       0.016308      -0.022737       0.004095      -0.027570       0.003960       0.023610             10.095049       8.696188       1.899691      -1.644137       6.317027      -0.769784      15.271930           0.000000
          190              C      10.768328      11.953369       8.727890      -0.145017      32.150070 0.44091176E+03  0.10437248E+05                                 8.858163                            7.057115       0.165782       2.027230                    0.999629      29.641648      86.448786       0.610855       0.423579      -1.056132      -0.012680      -0.017342       0.015956       0.026761       0.010516      -0.017319      -0.007041       0.003204      -0.071543      -0.030833       0.002141       0.028691             10.031236       7.594153       1.548816      -0.965486       5.782973      -0.078069      16.716582           0.000002
          191              C       9.930810      11.524984       7.723525       0.073528      33.766069 0.39554133E+03  0.90448530E+04                                 9.162528                            6.673159      -0.019069       2.011512                    0.999392      26.107029      73.035749       0.634445       0.422185      -1.064905       0.008234      -0.007166       0.002540       0.011207       0.003058      -0.009130      -0.000760      -0.032730       0.041932      -0.025692       0.009302       0.016390             11.128298       8.369644       1.963019      -2.899163       5.947433      -0.857133      19.067818           0.000003
          192              C      10.263589      11.748176       6.301576       0.115032      35.058412 0.39849927E+03  0.91324701E+04                                 9.441255                            6.728922      -0.085251       1.991936                    0.999273      25.943818      72.736408       0.627264       0.426083      -1.062113       0.005284      -0.002716       0.001616       0.006157       0.004274       0.004464       0.001141       0.050661      -0.025899      -0.021419      -0.009113       0.030532             11.698799       6.300377       1.741272      -3.535979       9.721262      -0.260786      19.074757           0.000003
          193              C      10.862273      12.918133       5.858792      -0.179504      33.597436 0.45526691E+03  0.10886871E+05                                 9.208329                            7.238615      -0.101498       1.946492                    0.998062      30.128947      88.932435       0.593462       0.431595      -1.048960       0.018574      -0.010439       0.000157       0.021307      -0.007037       0.015603       0.016767       0.032279      -0.022205      -0.031673       0.004732       0.026940             10.408289       6.151783       1.943893      -2.840305      11.157426      -0.671789      13.915659          -0.000001
          194              C      11.238043      13.033328       4.559238       0.086773      27.327983 0.33955043E+03  0.75680651E+04                                 8.097599                            6.290139       0.015117       2.018213                    0.999350      26.654119      76.693161       0.628895       0.436966      -1.042634       0.001912      -0.049855      -0.008993       0.050696       0.001495       0.022603      -0.003937       0.043008      -0.125543      -0.047897      -0.000215       0.048112              9.229984       5.353851       1.755393      -1.987550      10.017220       0.544341      12.318882          -0.000000
          195              C      10.064559      10.756411       5.338610      -0.173570      32.946645 0.43728801E+03  0.10317391E+05                                 9.013451                            7.032835       0.159619       2.037568                    0.998398      29.320413      85.027573       0.612039       0.424155      -1.057077       0.004000       0.001342      -0.002389       0.004849      -0.003553       0.005984      -0.009811       0.013596      -0.063768      -0.025123       0.005053       0.020071             10.303621       5.952186       1.687189      -1.886425       9.767823       1.483285      15.190855           0.000001
          196              C      10.489688      10.970603       4.058856       0.077251      27.786188 0.34189309E+03  0.76222833E+04                                 8.183390                            6.309559       0.152885       2.065551                    0.999446      26.509331      75.924642       0.629176       0.436655      -1.044339       0.014848       0.043755       0.013010       0.048002      -0.014364       0.025345       0.008040       0.018210      -0.100833      -0.045935       0.006815       0.039121              9.370054       5.645886       2.126714      -1.316262       9.729709       0.684506      12.734568           0.000004
          197              C      21.535049       9.813249      14.885471       0.590809      24.309275 0.25581472E+03  0.53216600E+04                                 7.768546                            5.656622      -0.056465       2.032304                    0.999598      22.511313      62.947746       0.627718       0.469051      -1.022476       0.041537       0.011123      -0.012808       0.044867      -0.051504       0.000833       0.068304      -0.117360       0.101524      -0.100640      -0.013120       0.113761              9.644151      14.680125       4.071286      -1.333705       7.539697      -2.462911       6.712630           0.000008
          198              C      20.218266       9.199472      15.211259      -0.008869      36.473419 0.41521325E+03  0.95715090E+04                                 9.536807                            6.756135       0.058689       2.034624                    0.999275      26.522867      73.513275       0.644526       0.412246      -1.075642      -0.034379      -0.019037       0.002573       0.039382      -0.005282       0.006593       0.005136       0.001466       0.026258      -0.012851       0.000778       0.012072             12.112489      19.019883       5.196229      -1.648779       9.727995      -3.403766       7.589590           0.000004
          199              C      20.067001       8.164510      16.098628      -0.093592      32.490998 0.41839035E+03  0.97928110E+04                                 8.970541                            6.913399      -0.035934       1.965702                    0.999564      29.295034      85.458800       0.610868       0.428384      -1.051259      -0.024622      -0.001123      -0.012689       0.027723      -0.013463       0.011394       0.009687       0.008209      -0.010370      -0.023236       0.006537       0.016699             10.357822      14.665071       3.458840      -0.531940       8.926073      -3.155779       7.482321           0.000000
          200              C      18.823461       7.602930      16.339819      -0.147676      34.371877 0.45165460E+03  0.10756095E+05                                 9.273295                            7.147527       0.106637       2.005181                    0.999356      29.961906      87.646267       0.606347       0.424167      -1.055766       0.021710       0.013306      -0.019281       0.031939       0.002943      -0.006180      -0.013560      -0.028088       0.029404      -0.020218      -0.003800       0.024017             10.836894      16.781189       2.876411       0.814375       8.581369      -2.373115       7.148125          -0.000000
          201              C      19.097330       9.692653      14.548883      -0.087269      31.649265 0.40043333E+03  0.92248268E+04                                 8.721792                            6.699719       0.073531       2.002837                    0.999692      28.511665      81.201319       0.632505       0.420353      -1.061449      -0.002649      -0.019574       0.003766       0.020108      -0.003149      -0.003867      -0.007726      -0.034218       0.051364      -0.026450       0.004715       0.021735             10.085896      16.253664       3.096535      -0.019864       7.618737      -2.077959       6.385287           0.000006
          202              C      17.861751       9.140074      14.784674      -0.146591      33.121615 0.43389809E+03  0.10203646E+05                                 8.957850                            6.950566       0.176910       2.026056                    0.999795      29.528942      85.112625       0.623813       0.417526      -1.062690       0.029439      -0.001902      -0.006583       0.030226      -0.016089       0.021026      -0.005598       0.001926       0.003647      -0.023632      -0.005945       0.029577             10.278886      15.308054       3.549433      -0.431817       8.673794      -2.563016       6.854809           0.000005
          203              C      17.696156       8.094312      15.690042       0.067924      35.440775 0.41518394E+03  0.96121564E+04                                 9.476562                            6.850179      -0.050277       1.997396                    0.999328      26.514668      74.697119       0.624211       0.423833      -1.063603       0.007489      -0.002734      -0.010114       0.012879       0.020285      -0.006189       0.001623       0.026820       0.019442      -0.028114       0.005634       0.022480             11.699575      18.993282       4.252877       0.296266       9.213422      -2.316993       6.892021           0.000002
          204              C      16.353897       7.521933      15.891635       0.112237      34.783572 0.40690443E+03  0.93952286E+04                                 9.438725                            6.840162      -0.063472       1.999467                    0.999499      26.171001      74.198074       0.615205       0.431193      -1.056546       0.001837      -0.006406      -0.000992       0.006738      -0.015752      -0.001825      -0.008299      -0.019034      -0.025405      -0.017950      -0.005959       0.023909             11.650160      17.674328       5.176969       0.406877       7.742119      -0.548490       9.534034           0.000001
          205              C      15.879408       7.123788      17.142230      -0.185243      32.867289 0.46845652E+03  0.11237805E+05                                 8.979086                            7.281039       0.108774       2.017924                    0.997733      29.703091      86.681994       0.601652       0.424374      -1.057587      -0.003725      -0.008938      -0.001160       0.009752      -0.016362       0.014003       0.010003      -0.013058       0.002563      -0.028224       0.011011       0.017212             10.001595      12.815581       2.863867      -0.245408       6.946363      -1.069666      10.242842          -0.000003
          206              C      14.591286       6.659765      17.279386       0.076586      27.603191 0.35622078E+03  0.80354417E+04                                 8.185629                            6.475516       0.043815       2.031370                    0.998765      26.830073      77.667507       0.615113       0.441429      -1.039974      -0.010510       0.008194      -0.046212       0.048096      -0.024998       0.000551       0.003310      -0.054904       0.021718      -0.040809       0.006986       0.033823              9.212266      11.111923       2.253258       1.021586       6.085570      -0.686079      10.439303          -0.000001
          207              C      15.487719       7.343739      14.838672      -0.177452      32.586948 0.44862854E+03  0.10678127E+05                                 8.992277                            7.159377       0.003822       1.983970                    0.998369      29.770821      87.384610       0.600624       0.428445      -1.051933       0.002321      -0.021698      -0.000526       0.021828      -0.008733      -0.020063       0.006865      -0.030003       0.001433      -0.029199       0.004031       0.025168             10.193520      13.907430       3.110527       2.192808       6.500744       0.138696      10.172387          -0.000000
          208              C      14.225072       6.861357      15.054665       0.082712      26.421792 0.34608988E+03  0.77618765E+04                                 7.995931                            6.405160      -0.005374       2.018027                    0.998356      26.711382      77.460880       0.614364       0.444531      -1.036674       0.009823      -0.013490       0.043445       0.046540      -0.026468       0.007955       0.019619      -0.055741      -0.004312      -0.043234      -0.001299       0.044534              8.944176      10.975872       2.316508       0.944570       5.831305      -0.607368      10.025352           0.000001
          209              C      26.205090      11.089403      15.711641       0.582326      22.352453 0.25179028E+03  0.52359783E+04                                 7.322913                            5.624388      -0.027328       2.038291                    0.999592      22.820788      64.553652       0.625179       0.471132      -1.017685      -0.043746      -0.006470      -0.014103       0.046416       0.005400      -0.062037      -0.025881      -0.064427       0.226230      -0.092978      -0.011532       0.104511              8.469262      11.674120      -0.505398       2.144763       8.254820       0.778492       5.478845           0.000008
          210              C      27.617407      11.206399      16.152626      -0.019132      35.051221 0.44013525E+03  0.10337712E+05                                 9.346697                            7.035282       0.090298       2.047825                    0.999233      27.009700      76.596735       0.618386       0.421704      -1.065135       0.040349       0.007236       0.009073       0.041985      -0.001093       0.000056      -0.002374      -0.017217       0.032851      -0.014153       0.002534       0.011619             11.038654      16.166466      -1.113715       3.170082      10.386774       0.589135       6.562720           0.000003
          211              C      28.107818      12.451954      16.527012      -0.097573      32.913186 0.44889012E+03  0.10713187E+05                                 9.145317                            7.235558      -0.113609       1.943978                    0.998639      29.739382      88.140998       0.586803       0.437356      -1.043869       0.016265      -0.024868       0.000818       0.029726      -0.014303      -0.002226      -0.008384      -0.003192       0.073104      -0.027602       0.001298       0.026304             10.330872      13.959891      -0.826592       2.484214      10.693717       0.884397       6.339008          -0.000003
          212              C      13.497424      12.599549      16.919398      -0.154502      33.348045 0.43377428E+03  0.10221330E+05                                 9.035778                            6.969669       0.168162       2.020770                    0.999751      29.889184      86.828165       0.618972       0.419944      -1.058943      -0.021454      -0.012940      -0.000151       0.025055       0.018941      -0.003004       0.009680      -0.026918       0.010885      -0.026774       0.002669       0.024105             10.400289      15.675524      -2.107819       3.204501       9.650889       0.078165       5.874454           0.000001
          213              C      12.524563      10.110239      16.197624      -0.094294      33.187590 0.44101746E+03  0.10472148E+05                                 9.172274                            7.152181      -0.027952       1.972880                    0.999004      29.473125      86.949298       0.593026       0.434963      -1.045970       0.014856       0.013670       0.014252       0.024713       0.013428      -0.001354       0.000280      -0.020766       0.052300      -0.025732       0.008244       0.017488             10.624148      14.970896      -1.520936       2.825212      10.532329       0.549701       6.369220          -0.000001
          214              C      13.846122      10.265033      16.597210      -0.134666      33.986831 0.45452977E+03  0.10874606E+05                                 9.319810                            7.247150      -0.078794       1.953932                    0.998214      29.979035      88.771878       0.590815       0.433315      -1.046976      -0.031752       0.004928       0.000843       0.032143      -0.012892      -0.006929      -0.012182      -0.006296       0.031171      -0.023557       0.005671       0.017886             10.785818      15.380886       0.110492       3.399774      10.525078       1.332333       6.451490           0.000001
          215              C      14.341310      11.496189      16.975196       0.074646      36.997422 0.40822122E+03  0.94081103E+04                                 9.767711                            6.784580      -0.013421       2.012022                    0.999333      26.291812      73.824965       0.628518       0.422845      -1.064559      -0.008906       0.000555       0.005548       0.010508       0.007086       0.002911      -0.017051       0.024171      -0.004544      -0.025597       0.010394       0.015204             12.642906      20.841663      -0.229194       5.399083      10.082789       0.760548       7.004265           0.000001
          216              C      15.747257      11.636944      17.433820       0.112087      35.847255 0.39521581E+03  0.90411194E+04                                 9.607288                            6.699501      -0.085474       1.990441                    0.999250      25.987900      72.863930       0.628690       0.425875      -1.061936       0.004468       0.000447       0.000023       0.004491      -0.004234      -0.000486       0.013482       0.001985      -0.009907      -0.015278       0.001806       0.013472             12.468245      20.800124       1.757102       5.637361       8.854288      -1.242471       7.750323           0.000005
          217              C      16.509942      12.741744      17.122791      -0.199142      34.086164 0.43513001E+03  0.10216702E+05                                 9.080318                            6.921310       0.183237       2.023508                    0.999756      29.768790      85.105155       0.631867       0.412847      -1.068105       0.009233      -0.013190      -0.007990       0.017974      -0.013872       0.004410      -0.028137      -0.007838       0.024788      -0.027816      -0.008224       0.036040             10.610319      16.058537       2.971332       3.822545       8.765823      -0.994516       7.006598           0.000000
          218              C      17.793287      12.853340      17.633973       0.063931      28.527342 0.34414781E+03  0.76569157E+04                                 8.211969                            6.244662       0.153276       2.051417                    0.999776      26.752563      75.627789       0.647878       0.424917      -1.055358       0.009423      -0.051891       0.011253       0.053927       0.016624      -0.025386      -0.007397      -0.038578       0.038014      -0.040909       0.005866       0.035043              9.574678      13.169891       2.445275       3.405122       8.654431      -1.267880       6.899714           0.000000
          219              C       8.372010      10.652013       0.205193      -0.165566      34.439880 0.44985336E+03  0.10710121E+05                                 9.383844                            7.186969      -0.017675       1.980933                    0.998006      29.592734      86.755347       0.597490       0.430578      -1.051065       0.004290       0.006576       0.007687       0.010988       0.005880      -0.016518       0.003206      -0.013732       0.032125      -0.022714       0.003362       0.019352             11.213821      16.308060       0.813886       5.064827       9.218993      -1.518561       8.114410          -0.000002
          220              C       9.663317      10.826607       0.664176       0.086485      28.984666 0.35577433E+03  0.80232347E+04                                 8.520295                            6.495066       0.007670       2.022679                    0.998532      26.699962      77.292518       0.610812       0.444656      -1.038033       0.004317       0.044869      -0.018484       0.048718      -0.013807      -0.025436       0.000137      -0.035086       0.067189      -0.042568       0.008533       0.034035             10.113344      13.475880       1.960075       4.006976       9.436349      -1.085883       7.427803           0.000001
          221              C      22.777001      13.540914      14.797274       0.579789      23.805482 0.25853141E+03  0.53979724E+04                                 7.635263                            5.691904      -0.060708       2.031874                    0.999513      22.658541      63.690574       0.624246       0.469930      -1.020942       0.001807      -0.047756      -0.012971       0.049519       0.053577       0.045329      -0.002868       0.152333      -0.011161      -0.094571      -0.016254       0.110825              9.114359       5.509352      -2.458618      -1.530295      13.836297       0.115178       7.997428           0.000010
          222              C      22.326398      14.930463      15.049265      -0.011676      35.504034 0.41625617E+03  0.96174339E+04                                 9.361616                            6.780001       0.066758       2.038228                    0.999293      26.647965      74.343991       0.640144       0.414124      -1.072648      -0.017755       0.032585       0.004241       0.037350       0.008233       0.007876       0.000153       0.012773       0.024827      -0.015086       0.000380       0.014706             11.398933       6.874488      -3.417306      -2.419796      17.462325       0.115199       9.859985          -0.000000
          223              C      21.686318      15.283251      16.226423      -0.097616      33.488295 0.43206460E+03  0.10194521E+05                                 9.163118                            7.033430      -0.031742       1.966062                    0.999570      29.482817      86.353550       0.604604       0.429355      -1.050662       0.005568       0.020874      -0.016288       0.027056       0.014002       0.011493      -0.010234       0.003259       0.001458      -0.023939       0.009539       0.014401             10.524177       6.656874      -2.509946      -2.877801      14.585945       0.484591      10.329711          -0.000004
          224              C      21.299405      16.584604      16.458615      -0.157862      35.420418 0.45004777E+03  0.10723805E+05                                 9.468576                            7.145314      -0.020315       1.959574                    0.999304      30.337944      89.192034       0.604228       0.425417      -1.053462       0.020389      -0.020726      -0.010259       0.030830      -0.001846      -0.005848       0.009228       0.013447       0.047755      -0.017253      -0.002982       0.020235             11.065642       6.007394      -2.156615      -2.085045      16.546390      -1.406897      10.643141          -0.000004
          225              C      22.579566      15.911427      14.111498      -0.093620      33.650687 0.44042813E+03  0.10456271E+05                                 9.272977                            7.163480      -0.129057       1.940044                    0.998697      29.542510      87.190045       0.590473       0.436922      -1.044634      -0.019918       0.009858       0.015677       0.027197       0.001831       0.006454       0.016559       0.033623      -0.001323      -0.027020       0.006134       0.020887             10.705084       6.425852      -2.657170      -1.772590      15.380374      -1.044343      10.309026          -0.000002
          226              C      22.222906      17.228980      14.352690      -0.142268      34.082218 0.44744462E+03  0.10626713E+05                                 9.222919                            7.117317       0.142104       2.023649                    0.999220      29.577887      86.293064       0.607466       0.424546      -1.055947       0.002757      -0.025605       0.000458       0.025757       0.017869       0.002944      -0.018283      -0.006845       0.000198      -0.026549       0.001219       0.025329             10.644456       6.604909      -3.341989      -2.215239      14.987198       0.792661      10.341260          -0.000004
          227              C      21.573272      17.565568      15.528048       0.070269      36.333761 0.40377710E+03  0.92807208E+04                                 9.606125                            6.732680      -0.026065       2.006282                    0.999291      26.307451      73.781735       0.632995       0.420984      -1.065681       0.006341      -0.004883      -0.000169       0.008005      -0.003804      -0.000392       0.006919      -0.012521      -0.078152      -0.027084       0.005763       0.021321             12.100975       6.492665      -3.606534      -2.093541      19.578308      -0.101831      10.231951          -0.000001
          228              C      13.210808       0.968371      15.774639       0.118187      34.113817 0.40563715E+03  0.93522428E+04                                 9.340450                            6.836418      -0.081337       1.996459                    0.999367      26.012956      73.530826       0.614861       0.432067      -1.056737      -0.002886       0.001435      -0.003530       0.004781      -0.005895      -0.001307      -0.007489      -0.005484       0.093237      -0.022554      -0.009770       0.032324             11.550652       8.969552      -2.824293      -1.286172      19.628722       1.277341       6.053684           0.000003
          229              C      11.924278       1.299559      16.199424      -0.202327      32.166776 0.44804046E+03  0.10607363E+05                                 8.764612                            7.061638       0.303091       2.068997                    0.999475      29.754582      85.690496       0.619856       0.417374      -1.064158       0.002959       0.007314      -0.005262       0.009483       0.023837       0.006301      -0.003729       0.003469       0.011707      -0.027430       0.005231       0.022198              9.810279       9.194363      -2.473913      -1.149160      14.198278       0.876479       6.038196          -0.000005
          230              C      11.599462       2.618911      16.402817       0.061894      26.436195 0.33701586E+03  0.74666171E+04                                 7.792087                            6.190848       0.297418       2.101329                    0.999813      26.615423      75.329251       0.648263       0.426463      -1.053336       0.042990       0.019726      -0.015603       0.049806      -0.000741       0.002798      -0.008395       0.063531       0.067933      -0.044145       0.018775       0.025370              8.720911       8.452546      -1.432638      -1.168882      12.573324       0.566323       5.136864           0.000002
          231              C      14.078580       2.021333      15.571246      -0.163410      31.563484 0.44202388E+03  0.10479548E+05                                 8.812295                            7.116555      -0.004372       1.986814                    0.998221      29.424583      86.132812       0.601290       0.429660      -1.051433      -0.008631       0.002235      -0.014853       0.017323      -0.011412       0.000038      -0.005265       0.021218       0.086391      -0.030372       0.001023       0.029349              9.941681       8.754211      -0.302661      -1.066405      15.420642       0.863975       5.650191          -0.000005
          232              C      13.672560       3.301086      15.821437       0.095349      26.126671 0.34172384E+03  0.76218282E+04                                 7.888632                            6.334254       0.139131       2.069236                    0.999142      26.231455      75.282543       0.623699       0.440298      -1.041589      -0.047229      -0.008757       0.004208       0.048218       0.015259       0.007473      -0.016301       0.021228       0.131583      -0.044162      -0.003359       0.047521              8.900796       8.950915      -0.974323      -1.067560      12.770696       0.882142       4.980776          -0.000001
          233              C      14.920882       6.139581      10.934611       0.586278      22.112769 0.24911957E+03  0.51611042E+04                                 7.305691                            5.608859       0.045016       2.069045                    0.999673      22.516473      63.351262       0.624308       0.473557      -1.017472       0.008189      -0.038983      -0.008294       0.040688       0.026577       0.063050       0.003824       0.123802       0.172916      -0.096823      -0.014744       0.111567              8.548315       6.329498      -1.902626      -1.571206      13.502569       0.361457       5.812878           0.000008
          234              C      14.586513       7.586729      11.114605      -0.013667      33.428566 0.41351360E+03  0.95517489E+04                                 9.032103                            6.788443       0.146638       2.066098                    0.999406      26.606678      74.562389       0.634499       0.417909      -1.068703      -0.012003       0.035992       0.001255       0.037962      -0.004746      -0.000622      -0.006895       0.011703       0.037001      -0.015337       0.001159       0.014177             10.713284       8.125940      -1.838802      -1.954841      17.735127       0.729497       6.278784           0.000006
          235              C      15.438363       8.556893      10.734818      -0.097596      29.879224 0.40084758E+03  0.92521272E+04                                 8.393913                            6.722924       0.059122       1.998914                    0.999747      28.653057      82.127238       0.627589       0.422833      -1.058129      -0.018057       0.018480       0.004948       0.026307      -0.009365      -0.007209      -0.003346       0.040430       0.001656      -0.023555      -0.000207       0.023762              9.239086       7.347357      -0.658191      -1.591063      14.394679      -0.022485       5.975222           0.000008
          236              C      15.119917       9.892445      10.932811      -0.136393      30.782204 0.41414564E+03  0.96222610E+04                                 8.510046                            6.787251       0.174705       2.032032                    0.999710      29.011950      83.003637       0.631999       0.417125      -1.063398      -0.003095      -0.035238      -0.011401       0.037166       0.022663      -0.005288      -0.015860       0.009966      -0.023475      -0.025275      -0.006977       0.032252              9.393629       8.142709      -2.067052      -1.979239      14.022739       0.749395       6.015440           0.000009
          237              C      13.424178       7.948516      11.749982      -0.106228      32.192793 0.44813453E+03  0.10699894E+05                                 9.017108                            7.238180      -0.181856       1.918345                    0.998784      29.955090      89.051009       0.585131       0.438411      -1.042339       0.016054       0.021936      -0.014053       0.030601       0.009780       0.012806      -0.016145      -0.011684       0.032189      -0.026937       0.003641       0.023296             10.082205       8.686164      -1.636534      -1.897949      15.250877       0.766667       6.309575           0.000001
          238              C      13.115285       9.271468      11.953375      -0.144339      32.161642 0.44110510E+03  0.10443748E+05                                 8.865440                            7.063446       0.159117       2.025418                    0.999623      29.644896      86.487261       0.609915       0.424153      -1.055696       0.012118      -0.015657      -0.017398       0.026357      -0.017582      -0.010710       0.006519       0.036260       0.030446      -0.030438       0.001900       0.028538             10.039741       7.596543      -0.964603      -1.547966      16.735581       0.077129       5.787098           0.000003
          239              C      13.952805      10.275831      11.524990       0.072180      33.803555 0.39605724E+03  0.90596011E+04                                 9.168514                            6.677131      -0.020999       2.010723                    0.999383      26.125968      73.100614       0.634310       0.422137      -1.064936      -0.008317      -0.002940      -0.006471       0.010940      -0.009401      -0.002665       0.000593      -0.039595       0.027001      -0.026587       0.009011       0.017577             11.136136       8.374279      -2.902677      -1.963880      19.083248       0.858160       5.950881           0.000004
          240              C      13.620028      11.697780      11.748182       0.115678      35.041958 0.39825102E+03  0.91255275E+04                                 9.439789                            6.727893      -0.087879       1.991238                    0.999280      25.934883      72.710743       0.627152       0.426219      -1.062009      -0.005269      -0.001580      -0.003241       0.006384       0.004079      -0.003867      -0.001042       0.037707      -0.061051      -0.020696      -0.009081       0.029777             11.696913       6.299603      -3.535481      -1.741335      19.070842       0.261687       9.720295           0.000003
          241              C      13.021346      12.140564      12.918141      -0.178319      33.504429 0.45367801E+03  0.10838158E+05                                 9.185971                            7.220577      -0.088115       1.950947                    0.998106      30.075723      88.698342       0.594937       0.430950      -1.049471      -0.018942       0.000931      -0.011195       0.022022       0.015323       0.007237      -0.016309       0.026245      -0.037251      -0.031050       0.004665       0.026384             10.382765       6.136422      -2.830764      -1.938786      13.879764       0.664676      11.132109           0.000001
          242              C      12.645579      13.440117      13.033337       0.084934      27.393991 0.34054984E+03  0.75965880E+04                                 8.113779                            6.302261       0.009267       2.016040                    0.999341      26.696723      76.869451       0.627805       0.437364      -1.042305      -0.002328       0.009254      -0.048420       0.049351       0.022583      -0.001196       0.004133       0.086395      -0.001206      -0.048924      -0.000022       0.048946              9.248988       5.363294      -1.992049      -1.757436      12.348034      -0.548019      10.035637           0.000000
          243              C      13.819060      12.660744      10.756418      -0.176288      33.019125 0.43853421E+03  0.10353946E+05                                 9.026261                            7.043218       0.159330       2.036999                    0.998415      29.361375      85.170115       0.611552       0.424199      -1.057071      -0.003957       0.002999       0.002759       0.005680       0.006055       0.004336       0.009957       0.038275       0.011907      -0.025042       0.004624       0.020417             10.318623       5.959577      -1.888812      -1.687217      15.218227      -1.488915       9.778067           0.000001
          244              C      13.393933      13.940498      10.970610       0.078827      27.729018 0.34099235E+03  0.75968380E+04                                 8.170745                            6.299680       0.156416       2.067369                    0.999491      26.473707      75.784388       0.629933       0.436439      -1.044516      -0.014864      -0.013025       0.043843       0.048092       0.025597       0.014177      -0.007336       0.059685       0.021366      -0.045592       0.006074       0.039518              9.355420       5.636947      -1.311755      -2.123226      12.712223      -0.688379       9.717090           0.000003
          245              C      18.270952       3.113891       9.813251       0.589047      24.320533 0.25596615E+03  0.53251475E+04                                 7.768285                            5.656481      -0.051218       2.033934                    0.999595      22.517076      62.948456       0.628081       0.468750      -1.022726      -0.041099       0.012944       0.011439       0.044581       0.001211       0.052171      -0.068833      -0.111271       0.125315      -0.102046      -0.012657       0.114703              9.643802      14.680064      -1.333502      -4.071099       6.712227       2.462587       7.539115           0.000012
          246              C      19.587735       2.788102       9.199473      -0.007604      36.433586 0.41469107E+03  0.95564656E+04                                 9.530566                            6.752364       0.057560       2.034404                    0.999256      26.504523      73.450900       0.644637       0.412305      -1.075604       0.033939      -0.002618      -0.018918       0.038944       0.006763       0.005012      -0.004833      -0.010304      -0.014088      -0.012188       0.001006       0.011182             12.103628      19.005055      -1.646625      -5.191100       7.584755       3.400972       9.721073           0.000003
          247              C      19.738997       1.900734       8.164510      -0.093783      32.480847 0.41824312E+03  0.97878285E+04                                 8.966272                            6.910710      -0.043332       1.963280                    0.999613      29.292501      85.425455       0.611225       0.428201      -1.051444       0.024281       0.012053      -0.000851       0.027121       0.011225       0.013102      -0.009584       0.009573      -0.008409      -0.022869       0.006331       0.016539             10.352124      14.655434      -0.531389      -3.456331       7.478960       3.154399       8.921980          -0.000002
          248              C       5.060136       1.659543       7.602930      -0.147238      34.324462 0.45087323E+03  0.10732978E+05                                 9.265440                            7.141882       0.104127       2.004868                    0.999356      29.937605      87.560500       0.606510       0.424231      -1.055712      -0.022822       0.019082       0.012782       0.032378      -0.006402      -0.002431       0.013761      -0.029146       0.028177      -0.020622      -0.003684       0.024306             10.826591      16.760341       0.813630      -2.872206       7.143647       2.372943       8.575785          -0.000001
          249              C      20.708672       3.450478       9.692655      -0.087672      31.697102 0.40115978E+03  0.92462907E+04                                 8.732768                            6.707666       0.073973       2.002448                    0.999659      28.533510      81.299824       0.631828       0.420588      -1.061239       0.002609      -0.003689      -0.019955       0.020460      -0.003763       0.003079       0.007301      -0.042122       0.026345      -0.026192       0.005108       0.021085             10.099380      16.279171      -0.019836      -3.102057       6.391894       2.079184       7.627075           0.000006
          250              C       6.021850       3.214687       9.140075      -0.147325      33.137418 0.43412983E+03  0.10210564E+05                                 8.960827                            6.952587       0.176127       2.025849                    0.999796      29.537921      85.147499       0.623694       0.417546      -1.062666      -0.029308       0.006499      -0.001879       0.030079       0.020898       0.016333       0.005367      -0.001026      -0.005705      -0.023725      -0.005832       0.029557             10.282517      15.313468      -0.432364      -3.551609       6.856867       2.563829       8.677216           0.000005
          251              C       6.187443       2.309319       8.094312       0.068190      35.439484 0.41518403E+03  0.96120985E+04                                 9.475679                            6.849896      -0.048435       1.997951                    0.999312      26.514382      74.694544       0.624266       0.423798      -1.063632      -0.008239       0.010106      -0.002626       0.013301      -0.005772      -0.019751      -0.000883       0.003330      -0.051766      -0.027908       0.005820       0.022088             11.697721      18.988319       0.296840      -4.251570       6.891690       2.317119       9.213155           0.000001
          252              C       7.529701       2.107726       7.521933       0.112131      34.808401 0.40724465E+03  0.94054281E+04                                 9.445227                            6.844825      -0.064565       1.998853                    0.999503      26.180938      74.245266       0.614727       0.431420      -1.056364      -0.002294       0.000931      -0.006629       0.007076      -0.002042       0.015578       0.008237       0.003634       0.042040      -0.017980      -0.005936       0.023917             11.658500      17.689018       0.407224      -5.182473       9.538422       0.548374       7.748060           0.000001
          253              C       8.004188       0.857132       7.123787      -0.186031      32.855959 0.46833381E+03  0.11232464E+05                                 8.971685                            7.275810       0.118961       2.021001                    0.997783      29.689196      86.590368       0.602488       0.423876      -1.058054       0.005207       0.002184      -0.008935       0.010570       0.013742       0.016328      -0.009815      -0.006340       0.020775      -0.027867       0.010013       0.017853              9.992912      12.805906      -0.246856      -2.862404      10.231333       1.068106       6.941498          -0.000005
          254              C       9.292310       0.719976       6.659763       0.076522      27.625219 0.35652808E+03  0.80452189E+04                                 8.195581                            6.483372       0.033960       2.028237                    0.998744      26.848029      77.768317       0.613935       0.442119      -1.039424       0.010693       0.045312       0.008167       0.047268       0.000456       0.025790      -0.003046      -0.040622       0.070628      -0.042246       0.008305       0.033940              9.223659      11.127068       1.024246      -2.256782      10.450609       0.685478       6.093301          -0.000001
          255              C       8.395881       3.160688       7.343739      -0.175926      32.498183 0.44710383E+03  0.10631384E+05                                 8.970089                            7.142123       0.012601       1.987154                    0.998423      29.720679      87.157131       0.602070       0.427836      -1.052445      -0.002145       0.000538      -0.021245       0.021360      -0.019811       0.009080      -0.006943      -0.016498       0.042388      -0.028864       0.003661       0.025204             10.167136      13.866872       2.181658      -3.101346      10.150305      -0.135571       6.484231          -0.000001
          256              C       9.658527       2.944696       6.861356       0.081519      26.448419 0.34655544E+03  0.77750714E+04                                 8.002196                            6.410440      -0.002574       2.018386                    0.998376      26.728394      77.528547       0.613960       0.444666      -1.036576      -0.009988      -0.044112      -0.013867       0.047307       0.006867       0.026933      -0.019715      -0.025592       0.086723      -0.042992      -0.002283       0.045276              8.951053      10.984888       0.942299      -2.319028      10.031968       0.609126       5.836305           0.000000
          257              C      13.600911       2.287721      11.089406       0.581701      22.373419 0.25203937E+03  0.52429657E+04                                 7.331113                            5.629645      -0.032601       2.036533                    0.999587      22.834135      64.623141       0.624414       0.471547      -1.017362       0.042674       0.014226      -0.006450       0.045443      -0.061942      -0.004919       0.026358      -0.145007      -0.015698      -0.092985      -0.011371       0.104357              8.479560      11.690419       2.148595       0.506141       5.484814      -0.779451       8.263446           0.000005
          258              C      12.188593       1.846737      11.206402      -0.019025      35.048865 0.44009548E+03  0.10336282E+05                                 9.344131                            7.033360       0.091693       2.048214                    0.999260      27.010759      76.591556       0.618698       0.421512      -1.065283      -0.041043      -0.008906       0.008119       0.042775       0.000119       0.000498       0.002592      -0.024569       0.010292      -0.014014       0.002600       0.011414             11.035623      16.166347       3.170339       1.113415       6.561768      -0.587857      10.378753           0.000003
          259              C      11.698182       1.472351      12.451957      -0.098791      32.949225 0.44956825E+03  0.10733612E+05                                 9.155631                            7.246008      -0.110695       1.944780                    0.998721      29.756456      88.214125       0.585764       0.437959      -1.043491      -0.015361      -0.001162      -0.024369       0.028830      -0.002038       0.014233       0.008892      -0.038079      -0.033830      -0.027716       0.000914       0.026802             10.340989      13.975526       2.488831       0.817945       6.348436      -0.886866      10.699005          -0.000003
          260              C      10.386176       1.079966      12.599552      -0.152318      33.285939 0.43283378E+03  0.10193442E+05                                 9.022851                            6.961055       0.173511       2.022762                    0.999733      29.856949      86.704818       0.619507       0.419817      -1.059043       0.021111       0.000774      -0.013415       0.025024      -0.002517      -0.017876      -0.009981      -0.018323       0.036479      -0.025686       0.001640       0.024046             10.383229      15.643716       3.197693       2.098360       5.866337      -0.080485       9.639635           0.000001
          261              C      11.359037       1.801738      10.110241      -0.095224      33.202457 0.44128166E+03  0.10479953E+05                                 9.175079                            7.155013      -0.029824       1.972426                    0.999010      29.479741      86.974142       0.592825       0.435047      -1.045923      -0.014837      -0.014228       0.013854       0.024789      -0.002255      -0.012631      -0.000203      -0.036183       0.002227      -0.024831       0.006945       0.017886             10.627001      14.975652       2.826096       1.521716       6.371797      -0.549335      10.533554          -0.000001
          262              C      10.037477       1.402153      10.265035      -0.135114      33.999180 0.45473612E+03  0.10881234E+05                                 9.325268                            7.252428      -0.083711       1.952402                    0.998196      29.985397      88.809778       0.590131       0.433749      -1.046670       0.032695      -0.000923       0.005142       0.033109      -0.006778       0.012853       0.012881      -0.018399      -0.008555      -0.023796       0.005334       0.018463             10.791763      15.390520       3.403038      -0.114793       6.456581      -1.333815      10.528189           0.000001
          263              C       9.542289       1.024167      11.496191       0.074231      37.003905 0.40837211E+03  0.94123162E+04                                 9.767828                            6.785413      -0.012752       2.012155                    0.999340      26.295686      73.835078       0.628547       0.422793      -1.064608       0.008125      -0.006068      -0.000715       0.010166       0.002830      -0.007985       0.016581       0.015273      -0.034910      -0.025699       0.009499       0.016201             12.642254      20.841347       5.399172       0.226574       7.004501      -0.761061      10.080915           0.000000
          264              C       8.136341       0.565544      11.636946       0.112556      35.824012 0.39496312E+03  0.90336778E+04                                 9.603003                            6.697163      -0.086299       1.990260                    0.999270      25.977249      72.821679       0.628842       0.425850      -1.061977      -0.005505       0.000058       0.000885       0.005576      -0.000250       0.003852      -0.013325       0.005615       0.000387      -0.015105       0.002144       0.012960             12.461565      20.786581       5.633462      -1.756818       7.746897       1.242341       8.851216           0.000005
          265              C       7.373657       0.876573      12.741747      -0.199345      34.123852 0.43570078E+03  0.10234187E+05                                 9.090095                            6.928407       0.181441       2.022725                    0.999741      29.786106      85.191518       0.631148       0.413152      -1.067832      -0.010006       0.007752      -0.012075       0.017493       0.005384       0.014774       0.028220      -0.016928      -0.004571      -0.028443      -0.008368       0.036811             10.622347      16.078788       3.827640      -2.976209       7.013804       0.994479       8.774449          -0.000000
          266              C       6.090311       0.365392      12.853343       0.063110      28.528253 0.34418147E+03  0.76574954E+04                                 8.209857                            6.242933       0.154732       2.051763                    0.999789      26.754953      75.622217       0.648314       0.424640      -1.055579      -0.009186      -0.011141      -0.052787       0.054726      -0.025266      -0.016422       0.007424      -0.039318       0.041823      -0.041497       0.006469       0.035028              9.572083      13.165264       3.403501      -2.444837       6.897810       1.267981       8.653176           0.000002
          267              C      15.511617      17.794158      10.652021      -0.164612      34.353468 0.44841998E+03  0.10666994E+05                                 9.365979                            7.173381      -0.013532       1.982714                    0.998012      29.550573      86.582338       0.598349       0.430323      -1.051269      -0.004333      -0.007954       0.007013       0.011456      -0.016248      -0.006468      -0.003023      -0.022410       0.003015      -0.022412       0.003171       0.019241             11.190956      16.270315       5.049511      -0.817765       8.096671       1.515740       9.205882          -0.000003
          268              C      14.220310      17.335174      10.826615       0.085185      29.063249 0.35701278E+03  0.80583984E+04                                 8.536337                            6.507277       0.004644       2.020853                    0.998539      26.745616      77.466907       0.610092       0.444781      -1.037929      -0.004768       0.018517       0.045413       0.049274      -0.025214       0.012614      -0.001107      -0.051441       0.019540      -0.041917       0.007855       0.034062             10.133078      13.505659       4.015254      -1.969842       7.440614       1.084072       9.452962           0.000001
          269              C      17.029003       3.202089      13.540919       0.578990      23.828643 0.25879988E+03  0.54048093E+04                                 7.638829                            5.693867      -0.058695       2.032292                    0.999464      22.670910      63.726018       0.624321       0.469766      -1.021063      -0.001492       0.012466      -0.047386       0.049021       0.045255      -0.053289       0.003456       0.084093      -0.221219      -0.094081      -0.017048       0.111129              9.119448       5.512002      -1.531143       2.461286       8.000998      -0.116466      13.845345           0.000011
          270              C      17.479606       2.950099      14.930469      -0.011603      35.480578 0.41589514E+03  0.96069527E+04                                 9.356908                            6.776484       0.066397       2.038393                    0.999249      26.639438      74.310522       0.640395       0.414053      -1.072700       0.017935      -0.003632       0.033191       0.037901       0.008630      -0.008251       0.000578      -0.005694      -0.035619      -0.016249       0.000465       0.015785             11.393358       6.871727      -2.418540       3.416382       9.855265      -0.116914      17.453083           0.000000
          271              C      18.119685       1.772942      15.283257      -0.098736      33.568187 0.43335753E+03  0.10233053E+05                                 9.178511                            7.044556      -0.031013       1.965813                    0.999588      29.524606      86.520495       0.604025       0.429430      -1.050577      -0.006069       0.017383       0.020621       0.027645       0.011874      -0.014358       0.010251       0.002023      -0.005350      -0.024407       0.009228       0.015179             10.542943       6.668594      -2.883454       2.517220      10.346903      -0.489520      14.613332          -0.000004
          272              C      18.506598       1.540750      16.584610      -0.157503      35.391844 0.44963280E+03  0.10711035E+05                                 9.460937                            7.139295      -0.018491       1.960170                    0.999271      30.324192      89.128412       0.604851       0.425093      -1.053703      -0.021233       0.010879      -0.020911       0.031724      -0.005252       0.001693      -0.008433      -0.017339      -0.042766      -0.016467      -0.002981       0.019448             11.056931       6.003422      -2.083877       2.155851      10.635130       1.403736      16.532240          -0.000004
          273              C      17.226440       3.887865      15.911434      -0.096117      33.733591 0.44183497E+03  0.10497913E+05                                 9.288235                            7.175664      -0.131762       1.938689                    0.998757      29.586301      87.350219       0.589886       0.437014      -1.044592       0.019961      -0.015991       0.009426       0.027259       0.007296      -0.001736      -0.016174       0.017225      -0.051525      -0.027027       0.005427       0.021601             10.723032       6.435318      -1.773264       2.662272      10.323991       1.048986      15.409785          -0.000002
          274              C      17.583101       3.646674      17.228987      -0.138526      33.959890 0.44545034E+03  0.10567290E+05                                 9.201812                            7.102054       0.147556       2.026026                    0.999245      29.510541      86.040825       0.608053       0.424620      -1.055927      -0.003186      -0.000901      -0.025781       0.025993       0.001910      -0.017490       0.017946      -0.005783       0.013647      -0.025414      -0.000373       0.025787             10.618979       6.589682      -2.209578       3.331206      10.318103      -0.787485      14.949153          -0.000004
          275              C      18.232733       2.471317      17.565575       0.068161      36.389650 0.40451278E+03  0.93014854E+04                                 9.614021                            6.737386      -0.024315       2.006444                    0.999326      26.332186      73.856638       0.633001       0.420806      -1.065837      -0.005963       0.000233      -0.004713       0.007604       0.000387       0.003364      -0.007945       0.032257       0.060619      -0.027579       0.005395       0.022184             12.112342       6.497747      -2.094385       3.611568      10.238812       0.102340      19.600469          -0.000001
          276              C      10.672787       2.224720       0.968366       0.119010      34.104825 0.40543622E+03  0.93477397E+04                                 9.344676                            6.838872      -0.089092       1.994206                    0.999361      26.008236      73.551079       0.614107       0.432591      -1.056271       0.001917       0.003904       0.001693       0.004667      -0.001615       0.004169       0.007432      -0.049804      -0.037337      -0.021231      -0.011143       0.032374             11.556671       8.973195      -1.286311       2.826433       6.056381      -1.277133      19.640439           0.000002
          277              C      11.959316       1.799935       1.299554      -0.202492      32.163534 0.44795621E+03  0.10604283E+05                                 8.761795                            7.059053       0.310391       2.071137                    0.999471      29.751402      85.661469       0.620257       0.417147      -1.064362      -0.004192       0.006055       0.007309       0.010376       0.006446      -0.024113       0.003435      -0.003225      -0.012097      -0.027554       0.004823       0.022731              9.807592       9.192020      -1.149259       2.475307       6.036219      -0.876771      14.194536          -0.000003
          278              C      12.284132       1.596543       2.618907       0.062586      26.426707 0.33682255E+03  0.74612162E+04                                 7.787664                            6.186116       0.301314       2.102341                    0.999810      26.615274      75.321602       0.648980       0.426056      -1.053595      -0.044339       0.015520       0.020353       0.051196       0.003438      -0.000377       0.008194      -0.003251      -0.125681      -0.042929       0.017481       0.025448              8.716203       8.453904      -1.170521       1.433810       5.133645      -0.566398      12.561060           0.000002
          279              C       9.805016       2.428113       2.021328      -0.163641      31.573295 0.44216498E+03  0.10483875E+05                                 8.814774                            7.118169      -0.003809       1.986770                    0.998215      29.430587      86.158320       0.601153       0.429718      -1.051383       0.008265       0.014517       0.003457       0.017059      -0.000119       0.012385       0.004910      -0.031768      -0.074013      -0.030732       0.002025       0.028706              9.944969       8.755498      -1.066251       0.302314       5.651611      -0.863841      15.427798          -0.000006
          280              C      10.211036       2.177922       3.301083       0.095300      26.123526 0.34162311E+03  0.76197099E+04                                 7.890789                            6.335149       0.135270       2.068329                    0.999081      26.233178      75.310390       0.623329       0.440553      -1.041345       0.047712      -0.004148      -0.008100       0.048573       0.007667      -0.015355       0.016082      -0.054967      -0.099019      -0.044475      -0.003102       0.047577              8.903613       8.953928      -1.068040       0.972593       4.981697      -0.881879      12.775216          -0.000002
          281              C      14.920891      11.859772       7.064749       0.584453      22.132217 0.24940057E+03  0.51683026E+04                                 7.309039                            5.611357       0.039305       2.067275                    0.999697      22.531200      63.397955       0.624289       0.473445      -1.017548       0.008536       0.038640       0.008950       0.040571      -0.027056      -0.063478       0.004166       0.122690       0.174416      -0.096763      -0.015296       0.112059              8.552078       6.332794       1.904488       1.572299      13.508253       0.361936       5.815187           0.000007
          282              C      14.586519      10.412624       6.884755      -0.013898      33.430125 0.41355025E+03  0.95528412E+04                                 9.033494                            6.789597       0.143116       2.065065                    0.999439      26.604556      74.558267       0.634324       0.418014      -1.068632      -0.012137      -0.035315      -0.001850       0.037388       0.004803       0.001148      -0.007054       0.010974       0.039187      -0.015547       0.000636       0.014911             10.714818       8.127121       1.840169       1.955125      17.737967       0.729830       6.279367           0.000007
          283              C      15.438366       9.442460       7.264542      -0.094511      29.759836 0.39881135E+03  0.91920670E+04                                 8.366061                            6.701319       0.065748       2.001552                    0.999732      28.583640      81.830903       0.629327       0.422264      -1.058640      -0.016270      -0.017566      -0.004951       0.024449       0.008796       0.007714      -0.003046       0.041421       0.000488      -0.023488      -0.000958       0.024446              9.207042       7.329415       0.657657       1.588781      14.335127      -0.020802       5.956585           0.000008
          284              C      15.119917       8.106908       7.066549      -0.138423      30.867725 0.41566504E+03  0.96670980E+04                                 8.529900                            6.803746       0.171503       2.030513                    0.999699      29.057826      83.195305       0.630623       0.417623      -1.063006      -0.003088       0.035808       0.011103       0.037617      -0.024073       0.005767      -0.015544       0.010337      -0.018030      -0.026031      -0.006984       0.033015              9.415515       8.161027       2.079084       1.983723      14.055849       0.754425       6.029670           0.000010
          285              C      13.424184      10.050837       6.249378      -0.106478      32.216001 0.44852405E+03  0.10711581E+05                                 9.022779                            7.243072      -0.182552       1.917768                    0.998774      29.968726      89.103097       0.584719       0.438623      -1.042207       0.015937      -0.021671       0.014164       0.030401      -0.010077      -0.012296      -0.015294      -0.013343       0.033284      -0.026696       0.003915       0.022781             10.088748       8.691135       1.642835       1.898768      15.261599       0.769686       6.313509           0.000001
          286              C      13.115288       8.727885       6.045985      -0.143780      32.143913 0.44081143E+03  0.10434855E+05                                 8.859412                            7.058466       0.161990       2.026292                    0.999655      29.635874      86.447430       0.610483       0.423837      -1.055913       0.012814       0.015953       0.018177       0.027370       0.017210       0.010447       0.006963       0.036515       0.028714      -0.030063       0.001689       0.028374             10.032182       7.594871       0.965295       1.549119      16.717784       0.078049       5.783891           0.000003
          287              C      13.952805       7.723522       6.474370       0.072373      33.778440 0.39574072E+03  0.90504167E+04                                 9.162822                            6.673998      -0.022605       2.010437                    0.999386      26.116506      73.062729       0.634535       0.422078      -1.064989      -0.007600       0.002578       0.007995       0.011328       0.008982       0.003454       0.001300      -0.037925       0.029728      -0.026201       0.009544       0.016657             11.127579       8.369321       2.898463       1.962874      19.065893       0.856834       5.947523           0.000004
          288              C      13.620025       6.301573       6.251178       0.114926      35.055662 0.39846090E+03  0.91311730E+04                                 9.440766                            6.728910      -0.082136       1.992974                    0.999257      25.940355      72.719887       0.627235       0.426123      -1.062111      -0.005257       0.002570       0.003060       0.006603      -0.003914       0.003737      -0.000965       0.037226      -0.064058      -0.021661      -0.008319       0.029980             11.697400       6.299878       3.534527       1.742386      19.068763       0.260630       9.723559           0.000003
          289              C      13.021343       5.858789       5.081219      -0.178148      33.525589 0.45402566E+03  0.10848830E+05                                 9.189915                            7.223197      -0.093468       1.949101                    0.998069      30.091150      88.761256       0.594831       0.430933      -1.049454      -0.019042       0.000154       0.011258       0.022122      -0.015456      -0.006666      -0.016724       0.027734      -0.035735      -0.031412       0.004674       0.026738             10.387419       6.138565       2.831685       1.939557      13.886116       0.664084      11.137576           0.000001
          290              C      12.645573       4.559236       4.966023       0.085179      27.412286 0.34086378E+03  0.76054729E+04                                 8.117728                            6.305129       0.013478       2.017020                    0.999381      26.705783      76.909349       0.627657       0.437359      -1.042290      -0.001651      -0.008593       0.049561       0.050328      -0.022278       0.001761       0.003701       0.087046      -0.000939      -0.049067       0.000003       0.049064              9.253668       5.365332       1.993097       1.757832      12.355685      -0.549176      10.039986           0.000000
          291              C      13.819053       5.338609       7.242942      -0.174090      32.930208 0.43703265E+03  0.10309340E+05                                 9.006829                            7.027382       0.165436       2.039434                    0.998377      29.316306      84.993305       0.612752       0.423745      -1.057386      -0.003775      -0.002715      -0.002397       0.005232      -0.006013      -0.003528       0.009607       0.038228       0.012362      -0.024918       0.005158       0.019760             10.295448       5.948795       1.884827       1.688478      15.173511      -1.479306       9.764038           0.000002
          292              C      13.393924       4.058855       7.028750       0.077536      27.784797 0.34185488E+03  0.76213476E+04                                 8.184337                            6.310148       0.152679       2.065666                    0.999458      26.506753      75.921041       0.628995       0.436786      -1.044243      -0.014951       0.012732      -0.043982       0.048167      -0.025786      -0.014877      -0.007903       0.059268       0.021984      -0.046018       0.006307       0.039711              9.371031       5.646571       1.316699       2.127806      12.734327      -0.683285       9.732194           0.000003
          293              C      18.270967      14.885462       8.186109       0.591197      24.275883 0.25541137E+03  0.53110967E+04                                 7.761670                            5.652323      -0.052563       2.034004                    0.999617      22.491506      62.876524       0.627939       0.469078      -1.022476      -0.041615      -0.013110      -0.011999       0.045251      -0.000616      -0.051661      -0.068638      -0.111193       0.123369      -0.101223      -0.013068       0.114291              9.634665      14.663323       1.332279       4.065989       6.707582       2.461033       7.533090           0.000013
          294              C      19.587749      15.211251       8.799887      -0.009780      36.496340 0.41553162E+03  0.95806517E+04                                 9.540219                            6.758498       0.057802       2.034090                    0.999265      26.534545      73.551761       0.644447       0.412219      -1.075663       0.033334       0.002755       0.018326       0.038139      -0.005959      -0.005001      -0.005622      -0.012229      -0.017573      -0.012721       0.000540       0.012181             12.116461      19.025214       1.648636       5.197009       7.592693       3.405558       9.731476           0.000003
          295              C      19.739013      16.098619       9.834850      -0.094340      32.509437 0.41869238E+03  0.98013872E+04                                 8.970615                            6.912809      -0.031566       1.966624                    0.999541      29.311075      85.504724       0.611319       0.428002      -1.051522       0.025673      -0.013329       0.000219       0.028928      -0.010547      -0.012789      -0.009616       0.008517      -0.009279      -0.022263       0.006566       0.015697             10.357921      14.666212       0.529369       3.456833       7.482438       3.155680       8.925114          -0.000001
          296              C      20.982552      16.339810      10.396430      -0.147426      34.335406 0.45097920E+03  0.10735957E+05                                 9.267495                            7.142641       0.104801       2.005072                    0.999351      29.941565      87.569273       0.606498       0.424221      -1.055735      -0.022709      -0.018268      -0.011362       0.031281       0.006911       0.002710       0.013568      -0.029174       0.029116      -0.020999      -0.003354       0.024353             10.830322      16.770662      -0.814279       2.874682       7.143867       2.372008       8.576438          -0.000001
          297              C      20.708686      14.548875       8.306705      -0.085836      31.634529 0.40019062E+03  0.92180528E+04                                 8.720903                            6.699092       0.072115       2.002290                    0.999685      28.500281      81.169864       0.632321       0.420529      -1.061313       0.001145       0.003304       0.019492       0.019803       0.002977      -0.003673       0.008167      -0.042013       0.027717      -0.026362       0.004629       0.021733             10.084743      16.252647       0.018673       3.095244       6.384331       2.077099       7.617250           0.000005
          298              C      21.944264      14.784666       8.859285      -0.146935      33.131288 0.43405873E+03  0.10208205E+05                                 8.957888                            6.950264       0.180942       2.027173                    0.999774      29.536152      85.132211       0.624051       0.417336      -1.062829      -0.029819      -0.006307       0.002112       0.030552      -0.021371      -0.016109       0.005788      -0.000756      -0.004090      -0.023880      -0.006048       0.029928             10.278953      15.308592       0.429823       3.547955       6.854752       2.562919       8.673516           0.000005
          299              C      22.109857      15.690034       9.905048       0.069498      35.422388 0.41491323E+03  0.96046697E+04                                 9.475180                            6.849244      -0.053105       1.996479                    0.999312      26.504760      74.673274       0.624053       0.423994      -1.063464      -0.008288      -0.009151       0.003255       0.012769       0.005824       0.020217      -0.000820       0.004915      -0.051359      -0.028030       0.005074       0.022955             11.697655      18.988789      -0.297418       4.251498       6.891379       2.317012       9.212796           0.000002
          300              C      23.452116      15.891627      10.477427       0.110464      34.840224 0.40769640E+03  0.94179520E+04                                 9.447700                            6.846101      -0.067770       1.997687                    0.999498      26.197540      74.287213       0.615043       0.431103      -1.056617      -0.001927      -0.000712       0.006810       0.007113       0.002451      -0.015191       0.008409       0.002522       0.043931      -0.018326      -0.005603       0.023929             11.662021      17.693609      -0.408174       5.184190       9.542110       0.548812       7.750343           0.000002
          301              C      23.926604      17.142221      10.875573      -0.184914      32.862860 0.46838955E+03  0.11235827E+05                                 8.979152                            7.281369       0.107341       2.017631                    0.997742      29.698121      86.666833       0.601531       0.424473      -1.057523       0.004602      -0.001192       0.008709       0.009922      -0.013621      -0.016122      -0.009641      -0.006064       0.019828      -0.027472       0.009949       0.017523             10.001635      12.816540       0.247722       2.865112      10.241143       1.069897       6.947223          -0.000005
          302              C      25.214727      17.279377      11.339597       0.076655      27.600805 0.35611090E+03  0.80326410E+04                                 8.186633                            6.475842       0.039231       2.029996                    0.998749      26.830489      77.676552       0.614886       0.441610      -1.039829       0.010853      -0.045706      -0.008084       0.047667      -0.000028      -0.025375      -0.003212      -0.039504       0.070539      -0.041453       0.007679       0.033774              9.213679      11.112948      -1.021013       2.253545      10.442104       0.686274       6.085984          -0.000001
          303              C      24.318293      14.838665      10.655621      -0.175559      32.504308 0.44715883E+03  0.10633543E+05                                 8.973320                            7.144072       0.008300       1.985904                    0.998405      29.724435      87.185668       0.601768       0.428017      -1.052282      -0.002438       0.000049       0.021124       0.021264       0.019353      -0.009264      -0.007810      -0.016107       0.042481      -0.028331       0.002564       0.025767             10.171520      13.874089      -2.184762       3.103174      10.153950      -0.136055       6.486521          -0.000003
          304              C      25.580939      15.054657      11.138004       0.082688      26.436638 0.34629790E+03  0.77683088E+04                                 8.001396                            6.408774      -0.007636       2.016973                    0.998365      26.723104      77.523256       0.613901       0.444766      -1.036457      -0.009789       0.043989       0.014238       0.047261      -0.008075      -0.026911      -0.019819      -0.025796       0.084805      -0.043612      -0.001028       0.044640              8.950923      10.984863      -0.945548       2.318754      10.032897       0.608361       5.835009           0.000000
          305              C      13.600929      15.711632       6.909954       0.583200      22.345457 0.25169333E+03  0.52341209E+04                                 7.326250                            5.626543      -0.029664       2.037675                    0.999576      22.818408      64.574587       0.624441       0.471675      -1.017263       0.043197      -0.014385       0.006449       0.045984       0.061957       0.005894       0.026397      -0.143653      -0.014999      -0.092517      -0.011434       0.103951              8.473372      11.680348      -2.146328      -0.505367       5.481212      -0.778982       8.258556           0.000003
          306              C      12.188612      16.152616       6.792958      -0.017758      35.006176 0.43949714E+03  0.10318867E+05                                 9.338718                            7.030072       0.088174       2.047511                    0.999270      26.987907      76.517871       0.618636       0.421691      -1.065155      -0.041519       0.008923      -0.007400       0.043107       0.000309      -0.001064       0.001603      -0.024871       0.015856      -0.015140       0.004835       0.010305             11.028413      16.153767      -3.167773      -1.110162       6.557751      -0.588660      10.373721           0.000003
          307              C      11.698203      16.527002       5.547403      -0.099700      32.941603 0.44941328E+03  0.10728556E+05                                 9.151433                            7.241919      -0.107637       1.945621                    0.998684      29.753542      88.188336       0.586297       0.437616      -1.043737      -0.016397       0.001454       0.024916       0.029863       0.002058      -0.014611       0.008966      -0.039584      -0.033020      -0.028418       0.000982       0.027436             10.336680      13.969175      -2.486943      -0.820405       6.344667      -0.886034      10.696198          -0.000003
          308              C      10.386198      16.919387       5.399808      -0.153990      33.354956 0.43392166E+03  0.10225894E+05                                 9.037726                            6.971871       0.168368       2.020845                    0.999747      29.891597      86.845991       0.618725       0.420067      -1.058843       0.022175      -0.001155       0.013027       0.025744       0.002909       0.017912      -0.009916      -0.018560       0.037248      -0.025986       0.001905       0.024081             10.401844      15.677729      -3.204936      -2.105778       5.876012      -0.078992       9.651791          -0.000000
          309              C      11.359055      16.197615       7.889119      -0.095425      33.186634 0.44102003E+03  0.10471903E+05                                 9.172630                            7.153842      -0.031181       1.972077                    0.999018      29.471352      86.934086       0.592771       0.435163      -1.045882      -0.015035       0.014510      -0.012177       0.024184       0.002168       0.012687      -0.000534      -0.037909       0.003843      -0.025695       0.007255       0.018440             10.623561      14.970928      -2.824682      -1.521033       6.369795      -0.549277      10.529958          -0.000002
          310              C      25.959896      16.597200       7.734325      -0.134574      33.999825 0.45477047E+03  0.10882082E+05                                 9.325550                            7.253091      -0.082572       1.952683                    0.998247      29.982028      88.795135       0.590067       0.433796      -1.046659       0.032712       0.000654      -0.004758       0.033062       0.006174      -0.013265       0.012087      -0.019319      -0.006560      -0.023582       0.005468       0.018114             10.791801      15.389978      -3.402615       0.115445       6.456395      -1.334137      10.529029          -0.000000
          311              C      25.464711      16.975186       6.503169       0.076015      36.929725 0.40739347E+03  0.93841101E+04                                 9.756290                            6.777984      -0.009466       2.013585                    0.999351      26.261527      73.716478       0.628795       0.422881      -1.064555       0.007971       0.006181      -0.000182       0.010089      -0.003247       0.006938       0.016168       0.013819      -0.033247      -0.024629       0.010078       0.014551             12.626715      20.814467      -5.391140      -0.226745       6.996052      -0.760157      10.069628           0.000001
          312              C      24.058763      17.433809       6.362414       0.111075      35.849707 0.39532562E+03  0.90434694E+04                                 9.604047                            6.697703      -0.080595       1.991907                    0.999235      25.993384      72.857857       0.629213       0.425528      -1.062245      -0.005800      -0.000337      -0.000565       0.005837       0.000657      -0.004262      -0.013158       0.004346       0.001093      -0.014571       0.001178       0.013393             12.463251      20.790524      -5.634496       1.756624       7.747564       1.242004       8.851663           0.000004
          313              C      23.296080      17.122780       5.257613      -0.199813      34.137462 0.43592296E+03  0.10240728E+05                                 9.092390                            6.930163       0.180583       2.022483                    0.999759      29.794225      85.220682       0.631069       0.413151      -1.067831      -0.008847      -0.007498       0.013196       0.017568      -0.004268      -0.015128       0.028639      -0.017088      -0.004037      -0.029389      -0.007527       0.036916             10.625117      16.083026      -3.828843       2.976998       7.015493       0.994761       8.776831          -0.000001
          314              C      22.012736      17.633961       5.146017       0.064261      28.469695 0.34329515E+03  0.76322511E+04                                 8.195398                            6.231970       0.162855       2.054614                    0.999789      26.723140      75.485480       0.649392       0.424243      -1.055909      -0.008985       0.011405       0.052327       0.054304       0.025112       0.016117       0.007179      -0.038267       0.040017      -0.040713       0.006276       0.034438              9.554841      13.139222      -3.394621       2.441964       6.884607       1.266251       8.640693           0.000001
          315              C      15.511598       0.205195       7.347339      -0.165546      34.413699 0.44941436E+03  0.10696657E+05                                 9.378739                            7.183532      -0.011853       1.982707                    0.997997      29.579643      86.694167       0.597647       0.430587      -1.051099      -0.004186       0.008156      -0.006835       0.011435       0.015938       0.005583      -0.002878      -0.023462       0.003223      -0.022034       0.002781       0.019253             11.206845      16.296009      -5.060593       0.814254       8.109627       1.517358       9.214899          -0.000003
          316              C      14.220292       0.664179       7.172745       0.086431      28.992463 0.35590649E+03  0.80274682E+04                                 8.524540                            6.498623       0.001910       2.021111                    0.998491      26.704506      77.327681       0.610275       0.444978      -1.037779      -0.004160      -0.019030      -0.045637       0.049621       0.024702      -0.013154      -0.000647      -0.050526       0.018458      -0.041430       0.007952       0.033478             10.118327      13.483171      -4.009145       1.962775       7.431274       1.084641       9.440535           0.000001
          317              C      17.029022      14.797264       4.458441       0.576279      23.854230 0.25913053E+03  0.54131050E+04                                 7.642045                            5.695965      -0.060455       2.031712                    0.999516      22.686151      63.764068       0.624498       0.469513      -1.021264      -0.001701      -0.012561       0.046909       0.048591      -0.045415       0.053760       0.002944       0.085238      -0.220965      -0.094096      -0.017805       0.111901              9.123541       5.513989       1.531654      -2.462442       8.003545      -0.115504      13.853090           0.000010
          318              C      17.479627      15.049254       3.068891      -0.010335      35.453487 0.41551623E+03  0.95961748E+04                                 9.353312                            6.774207       0.066245       2.038513                    0.999283      26.625389      74.267586       0.640377       0.414152      -1.072618       0.018148       0.004218      -0.032525       0.037484      -0.007926       0.008675       0.000004      -0.006309      -0.034400      -0.016118       0.000861       0.015256             11.388746       6.868865       2.416886      -3.414825       9.849876      -0.116358      17.447498          -0.000000
          319              C      18.119709      16.226411       2.716103      -0.099293      33.554107 0.43317434E+03  0.10227259E+05                                 9.175877                            7.043637      -0.032361       1.965494                    0.999566      29.514959      86.475314       0.604014       0.429499      -1.050574      -0.005883      -0.016715      -0.020170       0.026848      -0.011357       0.014172       0.010697       0.000794      -0.007586      -0.024339       0.009954       0.014385             10.539013       6.666711       2.882442      -2.516144      10.343376      -0.490315      14.606951          -0.000004
          320              C      18.506624      16.458603       1.414750      -0.154804      35.356933 0.44906114E+03  0.10694816E+05                                 9.459641                            7.139233      -0.021111       1.959487                    0.999255      30.302787      89.076444       0.604240       0.425627      -1.053294      -0.019951      -0.009154       0.021133       0.030470       0.006026      -0.002465      -0.009101      -0.018204      -0.042975      -0.016872      -0.003749       0.020621             11.054509       6.002504       2.083640      -2.154305      10.634174       1.403888      16.526848          -0.000004
          321              C      17.226460      14.111488       2.087926      -0.096741      33.750827 0.44211415E+03  0.10506475E+05                                 9.292133                            7.178448      -0.133005       1.938258                    0.998688      29.595588      87.392988       0.589692       0.437077      -1.044527       0.020090       0.015849      -0.009190       0.027189      -0.007223       0.001914      -0.016102       0.017685      -0.051714      -0.027043       0.005296       0.021747             10.727843       6.438243       1.773286      -2.664220      10.326229       1.049818      15.419057          -0.000002
          322              C      17.583123      14.352679       0.770373      -0.140003      34.005142 0.44620630E+03  0.10589635E+05                                 9.208121                            7.106509       0.148002       2.025832                    0.999236      29.536859      86.133456       0.608069       0.424432      -1.056051      -0.003371       0.001103       0.026853       0.027086      -0.002529       0.017066       0.018333      -0.005072       0.011720      -0.025737       0.000427       0.025310             10.626566       6.594278       2.210582      -3.334409      10.324307      -0.787829      14.961113          -0.000004
          323              C      18.232758      15.528036       0.433785       0.068498      36.380039 0.40440858E+03  0.92986527E+04                                 9.613160                            6.737158      -0.024910       2.006303                    0.999318      26.327429      73.845776       0.632910       0.420886      -1.065768      -0.006589      -0.000536       0.004947       0.008257      -0.000319      -0.003188      -0.006677       0.031938       0.060135      -0.026958       0.005346       0.021612             12.110604       6.497010       2.094228      -3.610652      10.237964       0.101728      19.596839          -0.000000
          324              C      26.595194      15.774633      17.030994       0.120069      34.060320 0.40484934E+03  0.93304315E+04                                 9.335371                            6.832965      -0.085121       1.995607                    0.999352      25.987177      73.466432       0.614528       0.432470      -1.056390       0.002942      -0.003379      -0.001796       0.004827       0.001259      -0.005256       0.007781      -0.048641      -0.033400      -0.021880      -0.009435       0.031315             11.543773       8.964655       1.284892      -2.821903       6.051280      -1.276122      19.615384           0.000002
          325              C      27.881724      16.199418      16.699806      -0.201761      32.145454 0.44765312E+03  0.10595639E+05                                 8.759716                            7.057801       0.305025       2.069689                    0.999442      29.741070      85.634343       0.620143       0.417281      -1.064244      -0.003146      -0.005309      -0.007255       0.009525      -0.006098       0.024042       0.002865      -0.003077      -0.008760      -0.026903       0.003998       0.022904              9.804397       9.189311       1.148642      -2.471009       6.035503      -0.875684      14.188377          -0.000003
          326              C      28.206542      16.402810      15.380453       0.060524      26.471291 0.33759034E+03  0.74826539E+04                                 7.798393                            6.195538       0.296935       2.100846                    0.999809      26.640514      75.421018       0.648099       0.426382      -1.053368      -0.043287      -0.015908      -0.020105       0.050309      -0.003610      -0.000595       0.008389      -0.003587      -0.129542      -0.044222       0.017785       0.026437              8.727936       8.459876       1.169970      -1.433639       5.141047      -0.566586      12.582885           0.000001
          327              C      25.727423      15.571240      15.978032      -0.164299      31.635462 0.44333284E+03  0.10519024E+05                                 8.828263                            7.129460      -0.005920       1.985690                    0.998159      29.464831      86.303234       0.600407       0.429947      -1.051191       0.007060      -0.014605      -0.002810       0.016464       0.000217      -0.011888       0.004813      -0.032233      -0.073688      -0.030311       0.001456       0.028856              9.960492       8.764837       1.065869      -0.300499       5.660433      -0.865499      15.456206          -0.000006
          328              C      26.133445      15.821431      14.698277       0.096386      26.091506 0.34106285E+03  0.76041623E+04                                 7.884500                            6.330215       0.135167       2.068785                    0.999099      26.214363      75.243523       0.623527       0.440589      -1.041313       0.047303       0.004134       0.007704       0.048104      -0.007828       0.016646       0.015976      -0.055616      -0.098273      -0.045390      -0.002336       0.047725              8.895943       8.946995       1.066939      -0.967151       4.977809      -0.880301      12.763025          -0.000002
          329              N      11.070844       5.905951      14.364209      -0.220894      35.614816 0.50872115E+03  0.12224589E+05                                 9.018631                            7.299171       0.092919       2.048989                    0.999267      27.872689      76.534714       0.649013       0.392734      -1.098852      -0.032096       0.021492      -0.124588       0.130439      -0.017338      -0.008076       0.023230      -0.018268      -0.159743      -0.059134       0.007370       0.051764             10.160767       6.517141      -2.499891       1.491590      11.651275       0.953890      12.313885          -0.000007
          330              N      13.741044      11.462704       1.760337      -0.201955      35.805239 0.51853994E+03  0.12537865E+05                                 9.065244                            7.364981       0.029079       2.029811                    0.999327      27.880337      77.146777       0.645762       0.392276      -1.097626       0.108853      -0.026544       0.013745       0.112883      -0.004693      -0.019887       0.000747      -0.056888       0.138257      -0.055711       0.005667       0.050044             10.202611      11.842331      -2.467204      -1.467085       7.108874      -0.550528      11.656627          -0.000004
          331              N      26.314948       6.073526      17.584835      -0.197969      36.645863 0.51066835E+03  0.12293606E+05                                 9.207924                            7.283908       0.002216       2.012864                    0.999655      28.021326      77.227752       0.653047       0.389602      -1.100113      -0.117257       0.010573       0.034254       0.122615      -0.013962      -0.003576      -0.020108      -0.103116       0.081566      -0.067431       0.013356       0.054075             10.727469      12.832903      -2.723655      -4.060875      10.690689      -1.193103       8.658815          -0.000001
          332              N      12.443371      14.363839       1.753858      -0.198644      35.022775 0.52137321E+03  0.12610315E+05                                 8.947218                            7.408046       0.071744       2.048017                    0.999234      27.702523      76.404372       0.641563       0.394721      -1.097074       0.030407       0.108866       0.034461       0.118169      -0.020650       0.006874      -0.031562       0.072181      -0.020625      -0.055800       0.006162       0.049638             10.029121      10.378661       1.164861       1.197089      13.732347       0.080351       5.976354          -0.000005
          333              N      11.070857      12.093402       3.635151      -0.219674      35.570563 0.50793857E+03  0.12200934E+05                                 9.010979                            7.293521       0.094693       2.049759                    0.999287      27.850426      76.455257       0.649277       0.392730      -1.098868      -0.032316      -0.022226       0.125263       0.131260       0.018487       0.008286       0.023771      -0.017910      -0.159247      -0.059229       0.006422       0.052807             10.151613       6.512302       2.497773      -1.490774      11.640417       0.951653      12.302120          -0.000006
          334              N      13.741030       6.536649      16.239023      -0.201614      35.771666 0.51796804E+03  0.12519935E+05                                 9.058222                            7.359840       0.035935       2.032081                    0.999331      27.863110      77.073466       0.646163       0.392162      -1.097763       0.108778       0.026581      -0.013352       0.112772       0.004693       0.020546       0.001233      -0.055885       0.136921      -0.055273       0.005333       0.049940             10.194136      11.832487       2.464672       1.465508       7.103088      -0.550016      11.646833          -0.000003
          335              N      10.392564      11.925827       0.414525      -0.197235      36.606445 0.51004179E+03  0.12274203E+05                                 9.199426                            7.277834       0.004240       2.013659                    0.999635      28.005663      77.159670       0.653565       0.389430      -1.100284      -0.117389      -0.010262      -0.034831       0.122877       0.013771       0.004017      -0.020315      -0.104882       0.082437      -0.068428       0.013645       0.054783             10.716573      12.818822       2.719300       4.055789      10.680371      -1.192744       8.650526          -0.000003
          336              N      12.443351       3.635514      16.245502      -0.195453      34.932304 0.51968553E+03  0.12559518E+05                                 8.933432                            7.397220       0.076405       2.049959                    0.999256      27.657468      76.253927       0.641869       0.394846      -1.096969       0.029577      -0.110492      -0.034824       0.119566       0.021064      -0.007745      -0.032099       0.072894      -0.022285      -0.056437       0.005528       0.050909             10.012907      10.361909      -1.162344      -1.195010      13.708744       0.080371       5.968068          -0.000005
          337              N      12.812765      14.364203      12.093410      -0.219185      35.555690 0.50767391E+03  0.12192562E+05                                 9.007258                            7.290580       0.096526       2.050419                    0.999279      27.843523      76.421271       0.649569       0.392618      -1.098985       0.032159      -0.125632      -0.021342       0.131427       0.008607      -0.018565      -0.023982       0.069668       0.109144      -0.059255       0.005822       0.053432             10.147213       6.509509      -1.488399      -2.496834      12.294410      -0.953440      11.637720          -0.000005
          338              N      10.142567       1.760339       6.536648      -0.201410      35.790821 0.51829051E+03  0.12531328E+05                                 9.065608                            7.365189       0.032683       2.030847                    0.999269      27.875083      77.150808       0.645441       0.392487      -1.097391      -0.109253       0.012465       0.026125       0.113022       0.020969      -0.005034      -0.000631      -0.098506       0.014001      -0.056244       0.004989       0.051255             10.202922      11.844552       1.466611      -2.468136      11.654745       0.550010       7.109469          -0.000003
          339              N      13.491063      17.584826      11.925836      -0.197507      36.599757 0.50989233E+03  0.12269759E+05                                 9.198312                            7.276745       0.002122       2.013090                    0.999638      28.003653      77.152538       0.653614       0.389428      -1.100281       0.116594       0.034718      -0.010158       0.122077       0.003797      -0.013639       0.019611      -0.093913       0.116647      -0.068556       0.014307       0.054249             10.715264      12.817162       4.055418      -2.718770       8.649632       1.192509      10.678997          -0.000003
          340              N      11.440244       1.753858       3.635511      -0.197514      34.975782 0.52046742E+03  0.12582900E+05                                 8.939356                            7.401577       0.073674       2.049034                    0.999238      27.680843      76.327186       0.641849       0.394717      -1.097079      -0.030446       0.035176      -0.109807       0.119256      -0.006877      -0.020079       0.031312       0.045467      -0.098422      -0.055413       0.006447       0.048967             10.019654      10.370972      -1.196749       1.161489       5.971275      -0.079894      13.716713          -0.000005
          341              N      12.812756       3.635150       5.905950      -0.218827      35.538712 0.50733822E+03  0.12182655E+05                                 9.004815                            7.288182       0.095585       2.050198                    0.999304      27.835981      76.398262       0.649665       0.392620      -1.098969       0.031968       0.125154       0.022198       0.131065      -0.008343       0.018393      -0.023825       0.070721       0.110942      -0.059908       0.006294       0.053615             10.144637       6.507618       1.488405       2.496201      12.291457      -0.952517      11.634835          -0.000004
          342              N      26.064981      16.239014      11.462712      -0.202113      35.786931 0.51821502E+03  0.12527595E+05                                 9.061130                            7.361688       0.031835       2.030973                    0.999298      27.871272      77.105218       0.646059       0.392172      -1.097739      -0.108464      -0.012606      -0.026325       0.112322      -0.020844       0.004619      -0.001041      -0.097404       0.016628      -0.056049       0.005760       0.050289             10.197813      11.836178      -1.466253       2.465162      11.652463       0.550418       7.104798          -0.000004
          343              N      13.491047       0.414527       6.073524      -0.197965      36.653436 0.51080672E+03  0.12297959E+05                                 9.209407                            7.285004       0.001324       2.012454                    0.999628      28.025302      77.245786       0.652973       0.389614      -1.100088       0.117016      -0.034677       0.010111       0.122464      -0.004015       0.014090       0.019768      -0.093953       0.116951      -0.068781       0.014293       0.054488             10.729230      12.835502      -4.062820       2.723039       8.660846       1.192959      10.691343          -0.000002
          344              N      27.362655      16.245495      14.363849      -0.195399      34.918390 0.51943832E+03  0.12551410E+05                                 8.929177                            7.393999       0.078890       2.050862                    0.999236      27.650292      76.214963       0.642231       0.394690      -1.097133      -0.029594      -0.035036       0.110213       0.119374       0.007815       0.021437       0.031710       0.046490      -0.098090      -0.056015       0.005314       0.050701             10.007249      10.359292       1.195275      -1.158867       5.965310      -0.079814      13.697144          -0.000005
          345              O       9.628280       6.474367       5.275612      -0.635717      36.712097 0.62344697E+03  0.15518284E+05                                 8.702033                            7.727435       0.475854       2.186280                    0.996834      28.674939      76.145964       0.685109       0.359172      -1.141375       0.030573      -0.004944       0.046705       0.056041       0.037434      -0.061419       0.039035      -0.024894      -0.054887      -0.097252       0.045483       0.051769              9.445624       7.746281      -0.937330      -0.825190       7.029862       1.876607      13.560730          -0.000000
          346              O       7.988274       7.779140       5.802814      -0.646105      32.564805 0.52655544E+03  0.12579499E+05                                 7.991263                            7.028058       0.643397       2.236599                    0.998315      28.472014      74.358173       0.728835       0.351769      -1.145976      -0.001117       0.002107       0.063871       0.063915       0.000215       0.032113      -0.032825       0.016539      -0.239395      -0.095479       0.036978       0.058501              8.606700       8.878075      -2.148873       3.263155       7.573565      -0.824661       9.368461           0.000006
          347              O       5.687488       7.373614       4.059576      -0.619489      31.625161 0.49351569E+03  0.11614090E+05                                 7.884207                            6.809731       0.353880       2.146449                    0.998112      28.136283      73.205807       0.738638       0.352363      -1.144173      -0.053228       0.022139       0.017226       0.060167       0.015001       0.031811       0.005563      -0.135943       0.118411      -0.096451       0.039315       0.057136              8.722283       9.081779      -2.983822       2.044841       8.793970      -3.139547       8.291100           0.000008
          348              O       6.652387       8.500732       2.460872      -0.669447      35.544055 0.57766486E+03  0.14113311E+05                                 8.492085                            7.385712       0.714830       2.254105                    0.998016      28.992003      76.382964       0.707967       0.354112      -1.144931      -0.054986       0.039328      -0.017413       0.069809       0.039754      -0.051443       0.041311       0.024888      -0.007325      -0.088752       0.030774       0.057978              9.272520      13.518782      -0.514007      -1.817580       6.778620      -1.252480       7.520157          -0.000001
          349              O       9.800245       8.014570       2.654726      -0.646854      38.032808 0.62194089E+03  0.15439145E+05                                 8.871366                            7.666989       0.678872       2.257205                    0.996332      28.509438      75.090297       0.696146       0.354431      -1.147568       0.047170       0.016118      -0.031097       0.058752      -0.059580       0.022260       0.012103      -0.097255       0.087190      -0.096534       0.034094       0.062440              9.665650       8.859479      -1.578882      -1.234309      12.502652       1.742457       7.634819          -0.000002
          350              O       9.566184       5.887947       2.291679      -0.634167      39.585670 0.64022172E+03  0.16049604E+05                                 9.203558                            7.853049       0.376644       2.156597                    0.995997      28.731094      76.686264       0.676386       0.361225      -1.139207       0.044107      -0.014473      -0.026264       0.053335       0.059680       0.039807      -0.025789      -0.021170       0.080041      -0.092572       0.040789       0.051783             10.372360      11.866727       4.238581      -1.018488      11.983715       0.481127       7.266639          -0.000004
          351              O       6.760656       5.327627       2.270979      -0.637229      38.560081 0.61455619E+03  0.15245970E+05                                 9.062432                            7.676706       0.471308       2.184030                    0.997103      28.772503      76.339961       0.686583       0.359600      -1.140750      -0.030243      -0.038790      -0.018936       0.052705      -0.042277      -0.039724      -0.068628       0.031955      -0.012586      -0.105147       0.045382       0.059764             10.222445       6.582442       0.222818       1.033505      13.624332      -3.684184      10.460560          -0.000003
          352              O       7.360929       4.760469       4.314447      -0.618182      33.838402 0.54618016E+03  0.13180311E+05                                 8.278481                            7.235805       0.451595       2.187470                    0.996959      28.180337      74.189179       0.706069       0.359475      -1.138742      -0.031381      -0.052125       0.009879       0.061640      -0.012175       0.004158       0.051849       0.108363       0.084964      -0.092136       0.041154       0.050982              9.036227       6.634481       1.821268       2.745739       9.373258       1.696709      11.100943          -0.000002
          353              O      25.550682      11.524986      12.723748      -0.634188      36.698346 0.62315635E+03  0.15509644E+05                                 8.701134                            7.726697       0.476033       2.186344                    0.996817      28.666109      76.125488       0.684982       0.359271      -1.141267       0.029458       0.003738      -0.047744       0.056225      -0.036591       0.061961       0.039934      -0.024596      -0.054307      -0.097713       0.045876       0.051837              9.444552       7.745075       0.937237       0.825656       7.029105       1.876333      13.559477          -0.000001
          354              O      23.910673      10.220213      12.196546      -0.645767      32.542353 0.52610349E+03  0.12565780E+05                                 7.986675                            7.024396       0.641019       2.235877                    0.998304      28.465218      74.327452       0.729138       0.351705      -1.146049      -0.000219      -0.002127      -0.063777       0.063813      -0.000318      -0.032187      -0.032889       0.018037      -0.241308      -0.096098       0.036849       0.059249              8.601319       8.872921       2.148025      -3.260479       7.569311      -0.824278       9.361725           0.000007
          355              O      21.609886      10.625739      13.939784      -0.618609      31.607748 0.49316794E+03  0.11603939E+05                                 7.881665                            6.807601       0.357951       2.147868                    0.998129      28.125961      73.174336       0.738705       0.352391      -1.144143      -0.053961      -0.022840      -0.015967       0.060733      -0.015123      -0.032456       0.004896      -0.135830       0.121366      -0.097147       0.040335       0.056811              8.719517       9.079371       2.983263      -2.044560       8.791088      -3.138179       8.288093           0.000008
          356              O      22.574781       9.498621      15.538488      -0.669136      35.492155 0.57657465E+03  0.14079396E+05                                 8.482121                            7.377094       0.717302       2.255069                    0.998020      28.974905      76.307071       0.708649       0.353954      -1.145110      -0.055255      -0.039126       0.017651       0.069968      -0.039772       0.051317       0.041528       0.025111      -0.008215      -0.088859       0.030971       0.057888              9.261490      13.503207       0.511472       1.816968       6.770056      -1.250027       7.511208           0.000000
          357              O      25.722640       9.984783      15.344634      -0.647100      38.064869 0.62263220E+03  0.15460942E+05                                 8.877385                            7.672219       0.678190       2.256792                    0.996319      28.520776      75.136870       0.695761       0.354521      -1.147470       0.047401      -0.016226       0.031089       0.058963       0.059968      -0.022221       0.012177      -0.096363       0.087234      -0.096560       0.034109       0.062452              9.672367       8.866060       1.578486       1.235686      12.511224       1.743948       7.639816          -0.000003
          358              O      25.488583      12.111406      15.707681      -0.635102      39.632465 0.64119303E+03  0.16080292E+05                                 9.211378                            7.859656       0.377201       2.156367                    0.995981      28.748723      76.752280       0.676007       0.361285      -1.139142       0.044090       0.014828       0.026289       0.053431      -0.059764      -0.040246      -0.025643      -0.021652       0.078673      -0.092722       0.040533       0.052189             10.381476      11.877697      -4.241958       1.020102      11.993945       0.482208       7.272787          -0.000004
          359              O      22.683057      12.671726      15.728381      -0.637313      38.549728 0.61437546E+03  0.15240341E+05                                 9.060911                            7.675659       0.471217       2.184284                    0.997077      28.767698      76.323942       0.686620       0.359608      -1.140745      -0.030399       0.038752       0.019156       0.052847       0.041938       0.039671      -0.068786       0.031941      -0.011961      -0.105040       0.045042       0.059998             10.220462       6.581566      -0.222314      -1.033401      13.621014      -3.683519      10.458805          -0.000003
          360              O      23.283333      13.238884      13.684913      -0.618418      33.820094 0.54583376E+03  0.13169461E+05                                 8.274054                            7.232363       0.455736       2.188685                    0.996950      28.176778      74.165404       0.706427       0.359361      -1.138867      -0.031136       0.052151      -0.009869       0.061535       0.012482      -0.004375       0.051967       0.107862       0.086433      -0.092218       0.040761       0.051457              9.030941       6.631002      -1.819616      -2.743806       9.367240       1.695310      11.094582          -0.000002
          361              O      14.255324       5.275613      11.524990      -0.635327      36.682687 0.62281905E+03  0.15498122E+05                                 8.695720                            7.722041       0.478472       2.187186                    0.996894      28.665898      76.100759       0.685575       0.359032      -1.141532      -0.030156       0.046407       0.004614       0.055537       0.061376       0.037058      -0.039356       0.015168       0.065439      -0.097269       0.045858       0.051410              9.438347       7.741149       0.825743      -0.937094      13.548200      -1.875769       7.025692          -0.000001
          362              O      15.895333       5.802813      10.220217      -0.646744      32.609434 0.52747450E+03  0.12607571E+05                                 8.000396                            7.035774       0.638975       2.234983                    0.998238      28.486494      74.426012       0.728153       0.351928      -1.145791       0.001190       0.063530      -0.001946       0.063571      -0.031958      -0.000161       0.032845       0.129105       0.096061      -0.096033       0.037092       0.058941              8.616917       8.887425      -3.267753      -2.150422       9.381495       0.825045       7.581831           0.000007
          363              O      18.196118       4.059577      10.625742      -0.618198      31.586242 0.49274344E+03  0.11591181E+05                                 7.877131                            6.803937       0.357355       2.147679                    0.998122      28.119063      73.142027       0.739041       0.352315      -1.144231       0.053350       0.016018      -0.022834       0.060201      -0.032115       0.014945      -0.005068      -0.128614       0.144014      -0.097121       0.040205       0.056916              8.714240       9.073919      -2.043051      -2.980690       8.283318       3.135705       8.785482           0.000007
          364              O      17.231219       2.460874       9.498622      -0.668044      35.466617 0.57607276E+03  0.14064148E+05                                 8.478313                            7.374171       0.717540       2.255076                    0.998041      28.964316      76.272318       0.708744       0.353981      -1.145082       0.056002      -0.016394      -0.038609       0.069968       0.051940       0.039460      -0.041014       0.015913      -0.034090      -0.088669       0.030176       0.058493              9.256953      13.495630       1.815918      -0.511135       7.508136       1.249118       6.767093          -0.000002
          365              O      14.083360       2.654727       9.984785      -0.646069      37.959677 0.62043922E+03  0.15391448E+05                                 8.857330                            7.655444       0.685604       2.259697                    0.996340      28.484309      74.981007       0.697033       0.354220      -1.147822      -0.047139      -0.031112      -0.015452       0.058556      -0.022352      -0.060145      -0.012378      -0.091866       0.103197      -0.096972       0.033828       0.063144              9.649847       8.843787       1.232072      -1.576024       7.622532      -1.740557      12.483221          -0.000001
          366              O      14.317418       2.291681      12.111409      -0.634739      39.641174 0.64137637E+03  0.16086713E+05                                 9.214362                            7.861835       0.373268       2.155289                    0.995916      28.750131      76.770874       0.675749       0.361382      -1.139018      -0.044185      -0.026516       0.014662       0.053577      -0.039477       0.060071       0.025671      -0.050393      -0.008069      -0.092634       0.040807       0.051827             10.385193      11.882973       1.020924       4.244515       7.275588      -0.482078      11.997018          -0.000004
          367              O      17.122945       2.270982      12.671729      -0.636627      38.535661 0.61404798E+03  0.15230235E+05                                 9.058723                            7.673689       0.470697       2.183977                    0.997009      28.761167      76.302426       0.686696       0.359615      -1.140736       0.029961      -0.018557       0.039194       0.052708       0.039303      -0.042162       0.069107       0.020951      -0.040472      -0.105060       0.044391       0.060668             10.218114       6.580249      -1.032753       0.223160      10.456111       3.681885      13.617981          -0.000004
          368              O      16.522672       4.314448      13.238889      -0.617353      33.796297 0.54533124E+03  0.13154385E+05                                 8.270798                            7.229447       0.519733       2.209818                    0.997382      28.163120      74.122579       0.706504       0.359402      -1.138827       0.031561       0.009555       0.051873       0.061467      -0.004382      -0.012058      -0.051447       0.011689      -0.204453      -0.091699       0.041103       0.050596              9.027543       6.628404      -2.742550       1.819276      11.090587      -1.695300       9.363638          -0.000002
          369              O      14.255336      12.723740       6.474370      -0.634268      36.670527 0.62258470E+03  0.15491240E+05                                 8.695116                            7.721689       0.478818       2.187234                    0.996848      28.658513      76.085103       0.685426       0.359135      -1.141421      -0.029195      -0.047728      -0.003904       0.056085      -0.062135      -0.036857      -0.039986       0.015020       0.064188      -0.098038       0.045991       0.052047              9.437301       7.740566      -0.825711       0.937011      13.546358      -1.875115       7.024980          -0.000001
          370              O      15.895342      12.196540       7.779143      -0.646342      32.596263 0.52721485E+03  0.12599838E+05                                 7.998393                            7.034228       0.638825       2.235033                    0.998269      28.480355      74.405916       0.728203       0.351946      -1.145773       0.000974      -0.063598       0.001586       0.063626       0.031859       0.000320       0.032850       0.129062       0.095833      -0.095930       0.036930       0.059001              8.614464       8.885769       3.266760       2.150850       9.377778       0.825030       7.579844           0.000006
          371              O      18.196131      13.939776       7.373618      -0.619370      31.609020 0.49318876E+03  0.11604151E+05                                 7.880271                            6.806344       0.359113       2.148040                    0.998099      28.133303      73.184328       0.739026       0.352246      -1.144300       0.054028      -0.016579       0.022169       0.060707       0.032273      -0.014836      -0.005410      -0.128485       0.143522      -0.097018       0.039843       0.057176              8.717954       9.077064       2.044156       2.982074       8.287156       3.138039       8.789641           0.000007
          372              O      17.231235      15.538479       8.500738      -0.669165      35.529791 0.57735652E+03  0.14103605E+05                                 8.488994                            7.382871       0.715921       2.254451                    0.997979      28.988476      76.362668       0.708243       0.354028      -1.145022       0.055350       0.017291       0.039762       0.070311      -0.051831      -0.039122      -0.041685       0.016128      -0.033841      -0.088873       0.030602       0.058270              9.269340      13.514954      -1.817045       0.513244       7.517293       1.251876       6.775773          -0.000002
          373              O      14.083376      15.344626       8.014575      -0.647371      38.062285 0.62259640E+03  0.15459623E+05                                 8.876377                            7.671260       0.680560       2.257424                    0.996304      28.520334      75.131357       0.695914       0.354453      -1.147541      -0.047393       0.030640       0.016388       0.058766       0.022043       0.060237      -0.012012      -0.091482       0.101647      -0.096611       0.033757       0.062855              9.671228       8.864275      -1.235247       1.578403       7.638748      -1.743987      12.510660          -0.000000
          374              O      14.317437      15.707672       5.887951      -0.635365      39.631195 0.64119143E+03  0.16080204E+05                                 9.210854                            7.859157       0.375097       2.155828                    0.995991      28.750012      76.755000       0.676093       0.361240      -1.139180      -0.043825       0.026778      -0.014825       0.053455       0.039470      -0.059932       0.025780      -0.050544      -0.006372      -0.092582       0.041007       0.051575             10.380749      11.876076      -1.019764      -4.241964       7.272067      -0.482108      11.994103          -0.000003
          375              O      17.122964      15.728371       5.327631      -0.635667      38.487569 0.61308988E+03  0.15200109E+05                                 9.050252                            7.666929       0.474796       2.185557                    0.997112      28.745364      76.237548       0.687122       0.359542      -1.140826       0.029980       0.018239      -0.040345       0.053471      -0.039334       0.042542       0.069649       0.020884      -0.038850      -0.105642       0.044299       0.061344             10.208040       6.573916       1.031566      -0.221935      10.446060       3.679555      13.604143          -0.000004
          376              O      16.522688      13.684905       4.760471      -0.616439      33.793440 0.54526790E+03  0.13152764E+05                                 8.271416                            7.230058       0.454013       2.188419                    0.996943      28.158327      74.115011       0.706308       0.359505      -1.138721       0.032376      -0.008281      -0.052132       0.061923       0.005125       0.012233      -0.051804       0.010379      -0.206353      -0.092425       0.040912       0.051513              9.028057       6.629151       2.742663      -1.819478      11.090075      -1.695395       9.364945          -0.000002

******************************************************
Auxiliary information for the entire system
The total spin magnetic moment of the unit cell is   0.000389
The total net atomic charge of the unit cell is   0.000001
Accuracy of reproducing the electrostatic potential in the unit cell:
  The inner radius (bohr) =    5.0000
  The outer radius (bohr) =   12.0000
  Valid grid points have density less than (e/(bohr^3)) =    0.0001
  The number of valid grid points were=       145235
  The rms potential error without charges in kcal/mol is=     13.76725
  The rms potential error with partial charges in kcal/mol is=      1.97309
  The RRMSE value at monopole order=      0.14332
  The rms potential error with partial charges and cloud penetration in kcal/mol is=      1.97772
  The RRMSE value at monopole order with cloud penetration is=      0.14365
  The rms potential error with partial charges and atomic dipoles in kcal/mol is=      0.37530
  The RRMSE value at dipole order=      0.02726
  The rms potential error with partial charges, atomic dipoles and cloud penetration in kcal/mol is=      0.35960
  The RRMSE value at dipole order with cloud penetration=      0.02612

******************************************************
The electron densities and ab initio electrostatic potential were computed in VASP using the PBE functional and
projector augmented wave method. See the main text of the journal article for a description of computational details.
The atomic charges, dipoles, and quadrupoles were computed with the DDEC6 method as described in
(a) T. A. Manz and N. Gabaldon Limas, RSC Adv. 6 (2016) 47771-47801 DOI: 10.1039/c6ra04656h
(b) N. Gabaldon Limas and T. A. Manz, RSC Adv. 8 (2018) 2678-2707 DOI: 10.1039/c7ra11829e.
For each atom in the material, the electron cloud parameters were fit to the spherically averaged atom-in-material
electron density using radial positions for which this density was between 10^-4 and 10^-2 electrons per cubic bohr.
The polarizabilities, dispersion coefficients, and quantum Drude oscillator (QDO) parameters were fit using the MCLF method.
The magnetic structure of the system was optimized in VASP from the default ferromagnetic initial guess using spin polarization.
The atomic spin moments (ASMs) were computed on this optimized magnetic structure using the DDEC6 partition as inputs
to the method of T. A. Manz and D. S. Sholl, J. Chem. Theory Comput. 7 (2011) 4146-4164 DOI: 10.1021/ct200539n.
The RMSE and RRMSE were computed using a uniform grid with Ewald summation.
