# Supplementary material for: A collection of forcefield precursors for metal–organic frameworks
Source: RSC Adv. 2019 Nov 13;9(63):36492–507. doi: 10.1039/c9ra07327b (PMC9075174; doi:10.1039/c9ra07327b)
Supplement: RA-009-C9RA07327B-s5867 [file RA-009-C9RA07327B-s5867.xyz]

  100
jmolscript: load "" {1 1 1} spacegroup "x,y,z" unitcell [{     10.373800     0.000000     0.000000 }, {     -0.064552    13.449245     0.000000 }, {      0.000000     0.000000    14.806000 }]
Al     2.390646     8.752769    13.246928     1.773842
Al     2.356843     5.204858     1.489484     1.773826
Al     5.217723     9.788361     1.541305     1.792802
Al    -0.001979     5.167200    11.371008     1.778660
Al     2.699426    11.421099     5.843928     1.773842
Al     2.797781     1.519765     8.892484     1.773826
Al    10.246149    10.385507     8.944305     1.792802
Al     5.156603     1.557423     3.968008     1.778659
Al     7.918602     4.696476     1.559072     1.773841
Al     7.952405     8.244387    13.316516     1.773826
Al     5.091525     3.660884    13.264695     1.792802
Al    -0.062573     8.282045     3.434992     1.778660
Al     7.609822     2.028146     8.962072     1.773840
Al     7.511467    11.929480     5.913516     1.773826
Al     0.063099     3.063738     5.861695     1.792802
Al     5.152645    11.891822    10.837992     1.778660
P      2.373974     8.335842     1.547227     1.762270
P      2.472016     5.416011    13.208433     1.741515
P      5.286743     9.889230    13.239525     1.765795
P     -0.034939     8.360051    11.326590     1.765468
P      2.716098    11.838025     8.950227     1.762270
P      2.682608     1.308612     5.805433     1.741514
P     10.177129    10.284638     5.836525     1.765796
P      5.125011    11.813817     3.923590     1.765468
P      7.935274     5.113403    13.258773     1.762269
P      7.837232     8.033234     1.597567     1.741515
P      5.022505     3.560015     1.566475     1.765796
P     -0.029613     5.089194     3.479410     1.765468
P      7.593150     1.611220     5.855773     1.762270
P      7.626640    12.140633     9.000567     1.741514
P      0.132119     3.164607     8.969475     1.765795
P      5.184237     1.635428    10.882410     1.765468
O      1.468714     4.800036    12.217911    -0.843270
O      2.012564     4.961426    14.612041    -0.868116
O      2.534394     6.900808    13.076659    -0.810866
O      4.154409     8.923574    13.004110    -0.851374
O      5.156228    11.145389    12.392622    -0.846398
O      5.358241    10.338435    14.703839    -0.882259
O      6.593023     9.195249    12.851608    -0.863396
O      9.309861     8.775632    12.380777    -0.870943
O     10.228848     6.857770    11.080810    -0.872252
O     10.018137     9.044617    10.001453    -0.848203
O      1.349077     8.760838    11.788537    -0.795205
O      2.690182     6.863150     1.825580    -0.875237
O      1.850218     8.526821     0.145099    -0.816687
O      1.316602     8.826739     2.537748    -0.851680
O      3.646104     9.137417     1.795968    -0.870317
O      3.852523     4.818864    12.930080    -0.868867
O      3.685910     1.924587     4.814911    -0.843270
O      3.142060     1.763196     7.209041    -0.868116
O      2.555678    13.273060     5.673659    -0.810866
O      0.935663    11.250293     5.601110    -0.851374
O     -0.066156     9.028478     4.989622    -0.846398
O     10.105631     9.835433     7.300839    -0.882260
O      8.870849    10.978619     5.448608    -0.863397
O      6.154011    11.398235     4.977777    -0.870943
O      5.235024    13.316097     3.677810    -0.872251
O      5.445735    11.129250     2.598453    -0.848203
O      3.740995    11.413029     4.385537    -0.795204
O      2.399890    13.310718     9.228580    -0.875237
O      3.239854    11.647046     7.548099    -0.816688
O      3.773470    11.347128     9.940748    -0.851680
O      1.443968    11.036450     9.198968    -0.870317
O      1.302101     1.905758     5.527080    -0.868866
O      8.840534     8.649209     2.588089    -0.843270
O      8.296684     8.487819     0.193959    -0.868116
O      7.774854     6.548437     1.729341    -0.810867
O      6.154839     4.525671     1.801890    -0.851374
O      5.153020     2.303856     2.413378    -0.846398
O      4.951007     3.110810     0.102161    -0.882260
O      3.716225     4.253996     1.954392    -0.863397
O      0.999387     4.673613     2.425223    -0.870943
O      0.080400     6.591475     3.725190    -0.872252
O      0.291111     4.404628     4.804547    -0.848203
O      8.960171     4.688407     3.017463    -0.795205
O      7.619066     6.586095    12.980420    -0.875237
O      8.459030     4.922424    14.660901    -0.816687
O      8.992646     4.622506    12.268252    -0.851680
O      6.663144     4.311828    13.010032    -0.870317
O      6.456725     8.630381     1.875920    -0.868867
O      6.623338    11.524658     9.991089    -0.843270
O      7.167188    11.686049     7.596959    -0.868116
O      7.753570     0.176185     9.132341    -0.810866
O      9.373585     2.198952     9.204890    -0.851373
O      0.001604     4.420767     9.816378    -0.846398
O      0.203617     3.613812     7.505161    -0.882259
O      1.438399     2.470626     9.357392    -0.863396
O      4.155237     2.051010     9.828223    -0.870943
O      5.074224     0.133148    11.128190    -0.872251
O      4.863513     2.319995    12.207547    -0.848203
O      6.568253     2.036216    10.420463    -0.795204
O      7.909358     0.138527     5.577420    -0.875237
O      7.069394     1.802199     7.257901    -0.816687
O      6.535778     2.102117     4.865252    -0.851680
O      8.865280     2.412795     5.607032    -0.870317
O      9.007147    11.543487     9.278920    -0.868867
F      2.118837    10.485031    13.448290    -0.519106
F      2.971235     9.688836     6.045290    -0.519107
F      8.190411     2.964214     1.357710    -0.519106
F      7.338013     3.760409     8.760710    -0.519106

The following XYZ coordinates are in angstroms. Other properties are in atomic units.
The sperically averaged electron density of each atom fit to a function of the form exp(a - br)
eigen_1, eigen_2 and eigen_3 are the three eigenvalues of traceless quadrupole moment tensor
  atom number  atomic symbol              X              Y              Z     net charge C6 coefficient C8 coefficient C10 coefficient fluctuating dipole atomic polarizability isotropic forcefield polarizability              a              b squared Pearson coefficient          <r^3>          <r^4>         wp_QDO          m_QDO          q_QDO       dipole_x       dipole_y       dipole_z         dipole            Qxy            Qxz            Qyz     Q(x^2-y^2)  Q(3z^2 - R^2)        eigen_1        eigen_2        eigen_3 static polarizability      alpha(xx)      alpha(xy)      alpha(xz)      alpha(yy)      alpha(yz)      alpha(zz) atomic spin moment
            1             Al       2.390646       8.752769      13.246928       1.773842      39.799472 0.59618969E+03  0.15499425E+05                                12.094465                            9.746187      -0.592246       1.775110                    0.999981      27.887482      90.478506       0.394329       0.597470      -0.951556      -0.005663      -0.025020      -0.030207       0.039629      -0.018953      -0.056850       0.002227       0.058166       0.082979      -0.053455      -0.026870       0.080325             13.775856      14.388636       1.705051       2.315926      13.228915      -0.765453      13.710018          -0.007011
            2             Al       2.356843       5.204858       1.489484       1.773826      39.283770 0.57715785E+03  0.14846399E+05                                11.830765                            9.494211      -0.522550       1.794650                    0.999752      27.466968      87.924470       0.406560       0.585672      -0.958698      -0.006039      -0.034852       0.027631       0.044884       0.052656       0.055279       0.019883      -0.042023       0.000489      -0.076736      -0.009054       0.085790             13.569495      14.803180      -2.141037      -2.094921      12.719582      -0.742137      13.185723          -0.000855
            3             Al       5.217723       9.788361       1.541305       1.792802      42.686977 0.56612046E+03  0.14485919E+05                                12.472762                            9.422425      -0.539775       1.792953                    0.999671      27.063376      86.279231       0.407025       0.588095      -0.958134       0.001402       0.025253       0.023177       0.034305       0.012419      -0.007660      -0.058629      -0.043031      -0.077182      -0.061557      -0.011265       0.072822             15.146852      15.626347      -0.380195      -0.020585      13.272862       3.637717      16.541346          -0.000276
            4             Al      -0.001979       5.167200      11.371008       1.778660      42.268812 0.57815454E+03  0.14872341E+05                                12.407008                            9.517128      -0.518591       1.797693                    0.999708      27.320725      87.339919       0.405295       0.587488      -0.958350      -0.004802      -0.023338      -0.035108       0.042430      -0.008314       0.008971      -0.061264      -0.020486      -0.051387      -0.063086      -0.003713       0.066799             14.951531      14.171712       0.230387      -0.092953      15.277837       4.003099      15.405043          -0.000928
            5             Al       2.699426      11.421099       5.843928       1.773842      39.799479 0.59618985E+03  0.15499430E+05                                12.094466                            9.746188      -0.592246       1.775111                    0.999981      27.887481      90.478500       0.394329       0.597470      -0.951556       0.005663       0.025019      -0.030206       0.039629      -0.018953       0.056850      -0.002227       0.058166       0.082979      -0.053455      -0.026870       0.080325             13.775858      14.388638       1.705052      -2.315927      13.228913       0.765453      13.710022          -0.007011
            6             Al       2.797781       1.519765       8.892484       1.773826      39.283773 0.57715783E+03  0.14846398E+05                                11.830764                            9.494210      -0.522549       1.794650                    0.999752      27.466970      87.924471       0.406561       0.585672      -0.958698       0.006039       0.034852       0.027631       0.044884       0.052656      -0.055279      -0.019883      -0.042023       0.000489      -0.076736      -0.009054       0.085790             13.569495      14.803184      -2.141038       2.094918      12.719576       0.742140      13.185724          -0.000855
            7             Al      10.246149      10.385507       8.944305       1.792802      42.686961 0.56612036E+03  0.14485915E+05                                12.472759                            9.422424      -0.539775       1.792953                    0.999671      27.063371      86.279210       0.407025       0.588095      -0.958134      -0.001402      -0.025253       0.023177       0.034305       0.012419       0.007660       0.058629      -0.043031      -0.077182      -0.061557      -0.011265       0.072822             15.146847      15.626352      -0.380198       0.020587      13.272854      -3.637712      16.541334          -0.000276
            8             Al       5.156603       1.557423       3.968008       1.778659      42.268830 0.57815481E+03  0.14872349E+05                                12.407011                            9.517130      -0.518591       1.797693                    0.999708      27.320726      87.339921       0.405295       0.587488      -0.958350       0.004802       0.023338      -0.035108       0.042430      -0.008314      -0.008971       0.061264      -0.020486      -0.051387      -0.063086      -0.003713       0.066799             14.951536      14.171717       0.230388       0.092954      15.277839      -4.003103      15.405051          -0.000929
            9             Al       7.918602       4.696476       1.559072       1.773841      39.799475 0.59618978E+03  0.15499427E+05                                12.094465                            9.746187      -0.592245       1.775111                    0.999981      27.887482      90.478503       0.394329       0.597470      -0.951556       0.005663       0.025019       0.030206       0.039629      -0.018953      -0.056850       0.002226       0.058166       0.082979      -0.053455      -0.026870       0.080325             13.775856      14.388637       1.705051       2.315927      13.228915      -0.765453      13.710018          -0.007011
           10             Al       7.952405       8.244387      13.316516       1.773826      39.283782 0.57715809E+03  0.14846407E+05                                11.830767                            9.494213      -0.522550       1.794650                    0.999752      27.466973      87.924489       0.406560       0.585672      -0.958698       0.006039       0.034852      -0.027631       0.044884       0.052656       0.055279       0.019883      -0.042023       0.000489      -0.076736      -0.009054       0.085790             13.569497      14.803183      -2.141038      -2.094921      12.719584      -0.742137      13.185725          -0.000855
           11             Al       5.091525       3.660884      13.264695       1.792802      42.686975 0.56612046E+03  0.14485919E+05                                12.472762                            9.422425      -0.539776       1.792953                    0.999671      27.063375      86.279229       0.407025       0.588095      -0.958134      -0.001402      -0.025253      -0.023177       0.034305       0.012419      -0.007660      -0.058629      -0.043031      -0.077182      -0.061557      -0.011265       0.072822             15.146851      15.626347      -0.380196      -0.020585      13.272862       3.637717      16.541345          -0.000277
           12             Al      -0.062573       8.282045       3.434992       1.778660      42.268805 0.57815440E+03  0.14872337E+05                                12.407006                            9.517127      -0.518591       1.797693                    0.999708      27.320722      87.339905       0.405295       0.587488      -0.958350       0.004802       0.023338       0.035108       0.042430      -0.008314       0.008971      -0.061264      -0.020486      -0.051387      -0.063086      -0.003713       0.066799             14.951529      14.171710       0.230387      -0.092954      15.277835       4.003098      15.405041          -0.000929
           13             Al       7.609822       2.028146       8.962072       1.773840      39.799502 0.59619028E+03  0.15499443E+05                                12.094468                            9.746190      -0.592244       1.775111                    0.999981      27.887490      90.478526       0.394329       0.597470      -0.951556      -0.005663      -0.025020       0.030207       0.039629      -0.018953       0.056850      -0.002227       0.058166       0.082979      -0.053455      -0.026870       0.080325             13.775861      14.388642       1.705052      -2.315927      13.228917       0.765453      13.710024          -0.007012
           14             Al       7.511467      11.929480       5.913516       1.773826      39.283771 0.57715782E+03  0.14846398E+05                                11.830764                            9.494211      -0.522549       1.794650                    0.999752      27.466969      87.924470       0.406561       0.585672      -0.958698      -0.006039      -0.034852      -0.027631       0.044884       0.052656      -0.055279      -0.019883      -0.042023       0.000489      -0.076736      -0.009054       0.085790             13.569495      14.803184      -2.141038       2.094918      12.719576       0.742140      13.185724          -0.000855
           15             Al       0.063099       3.063738       5.861695       1.792802      42.686976 0.56612059E+03  0.14485923E+05                                12.472761                            9.422425      -0.539775       1.792953                    0.999671      27.063377      86.279231       0.407025       0.588095      -0.958134       0.001402       0.025253      -0.023177       0.034305       0.012419       0.007660       0.058629      -0.043031      -0.077182      -0.061557      -0.011265       0.072822             15.146849      15.626354      -0.380199       0.020587      13.272857      -3.637713      16.541337          -0.000277
           16             Al       5.152645      11.891822      10.837992       1.778660      42.268826 0.57815473E+03  0.14872347E+05                                12.407010                            9.517129      -0.518591       1.797693                    0.999708      27.320724      87.339913       0.405295       0.587488      -0.958350      -0.004802      -0.023338       0.035108       0.042430      -0.008314      -0.008971       0.061264      -0.020486      -0.051387      -0.063086      -0.003713       0.066799             14.951535      14.171716       0.230388       0.092954      15.277838      -4.003103      15.405051          -0.000928
           17              P       2.373974       8.335842       1.547227       1.762270      58.431260 0.86453753E+03  0.23823031E+05                                12.181143                            9.329395       0.513699       1.996922                    0.999608      40.497270     120.777040       0.588760       0.377533      -1.104950       0.012591       0.040828       0.046313       0.063011      -0.051787       0.060800       0.000635      -0.060453      -0.010415      -0.092150       0.015533       0.076617             13.975311      15.056096       1.868479      -1.584225      12.752920       0.464792      14.116917          -0.002280
           18              P       2.472016       5.416011      13.208433       1.741515      60.015836 0.88883699E+03  0.24603486E+05                                12.318172                            9.412465       0.566821       2.008131                    0.999481      40.676790     120.631867       0.591992       0.373780      -1.110389       0.009521      -0.042603      -0.035556       0.056302       0.054534      -0.066592      -0.008281      -0.035208       0.011419      -0.089600       0.002648       0.086952             14.182651      15.140213      -1.809797       1.792129      14.225707       0.458444      13.182031          -0.002963
           19              P       5.286743       9.889230      13.239525       1.765795      64.709984 0.89512781E+03  0.24858235E+05                                13.071023                            9.518755       0.426062       1.963516                    0.999096      40.810412     121.814356       0.581051       0.379583      -1.104480       0.014869       0.038929      -0.021304       0.046802       0.005058      -0.007498       0.080680      -0.072797      -0.085649      -0.080223      -0.020719       0.100942             15.824824      16.149909      -0.178633       0.093928      14.570259      -3.920940      16.754303          -0.001699
           20              P      -0.034939       8.360051      11.326590       1.765468      62.724747 0.87564418E+03  0.24129864E+05                                12.723607                            9.358999       0.564605       2.011561                    0.999219      40.088895     118.333698       0.592538       0.375113      -1.110228      -0.013871       0.013816      -0.047321       0.051211      -0.004658      -0.004127       0.065983       0.009430      -0.035905      -0.071664       0.009940       0.061724             15.270901      14.313413       0.447178       0.177029      15.873539      -3.613563      15.625751          -0.002245
           21              P       2.716098      11.838025       8.950227       1.762270      58.431283 0.86453800E+03  0.23823047E+05                                12.181146                            9.329398       0.513700       1.996923                    0.999608      40.497269     120.777035       0.588760       0.377533      -1.104950      -0.012591      -0.040828       0.046313       0.063011      -0.051787      -0.060800      -0.000635      -0.060453      -0.010415      -0.092150       0.015533       0.076617             13.975315      15.056103       1.868480       1.584226      12.752921      -0.464795      14.116922          -0.002279
           22              P       2.682608       1.308612       5.805433       1.741514      60.015814 0.88883648E+03  0.24603469E+05                                12.318170                            9.412463       0.566820       2.008130                    0.999481      40.676785     120.631860       0.591992       0.373780      -1.110389      -0.009520       0.042603      -0.035556       0.056302       0.054534       0.066592       0.008281      -0.035208       0.011419      -0.089599       0.002648       0.086952             14.182650      15.140217      -1.809795      -1.792128      14.225699      -0.458447      13.182033          -0.002964
           23              P      10.177129      10.284638       5.836525       1.765796      64.709976 0.89512778E+03  0.24858233E+05                                13.071023                            9.518755       0.426062       1.963516                    0.999096      40.810408     121.814343       0.581051       0.379583      -1.104480      -0.014869      -0.038929      -0.021304       0.046802       0.005058       0.007498      -0.080680      -0.072797      -0.085649      -0.080223      -0.020719       0.100942             15.824822      16.149916      -0.178634      -0.093928      14.570256       3.920935      16.754293          -0.001698
           24              P       5.125011      11.813817       3.923590       1.765468      62.724742 0.87564418E+03  0.24129864E+05                                12.723607                            9.359000       0.564604       2.011560                    0.999219      40.088893     118.333692       0.592538       0.375113      -1.110228       0.013871      -0.013816      -0.047321       0.051211      -0.004658       0.004127      -0.065983       0.009430      -0.035905      -0.071664       0.009940       0.061724             15.270900      14.313406       0.447179      -0.177028      15.873551       3.613560      15.625744          -0.002247
           25              P       7.935274       5.113403      13.258773       1.762269      58.431274 0.86453785E+03  0.23823042E+05                                12.181145                            9.329396       0.513700       1.996922                    0.999608      40.497275     120.777054       0.588760       0.377533      -1.104950      -0.012591      -0.040828      -0.046313       0.063011      -0.051787       0.060799       0.000635      -0.060453      -0.010415      -0.092150       0.015533       0.076617             13.975313      15.056098       1.868479      -1.584226      12.752921       0.464793      14.116918          -0.002280
           26              P       7.837232       8.033234       1.597567       1.741515      60.015816 0.88883664E+03  0.24603475E+05                                12.318171                            9.412464       0.566820       2.008130                    0.999481      40.676780     120.631840       0.591992       0.373780      -1.110389      -0.009521       0.042603       0.035556       0.056302       0.054534      -0.066592      -0.008281      -0.035207       0.011419      -0.089599       0.002648       0.086952             14.182649      15.140212      -1.809797       1.792129      14.225706       0.458444      13.182030          -0.002964
           27              P       5.022505       3.560015       1.566475       1.765796      64.709958 0.89512740E+03  0.24858220E+05                                13.071019                            9.518752       0.426064       1.963517                    0.999096      40.810398     121.814295       0.581051       0.379583      -1.104480      -0.014869      -0.038930       0.021304       0.046802       0.005058      -0.007498       0.080680      -0.072797      -0.085649      -0.080223      -0.020719       0.100942             15.824818      16.149903      -0.178633       0.093928      14.570255      -3.920938      16.754297          -0.001698
           28              P      -0.029613       5.089194       3.479410       1.765468      62.724725 0.87564377E+03  0.24129850E+05                                12.723605                            9.358998       0.564604       2.011561                    0.999219      40.088885     118.333666       0.592538       0.375113      -1.110228       0.013871      -0.013816       0.047321       0.051211      -0.004658      -0.004127       0.065983       0.009430      -0.035906      -0.071664       0.009940       0.061724             15.270899      14.313410       0.447178       0.177029      15.873537      -3.613562      15.625748          -0.002247
           29              P       7.593150       1.611220       5.855773       1.762270      58.431264 0.86453769E+03  0.23823036E+05                                12.181143                            9.329395       0.513699       1.996922                    0.999608      40.497258     120.776991       0.588760       0.377533      -1.104950       0.012591       0.040828      -0.046313       0.063011      -0.051787      -0.060800      -0.000635      -0.060453      -0.010415      -0.092150       0.015533       0.076617             13.975312      15.056099       1.868480       1.584226      12.752918      -0.464794      14.116918          -0.002281
           30              P       7.626640      12.140633       9.000567       1.741514      60.015803 0.88883631E+03  0.24603463E+05                                12.318169                            9.412462       0.566820       2.008130                    0.999481      40.676778     120.631829       0.591992       0.373780      -1.110389       0.009521      -0.042603       0.035556       0.056302       0.054534       0.066592       0.008281      -0.035208       0.011419      -0.089600       0.002648       0.086952             14.182647      15.140214      -1.809794      -1.792128      14.225697      -0.458447      13.182031          -0.002964
           31              P       0.132119       3.164607       8.969475       1.765795      64.709968 0.89512764E+03  0.24858229E+05                                13.071022                            9.518754       0.426061       1.963516                    0.999096      40.810404     121.814326       0.581051       0.379583      -1.104480       0.014869       0.038930       0.021304       0.046802       0.005058       0.007498      -0.080680      -0.072797      -0.085649      -0.080223      -0.020718       0.100942             15.824820      16.149916      -0.178634      -0.093928      14.570255       3.920934      16.754291          -0.001699
           32              P       5.184237       1.635428      10.882410       1.765468      62.724734 0.87564406E+03  0.24129860E+05                                12.723606                            9.358999       0.564604       2.011561                    0.999219      40.088889     118.333678       0.592538       0.375113      -1.110228      -0.013871       0.013816       0.047321       0.051210      -0.004658       0.004127      -0.065983       0.009430      -0.035905      -0.071664       0.009940       0.061724             15.270899      14.313406       0.447178      -0.177028      15.873550       3.613558      15.625743          -0.002246
           33              O       1.468714       4.800036      12.217911      -0.843270      40.272762 0.58749627E+03  0.14323853E+05                                 9.085680                            7.234041       0.392140       2.166892                    0.997509      28.884726      74.476340       0.752079       0.334032      -1.169090       0.064613      -0.122155      -0.005484       0.138299       0.023980      -0.037276      -0.013027      -0.064032       0.022370      -0.059713       0.006907       0.052807             10.581553      14.085676       1.241501       6.374318       6.654232       1.936349      11.004750           0.042932
           34              O       2.012564       4.961426      14.612041      -0.868116      39.244066 0.65887140E+03  0.16596203E+05                                 8.979748                            7.770709       0.158772       2.076489                    0.996602      30.114081      79.939955       0.707532       0.343678      -1.156252      -0.098510      -0.104454      -0.038929       0.148762       0.018633      -0.016114      -0.008801      -0.052864      -0.154042      -0.056147      -0.003485       0.059633              9.736089       6.749192       0.055698      -0.617408       5.896233      -0.948211      16.562840           0.043927
           35              O       2.534394       6.900808      13.076659      -0.810866      46.216291 0.72180685E+03  0.18600617E+05                                10.122942                            8.225070      -0.056956       2.007437                    0.996338      30.016944      80.591202       0.676255       0.351471      -1.149807       0.051313       0.037415      -0.050746       0.081290       0.005516      -0.023757      -0.007200       0.112233       0.178928      -0.086466       0.013969       0.072497             11.323095       6.993166      -0.147042       0.511829      20.274310      -0.135829       6.701810           0.104625
           36              O       4.154409       8.923574      13.004110      -0.851374      43.762942 0.66088790E+03  0.16661188E+05                                 9.755660                            7.802771       0.125915       2.068934                    0.996847      29.895970      79.417646       0.703278       0.345463      -1.154654       0.025025      -0.100270      -0.077958       0.129452      -0.026519       0.007874       0.018550      -0.103920       0.043481      -0.067388       0.010011       0.057377             11.315483      17.883124       5.925473      -0.150726       9.836263      -0.356717       6.227061           0.039719
           37              O       5.156228      11.145389      12.392622      -0.846398      49.163521 0.58964348E+03  0.14393716E+05                                10.529422                            7.257905       0.145223       2.097002                    0.994654      28.705514      74.133220       0.748960       0.335015      -1.167874      -0.013523       0.066742       0.089057       0.112109      -0.004344       0.006508       0.054105       0.010733      -0.072585      -0.065737       0.018191       0.047547             13.984902       6.636913      -0.531808       0.507068      16.939106     -11.108821      18.378686           0.015664
           38              O       5.358241      10.338435      14.703839      -0.882259      41.785603 0.63437557E+03  0.15809237E+05                                 9.364479                            7.563154       0.048997       2.039882                    0.995859      30.029526      78.974979       0.726860       0.338135      -1.162379       0.022399       0.151480      -0.023129       0.154864      -0.000297       0.006549       0.020046      -0.003926      -0.147175      -0.054584       0.022908       0.031676             10.884878       6.169841       0.000034      -0.088685       6.462656      -0.064025      20.022138           0.017738
           39              O       6.593023       9.195249      12.851608      -0.863396      44.072194 0.61393246E+03  0.15134764E+05                                 9.669599                            7.392190       0.241784       2.114664                    0.996722      29.175572      75.655349       0.744379       0.333777      -1.169255      -0.006753       0.029640      -0.106417       0.110673       0.056832      -0.002673       0.035403      -0.039505       0.019500      -0.070641       0.001121       0.069520             11.531650      17.657057      -7.031283      -0.000375      10.313311      -0.821491       6.624581           0.027824
           40              O       9.309861       8.775632      12.380777      -0.870943      42.214476 0.62179644E+03  0.15420115E+05                                 9.474171                            7.513364       0.271535       2.123253                    0.996770      29.547630      77.546587       0.725462       0.340449      -1.160267       0.017821       0.123739       0.008821       0.125327      -0.009166       0.036379       0.028363      -0.041520       0.041422      -0.056276       0.007875       0.048401             11.070283      15.012967       0.277511      -6.950251       6.407117      -0.642459      11.790767           0.017577
           41              O      10.228848       6.857770      11.080810      -0.872252      45.234590 0.66640947E+03  0.16794095E+05                                 9.841294                            7.751632       0.019276       2.031075                    0.996611      29.904902      78.792201       0.718810       0.338124      -1.163721      -0.034609       0.022928      -0.108104       0.115802       0.009093       0.014248       0.014569       0.127276       0.061127      -0.076397       0.016250       0.060147             11.520957       6.343702       0.249108      -0.030382      21.585133       0.087991       6.634035           0.048812
           42              O      10.018137       9.044617      10.001453      -0.848203      45.136311 0.54543110E+03  0.13031221E+05                                 9.869190                            6.913699       0.420758       2.186876                    0.996894      28.258160      71.723485       0.780097       0.328634      -1.175872      -0.055766      -0.081818      -0.034047       0.104706      -0.002587       0.004002       0.055316       0.030449      -0.018937      -0.064839       0.018593       0.046246             12.960645       6.352033      -0.411924       0.650645      14.596703     -10.010110      17.933199           0.018004
           43              O       1.349077       8.760838      11.788537      -0.795205      42.188940 0.63446181E+03  0.15830138E+05                                 9.563774                            7.675908       0.063113       2.064595                    0.994699      29.118523      76.913214       0.704923       0.348245      -1.152522       0.071412       0.058589      -0.079555       0.121908      -0.026212      -0.048642       0.017108      -0.056637      -0.120752      -0.075457       0.004675       0.070782             11.025744      15.220712       1.286225       6.029910       7.033269      -0.403243      10.823250           0.114624
           44              O       2.690182       6.863150       1.825580      -0.875237      39.917110 0.66701690E+03  0.16849309E+05                                 9.050949                            7.803285       0.139249       2.065917                    0.997444      30.187489      80.190600       0.708291       0.342333      -1.157644       0.092825       0.025370       0.096948       0.136598      -0.011770       0.028997      -0.015965       0.077570       0.150971      -0.066954      -0.002241       0.069195              9.759937       6.351051      -0.163986      -0.213172      16.993699      -0.218339       5.935062           0.049926
           45              O       1.850218       8.526821       0.145099      -0.816687      43.331263 0.73353231E+03  0.19020540E+05                                 9.754815                            8.339789      -0.093434       1.997498                    0.995278      30.296366      82.178064       0.664325       0.355568      -1.143981      -0.113329       0.035526      -0.007929       0.119031      -0.020982       0.020186       0.028168      -0.064669      -0.192525      -0.077724       0.003582       0.074142             10.660612       7.156831       0.098029       0.578011       6.479473      -1.129467      18.345532           0.115844
           46              O       1.316602       8.826739       2.537748      -0.851680      41.492530 0.59886465E+03  0.14701344E+05                                 9.353758                            7.358614       0.328931       2.149714                    0.996717      29.054367      75.677067       0.735840       0.339074      -1.162327       0.050175       0.129368       0.012098       0.139284      -0.026400       0.039345      -0.009520      -0.044810       0.013319      -0.055793       0.005145       0.050649             10.972548      14.715258      -0.258382      -6.842613       6.554773       1.216342      11.647614           0.022722
           47              O       3.646104       9.137417       1.795968      -0.870317      48.868817 0.68124133E+03  0.17268752E+05                                10.441055                            7.880652       0.132043       2.080321                    0.995205      29.669765      78.493208       0.706792       0.341865      -1.160112      -0.048163       0.018931       0.082644       0.097509      -0.051063       0.012097      -0.016213      -0.072641       0.040534      -0.069556       0.005723       0.063833             12.448950      19.772624       7.411885       0.575910      10.486105       1.078133       7.088123           0.017771
           48              O       3.852523       4.818864      12.930080      -0.868867      43.020835 0.60423308E+03  0.14844216E+05                                 9.515271                            7.337913       0.383485       2.155494                    0.998109      29.283491      75.933348       0.746073       0.334173      -1.168298      -0.000478       0.062928      -0.091705       0.111220       0.055678      -0.014496      -0.004950      -0.030381       0.037405      -0.064902       0.009585       0.055317             11.320054      17.324074      -7.058844      -0.485960      10.417885       0.604153       6.218205           0.020308
           49              O       3.685910       1.924587       4.814911      -0.843270      40.272751 0.58749601E+03  0.14323845E+05                                 9.085680                            7.234040       0.392140       2.166892                    0.997509      28.884717      74.476316       0.752079       0.334032      -1.169089      -0.064613       0.122155      -0.005484       0.138299       0.023979       0.037276       0.013027      -0.064032       0.022370      -0.059714       0.006907       0.052807             10.581552      14.085675       1.241503      -6.374318       6.654232      -1.936350      11.004750           0.042933
           50              O       3.142060       1.763196       7.209041      -0.868116      39.244065 0.65887120E+03  0.16596197E+05                                 8.979748                            7.770708       0.158771       2.076489                    0.996602      30.114077      79.939946       0.707532       0.343678      -1.156252       0.098510       0.104454      -0.038929       0.148762       0.018633       0.016114       0.008801      -0.052863      -0.154042      -0.056147      -0.003485       0.059632              9.736090       6.749192       0.055699       0.617409       5.896232       0.948211      16.562845           0.043927
           51              O       2.555678      13.273060       5.673659      -0.810866      46.216275 0.72180665E+03  0.18600611E+05                                10.122941                            8.225069      -0.056957       2.007437                    0.996338      30.016939      80.591187       0.676255       0.351471      -1.149807      -0.051313      -0.037415      -0.050746       0.081290       0.005516       0.023757       0.007200       0.112233       0.178928      -0.086466       0.013969       0.072497             11.323093       6.993165      -0.147043      -0.511829      20.274306       0.135830       6.701808           0.104624
           52              O       0.935663      11.250293       5.601110      -0.851374      43.762938 0.66088768E+03  0.16661180E+05                                 9.755658                            7.802768       0.125916       2.068934                    0.996847      29.895974      79.417649       0.703278       0.345463      -1.154654      -0.025025       0.100270      -0.077958       0.129452      -0.026518      -0.007874      -0.018550      -0.103920       0.043482      -0.067388       0.010011       0.057377             11.315480      17.883123       5.925471       0.150724       9.836259       0.356717       6.227060           0.039719
           53              O      -0.066156       9.028478       4.989622      -0.846398      49.163524 0.58964377E+03  0.14393725E+05                                10.529422                            7.257906       0.145223       2.097001                    0.994654      28.705516      74.133224       0.748959       0.335015      -1.167874       0.013523      -0.066742       0.089057       0.112109      -0.004344      -0.006508      -0.054105       0.010733      -0.072585      -0.065737       0.018191       0.047547             13.984901       6.636913      -0.531807      -0.507067      16.939110      11.108820      18.378682           0.015664
           54              O      10.105631       9.835433       7.300839      -0.882260      41.785587 0.63437541E+03  0.15809232E+05                                 9.364475                            7.563153       0.048998       2.039882                    0.995859      30.029525      78.974969       0.726860       0.338135      -1.162379      -0.022399      -0.151480      -0.023129       0.154864      -0.000297      -0.006549      -0.020046      -0.003926      -0.147175      -0.054583       0.022908       0.031676             10.884873       6.169839       0.000034       0.088685       6.462655       0.064024      20.022126           0.017737
           55              O       8.870849      10.978619       5.448608      -0.863397      44.072196 0.61393239E+03  0.15134762E+05                                 9.669598                            7.392189       0.241784       2.114664                    0.996722      29.175574      75.655351       0.744379       0.333777      -1.169255       0.006753      -0.029640      -0.106417       0.110673       0.056832       0.002673      -0.035403      -0.039505       0.019500      -0.070641       0.001121       0.069520             11.531650      17.657059      -7.031283       0.000374      10.313309       0.821490       6.624580           0.027824
           56              O       6.154011      11.398235       4.977777      -0.870943      42.214457 0.62179626E+03  0.15420109E+05                                 9.474168                            7.513363       0.271535       2.123253                    0.996770      29.547625      77.546568       0.725462       0.340449      -1.160267      -0.017821      -0.123739       0.008821       0.125327      -0.009166      -0.036379      -0.028363      -0.041520       0.041422      -0.056276       0.007875       0.048401             11.070280      15.012962       0.277509       6.950247       6.407115       0.642457      11.790763           0.017577
           57              O       5.235024      13.316097       3.677810      -0.872251      45.234566 0.66640892E+03  0.16794079E+05                                 9.841292                            7.751630       0.019275       2.031075                    0.996611      29.904890      78.792170       0.718810       0.338124      -1.163721       0.034609      -0.022928      -0.108104       0.115802       0.009093      -0.014248      -0.014569       0.127277       0.061126      -0.076397       0.016250       0.060148             11.520955       6.343701       0.249109       0.030382      21.585129      -0.087991       6.634034           0.048813
           58              O       5.445735      11.129250       2.598453      -0.848203      45.136325 0.54543113E+03  0.13031221E+05                                 9.869192                            6.913700       0.420758       2.186876                    0.996894      28.258158      71.723483       0.780097       0.328634      -1.175872       0.055766       0.081818      -0.034047       0.104706      -0.002587      -0.004002      -0.055316       0.030449      -0.018937      -0.064839       0.018593       0.046246             12.960650       6.352034      -0.411924      -0.650644      14.596712      10.010117      17.933205           0.018004
           59              O       3.740995      11.413029       4.385537      -0.795204      42.188900 0.63446116E+03  0.15830118E+05                                 9.563771                            7.675906       0.063113       2.064595                    0.994699      29.118499      76.913152       0.704923       0.348246      -1.152521      -0.071412      -0.058590      -0.079555       0.121907      -0.026213       0.048642      -0.017108      -0.056640      -0.120755      -0.075458       0.004674       0.070784             11.025740      15.220705       1.286226      -6.029907       7.033268       0.403243      10.823248           0.114628
           60              O       2.399890      13.310718       9.228580      -0.875237      39.917118 0.66701728E+03  0.16849321E+05                                 9.050949                            7.803286       0.139250       2.065917                    0.997444      30.187494      80.190608       0.708291       0.342333      -1.157644      -0.092825      -0.025370       0.096947       0.136597      -0.011770      -0.028997       0.015965       0.077570       0.150969      -0.066953      -0.002241       0.069194              9.759937       6.351051      -0.163987       0.213172      16.993698       0.218337       5.935063           0.049925
           61              O       3.239854      11.647046       7.548099      -0.816688      43.331267 0.73353243E+03  0.19020543E+05                                 9.754812                            8.339787      -0.093433       1.997498                    0.995278      30.296378      82.178078       0.664325       0.355567      -1.143982       0.113329      -0.035525      -0.007930       0.119031      -0.020982      -0.020186      -0.028168      -0.064666      -0.192523      -0.077724       0.003583       0.074140             10.660608       7.156830       0.098029      -0.578010       6.479470       1.129463      18.345524           0.115841
           62              O       3.773470      11.347128       9.940748      -0.851680      41.492525 0.59886455E+03  0.14701340E+05                                 9.353756                            7.358613       0.328931       2.149714                    0.996717      29.054367      75.677062       0.735840       0.339074      -1.162327      -0.050175      -0.129368       0.012098       0.139284      -0.026399      -0.039345       0.009520      -0.044810       0.013319      -0.055793       0.005145       0.050648             10.972547      14.715256      -0.258382       6.842611       6.554772      -1.216343      11.647613           0.022722
           63              O       1.443968      11.036450       9.198968      -0.870317      48.868806 0.68124119E+03  0.17268748E+05                                10.441052                            7.880650       0.132044       2.080322                    0.995205      29.669766      78.493204       0.706792       0.341865      -1.160112       0.048163      -0.018931       0.082644       0.097509      -0.051063      -0.012097       0.016213      -0.072641       0.040534      -0.069556       0.005723       0.063833             12.448946      19.772621       7.411879      -0.575909      10.486097      -1.078132       7.088121           0.017771
           64              O       1.302101       1.905758       5.527080      -0.868866      43.020829 0.60423293E+03  0.14844211E+05                                 9.515270                            7.337912       0.383486       2.155495                    0.998109      29.283488      75.933343       0.746073       0.334173      -1.168298       0.000478      -0.062928      -0.091705       0.111220       0.055678       0.014496       0.004950      -0.030381       0.037406      -0.064902       0.009585       0.055317             11.320054      17.324076      -7.058842       0.485960      10.417881      -0.604153       6.218204           0.020308
           65              O       8.840534       8.649209       2.588089      -0.843270      40.272755 0.58749616E+03  0.14323850E+05                                 9.085680                            7.234041       0.392140       2.166892                    0.997509      28.884722      74.476330       0.752079       0.334032      -1.169090      -0.064613       0.122155       0.005484       0.138299       0.023980      -0.037276      -0.013027      -0.064033       0.022370      -0.059714       0.006907       0.052807             10.581552      14.085676       1.241501       6.374317       6.654231       1.936348      11.004749           0.042933
           66              O       8.296684       8.487819       0.193959      -0.868116      39.244060 0.65887129E+03  0.16596200E+05                                 8.979746                            7.770708       0.158772       2.076489                    0.996602      30.114080      79.939948       0.707532       0.343678      -1.156252       0.098510       0.104454       0.038929       0.148762       0.018633      -0.016114      -0.008801      -0.052864      -0.154042      -0.056147      -0.003485       0.059633              9.736087       6.749192       0.055698      -0.617408       5.896232      -0.948211      16.562837           0.043927
           67              O       7.774854       6.548437       1.729341      -0.810867      46.216279 0.72180664E+03  0.18600611E+05                                10.122941                            8.225070      -0.056958       2.007437                    0.996338      30.016938      80.591186       0.676255       0.351471      -1.149807      -0.051313      -0.037415       0.050746       0.081290       0.005516      -0.023757      -0.007200       0.112233       0.178928      -0.086466       0.013969       0.072497             11.323094       6.993166      -0.147042       0.511829      20.274307      -0.135830       6.701809           0.104624
           68              O       6.154839       4.525671       1.801890      -0.851374      43.762926 0.66088762E+03  0.16661179E+05                                 9.755659                            7.802770       0.125915       2.068934                    0.996847      29.895963      79.417624       0.703278       0.345463      -1.154654      -0.025025       0.100270       0.077958       0.129452      -0.026519       0.007874       0.018550      -0.103920       0.043481      -0.067388       0.010011       0.057377             11.315481      17.883121       5.925471      -0.150725       9.836261      -0.356717       6.227060           0.039720
           69              O       5.153020       2.303856       2.413378      -0.846398      49.163511 0.58964336E+03  0.14393713E+05                                10.529420                            7.257904       0.145222       2.097001                    0.994654      28.705511      74.133211       0.748960       0.335015      -1.167874       0.013523      -0.066742      -0.089057       0.112109      -0.004344       0.006508       0.054105       0.010733      -0.072586      -0.065737       0.018191       0.047546             13.984900       6.636912      -0.531808       0.507068      16.939104     -11.108819      18.378683           0.015665
           70              O       4.951007       3.110810       0.102161      -0.882260      41.785593 0.63437542E+03  0.15809232E+05                                 9.364476                            7.563153       0.048998       2.039882                    0.995859      30.029525      78.974969       0.726860       0.338135      -1.162379      -0.022399      -0.151480       0.023129       0.154864      -0.000297       0.006549       0.020046      -0.003926      -0.147175      -0.054584       0.022908       0.031676             10.884875       6.169839       0.000034      -0.088685       6.462655      -0.064024      20.022132           0.017738
           71              O       3.716225       4.253996       1.954392      -0.863397      44.072198 0.61393252E+03  0.15134766E+05                                 9.669600                            7.392190       0.241783       2.114664                    0.996722      29.175573      75.655353       0.744379       0.333777      -1.169255       0.006753      -0.029640       0.106417       0.110673       0.056832      -0.002673       0.035403      -0.039505       0.019500      -0.070641       0.001121       0.069520             11.531651      17.657058      -7.031284      -0.000374      10.313313      -0.821491       6.624582           0.027825
           72              O       0.999387       4.673613       2.425223      -0.870943      42.214480 0.62179651E+03  0.15420117E+05                                 9.474172                            7.513365       0.271535       2.123253                    0.996770      29.547630      77.546590       0.725462       0.340449      -1.160267      -0.017821      -0.123739      -0.008820       0.125327      -0.009166       0.036379       0.028363      -0.041520       0.041422      -0.056276       0.007875       0.048401             11.070285      15.012969       0.277512      -6.950253       6.407117      -0.642459      11.790768           0.017577
           73              O       0.080400       6.591475       3.725190      -0.872252      45.234597 0.66640954E+03  0.16794098E+05                                 9.841298                            7.751634       0.019275       2.031075                    0.996611      29.904897      78.792202       0.718810       0.338124      -1.163721       0.034609      -0.022928       0.108104       0.115802       0.009093       0.014248       0.014569       0.127277       0.061126      -0.076397       0.016250       0.060148             11.520961       6.343704       0.249109      -0.030383      21.585143       0.087990       6.634037           0.048812
           74              O       0.291111       4.404628       4.804547      -0.848203      45.136317 0.54543115E+03  0.13031222E+05                                 9.869191                            6.913700       0.420758       2.186876                    0.996894      28.258159      71.723486       0.780097       0.328634      -1.175872       0.055766       0.081818       0.034047       0.104706      -0.002587       0.004002       0.055316       0.030449      -0.018937      -0.064839       0.018593       0.046246             12.960647       6.352033      -0.411924       0.650645      14.596706     -10.010112      17.933202           0.018004
           75              O       8.960171       4.688407       3.017463      -0.795205      42.188924 0.63446146E+03  0.15830129E+05                                 9.563777                            7.675909       0.063112       2.064594                    0.994699      29.118503      76.913178       0.704922       0.348246      -1.152521      -0.071412      -0.058590       0.079555       0.121908      -0.026213      -0.048642       0.017108      -0.056640      -0.120756      -0.075458       0.004674       0.070784             11.025747      15.220717       1.286225       6.029912       7.033271      -0.403243      10.823253           0.114626
           76              O       7.619066       6.586095      12.980420      -0.875237      39.917095 0.66701661E+03  0.16849300E+05                                 9.050945                            7.803282       0.139250       2.065917                    0.997444      30.187487      80.190582       0.708291       0.342333      -1.157644      -0.092825      -0.025370      -0.096947       0.136597      -0.011770       0.028997      -0.015965       0.077570       0.150970      -0.066954      -0.002241       0.069194              9.759933       6.351048      -0.163987      -0.213172      16.993690      -0.218338       5.935060           0.049926
           77              O       8.459030       4.922424      14.660901      -0.816687      43.331233 0.73353172E+03  0.19020520E+05                                 9.754808                            8.339784      -0.093432       1.997498                    0.995278      30.296361      82.178024       0.664325       0.355567      -1.143982       0.113329      -0.035525       0.007929       0.119031      -0.020982       0.020186       0.028168      -0.064667      -0.192523      -0.077724       0.003583       0.074141             10.660603       7.156826       0.098029       0.578010       6.479468      -1.129465      18.345516           0.115844
           78              O       8.992646       4.622506      12.268252      -0.851680      41.492520 0.59886454E+03  0.14701340E+05                                 9.353755                            7.358613       0.328931       2.149714                    0.996717      29.054367      75.677061       0.735840       0.339074      -1.162327      -0.050175      -0.129368      -0.012098       0.139284      -0.026399       0.039345      -0.009520      -0.044810       0.013319      -0.055793       0.005145       0.050648             10.972545      14.715254      -0.258382      -6.842610       6.554772       1.216342      11.647610           0.022721
           79              O       6.663144       4.311828      13.010032      -0.870317      48.868792 0.68124098E+03  0.17268741E+05                                10.441050                            7.880649       0.132044       2.080322                    0.995205      29.669760      78.493184       0.706792       0.341865      -1.160112       0.048163      -0.018931      -0.082643       0.097509      -0.051063       0.012097      -0.016213      -0.072641       0.040534      -0.069556       0.005723       0.063833             12.448945      19.772615       7.411881       0.575910      10.486100       1.078132       7.088120           0.017771
           80              O       6.456725       8.630381       1.875920      -0.868867      43.020835 0.60423307E+03  0.14844215E+05                                 9.515271                            7.337913       0.383486       2.155495                    0.998109      29.283491      75.933347       0.746073       0.334173      -1.168298       0.000478      -0.062928       0.091705       0.111220       0.055678      -0.014496      -0.004950      -0.030381       0.037405      -0.064902       0.009585       0.055317             11.320054      17.324074      -7.058844      -0.485960      10.417885       0.604153       6.218205           0.020308
           81              O       6.623338      11.524658       9.991089      -0.843270      40.272751 0.58749601E+03  0.14323845E+05                                 9.085679                            7.234040       0.392141       2.166892                    0.997509      28.884719      74.476319       0.752079       0.334032      -1.169090       0.064613      -0.122155       0.005484       0.138299       0.023980       0.037276       0.013027      -0.064032       0.022370      -0.059714       0.006907       0.052807             10.581552      14.085675       1.241503      -6.374317       6.654232      -1.936350      11.004749           0.042933
           82              O       7.167188      11.686049       7.596959      -0.868116      39.244051 0.65887093E+03  0.16596188E+05                                 8.979746                            7.770706       0.158772       2.076489                    0.996602      30.114073      79.939928       0.707532       0.343678      -1.156252      -0.098510      -0.104454       0.038929       0.148762       0.018633       0.016114       0.008801      -0.052864      -0.154043      -0.056147      -0.003485       0.059633              9.736087       6.749190       0.055699       0.617408       5.896231       0.948210      16.562840           0.043927
           83              O       7.753570       0.176185       9.132341      -0.810866      46.216250 0.72180616E+03  0.18600596E+05                                10.122939                            8.225068      -0.056957       2.007437                    0.996338      30.016925      80.591153       0.676254       0.351471      -1.149806       0.051313       0.037415       0.050746       0.081290       0.005516       0.023757       0.007200       0.112234       0.178930      -0.086467       0.013969       0.072498             11.323092       6.993164      -0.147043      -0.511828      20.274303       0.135830       6.701808           0.104624
           84              O       9.373585       2.198952       9.204890      -0.851373      43.762917 0.66088724E+03  0.16661168E+05                                 9.755659                            7.802769       0.125915       2.068934                    0.996847      29.895953      79.417608       0.703277       0.345463      -1.154654       0.025026      -0.100270       0.077958       0.129452      -0.026520      -0.007874      -0.018551      -0.103921       0.043478      -0.067389       0.010010       0.057379             11.315482      17.883126       5.925472       0.150724       9.836260       0.356717       6.227061           0.039720
           85              O       0.001604       4.420767       9.816378      -0.846398      49.163514 0.58964360E+03  0.14393720E+05                                10.529422                            7.257906       0.145223       2.097002                    0.994654      28.705509      74.133209       0.748959       0.335015      -1.167874      -0.013522       0.066742      -0.089058       0.112110      -0.004344      -0.006508      -0.054105       0.010734      -0.072586      -0.065737       0.018191       0.047546             13.984901       6.636913      -0.531807      -0.507066      16.939109      11.108820      18.378682           0.015665
           86              O       0.203617       3.613812       7.505161      -0.882259      41.785582 0.63437531E+03  0.15809229E+05                                 9.364476                            7.563153       0.048998       2.039882                    0.995859      30.029518      78.974956       0.726860       0.338135      -1.162379       0.022399       0.151480       0.023129       0.154864      -0.000297      -0.006549      -0.020046      -0.003925      -0.147176      -0.054584       0.022909       0.031675             10.884874       6.169840       0.000034       0.088685       6.462655       0.064024      20.022128           0.017738
           87              O       1.438399       2.470626       9.357392      -0.863396      44.072198 0.61393238E+03  0.15134762E+05                                 9.669601                            7.392191       0.241783       2.114664                    0.996722      29.175567      75.655345       0.744379       0.333777      -1.169255      -0.006753       0.029640       0.106416       0.110673       0.056833       0.002672      -0.035403      -0.039505       0.019499      -0.070641       0.001120       0.069521             11.531653      17.657065      -7.031285       0.000374      10.313312       0.821491       6.624582           0.027825
           88              O       4.155237       2.051010       9.828223      -0.870943      42.214467 0.62179642E+03  0.15420114E+05                                 9.474170                            7.513364       0.271535       2.123253                    0.996770      29.547627      77.546578       0.725462       0.340449      -1.160267       0.017821       0.123739      -0.008821       0.125327      -0.009166      -0.036379      -0.028363      -0.041520       0.041422      -0.056276       0.007875       0.048401             11.070282      15.012965       0.277509       6.950249       6.407117       0.642457      11.790765           0.017577
           89              O       5.074224       0.133148      11.128190      -0.872251      45.234566 0.66640894E+03  0.16794079E+05                                 9.841292                            7.751630       0.019275       2.031075                    0.996611      29.904891      78.792172       0.718810       0.338124      -1.163721      -0.034609       0.022928       0.108104       0.115802       0.009093      -0.014248      -0.014569       0.127277       0.061126      -0.076397       0.016250       0.060148             11.520955       6.343701       0.249109       0.030382      21.585129      -0.087992       6.634034           0.048813
           90              O       4.863513       2.319995      12.207547      -0.848203      45.136314 0.54543101E+03  0.13031218E+05                                 9.869190                            6.913699       0.420758       2.186877                    0.996894      28.258157      71.723475       0.780097       0.328634      -1.175872      -0.055766      -0.081818       0.034047       0.104706      -0.002587      -0.004002      -0.055316       0.030449      -0.018937      -0.064839       0.018593       0.046246             12.960647       6.352033      -0.411924      -0.650644      14.596708      10.010114      17.933199           0.018004
           91              O       6.568253       2.036216      10.420463      -0.795204      42.188883 0.63446085E+03  0.15830109E+05                                 9.563769                            7.675904       0.063113       2.064595                    0.994699      29.118493      76.913130       0.704923       0.348246      -1.152521       0.071412       0.058590       0.079555       0.121907      -0.026213       0.048642      -0.017108      -0.056640      -0.120756      -0.075458       0.004674       0.070784             11.025737      15.220701       1.286226      -6.029905       7.033266       0.403243      10.823244           0.114626
           92              O       7.909358       0.138527       5.577420      -0.875237      39.917104 0.66701700E+03  0.16849312E+05                                 9.050949                            7.803286       0.139249       2.065917                    0.997444      30.187482      80.190582       0.708290       0.342334      -1.157644       0.092825       0.025370      -0.096948       0.136598      -0.011770      -0.028998       0.015965       0.077570       0.150972      -0.066954      -0.002242       0.069196              9.759937       6.351051      -0.163987       0.213172      16.993698       0.218337       5.935063           0.049926
           93              O       7.069394       1.802199       7.257901      -0.816687      43.331225 0.73353154E+03  0.19020516E+05                                 9.754812                            8.339787      -0.093434       1.997498                    0.995278      30.296346      82.178012       0.664324       0.355568      -1.143981      -0.113329       0.035526       0.007929       0.119031      -0.020982      -0.020186      -0.028169      -0.064671      -0.192527      -0.077725       0.003581       0.074144             10.660609       7.156830       0.098029      -0.578010       6.479471       1.129464      18.345525           0.115844
           94              O       6.535778       2.102117       4.865252      -0.851680      41.492519 0.59886444E+03  0.14701337E+05                                 9.353756                            7.358612       0.328931       2.149714                    0.996717      29.054363      75.677052       0.735840       0.339074      -1.162327       0.050175       0.129368      -0.012098       0.139284      -0.026400      -0.039345       0.009520      -0.044810       0.013319      -0.055794       0.005145       0.050649             10.972546      14.715255      -0.258382       6.842611       6.554772      -1.216342      11.647612           0.022722
           95              O       8.865280       2.412795       5.607032      -0.870317      48.868800 0.68124107E+03  0.17268744E+05                                10.441052                            7.880650       0.132044       2.080322                    0.995205      29.669761      78.493195       0.706792       0.341865      -1.160112      -0.048163       0.018931      -0.082644       0.097509      -0.051063      -0.012098       0.016213      -0.072641       0.040534      -0.069557       0.005723       0.063834             12.448947      19.772622       7.411879      -0.575909      10.486098      -1.078133       7.088122           0.017771
           96              O       9.007147      11.543487       9.278920      -0.868867      43.020828 0.60423293E+03  0.14844211E+05                                 9.515270                            7.337912       0.383486       2.155495                    0.998109      29.283490      75.933345       0.746073       0.334173      -1.168298      -0.000478       0.062928       0.091705       0.111220       0.055678       0.014496       0.004950      -0.030381       0.037405      -0.064902       0.009585       0.055317             11.320053      17.324075      -7.058841       0.485960      10.417880      -0.604153       6.218204           0.020308
           97              F       2.118837      10.485031      13.448290      -0.519106      16.195446 0.25842723E+03  0.50939719E+04                                 4.756699                            4.728871       1.302174       2.569578                    0.999605      22.320693      50.528403       0.957591       0.324495      -1.186213      -0.024371       0.129007       0.014238       0.132058       0.018426       0.003054      -0.011748       0.044781       0.178456      -0.059964      -0.000764       0.060728              4.724162       4.246964      -0.019220       0.093863       5.717642      -0.259172       4.207880           0.170248
           98              F       2.971235       9.688836       6.045290      -0.519107      16.195431 0.25842693E+03  0.50939642E+04                                 4.756695                            4.728867       1.302175       2.569579                    0.999605      22.320693      50.528387       0.957592       0.324495      -1.186213       0.024371      -0.129007       0.014239       0.132058       0.018426      -0.003055       0.011747       0.044781       0.178451      -0.059963      -0.000763       0.060726              4.724158       4.246961      -0.019220      -0.093863       5.717635       0.259171       4.207877           0.170245
           99              F       8.190411       2.964214       1.357710      -0.519106      16.195427 0.25842685E+03  0.50939627E+04                                 4.756697                            4.728868       1.302174       2.569579                    0.999605      22.320674      50.528354       0.957591       0.324495      -1.186213       0.024371      -0.129007      -0.014238       0.132058       0.018426       0.003054      -0.011748       0.044781       0.178456      -0.059964      -0.000764       0.060728              4.724159       4.246962      -0.019220       0.093863       5.717639      -0.259171       4.207878           0.170246
          100              F       7.338013       3.760409       8.760710      -0.519106      16.195416 0.25842665E+03  0.50939580E+04                                 4.756697                            4.728869       1.302172       2.569578                    0.999605      22.320649      50.528303       0.957590       0.324495      -1.186212      -0.024371       0.129007      -0.014238       0.132058       0.018426      -0.003055       0.011748       0.044783       0.178462      -0.059966      -0.000764       0.060730              4.724160       4.246963      -0.019220      -0.093863       5.717638       0.259172       4.207879           0.170247

******************************************************
Auxiliary information for the entire system
The total spin magnetic moment of the unit cell is   3.480028
The total net atomic charge of the unit cell is   0.000002
Accuracy of reproducing the electrostatic potential in the unit cell:
  The inner radius (bohr) =    5.0000
  The outer radius (bohr) =   12.0000
  Valid grid points have density less than (e/(bohr^3)) =    0.0001
  The number of valid grid points were=        89476
  The rms potential error without charges in kcal/mol is=      3.63119
  The rms potential error with partial charges in kcal/mol is=      1.36601
  The RRMSE value at monopole order=      0.37619
  The rms potential error with partial charges and cloud penetration in kcal/mol is=      1.36308
  The RRMSE value at monopole order with cloud penetration is=      0.37538
  The rms potential error with partial charges and atomic dipoles in kcal/mol is=      0.33143
  The RRMSE value at dipole order=      0.09127
  The rms potential error with partial charges, atomic dipoles and cloud penetration in kcal/mol is=      0.31497
  The RRMSE value at dipole order with cloud penetration=      0.08674

******************************************************
The electron densities and ab initio electrostatic potential were computed in VASP using the PBE functional and
projector augmented wave method. See the main text of the journal article for a description of computational details.
The atomic charges, dipoles, and quadrupoles were computed with the DDEC6 method as described in
(a) T. A. Manz and N. Gabaldon Limas, RSC Adv. 6 (2016) 47771-47801 DOI: 10.1039/c6ra04656h
(b) N. Gabaldon Limas and T. A. Manz, RSC Adv. 8 (2018) 2678-2707 DOI: 10.1039/c7ra11829e.
For each atom in the material, the electron cloud parameters were fit to the spherically averaged atom-in-material
electron density using radial positions for which this density was between 10^-4 and 10^-2 electrons per cubic bohr.
The polarizabilities, dispersion coefficients, and quantum Drude oscillator (QDO) parameters were fit using the MCLF method.
The magnetic structure of the system was optimized in VASP from the default ferromagnetic initial guess using spin polarization.
The atomic spin moments (ASMs) were computed on this optimized magnetic structure using the DDEC6 partition as inputs
to the method of T. A. Manz and D. S. Sholl, J. Chem. Theory Comput. 7 (2011) 4146-4164 DOI: 10.1021/ct200539n.
The RMSE and RRMSE were computed using a uniform grid with Ewald summation.
