# Supplementary material for: A collection of forcefield precursors for metal–organic frameworks
Source: RSC Adv. 2019 Nov 13;9(63):36492–507. doi: 10.1039/c9ra07327b (PMC9075174; doi:10.1039/c9ra07327b)
Supplement: RA-009-C9RA07327B-s5868 [file RA-009-C9RA07327B-s5868.xyz]

  124
jmolscript: load "" {1 1 1} spacegroup "x,y,z" unitcell [{     13.476600     0.000000     0.000000 }, {      0.000000    14.410100     0.000000 }, {     -1.883944    -7.204958    14.149666 }]
Dy    -0.698370     2.976753     8.962964     2.054638
Dy     5.552726    10.181778     5.186702     2.054837
Dy    12.291026     4.228389     5.186702     2.054638
Dy     6.039930    -2.976636     8.962964     2.054837
H      2.822285     0.482787     7.488003     0.126654
H      5.130331    -0.634016     4.414696     0.139799
H      2.573417     2.416600     4.012845     0.127022
H      5.444847     0.563438     0.432980     0.117771
H      4.501007    -6.053601    12.542264     0.118613
H      3.673785    -2.211864    13.218618     0.125799
H      4.489583     4.372031     1.038585     0.116230
H      2.032071     7.687832     6.661663     0.126198
H     -0.275975     6.571069     9.734970     0.138393
H      2.280939    -4.788410    10.136821     0.127104
H     -0.590491    -6.641526    13.716686     0.115595
H      0.353349     1.151377     1.607402     0.118100
H      1.180571     4.993106     0.931048     0.126531
H      0.364773    -2.832940    13.111081     0.118257
H      8.770371     6.722355     6.661663     0.126654
H      6.462325     7.839158     9.734970     0.139799
H      9.019239     4.788542    10.136821     0.127022
H      6.147809     6.641704    13.716686     0.117771
H      7.091649    13.258743     1.607402     0.118613
H      7.918871     9.417006     0.931048     0.125799
H      7.103073     2.833111    13.111081     0.116230
H      9.560585    -0.482690     7.488003     0.126198
H     11.868631     0.634073     4.414696     0.138393
H      9.311717    11.993552     4.012845     0.127104
H     12.183147    13.846668     0.432980     0.115595
H     11.239307     6.053765    12.542264     0.118100
H     10.412085     2.212036    13.218618     0.126531
H     11.227883    10.038082     1.038585     0.118257
C      2.468763     1.553447     5.821173    -0.017793
C      3.075363     0.579329     6.599404    -0.110335
C      4.054739    -0.256460     6.075867    -0.018354
C      4.470047    -0.080666     4.768437    -0.168120
C      3.927004     0.884806     3.998696     0.178895
C      2.925906     1.732123     4.533553    -0.152982
C      4.675974    -1.304069     6.987105     0.662734
C      1.380284     2.422379     6.364520     0.691134
C      4.932790     2.441077     0.979157     0.174621
C      5.468136     1.455421     0.166966    -0.155512
C      4.161291    -5.390733    13.099761    -0.093473
C      4.234850    -4.089504    12.709230    -0.005241
C      3.654162    -3.102407    13.487462    -0.101164
C      4.922244     3.723573     0.532027    -0.152202
C      4.930688    -3.680265    11.410291     0.596870
C      2.385593     8.758513     8.328493    -0.014432
C      1.778993     7.784385     7.550262    -0.111553
C      0.799617     6.948603     8.073799    -0.018842
C      0.384309     7.124414     9.381229    -0.164539
C      0.927352     8.089896    10.150970     0.179270
C      1.928450     8.937207     9.616113    -0.155601
C      0.178382     5.900983     7.162561     0.663642
C      3.474072     9.627438     7.785146     0.688903
C     -0.078434    -4.763893    13.170509     0.176051
C     -0.613780    -5.749539    13.982700    -0.153151
C      0.693065     1.814238     1.049905    -0.091364
C      0.619506     3.115473     1.440436    -0.006569
C      1.200194     4.102560     0.662204    -0.102331
C     -0.067888    -3.481392    13.617639    -0.156110
C     -0.076332     3.524728     2.739375     0.599426
C      9.123893     5.651695     8.328493    -0.017793
C      8.517293     6.625813     7.550262    -0.110335
C      7.537917     7.461602     8.073799    -0.018354
C      7.122609     7.285808     9.381229    -0.168120
C      7.665652     6.320336    10.150970     0.178895
C      8.666750     5.473019     9.616113    -0.152982
C      6.916682     8.509211     7.162561     0.662734
C     10.212372     4.782763     7.785146     0.691134
C      6.659866     4.764065    13.170509     0.174621
C      6.124520     5.749721    13.982700    -0.155511
C      7.431365    12.595875     1.049905    -0.093473
C      7.357806    11.294646     1.440436    -0.005241
C      7.938494    10.307549     0.662204    -0.101164
C      6.670412     3.481569    13.617639    -0.152202
C      6.661968    10.885407     2.739375     0.596870
C      9.207063    -1.553371     5.821173    -0.014432
C      9.813663    -0.579243     6.599404    -0.111553
C     10.793039     0.256539     6.075867    -0.018842
C     11.208347     0.080728     4.768437    -0.164539
C     10.665304    -0.884754     3.998696     0.179270
C      9.664206    -1.732065     4.533553    -0.155601
C     11.414274     1.304159     6.987105     0.663642
C      8.118584    -2.422296     6.364520     0.688904
C     11.671090    11.969035     0.979157     0.176051
C     12.206436    12.954681     0.166966    -0.153151
C     10.899591     5.390904    13.099761    -0.091364
C     10.973150     4.089669    12.709230    -0.006569
C     10.392462     3.102582    13.487462    -0.102331
C     11.660544    10.686534     0.532027    -0.156111
C     11.668988     3.680414    11.410291     0.599426
N      4.473412     1.087980     2.688437    -0.122070
N      4.350851     2.223493     2.252627    -0.122039
N      0.380944     8.293087    11.461229    -0.121581
N      0.503505    -4.981494    11.897039    -0.122850
N      7.119244     6.117162    11.461229    -0.122071
N      7.241805     4.981649    11.897039    -0.122039
N     11.211712    -1.087945     2.688437    -0.121581
N     11.089151    12.186636     2.252627    -0.122850
O      0.933258     3.328770     5.642887    -0.626789
O      1.002486     2.174533     7.542055    -0.717518
O      4.751218    -1.112406     8.203410    -0.598229
O      5.162124    -2.337276     6.443192    -0.766649
O      5.527417    -4.570814    10.784875    -0.656279
O      4.839833    -2.524578    11.019760    -0.645934
O      3.921098    -3.876262     8.506779    -0.625540
O      3.851870     9.379577     6.607611    -0.718374
O      0.103138     6.092629     5.946256    -0.597444
O     -0.307768     4.867782     7.706474    -0.767761
O     12.803539     2.634188     3.364791    -0.658356
O      0.014523     4.680421     3.129906    -0.646009
O     10.659398     3.876372     8.506779    -0.626789
O     10.590170     5.030609     6.607611    -0.717517
O      6.841438     8.317548     5.946256    -0.598229
O      6.430532     9.542418     7.706474    -0.766649
O      6.065239    11.775956     3.364791    -0.656279
O      6.752823     9.729720     3.129906    -0.645934
O      7.671558    11.081404     5.642887    -0.625540
O      7.740786    -2.174435     7.542055    -0.718374
O     11.489518     1.112513     8.203410    -0.597444
O     11.900424     2.337360     6.443192    -0.767761
O     -1.210883     4.570954    10.784875    -0.658356
O     11.578133     2.524721    11.019760    -0.646009

The following XYZ coordinates are in angstroms. Other properties are in atomic units.
The sperically averaged electron density of each atom fit to a function of the form exp(a - br)
eigen_1, eigen_2 and eigen_3 are the three eigenvalues of traceless quadrupole moment tensor
  atom number  atomic symbol              X              Y              Z     net charge C6 coefficient C8 coefficient C10 coefficient fluctuating dipole atomic polarizability isotropic forcefield polarizability              a              b squared Pearson coefficient          <r^3>          <r^4>         wp_QDO          m_QDO          q_QDO       dipole_x       dipole_y       dipole_z         dipole            Qxy            Qxz            Qyz     Q(x^2-y^2)  Q(3z^2 - R^2)        eigen_1        eigen_2        eigen_3 static polarizability      alpha(xx)      alpha(xy)      alpha(xz)      alpha(yy)      alpha(yz)      alpha(zz) atomic spin moment
            1             Dy      -0.698370       2.976753       8.962964       2.054638      99.641705 0.21072490E+04  0.65486323E+05                                14.303859                           12.350007       2.305636       2.478864                    0.999872      71.635383     162.331118       0.726142       0.271425      -1.329475       0.017264      -0.006604      -0.004175       0.018949      -0.048824       0.130905      -0.085479       0.061807      -0.283622      -0.180475      -0.010045       0.190520             17.089413      15.589858      -2.246478      -4.288288      15.410910       5.225935      20.267471           0.000029
            2             Dy       5.552726      10.181778       5.186702       2.054837      99.521638 0.21041290E+04  0.65363744E+05                                14.290731                           12.339412       2.308913       2.479981                    0.999862      71.609471     162.229239       0.726597       0.271361      -1.329581      -0.018314      -0.007366       0.004890       0.020337       0.050191       0.129668       0.085041       0.061795      -0.286013      -0.179637      -0.010850       0.190488             17.072691      15.575191       2.243335      -4.282941      15.396241      -5.219084      20.246642           0.000029
            3             Dy      12.291026       4.228389       5.186702       2.054638      99.641716 0.21072493E+04  0.65486334E+05                                14.303861                           12.350008       2.305636       2.478864                    0.999872      71.635384     162.331124       0.726142       0.271425      -1.329475      -0.017264       0.006604       0.004175       0.018949      -0.048824       0.130905      -0.085479       0.061807      -0.283622      -0.180475      -0.010045       0.190520             17.089414      15.589859      -2.246478      -4.288289      15.410911       5.225936      20.267473           0.000029
            4             Dy       6.039930      -2.976636       8.962964       2.054837      99.521630 0.21041288E+04  0.65363737E+05                                14.290730                           12.339412       2.308913       2.479981                    0.999862      71.609469     162.229232       0.726597       0.271361      -1.329581       0.018314       0.007366      -0.004890       0.020337       0.050191       0.129668       0.085041       0.061796      -0.286013      -0.179637      -0.010850       0.190488             17.072690      15.575190       2.243334      -4.282941      15.396239      -5.219083      20.246640           0.000029
            5              H       2.822285       0.482787       7.488003       0.126654       1.132688 0.84695031E+01  0.83538829E+02                                 1.732485                            1.654045      -1.141920       2.348217                    0.996730       3.374498       9.178211       0.512634       1.211346      -0.725630      -0.009376      -0.002984       0.039204       0.040420       0.001413      -0.004081      -0.005743      -0.005769       0.034596      -0.009461      -0.004890       0.014351              1.753079       1.588639      -0.153775      -0.206250       1.540720      -0.119034       2.129877          -0.000001
            6              H       5.130331      -0.634016       4.414696       0.139799       1.087708 0.76950803E+01  0.76035153E+02                                 1.854373                            1.700496      -1.378952       2.245834                    0.992994       3.724098      11.027602       0.439881       1.409189      -0.680939       0.028503      -0.021563      -0.013046       0.038047      -0.008057      -0.001055       0.002206       0.013085      -0.009371      -0.009217      -0.002962       0.012178              1.940250       2.077276      -0.626452      -0.269855       2.014864       0.116551       1.728611          -0.000002
            7              H       2.573417       2.416600       4.012845       0.127022       1.241733 0.96042978E+01  0.99663515E+02                                 1.968120                            1.856347      -1.553629       2.150477                    0.991670       3.912959      11.627171       0.438684       1.345501      -0.693303      -0.019648       0.028086      -0.014591       0.037253      -0.011920       0.012977       0.002079      -0.014366      -0.012166      -0.021101       0.003857       0.017245              2.016668       1.910695      -0.395668       0.112967       1.993119      -0.379521       2.146191          -0.000001
            8              H       5.444847       0.563438       0.432980       0.117771       1.277504 0.97797017E+01  0.10065649E+03                                 1.915059                            1.806194      -1.351360       2.235340                    0.994259       3.702294      10.510744       0.475724       1.250934      -0.715080       0.000572      -0.035678       0.001790       0.035728      -0.002237       0.000612       0.007584      -0.018855      -0.036941      -0.014362      -0.003345       0.017707              1.939309       1.607743      -0.145965      -0.069926       2.419415      -0.352444       1.790770          -0.000001
            9              H       4.501007      -6.053601      12.542264       0.118613       1.158739 0.86066975E+01  0.86120959E+02                                 1.829758                            1.722395      -1.062350       2.380259                    0.996938       3.550545      10.061317       0.473559       1.292588      -0.706594       0.011285      -0.026327      -0.023915       0.037315       0.001955      -0.003826       0.002585      -0.023964       0.009642      -0.014663       0.003432       0.011231              1.865968       1.683964      -0.336794      -0.299644       1.952513       0.306956       1.961427          -0.000001
           10              H       3.673785      -2.211864      13.218618       0.125799       1.082436 0.76383822E+01  0.72640805E+02                                 1.619256                            1.524581      -0.863829       2.477486                    0.999306       3.109482       8.019818       0.564412       1.141119      -0.744452      -0.000426       0.038665      -0.012049       0.040501      -0.004760      -0.008375      -0.000410      -0.025759      -0.012835      -0.017031       0.001096       0.015935              1.660930       1.342029       0.077648      -0.088749       2.135667      -0.246940       1.505093          -0.000000
           11              H       4.489583       4.372031       1.038585       0.116230       1.300051 0.98435717E+01  0.10054507E+03                                 1.888877                            1.777558      -1.099512       2.360659                    0.996593       3.462017       9.499992       0.498164       1.203722      -0.728697      -0.017899       0.030430       0.014546       0.038183      -0.009314      -0.005612       0.003904      -0.027247      -0.025463      -0.015239      -0.006485       0.021724              1.922977       1.784404      -0.273965      -0.287385       2.078057       0.342010       1.906472          -0.000001
           12              H       2.032071       7.687832       6.661663       0.126198       1.127578 0.84200814E+01  0.82902027E+02                                 1.724656                            1.647158      -1.124845       2.355234                    0.996797       3.367772       9.141622       0.514839       1.208330      -0.726327       0.009570      -0.003500      -0.039670       0.040958      -0.000830      -0.004158       0.005461      -0.005882       0.033926      -0.009442      -0.004526       0.013968              1.745012       1.582088       0.152733      -0.204516       1.534537       0.118003       2.118412          -0.000001
           13              H      -0.275975       6.571069       9.734970       0.138393       1.094625 0.77524368E+01  0.76754056E+02                                 1.863200                            1.707511      -1.389741       2.240615                    0.992870       3.736248      11.079192       0.438655       1.410327      -0.680714      -0.028722      -0.022199       0.013070       0.038582       0.007669      -0.000877      -0.002051       0.013170      -0.009031      -0.008987      -0.002812       0.011799              1.950007       2.088591       0.632185      -0.272367       2.025388      -0.117988       1.736042          -0.000002
           14              H       2.280939      -4.788410      10.136821       0.127104       1.244463 0.96347248E+01  0.10010612E+03                                 1.975189                            1.862542      -1.559125       2.148021                    0.991554       3.920099      11.673965       0.436597       1.350219      -0.692366       0.019819       0.027886       0.014345       0.037098       0.011589       0.012917      -0.002024      -0.014501      -0.012050      -0.020897       0.003935       0.016961              2.024195       1.917721       0.398097       0.113460       2.000425       0.381589       2.154439          -0.000001
           15              H      -0.590491      -6.641526      13.716686       0.115595       1.284193 0.98397358E+01  0.10139644E+03                                 1.918853                            1.809476      -1.344936       2.236744                    0.994179       3.711602      10.532312       0.476336       1.247824      -0.715758      -0.001168      -0.036116      -0.001904       0.036185       0.001878       0.000576      -0.007522      -0.019036      -0.036203      -0.014083      -0.003518       0.017601              1.943158       1.610345       0.146391      -0.070065       2.425140       0.353786       1.793989          -0.000001
           16              H       0.353349       1.151377       1.607402       0.118100       1.161181 0.86284810E+01  0.86380531E+02                                 1.830930                            1.723465      -1.056777       2.382099                    0.996956       3.554318      10.069492       0.473939       1.290928      -0.706927      -0.011261      -0.026807       0.024116       0.037776      -0.002159      -0.004088      -0.002493      -0.023915       0.009054      -0.014710       0.003469       0.011241              1.867129       1.684970       0.337128      -0.299959       1.953704      -0.307239       1.962713          -0.000001
           17              H       1.180571       4.993106       0.931048       0.126531       1.075454 0.75752602E+01  0.71866601E+02                                 1.609503                            1.516014      -0.849992       2.483252                    0.999415       3.101276       7.980060       0.567461       1.137733      -0.745260      -0.000475       0.038738       0.012258       0.040634       0.005407      -0.008409       0.000081      -0.025719      -0.013027      -0.017140       0.000881       0.016259              1.650656       1.335095      -0.076819      -0.087839       2.120526       0.244320       1.496346          -0.000000
           18              H       0.364773      -2.832940      13.111081       0.118257       1.286902 0.97191557E+01  0.98920849E+02                                 1.872208                            1.763145      -1.074290       2.371833                    0.996770       3.447514       9.431436       0.501727       1.199441      -0.729628       0.018158       0.029813      -0.014581       0.037830       0.009423      -0.005189      -0.003872      -0.027199      -0.025202      -0.014874      -0.006799       0.021673              1.905628       1.769297       0.269608      -0.282893       2.058187      -0.336620       1.889398          -0.000001
           19              H       8.770371       6.722355       6.661663       0.126654       1.132688 0.84695031E+01  0.83538829E+02                                 1.732485                            1.654045      -1.141920       2.348217                    0.996730       3.374498       9.178211       0.512634       1.211346      -0.725630       0.009376       0.002984      -0.039204       0.040420       0.001413      -0.004081      -0.005743      -0.005769       0.034596      -0.009461      -0.004890       0.014351              1.753079       1.588639      -0.153775      -0.206250       1.540720      -0.119034       2.129877          -0.000001
           20              H       6.462325       7.839158       9.734970       0.139799       1.087708 0.76950834E+01  0.76035190E+02                                 1.854373                            1.700496      -1.378952       2.245834                    0.992994       3.724099      11.027605       0.439881       1.409189      -0.680939      -0.028503       0.021563       0.013046       0.038047      -0.008057      -0.001055       0.002206       0.013085      -0.009371      -0.009217      -0.002962       0.012178              1.940251       2.077277      -0.626452      -0.269855       2.014864       0.116551       1.728611          -0.000002
           21              H       9.019239       4.788542      10.136821       0.127022       1.241732 0.96042942E+01  0.99663471E+02                                 1.968120                            1.856347      -1.553629       2.150477                    0.991670       3.912958      11.627169       0.438683       1.345502      -0.693303       0.019648      -0.028086       0.014591       0.037253      -0.011920       0.012977       0.002079      -0.014366      -0.012166      -0.021101       0.003857       0.017245              2.016668       1.910695      -0.395668       0.112967       1.993119      -0.379521       2.146191          -0.000001
           22              H       6.147809       6.641704      13.716686       0.117771       1.277504 0.97797019E+01  0.10065649E+03                                 1.915059                            1.806194      -1.351360       2.235340                    0.994259       3.702294      10.510743       0.475725       1.250934      -0.715080      -0.000572       0.035678      -0.001790       0.035728      -0.002237       0.000612       0.007584      -0.018855      -0.036941      -0.014362      -0.003345       0.017707              1.939309       1.607743      -0.145965      -0.069926       2.419415      -0.352444       1.790770          -0.000001
           23              H       7.091649      13.258743       1.607402       0.118613       1.158739 0.86066972E+01  0.86120958E+02                                 1.829758                            1.722395      -1.062350       2.380259                    0.996938       3.550545      10.061318       0.473558       1.292588      -0.706594      -0.011285       0.026327       0.023915       0.037315       0.001955      -0.003826       0.002585      -0.023964       0.009642      -0.014663       0.003432       0.011231              1.865968       1.683964      -0.336794      -0.299644       1.952513       0.306956       1.961427          -0.000001
           24              H       7.918871       9.417006       0.931048       0.125799       1.082436 0.76383791E+01  0.72640769E+02                                 1.619256                            1.524581      -0.863829       2.477486                    0.999306       3.109481       8.019816       0.564411       1.141119      -0.744452       0.000426      -0.038665       0.012049       0.040501      -0.004760      -0.008375      -0.000410      -0.025759      -0.012835      -0.017031       0.001096       0.015935              1.660930       1.342029       0.077648      -0.088749       2.135667      -0.246940       1.505093          -0.000001
           25              H       7.103073       2.833111      13.111081       0.116230       1.300051 0.98435727E+01  0.10054507E+03                                 1.888876                            1.777557      -1.099512       2.360659                    0.996593       3.462018       9.499992       0.498164       1.203721      -0.728697       0.017899      -0.030430      -0.014547       0.038183      -0.009314      -0.005613       0.003904      -0.027247      -0.025463      -0.015239      -0.006485       0.021724              1.922977       1.784403      -0.273965      -0.287385       2.078056       0.342010       1.906471          -0.000001
           26              H       9.560585      -0.482690       7.488003       0.126198       1.127579 0.84200853E+01  0.82902072E+02                                 1.724656                            1.647158      -1.124845       2.355234                    0.996797       3.367773       9.141624       0.514839       1.208330      -0.726327      -0.009570       0.003500       0.039670       0.040958      -0.000830      -0.004158       0.005461      -0.005882       0.033925      -0.009442      -0.004526       0.013968              1.745012       1.582088       0.152733      -0.204516       1.534537       0.118003       2.118412          -0.000001
           27              H      11.868631       0.634073       4.414696       0.138393       1.094625 0.77524361E+01  0.76754050E+02                                 1.863200                            1.707511      -1.389741       2.240615                    0.992870       3.736248      11.079193       0.438655       1.410327      -0.680714       0.028722       0.022199      -0.013070       0.038582       0.007669      -0.000877      -0.002051       0.013170      -0.009031      -0.008987      -0.002812       0.011799              1.950007       2.088591       0.632185      -0.272367       2.025388      -0.117988       1.736042          -0.000002
           28              H       9.311717      11.993552       4.012845       0.127104       1.244462 0.96347213E+01  0.10010607E+03                                 1.975188                            1.862542      -1.559124       2.148021                    0.991554       3.920098      11.673960       0.436597       1.350218      -0.692366      -0.019819      -0.027886      -0.014345       0.037098       0.011589       0.012917      -0.002024      -0.014501      -0.012050      -0.020897       0.003935       0.016961              2.024194       1.917721       0.398097       0.113459       2.000424       0.381589       2.154439          -0.000001
           29              H      12.183147      13.846668       0.432980       0.115595       1.284193 0.98397346E+01  0.10139642E+03                                 1.918852                            1.809476      -1.344936       2.236744                    0.994179       3.711602      10.532310       0.476336       1.247824      -0.715759       0.001168       0.036116       0.001904       0.036185       0.001878       0.000576      -0.007522      -0.019036      -0.036203      -0.014083      -0.003518       0.017601              1.943157       1.610344       0.146391      -0.070065       2.425139       0.353786       1.793988          -0.000001
           30              H      11.239307       6.053765      12.542264       0.118100       1.161181 0.86284808E+01  0.86380530E+02                                 1.830930                            1.723466      -1.056777       2.382099                    0.996956       3.554318      10.069493       0.473939       1.290928      -0.706927       0.011261       0.026808      -0.024116       0.037776      -0.002159      -0.004088      -0.002493      -0.023915       0.009054      -0.014710       0.003469       0.011241              1.867129       1.684970       0.337128      -0.299959       1.953704      -0.307239       1.962714          -0.000001
           31              H      10.412085       2.212036      13.218618       0.126531       1.075453 0.75752584E+01  0.71866579E+02                                 1.609503                            1.516014      -0.849992       2.483252                    0.999415       3.101276       7.980059       0.567461       1.137733      -0.745260       0.000475      -0.038738      -0.012258       0.040634       0.005407      -0.008409       0.000081      -0.025719      -0.013027      -0.017140       0.000881       0.016259              1.650655       1.335095      -0.076819      -0.087839       2.120526       0.244319       1.496345          -0.000001
           32              H      11.227883      10.038082       1.038585       0.118257       1.286901 0.97191502E+01  0.98920781E+02                                 1.872208                            1.763145      -1.074290       2.371833                    0.996770       3.447513       9.431433       0.501727       1.199442      -0.729628      -0.018158      -0.029813       0.014581       0.037830       0.009423      -0.005189      -0.003872      -0.027199      -0.025202      -0.014874      -0.006799       0.021673              1.905627       1.769297       0.269608      -0.282893       2.058186      -0.336620       1.889398          -0.000001
           33              C       2.468763       1.553447       5.821173      -0.017793      38.284671 0.40716197E+03  0.93187705E+04                                 9.755705                            6.616209       0.176024       2.070856                    0.999323      26.327022      72.168627       0.663792       0.403165      -1.084122       0.034894      -0.028719      -0.015147       0.047664       0.018612       0.008649      -0.012093      -0.011134       0.029620      -0.029514       0.010489       0.019025             12.841401      14.700838      -7.439600      -3.736436      11.811482       0.203405      12.011882          -0.000118
           34              C       3.075363       0.579329       6.599404      -0.110335      35.289081 0.42237623E+03  0.98765805E+04                                 9.431257                            6.909868      -0.069118       1.950480                    0.999498      29.278099      84.443542       0.617913       0.423908      -1.057543       0.005650       0.010909      -0.018755       0.022420       0.044512       0.002077       0.009087       0.015605       0.040887      -0.052488       0.012025       0.040463             11.522943      12.217662      -7.225557      -0.400044      12.835716      -1.728587       9.515452           0.000152
           35              C       4.054739      -0.256460       6.075867      -0.018354      40.074907 0.42262090E+03  0.97657349E+04                                10.089774                            6.759848       0.136202       2.054826                    0.999225      26.620850      73.388970       0.653729       0.405466      -1.082290      -0.004933       0.031735      -0.038420       0.050075       0.001137      -0.006940       0.015767      -0.003588       0.010010      -0.016533      -0.001963       0.018496             13.519034      11.428657      -7.038157       0.716713      15.264126      -5.422121      13.864319          -0.000128
           36              C       4.470047      -0.080666       4.768437      -0.168120      39.097940 0.45142290E+03  0.10799650E+05                                10.258361                            7.245108      -0.202582       1.909617                    0.998632      30.456228      90.671727       0.587141       0.436051      -1.043599       0.004622      -0.001758       0.031728       0.032111       0.031762       0.009580       0.037787       0.033497      -0.121702      -0.062907      -0.001339       0.064245             12.726616       9.496969      -4.432151      -0.268437      12.754653      -5.652114      15.928226           0.000128
           37              C       3.927004       0.884806       3.998696       0.178895      39.644186 0.38243431E+03  0.87211351E+04                                10.364057                            6.682758      -0.352991       1.904767                    0.999243      25.997489      73.988706       0.613344       0.437911      -1.049240       0.010710       0.005071      -0.030577       0.032793       0.009756       0.010703       0.001225       0.015487       0.039511      -0.019482      -0.001058       0.020540             13.849039      10.352601      -3.054368      -3.174219      11.448793      -5.763844      19.745724          -0.000126
           38              C       2.925906       1.732123       4.533553      -0.152982      36.678371 0.46726359E+03  0.11263276E+05                                 9.824060                            7.355014      -0.203686       1.904192                    0.999044      30.656257      91.290332       0.585284       0.434147      -1.045868      -0.006925      -0.001026       0.021094       0.022225       0.032034       0.054415       0.025766      -0.000401      -0.096294      -0.067824      -0.010514       0.078338             11.752407      11.978041      -4.047055      -4.659763       8.664503      -0.290938      14.614676           0.000161
           39              C       4.675974      -1.304069       6.987105       0.662734      22.828858 0.23533925E+03  0.48170759E+04                                 7.579290                            5.519192      -0.217203       2.000050                    0.999028      21.775730      61.326958       0.616494       0.485387      -1.009046       0.022454      -0.049948       0.030309       0.062591       0.079948      -0.065706       0.016517       0.130004      -0.168564      -0.114435      -0.030835       0.145271              9.474026       6.764257      -4.154233       1.687025      11.765923      -3.113954       9.891898          -0.000027
           40              C       1.380284       2.422379       6.364520       0.691134      21.277078 0.22529690E+03  0.45581603E+04                                 7.227010                            5.402747      -0.182741       2.019459                    0.999021      21.194011      59.199687       0.623112       0.485853      -1.009547      -0.048999       0.037324       0.032380       0.069588       0.098116       0.046783       0.019413      -0.023226      -0.079013      -0.094084      -0.031752       0.125836              8.802527      10.127440      -4.409471      -2.636710       8.166541       0.610093       8.113602          -0.000025
           41              C       4.932790       2.441077       0.979157       0.174621      35.683000 0.38676274E+03  0.88811926E+04                                 9.805395                            6.803878      -0.490637       1.860717                    0.999239      26.454392      76.573647       0.594264       0.448848      -1.038503      -0.012316      -0.013153       0.024527       0.030435       0.015757       0.005861      -0.018558       0.040197       0.021538      -0.037584       0.015599       0.021985             12.586027       7.699576       0.473638      -5.324685      11.064057      -4.197931      18.994448           0.000028
           42              C       5.468136       1.455421       0.166966      -0.155512      33.529219 0.44426765E+03  0.10556835E+05                                 9.159718                            7.114824       0.022360       1.980606                    0.999253      30.053125      88.366860       0.603257       0.427282      -1.051821       0.008959       0.004502      -0.028958       0.030645       0.005640       0.027536       0.005297       0.018730      -0.072146      -0.037174       0.001177       0.035997             10.553548       7.513716      -0.768631      -4.453555       9.434878      -1.299123      14.712050          -0.000034
           43              C       4.161291      -5.390733      13.099761      -0.093473      31.638168 0.41333659E+03  0.96439317E+04                                 8.808887                            6.867926       0.060108       2.001132                    0.999686      29.032906      84.524513       0.613447       0.427936      -1.051670      -0.015818       0.010913       0.017501       0.025992       0.000973       0.006856       0.013838       0.018199      -0.000646      -0.019509       0.003686       0.015823             10.064864       6.861353      -0.029525      -3.811728       9.853657      -2.336802      13.479584           0.000019
           44              C       4.234850      -4.089504      12.709230      -0.005241      35.646128 0.42314184E+03  0.98187328E+04                                 9.462792                            6.869892       0.052356       2.033906                    0.999177      26.736471      74.802159       0.631090       0.418259      -1.069767      -0.021063      -0.017442       0.028919       0.039802      -0.008714       0.005295       0.004147       0.001275       0.000165      -0.012340       0.003455       0.008886             11.706375       8.028046       0.473905      -5.743587      10.384615      -2.514961      16.706465          -0.000021
           45              C       3.654162      -3.102407      13.487462      -0.101164      32.357298 0.41497599E+03  0.96505756E+04                                 8.874020                            6.843668       0.086716       2.005249                    0.999710      28.852429      82.703185       0.622285       0.423239      -1.059076      -0.013991      -0.015667       0.010056       0.023288      -0.004501       0.000900      -0.010170      -0.025207      -0.042117      -0.016884      -0.006302       0.023185             10.222229       7.411679       0.179015      -4.546455       9.799228      -1.152941      13.455781           0.000022
           46              C       4.922244       3.723573       0.532027      -0.152202      33.963954 0.43569945E+03  0.10310566E+05                                 9.234251                            7.051863      -0.105912       1.935278                    0.999378      30.177775      88.764319       0.604726       0.428008      -1.050598       0.008531       0.015216      -0.037328       0.041203      -0.016522       0.020689       0.026509      -0.004656      -0.061500      -0.047551       0.018431       0.029120             10.709326       7.498079       0.410874      -3.968874      11.071805      -3.043982      13.558094          -0.000032
           47              C       4.930688      -3.680265      11.410291       0.596870      23.568272 0.25070509E+03  0.52081636E+04                                 7.658710                            5.649525      -0.153434       1.999840                    0.999430      22.741140      64.311217       0.617579       0.477411      -1.014249       0.000597       0.009644      -0.037541       0.038764       0.007234       0.105118       0.041450       0.060173      -0.135976      -0.121038      -0.004892       0.125930              9.262952       6.629874      -0.038308      -3.928277       8.556574      -1.971518      12.602407          -0.000026
           48              C       2.385593       8.758513       8.328493      -0.014432      38.107388 0.40501470E+03  0.92556680E+04                                 9.721254                            6.594882       0.186014       2.074839                    0.999337      26.254822      71.873066       0.665571       0.402693      -1.084639      -0.034231      -0.026789       0.015245       0.046063      -0.018633       0.007845       0.012789      -0.011164       0.026548      -0.029087       0.009286       0.019801             12.793812      14.641407       7.407608      -3.718506      11.769360      -0.198439      11.970670          -0.000116
           49              C       1.778993       7.784385       7.550262      -0.111553      35.416983 0.42405987E+03  0.99268799E+04                                 9.461303                            6.929509      -0.073216       1.948571                    0.999501      29.324517      84.653642       0.616185       0.424628      -1.056981      -0.004500       0.012033       0.017442       0.021663      -0.045708       0.001746      -0.009746       0.013939       0.040200      -0.053527       0.011874       0.041652             11.564388      12.266866       7.261586      -0.396318      12.890181       1.735840       9.536118           0.000150
           50              C       0.799617       6.948603       8.073799      -0.018842      40.172626 0.42377042E+03  0.97995841E+04                                10.106687                            6.769722       0.132771       2.053141                    0.999221      26.660252      73.540491       0.653111       0.405548      -1.082165       0.005769       0.032771       0.037034       0.049787       0.001542      -0.006682      -0.017341      -0.002989       0.007573      -0.016900      -0.003405       0.020305             13.543202      11.448490       7.052733       0.719977      15.293484       5.434194      13.887631          -0.000126
           51              C       0.384309       7.124414       9.381229      -0.164539      38.882611 0.44855397E+03  0.10712647E+05                                10.214612                            7.216379      -0.196959       1.912540                    0.998666      30.367480      90.294933       0.589073       0.435367      -1.044134      -0.005359      -0.001606      -0.031611       0.032102      -0.031272       0.008525      -0.038805       0.032761      -0.125798      -0.064616       0.000496       0.064120             12.667124       9.462117       4.415827      -0.273091      12.695130       5.611497      15.844125           0.000125
           52              C       0.927352       8.089896      10.150970       0.179270      39.676568 0.38289101E+03  0.87337670E+04                                10.368198                            6.686236      -0.347544       1.905643                    0.999309      26.010357      74.023970       0.613282       0.437844      -1.049327      -0.009756       0.005922       0.030176       0.032262      -0.009245       0.009731      -0.002058       0.015423       0.038256      -0.018601      -0.001011       0.019612             13.853053      10.356380       3.059650      -3.169467      11.458075       5.768001      19.744704          -0.000123
           53              C       1.928450       8.937207       9.616113      -0.155601      36.735394 0.46815955E+03  0.11289433E+05                                 9.827715                            7.356883      -0.205279       1.903206                    0.999057      30.693439      91.397156       0.585872       0.433536      -1.046314       0.007724      -0.000948      -0.019790       0.021265      -0.033991       0.054653      -0.023846      -0.001832      -0.097037      -0.068179      -0.010745       0.078924             11.757062      11.980111       4.049236      -4.657192       8.670390       0.296182      14.620685           0.000159
           54              C       0.178382       5.900983       7.162561       0.663642      22.823358 0.23525324E+03  0.48149247E+04                                 7.578696                            5.518536      -0.229226       1.996121                    0.999028      21.770504      61.311814       0.616466       0.485449      -1.009003      -0.023462      -0.051726      -0.028717       0.063646      -0.077017      -0.065981      -0.016501       0.130506      -0.175340      -0.113553      -0.031010       0.144564              9.473507       6.764477       4.155000       1.686986      11.766180       3.113181       9.889865          -0.000028
           55              C       3.474072       9.627438       7.785146       0.688903      21.342500 0.22611673E+03  0.45787011E+04                                 7.238710                            5.410642      -0.184414       2.018254                    0.998938      21.236621      59.335782       0.623018       0.485508      -1.009771       0.050141       0.039636      -0.034387       0.072579      -0.098692       0.047067      -0.019563      -0.023547      -0.076540      -0.094956      -0.031278       0.126234              8.818148      10.146694       4.419211      -2.642759       8.180837      -0.612205       8.126913          -0.000025
           56              C      -0.078434      -4.763893      13.170509       0.176051      35.639409 0.38624748E+03  0.88661949E+04                                 9.795995                            6.798133      -0.487400       1.861840                    0.999267      26.437387      76.504838       0.594689       0.448688      -1.038620       0.012835      -0.012334      -0.023865       0.029773      -0.017065       0.005744       0.019612       0.038927       0.022032      -0.038603       0.016065       0.022538             12.572669       7.693452      -0.473785      -5.320773      11.047513       4.190886      18.977041           0.000027
           57              C      -0.613780      -5.749539      13.982700      -0.153151      33.427451 0.44261279E+03  0.10507724E+05                                 9.142426                            7.102687       0.022474       1.981310                    0.999276      29.996855      88.160919       0.603627       0.427418      -1.051735      -0.008972       0.001491       0.027745       0.029198      -0.007817       0.027525      -0.004305       0.015197      -0.073865      -0.037766       0.002150       0.035616             10.531500       7.497551       0.767254      -4.441344       9.421159       1.296964      14.675791          -0.000033
           58              C       0.693065       1.814238       1.049905      -0.091364      31.612725 0.41298965E+03  0.96338278E+04                                 8.804507                            6.865564       0.056410       1.999922                    0.999671      29.019120      84.475958       0.613482       0.428001      -1.051628       0.016671       0.012784      -0.017638       0.027431       0.000921       0.006861      -0.013432       0.015769       0.002338      -0.018809       0.004342       0.014467             10.058789       6.857629       0.029807      -3.809055       9.848459       2.334695      13.470279           0.000018
           59              C       0.619506       3.115473       1.440436      -0.006569      35.652635 0.42326587E+03  0.98219267E+04                                 9.461765                            6.869359       0.052230       2.034002                    0.999154      26.742617      74.810515       0.631353       0.418071      -1.069930       0.020456      -0.015205      -0.029401       0.038911       0.010135       0.006219      -0.004907       0.001819      -0.001532      -0.014356       0.003725       0.010631             11.705174       8.028243      -0.475045      -5.744336      10.380634       2.516092      16.706645          -0.000020
           60              C       1.200194       4.102560       0.662204      -0.102331      32.410967 0.41587551E+03  0.96767757E+04                                 8.884550                            6.852610       0.080293       2.003329                    0.999721      28.878401      82.801461       0.621668       0.423428      -1.058953       0.015415      -0.015462      -0.012496       0.025157       0.005846       0.002345       0.010081      -0.023388      -0.034454      -0.014683      -0.007331       0.022014             10.234184       7.422735      -0.179614      -4.553229       9.804393       1.153111      13.475424           0.000021
           61              C      -0.067888      -3.481392      13.617639      -0.156110      34.113167 0.43812098E+03  0.10383191E+05                                 9.267947                            7.078356      -0.115015       1.931876                    0.999362      30.246586      89.058903       0.602653       0.428847      -1.049988      -0.008766       0.014629       0.039476       0.043003       0.013907       0.022005      -0.025767      -0.004398      -0.055998      -0.046133       0.019677       0.026456             10.749644       7.525473      -0.420495      -3.983596      11.107313       3.067086      13.616147          -0.000031
           62              C      -0.076332       3.524728       2.739375       0.599426      23.533141 0.25024812E+03  0.51965766E+04                                 7.653648                            5.645907      -0.145411       2.002408                    0.999430      22.718555      64.245577       0.617492       0.477670      -1.014057      -0.000657       0.008161       0.038988       0.039838      -0.009078       0.104355      -0.040903       0.059012      -0.132121      -0.119106      -0.006258       0.125364              9.256689       6.625546       0.038352      -3.925018       8.551965       1.970580      12.592556          -0.000026
           63              C       9.123893       5.651695       8.328493      -0.017793      38.284676 0.40716202E+03  0.93187720E+04                                 9.755706                            6.616209       0.176024       2.070856                    0.999323      26.327024      72.168633       0.663792       0.403165      -1.084122      -0.034894       0.028719       0.015147       0.047664       0.018612       0.008649      -0.012093      -0.011134       0.029620      -0.029514       0.010489       0.019025             12.841402      14.700839      -7.439601      -3.736436      11.811483       0.203405      12.011883          -0.000118
           64              C       8.517293       6.625813       7.550262      -0.110335      35.289082 0.42237623E+03  0.98765807E+04                                 9.431258                            6.909869      -0.069118       1.950480                    0.999498      29.278099      84.443545       0.617913       0.423908      -1.057543      -0.005650      -0.010909       0.018755       0.022420       0.044512       0.002077       0.009087       0.015605       0.040887      -0.052488       0.012025       0.040463             11.522944      12.217663      -7.225558      -0.400044      12.835717      -1.728588       9.515452           0.000153
           65              C       7.537917       7.461602       8.073799      -0.018354      40.074912 0.42262095E+03  0.97657365E+04                                10.089775                            6.759848       0.136202       2.054826                    0.999225      26.620852      73.388978       0.653729       0.405466      -1.082290       0.004933      -0.031735       0.038420       0.050075       0.001137      -0.006940       0.015767      -0.003588       0.010011      -0.016533      -0.001963       0.018496             13.519035      11.428658      -7.038158       0.716714      15.264128      -5.422121      13.864320          -0.000129
           66              C       7.122609       7.285808       9.381229      -0.168120      39.097945 0.45142296E+03  0.10799652E+05                                10.258362                            7.245109      -0.202583       1.909617                    0.998632      30.456231      90.671739       0.587141       0.436051      -1.043599      -0.004622       0.001758      -0.031728       0.032111       0.031762       0.009580       0.037787       0.033497      -0.121702      -0.062907      -0.001339       0.064245             12.726618       9.496970      -4.432151      -0.268437      12.754655      -5.652115      15.928228           0.000129
           67              C       7.665652       6.320336      10.150970       0.178895      39.644183 0.38243428E+03  0.87211342E+04                                10.364057                            6.682758      -0.352991       1.904767                    0.999243      25.997488      73.988702       0.613344       0.437911      -1.049240      -0.010710      -0.005071       0.030577       0.032793       0.009756       0.010703       0.001225       0.015487       0.039511      -0.019482      -0.001058       0.020540             13.849039      10.352600      -3.054368      -3.174219      11.448792      -5.763844      19.745724          -0.000128
           68              C       8.666750       5.473019       9.616113      -0.152982      36.678369 0.46726356E+03  0.11263275E+05                                 9.824059                            7.355014      -0.203686       1.904192                    0.999044      30.656256      91.290325       0.585285       0.434146      -1.045868       0.006925       0.001026      -0.021094       0.022225       0.032034       0.054415       0.025767      -0.000401      -0.096293      -0.067824      -0.010514       0.078339             11.752406      11.978040      -4.047054      -4.659762       8.664502      -0.290938      14.614675           0.000163
           69              C       6.916682       8.509211       7.162561       0.662734      22.828861 0.23533929E+03  0.48170767E+04                                 7.579291                            5.519192      -0.217203       2.000050                    0.999028      21.775732      61.326964       0.616494       0.485387      -1.009046      -0.022454       0.049948      -0.030309       0.062591       0.079948      -0.065706       0.016517       0.130004      -0.168564      -0.114435      -0.030835       0.145271              9.474027       6.764257      -4.154233       1.687025      11.765924      -3.113954       9.891899          -0.000026
           70              C      10.212372       4.782763       7.785146       0.691134      21.277075 0.22529686E+03  0.45581594E+04                                 7.227010                            5.402747      -0.182742       2.019459                    0.999021      21.194009      59.199684       0.623112       0.485853      -1.009547       0.048999      -0.037324      -0.032380       0.069588       0.098116       0.046783       0.019413      -0.023226      -0.079014      -0.094084      -0.031752       0.125836              8.802528      10.127440      -4.409471      -2.636710       8.166541       0.610093       8.113602          -0.000026
           71              C       6.659866       4.764065      13.170509       0.174621      35.683005 0.38676279E+03  0.88811940E+04                                 9.805395                            6.803878      -0.490638       1.860717                    0.999239      26.454394      76.573651       0.594265       0.448848      -1.038503       0.012316       0.013153      -0.024527       0.030435       0.015757       0.005861      -0.018558       0.040197       0.021538      -0.037584       0.015599       0.021985             12.586027       7.699576       0.473638      -5.324685      11.064057      -4.197931      18.994449           0.000028
           72              C       6.124520       5.749721      13.982700      -0.155511      33.529215 0.44426756E+03  0.10556832E+05                                 9.159717                            7.114824       0.022360       1.980606                    0.999253      30.053122      88.366849       0.603257       0.427282      -1.051821      -0.008959      -0.004502       0.028958       0.030645       0.005640       0.027536       0.005297       0.018730      -0.072146      -0.037174       0.001177       0.035997             10.553547       7.513715      -0.768630      -4.453555       9.434877      -1.299123      14.712049          -0.000032
           73              C       7.431365      12.595875       1.049905      -0.093473      31.638173 0.41333668E+03  0.96439345E+04                                 8.808889                            6.867927       0.060108       2.001131                    0.999686      29.032909      84.524531       0.613447       0.427936      -1.051669       0.015818      -0.010913      -0.017501       0.025992       0.000973       0.006856       0.013838       0.018199      -0.000647      -0.019509       0.003686       0.015823             10.064867       6.861355      -0.029525      -3.811729       9.853659      -2.336803      13.479587           0.000017
           74              C       7.357806      11.294646       1.440436      -0.005241      35.646131 0.42314189E+03  0.98187342E+04                                 9.462792                            6.869892       0.052356       2.033906                    0.999177      26.736473      74.802164       0.631090       0.418259      -1.069767       0.021063       0.017442      -0.028919       0.039802      -0.008714       0.005295       0.004147       0.001275       0.000165      -0.012340       0.003455       0.008885             11.706376       8.028047       0.473905      -5.743587      10.384615      -2.514962      16.706466          -0.000019
           75              C       7.938494      10.307549       0.662204      -0.101164      32.357292 0.41497590E+03  0.96505731E+04                                 8.874020                            6.843667       0.086715       2.005249                    0.999710      28.852425      82.703172       0.622286       0.423239      -1.059076       0.013991       0.015667      -0.010056       0.023288      -0.004501       0.000900      -0.010170      -0.025207      -0.042117      -0.016884      -0.006302       0.023185             10.222228       7.411678       0.179015      -4.546454       9.799228      -1.152941      13.455779           0.000021
           76              C       6.670412       3.481569      13.617639      -0.152202      33.963953 0.43569943E+03  0.10310566E+05                                 9.234251                            7.051863      -0.105912       1.935278                    0.999378      30.177774      88.764315       0.604726       0.428008      -1.050598      -0.008531      -0.015216       0.037328       0.041203      -0.016522       0.020689       0.026509      -0.004656      -0.061499      -0.047551       0.018431       0.029119             10.709326       7.498079       0.410874      -3.968874      11.071805      -3.043982      13.558094          -0.000031
           77              C       6.661968      10.885407       2.739375       0.596870      23.568272 0.25070509E+03  0.52081636E+04                                 7.658710                            5.649525      -0.153434       1.999840                    0.999430      22.741140      64.311217       0.617579       0.477411      -1.014249      -0.000597      -0.009644       0.037541       0.038764       0.007234       0.105118       0.041450       0.060173      -0.135976      -0.121038      -0.004892       0.125930              9.262952       6.629874      -0.038308      -3.928277       8.556574      -1.971518      12.602407          -0.000027
           78              C       9.207063      -1.553371       5.821173      -0.014432      38.107387 0.40501470E+03  0.92556679E+04                                 9.721253                            6.594882       0.186014       2.074839                    0.999337      26.254822      71.873064       0.665571       0.402693      -1.084639       0.034231       0.026789      -0.015245       0.046064      -0.018633       0.007845       0.012789      -0.011164       0.026548      -0.029087       0.009286       0.019801             12.793812      14.641406       7.407608      -3.718506      11.769360      -0.198439      11.970669          -0.000118
           79              C       9.813663      -0.579243       6.599404      -0.111553      35.416981 0.42405983E+03  0.99268790E+04                                 9.461303                            6.929509      -0.073216       1.948571                    0.999501      29.324516      84.653640       0.616185       0.424628      -1.056981       0.004500      -0.012033      -0.017442       0.021663      -0.045708       0.001746      -0.009746       0.013939       0.040200      -0.053527       0.011874       0.041652             11.564388      12.266866       7.261586      -0.396318      12.890180       1.735840       9.536118           0.000152
           80              C      10.793039       0.256539       6.075867      -0.018842      40.172621 0.42377037E+03  0.97995826E+04                                10.106687                            6.769722       0.132771       2.053141                    0.999221      26.660250      73.540485       0.653111       0.405548      -1.082165      -0.005769      -0.032771      -0.037034       0.049787       0.001542      -0.006682      -0.017341      -0.002989       0.007573      -0.016900      -0.003405       0.020305             13.543201      11.448489       7.052732       0.719977      15.293483       5.434194      13.887631          -0.000128
           81              C      11.208347       0.080728       4.768437      -0.164539      38.882614 0.44855401E+03  0.10712649E+05                                10.214613                            7.216379      -0.196959       1.912540                    0.998666      30.367481      90.294940       0.589073       0.435367      -1.044134       0.005359       0.001606       0.031611       0.032102      -0.031272       0.008525      -0.038805       0.032760      -0.125798      -0.064616       0.000496       0.064120             12.667125       9.462118       4.415828      -0.273091      12.695131       5.611498      15.844127           0.000128
           82              C      10.665304      -0.884754       3.998696       0.179270      39.676570 0.38289104E+03  0.87337677E+04                                10.368198                            6.686236      -0.347545       1.905643                    0.999309      26.010358      74.023974       0.613282       0.437844      -1.049327       0.009756      -0.005922      -0.030176       0.032262      -0.009245       0.009731      -0.002058       0.015423       0.038256      -0.018601      -0.001011       0.019612             13.853054      10.356380       3.059650      -3.169467      11.458075       5.768002      19.744706          -0.000126
           83              C       9.664206      -1.732065       4.533553      -0.155601      36.735387 0.46815945E+03  0.11289429E+05                                 9.827714                            7.356882      -0.205279       1.903207                    0.999057      30.693435      91.397138       0.585872       0.433536      -1.046315      -0.007724       0.000948       0.019790       0.021265      -0.033991       0.054653      -0.023846      -0.001832      -0.097037      -0.068179      -0.010745       0.078924             11.757060      11.980109       4.049235      -4.657191       8.670388       0.296181      14.620683           0.000161
           84              C      11.414274       1.304159       6.987105       0.663642      22.823358 0.23525324E+03  0.48149247E+04                                 7.578696                            5.518536      -0.229226       1.996121                    0.999028      21.770504      61.311812       0.616466       0.485449      -1.009003       0.023462       0.051726       0.028717       0.063646      -0.077017      -0.065981      -0.016501       0.130506      -0.175340      -0.113553      -0.031010       0.144564              9.473507       6.764477       4.155000       1.686986      11.766179       3.113181       9.889865          -0.000027
           85              C       8.118584      -2.422296       6.364520       0.688904      21.342499 0.22611673E+03  0.45787009E+04                                 7.238710                            5.410641      -0.184414       2.018255                    0.998938      21.236620      59.335776       0.623018       0.485508      -1.009771      -0.050141      -0.039636       0.034387       0.072579      -0.098692       0.047067      -0.019563      -0.023547      -0.076540      -0.094956      -0.031278       0.126234              8.818147      10.146692       4.419210      -2.642758       8.180837      -0.612205       8.126912          -0.000025
           86              C      11.671090      11.969035       0.979157       0.176051      35.639412 0.38624752E+03  0.88661961E+04                                 9.795996                            6.798133      -0.487400       1.861840                    0.999267      26.437389      76.504847       0.594688       0.448689      -1.038620      -0.012835       0.012334       0.023865       0.029773      -0.017065       0.005744       0.019612       0.038927       0.022032      -0.038603       0.016065       0.022538             12.572670       7.693452      -0.473785      -5.320774      11.047513       4.190887      18.977044           0.000030
           87              C      12.206436      12.954681       0.166966      -0.153151      33.427455 0.44261285E+03  0.10507726E+05                                 9.142428                            7.102688       0.022474       1.981310                    0.999276      29.996857      88.160931       0.603627       0.427418      -1.051735       0.008972      -0.001491      -0.027745       0.029198      -0.007817       0.027526      -0.004305       0.015197      -0.073865      -0.037766       0.002150       0.035616             10.531502       7.497553       0.767254      -4.441346       9.421159       1.296964      14.675795          -0.000036
           88              C      10.899591       5.390904      13.099761      -0.091364      31.612729 0.41298970E+03  0.96338294E+04                                 8.804508                            6.865564       0.056409       1.999921                    0.999671      29.019122      84.475971       0.613482       0.428001      -1.051628      -0.016671      -0.012784       0.017638       0.027431       0.000921       0.006861      -0.013432       0.015769       0.002338      -0.018809       0.004342       0.014467             10.058790       6.857630       0.029807      -3.809055       9.848460       2.334696      13.470282           0.000021
           89              C      10.973150       4.089669      12.709230      -0.006569      35.652640 0.42326593E+03  0.98219286E+04                                 9.461766                            6.869360       0.052229       2.034002                    0.999154      26.742619      74.810527       0.631353       0.418071      -1.069930      -0.020456       0.015205       0.029401       0.038911       0.010134       0.006219      -0.004907       0.001819      -0.001532      -0.014356       0.003725       0.010631             11.705176       8.028244      -0.475045      -5.744338      10.380635       2.516093      16.706649          -0.000022
           90              C      10.392462       3.102582      13.487462      -0.102331      32.410966 0.41587550E+03  0.96767754E+04                                 8.884550                            6.852610       0.080293       2.003330                    0.999721      28.878400      82.801460       0.621668       0.423428      -1.058953      -0.015415       0.015462       0.012496       0.025157       0.005846       0.002345       0.010081      -0.023388      -0.034454      -0.014683      -0.007331       0.022014             10.234184       7.422735      -0.179614      -4.553229       9.804393       1.153111      13.475425           0.000024
           91              C      11.660544      10.686534       0.532027      -0.156111      34.113172 0.43812105E+03  0.10383193E+05                                 9.267948                            7.078357      -0.115015       1.931876                    0.999362      30.246588      89.058914       0.602653       0.428847      -1.049988       0.008766      -0.014629      -0.039476       0.043003       0.013907       0.022005      -0.025767      -0.004398      -0.055998      -0.046133       0.019677       0.026456             10.749646       7.525474      -0.420495      -3.983597      11.107315       3.067087      13.616149          -0.000033
           92              C      11.668988       3.680414      11.410291       0.599426      23.533142 0.25024813E+03  0.51965770E+04                                 7.653649                            5.645908      -0.145411       2.002408                    0.999430      22.718556      64.245584       0.617492       0.477670      -1.014057       0.000657      -0.008161      -0.038988       0.039838      -0.009078       0.104355      -0.040903       0.059012      -0.132121      -0.119106      -0.006258       0.125364              9.256690       6.625547       0.038352      -3.925019       8.551966       1.970581      12.592558          -0.000027
           93              N       4.473412       1.087980       2.688437      -0.122070      38.352233 0.40851042E+03  0.92487186E+04                                 9.503010                            6.448357       0.466375       2.174388                    0.999844      26.227759      68.830984       0.708763       0.381704      -1.111960      -0.114976       0.191699       0.108018       0.248266       0.129220       0.080705      -0.126704       0.209020       0.222325      -0.268335       0.116737       0.151598             12.617434       6.978807       1.165538      -4.306393       9.520059      -7.206516      21.353437           0.000064
           94              N       4.350851       2.223493       2.252627      -0.122039      39.479921 0.42027727E+03  0.96055764E+04                                 9.756345                            6.586071       0.315543       2.121342                    0.999641      26.651255      70.818404       0.692421       0.387033      -1.105497       0.102031      -0.200461      -0.120027       0.254954       0.136828       0.072815      -0.137269       0.221595       0.170077      -0.276718       0.127225       0.149493             13.050463       7.580865       1.761571      -5.082830       9.622819      -7.417763      21.947706          -0.000072
           95              N       0.380944       8.293087      11.461229      -0.121581      38.271938 0.40777197E+03  0.92272177E+04                                 9.485945                            6.440425       0.466218       2.174715                    0.999846      26.212011      68.757048       0.709594       0.381455      -1.112214       0.113602       0.192411      -0.106718       0.247621      -0.130633       0.079899       0.126985       0.206797       0.223509      -0.268755       0.118365       0.150390             12.589329       6.966266      -1.161937      -4.294819       9.501970       7.187224      21.299752           0.000062
           96              N       0.503505      -4.981494      11.897039      -0.122850      39.547770 0.42101186E+03  0.96272048E+04                                 9.770513                            6.594155       0.309835       2.119354                    0.999620      26.667160      70.893799       0.691584       0.387307      -1.105229      -0.100387      -0.199635       0.118988       0.253160      -0.139384       0.071987       0.138961       0.222585       0.168813      -0.279411       0.128374       0.151037             13.070810       7.592361      -1.764759      -5.093726       9.634386       7.428730      21.985682          -0.000070
           97              N       7.119244       6.117162      11.461229      -0.122071      38.352241 0.40851050E+03  0.92487210E+04                                 9.503012                            6.448358       0.466374       2.174388                    0.999844      26.227761      68.830993       0.708763       0.381704      -1.111960       0.114976      -0.191699      -0.108018       0.248266       0.129220       0.080705      -0.126704       0.209020       0.222325      -0.268335       0.116737       0.151598             12.617437       6.978808       1.165538      -4.306394       9.520061      -7.206518      21.353442           0.000064
           98              N       7.241805       4.981649      11.897039      -0.122039      39.479922 0.42027727E+03  0.96055767E+04                                 9.756345                            6.586071       0.315543       2.121342                    0.999641      26.651255      70.818406       0.692421       0.387033      -1.105497      -0.102031       0.200461       0.120027       0.254954       0.136828       0.072815      -0.137269       0.221595       0.170077      -0.276718       0.127225       0.149493             13.050464       7.580866       1.761571      -5.082830       9.622819      -7.417763      21.947708          -0.000071
           99              N      11.211712      -1.087945       2.688437      -0.121581      38.271940 0.40777199E+03  0.92272183E+04                                 9.485946                            6.440425       0.466218       2.174715                    0.999846      26.212011      68.757049       0.709594       0.381455      -1.112214      -0.113602      -0.192411       0.106718       0.247621      -0.130633       0.079899       0.126985       0.206797       0.223508      -0.268755       0.118365       0.150390             12.589331       6.966267      -1.161937      -4.294820       9.501971       7.187225      21.299754           0.000063
          100              N      11.089151      12.186636       2.252627      -0.122850      39.547767 0.42101182E+03  0.96272035E+04                                 9.770513                            6.594155       0.309835       2.119355                    0.999620      26.667158      70.893794       0.691584       0.387307      -1.105229       0.100387       0.199634      -0.118988       0.253159      -0.139384       0.071987       0.138961       0.222584       0.168813      -0.279411       0.128374       0.151037             13.070810       7.592361      -1.764759      -5.093726       9.634386       7.428731      21.985682          -0.000071
          101              O       0.933258       3.328770       5.642887      -0.626789      36.925333 0.59684908E+03  0.14755704E+05                                 8.894764                            7.661738       0.119252       2.075100                    0.996403      28.722871      77.042136       0.671722       0.368826      -1.129181       0.076874      -0.010862       0.015643       0.079198       0.064944       0.044161      -0.001917      -0.062846      -0.025111      -0.087373       0.005138       0.082235              9.890963      10.294301      -4.495982       0.747733      11.172212      -0.909104       8.206375          -0.000001
          102              O       1.002486       2.174533       7.542055      -0.717518      37.677670 0.59960604E+03  0.14826639E+05                                 8.908690                            7.545740       0.371406       2.120456                    0.998518      30.146082      80.612651       0.695601       0.356098      -1.140239       0.050688      -0.026756      -0.089287       0.106101       0.067179       0.008456       0.008094       0.006523      -0.000435      -0.067186      -0.002118       0.069304             10.202663      10.946295      -2.119069      -4.692491       7.162662       1.508858      12.499031          -0.000000
          103              O       4.751218      -1.112406       8.203410      -0.598229      29.771554 0.45912279E+03  0.10617412E+05                                 7.551562                            6.569289       0.489006       2.201735                    0.997978      27.571105      71.243946       0.751410       0.352484      -1.143420      -0.068891       0.042828      -0.016235       0.082727       0.056549      -0.027761       0.012656       0.089057       0.100054      -0.093112       0.025500       0.067611              8.251367       5.601658      -0.951765       0.953780       7.389055      -1.566284      11.763388           0.000002
          104              O       5.162124      -2.337276       6.443192      -0.766649      52.645914 0.86389641E+03  0.23457734E+05                                11.305659                            9.247812      -0.100924       1.940898                    0.998077      32.806697      92.623480       0.607623       0.371234      -1.125842      -0.010590       0.107246       0.011099       0.108338       0.048355      -0.059884       0.010776       0.067370      -0.229571      -0.104549      -0.005770       0.110319             13.343711      11.770284      -5.902515      -1.206611      18.912715      -0.175925       9.348133           0.000000
          105              O       5.527417      -4.570814      10.784875      -0.656279      37.893650 0.59029996E+03  0.14567308E+05                                 9.025704                            7.577483       0.431445       2.156150                    0.997188      29.541234      79.409238       0.680442       0.364761      -1.131248      -0.068055      -0.064079       0.061119       0.111683      -0.031838       0.039935       0.075878       0.011721      -0.045630      -0.105034       0.035203       0.069830             10.020804       9.045421      -2.754228      -3.654779       9.297857       1.804106      11.719133           0.000006
          106              O       4.839833      -2.524578      11.019760      -0.645934      33.018247 0.49390906E+03  0.11646675E+05                                 8.109074                            6.817230       0.461906       2.169040                    0.998340      28.721365      75.245579       0.736124       0.352858      -1.141708      -0.092958      -0.002102       0.060372       0.110862      -0.003283       0.075020      -0.021833      -0.043358      -0.075955      -0.094191       0.026792       0.067399              9.114023       5.665793       0.499759      -1.155478      11.531722      -3.395506      10.144552           0.000004
          107              O       3.921098      -3.876262       8.506779      -0.625540      36.900375 0.59634747E+03  0.14741086E+05                                 8.893168                            7.660821       0.117247       2.074767                    0.996361      28.708354      77.012461       0.671419       0.369048      -1.128944      -0.077269      -0.011719      -0.015915       0.079757      -0.063647       0.044040       0.001768      -0.063661      -0.027864      -0.086383       0.004786       0.081597              9.888676      10.290725       4.493619       0.746961      11.169094       0.909029       8.206209          -0.000001
          108              O       3.851870       9.379577       6.607611      -0.718374      37.678383 0.59962388E+03  0.14827418E+05                                 8.908804                            7.546062       0.372132       2.120822                    0.998557      30.150131      80.628440       0.695547       0.356117      -1.140205      -0.050567      -0.028304       0.089338       0.106487      -0.067073       0.010221      -0.009876       0.006057      -0.004438      -0.066402      -0.004278       0.070680             10.202156      10.945303       2.118307      -4.691023       7.162708      -1.507677      12.498455          -0.000000
          109              O       0.103138       6.092629       5.946256      -0.597444      29.751615 0.45872633E+03  0.10605824E+05                                 7.548103                            6.566230       0.490614       2.202460                    0.997927      27.560726      71.206164       0.751632       0.352460      -1.143453       0.069471       0.043151       0.016936       0.083517      -0.057293      -0.027410      -0.012742       0.088650       0.100547      -0.093628       0.026110       0.067518              8.247741       5.599341       0.951308       0.953969       7.385677       1.566318      11.758205           0.000002
          110              O      -0.307768       4.867782       7.706474      -0.767761      52.601430 0.86297476E+03  0.23425743E+05                                11.298347                            9.242064      -0.182271       1.920281                    0.998645      32.792088      92.559277       0.607911       0.371168      -1.125926       0.010932       0.106314      -0.010357       0.107375      -0.047456      -0.060435      -0.010777       0.069761      -0.230971      -0.104984      -0.005961       0.110944             13.334681      11.762690       5.899540      -1.206267      18.900146       0.173606       9.341207           0.000000
          111              O      12.803539       2.634188       3.364791      -0.658356      37.943124 0.59124410E+03  0.14596341E+05                                 9.032815                            7.582710       0.429691       2.155048                    0.997080      29.566338      79.490603       0.680324       0.364681      -1.131317       0.066145      -0.065704      -0.060606       0.111199       0.029896       0.041099      -0.075338       0.011207      -0.044973      -0.104187       0.034274       0.069912             10.029289       9.052293       2.756998      -3.658492       9.306194      -1.805080      11.729380           0.000007
          112              O       0.014523       4.680421       3.129906      -0.646009      33.043142 0.49434551E+03  0.11659879E+05                                 8.114678                            6.821377       0.468152       2.171040                    0.998371      28.725259      75.272298       0.735695       0.352976      -1.141580       0.093500      -0.002666      -0.061304       0.111837       0.003380       0.075564       0.022606      -0.045386      -0.074154      -0.095062       0.026844       0.068218              9.120873       5.669545      -0.499875      -1.156655      11.540944       3.398458      10.152131           0.000005
          113              O      10.659398       3.876372       8.506779      -0.626789      36.925332 0.59684907E+03  0.14755703E+05                                 8.894764                            7.661738       0.119252       2.075100                    0.996403      28.722871      77.042135       0.671722       0.368826      -1.129181      -0.076874       0.010862      -0.015643       0.079198       0.064944       0.044161      -0.001917      -0.062846      -0.025111      -0.087373       0.005138       0.082235              9.890963      10.294301      -4.495982       0.747733      11.172212      -0.909104       8.206375          -0.000001
          114              O      10.590170       5.030609       6.607611      -0.717517      37.677677 0.59960617E+03  0.14826643E+05                                 8.908691                            7.545740       0.371406       2.120456                    0.998518      30.146086      80.612663       0.695601       0.356097      -1.140239      -0.050688       0.026756       0.089287       0.106101       0.067179       0.008456       0.008094       0.006523      -0.000435      -0.067186      -0.002118       0.069304             10.202663      10.946296      -2.119070      -4.692491       7.162662       1.508858      12.499032          -0.000000
          115              O       6.841438       8.317548       5.946256      -0.598229      29.771555 0.45912281E+03  0.10617413E+05                                 7.551562                            6.569289       0.489005       2.201734                    0.997978      27.571105      71.243947       0.751410       0.352484      -1.143420       0.068891      -0.042828       0.016235       0.082727       0.056549      -0.027761       0.012656       0.089057       0.100054      -0.093111       0.025500       0.067611              8.251367       5.601658      -0.951765       0.953780       7.389055      -1.566284      11.763388           0.000001
          116              O       6.430532       9.542418       7.706474      -0.766649      52.645915 0.86389642E+03  0.23457735E+05                                11.305660                            9.247812      -0.100924       1.940898                    0.998077      32.806697      92.623482       0.607623       0.371234      -1.125842       0.010590      -0.107246      -0.011099       0.108338       0.048355      -0.059884       0.010776       0.067370      -0.229571      -0.104549      -0.005770       0.110319             13.343711      11.770284      -5.902515      -1.206610      18.912716      -0.175925       9.348134           0.000000
          117              O       6.065239      11.775956       3.364791      -0.656279      37.893659 0.59030014E+03  0.14567314E+05                                 9.025706                            7.577485       0.431445       2.156150                    0.997188      29.541236      79.409250       0.680442       0.364761      -1.131248       0.068055       0.064079      -0.061119       0.111683      -0.031838       0.039935       0.075878       0.011721      -0.045630      -0.105034       0.035203       0.069830             10.020806       9.045423      -2.754229      -3.654781       9.297859       1.804106      11.719137           0.000006
          118              O       6.752823       9.729720       3.129906      -0.645934      33.018237 0.49390887E+03  0.11646670E+05                                 8.109073                            6.817229       0.461907       2.169040                    0.998340      28.721360      75.245562       0.736124       0.352858      -1.141708       0.092958       0.002102      -0.060372       0.110862      -0.003283       0.075020      -0.021833      -0.043358      -0.075955      -0.094191       0.026792       0.067399              9.114021       5.665792       0.499758      -1.155477      11.531720      -3.395506      10.144550           0.000005
          119              O       7.671558      11.081404       5.642887      -0.625540      36.900372 0.59634741E+03  0.14741084E+05                                 8.893168                            7.660821       0.117247       2.074767                    0.996361      28.708352      77.012457       0.671419       0.369048      -1.128944       0.077269       0.011719       0.015915       0.079757      -0.063647       0.044040       0.001768      -0.063661      -0.027864      -0.086383       0.004786       0.081597              9.888676      10.290725       4.493619       0.746961      11.169094       0.909029       8.206209          -0.000001
          120              O       7.740786      -2.174435       7.542055      -0.718374      37.678376 0.59962375E+03  0.14827414E+05                                 8.908803                            7.546061       0.372132       2.120822                    0.998557      30.150129      80.628431       0.695547       0.356117      -1.140205       0.050567       0.028304      -0.089338       0.106487      -0.067073       0.010221      -0.009876       0.006057      -0.004438      -0.066402      -0.004278       0.070680             10.202154      10.945301       2.118306      -4.691022       7.162707      -1.507677      12.498453          -0.000000
          121              O      11.489518       1.112513       8.203410      -0.597444      29.751617 0.45872637E+03  0.10605825E+05                                 7.548104                            6.566231       0.490615       2.202460                    0.997927      27.560725      71.206164       0.751632       0.352460      -1.143453      -0.069471      -0.043151      -0.016936       0.083517      -0.057293      -0.027410      -0.012742       0.088650       0.100547      -0.093628       0.026110       0.067518              8.247742       5.599342       0.951308       0.953969       7.385678       1.566318      11.758206           0.000002
          122              O      11.900424       2.337360       6.443192      -0.767761      52.601429 0.86297475E+03  0.23425743E+05                                11.298346                            9.242064      -0.182271       1.920282                    0.998645      32.792088      92.559275       0.607911       0.371168      -1.125926      -0.010931      -0.106314       0.010357       0.107375      -0.047455      -0.060436      -0.010777       0.069761      -0.230971      -0.104984      -0.005960       0.110944             13.334680      11.762689       5.899540      -1.206267      18.900145       0.173606       9.341207           0.000000
          123              O      -1.210883       4.570954      10.784875      -0.658356      37.943129 0.59124419E+03  0.14596344E+05                                 9.032815                            7.582710       0.429692       2.155048                    0.997080      29.566342      79.490613       0.680324       0.364681      -1.131317      -0.066145       0.065704       0.060606       0.111199       0.029896       0.041099      -0.075338       0.011207      -0.044973      -0.104187       0.034274       0.069912             10.029289       9.052293       2.756998      -3.658492       9.306194      -1.805080      11.729380           0.000006
          124              O      11.578133       2.524721      11.019760      -0.646009      33.043144 0.49434554E+03  0.11659880E+05                                 8.114679                            6.821378       0.468151       2.171040                    0.998371      28.725258      75.272298       0.735695       0.352976      -1.141580      -0.093500       0.002666       0.061304       0.111837       0.003380       0.075564       0.022606      -0.045386      -0.074154      -0.095062       0.026844       0.068218              9.120874       5.669545      -0.499876      -1.156656      11.540945       3.398459      10.152132           0.000004

******************************************************
Auxiliary information for the entire system
The total spin magnetic moment of the unit cell is   0.000000
The total net atomic charge of the unit cell is   -0.000005
Accuracy of reproducing the electrostatic potential in the unit cell:
  The inner radius (bohr) =    5.0000
  The outer radius (bohr) =   12.0000
  Valid grid points have density less than (e/(bohr^3)) =    0.0001
  The number of valid grid points were=       245794
  The rms potential error without charges in kcal/mol is=      6.45537
  The rms potential error with partial charges in kcal/mol is=      1.57017
  The RRMSE value at monopole order=      0.24323
  The rms potential error with partial charges and cloud penetration in kcal/mol is=      1.55709
  The RRMSE value at monopole order with cloud penetration is=      0.24121
  The rms potential error with partial charges and atomic dipoles in kcal/mol is=      0.73163
  The RRMSE value at dipole order=      0.11334
  The rms potential error with partial charges, atomic dipoles and cloud penetration in kcal/mol is=      0.71303
  The RRMSE value at dipole order with cloud penetration=      0.11045

******************************************************
The electron densities and ab initio electrostatic potential were computed in VASP using the PBE functional and
projector augmented wave method. See the main text of the journal article for a description of computational details.
The atomic charges, dipoles, and quadrupoles were computed with the DDEC6 method as described in
(a) T. A. Manz and N. Gabaldon Limas, RSC Adv. 6 (2016) 47771-47801 DOI: 10.1039/c6ra04656h
(b) N. Gabaldon Limas and T. A. Manz, RSC Adv. 8 (2018) 2678-2707 DOI: 10.1039/c7ra11829e.
For each atom in the material, the electron cloud parameters were fit to the spherically averaged atom-in-material
electron density using radial positions for which this density was between 10^-4 and 10^-2 electrons per cubic bohr.
The polarizabilities, dispersion coefficients, and quantum Drude oscillator (QDO) parameters were fit using the MCLF method.
The magnetic structure of the system was optimized in VASP from the default ferromagnetic initial guess using spin polarization.
The atomic spin moments (ASMs) were computed on this optimized magnetic structure using the DDEC6 partition as inputs
to the method of T. A. Manz and D. S. Sholl, J. Chem. Theory Comput. 7 (2011) 4146-4164 DOI: 10.1021/ct200539n.
The RMSE and RRMSE were computed using a uniform grid with Ewald summation.
