# Supplementary material for: A collection of forcefield precursors for metal–organic frameworks
Source: RSC Adv. 2019 Nov 13;9(63):36492–507. doi: 10.1039/c9ra07327b (PMC9075174; doi:10.1039/c9ra07327b)
Supplement: RA-009-C9RA07327B-s5869 [file RA-009-C9RA07327B-s5869.xyz]

  296
jmolscript: load "" {1 1 1} spacegroup "x,y,z" unitcell [{     10.016000     0.000000     0.000000 }, {      5.008014    21.354628     0.000000 }, {      5.007977    -0.000006    21.354637 }]
Mn    15.258871    12.094617    11.288702     0.966257
Mn    15.258916    19.937316    20.743467     0.963245
Mn     7.746880    10.066144     1.417094     0.962824
Mn     7.746916     0.611167     9.260011     0.963748
Mn     4.773120     9.260005    10.065935     0.966260
Mn     4.773075     1.417306     0.611170     0.963261
Mn    12.285111    11.288478    19.937543     0.962824
Mn    12.285125    20.743455    12.094412     0.963684
H      7.047261    14.027854     5.614134     0.141154
H      7.916649    15.121210     6.395714     0.113169
H      8.540646    13.684044     6.073259     0.123792
H      9.667444    14.632189     7.768817     0.116404
H     10.955500    14.826515     9.718495     0.105631
H     10.093120    14.141031    11.740779     0.106260
H      8.339316    13.385077    13.069038     0.108975
H     15.644983    13.177936    16.317078     0.126797
H     14.651393    12.870429    18.379936     0.090356
H     12.420830     9.966200    16.987614     0.090277
H     13.298234    10.222456    14.864963     0.135269
H     12.056256    10.969870     9.752663     0.117159
H     12.312664    11.196228    11.315822     0.111739
H     12.358739    12.439068    10.312154     0.106065
H     12.055264    18.004085     5.063184     0.141550
H     12.924653    16.910729     4.281605     0.111982
H     13.548650    18.347895     4.604060     0.121117
H     14.675451    17.399750     2.908502     0.115219
H      5.947511    17.205424     0.958823     0.105448
H     10.093113    17.890902    20.291176     0.106463
H     18.355313    18.646856    18.962918     0.106446
H     15.644987    18.853997    15.714877     0.125637
H     14.651403    19.161504    13.652019     0.091763
H      7.412826     0.711105    15.044342     0.090211
H      8.290225     0.454849    17.166993     0.137250
H      7.048272    21.062069     0.924656     0.117573
H     12.312660    20.835705    20.716133     0.111876
H      7.350755    19.592871     0.365164     0.105172
H      9.551264    15.740495     3.350543     0.141223
H     10.420651    14.958916     4.443900     0.112127
H     11.044650    15.281371     3.006733     0.121265
H     12.171448    13.585813     3.954879     0.116006
H     13.459504    11.636136     4.149206     0.103987
H     12.597126     9.613853     3.463722     0.105058
H     10.843324     8.285595     2.707768     0.107793
H      8.132993     5.037556     2.500628     0.128263
H      7.139404     2.974699     2.193121     0.091373
H      9.916822     4.367016    20.643528     0.091418
H     10.794225     6.489666    20.899783     0.137365
H      4.544266    11.601969     0.292559     0.117034
H      4.800675    10.038810     0.518918     0.112451
H      4.846748    11.042478     1.761758     0.104623
H     14.559260    16.291444     7.326776     0.141727
H     15.428651    17.073023     6.233419     0.112403
H      6.036646    16.750568     7.670586     0.121849
H      7.163448    18.446126     6.722440     0.115642
H      8.451507    20.395803     6.528113     0.105106
H      2.581116     1.063458     7.213596     0.104402
H     10.843315     2.391716     7.969551     0.107513
H      8.132987     5.639755     8.176691     0.125885
H      7.139401     7.702612     8.484197     0.091854
H      4.908833     6.310289    11.388428     0.089636
H      5.786234     4.187639    11.132172     0.137327
H      9.552261    20.429970    10.384760     0.117606
H      4.800658     0.638501    10.158401     0.111798
H      9.854747    20.989461     8.915561     0.105470
H     12.984730     7.326768    15.740503     0.141152
H     12.115342     6.233412    14.958923     0.113169
H     11.491345     7.670578    15.281378     0.123790
H     10.364547     6.722433    13.585820     0.116404
H      9.076491     6.528107    11.636142     0.105631
H      9.938871     7.213591     9.613858     0.106259
H     11.692675     7.969545     8.285599     0.108971
H      4.387008     8.176686     5.037559     0.126793
H      5.380598     8.484193     2.974701     0.090355
H      7.611161    11.388422     4.367023     0.090276
H      6.733757    11.132166     6.489674     0.135267
H      7.975735    10.384752    11.601974     0.117159
H      7.719327    10.158394    10.038815     0.111739
H      7.673252     8.915554    11.042483     0.106066
H      7.976727     3.350537    16.291453     0.141551
H      7.107338     4.443893    17.073032     0.111982
H      6.483341     3.006727    16.750577     0.121119
H      5.356540     3.954872    18.446135     0.115223
H     14.084480     4.149198    20.395814     0.105450
H      9.938878     3.463720     1.063461     0.106461
H      1.676678     2.707766     2.391719     0.106448
H      4.387004     2.500625     5.639760     0.125644
H      5.380588     2.193118     7.702618     0.091769
H     12.619165    20.643517     6.310295     0.090212
H     11.741766    20.899773     4.187644     0.137251
H     12.983719     0.292553    20.429981     0.117573
H      7.719331     0.518917     0.638504     0.111873
H     12.681236     1.761751    20.989473     0.105172
H     10.480727     5.614127    18.004094     0.141228
H      9.611340     6.395706    16.910737     0.112129
H      8.987341     6.073251    18.347904     0.121267
H      7.860543     7.768809    17.399758     0.116007
H      6.572487     9.718486    17.205431     0.103987
H      7.434865    11.740769    17.890915     0.105058
H      9.188667    13.069027    18.646869     0.107795
H     11.898998    16.317066    18.854009     0.128265
H     12.892587    18.379923    19.161516     0.091375
H     10.115169    16.987606     0.711109     0.091419
H      9.237766    14.864956     0.454854     0.137367
H     15.487725     9.752653    21.062078     0.117034
H     15.231316    11.315812    20.835719     0.112452
H     15.185243    10.312144    19.592879     0.104623
H      5.472731     5.063178    14.027861     0.141722
H      4.603340     4.281599    15.121218     0.112400
H     13.995345     4.604054    13.684051     0.121846
H     12.868543     2.908496    14.632197     0.115638
H     11.580484     0.958819    14.826524     0.105101
H     17.450875    20.291164    14.141041     0.104397
H      9.188676    18.962906    13.385086     0.107507
H     11.899004    15.714867    13.177946     0.125884
H     12.892590    13.652010    12.870440     0.091854
H     15.123158    15.044333     9.966209     0.089635
H     14.245757    17.166983    10.222465     0.137325
H     10.479730     0.924652    10.969877     0.117612
H     15.231333    20.716121    11.196236     0.111797
H     10.177244     0.365161    12.439076     0.105473
C      7.721337    14.166231     6.312858    -0.252049
C      8.044851    13.819645     8.643289     0.134826
C      9.308871    14.345823     8.599726    -0.230011
C     10.078098    14.464555     9.762272    -0.096185
C      9.569284    14.061379    10.952153    -0.152586
C      8.264199    13.524310    11.027535    -0.065885
C      7.488961    13.355182     9.873957     0.207094
C      7.769407    13.210824    12.328459     0.064074
C     15.121148    11.982932    14.000954     0.387368
C     14.561252    11.753369    15.356760     0.068327
C     14.966899    12.521068    16.424706    -0.168778
C     14.374952    12.324819    17.654519     0.078873
C     13.072872    10.642074    16.841762     0.078692
C     13.593705    10.779812    15.573937    -0.161407
C     12.562064    11.486865    10.414443    -0.204229
C     12.729341    17.865708     4.364461    -0.247346
C     13.052861    18.212294     2.034029     0.135923
C     14.316880    17.686116     2.077593    -0.227803
C      5.070110    17.567384     0.915046    -0.096252
C      9.569275    17.970554    21.079803    -0.155488
C     18.280191    18.507623    21.004421    -0.063742
C     12.496975    18.676757     0.803361     0.206614
C     17.785402    18.821109    19.703496     0.067014
C     15.121149    20.049001    18.031001     0.388148
C     14.561256    20.278564    16.675195     0.067607
C     14.966905    19.510865    15.607250    -0.167611
C     14.374961    19.707114    14.377436     0.078417
C      8.064867     0.035231    15.190194     0.079143
C     13.593711    21.252121    16.458019    -0.163781
C      7.554080    20.545074     0.262876    -0.202745
C     10.225341    15.041772     3.488921    -0.245975
C     10.548856    12.711341     3.142335     0.136320
C     11.812875    12.754905     3.668513    -0.228776
C     12.582103    11.592359     3.787245    -0.094725
C     12.073290    10.402479     3.384069    -0.154733
C     10.768205    10.327097     2.847000    -0.060876
C      9.992968    11.480674     2.677871     0.206955
C     10.273414     9.026173     2.533514     0.059794
C      7.609159     7.353679     1.305623     0.385532
C      7.049264     5.997874     1.076060     0.070743
C      7.454910     4.929929     1.843759    -0.171457
C      6.862964     3.700116     1.647510     0.078751
C      5.560886     4.512874    -0.035235     0.075815
C      6.081719     5.780698     0.102502    -0.163123
C      5.050074    10.940189     0.809554    -0.202297
C     15.233338    16.990167     7.188398    -0.249068
C     15.556856    19.320598     7.534984     0.137340
C      6.804875    19.277034     7.008805    -0.228933
C      7.574105    20.439580     6.890074    -0.096513
C      2.057279     0.274832     7.293249    -0.152581
C     10.768193     0.350214     7.830318    -0.060490
C     15.000968    20.551265     7.999447     0.203251
C     10.273404     1.651138     8.143804     0.064348
C      7.609147     3.323632     9.371696     0.388546
C      7.049254     4.679437     9.601258     0.069367
C      7.454903     5.747382     8.833559    -0.168034
C      6.862958     6.977195     9.029808     0.077882
C      5.560876     6.164437    10.712554     0.079987
C      6.081707     4.896613    10.574816    -0.165698
C     10.058070    21.091750     9.867764    -0.203865
C     12.310654     7.188391    15.041779    -0.252048
C     11.987140     7.534977    12.711348     0.134826
C     10.723120     7.008799    12.754911    -0.230012
C      9.953893     6.890067    11.592365    -0.096185
C     10.462707     7.293243    10.402484    -0.152588
C     11.767792     7.830312    10.327102    -0.065884
C     12.543030     7.999440    11.480680     0.207092
C     12.262584     8.143798     9.026178     0.064071
C      4.910843     9.371690     7.353683     0.387367
C      5.470739     9.601253     5.997877     0.068326
C      5.065092     8.833554     4.929931    -0.168778
C      5.657039     9.029803     3.700118     0.078872
C      6.959119    10.712548     4.512875     0.078691
C      6.438286    10.574810     5.780700    -0.161409
C      7.469927     9.867757    10.940194    -0.204229
C      7.302650     3.488914    16.990176    -0.247344
C      6.979130     3.142328    19.320608     0.135926
C      5.715111     3.668506    19.277044    -0.227804
C     14.961881     3.787238    20.439591    -0.096250
C     10.462716     3.384068     0.274834    -0.155489
C      1.751800     2.846999     0.350216    -0.063738
C      7.535016     2.677865    20.551276     0.206609
C      2.246589     2.533513     1.651141     0.067005
C      4.910842     1.305621     3.323636     0.388141
C      5.470735     1.076058     4.679442     0.067609
C      5.065086     1.843757     5.747387    -0.167610
C      5.657030     1.647508     6.977201     0.078414
C      6.959110    -0.035237     6.164443     0.079133
C      6.438280     0.102501     4.896618    -0.163775
C     12.477911     0.809548    21.091761    -0.202745
C      9.806650     6.312850    17.865716    -0.245976
C      9.483135     8.643281    18.212302     0.136320
C      8.219116     8.599717    17.686124    -0.228777
C      7.449888     9.762263    17.567392    -0.094725
C      7.958701    10.952143    17.970568    -0.154734
C      9.263786    11.027525    18.507637    -0.060875
C     10.039023     9.873948    18.676766     0.206954
C      9.758577    12.328449    18.821123     0.059792
C     12.422832    14.000943    20.049014     0.385533
C     12.982727    15.356748    20.278577     0.070744
C     12.577081    16.424693    19.510878    -0.171456
C     13.169027    17.654506    19.707127     0.078752
C      9.463128    16.841754     0.035235     0.075815
C     13.950272    15.573924    21.252135    -0.163123
C     14.981917    10.414433    20.545083    -0.202298
C      4.798653     4.364455    14.166239    -0.249068
C      4.475135     2.034024    13.819653     0.137335
C     13.227116     2.077588    14.345832    -0.228931
C     12.457886     0.915042    14.464563    -0.096520
C     17.974712    21.079790    14.061388    -0.152584
C      9.263798    21.004408    13.524319    -0.060493
C      5.031023     0.803357    13.355190     0.203248
C      9.758587    19.703484    13.210833     0.064334
C     12.422844    18.030990    11.982941     0.388548
C     12.982737    16.675185    11.753379     0.069368
C     12.577088    15.607240    12.521078    -0.168032
C     13.169033    14.377427    12.324829     0.077882
C     14.471115    15.190185    10.642083     0.079987
C     13.950284    16.458009    10.779821    -0.165702
C      9.973921     0.262872    11.486873    -0.203863
N      6.610555    12.712620    12.572970    -0.120884
N      6.275017    12.533454    13.934755    -0.358874
N     13.432446    11.404861    17.878743    -0.233502
N     16.626552    19.319313    19.458986    -0.119328
N     16.291017    19.498479    18.097201    -0.360846
N     13.432456    20.627072    14.153213    -0.233975
N      9.114564     8.781663     2.035310    -0.115122
N      8.779027     7.419879     1.856145    -0.360222
N      5.920459     3.475893     0.727552    -0.232963
N      9.114552     1.895648     8.642008    -0.120756
N      8.779017     3.257432     8.821173    -0.359092
N      5.920452     7.201418     9.949766    -0.233489
N     13.421436     8.642002     8.781667    -0.120884
N     13.756974     8.821168     7.419882    -0.358875
N      6.599545     9.949761     3.475894    -0.233505
N      3.405439     2.035309     1.895651    -0.119330
N      3.740974     1.856143     3.257436    -0.360850
N      6.599535     0.727550     7.201424    -0.233960
N     10.917427    12.572959    19.319327    -0.115123
N     11.252964    13.934743    19.498492    -0.360221
N     14.111532    17.878729    20.627085    -0.232963
N     10.917439    19.458974    12.712629    -0.120647
N     11.252974    18.097190    12.533464    -0.359112
N     14.111539    14.153204    11.404871    -0.233488
O      7.224542    13.671231     7.555698    -0.144824
O      6.281031    12.820248     9.859222    -0.458584
O     14.399997    11.625669    12.974437    -0.478605
O     13.941267    11.277590    10.217553    -0.452124
O     12.232549    18.360708     3.121621    -0.147712
O     11.289045    19.211691     0.818096    -0.457758
O     14.399996    20.406264    19.057519    -0.477512
O      8.933284    20.754349     0.459765    -0.452033
O      9.728547    13.798933     2.993920    -0.148414
O      8.785039    11.495409     2.142938    -0.458486
O      6.888008     8.380196     0.948359    -0.477440
O      6.429277    11.137079     0.600279    -0.452087
O     14.736544    18.233006     7.683398    -0.146307
O     13.793038    20.536530     8.534381    -0.457843
O      6.887994     2.297115     9.728959    -0.478767
O     11.437273    20.894860    10.077040    -0.451207
O     12.807449     7.683391    13.798939    -0.144825
O     13.750960     8.534374    11.495415    -0.458585
O      5.631994     9.728953     8.380200    -0.478606
O      6.090724    10.077032    11.137084    -0.452126
O      7.799442     2.993914    18.233016    -0.147712
O      8.742946     2.142931    20.536541    -0.457761
O      5.631995     0.948358     2.297118    -0.477515
O     11.098707     0.600273    20.894872    -0.452035
O     10.303444     7.555689    18.360717    -0.148413
O     11.246952     9.859213    19.211699    -0.458484
O     13.143983    12.974426    20.406278    -0.477441
O     13.602714    10.217543    20.754358    -0.452088
O      5.295447     3.121616    13.671239    -0.146312
O      6.238953     0.818092    12.820256    -0.457795
O     13.143997    19.057507    11.625678    -0.478757
O      8.594718     0.459762    11.277597    -0.451215

The following XYZ coordinates are in angstroms. Other properties are in atomic units.
The sperically averaged electron density of each atom fit to a function of the form exp(a - br)
eigen_1, eigen_2 and eigen_3 are the three eigenvalues of traceless quadrupole moment tensor
  atom number  atomic symbol              X              Y              Z     net charge C6 coefficient C8 coefficient C10 coefficient fluctuating dipole atomic polarizability isotropic forcefield polarizability              a              b squared Pearson coefficient          <r^3>          <r^4>         wp_QDO          m_QDO          q_QDO       dipole_x       dipole_y       dipole_z         dipole            Qxy            Qxz            Qyz     Q(x^2-y^2)  Q(3z^2 - R^2)        eigen_1        eigen_2        eigen_3 static polarizability      alpha(xx)      alpha(xy)      alpha(xz)      alpha(yy)      alpha(yz)      alpha(zz) atomic spin moment
            1             Mn      15.258871      12.094617      11.288702       0.966257      92.675724 0.18657483E+04  0.60050924E+05                                17.792806                           14.956393       0.572358       1.967896                    0.997507      54.613774     155.996752       0.423260       0.449606      -1.097582      -0.036976      -0.067056      -0.051876       0.092493       0.025706      -0.046077      -0.036901       0.099706       0.246237      -0.101071      -0.012884       0.113955             20.815086      19.801605       1.830974      -0.208542      22.586030       2.536586      20.057623           3.678405
            2             Mn      15.258916      19.937316      20.743467       0.963245      92.812999 0.18693932E+04  0.60200696E+05                                17.811319                           14.972281       0.573052       1.967439                    0.997467      54.688602     156.278819       0.422959       0.449683      -1.097478      -0.036095       0.066300       0.052697       0.092063      -0.024465       0.046518      -0.038744       0.096892       0.245456      -0.099834      -0.014550       0.114385             20.836849      19.813933      -1.829516       0.215030      22.617611       2.536862      20.079003           3.686272
            3             Mn       7.746880      10.066144       1.417094       0.962824      92.836821 0.18700312E+04  0.60228729E+05                                17.816460                           14.976306       0.571600       1.966848                    0.997517      54.716078     156.386985       0.422824       0.449771      -1.097382      -0.038195       0.051079      -0.066962       0.092476       0.046874       0.023609       0.038593      -0.074549      -0.269479      -0.099962      -0.014755       0.114717             20.843254      19.820340       0.213025       1.831209      20.083510      -2.540294      22.625911           3.680787
            4             Mn       7.746916       0.611167       9.260011       0.963748      92.795354 0.18690504E+04  0.60189095E+05                                17.811944                           14.972972       0.576313       1.968217                    0.997499      54.690452     156.302021       0.422847       0.449807      -1.097363      -0.037930      -0.051759       0.067001       0.092773      -0.047556      -0.023835       0.038307      -0.074046      -0.270960      -0.100356      -0.014879       0.115236             20.836203      19.816569      -0.209259      -1.832799      20.076583      -2.537802      22.615456           3.685527
            5             Mn       4.773120       9.260005      10.065935       0.966260      92.675622 0.18657453E+04  0.60050801E+05                                17.792794                           14.956381       0.572354       1.967895                    0.997507      54.613709     155.996519       0.423260       0.449606      -1.097582       0.036976       0.067055       0.051877       0.092492       0.025705      -0.046076      -0.036900       0.099704       0.246236      -0.101070      -0.012884       0.113954             20.815074      19.801599       1.830974      -0.208543      22.586015       2.536591      20.057607           3.678382
            6             Mn       4.773075       1.417306       0.611170       0.963261      92.812289 0.18693748E+04  0.60199940E+05                                17.811227                           14.972205       0.573039       1.967439                    0.997467      54.688167     156.277249       0.422961       0.449683      -1.097479       0.036096      -0.066298      -0.052696       0.092060      -0.024459       0.046519      -0.038744       0.096893       0.245440      -0.099831      -0.014551       0.114381             20.836741      19.813837      -1.829521       0.215032      22.617473       2.536835      20.078912           3.686435
            7             Mn      12.285111      11.288478      19.937543       0.962824      92.836963 0.18700347E+04  0.60228861E+05                                17.816464                           14.976309       0.571606       1.966849                    0.997517      54.716130     156.387079       0.422824       0.449771      -1.097382       0.038195      -0.051079       0.066962       0.092476       0.046874       0.023608       0.038592      -0.074551      -0.269483      -0.099962      -0.014755       0.114717             20.843260      19.820352       0.213020       1.831216      20.083513      -2.540293      22.625914           3.680717
            8             Mn      12.285125      20.743455      12.094412       0.963684      92.801251 0.18691844E+04  0.60194759E+05                                17.812818                           14.973615       0.575693       1.968013                    0.997495      54.695490     156.320457       0.422831       0.449813      -1.097354       0.038092       0.051793      -0.067055       0.092897      -0.047591      -0.023810       0.038316      -0.073945      -0.270971      -0.100354      -0.014880       0.115234             20.837273      19.817169      -0.208406      -1.833070      20.077503      -2.539206      22.617147           3.685771
            9              H       7.047261      14.027854       5.614134       0.141154       1.083934 0.77409743E+01  0.74066382E+02                                 1.657495                            1.558773      -0.722470       2.548558                    0.999930       3.071685       8.018414       0.543850       1.177068      -0.736667      -0.019218      -0.005593      -0.019098       0.027665       0.006204      -0.000152      -0.004482       0.012958       0.017233      -0.012760       0.004591       0.008169              1.702668       1.726155       0.077839       0.474066       1.433522       0.142781       1.948326           0.000008
           10              H       7.916649      15.121210       6.395714       0.113169       1.217911 0.94140671E+01  0.95185279E+02                                 1.810922                            1.731096      -1.025217       2.375803                    0.998461       3.542741       9.703416       0.507478       1.193702      -0.729501       0.001276       0.019611       0.006758       0.020782       0.002037      -0.004429       0.001181      -0.011157       0.019305      -0.010396       0.002694       0.007703              1.841925       1.485943       0.036254       0.004808       2.467533       0.040050       1.572299           0.000034
           11              H       8.540646      13.684044       6.073259       0.123792       1.168861 0.90589056E+01  0.91435686E+02                                 1.827523                            1.751736      -0.914601       2.443144                    0.998529       3.504240       9.839739       0.477720       1.270261      -0.712613       0.017151      -0.018805      -0.001871       0.025521      -0.005849      -0.002310      -0.007023      -0.008136       0.002479      -0.010431       0.000284       0.010147              1.855786       2.050182      -0.365188      -0.299049       1.723953       0.221236       1.793222           0.000040
           12              H       9.667444      14.632189       7.768817       0.116404       1.187855 0.88079309E+01  0.87611474E+02                                 1.772453                            1.671982      -1.088720       2.352721                    0.997305       3.488746       9.486266       0.517366       1.190202      -0.729835       0.021019       0.011798      -0.025070       0.034778       0.015215      -0.002696      -0.005973       0.025919       0.009764      -0.022351       0.002476       0.019875              1.810545       1.649448       0.144253      -0.185555       1.457993      -0.243087       2.324194           0.000163
           13              H      10.955500      14.826515       9.718495       0.105631       1.200834 0.84953495E+01  0.84192552E+02                                 1.827950                            1.673411      -0.943927       2.423291                    0.997591       3.514524       9.707359       0.499987       1.236105      -0.719097       0.035591       0.015657      -0.003148       0.039010       0.011225      -0.000415      -0.005915       0.024269       0.032570      -0.022815       0.008878       0.013937              1.928273       2.621901       0.481335       0.076790       1.654841      -0.006058       1.508077           0.000048
           14              H      10.093120      14.141031      11.740779       0.106260       1.143900 0.84501178E+01  0.84109310E+02                                 1.799394                            1.692454      -1.092569       2.349874                    0.996322       3.655231      10.307590       0.484086       1.271167      -0.710039       0.021718       0.003673       0.029948       0.037176       0.007092       0.005263      -0.004078       0.016574       0.043019      -0.019049       0.002788       0.016261              1.845927       2.096473       0.188823       0.456016       1.471235       0.086266       1.970074          -0.000036
           15              H       8.339316      13.385077      13.069038       0.108975       1.383377 0.10844754E+02  0.11343747E+03                                 1.973292                            1.868218      -1.109591       2.356238                    0.996251       3.526041       9.777587       0.485180       1.206887      -0.728534       0.025650       0.007263       0.033387       0.042725       0.003959       0.009402       0.001870       0.012748      -0.010179      -0.008703      -0.005650       0.014353              1.992888       2.182389       0.238849       0.357788       1.589105       0.078948       2.207169          -0.001366
           16              H      15.644983      13.177936      16.317078       0.126797       1.337224 0.10418907E+02  0.10792231E+03                                 1.919189                            1.825196      -1.240841       2.291896                    0.995909       3.516525       9.711051       0.493161       1.199025      -0.729554       0.027344       0.027272      -0.001051       0.038634       0.015226       0.008233       0.007570      -0.014123      -0.006848      -0.016408      -0.006245       0.022653              1.928976       2.026242       0.415250      -0.133512       1.945262      -0.107945       1.815426           0.000142
           17              H      14.651393      12.870429      18.379936       0.090356       1.270279 0.94255095E+01  0.95683806E+02                                 1.885751                            1.754622      -0.977229       2.399932                    0.997948       3.588170       9.967478       0.492582       1.224881      -0.722133       0.017025       0.029409       0.033433       0.047671       0.016889       0.003415       0.005746      -0.005820      -0.005931      -0.016241      -0.003859       0.020099              1.952459       1.594611       0.067539       0.063066       1.818886       0.522364       2.443881           0.000170
           18              H      12.420830       9.966200      16.987614       0.090277       1.195012 0.87105931E+01  0.87588251E+02                                 1.869735                            1.729072      -1.157938       2.317751                    0.995299       3.773973      10.787228       0.473258       1.287093      -0.706008      -0.031240      -0.033515       0.005152       0.046105       0.013597       0.002968       0.003952      -0.003087       0.000787      -0.013829      -0.001351       0.015180              1.931566       2.091894       0.612310      -0.304692       2.001691      -0.123430       1.701114           0.000233
           19              H      13.298234      10.222456      14.864963       0.135269       1.093549 0.78659509E+01  0.76931222E+02                                 1.749961                            1.636956      -1.190072       2.322892                    0.996035       3.496950       9.785886       0.490231       1.277480      -0.708918      -0.010213      -0.021302      -0.030721       0.038754       0.009994      -0.000399       0.004973       0.009900       0.009524      -0.013907       0.003522       0.010386              1.798520       1.464425       0.249791       0.168345       1.816072       0.428971       2.115062           0.000372
           20              H      12.056256      10.969870       9.752663       0.117159       1.168862 0.88756183E+01  0.88551378E+02                                 1.783722                            1.700363      -0.891029       2.448779                    0.998819       3.403952       9.303085       0.502566       1.221563      -0.724306      -0.005765      -0.013401      -0.021690       0.026139       0.000176      -0.003156       0.005802       0.016838       0.009506      -0.012282       0.003154       0.009128              1.812040       1.760530       0.255649       0.374122       1.856576       0.413944       1.819016          -0.002092
           21              H      12.312664      11.196228      11.315822       0.111739       1.271170 0.10615784E+02  0.11153431E+03                                 1.932620                            1.899209      -1.061652       2.364837                    0.997086       3.701377      10.619544       0.457536       1.274162      -0.711744       0.004814      -0.011749       0.026290       0.029196      -0.003859       0.000012      -0.007463       0.012859       0.007469      -0.012292       0.004341       0.007952              1.923901       1.687070       0.057181      -0.135965       1.786385      -0.248770       2.298248           0.002484
           22              H      12.358739      12.439068      10.312154       0.106065       1.185052 0.87841917E+01  0.88128429E+02                                 1.838042                            1.715103      -1.178207       2.300027                    0.996719       3.703766      10.424729       0.486163       1.255769      -0.713480       0.004183       0.024392      -0.007585       0.025885       0.001599      -0.008001      -0.004785      -0.002674      -0.008459      -0.010100       0.000499       0.009601              1.909713       1.654117      -0.361543       0.086888       2.682620      -0.051166       1.392402           0.002291
           23              H      12.055264      18.004085       5.063184       0.141550       1.081528 0.77203486E+01  0.73837995E+02                                 1.657263                            1.558515      -0.723079       2.549677                    0.999927       3.066757       8.010321       0.542809       1.179822      -0.736055      -0.019235       0.006099       0.018873       0.027629      -0.005758       0.000380      -0.004601       0.012810       0.017077      -0.012426       0.004214       0.008212              1.702432       1.726115      -0.077815      -0.474237       1.433177       0.142720       1.948005           0.000002
           24              H      12.924653      16.910729       4.281605       0.111982       1.220596 0.94367241E+01  0.95443110E+02                                 1.811035                            1.731087      -1.017209       2.377916                    0.998472       3.547036       9.707135       0.508552       1.190825      -0.730160       0.001719      -0.020040      -0.007002       0.021297      -0.001762       0.004680       0.001230      -0.011583       0.019403      -0.010641       0.002770       0.007871              1.842088       1.485800      -0.036146      -0.004797       2.468350       0.040156       1.572115           0.000032
           25              H      13.548650      18.347895       4.604060       0.121117       1.173503 0.91031289E+01  0.91991021E+02                                 1.832297                            1.755990      -0.918312       2.440867                    0.998461       3.512745       9.868430       0.477163       1.270237      -0.712640       0.018152       0.019091       0.001536       0.026388       0.005859       0.002480      -0.007505      -0.008604       0.002667      -0.010856       0.000183       0.010673              1.860745       2.055918       0.366834       0.300515       1.728331       0.222292       1.797985           0.000018
           26              H      14.675451      17.399750       2.908502       0.115219       1.191011 0.88341530E+01  0.87910408E+02                                 1.772886                            1.672312      -1.076774       2.356633                    0.997373       3.493931       9.492819       0.518478       1.187137      -0.730531       0.020868      -0.011831       0.025683       0.035144      -0.015546       0.002638      -0.006308       0.026582       0.009471      -0.022873       0.002483       0.020391              1.810962       1.649645      -0.144340       0.185771       1.458218      -0.243323       2.325024           0.000137
           27              H       5.947511      17.205424       0.958823       0.105448       1.200813 0.84963776E+01  0.84224740E+02                                 1.829996                            1.675116      -0.950569       2.421077                    0.997486       3.515133       9.717638       0.498899       1.238475      -0.718587       0.035496      -0.015426       0.003266       0.038841      -0.011546       0.000357      -0.006018       0.024369       0.032067      -0.023019       0.008983       0.014036              1.930555       2.625430      -0.482147      -0.076991       1.656687      -0.006050       1.509550           0.000015
           28              H      10.093113      17.890902      20.291176       0.106463       1.140338 0.84197312E+01  0.83737424E+02                                 1.796527                            1.690165      -1.085421       2.353404                    0.996434       3.649280      10.288959       0.484054       1.272305      -0.709829       0.021793      -0.003562      -0.030016       0.037264      -0.006964      -0.005000      -0.003927       0.016891       0.042688      -0.018949       0.002932       0.016017              1.842802       2.092486      -0.188190      -0.454127       1.469458       0.085903       1.966461          -0.000070
           29              H      18.355313      18.646856      18.962918       0.106446       1.387885 0.10881424E+02  0.11385131E+03                                 1.972022                            1.866932      -1.093329       2.361123                    0.996530       3.534053       9.782619       0.487362       1.201164      -0.729822       0.025908      -0.006936      -0.034110       0.043392      -0.004196      -0.009791       0.001884       0.012954      -0.010034      -0.009012      -0.005811       0.014823              1.991582       2.180821      -0.238645      -0.358069       1.587967       0.079126       2.205959          -0.001430
           30              H      15.644987      18.853997      15.714877       0.125637       1.341121 0.10454009E+02  0.10836328E+03                                 1.921900                            1.827439      -1.243099       2.290433                    0.995918       3.521349       9.723825       0.493256       1.197937      -0.729812       0.027572      -0.027322       0.001294       0.038838      -0.015458      -0.008406       0.007391      -0.014322      -0.006675      -0.016781      -0.006033       0.022814              1.931763       2.029495      -0.416668       0.133809       1.948276      -0.108229       1.817516           0.000133
           31              H      14.651403      19.161504      13.652019       0.091763       1.266856 0.93939639E+01  0.95266312E+02                                 1.880688                            1.750371      -0.966533       2.404880                    0.998135       3.581734       9.938606       0.493825       1.223046      -0.722536       0.017159      -0.028689      -0.032627       0.046712      -0.016940      -0.003555       0.006207      -0.005867      -0.005540      -0.016393      -0.003958       0.020351              1.946949       1.590854      -0.067222      -0.062882       1.814069       0.519950       2.435923           0.000180
           32              H       7.412826       0.711105      15.044342       0.090211       1.197244 0.87315388E+01  0.87876331E+02                                 1.874219                            1.732811      -1.167933       2.313757                    0.995182       3.780011      10.819194       0.471935       1.289563      -0.705471      -0.031470       0.033285      -0.005015       0.046080      -0.013793      -0.003202       0.003645      -0.003104       0.001390      -0.014112      -0.001129       0.015241              1.936374       2.097347      -0.614763       0.305989       2.006731      -0.123996       1.705045           0.000223
           33              H       8.290225       0.454849      17.166993       0.137250       1.089318 0.78338900E+01  0.76594403E+02                                 1.751092                            1.638029      -1.214916       2.314034                    0.995752       3.493219       9.796895       0.487741       1.284390      -0.707455      -0.010662       0.020861       0.030395       0.038376      -0.009654       0.000794       0.004750       0.009839       0.009037      -0.013555       0.003680       0.009875              1.799682       1.465292      -0.250000      -0.168399       1.817229       0.429247       2.116524           0.000338
           34              H       7.048272      21.062069       0.924656       0.117573       1.171701 0.89000885E+01  0.88846942E+02                                 1.785681                            1.701882      -0.892068       2.447905                    0.998845       3.406499       9.309417       0.502761       1.220382      -0.724561      -0.006007       0.013442       0.021588       0.026131       0.000024       0.003480       0.005861       0.016955       0.009279      -0.012340       0.002811       0.009529              1.814146       1.762119      -0.256517      -0.375015       1.859024       0.415362       1.821295          -0.002150
           35              H      12.312660      20.835705      20.716133       0.111876       1.274698 0.10653539E+02  0.11204697E+03                                 1.937610                            1.903704      -1.072243       2.360891                    0.997042       3.705402      10.641750       0.456524       1.275664      -0.711429       0.004747       0.012004      -0.025856       0.028900       0.003748       0.000206      -0.007339       0.012710       0.008145      -0.012189       0.004532       0.007657              1.928937       1.690751      -0.057517       0.136632       1.790771      -0.250522       2.305290           0.002442
           36              H       7.350755      19.592871       0.365164       0.105172       1.193024 0.88560233E+01  0.89043783E+02                                 1.847253                            1.722765      -1.192067       2.293488                    0.996687       3.717983      10.481437       0.484726       1.256738      -0.713234       0.004410      -0.024582       0.007763       0.026153      -0.001437       0.007974      -0.004910      -0.003102      -0.008458      -0.010223       0.000669       0.009554              1.919809       1.661966       0.364880      -0.087597       2.699604      -0.051828       1.397858           0.002265
           37              H       9.551264      15.740495       3.350543       0.141223       1.085561 0.77547019E+01  0.74241604E+02                                 1.660475                            1.561208      -0.723179       2.549056                    0.999922       3.072433       8.026622       0.542796       1.178657      -0.736310      -0.019369       0.018502      -0.006167       0.027486       0.000026       0.005893       0.004614      -0.002507      -0.027844      -0.012600       0.004531       0.008069              1.705881       1.729716      -0.476039       0.078218       1.952409      -0.143279       1.435518          -0.000011
           38              H      10.420651      14.958916       4.443900       0.112127       1.222028 0.94497654E+01  0.95610466E+02                                 1.812696                            1.732460      -1.018377       2.377418                    0.998510       3.548244       9.713056       0.508259       1.191068      -0.730104       0.001688      -0.006854       0.019890       0.021105       0.004166       0.001878      -0.001213      -0.015374       0.007837      -0.010395       0.002849       0.007546              1.843860       1.486793      -0.004847       0.036466       1.573301      -0.040422       2.471487           0.000037
           39              H      11.044650      15.281371       3.006733       0.121265       1.175995 0.91246516E+01  0.92241467E+02                                 1.832786                            1.756312      -0.906765       2.445213                    0.998502       3.515285       9.869812       0.477945       1.267705      -0.713162       0.018152       0.001565      -0.019366       0.026589       0.002680      -0.005733       0.007366      -0.005683       0.011477      -0.010833       0.000383       0.010450              1.861295       2.056956       0.300768      -0.367384       1.798195      -0.222427       1.728734           0.000020
           40              H      12.171448      13.585813       3.954879       0.116006       1.189452 0.88223612E+01  0.87786090E+02                                 1.773651                            1.673048      -1.090913       2.351665                    0.997254       3.490531       9.491090       0.517371       1.189770      -0.729941       0.020424       0.025548       0.011449       0.034654       0.002859       0.015118       0.006260       0.008462      -0.043955      -0.022373       0.002276       0.020098              1.811776       1.650504       0.185765       0.144443       2.325983       0.243333       1.458842           0.000153
           41              H      13.459504      11.636136       4.149206       0.103987       1.202514 0.85068696E+01  0.84297146E+02                                 1.826035                            1.671765      -0.925160       2.430151                    0.997855       3.515998       9.696540       0.501708       1.232004      -0.720020       0.036219       0.002820       0.015517       0.039503       0.000411       0.011347       0.005761      -0.003615      -0.052250      -0.022710       0.008890       0.013820              1.926176       2.618662      -0.076708       0.480523       1.506665       0.006027       1.653201           0.000041
           42              H      12.597126       9.613853       3.463722       0.105058       1.142114 0.84318121E+01  0.83843171E+02                                 1.794168                            1.688050      -1.068742       2.359584                    0.996645       3.650022      10.272361       0.486047       1.267305      -0.710905       0.022185      -0.030726       0.003831       0.038091      -0.005096       0.006909       0.003910      -0.012910      -0.046528      -0.018880       0.002828       0.016052              1.840345       2.089474      -0.453195       0.187813       1.963792      -0.085705       1.467769          -0.000049
           43              H      10.843324       8.285595       2.707768       0.107793       1.377873 0.10789843E+02  0.11268005E+03                                 1.964808                            1.860922      -1.089833       2.363795                    0.996474       3.521736       9.746448       0.487306       1.203574      -0.729293       0.025881      -0.033868       0.007074       0.043207      -0.009380       0.003957      -0.001979       0.011622      -0.014319      -0.008660      -0.005777       0.014437              1.984129       2.172041      -0.354824       0.237023       2.196932      -0.078250       1.583414          -0.001403
           44              H       8.132993       5.037556       2.500628       0.128263       1.333869 0.10387762E+02  0.10753475E+03                                 1.917248                            1.823451      -1.239837       2.292850                    0.995906       3.511343       9.698394       0.492926       1.200321      -0.729252       0.027087       0.001361       0.027084       0.038329      -0.008235       0.015066      -0.007715      -0.003974       0.024252      -0.016342      -0.006216       0.022558              1.927043       2.024131       0.133307       0.414534       1.813719       0.107844       1.943279           0.000124
           45              H       7.139404       2.974699       2.193121       0.091373       1.269151 0.94169495E+01  0.95592867E+02                                 1.886211                            1.755067      -0.984438       2.397763                    0.997893       3.586110       9.967562       0.491906       1.226615      -0.721745       0.017290      -0.032808       0.029085       0.047130      -0.003456       0.016803      -0.006076      -0.000133       0.011228      -0.016265      -0.003839       0.020103              1.952938       1.595057      -0.063036       0.067526       2.444473      -0.522355       1.819285           0.000157
           46              H       9.916822       4.367016      20.643528       0.091418       1.191658 0.86831263E+01  0.87253835E+02                                 1.867144                            1.727085      -1.152568       2.320001                    0.995379       3.769633      10.775539       0.473168       1.288198      -0.705770      -0.030860      -0.005033      -0.033091       0.045526      -0.002919       0.013856      -0.003692      -0.001872       0.003937      -0.014079      -0.001186       0.015265              1.928708       2.088516       0.303916       0.610455       1.699151       0.122926       1.998458           0.000214
           47              H      10.794225       6.489666      20.899783       0.137365       1.092281 0.78601433E+01  0.76931550E+02                                 1.755796                            1.641900      -1.278480       2.285601                    0.995298       3.498877       9.824636       0.486561       1.286158      -0.707063      -0.010602       0.030306      -0.020604       0.038149       0.000703       0.009632      -0.004870       0.000392      -0.019321      -0.013576       0.003639       0.009936              1.804793       1.468739      -0.169342       0.251212       2.123263      -0.431578       1.822376           0.000348
           48              H       4.544266      11.601969       0.292559       0.117034       1.168768 0.88733280E+01  0.88512668E+02                                 1.782735                            1.699424      -0.887251       2.450332                    0.998836       3.403213       9.296750       0.503082       1.220529      -0.724543      -0.006253       0.022010      -0.013392       0.026512       0.003665       0.000186      -0.005694       0.003836      -0.029818      -0.012198       0.002626       0.009572              1.811031       1.759481      -0.373852       0.255577       1.817933      -0.413716       1.855680          -0.002129
           49              H       4.800675      10.038810       0.518918       0.112451       1.267724 0.10578447E+02  0.11104901E+03                                 1.929678                            1.896331      -1.069053       2.362310                    0.997043       3.695149      10.598746       0.457694       1.274788      -0.711626       0.004741      -0.025619      -0.012090       0.028722       0.000077      -0.003713       0.007465       0.002671      -0.023353      -0.012330       0.004510       0.007820              1.921002       1.684432       0.135675       0.057106       2.294800       0.248547       1.783775           0.002458
           50              H       4.846748      11.042478       1.761758       0.104623       1.189101 0.88194748E+01  0.88554764E+02                                 1.840716                            1.717357      -1.171709       2.302228                    0.996719       3.709678      10.439335       0.486438       1.254035      -0.713859       0.004430       0.007784       0.025073       0.026625       0.007930       0.001335       0.004713       0.002956       0.008588      -0.010136       0.000809       0.009328              1.912624       1.656509      -0.087099      -0.362545       1.394018       0.051257       2.687346           0.002281
           51              H      14.559260      16.291444       7.326776       0.141727       1.081766 0.77235045E+01  0.73889488E+02                                 1.659081                            1.560105      -0.723733       2.550206                    0.999927       3.066334       8.015247       0.541768       1.181747      -0.735618      -0.019233      -0.018599       0.005816       0.027380      -0.000254      -0.005828       0.004496      -0.002433      -0.027334      -0.012346       0.004259       0.008087              1.704364       1.728096       0.475044      -0.077934       1.950402      -0.142937       1.434594           0.000019
           52              H      15.428651      17.073023       6.233419       0.112403       1.219261 0.94232951E+01  0.95270015E+02                                 1.809493                            1.729681      -1.015245       2.379036                    0.998530       3.544198       9.696358       0.508853       1.190585      -0.730223       0.001192       0.006832      -0.019929       0.021101      -0.004247      -0.002201      -0.001292      -0.015283       0.007095      -0.010398       0.002740       0.007659              1.840493       1.484698       0.004776      -0.036180       1.570871      -0.040312       2.465910           0.000029
           53              H       6.036646      16.750568       7.670586       0.121849       1.175585 0.91221750E+01  0.92215473E+02                                 1.832648                            1.756296      -0.912882       2.442645                    0.998524       3.515391       9.871911       0.477829       1.268026      -0.713075       0.018249      -0.001657       0.018930       0.026346      -0.002564       0.005934       0.007020      -0.005778       0.011566      -0.010748       0.000483       0.010265              1.861113       2.056508      -0.300644       0.366961       1.798290      -0.222268       1.728540           0.000037
           54              H       7.163448      18.446126       6.722440       0.115642       1.185170 0.87805326E+01  0.87237778E+02                                 1.766826                            1.667054      -1.074848       2.358080                    0.997338       3.484611       9.457782       0.519413       1.186888      -0.730621       0.021141      -0.025761      -0.011845       0.035367      -0.002446      -0.014890       0.006185       0.008323      -0.044237      -0.022323       0.002641       0.019682              1.804609       1.644444      -0.184510      -0.143523       2.315465       0.241753       1.453918           0.000146
           55              H       8.451507      20.395803       6.528113       0.105106       1.198538 0.84741396E+01  0.83889438E+02                                 1.821696                            1.668309      -0.921680       2.431707                    0.997805       3.510308       9.675103       0.502349       1.231653      -0.720093       0.035949      -0.003357      -0.015723       0.039380      -0.000114      -0.011205       0.005864      -0.003590      -0.052685      -0.022793       0.009198       0.013595              1.921256       2.610609       0.076336      -0.478349       1.503662       0.006067       1.649498           0.000026
           56              H       2.581116       1.063458       7.213596       0.104402       1.146345 0.84691746E+01  0.84306715E+02                                 1.798385                            1.691578      -1.079757       2.354397                    0.996461       3.656707      10.296352       0.485636       1.266992      -0.710958       0.022371       0.030809      -0.003997       0.038283       0.004931      -0.007129       0.004029      -0.013277      -0.046312      -0.019006       0.002927       0.016079              1.844830       2.095026       0.455472      -0.188594       1.968889      -0.086143       1.470574          -0.000050
           57              H      10.843315       2.391716       7.969551       0.107513       1.382359 0.10831147E+02  0.11321309E+03                                 1.968514                            1.864018      -1.092594       2.362242                    0.996488       3.526485       9.762177       0.487110       1.202976      -0.729425       0.025973       0.033844      -0.006695       0.043184       0.009442      -0.004146      -0.002252       0.011754      -0.014038      -0.008783      -0.005833       0.014615              1.987943       2.176654       0.356488      -0.237872       2.201407      -0.078657       1.585768          -0.001385
           58              H       8.132987       5.639755       8.176691       0.125885       1.345665 0.10499758E+02  0.10897539E+03                                 1.927706                            1.832620      -1.254177       2.285525                    0.995751       3.526497       9.749759       0.491994       1.199491      -0.729449       0.027418      -0.001048      -0.027131       0.038587       0.008326      -0.015457      -0.007583      -0.003797       0.025181      -0.016714      -0.006226       0.022940              1.937666       2.035870      -0.134597      -0.418717       1.822958       0.108858       1.954171           0.000154
           59              H       7.139401       7.702612       8.484197       0.091854       1.267384 0.94032128E+01  0.95428028E+02                                 1.885333                            1.754500      -0.980974       2.399365                    0.997914       3.583786       9.962994       0.491637       1.227614      -0.721526       0.017106       0.032908      -0.029011       0.047087       0.003668      -0.016673      -0.005839       0.000092       0.011928      -0.015987      -0.004078       0.020065              1.951880       1.594530       0.062761      -0.067330       2.442809      -0.521643       1.818301           0.000193
           60              H       4.908833       6.310289      11.388428       0.089636       1.196907 0.87233982E+01  0.87707159E+02                                 1.867663                            1.727204      -1.150476       2.320067                    0.995373       3.773755      10.769116       0.475033       1.282428      -0.706988      -0.031732       0.005055       0.033603       0.046493       0.002966      -0.013838      -0.003959      -0.002115       0.003975      -0.014132      -0.001216       0.015349              1.929397       2.089543      -0.304158      -0.611447       1.699118       0.123215       1.999531           0.000240
           61              H       5.786234       4.187639      11.132172       0.137327       1.087620 0.78163516E+01  0.76342207E+02                                 1.745407                            1.633174      -1.194409       2.322271                    0.996005       3.487736       9.760511       0.490064       1.279653      -0.708460      -0.010735      -0.030189       0.020911       0.038261      -0.000776      -0.009884      -0.004844      -0.000056      -0.019866      -0.013924       0.003922       0.010002              1.793631       1.461190       0.167444      -0.248685       2.108501      -0.426736       1.811201           0.000367
           62              H       9.552261      20.429970      10.384760       0.117606       1.167149 0.88587802E+01  0.88333626E+02                                 1.781247                            1.698172      -0.881920       2.452529                    0.998899       3.400744       9.289017       0.503191       1.220733      -0.724493      -0.005898      -0.021697       0.013163       0.026054      -0.002977      -0.000064      -0.005684       0.003745      -0.029310      -0.012000       0.003125       0.008876              1.809446       1.758016       0.373199      -0.255134       1.816208      -0.413015       1.854114          -0.002110
           63              H       4.800658       0.638501      10.158401       0.111798       1.266969 0.10567684E+02  0.11087828E+03                                 1.926491                            1.893371      -1.049844       2.370015                    0.997246       3.694682      10.585439       0.458898       1.272105      -0.712190       0.004830       0.025976       0.011993       0.029016      -0.000138       0.003900       0.007352       0.002116      -0.022821      -0.012159       0.004370       0.007789              1.917780       1.681856      -0.135301      -0.056962       2.290446       0.247818       1.781039           0.002472
           64              H       9.854747      20.989461       8.915561       0.105470       1.186868 0.88001853E+01  0.88318124E+02                                 1.838856                            1.715840      -1.172745       2.301824                    0.996738       3.706169      10.429006       0.486469       1.254564      -0.713740       0.004267      -0.007713      -0.024703       0.026228      -0.007920      -0.001330       0.005014       0.002770       0.008305      -0.010174       0.000652       0.009522              1.910563       1.654957       0.086935       0.361799       1.392895       0.051059       2.683837           0.002283
           65              H      12.984730       7.326768      15.740503       0.141152       1.083937 0.77409990E+01  0.74066669E+02                                 1.657497                            1.558775      -0.722469       2.548558                    0.999930       3.071690       8.018427       0.543850       1.177067      -0.736667       0.019218       0.005593       0.019097       0.027664       0.006204      -0.000152      -0.004482       0.012958       0.017232      -0.012760       0.004591       0.008169              1.702670       1.726158       0.077839       0.474068       1.433523       0.142781       1.948329           0.000005
           66              H      12.115342       6.233412      14.958923       0.113169       1.217902 0.94139810E+01  0.95184207E+02                                 1.810916                            1.731090      -1.025211       2.375808                    0.998461       3.542726       9.703370       0.507478       1.193705      -0.729501      -0.001276      -0.019612      -0.006758       0.020783       0.002037      -0.004429       0.001181      -0.011157       0.019305      -0.010397       0.002694       0.007703              1.841918       1.485938       0.036254       0.004808       2.467523       0.040050       1.572294           0.000032
           67              H      11.491345       7.670578      15.281378       0.123790       1.168870 0.90589849E+01  0.91436668E+02                                 1.827530                            1.751742      -0.914606       2.443140                    0.998529       3.504254       9.839782       0.477720       1.270259      -0.712614      -0.017151       0.018805       0.001871       0.025520      -0.005849      -0.002310      -0.007023      -0.008136       0.002479      -0.010431       0.000284       0.010147              1.855793       2.050190      -0.365189      -0.299051       1.723959       0.221237       1.793229           0.000038
           68              H      10.364547       6.722433      13.585820       0.116404       1.187849 0.88078804E+01  0.87610844E+02                                 1.772448                            1.671978      -1.088715       2.352724                    0.997305       3.488736       9.486231       0.517367       1.190203      -0.729835      -0.021019      -0.011798       0.025070       0.034778       0.015215      -0.002696      -0.005973       0.025919       0.009764      -0.022350       0.002476       0.019875              1.810540       1.649443       0.144253      -0.185554       1.457989      -0.243086       2.324187           0.000161
           69              H       9.076491       6.528107      11.636142       0.105631       1.200832 0.84953295E+01  0.84192278E+02                                 1.827945                            1.673407      -0.943923       2.423292                    0.997591       3.514519       9.707331       0.499988       1.236102      -0.719097      -0.035591      -0.015657       0.003148       0.039010       0.011225      -0.000415      -0.005915       0.024269       0.032569      -0.022815       0.008878       0.013937              1.928268       2.621893       0.481333       0.076790       1.654838      -0.006057       1.508074           0.000048
           70              H       9.938871       7.213591       9.613858       0.106259       1.143901 0.84501313E+01  0.84109472E+02                                 1.799395                            1.692455      -1.092571       2.349872                    0.996322       3.655235      10.307601       0.484086       1.271166      -0.710039      -0.021718      -0.003673      -0.029948       0.037176       0.007092       0.005263      -0.004078       0.016574       0.043019      -0.019049       0.002788       0.016261              1.845929       2.096474       0.188824       0.456017       1.471236       0.086266       1.970076          -0.000035
           71              H      11.692675       7.969545       8.285599       0.108971       1.383382 0.10844806E+02  0.11343817E+03                                 1.973300                            1.868224      -1.109596       2.356236                    0.996251       3.526048       9.777618       0.485178       1.206889      -0.728533      -0.025650      -0.007263      -0.033387       0.042725       0.003959       0.009402       0.001870       0.012748      -0.010179      -0.008703      -0.005650       0.014353              1.992895       2.182397       0.238851       0.357790       1.589110       0.078949       2.207177          -0.001361
           72              H       4.387008       8.176686       5.037559       0.126793       1.337231 0.10418979E+02  0.10792327E+03                                 1.919198                            1.825205      -1.240848       2.291892                    0.995909       3.516533       9.711088       0.493159       1.199028      -0.729554      -0.027344      -0.027272       0.001051       0.038634       0.015226       0.008233       0.007570      -0.014123      -0.006847      -0.016408      -0.006245       0.022653              1.928986       2.026253       0.415254      -0.133513       1.945272      -0.107946       1.815434           0.000146
           73              H       5.380598       8.484193       2.974701       0.090355       1.270275 0.94254735E+01  0.95683354E+02                                 1.885748                            1.754620      -0.977227       2.399934                    0.997948       3.588163       9.967456       0.492582       1.224882      -0.722133      -0.017025      -0.029409      -0.033433       0.047671       0.016889       0.003415       0.005746      -0.005819      -0.005931      -0.016241      -0.003859       0.020099              1.952456       1.594609       0.067539       0.063066       1.818883       0.522363       2.443876           0.000171
           74              H       7.611161      11.388422       4.367023       0.090276       1.195016 0.87106270E+01  0.87588668E+02                                 1.869738                            1.729075      -1.157939       2.317750                    0.995299       3.773980      10.787249       0.473258       1.287091      -0.706008       0.031240       0.033514      -0.005152       0.046105       0.013597       0.002968       0.003952      -0.003087       0.000787      -0.013829      -0.001351       0.015180              1.931569       2.091897       0.612311      -0.304693       2.001694      -0.123431       1.701117           0.000235
           75              H       6.733757      11.132166       6.489674       0.135267       1.093552 0.78659811E+01  0.76931583E+02                                 1.749963                            1.636959      -1.190073       2.322891                    0.996035       3.496957       9.785906       0.490231       1.277479      -0.708918       0.010213       0.021302       0.030721       0.038754       0.009994      -0.000399       0.004973       0.009900       0.009524      -0.013907       0.003522       0.010386              1.798522       1.464427       0.249791       0.168345       1.816075       0.428971       2.115066           0.000373
           76              H       7.975735      10.384752      11.601974       0.117159       1.168866 0.88756587E+01  0.88551880E+02                                 1.783726                            1.700366      -0.891030       2.448777                    0.998819       3.403959       9.303109       0.502566       1.221562      -0.724306       0.005765       0.013401       0.021690       0.026139       0.000176      -0.003156       0.005802       0.016838       0.009506      -0.012282       0.003154       0.009128              1.812045       1.760534       0.255650       0.374124       1.856580       0.413945       1.819020          -0.002093
           77              H       7.719327      10.158394      10.038815       0.111739       1.271171 0.10615788E+02  0.11153435E+03                                 1.932619                            1.899208      -1.061651       2.364837                    0.997086       3.701378      10.619544       0.457536       1.274161      -0.711744      -0.004814       0.011749      -0.026290       0.029196      -0.003859       0.000012      -0.007463       0.012859       0.007469      -0.012292       0.004341       0.007952              1.923901       1.687069       0.057180      -0.135965       1.786384      -0.248770       2.298248           0.002485
           78              H       7.673252       8.915554      11.042483       0.106066       1.185050 0.87841732E+01  0.88128213E+02                                 1.838041                            1.715102      -1.178207       2.300028                    0.996719       3.703763      10.424725       0.486163       1.255771      -0.713480      -0.004183      -0.024392       0.007585       0.025885       0.001600      -0.008001      -0.004785      -0.002674      -0.008459      -0.010100       0.000499       0.009601              1.909712       1.654117      -0.361543       0.086888       2.682619      -0.051165       1.392402           0.002291
           79              H       7.976727       3.350537      16.291453       0.141551       1.081522 0.77202994E+01  0.73837422E+02                                 1.657259                            1.558512      -0.723080       2.549678                    0.999927       3.066747       8.010295       0.542808       1.179824      -0.736055       0.019235      -0.006099      -0.018873       0.027630      -0.005758       0.000380      -0.004601       0.012810       0.017077      -0.012426       0.004215       0.008212              1.702428       1.726111      -0.077815      -0.474235       1.433174       0.142719       1.948000          -0.000002
           80              H       7.107338       4.443893      17.073032       0.111982       1.220599 0.94367606E+01  0.95443566E+02                                 1.811038                            1.731090      -1.017210       2.377914                    0.998472       3.547042       9.707154       0.508551       1.190824      -0.730161      -0.001719       0.020039       0.007001       0.021297      -0.001762       0.004680       0.001229      -0.011583       0.019403      -0.010641       0.002770       0.007871              1.842091       1.485802      -0.036146      -0.004797       2.468354       0.040155       1.572118           0.000030
           81              H       6.483341       3.006727      16.750577       0.121119       1.173495 0.91030504E+01  0.91990061E+02                                 1.832292                            1.755985      -0.918306       2.440871                    0.998461       3.512732       9.868395       0.477162       1.270240      -0.712639      -0.018152      -0.019091      -0.001537       0.026388       0.005859       0.002480      -0.007505      -0.008604       0.002667      -0.010856       0.000183       0.010673              1.860739       2.055912       0.366832       0.300514       1.728326       0.222291       1.797980           0.000017
           82              H       5.356540       3.954872      18.446135       0.115223       1.191009 0.88341401E+01  0.87910239E+02                                 1.772882                            1.672309      -1.076770       2.356635                    0.997373       3.493930       9.492811       0.518479       1.187134      -0.730532      -0.020868       0.011831      -0.025682       0.035143      -0.015546       0.002638      -0.006308       0.026582       0.009470      -0.022873       0.002482       0.020391              1.810959       1.649643      -0.144339       0.185770       1.458215      -0.243322       2.325019           0.000134
           83              H      14.084480       4.149198      20.395814       0.105450       1.200818 0.84964200E+01  0.84225248E+02                                 1.829998                            1.675118      -0.950572       2.421075                    0.997486       3.515141       9.717659       0.498900       1.238472      -0.718587      -0.035496       0.015426      -0.003266       0.038840      -0.011546       0.000356      -0.006018       0.024370       0.032067      -0.023019       0.008983       0.014036              1.930558       2.625434      -0.482149      -0.076991       1.656689      -0.006050       1.509551           0.000012
           84              H       9.938878       3.463720       1.063461       0.106461       1.140340 0.84197508E+01  0.83737667E+02                                 1.796530                            1.690167      -1.085423       2.353403                    0.996433       3.649285      10.288976       0.484053       1.272305      -0.709829      -0.021793       0.003562       0.030016       0.037264      -0.006964      -0.005000      -0.003927       0.016891       0.042688      -0.018949       0.002932       0.016017              1.842804       2.092490      -0.188191      -0.454127       1.469459       0.085903       1.966463          -0.000069
           85              H       1.676678       2.707766       2.391719       0.106448       1.387870 0.10881281E+02  0.11384939E+03                                 1.972004                            1.866916      -1.093319       2.361127                    0.996530       3.534040       9.782554       0.487365       1.201160      -0.729823      -0.025908       0.006936       0.034110       0.043391      -0.004195      -0.009790       0.001884       0.012953      -0.010035      -0.009012      -0.005810       0.014822              1.991563       2.180799      -0.238642      -0.358061       1.587955       0.079124       2.205935          -0.001425
           86              H       4.387004       2.500625       5.639760       0.125644       1.341100 0.10453783E+02  0.10836029E+03                                 1.921872                            1.827413      -1.243092       2.290437                    0.995918       3.521318       9.723688       0.493263       1.197929      -0.729814      -0.027571       0.027322      -0.001295       0.038837      -0.015458      -0.008407       0.007391      -0.014323      -0.006676      -0.016781      -0.006033       0.022815              1.931736       2.029468      -0.416660       0.133808       1.948248      -0.108229       1.817491           0.000137
           87              H       5.380588       2.193118       7.702618       0.091769       1.266851 0.93939332E+01  0.95265791E+02                                 1.880670                            1.750358      -0.966519       2.404886                    0.998135       3.581722       9.938517       0.493832       1.223031      -0.722539      -0.017160       0.028689       0.032626       0.046712      -0.016940      -0.003556       0.006206      -0.005868      -0.005543      -0.016393      -0.003959       0.020352              1.946928       1.590844      -0.067223      -0.062882       1.814053       0.519937       2.435887           0.000182
           88              H      12.619165      20.643517       6.310295       0.090212       1.197252 0.87316318E+01  0.87877408E+02                                 1.874217                            1.732812      -1.167956       2.313748                    0.995181       3.780026      10.819208       0.471939       1.289551      -0.705473       0.031470      -0.033286       0.005014       0.046081      -0.013793      -0.003202       0.003644      -0.003103       0.001390      -0.014112      -0.001129       0.015241              1.936370       2.097338      -0.614755       0.305988       2.006725      -0.123993       1.705048           0.000225
           89              H      11.741766      20.899773       4.187644       0.137251       1.089317 0.78338712E+01  0.76594177E+02                                 1.751090                            1.638028      -1.214920       2.314033                    0.995752       3.493214       9.796880       0.487741       1.284391      -0.707455       0.010662      -0.020860      -0.030396       0.038376      -0.009654       0.000794       0.004750       0.009839       0.009037      -0.013555       0.003680       0.009875              1.799681       1.465290      -0.249998      -0.168398       1.817227       0.429247       2.116526           0.000340
           90              H      12.983719       0.292553      20.429981       0.117573       1.171708 0.89001560E+01  0.88847761E+02                                 1.785685                            1.701886      -0.892070       2.447902                    0.998845       3.406512       9.309452       0.502762       1.220379      -0.724561       0.006006      -0.013442      -0.021588       0.026130       0.000024       0.003480       0.005861       0.016955       0.009279      -0.012340       0.002811       0.009529              1.814151       1.762123      -0.256518      -0.375016       1.859028       0.415364       1.821300          -0.002154
           91              H       7.719331       0.518917       0.638504       0.111873       1.274705 0.10653614E+02  0.11204797E+03                                 1.937618                            1.903712      -1.072250       2.360887                    0.997042       3.705415      10.641800       0.456523       1.275665      -0.711429      -0.004748      -0.012004       0.025856       0.028900       0.003748       0.000206      -0.007339       0.012710       0.008145      -0.012189       0.004532       0.007657              1.928945       1.690758      -0.057517       0.136633       1.790778      -0.250524       2.305300           0.002443
           92              H      12.681236       1.761751      20.989473       0.105172       1.193025 0.88560349E+01  0.89043947E+02                                 1.847256                            1.722768      -1.192069       2.293487                    0.996687       3.717987      10.481458       0.484725       1.256740      -0.713233      -0.004410       0.024582      -0.007763       0.026153      -0.001437       0.007974      -0.004910      -0.003102      -0.008458      -0.010223       0.000669       0.009554              1.919812       1.661968       0.364881      -0.087598       2.699609      -0.051828       1.397860           0.002263
           93              H      10.480727       5.614127      18.004094       0.141228       1.085555 0.77546503E+01  0.74240977E+02                                 1.660467                            1.561201      -0.723179       2.549057                    0.999922       3.072425       8.026591       0.542798       1.178655      -0.736310       0.019369      -0.018502       0.006167       0.027486       0.000026       0.005893       0.004614      -0.002507      -0.027844      -0.012600       0.004531       0.008069              1.705872       1.729707      -0.476035       0.078218       1.952398      -0.143278       1.435512          -0.000016
           94              H       9.611340       6.395706      16.910737       0.112129       1.222020 0.94496853E+01  0.95609465E+02                                 1.812689                            1.732453      -1.018373       2.377421                    0.998510       3.548230       9.713012       0.508259       1.191069      -0.730104      -0.001688       0.006853      -0.019890       0.021105       0.004166       0.001878      -0.001213      -0.015374       0.007838      -0.010395       0.002849       0.007546              1.843853       1.486788      -0.004847       0.036466       1.573296      -0.040421       2.471475           0.000035
           95              H       8.987341       6.073251      18.347904       0.121267       1.175995 0.91246501E+01  0.92241441E+02                                 1.832784                            1.756310      -0.906767       2.445212                    0.998502       3.515285       9.869809       0.477946       1.267703      -0.713162      -0.018152      -0.001564       0.019366       0.026589       0.002680      -0.005733       0.007366      -0.005683       0.011477      -0.010833       0.000383       0.010450              1.861293       2.056954       0.300768      -0.367382       1.798194      -0.222426       1.728733           0.000018
           96              H       7.860543       7.768809      17.399758       0.116007       1.189448 0.88223298E+01  0.87785701E+02                                 1.773648                            1.673045      -1.090909       2.351667                    0.997254       3.490526       9.491073       0.517372       1.189770      -0.729941      -0.020424      -0.025548      -0.011449       0.034654       0.002859       0.015118       0.006260       0.008462      -0.043954      -0.022373       0.002276       0.020097              1.811773       1.650501       0.185765       0.144442       2.325978       0.243333       1.458840           0.000150
           97              H       6.572487       9.718486      17.205431       0.103987       1.202512 0.85068543E+01  0.84296959E+02                                 1.826034                            1.671764      -0.925155       2.430153                    0.997855       3.515995       9.696531       0.501708       1.232005      -0.720020      -0.036219      -0.002820      -0.015516       0.039503       0.000411       0.011347       0.005761      -0.003615      -0.052250      -0.022710       0.008890       0.013820              1.926175       2.618660      -0.076707       0.480522       1.506664       0.006027       1.653200           0.000039
           98              H       7.434865      11.740769      17.890915       0.105058       1.142123 0.84318940E+01  0.83844168E+02                                 1.794174                            1.688056      -1.068748       2.359580                    0.996645       3.650039      10.272412       0.486047       1.267301      -0.710906      -0.022185       0.030726      -0.003831       0.038091      -0.005096       0.006909       0.003910      -0.012910      -0.046528      -0.018880       0.002828       0.016052              1.840352       2.089483      -0.453197       0.187815       1.963799      -0.085706       1.467774          -0.000050
           99              H       9.188667      13.069027      18.646869       0.107795       1.377872 0.10789839E+02  0.11267997E+03                                 1.964804                            1.860919      -1.089830       2.363795                    0.996474       3.521740       9.746450       0.487307       1.203570      -0.729294      -0.025880       0.033868      -0.007074       0.043207      -0.009380       0.003957      -0.001979       0.011622      -0.014319      -0.008660      -0.005777       0.014437              1.984125       2.172036      -0.354822       0.237022       2.196927      -0.078249       1.583412          -0.001406
          100              H      11.898998      16.317066      18.854009       0.128265       1.333865 0.10387722E+02  0.10753423E+03                                 1.917244                            1.823447      -1.239834       2.292852                    0.995906       3.511337       9.698372       0.492927       1.200321      -0.729252      -0.027087      -0.001361      -0.027085       0.038330      -0.008235       0.015066      -0.007715      -0.003974       0.024252      -0.016342      -0.006216       0.022558              1.927039       2.024126       0.133307       0.414532       1.813714       0.107844       1.943275           0.000121
          101              H      12.892587      18.379923      19.161516       0.091375       1.269148 0.94169238E+01  0.95592564E+02                                 1.886210                            1.755066      -0.984436       2.397765                    0.997893       3.586105       9.967554       0.491906       1.226617      -0.721744      -0.017290       0.032808      -0.029085       0.047130      -0.003456       0.016803      -0.006076      -0.000133       0.011228      -0.016265      -0.003839       0.020104              1.952937       1.595056      -0.063035       0.067526       2.444472      -0.522354       1.819284           0.000155
          102              H      10.115169      16.987606       0.711109       0.091419       1.191653 0.86830769E+01  0.87253220E+02                                 1.867139                            1.727081      -1.152563       2.320004                    0.995379       3.769623      10.775505       0.473168       1.288199      -0.705770       0.030859       0.005033       0.033091       0.045526      -0.002919       0.013856      -0.003692      -0.001872       0.003937      -0.014079      -0.001186       0.015265              1.928703       2.088510       0.303915       0.610452       1.699146       0.122926       1.998453           0.000215
          103              H       9.237766      14.864956       0.454854       0.137367       1.092277 0.78601045E+01  0.76931088E+02                                 1.755792                            1.641897      -1.278477       2.285603                    0.995298       3.498869       9.824614       0.486561       1.286160      -0.707063       0.010602      -0.030306       0.020604       0.038149       0.000703       0.009632      -0.004870       0.000392      -0.019321      -0.013575       0.003639       0.009936              1.804789       1.468737      -0.169341       0.251211       2.123258      -0.431576       1.822372           0.000349
          104              H      15.487725       9.752653      21.062078       0.117034       1.168766 0.88733068E+01  0.88512418E+02                                 1.782734                            1.699423      -0.887251       2.450333                    0.998836       3.403209       9.296742       0.503082       1.220531      -0.724542       0.006253      -0.022011       0.013392       0.026513       0.003665       0.000186      -0.005694       0.003836      -0.029818      -0.012198       0.002626       0.009572              1.811031       1.759480      -0.373852       0.255577       1.817933      -0.413716       1.855679          -0.002129
          105              H      15.231316      11.315812      20.835719       0.112452       1.267730 0.10578520E+02  0.11104997E+03                                 1.929684                            1.896337      -1.069057       2.362307                    0.997043       3.695161      10.598788       0.457694       1.274786      -0.711626      -0.004741       0.025618       0.012090       0.028722       0.000076      -0.003713       0.007466       0.002671      -0.023352      -0.012330       0.004510       0.007820              1.921008       1.684437       0.135676       0.057107       2.294807       0.248548       1.783780           0.002458
          106              H      15.185243      10.312144      19.592879       0.104623       1.189101 0.88194779E+01  0.88554810E+02                                 1.840717                            1.717358      -1.171709       2.302228                    0.996719       3.709679      10.439341       0.486437       1.254036      -0.713859      -0.004430      -0.007784      -0.025073       0.026625       0.007929       0.001335       0.004713       0.002956       0.008588      -0.010136       0.000809       0.009328              1.912625       1.656510      -0.087099      -0.362545       1.394019       0.051257       2.687347           0.002280
          107              H       5.472731       5.063178      14.027861       0.141722       1.081776 0.77235912E+01  0.73890533E+02                                 1.659093                            1.560115      -0.723732       2.550205                    0.999927       3.066350       8.015303       0.541766       1.181749      -0.735618       0.019233       0.018599      -0.005816       0.027380      -0.000255      -0.005828       0.004496      -0.002433      -0.027334      -0.012346       0.004259       0.008087              1.704376       1.728109       0.475050      -0.077935       1.950416      -0.142939       1.434603           0.000017
          108              H       4.603340       4.281599      15.121218       0.112400       1.219276 0.94234318E+01  0.95271734E+02                                 1.809506                            1.729692      -1.015256       2.379029                    0.998530       3.544223       9.696441       0.508852       1.190584      -0.730223      -0.001192      -0.006832       0.019928       0.021100      -0.004248      -0.002201      -0.001292      -0.015283       0.007094      -0.010398       0.002739       0.007659              1.840506       1.484707       0.004776      -0.036180       1.570881      -0.040313       2.465931           0.000027
          109              H      13.995345       4.604054      13.684051       0.121846       1.175587 0.91221987E+01  0.92215776E+02                                 1.832652                            1.756299      -0.912884       2.442644                    0.998524       3.515397       9.871933       0.477828       1.268027      -0.713075      -0.018249       0.001657      -0.018930       0.026346      -0.002564       0.005933       0.007020      -0.005778       0.011566      -0.010747       0.000483       0.010265              1.861116       2.056512      -0.300643       0.366962       1.798292      -0.222269       1.728544           0.000037
          110              H      12.868543       2.908496      14.632197       0.115638       1.185176 0.87805990E+01  0.87238620E+02                                 1.766835                            1.667062      -1.074860       2.358074                    0.997338       3.484622       9.457828       0.519411       1.186891      -0.730621      -0.021141       0.025761       0.011845       0.035368      -0.002446      -0.014890       0.006185       0.008323      -0.044237      -0.022323       0.002641       0.019682              1.804617       1.644450      -0.184509      -0.143523       2.315478       0.241755       1.453924           0.000143
          111              H      11.580484       0.958819      14.826524       0.105101       1.198537 0.84741424E+01  0.83889485E+02                                 1.821698                            1.668311      -0.921685       2.431705                    0.997805       3.510310       9.675115       0.502348       1.231657      -0.720092      -0.035949       0.003357       0.015723       0.039380      -0.000114      -0.011205       0.005864      -0.003590      -0.052685      -0.022793       0.009198       0.013595              1.921257       2.610607       0.076338      -0.478350       1.503664       0.006067       1.649500           0.000023
          112              H      17.450875      20.291164      14.141041       0.104397       1.146345 0.84691824E+01  0.84306852E+02                                 1.798390                            1.691582      -1.079761       2.354395                    0.996461       3.656714      10.296391       0.485634       1.266998      -0.710957      -0.022371      -0.030809       0.003997       0.038284       0.004931      -0.007129       0.004029      -0.013277      -0.046313      -0.019006       0.002927       0.016079              1.844835       2.095028       0.455475      -0.188595       1.968898      -0.086143       1.470578          -0.000051
          113              H       9.188676      18.962906      13.385086       0.107507       1.382416 0.10831715E+02  0.11322056E+03                                 1.968573                            1.864071      -1.092653       2.362214                    0.996487       3.526546       9.762426       0.487101       1.202982      -0.729423      -0.025976      -0.033843       0.006695       0.043185       0.009443      -0.004146      -0.002252       0.011754      -0.014039      -0.008783      -0.005833       0.014615              1.988004       2.176719       0.356503      -0.237885       2.201482      -0.078660       1.585811          -0.001388
          114              H      11.899004      15.714867      13.177946       0.125884       1.345665 0.10499757E+02  0.10897540E+03                                 1.927710                            1.832623      -1.254171       2.285528                    0.995751       3.526490       9.749749       0.491992       1.199495      -0.729448      -0.027418       0.001048       0.027131       0.038587       0.008326      -0.015457      -0.007583      -0.003798       0.025181      -0.016714      -0.006225       0.022940              1.937670       2.035874      -0.134596      -0.418719       1.822960       0.108857       1.954176           0.000151
          115              H      12.892590      13.652010      12.870440       0.091854       1.267386 0.94032272E+01  0.95428204E+02                                 1.885334                            1.754501      -0.980977       2.399364                    0.997914       3.583788       9.962999       0.491637       1.227613      -0.721527      -0.017106      -0.032908       0.029011       0.047087       0.003668      -0.016673      -0.005839       0.000092       0.011928      -0.015987      -0.004078       0.020065              1.951881       1.594530       0.062761      -0.067330       2.442811      -0.521644       1.818303           0.000191
          116              H      15.123158      15.044333       9.966209       0.089635       1.196912 0.87234377E+01  0.87707651E+02                                 1.867667                            1.727208      -1.150477       2.320065                    0.995373       3.773763      10.769143       0.475033       1.282427      -0.706988       0.031732      -0.005055      -0.033603       0.046493       0.002966      -0.013838      -0.003959      -0.002115       0.003975      -0.014132      -0.001216       0.015348              1.929401       2.089547      -0.304158      -0.611447       1.699121       0.123215       1.999534           0.000240
          117              H      14.245757      17.166983      10.222465       0.137325       1.087625 0.78163917E+01  0.76342657E+02                                 1.745408                            1.633175      -1.194410       2.322269                    0.996005       3.487742       9.760515       0.490066       1.279648      -0.708462       0.010735       0.030189      -0.020910       0.038261      -0.000776      -0.009884      -0.004844      -0.000057      -0.019866      -0.013924       0.003922       0.010002              1.793632       1.461190       0.167444      -0.248684       2.108504      -0.426738       1.811200           0.000367
          118              H      10.479730       0.924652      10.969877       0.117612       1.167081 0.88581290E+01  0.88325660E+02                                 1.781194                            1.698124      -0.881813       2.452589                    0.998900       3.400643       9.288716       0.503192       1.220753      -0.724489       0.005899       0.021698      -0.013163       0.026055      -0.002977      -0.000064      -0.005685       0.003747      -0.029312      -0.012002       0.003125       0.008876              1.809393       1.757964       0.373182      -0.255121       1.816154      -0.412996       1.854061          -0.002113
          119              H      15.231333      20.716121      11.196236       0.111797       1.266937 0.10567373E+02  0.11087422E+03                                 1.926461                            1.893346      -1.049823       2.370026                    0.997246       3.694644      10.585299       0.458900       1.272109      -0.712189      -0.004829      -0.025976      -0.011992       0.029015      -0.000139       0.003901       0.007352       0.002115      -0.022823      -0.012160       0.004370       0.007789              1.917749       1.681834      -0.135292      -0.056961       2.290392       0.247812       1.781019           0.002471
          120              H      10.177244       0.365161      12.439076       0.105473       1.186829 0.87998813E+01  0.88314531E+02                                 1.838838                            1.715828      -1.172704       2.301850                    0.996738       3.706122      10.428927       0.486462       1.254591      -0.713734      -0.004267       0.007713       0.024704       0.026229      -0.007921      -0.001330       0.005014       0.002771       0.008304      -0.010175       0.000652       0.009523              1.910541       1.654942       0.086935       0.361793       1.392887       0.051063       2.683794           0.002283
          121              C       7.721337      14.166231       6.312858      -0.252049      25.295406 0.37243812E+03  0.84349238E+04                                 7.329249                            6.250117       0.388202       2.102584                    0.998764      29.457313      83.476082       0.687584       0.393327      -1.078069      -0.042818      -0.043226       0.083025       0.102932       0.006635      -0.016391      -0.031232      -0.008967       0.146549      -0.032441      -0.031828       0.064269              7.941377       6.116338      -0.240151       0.039611       6.997862      -0.050390      10.709929           0.000105
          122              C       8.044851      13.819645       8.643289       0.134826      34.027058 0.40114927E+03  0.92170070E+04                                 9.165996                            6.753578       0.008093       2.004897                    0.999656      26.533970      74.713660       0.625215       0.426376      -1.060944      -0.022656      -0.009803      -0.069502       0.073756       0.012663       0.026527       0.002180       0.022103       0.098677      -0.034873      -0.012401       0.047274             10.664667      11.149000       2.624299       0.118475       6.125792      -1.768224      14.719210          -0.000555
          123              C       9.308871      14.345823       8.599726      -0.230011      35.892663 0.48573588E+03  0.11753833E+05                                 9.357685                            7.323024       0.000874       1.943859                    0.999704      31.538446      92.323081       0.611385       0.414011      -1.064550       0.037632       0.001506       0.033557       0.050443       0.020572      -0.013782      -0.013269       0.025420       0.081136      -0.038114      -0.001188       0.039302             10.328308      12.390793       2.631283       2.210654       6.035531      -0.547927      12.558600           0.011975
          124              C      10.078098      14.464555       9.762272      -0.096185      32.638902 0.42987471E+03  0.10112474E+05                                 8.900397                            6.947272       0.030611       1.976964                    0.999728      29.644509      86.208725       0.618404       0.421035      -1.057642      -0.036767      -0.010521      -0.030478       0.048902       0.028634      -0.005546      -0.008369       0.045512       0.017773      -0.040121       0.004010       0.036111              9.921725      12.461001       2.830617       1.324273       6.142359      -0.763175      11.161815           0.004316
          125              C       9.569284      14.061379      10.952153      -0.152586      36.285585 0.47014039E+03  0.11317103E+05                                 9.582927                            7.284770      -0.014681       1.949828                    0.999713      30.856813      90.957533       0.601123       0.423287      -1.055574      -0.026928      -0.010723      -0.016500       0.033352      -0.000532       0.027014       0.006119       0.013215       0.062323      -0.023489      -0.015107       0.038596             11.047275      15.501009       4.279155      -1.207906       7.060376      -1.522876      10.580440           0.009133
          126              C       8.264199      13.524310      11.027535      -0.065885      40.826664 0.47089042E+03  0.11251118E+05                                10.252403                            7.225622      -0.114499       1.946653                    0.999257      28.620004      81.925518       0.616550       0.415778      -1.068654       0.020996       0.004620       0.013410       0.025338       0.026878      -0.028022      -0.013073       0.037070       0.048926      -0.040853      -0.010716       0.051569             12.510159      15.969428       4.595735      -2.721393       7.350826      -2.334791      14.210223           0.003819
          127              C       7.488961      13.355182       9.873957       0.207094      32.675327 0.37893877E+03  0.86459634E+04                                 9.088948                            6.687508      -0.110013       1.978071                    0.999596      26.375852      75.780336       0.606556       0.442579      -1.043514      -0.082040      -0.049395       0.009314       0.096215       0.002634       0.001555       0.016622       0.011474      -0.112340      -0.042440       0.016819       0.025622             10.583138      12.266953       3.377912      -1.315552       6.767552      -2.012627      12.714908           0.010009
          128              C       7.769407      13.210824      12.328459       0.064074      31.580907 0.33572113E+03  0.74368949E+04                                 8.825147                            6.185769       0.118476       2.047540                    0.999671      26.613961      75.522566       0.646924       0.427405      -1.051889      -0.020158      -0.003134      -0.005047       0.021015      -0.039772       0.006887       0.008277      -0.073873      -0.083462      -0.045628      -0.022806       0.068434             10.779159      13.290406       3.993261      -4.735294       6.647615      -2.717439      12.399458           0.041409
          129              C      15.121148      11.982932      14.000954       0.387368      31.064776 0.31008370E+03  0.67636747E+04                                 9.091482                            6.160560      -0.174895       1.973572                    0.999385      24.547914      70.126948       0.611800       0.458979      -1.028765      -0.028793      -0.034410      -0.058830       0.073987      -0.040916      -0.006953       0.008532      -0.109173      -0.068989      -0.057176      -0.023563       0.080739             11.944850      10.125496       2.358594      -4.179548       6.087195      -2.339597      19.621860           0.009024
          130              C      14.561252      11.753369      15.356760       0.068327      39.232376 0.41521899E+03  0.96140327E+04                                10.210054                            6.855515      -0.120541       1.976009                    0.999209      26.505017      74.695937       0.623223       0.424457      -1.063116      -0.010651      -0.008999       0.022797       0.026723      -0.020280       0.013489       0.005247       0.013990      -0.036556      -0.026500      -0.002700       0.029199             13.544710       9.363619       3.078698      -5.045119       8.099537      -1.757464      23.170973          -0.000914
          131              C      14.966899      12.521068      16.424706      -0.168778      34.716818 0.43983852E+03  0.10403726E+05                                 9.343906                            7.049483       0.046925       1.987542                    0.999433      29.894705      87.104288       0.611164       0.423694      -1.056240       0.001910      -0.013358      -0.002620       0.013746      -0.002722       0.017077      -0.003900      -0.010078      -0.085219      -0.035139       0.013236       0.021903             11.110449       8.212115       1.836782      -3.050563       6.959608       0.334248      18.159624           0.002443
          132              C      14.374952      12.324819      17.654519       0.078873      27.246784 0.33760524E+03  0.74722160E+04                                 7.955178                            6.171171       0.271938       2.099726                    0.999830      26.236621      73.873119       0.654197       0.423016      -1.056990      -0.030889      -0.034210      -0.009720       0.047105      -0.017255       0.029746       0.012457      -0.004535      -0.076833      -0.048329       0.015048       0.033281              9.214434       7.693693       1.826213      -3.050848       6.432591       0.462773      13.517019           0.001946
          133              C      13.072872      10.642074      16.841762       0.078692      27.915064 0.33882951E+03  0.75009640E+04                                 8.040540                            6.157837       0.273212       2.095836                    0.999765      26.302359      73.900883       0.659271       0.419669      -1.059818       0.023436       0.037690       0.028176       0.052570      -0.010488       0.020066      -0.013419      -0.001046      -0.107534      -0.044043       0.007818       0.036225              9.307328       7.611990       2.497457      -2.782182       6.930920       0.533838      13.379072           0.002772
          134              C      13.593705      10.779812      15.573937      -0.161407      34.231732 0.43548192E+03  0.10240010E+05                                 9.168329                            6.964196       0.153861       2.026442                    0.999635      29.276742      84.107700       0.623696       0.417641      -1.063677       0.009048       0.010097      -0.004354       0.014240      -0.011368       0.008984       0.015760       0.003711      -0.015527      -0.025108       0.009546       0.015562             10.687073       8.522310       3.137634      -3.399480       8.108153      -0.397976      15.430756           0.002777
          135              C      12.562064      11.486865      10.414443      -0.204229      23.470383 0.35936477E+03  0.81313851E+04                                 7.051644                            6.193334       0.117536       2.006603                    0.998499      30.102942      87.528921       0.676289       0.400262      -1.064797       0.132219      -0.023583      -0.033484       0.138417      -0.010982      -0.019008      -0.011696       0.100568      -0.012285      -0.053444      -0.005176       0.058621              7.508172       8.768788      -0.779278       0.586404       7.962074       0.495383       5.793653           0.011109
          136              C      12.729341      17.865708       4.364461      -0.247346      25.233934 0.37124865E+03  0.84020382E+04                                 7.320158                            6.241965       0.386452       2.102640                    0.998716      29.412488      83.344669       0.687666       0.393558      -1.077811      -0.040070       0.043953      -0.082965       0.102081      -0.004505       0.018864      -0.031432      -0.009338       0.142753      -0.034771      -0.029277       0.064048              7.931133       6.110980       0.241394      -0.038414       6.990766      -0.049348      10.691652           0.000084
          137              C      13.052861      18.212294       2.034029       0.135923      34.000567 0.40081359E+03  0.92076861E+04                                 9.162927                            6.751875       0.007467       2.004918                    0.999680      26.521943      74.681729       0.625116       0.426518      -1.060819      -0.023158       0.010122       0.071558       0.075890      -0.011820      -0.028247       0.002349       0.021874       0.098050      -0.034277      -0.014210       0.048487             10.660348      11.146640      -2.623772      -0.120630       6.123764      -1.765824      14.710639          -0.000591
          138              C      14.316880      17.686116       2.077593      -0.227803      35.801330 0.48416689E+03  0.11705947E+05                                 9.341996                            7.311158      -0.000200       1.944234                    0.999701      31.484935      92.115919       0.611908       0.414008      -1.064593       0.038938      -0.001975      -0.033201       0.051209      -0.021061       0.013751      -0.013222       0.026212       0.082973      -0.039033      -0.000740       0.039772             10.310551      12.369844      -2.626748      -2.207734       6.025544      -0.546519      12.536265           0.011900
          139              C       5.070110      17.567384       0.915046      -0.096252      32.653187 0.43018080E+03  0.10122005E+05                                 8.903534                            6.949893       0.031235       1.976906                    0.999757      29.659108      86.275850       0.618236       0.421053      -1.057576      -0.034970       0.010690       0.029186       0.046787      -0.028570       0.004810      -0.009660       0.044623       0.016850      -0.040025       0.004119       0.035906              9.924792      12.467472      -2.831867      -1.326950       6.144537      -0.762033      11.162368           0.004255
          140              C       9.569275      17.970554      21.079803      -0.155488      36.427066 0.47255456E+03  0.11390613E+05                                 9.609503                            7.305509      -0.019445       1.947424                    0.999696      30.937191      91.277662       0.599972       0.423526      -1.055349      -0.026209       0.008269       0.016109       0.031856       0.002166      -0.028740       0.004943       0.010274       0.065105      -0.025893      -0.014106       0.040000             11.077368      15.547960      -4.293113       1.212547       7.080548      -1.526487      10.603596           0.009077
          141              C      18.280191      18.507623      21.004421      -0.063742      40.683638 0.46917715E+03  0.11197835E+05                                10.222621                            7.208050      -0.103665       1.950595                    0.999274      28.561463      81.661965       0.617986       0.415269      -1.069185       0.023103      -0.005620      -0.013343       0.027265      -0.026714       0.029516      -0.013149       0.040097       0.050760      -0.041908      -0.011560       0.053468             12.470062      15.918081      -4.578347       2.704310       7.329077      -2.323033      14.163027           0.003780
          142              C      12.496975      18.676757       0.803361       0.206614      32.747985 0.37990016E+03  0.86737785E+04                                 9.103197                            6.696889      -0.108183       1.977770                    0.999604      26.410654      75.917123       0.605981       0.442698      -1.043398      -0.082410       0.050316      -0.007744       0.096866      -0.003334      -0.002483       0.016020       0.009929      -0.108874      -0.041058       0.015835       0.025223             10.600316      12.291043      -3.385559       1.317569       6.778099      -2.015500      12.731806           0.009967
          143              C      17.785402      18.821109      19.703496       0.067014      31.431755 0.33393660E+03  0.73864470E+04                                 8.797383                            6.169271       0.128036       2.051480                    0.999680      26.531162      75.196534       0.647888       0.427400      -1.052044      -0.017720       0.003560       0.003012       0.018323       0.038110      -0.007797       0.009414      -0.073496      -0.084869      -0.045684      -0.021735       0.067419             10.742266      13.243616      -3.977351       4.712659       6.626078      -2.705000      12.357105           0.041338
          144              C      15.121149      20.049001      18.031001       0.388148      30.983478 0.30926993E+03  0.67412342E+04                                 9.074500                            6.151759      -0.169573       1.975749                    0.999267      24.514453      69.998191       0.612368       0.458873      -1.028864      -0.029198       0.032789       0.058668       0.073277       0.040460       0.006993       0.009598      -0.108227      -0.069664      -0.056361      -0.024053       0.080414             11.918088      10.105465      -2.353083       4.164943       6.076221      -2.332085      19.572579           0.008992
          145              C      14.561256      20.278564      16.675195       0.067607      39.272848 0.41577654E+03  0.96301725E+04                                10.216390                            6.860032      -0.121379       1.975298                    0.999223      26.524397      74.763095       0.623029       0.424447      -1.063123      -0.008658       0.009129      -0.022890       0.026120       0.019449      -0.013015       0.005787       0.015228      -0.038734      -0.026313      -0.002493       0.028806             13.551576       9.369458      -3.081653       5.047110       8.104709      -1.758470      23.180560          -0.000941
          146              C      14.966905      19.510865      15.607250      -0.167611      34.623125 0.43844633E+03  0.10362054E+05                                 9.325318                            7.036727       0.043640       1.986991                    0.999427      29.850012      86.923001       0.611956       0.423503      -1.056413       0.002072       0.012339       0.002935       0.012852       0.000151      -0.017795      -0.002875      -0.008719      -0.089649      -0.036720       0.016788       0.019931             11.085196       8.198588      -1.836563       3.041054       6.949089       0.333255      18.107911           0.002419
          147              C      14.374961      19.707114      14.377436       0.078417      27.252232 0.33774201E+03  0.74762862E+04                                 7.959808                            6.175625       0.266894       2.098224                    0.999828      26.233703      73.879290       0.653427       0.423456      -1.056676      -0.031691       0.035160       0.010937       0.048582       0.018750      -0.027563       0.011380      -0.003662      -0.076707      -0.046394       0.012235       0.034160              9.219083       7.700228      -1.827670       3.054789       6.435423       0.460180      13.521596           0.001949
          148              C       8.064867       0.035231      15.190194       0.079143      27.892709 0.33846138E+03  0.74908237E+04                                 8.035863                            6.153654       0.271632       2.095819                    0.999763      26.290545      73.859335       0.659625       0.419554      -1.059883       0.023802      -0.037942      -0.027612       0.052617       0.010086      -0.019635      -0.012781      -0.002040      -0.108444      -0.043949       0.008446       0.035503              9.301714       7.608782      -2.497890       2.780466       6.928366       0.532492      13.367993           0.002741
          149              C      13.593711      21.252121      16.458019      -0.163781      34.299248 0.43662593E+03  0.10273155E+05                                 9.176121                            6.969564       0.155583       2.026374                    0.999594      29.317732      84.237915       0.623992       0.417189      -1.064016       0.011045      -0.011831       0.003021       0.016465       0.012791      -0.008071       0.015040       0.003113      -0.017981      -0.024833       0.007749       0.017085             10.696264       8.529550      -3.140668       3.403872       8.114432      -0.399541      15.444812           0.002708
          150              C       7.554080      20.545074       0.262876      -0.202745      23.406155 0.35790500E+03  0.80892148E+04                                 7.031971                            6.173891       0.075401       1.996963                    0.998713      30.051976      87.299548       0.678557       0.399375      -1.065507       0.134079       0.021821       0.033213       0.139845       0.012742       0.020001      -0.011276       0.100771      -0.013376      -0.053784      -0.005874       0.059658              7.487396       8.733945       0.776627      -0.583859       7.946763       0.491881       5.781480           0.011018
          151              C      10.225341      15.041772       3.488921      -0.245975      25.178140 0.37010011E+03  0.83688616E+04                                 7.306049                            6.229284       0.392035       2.104810                    0.998735      29.370893      83.168471       0.688923       0.393177      -1.078162      -0.041685      -0.084026      -0.044068       0.103634       0.020072       0.005619       0.032004      -0.078039      -0.062705      -0.035147      -0.031236       0.066383              7.915758       6.101875      -0.040707      -0.240651      10.666414       0.047244       6.978984           0.000082
          152              C      10.548856      12.711341       3.142335       0.136320      33.997512 0.40076700E+03  0.92064151E+04                                 9.162300                            6.751516       0.007554       2.004845                    0.999657      26.521365      74.681058       0.625123       0.426523      -1.060809      -0.022878       0.069827      -0.010387       0.074210      -0.027677       0.012965      -0.002222      -0.038547      -0.086305      -0.036069      -0.012876       0.048945             10.659666      11.145767      -0.120073       2.623788      14.709736       1.765370       6.123494          -0.000571
          153              C      11.812875      12.754905       3.668513      -0.228776      35.874333 0.48542140E+03  0.11744589E+05                                 9.355306                            7.321290       0.002582       1.944291                    0.999699      31.526426      92.288331       0.611364       0.414083      -1.064479       0.039545      -0.034646       0.002319       0.052626       0.013229       0.021001       0.013314      -0.027324      -0.080882      -0.038950      -0.000203       0.039154             10.325371      12.386425      -2.210229       2.630636      12.555704       0.547394       6.033984           0.011950
          154              C      12.582103      11.592359       3.787245      -0.094725      32.609895 0.42936277E+03  0.10098308E+05                                 8.898999                            6.946713       0.025053       1.975715                    0.999730      29.627207      86.174053       0.617897       0.421469      -1.057277      -0.033746       0.028641      -0.008885       0.045144       0.006838       0.029632       0.009745       0.014050      -0.078817      -0.041421       0.003390       0.038031              9.919679      12.457221      -1.325592       2.829187      11.160337       0.762074       6.141479           0.004307
          155              C      12.073290      10.402479       3.384069      -0.154733      36.410773 0.47213087E+03  0.11378109E+05                                 9.609974                            7.304999      -0.021854       1.947051                    0.999706      30.917603      91.217505       0.599638       0.423847      -1.055125      -0.024427       0.014421      -0.009356       0.029869      -0.027808      -0.002496      -0.006119      -0.026510      -0.049808      -0.025747      -0.013626       0.039373             11.079440      15.549345       1.217412       4.294639      10.607013       1.528907       7.081963           0.009126
          156              C      10.768205      10.327097       2.847000      -0.060876      40.632258 0.46831318E+03  0.11173095E+05                                10.218209                            7.203969      -0.109429       1.949088                    0.999260      28.534274      81.593771       0.617775       0.415565      -1.068896       0.022469      -0.014705       0.004714       0.027264       0.029622       0.027319       0.014853      -0.007038      -0.086350      -0.042712      -0.011959       0.054671             12.465917      15.908959       2.707904       4.576312      14.162120       2.324637       7.326672           0.003806
          157              C       9.992968      11.480674       2.677871       0.206955      32.697292 0.37923370E+03  0.86543290E+04                                 9.093372                            6.690630      -0.108620       1.978260                    0.999591      26.381376      75.802035       0.606347       0.442648      -1.043480      -0.084051      -0.008897      -0.051156       0.098796      -0.001309       0.002655      -0.016041       0.061371       0.040312      -0.042046       0.016878       0.025168             10.588274      12.273218       1.315457       3.379943      12.721271       2.013096       6.770332           0.009982
          158              C      10.273414       9.026173       2.533514       0.059794      31.697654 0.33712896E+03  0.74757525E+04                                 8.849661                            6.201335       0.114591       2.045918                    0.999687      26.659952      75.687104       0.645716       0.427765      -1.051688      -0.016319       0.002181      -0.001596       0.016542      -0.009182      -0.039733      -0.009538       0.004953       0.155424      -0.048147      -0.021032       0.069180             10.812154      13.330511       4.761547       4.007819      12.438349       2.731270       6.667603           0.041375
          159              C       7.609159       7.353679       1.305623       0.385532      31.055849 0.31006883E+03  0.67628339E+04                                 9.086894                            6.158710      -0.173661       1.974196                    0.999314      24.547597      70.108619       0.612185       0.458725      -1.028973      -0.028133       0.059316      -0.034605       0.074212       0.005984      -0.040262      -0.009974      -0.018456       0.197112      -0.055666      -0.024658       0.080323             11.937190      10.118719       4.173474       2.356599      19.608659       2.336952       6.084193           0.008996
          160              C       7.049264       5.997874       1.076060       0.070743      39.173144 0.41447763E+03  0.95932301E+04                                10.204421                            6.852532      -0.120190       1.976259                    0.999249      26.477874      74.621803       0.622888       0.424847      -1.062800      -0.008631      -0.021716      -0.009170       0.025103      -0.013174      -0.019333      -0.005188       0.024222      -0.003253      -0.025610      -0.002356       0.027967             13.536202       9.359119       5.040654       3.077997      23.153252       1.756304       8.096235          -0.000932
          161              C       7.454910       4.929929       1.843759      -0.171457      34.750723 0.44041294E+03  0.10420107E+05                                 9.347315                            7.051929       0.038648       1.984802                    0.999380      29.914627      87.157467       0.611374       0.423435      -1.056463       0.000086       0.002453      -0.014251       0.014461      -0.019167      -0.003860       0.002695       0.038281       0.057200      -0.036639       0.013659       0.022980             11.114868       8.214643       3.051917       1.836839      18.168435      -0.333866       6.961528           0.002407
          162              C       6.862964       3.700116       1.647510       0.078751      27.271112 0.33800333E+03  0.74836452E+04                                 7.961362                            6.175825       0.270521       2.099187                    0.999831      26.251802      73.942163       0.653753       0.423156      -1.056845      -0.031171       0.011309      -0.035378       0.048488      -0.028928      -0.017957      -0.012229       0.034815       0.044488      -0.047401       0.014129       0.033273              9.221667       7.699840       3.053161       1.827691      13.527969      -0.463170       6.437191           0.001935
          163              C       5.560886       4.512874      -0.035235       0.075815      27.991240 0.33997137E+03  0.75332083E+04                                 8.058105                            6.170615       0.262818       2.092437                    0.999771      26.346967      74.080794       0.658147       0.419997      -1.059522       0.024280      -0.028757       0.038689       0.053975      -0.020987      -0.011451       0.013015       0.054221       0.057251      -0.045044       0.007445       0.037600              9.328732       7.626070       2.789411       2.499940      13.417525      -0.538212       6.942601           0.002734
          164              C       6.081719       5.780698       0.102502      -0.163123      34.249469 0.43581026E+03  0.10248731E+05                                 9.164206                            6.960047       0.165234       2.029428                    0.999606      29.295894      84.141879       0.624849       0.416829      -1.064291       0.009023       0.000846       0.011107       0.014335      -0.007215      -0.012037      -0.014772       0.008678       0.004835      -0.023476       0.006986       0.016490             10.682263       8.516263       3.393342       3.135472      15.425617       0.391687       8.104908           0.002721
          165              C       5.050074      10.940189       0.809554      -0.202297      23.445163 0.35879592E+03  0.81149229E+04                                 7.045764                            6.187866       0.068382       1.994699                    0.998671      30.073781      87.411549       0.676712       0.400189      -1.064895       0.133492       0.033788      -0.021712       0.139402       0.018754      -0.013208       0.010875       0.057288      -0.140504      -0.052498      -0.006046       0.058544              7.501956       8.759385      -0.585964      -0.779355       5.788577      -0.494335       7.957906           0.011045
          166              C      15.233338      16.990167       7.188398      -0.249068      25.248619 0.37151561E+03  0.84089714E+04                                 7.320459                            6.242053       0.387530       2.102927                    0.998758      29.424111      83.361956       0.688068       0.393287      -1.078076      -0.040569       0.083203       0.043468       0.102265      -0.018136      -0.005584       0.031060      -0.078064      -0.059577      -0.033753      -0.030973       0.064726              7.931654       6.112084       0.039244       0.241662      10.693291       0.048600       6.989587           0.000105
          167              C      15.556856      19.320598       7.534984       0.137340      33.998097 0.40075358E+03  0.92063801E+04                                 9.163903                            6.752469      -0.000073       2.002215                    0.999629      26.519620      74.686537       0.624907       0.426657      -1.060685      -0.022853      -0.069599       0.011004       0.074076       0.025978      -0.014954      -0.002014      -0.039313      -0.082952      -0.037042      -0.010346       0.047387             10.661674      11.146920       0.120290      -2.623317      14.713952       1.765899       6.124150          -0.000569
          168              C       6.804875      19.277034       7.008805      -0.228933      35.893991 0.48579203E+03  0.11755763E+05                                 9.359730                            7.325496      -0.036463       1.934468                    0.999829      31.534110      92.318576       0.611013       0.414243      -1.064380       0.039617       0.034380      -0.002463       0.052512      -0.014251      -0.021507       0.012923      -0.028505      -0.078669      -0.038863      -0.001031       0.039895             10.329805      12.395208       2.213755      -2.632022      12.557069       0.545810       6.037139           0.011921
          169              C       7.574105      20.439580       6.890074      -0.096513      32.675724 0.43056932E+03  0.10133991E+05                                 8.911870                            6.957847       0.028700       1.976110                    0.999728      29.665767      86.322844       0.617207       0.421636      -1.057151      -0.034859      -0.028695       0.010081       0.046262      -0.005815      -0.028364       0.008288       0.013212      -0.075763      -0.039598       0.003891       0.035706              9.933075      12.472934       1.328825      -2.831906      11.176396       0.762870       6.149896           0.004273
          170              C       2.057279       0.274832       7.293249      -0.152581      36.315592 0.47070387E+03  0.11334110E+05                                 9.588348                            7.289977      -0.014365       1.949362                    0.999703      30.876980      91.032099       0.600801       0.423385      -1.055508      -0.024888      -0.014221       0.009776       0.030286       0.027989       0.001454      -0.005789      -0.027261      -0.052953      -0.024941      -0.015313       0.040255             11.052176      15.507353      -1.206047      -4.280278      10.585298       1.522524       7.063877           0.009087
          171              C      10.768193       0.350214       7.830318      -0.060490      40.601655 0.46797411E+03  0.11162820E+05                                10.214459                            7.202409      -0.107516       1.949960                    0.999258      28.517698      81.534470       0.617716       0.415686      -1.068834       0.020908       0.012738      -0.004982       0.024984      -0.028082      -0.026185       0.014219      -0.007568      -0.086574      -0.041906      -0.010641       0.052547             12.460453      15.902656      -2.705376      -4.573739      14.155414       2.323199       7.323289           0.003784
          172              C      15.000968      20.551265       7.999447       0.203251      32.761715 0.38012096E+03  0.86793864E+04                                 9.102522                            6.696755      -0.110268       1.977375                    0.999589      26.417885      75.920559       0.606318       0.442424      -1.043643      -0.083506       0.007907       0.050960       0.098147       0.001047      -0.001668      -0.015010       0.062571       0.043077      -0.042437       0.017769       0.024669             10.599203      12.286918      -1.319446      -3.383928      12.733770       2.016354       6.776922           0.009986
          173              C      10.273404       1.651138       8.143804       0.064348      31.576396 0.33572567E+03  0.74367300E+04                                 8.825488                            6.186970       0.124871       2.049701                    0.999692      26.607785      75.494048       0.646705       0.427566      -1.051832      -0.019860      -0.002476       0.003254       0.020277       0.008020       0.037325      -0.009143       0.005097       0.153340      -0.045501      -0.021456       0.066957             10.778704      13.288493      -4.736385      -3.992663      12.399664       2.718389       6.647956           0.041392
          174              C       7.609147       3.323632       9.371696       0.388546      31.045168 0.30986775E+03  0.67579817E+04                                 9.089805                            6.159874      -0.175871       1.973380                    0.999352      24.535219      70.092167       0.611599       0.459197      -1.028613      -0.028687      -0.058661       0.034404       0.073808      -0.005053       0.040939      -0.008215      -0.019391       0.193649      -0.056027      -0.023307       0.079334             11.941651      10.122802      -4.178181      -2.358239      19.616151       2.339217       6.086000           0.009010
          175              C       7.049254       4.679437       9.601258       0.069367      39.239421 0.41532899E+03  0.96177393E+04                                10.213214                            6.857853      -0.120539       1.975849                    0.999238      26.508804      74.724385       0.622888       0.424635      -1.062947      -0.010232       0.023164       0.009576       0.027073       0.014764       0.018351      -0.005348       0.024921      -0.005238      -0.026315      -0.001725       0.028041             13.547890       9.365730      -5.044951      -3.079592      23.176182       1.756389       8.101757          -0.000912
          176              C       7.454903       5.747382       8.833559      -0.168034      34.601445 0.43802232E+03  0.10349833E+05                                 9.321300                            7.032750       0.042079       1.986947                    0.999406      29.841425      86.897071       0.612186       0.423434      -1.056426       0.001818      -0.002850       0.012198       0.012658       0.018633       0.001460       0.004704       0.039670       0.059257      -0.037349       0.015315       0.022034             11.081009       8.196573      -3.040860      -1.837490      18.099496      -0.332368       6.946958           0.002456
          177              C       6.862958       6.977195       9.029808       0.077882      27.313676 0.33868019E+03  0.75023958E+04                                 7.969405                            6.181923       0.272186       2.099162                    0.999854      26.277310      74.033008       0.653442       0.423145      -1.056850      -0.031946      -0.011195       0.035166       0.048811       0.028191       0.016991      -0.011392       0.035565       0.044610      -0.046281       0.013718       0.032563              9.231434       7.710363      -3.061447      -1.829900      13.542036      -0.460120       6.441902           0.001975
          178              C       5.560876       6.164437      10.712554       0.079987      27.870314 0.33811689E+03  0.74815389E+04                                 8.034849                            6.153991       0.271064       2.095822                    0.999762      26.273162      73.810181       0.659028       0.420028      -1.059550       0.023792       0.026090      -0.037622       0.051596       0.020290       0.010111       0.013816       0.053211       0.057522      -0.044639       0.008396       0.036243              9.299960       7.607205      -2.779298      -2.495985      13.365956      -0.533524       6.926720           0.002786
          179              C       6.081707       4.896613      10.574816      -0.165698      34.346525 0.43738948E+03  0.10296082E+05                                 9.187555                            6.978968       0.152477       2.025384                    0.999613      29.339390      84.332906       0.623099       0.417585      -1.063715       0.010670      -0.002851      -0.010654       0.015346       0.008806       0.013351      -0.014625       0.008903       0.003674      -0.025084       0.008215       0.016869             10.709610       8.541464      -3.410634      -3.144639      15.463492       0.402944       8.123875           0.002771
          180              C      10.058070      21.091750       9.867764      -0.203865      23.464361 0.35923846E+03  0.81272292E+04                                 7.050784                            6.193139       0.065415       1.993648                    0.998671      30.085446      87.450547       0.676202       0.400378      -1.064797       0.132951      -0.032203       0.022941       0.138705      -0.019222       0.012044       0.010809       0.057396      -0.142808      -0.052792      -0.006226       0.059018              7.507047       8.767662       0.586349       0.780442       5.790593      -0.495302       7.962887           0.011087
          181              C      12.310654       7.188391      15.041779      -0.252048      25.295382 0.37243759E+03  0.84349087E+04                                 7.329242                            6.250111       0.388205       2.102585                    0.998764      29.457294      83.476002       0.687584       0.393327      -1.078069       0.042819       0.043225      -0.083025       0.102932       0.006635      -0.016391      -0.031231      -0.008966       0.146548      -0.032440      -0.031828       0.064268              7.941371       6.116336      -0.240153       0.039611       6.997851      -0.050389      10.709925           0.000101
          182              C      11.987140       7.534977      12.711348       0.134826      34.027021 0.40114872E+03  0.92169911E+04                                 9.165991                            6.753574       0.008092       2.004897                    0.999656      26.533949      74.713587       0.625215       0.426376      -1.060944       0.022657       0.009801       0.069502       0.073756       0.012663       0.026527       0.002180       0.022102       0.098676      -0.034872      -0.012401       0.047274             10.664663      11.148990       2.624296       0.118476       6.125788      -1.768220      14.719211          -0.000555
          183              C      10.723120       7.008799      12.754911      -0.230012      35.892644 0.48573556E+03  0.11753824E+05                                 9.357684                            7.323024       0.000872       1.943859                    0.999704      31.538421      92.322998       0.611385       0.414011      -1.064550      -0.037631      -0.001509      -0.033557       0.050443       0.020572      -0.013781      -0.013270       0.025419       0.081133      -0.038113      -0.001189       0.039301             10.328309      12.390789       2.631284       2.210657       6.035531      -0.547922      12.558607           0.011973
          184              C       9.953893       6.890067      11.592365      -0.096185      32.638878 0.42987429E+03  0.10112460E+05                                 8.900390                            6.947267       0.030615       1.976965                    0.999728      29.644491      86.208627       0.618405       0.421035      -1.057642       0.036767       0.010520       0.030478       0.048902       0.028634      -0.005546      -0.008370       0.045511       0.017771      -0.040121       0.004010       0.036111              9.921718      12.460983       2.830616       1.324273       6.142356      -0.763171      11.161815           0.004316
          185              C      10.462707       7.293243      10.402484      -0.152588      36.285652 0.47014139E+03  0.11317133E+05                                 9.582939                            7.284778      -0.014683       1.949826                    0.999713      30.856848      90.957664       0.601122       0.423287      -1.055574       0.026928       0.010723       0.016499       0.033352      -0.000532       0.027014       0.006118       0.013215       0.062324      -0.023489      -0.015108       0.038596             11.047291      15.501029       4.279165      -1.207906       7.060388      -1.522875      10.580455           0.009136
          186              C      11.767792       7.830312      10.327102      -0.065884      40.826620 0.47088975E+03  0.11251098E+05                                10.252395                            7.225616      -0.114499       1.946653                    0.999257      28.619984      81.925439       0.616550       0.415778      -1.068654      -0.020996      -0.004621      -0.013410       0.025338       0.026878      -0.028022      -0.013074       0.037070       0.048926      -0.040853      -0.010716       0.051569             12.510150      15.969413       4.595731      -2.721389       7.350821      -2.334787      14.210217           0.003821
          187              C      12.543030       7.999440      11.480680       0.207092      32.675339 0.37893888E+03  0.86459666E+04                                 9.088951                            6.687510      -0.110012       1.978071                    0.999596      26.375855      75.780351       0.606556       0.442579      -1.043514       0.082041       0.049395      -0.009315       0.096215       0.002634       0.001556       0.016621       0.011474      -0.112341      -0.042440       0.016818       0.025622             10.583144      12.266958       3.377913      -1.315551       6.767553      -2.012626      12.714920           0.010009
          188              C      12.262584       8.143798       9.026178       0.064071      31.580959 0.33572162E+03  0.74369106E+04                                 8.825166                            6.185780       0.118466       2.047537                    0.999671      26.613983      75.522720       0.646922       0.427406      -1.051888       0.020158       0.003134       0.005046       0.021015      -0.039773       0.006887       0.008277      -0.073873      -0.083464      -0.045628      -0.022807       0.068435             10.779186      13.290442       3.993274      -4.735308       6.647629      -2.717447      12.399485           0.041411
          189              C       4.910843       9.371690       7.353683       0.387367      31.064769 0.31008367E+03  0.67636741E+04                                 9.091482                            6.160560      -0.174897       1.973571                    0.999385      24.547915      70.126958       0.611800       0.458979      -1.028765       0.028793       0.034409       0.058830       0.073987      -0.040916      -0.006953       0.008532      -0.109172      -0.068988      -0.057176      -0.023563       0.080739             11.944846      10.125498       2.358596      -4.179548       6.087196      -2.339600      19.621843           0.009025
          190              C       5.470739       9.601253       5.997877       0.068326      39.232372 0.41521901E+03  0.96140334E+04                                10.210054                            6.855516      -0.120542       1.976009                    0.999209      26.505017      74.695942       0.623223       0.424458      -1.063116       0.010651       0.008998      -0.022797       0.026723      -0.020280       0.013489       0.005247       0.013991      -0.036557      -0.026500      -0.002700       0.029200             13.544705       9.363621       3.078702      -5.045119       8.099541      -1.757466      23.170952          -0.000912
          191              C       5.065092       8.833554       4.929931      -0.168778      34.716716 0.43983705E+03  0.10403684E+05                                 9.343890                            7.049472       0.046923       1.987542                    0.999433      29.894656      87.104129       0.611165       0.423694      -1.056240      -0.001910       0.013357       0.002620       0.013745      -0.002722       0.017077      -0.003900      -0.010076      -0.085218      -0.035139       0.013236       0.021902             11.110423       8.212105       1.836785      -3.050555       6.959601       0.334244      18.159563           0.002447
          192              C       5.657039       9.029803       3.700118       0.078872      27.246730 0.33760453E+03  0.74721958E+04                                 7.955168                            6.171164       0.271940       2.099727                    0.999830      26.236584      73.872981       0.654198       0.423016      -1.056990       0.030889       0.034209       0.009720       0.047105      -0.017255       0.029747       0.012457      -0.004535      -0.076835      -0.048329       0.015048       0.033281              9.214419       7.693684       1.826213      -3.050843       6.432584       0.462769      13.516989           0.001948
          193              C       6.959119      10.712548       4.512875       0.078691      27.915102 0.33882999E+03  0.75009775E+04                                 8.040546                            6.157840       0.273211       2.095835                    0.999765      26.302390      73.900988       0.659271       0.419668      -1.059818      -0.023435      -0.037691      -0.028176       0.052571      -0.010487       0.020066      -0.013419      -0.001046      -0.107535      -0.044044       0.007818       0.036225              9.307333       7.611996       2.497460      -2.782187       6.930925       0.533836      13.379078           0.002776
          194              C       6.438286      10.574810       5.780700      -0.161409      34.231801 0.43548286E+03  0.10240038E+05                                 9.168342                            6.964203       0.153859       2.026441                    0.999635      29.276784      84.107857       0.623695       0.417641      -1.063677      -0.009047      -0.010098       0.004354       0.014240      -0.011368       0.008984       0.015761       0.003711      -0.015526      -0.025108       0.009546       0.015562             10.687087       8.522322       3.137640      -3.399488       8.108164      -0.397980      15.430774           0.002781
          195              C       7.469927       9.867757      10.940194      -0.204229      23.470386 0.35936480E+03  0.81313865E+04                                 7.051645                            6.193335       0.117535       2.006602                    0.998499      30.102950      87.528962       0.676289       0.400262      -1.064797      -0.132219       0.023582       0.033484       0.138417      -0.010982      -0.019008      -0.011696       0.100568      -0.012284      -0.053445      -0.005176       0.058621              7.508174       8.768790      -0.779277       0.586405       7.962077       0.495385       5.793656           0.011108
          196              C       7.302650       3.488914      16.990176      -0.247344      25.233912 0.37124823E+03  0.84020257E+04                                 7.320152                            6.241961       0.386456       2.102642                    0.998716      29.412457      83.344550       0.687666       0.393558      -1.077811       0.040070      -0.043953       0.082964       0.102081      -0.004506       0.018864      -0.031432      -0.009339       0.142758      -0.034771      -0.029278       0.064049              7.931128       6.110977       0.241390      -0.038409       6.990759      -0.049356      10.691646           0.000079
          197              C       6.979130       3.142328      19.320608       0.135926      34.000583 0.40081370E+03  0.92076896E+04                                 9.162928                            6.751875       0.007463       2.004917                    0.999680      26.521954      74.681771       0.625116       0.426518      -1.060819       0.023158      -0.010123      -0.071558       0.075890      -0.011821      -0.028247       0.002349       0.021875       0.098051      -0.034278      -0.014210       0.048487             10.660352      11.146650      -2.623776      -0.120625       6.123766      -1.765828      14.710639          -0.000592
          198              C       5.715111       3.668506      19.277044      -0.227804      35.801484 0.48416934E+03  0.11706022E+05                                 9.342023                            7.311177      -0.000199       1.944233                    0.999701      31.485025      92.116256       0.611907       0.414008      -1.064593      -0.038938       0.001976       0.033201       0.051209      -0.021061       0.013752      -0.013221       0.026210       0.082973      -0.039032      -0.000740       0.039772             10.310582      12.369888      -2.626757      -2.207740       6.025560      -0.546522      12.536299           0.011892
          199              C      14.961881       3.787238      20.439591      -0.096250      32.653234 0.43018144E+03  0.10122023E+05                                 8.903538                            6.949894       0.031236       1.976905                    0.999757      29.659149      86.275976       0.618236       0.421052      -1.057576       0.034971      -0.010689      -0.029185       0.046787      -0.028570       0.004809      -0.009660       0.044624       0.016852      -0.040026       0.004121       0.035906              9.924798      12.467482      -2.831868      -1.326948       6.144539      -0.762036      11.162374           0.004253
          200              C      10.462716       3.384068       0.274834      -0.155489      36.427140 0.47255552E+03  0.11390643E+05                                 9.609520                            7.305519      -0.019449       1.947422                    0.999696      30.937221      91.277794       0.599971       0.423526      -1.055349       0.026208      -0.008268      -0.016109       0.031855       0.002167      -0.028739       0.004944       0.010273       0.065105      -0.025894      -0.014105       0.039999             11.077394      15.548002      -4.293126       1.212561       7.080561      -1.526495      10.603619           0.009080
          201              C       1.751800       2.846999       0.350216      -0.063738      40.683331 0.46917284E+03  0.11197703E+05                                10.222565                            7.208011      -0.103658       1.950599                    0.999274      28.561323      81.661399       0.617989       0.415269      -1.069186      -0.023102       0.005621       0.013344       0.027265      -0.026714       0.029516      -0.013148       0.040098       0.050759      -0.041908      -0.011560       0.053468             12.469997      15.917998      -4.578321       2.704304       7.329039      -2.323024      14.162954           0.003782
          202              C       7.535016       2.677865      20.551276       0.206609      32.748057 0.37990104E+03  0.86738041E+04                                 9.103214                            6.696899      -0.108184       1.977768                    0.999604      26.410686      75.917258       0.605981       0.442699      -1.043397       0.082410      -0.050316       0.007744       0.096867      -0.003333      -0.002483       0.016021       0.009928      -0.108872      -0.041058       0.015835       0.025222             10.600339      12.291070      -3.385569       1.317580       6.778112      -2.015509      12.731837           0.009963
          203              C       2.246589       2.533513       1.651141       0.067005      31.432076 0.33393999E+03  0.73865463E+04                                 8.797480                            6.169330       0.128011       2.051470                    0.999680      26.531270      75.197153       0.647880       0.427404      -1.052041       0.017720      -0.003559      -0.003011       0.018323       0.038113      -0.007797       0.009415      -0.073503      -0.084879      -0.045688      -0.021738       0.067426             10.742403      13.243791      -3.977412       4.712764       6.626157      -2.705054      12.357262           0.041330
          204              C       4.910842       1.305621       3.323636       0.388141      30.983584 0.30927054E+03  0.67412513E+04                                 9.074523                            6.151766      -0.169576       1.975748                    0.999267      24.514488      69.998323       0.612367       0.458873      -1.028864       0.029199      -0.032788      -0.058668       0.073278       0.040460       0.006995       0.009597      -0.108228      -0.069662      -0.056361      -0.024052       0.080414             11.918143      10.105512      -2.353096       4.164993       6.076240      -2.332107      19.572676           0.008989
          205              C       5.470735       1.076058       4.679442       0.067609      39.272875 0.41577581E+03  0.96301531E+04                                10.216408                            6.860033      -0.121392       1.975294                    0.999223      26.524365      74.763041       0.623028       0.424448      -1.063122       0.008660      -0.009128       0.022889       0.026119       0.019450      -0.013017       0.005788       0.015227      -0.038741      -0.026315      -0.002493       0.028808             13.551633       9.369506      -3.081658       5.047199       8.104711      -1.758514      23.180684          -0.000940
          206              C       5.065086       1.843757       5.747387      -0.167610      34.623217 0.43844664E+03  0.10362060E+05                                 9.325327                            7.036725       0.043648       1.986993                    0.999427      29.850002      86.922870       0.611957       0.423502      -1.056414      -0.002071      -0.012338      -0.002937       0.012850       0.000152      -0.017795      -0.002877      -0.008721      -0.089647      -0.036719       0.016787       0.019932             11.085227       8.198640      -1.836570       3.041126       6.949085       0.333216      18.107955           0.002423
          207              C       5.657030       1.647508       6.977201       0.078414      27.252408 0.33774355E+03  0.74763299E+04                                 7.959850                            6.175647       0.266910       2.098230                    0.999828      26.233751      73.879507       0.653425       0.423457      -1.056675       0.031692      -0.035160      -0.010938       0.048582       0.018749      -0.027563       0.011379      -0.003663      -0.076709      -0.046393       0.012234       0.034159              9.219150       7.700364      -1.827712       3.054891       6.435443       0.460114      13.521643           0.001954
          208              C       6.959110      -0.035237       6.164443       0.079133      27.893032 0.33846588E+03  0.74909478E+04                                 8.035917                            6.153690       0.271668       2.095827                    0.999763      26.290748      73.860013       0.659624       0.419554      -1.059884      -0.023803       0.037940       0.027608       0.052614       0.010083      -0.019638      -0.012781      -0.002043      -0.108449      -0.043952       0.008450       0.035502              9.301802       7.608805      -2.497848       2.780575       6.928364       0.532508      13.368238           0.002746
          209              C       6.438280       0.102501       4.896618      -0.163775      34.299212 0.43662369E+03  0.10273088E+05                                 9.176112                            6.969542       0.155581       2.026374                    0.999594      29.317657      84.237616       0.623993       0.417189      -1.064016      -0.011045       0.011832      -0.003022       0.016465       0.012792      -0.008070       0.015039       0.003112      -0.017977      -0.024832       0.007748       0.017084             10.696280       8.529548      -3.140645       3.403925       8.114403      -0.399543      15.444890           0.002711
          210              C      12.477911       0.809548      21.091761      -0.202745      23.406183 0.35790554E+03  0.80892318E+04                                 7.031980                            6.173898       0.075393       1.996960                    0.998713      30.052026      87.299780       0.678556       0.399376      -1.065506      -0.134080      -0.021821      -0.033212       0.139845       0.012741       0.020001      -0.011275       0.100770      -0.013373      -0.053783      -0.005874       0.059657              7.487406       8.733956       0.776629      -0.583859       7.946774       0.491881       5.781489           0.011014
          211              C       9.806650       6.312850      17.865716      -0.245976      25.178194 0.37010130E+03  0.83688949E+04                                 7.306061                            6.229296       0.392034       2.104810                    0.998735      29.370925      83.168585       0.688922       0.393177      -1.078161       0.041685       0.084027       0.044067       0.103634       0.020072       0.005619       0.032004      -0.078038      -0.062704      -0.035147      -0.031236       0.066383              7.915770       6.101883      -0.040703      -0.240652      10.666434       0.047243       6.978994           0.000077
          212              C       9.483135       8.643281      18.212302       0.136320      33.997462 0.40076635E+03  0.92063963E+04                                 9.162292                            6.751512       0.007554       2.004845                    0.999657      26.521337      74.680961       0.625123       0.426523      -1.060809       0.022878      -0.069827       0.010387       0.074210      -0.027677       0.012965      -0.002221      -0.038547      -0.086303      -0.036069      -0.012876       0.048945             10.659656      11.145755      -0.120074       2.623785      14.709724       1.765366       6.123490          -0.000572
          213              C       8.219116       8.599717      17.686124      -0.228777      35.874325 0.48542130E+03  0.11744587E+05                                 9.355309                            7.321293       0.002582       1.944291                    0.999699      31.526410      92.288303       0.611363       0.414084      -1.064479      -0.039545       0.034646      -0.002318       0.052626       0.013229       0.021000       0.013314      -0.027323      -0.080879      -0.038949      -0.000204       0.039153             10.325375      12.386427      -2.210229       2.630637      12.555709       0.547393       6.033988           0.011943
          214              C       7.449888       9.762263      17.567392      -0.094725      32.609884 0.42936255E+03  0.10098302E+05                                 8.898998                            6.946712       0.025053       1.975715                    0.999730      29.627199      86.174034       0.617897       0.421469      -1.057277       0.033746      -0.028641       0.008886       0.045145       0.006838       0.029632       0.009745       0.014051      -0.078816      -0.041421       0.003389       0.038032              9.919679      12.457219      -1.325586       2.829188      11.160338       0.762076       6.141480           0.004303
          215              C       7.958701      10.952143      17.970568      -0.154734      36.410914 0.47213280E+03  0.11378168E+05                                 9.609998                            7.305013      -0.021856       1.947050                    0.999706      30.917690      91.217836       0.599638       0.423847      -1.055125       0.024427      -0.014422       0.009357       0.029870      -0.027808      -0.002496      -0.006118      -0.026510      -0.049811      -0.025746      -0.013627       0.039374             11.079473      15.549397       1.217421       4.294657      10.607040       1.528913       7.081984           0.009122
          216              C       9.263786      11.027525      18.507637      -0.060875      40.632284 0.46831317E+03  0.11173096E+05                                10.218217                            7.203971      -0.109435       1.949087                    0.999260      28.534280      81.593824       0.617775       0.415565      -1.068896      -0.022469       0.014704      -0.004713       0.027263       0.029623       0.027319       0.014853      -0.007039      -0.086350      -0.042712      -0.011959       0.054671             12.465933      15.908984       2.707916       4.576323      14.162132       2.324643       7.326682           0.003804
          217              C      10.039023       9.873948      18.676766       0.206954      32.697271 0.37923343E+03  0.86543214E+04                                 9.093371                            6.690629      -0.108619       1.978260                    0.999591      26.381361      75.801994       0.606347       0.442648      -1.043479       0.084050       0.008897       0.051156       0.098796      -0.001309       0.002655      -0.016042       0.061371       0.040313      -0.042047       0.016878       0.025168             10.588272      12.273216       1.315456       3.379943      12.721270       2.013094       6.770332           0.009979
          218              C       9.758577      12.328449      18.821123       0.059792      31.697827 0.33713078E+03  0.74758048E+04                                 8.849700                            6.201357       0.114584       2.045914                    0.999687      26.660034      75.687452       0.645714       0.427766      -1.051688       0.016319      -0.002181       0.001597       0.016541      -0.009182      -0.039734      -0.009539       0.004952       0.155426      -0.048148      -0.021033       0.069181             10.812210      13.330584       4.761589       4.007846      12.438409       2.731293       6.667637           0.041369
          219              C      12.422832      14.000943      20.049014       0.385533      31.055912 0.31006939E+03  0.67628496E+04                                 9.086905                            6.158715      -0.173661       1.974196                    0.999314      24.547631      70.108742       0.612185       0.458725      -1.028973       0.028132      -0.059317       0.034606       0.074212       0.005984      -0.040262      -0.009973      -0.018457       0.197111      -0.055666      -0.024657       0.080323             11.937211      10.118736       4.173489       2.356605      19.608693       2.336963       6.084203           0.008997
          220              C      12.982727      15.356748      20.278577       0.070744      39.173193 0.41447809E+03  0.95932429E+04                                10.204426                            6.852533      -0.120189       1.976259                    0.999249      26.477892      74.621850       0.622888       0.424846      -1.062801       0.008630       0.021716       0.009171       0.025103      -0.013174      -0.019332      -0.005188       0.024221      -0.003252      -0.025610      -0.002356       0.027966             13.536215       9.359126       5.040667       3.077999      23.153280       1.756316       8.096240          -0.000930
          221              C      12.577081      16.424693      19.510878      -0.171456      34.750717 0.44041280E+03  0.10420102E+05                                 9.347313                            7.051927       0.038652       1.984803                    0.999380      29.914617      87.157412       0.611374       0.423435      -1.056463      -0.000086      -0.002452       0.014251       0.014461      -0.019167      -0.003860       0.002694       0.038280       0.057202      -0.036639       0.013660       0.022980             11.114868       8.214641       3.051921       1.836837      18.168437      -0.333861       6.961525           0.002404
          222              C      13.169027      17.654506      19.707127       0.078752      27.271096 0.33800308E+03  0.74836381E+04                                 7.961357                            6.175821       0.270524       2.099189                    0.999831      26.251788      73.942102       0.653753       0.423156      -1.056845       0.031170      -0.011309       0.035377       0.048488      -0.028929      -0.017956      -0.012229       0.034816       0.044492      -0.047402       0.014130       0.033272              9.221663       7.699837       3.053162       1.827690      13.527965      -0.463166       6.437188           0.001934
          223              C       9.463128      16.841754       0.035235       0.075815      27.991232 0.33997127E+03  0.75332058E+04                                 8.058107                            6.170617       0.262816       2.092437                    0.999771      26.346954      74.080766       0.658146       0.419997      -1.059521      -0.024281       0.028757      -0.038688       0.053975      -0.020987      -0.011451       0.013015       0.054221       0.057253      -0.045045       0.007445       0.037600              9.328736       7.626071       2.789416       2.499939      13.417536      -0.538209       6.942601           0.002737
          224              C      13.950272      15.573924      21.252135      -0.163123      34.249455 0.43581003E+03  0.10248724E+05                                 9.164206                            6.960047       0.165233       2.029428                    0.999606      29.295877      84.141831       0.624849       0.416829      -1.064291      -0.009024      -0.000846      -0.011105       0.014334      -0.007214      -0.012038      -0.014771       0.008678       0.004837      -0.023476       0.006985       0.016491             10.682266       8.516265       3.393348       3.135473      15.425623       0.391695       8.104909           0.002724
          225              C      14.981917      10.414433      20.545083      -0.202298      23.445182 0.35879631E+03  0.81149343E+04                                 7.045769                            6.187870       0.068381       1.994698                    0.998671      30.073808      87.411663       0.676711       0.400189      -1.064895      -0.133492      -0.033789       0.021712       0.139403       0.018753      -0.013208       0.010876       0.057287      -0.140504      -0.052498      -0.006045       0.058543              7.501962       8.759392      -0.585964      -0.779357       5.788582      -0.494334       7.957911           0.011044
          226              C       4.798653       4.364455      14.166239      -0.249068      25.248585 0.37151504E+03  0.84089577E+04                                 7.320456                            6.242050       0.387527       2.102925                    0.998758      29.424135      83.362102       0.688067       0.393287      -1.078076       0.040569      -0.083203      -0.043468       0.102265      -0.018136      -0.005584       0.031059      -0.078061      -0.059578      -0.033752      -0.030973       0.064725              7.931646       6.112082       0.039265       0.241663      10.693262       0.048596       6.989594           0.000103
          227              C       4.475135       2.034024      13.819653       0.137335      33.998131 0.40075595E+03  0.92064523E+04                                 9.163919                            6.752499      -0.000108       2.002202                    0.999629      26.519722      74.687003       0.624904       0.426658      -1.060684       0.022854       0.069596      -0.011005       0.074075       0.025977      -0.014951      -0.002014      -0.039317      -0.082953      -0.037040      -0.010348       0.047387             10.661666      11.146882       0.120411      -2.623296      14.713955       1.765875       6.124160          -0.000569
          228              C      13.227116       2.077588      14.345832      -0.228931      35.893824 0.48578981E+03  0.11755697E+05                                 9.359701                            7.325479      -0.036465       1.934469                    0.999829      31.534046      92.318363       0.611014       0.414243      -1.064380      -0.039619      -0.034380       0.002462       0.052513      -0.014252      -0.021507       0.012922      -0.028505      -0.078673      -0.038864      -0.001031       0.039896             10.329765      12.395121       2.213797      -2.632001      12.557053       0.545793       6.037120           0.011916
          229              C      12.457886       0.915042      14.464563      -0.096520      32.675745 0.43056994E+03  0.10134010E+05                                 8.911877                            6.957855       0.028697       1.976109                    0.999728      29.665788      86.322948       0.617206       0.421637      -1.057151       0.034858       0.028696      -0.010082       0.046262      -0.005816      -0.028365       0.008288       0.013213      -0.075769      -0.039599       0.003892       0.035707              9.933073      12.472883       1.328857      -2.831899      11.176435       0.762864       6.149902           0.004266
          230              C      17.974712      21.079790      14.061388      -0.152584      36.315485 0.47070402E+03  0.11334116E+05                                 9.588324                            7.289976      -0.014363       1.949362                    0.999703      30.877002      91.032201       0.600801       0.423385      -1.055508       0.024889       0.014221      -0.009776       0.030287       0.027991       0.001454      -0.005790      -0.027260      -0.052961      -0.024941      -0.015316       0.040257             11.052117      15.507178      -1.205993      -4.280242      10.585308       1.522515       7.063866           0.009082
          231              C       9.263798      21.004408      13.524319      -0.060493      40.601957 0.46797847E+03  0.11162959E+05                                10.214534                            7.202468      -0.107511       1.949960                    0.999258      28.517843      81.535217       0.617710       0.415689      -1.068832      -0.020906      -0.012736       0.004984       0.024982      -0.028081      -0.026185       0.014218      -0.007570      -0.086585      -0.041909      -0.010639       0.052548             12.460511      15.902558      -2.705289      -4.573724      14.155624       2.323211       7.323351           0.003783
          232              C       5.031023       0.803357      13.355190       0.203248      32.761649 0.38012214E+03  0.86794141E+04                                 9.102484                            6.696752      -0.110173       1.977405                    0.999589      26.417874      75.920361       0.606321       0.442422      -1.043645       0.083499      -0.007908      -0.050953       0.098137       0.001041      -0.001661      -0.015010       0.062569       0.043082      -0.042437       0.017775       0.024662             10.599113      12.286739      -1.319223      -3.383886      12.733677       2.016281       6.776923           0.009983
          233              C       9.758587      19.703484      13.210833       0.064334      31.576466 0.33572670E+03  0.74367447E+04                                 8.825422                            6.186923       0.124895       2.049707                    0.999691      26.607812      75.493626       0.646717       0.427558      -1.051838       0.019854       0.002480      -0.003245       0.020270       0.008028       0.037322      -0.009143       0.005105       0.153300      -0.045500      -0.021444       0.066945             10.778614      13.288251      -4.736324      -3.992641      12.399632       2.718393       6.647958           0.041386
          234              C      12.422844      18.030990      11.982941       0.388548      31.045175 0.30986788E+03  0.67579846E+04                                 9.089816                            6.159888      -0.175853       1.973388                    0.999352      24.535152      70.091953       0.611597       0.459198      -1.028612       0.028691       0.058661      -0.034400       0.073808      -0.005049       0.040939      -0.008214      -0.019390       0.193642      -0.056024      -0.023307       0.079331             11.941630      10.122757      -4.178031      -2.358192      19.616170       2.339034       6.085963           0.009011
          235              C      12.982737      16.675185      11.753379       0.069368      39.239289 0.41532837E+03  0.96177217E+04                                10.213189                            6.857850      -0.120531       1.975852                    0.999238      26.508781      74.724316       0.622888       0.424635      -1.062947       0.010232      -0.023163      -0.009575       0.027072       0.014765       0.018349      -0.005347       0.024921      -0.005243      -0.026314      -0.001726       0.028040             13.547818       9.365674      -5.044871      -3.079549      23.176064       1.756280       8.101716          -0.000911
          236              C      12.577088      15.607240      12.521078      -0.168032      34.601318 0.43802050E+03  0.10349779E+05                                 9.321278                            7.032737       0.042082       1.986949                    0.999406      29.841352      86.896819       0.612187       0.423434      -1.056425      -0.001818       0.002851      -0.012197       0.012658       0.018632       0.001461       0.004705       0.039670       0.059257      -0.037348       0.015314       0.022034             11.080972       8.196550      -3.040823      -1.837486      18.099410      -0.332403       6.946956           0.002452
          237              C      13.169033      14.377427      12.324829       0.077882      27.313649 0.33868002E+03  0.75023908E+04                                 7.969398                            6.181921       0.272188       2.099162                    0.999854      26.277301      74.032964       0.653443       0.423144      -1.056850       0.031946       0.011195      -0.035166       0.048811       0.028191       0.016991      -0.011392       0.035564       0.044610      -0.046281       0.013718       0.032564              9.231418       7.710350      -3.061431      -1.829895      13.542004      -0.460133       6.441900           0.001972
          238              C      14.471115      15.190185      10.642083       0.079987      27.870330 0.33811711E+03  0.74815459E+04                                 8.034854                            6.153995       0.271059       2.095820                    0.999762      26.273178      73.810265       0.659027       0.420028      -1.059550      -0.023792      -0.026090       0.037623       0.051596       0.020291       0.010111       0.013817       0.053211       0.057522      -0.044640       0.008396       0.036244              9.299959       7.607201      -2.779292      -2.495976      13.365961      -0.533542       6.926716           0.002786
          239              C      13.950284      16.458009      10.779821      -0.165702      34.346617 0.43739139E+03  0.10296139E+05                                 9.187570                            6.978985       0.152473       2.025381                    0.999613      29.339468      84.333206       0.623098       0.417586      -1.063715      -0.010669       0.002851       0.010655       0.015346       0.008807       0.013351      -0.014625       0.008900       0.003673      -0.025084       0.008216       0.016868             10.709612       8.541458      -3.410622      -3.144617      15.463517       0.402905       8.123861           0.002771
          240              C       9.973921       0.262872      11.486873      -0.203863      23.464651 0.35924598E+03  0.81274544E+04                                 7.050936                            6.193288       0.065381       1.993642                    0.998672      30.085538      87.451552       0.676179       0.400389      -1.064788      -0.132952       0.032211      -0.022941       0.138709      -0.019236       0.012043       0.010810       0.057384      -0.142815      -0.052796      -0.006226       0.059021              7.507211       8.767939       0.586443       0.780446       5.790670      -0.495290       7.963023           0.011086
          241              N       6.610555      12.712620      12.572970      -0.120884      41.878129 0.47088130E+03  0.11110528E+05                                10.137751                            7.014819      -0.094651       2.000768                    0.999182      26.935429      73.543333       0.662415       0.391880      -1.098284       0.073731       0.016447       0.149415       0.167426      -0.004005      -0.070273      -0.027198      -0.052897       0.037829      -0.087441       0.015821       0.071620             12.967025      16.276422       4.726582      -6.816129       7.911593      -3.183287      14.713059          -0.036619
          242              N       6.275017      12.533454      13.934755      -0.358874      43.702578 0.56567746E+03  0.13915369E+05                                10.252538                            7.573927       0.417195       2.103797                    0.999833      30.279454      83.272313       0.654750       0.380281      -1.111190      -0.064543      -0.038314      -0.217933       0.230496      -0.016318      -0.184521      -0.069885      -0.043583       0.072451      -0.207381       0.015060       0.192321             12.660817      13.587022       3.443135      -6.844714       7.278263      -3.475534      17.117166          -0.003981
          243              N      13.432446      11.404861      17.878743      -0.233502      35.642999 0.52769776E+03  0.12780979E+05                                 9.088613                            7.474632       0.055646       2.045115                    0.998287      27.813027      76.354913       0.636945       0.397032      -1.097259       0.074754       0.018415      -0.155917       0.173889       0.008281       0.063853       0.016191      -0.048131      -0.212846      -0.106389       0.036659       0.069730             10.339742       9.158240       2.588419      -2.535762       7.943824       1.271188      13.917160           0.051574
          244              N      16.626552      19.319313      19.458986      -0.119328      41.748901 0.46946405E+03  0.11067421E+05                                10.114267                            7.002432      -0.091337       2.002480                    0.999148      26.888117      73.353482       0.663339       0.391676      -1.098558       0.072826      -0.017292      -0.149672       0.167345       0.001596       0.068857      -0.026883      -0.051602       0.038486      -0.085013       0.013605       0.071408             12.932424      16.230854      -4.711017       6.792445       7.892836      -3.172102      14.673582          -0.036614
          245              N      16.291017      19.498479      18.097201      -0.360846      43.824034 0.56772588E+03  0.13979222E+05                                10.272774                            7.589486       0.414915       2.102626                    0.999828      30.328131      83.462690       0.653799       0.380467      -1.110988      -0.063285       0.038558       0.217240       0.229532       0.016073       0.184156      -0.069908      -0.045103       0.071679      -0.207329       0.015592       0.191737             12.684046      13.610816      -3.449025       6.854284       7.291086      -3.481132      17.150236          -0.004062
          246              N      13.432456      20.627072      14.153213      -0.233975      35.644019 0.52775077E+03  0.12782111E+05                                 9.087263                            7.473712       0.056830       2.045385                    0.998273      27.814802      76.350116       0.637173       0.396894      -1.097395       0.074107      -0.016761       0.156654       0.174108      -0.008061      -0.063938       0.016280      -0.048750      -0.212239      -0.106417       0.036699       0.069718             10.337597       9.156435      -2.587433       2.534336       7.942469       1.272436      13.913886           0.051558
          247              N       9.114564       8.781663       2.035310      -0.115122      41.624812 0.46762704E+03  0.11013323E+05                                10.096009                            6.989035      -0.094011       2.002311                    0.999149      26.835095      73.173173       0.663928       0.391711      -1.098532       0.075714      -0.148126       0.018106       0.167337       0.069896      -0.001137       0.026901      -0.042885       0.055554      -0.085206       0.012898       0.072308             12.910610      16.200491       6.784180       4.702527      14.651269       3.168672       7.880071          -0.036659
          248              N       8.779027       7.419879       1.856145      -0.360222      43.799268 0.56712621E+03  0.13960376E+05                                10.269427                            7.585096       0.413649       2.102472                    0.999830      30.311210      83.396312       0.654056       0.380429      -1.111047      -0.063954       0.217505      -0.038482       0.229955       0.184030      -0.017761       0.068976      -0.056774       0.030281      -0.207252       0.016406       0.190846             12.683654      13.609592       6.858097       3.449892      17.151216       3.483287       7.290154          -0.004035
          249              N       5.920459       3.475893       0.727552      -0.232963      35.598140 0.52685568E+03  0.12755601E+05                                 9.081504                            7.468737       0.055477       2.045450                    0.998254      27.793190      76.287740       0.637181       0.397040      -1.097245       0.073890       0.156382       0.017658       0.173859      -0.064401       0.007956      -0.017484       0.080919       0.179094      -0.106700       0.036392       0.070309             10.331263       9.150782       2.531176       2.586202      13.905088      -1.271940       7.937919           0.051571
          250              N       9.114552       1.895648       8.642008      -0.120756      41.867238 0.47081730E+03  0.11109518E+05                                10.139335                            7.016953      -0.100118       1.999242                    0.999145      26.932451      73.555816       0.661892       0.392171      -1.097993       0.073024       0.148160      -0.016863       0.166037      -0.067886       0.003228       0.026827      -0.045361       0.061152      -0.085026       0.015263       0.069763             12.967293      16.272065      -6.815356      -4.724697      14.717743       3.183986       7.912070          -0.036610
          251              N       8.779017       3.257432       8.821173      -0.359092      43.668231 0.56523894E+03  0.13901158E+05                                10.244767                            7.568993       0.407485       2.102057                    0.999838      30.273013      83.230114       0.655257       0.380080      -1.111395      -0.063966      -0.219165       0.037415       0.231354      -0.183110       0.017037       0.069400      -0.058288       0.027621      -0.205990       0.015104       0.190886             12.649811      13.573861      -6.837209      -3.439561      17.102692       3.472577       7.272880          -0.004007
          252              N       5.920452       7.201418       9.949766      -0.233489      35.623612 0.52736248E+03  0.12770652E+05                                 9.084725                            7.471721       0.053519       2.044723                    0.998275      27.805593      76.324468       0.637146       0.396975      -1.097314       0.073148      -0.156500      -0.016617       0.173548       0.064859      -0.008366      -0.016599       0.081502       0.178884      -0.107077       0.036798       0.070280             10.334799       9.155700      -2.535011      -2.587104      13.908846      -1.270467       7.939850           0.051532
          253              N      13.421436       8.642002       8.781667      -0.120884      41.878094 0.47088078E+03  0.11110513E+05                                10.137747                            7.014816      -0.094649       2.000769                    0.999182      26.935413      73.543287       0.662415       0.391880      -1.098284      -0.073730      -0.016448      -0.149415       0.167426      -0.004005      -0.070273      -0.027198      -0.052896       0.037830      -0.087440       0.015820       0.071620             12.967020      16.276426       4.726583      -6.816126       7.911591      -3.183286      14.713044          -0.036617
          254              N      13.756974       8.821168       7.419882      -0.358875      43.702597 0.56567770E+03  0.13915377E+05                                10.252545                            7.573931       0.417192       2.103796                    0.999833      30.279448      83.272320       0.654750       0.380281      -1.111190       0.064543       0.038313       0.217932       0.230495      -0.016318      -0.184520      -0.069885      -0.043582       0.072453      -0.207380       0.015059       0.192320             12.660826      13.587039       3.443141      -6.844723       7.278269      -3.475539      17.117170          -0.003975
          255              N       6.599545       9.949761       3.475894      -0.233505      35.643058 0.52769879E+03  0.12781011E+05                                 9.088627                            7.474642       0.055645       2.045114                    0.998287      27.813055      76.355035       0.636944       0.397032      -1.097259      -0.074754      -0.018416       0.155918       0.173889       0.008281       0.063854       0.016191      -0.048131      -0.212846      -0.106389       0.036659       0.069730             10.339756       9.158253       2.588423      -2.535769       7.943835       1.271188      13.917181           0.051577
          256              N       3.405439       2.035309       1.895651      -0.119330      41.748797 0.46946205E+03  0.11067365E+05                                10.114261                            7.002423      -0.091348       2.002478                    0.999147      26.888058      73.353339       0.663338       0.391676      -1.098557      -0.072825       0.017293       0.149671       0.167344       0.001595       0.068857      -0.026883      -0.051601       0.038488      -0.085013       0.013604       0.071409             12.932432      16.230862      -4.711020       6.792466       7.892836      -3.172112      14.673600          -0.036617
          257              N       3.740974       1.856143       3.257436      -0.360850      43.824257 0.56772838E+03  0.13979298E+05                                10.272806                            7.589498       0.414913       2.102624                    0.999828      30.328216      83.462958       0.653799       0.380467      -1.110988       0.063286      -0.038557      -0.217243       0.229535       0.016073       0.184158      -0.069908      -0.045105       0.071669      -0.207331       0.015595       0.191737             12.684112      13.610893      -3.449050       6.854344       7.291114      -3.481161      17.150327          -0.004052
          258              N       6.599535       0.727550       7.201424      -0.233960      35.643934 0.52774506E+03  0.12781957E+05                                 9.087292                            7.473697       0.056761       2.045358                    0.998274      27.814702      76.350147       0.637169       0.396897      -1.097392      -0.074102       0.016762      -0.156626       0.174080      -0.008072      -0.063915       0.016280      -0.048751      -0.212094      -0.106366       0.036663       0.069703             10.337705       9.156647      -2.587417       2.534701       7.942397       1.272334      13.914072           0.051562
          259              N      10.917427      12.572959      19.319327      -0.115123      41.624943 0.46762829E+03  0.11013362E+05                                10.096035                            6.989049      -0.094021       2.002308                    0.999149      26.835141      73.173382       0.663927       0.391712      -1.098532      -0.075714       0.148125      -0.018105       0.167337       0.069896      -0.001136       0.026901      -0.042885       0.055552      -0.085206       0.012898       0.072308             12.910653      16.200547       6.784212       4.702548      14.651315       3.168688       7.880096          -0.036657
          260              N      11.252964      13.934743      19.498492      -0.360221      43.799342 0.56712703E+03  0.13960401E+05                                10.269435                            7.585097       0.413650       2.102472                    0.999830      30.311247      83.396419       0.654057       0.380429      -1.111047       0.063953      -0.217506       0.038483       0.229956       0.184030      -0.017761       0.068976      -0.056773       0.030282      -0.207252       0.016407       0.190846             12.683670      13.609611       6.858113       3.449901      17.151236       3.483297       7.290163          -0.004037
          261              N      14.111532      17.878729      20.627085      -0.232963      35.598174 0.52685631E+03  0.12755619E+05                                 9.081502                            7.468735       0.055489       2.045453                    0.998254      27.793214      76.287778       0.637182       0.397039      -1.097245      -0.073891      -0.156384      -0.017658       0.173861      -0.064401       0.007955      -0.017484       0.080921       0.179097      -0.106701       0.036393       0.070308             10.331263       9.150781       2.531183       2.586200      13.905093      -1.271934       7.937915           0.051572
          262              N      10.917439      19.458974      12.712629      -0.120647      41.862527 0.47075187E+03  0.11107568E+05                                10.138678                            7.016532      -0.100353       1.999216                    0.999143      26.930062      73.547517       0.661904       0.392179      -1.097990      -0.072984      -0.148129       0.016880       0.165994      -0.067842       0.003219       0.026838      -0.045364       0.060987      -0.084961       0.015206       0.069755             12.966409      16.270978      -6.814961      -4.724532      14.716469       3.183712       7.911780          -0.036626
          263              N      11.252974      18.097190      12.533464      -0.359112      43.667842 0.56523835E+03  0.13901117E+05                                10.244635                            7.568939       0.407570       2.102079                    0.999838      30.273075      83.229748       0.655267       0.380075      -1.111401       0.063967       0.219152      -0.037412       0.231342      -0.183097       0.017039       0.069402      -0.058286       0.027611      -0.205979       0.015103       0.190876             12.649588      13.573770      -6.837059      -3.439531      17.102191       3.472417       7.272803          -0.004006
          264              N      14.111539      14.153204      11.404871      -0.233488      35.623585 0.52736205E+03  0.12770638E+05                                 9.084717                            7.471716       0.053522       2.044724                    0.998275      27.805582      76.324408       0.637147       0.396975      -1.097314      -0.073148       0.156501       0.016618       0.173549       0.064859      -0.008366      -0.016599       0.081501       0.178883      -0.107077       0.036798       0.070280             10.334783       9.155683      -2.534995      -2.587096      13.908821      -1.270483       7.939845           0.051533
          265              O       7.224542      13.671231       7.555698      -0.144824      24.537972 0.31543436E+03  0.66277125E+04                                 6.750555                            5.469030       0.445644       2.273033                    0.999541      22.073821      54.010540       0.819801       0.355584      -1.143234       0.184340       0.082795      -0.051569       0.208556       0.027647       0.023822      -0.062414       0.029494       0.566334      -0.138996      -0.063479       0.202475              7.610017       5.258206       0.450617       0.912334       4.751181      -0.962628      12.820664          -0.000172
          266              O       6.281031      12.820248       9.859222      -0.458584      39.927188 0.57698152E+03  0.14197779E+05                                 9.489151                            7.602001      -0.385165       1.934572                    0.994442      27.666111      74.951987       0.662708       0.375600      -1.119822       0.086531       0.021628       0.002910       0.089241       0.040433      -0.026706      -0.001413       0.058150      -0.223071      -0.079711      -0.010906       0.090617             10.793085      14.753386       4.107645      -3.104845       9.219874      -1.504220       8.405995           0.046559
          267              O      14.399997      11.625669      12.974437      -0.478605      36.702800 0.56588010E+03  0.13812655E+05                                 8.906849                            7.464354      -0.085031       2.039969                    0.995233      27.144360      72.477036       0.679614       0.369225      -1.128246       0.048407      -0.006049       0.030137       0.057342      -0.010283       0.056761       0.015317      -0.028349       0.180853      -0.073460      -0.012681       0.086141             10.088941       7.615906       0.805357       1.655724       6.908849       0.507187      15.742067           0.016095
          268              O      13.941267      11.277590      10.217553      -0.452124      35.766891 0.57668522E+03  0.14149243E+05                                 8.811074                            7.527376      -0.243297       1.982689                    0.997110      27.201622      72.920686       0.677536       0.368451      -1.128350      -0.168665       0.028023       0.025767       0.172907      -0.024944       0.007059       0.016504       0.189689      -0.178921      -0.081789      -0.046229       0.128018              9.933769      13.896408      -0.952934       0.581066       9.553702       1.913706       6.351197           0.119114
          269              O      12.232549      18.360708       3.121621      -0.147712      24.599341 0.31642621E+03  0.66537902E+04                                 6.761138                            5.477015       0.444744       2.271947                    0.999515      22.106851      54.113119       0.819337       0.355506      -1.143294       0.182823      -0.082601       0.051788       0.207194      -0.028032      -0.023392      -0.062486       0.029831       0.562043      -0.138708      -0.062382       0.201090              7.622161       5.265648      -0.451482      -0.913321       4.757706      -0.963836      12.843130          -0.000207
          270              O      11.289045      19.211691       0.818096      -0.457758      39.890505 0.57621620E+03  0.14174346E+05                                 9.483568                            7.596916      -0.395361       1.931557                    0.994338      27.651627      74.902383       0.662931       0.375596      -1.119817       0.087445      -0.022484      -0.004259       0.090390      -0.041256       0.025501      -0.000727       0.058354      -0.223156      -0.079402      -0.011538       0.090941             10.787245      14.745846      -4.105308       3.104716       9.215174      -1.504183       8.400715           0.046472
          271              O      14.399996      20.406264      19.057519      -0.477512      36.718029 0.56615714E+03  0.13822186E+05                                 8.913226                            7.469419      -0.090468       2.038235                    0.995161      27.139490      72.489756       0.678888       0.369546      -1.127914       0.049727       0.005669      -0.030402       0.058560       0.009945      -0.057628       0.015670      -0.026612       0.183491      -0.073611      -0.014030       0.087641             10.096346       7.620155      -0.805632      -1.657114       6.913219       0.507205      15.755663           0.015986
          272              O       8.933284      20.754349       0.459765      -0.452033      35.759326 0.57657689E+03  0.14145727E+05                                 8.809472                            7.526631      -0.241765       1.983122                    0.997126      27.199613      72.909815       0.677583       0.368447      -1.128368      -0.166474      -0.028283      -0.026876       0.170985       0.024398      -0.007769       0.015930       0.188107      -0.178725      -0.080770      -0.046359       0.127129              9.931751      13.892903       0.956104      -0.578945       9.552884       1.912796       6.349465           0.119053
          273              O       9.728547      13.798933       2.993920      -0.148414      24.606238 0.31653125E+03  0.66566391E+04                                 6.762997                            5.478538       0.443415       2.271591                    0.999494      22.109338      54.124141       0.819075       0.355585      -1.143215       0.183530       0.050075       0.082213       0.207243      -0.023555       0.027204       0.061421      -0.264863      -0.324448      -0.137321      -0.062622       0.199942              7.624502       5.267229      -0.914107       0.451901      12.847212       0.963500       4.759064          -0.000192
          274              O       8.785039      11.495409       2.142938      -0.458486      39.907208 0.57662672E+03  0.14186596E+05                                 9.484613                            7.598613      -0.390810       1.932700                    0.994427      27.662360      74.930684       0.663006       0.375496      -1.119921       0.085574      -0.003428       0.021041       0.088190       0.026609       0.041701       0.001762       0.140056       0.024735      -0.079476      -0.011912       0.091388             10.787447      14.744615       3.103807       4.105138       8.401694       1.503820       9.216034           0.046488
          275              O       6.888008       8.380196       0.948359      -0.477440      36.669864 0.56525326E+03  0.13793955E+05                                 8.903430                            7.461869      -0.095245       2.037332                    0.995132      27.125374      72.424688       0.679480       0.369389      -1.128087       0.049529      -0.031147      -0.004823       0.058707      -0.058992      -0.009619      -0.017067      -0.104987      -0.049157      -0.075068      -0.013400       0.088469             10.084687       7.611587      -1.655989       0.804366      15.736516      -0.507217       6.905959           0.016069
          276              O       6.429277      11.137079       0.600279      -0.452087      35.752126 0.57641890E+03  0.14140634E+05                                 8.806658                            7.524140      -0.237967       1.984180                    0.997025      27.200348      72.904482       0.677905       0.368304      -1.128497      -0.166672      -0.025985       0.028585       0.171090      -0.007817      -0.025344      -0.016684       0.183618      -0.193136      -0.081758      -0.045757       0.127515              9.928269      13.887352      -0.580426      -0.954536       6.347917      -1.911606       9.549538           0.119303
          277              O      14.736544      18.233006       7.683398      -0.146307      24.554824 0.31571684E+03  0.66349824E+04                                 6.753107                            5.470792       0.445118       2.272588                    0.999519      22.084318      54.037670       0.819842       0.355495      -1.143332       0.183413      -0.051500      -0.083150       0.207861       0.023068      -0.028276       0.061030      -0.267301      -0.325768      -0.138475      -0.062601       0.201075              7.613089       5.259880       0.912134      -0.450633      12.827381       0.962024       4.752005          -0.000180
          278              O      13.793038      20.536530       8.534381      -0.457843      39.901963 0.57653160E+03  0.14183609E+05                                 9.482796                            7.597370      -0.387937       1.933552                    0.994280      27.664647      74.934091       0.663144       0.375435      -1.119971       0.086876       0.003891      -0.022005       0.089704      -0.026155      -0.041277       0.000660       0.141149       0.023197      -0.079707      -0.011614       0.091322             10.784891      14.740287      -3.102979      -4.102890       8.400628       1.503227       9.213757           0.046557
          279              O       6.887994       2.297115       9.728959      -0.478767      36.657419 0.56504673E+03  0.13786706E+05                                 8.898461                            7.457918      -0.082828       2.041253                    0.995093      27.127378      72.407941       0.680061       0.369132      -1.128360       0.048636       0.029808       0.006562       0.057420       0.057687       0.010419      -0.015055      -0.103574      -0.050273      -0.073502      -0.013285       0.086787             10.078645       7.608176       1.654170      -0.804781      15.725235      -0.506121       6.902525           0.016073
          280              O      11.437273      20.894860      10.077040      -0.451207      35.675194 0.57490568E+03  0.14093120E+05                                 8.791901                            7.512491      -0.233288       1.986185                    0.997076      27.170281      72.778044       0.678724       0.368131      -1.128720      -0.167521       0.025867      -0.028529       0.171890       0.008241       0.025213      -0.015973       0.184761      -0.193781      -0.081411      -0.046766       0.128177              9.910437      13.861530       0.579687       0.951685       6.337529      -1.907425       9.532252           0.119279
          281              O      12.807449       7.683391      13.798939      -0.144825      24.537991 0.31543459E+03  0.66277185E+04                                 6.750560                            5.469032       0.445645       2.273033                    0.999541      22.073825      54.010558       0.819801       0.355585      -1.143234      -0.184340      -0.082797       0.051568       0.208556       0.027647       0.023822      -0.062414       0.029494       0.566334      -0.138995      -0.063479       0.202475              7.610025       5.258209       0.450617       0.912334       4.751183      -0.962627      12.820683          -0.000173
          282              O      13.750960       8.534374      11.495415      -0.458585      39.927185 0.57698142E+03  0.14197776E+05                                 9.489151                            7.602001      -0.385162       1.934573                    0.994442      27.666107      74.951976       0.662708       0.375600      -1.119822      -0.086532      -0.021629      -0.002910       0.089241       0.040433      -0.026705      -0.001413       0.058149      -0.223070      -0.079710      -0.010906       0.090616             10.793086      14.753389       4.107644      -3.104847       9.219872      -1.504218       8.405997           0.046559
          283              O       5.631994       9.728953       8.380200      -0.478606      36.702831 0.56588075E+03  0.13812674E+05                                 8.906853                            7.464358      -0.085028       2.039970                    0.995233      27.144375      72.477085       0.679613       0.369225      -1.128246      -0.048407       0.006048      -0.030138       0.057342      -0.010283       0.056761       0.015317      -0.028348       0.180854      -0.073459      -0.012682       0.086141             10.088943       7.615910       0.805357       1.655723       6.908853       0.507186      15.742066           0.016097
          284              O       6.090724      10.077032      11.137084      -0.452126      35.766955 0.57668645E+03  0.14149282E+05                                 8.811086                            7.527385      -0.243297       1.982689                    0.997110      27.201648      72.920788       0.677535       0.368451      -1.128349       0.168664      -0.028024      -0.025767       0.172907      -0.024944       0.007059       0.016503       0.189689      -0.178922      -0.081789      -0.046229       0.128018              9.933783      13.896427      -0.952934       0.581067       9.553717       1.913711       6.351206           0.119117
          285              O       7.799442       2.993914      18.233016      -0.147712      24.599381 0.31642681E+03  0.66538060E+04                                 6.761145                            5.477019       0.444740       2.271945                    0.999515      22.106874      54.113189       0.819337       0.355506      -1.143294      -0.182823       0.082600      -0.051788       0.207194      -0.028033      -0.023392      -0.062486       0.029832       0.562045      -0.138709      -0.062382       0.201091              7.622170       5.265655      -0.451484      -0.913320       4.757711      -0.963842      12.843143          -0.000210
          286              O       8.742946       2.142931      20.536541      -0.457761      39.890542 0.57621672E+03  0.14174363E+05                                 9.483577                            7.596922      -0.395357       1.931558                    0.994338      27.651630      74.902415       0.662930       0.375596      -1.119816      -0.087446       0.022487       0.004259       0.090392      -0.041256       0.025501      -0.000727       0.058354      -0.223149      -0.079400      -0.011539       0.090940             10.787258      14.745864      -4.105316       3.104725       9.215184      -1.504189       8.400726           0.046475
          287              O       5.631995       0.948358       2.297118      -0.477515      36.718047 0.56615723E+03  0.13822189E+05                                 8.913233                            7.469422      -0.090464       2.038237                    0.995161      27.139484      72.489750       0.678888       0.369546      -1.127913      -0.049728      -0.005667       0.030402       0.058560       0.009945      -0.057628       0.015669      -0.026611       0.183494      -0.073611      -0.014031       0.087642             10.096358       7.620159      -0.805633      -1.657107       6.913222       0.507202      15.755692           0.015991
          288              O      11.098707       0.600273      20.894872      -0.452035      35.759366 0.57657765E+03  0.14145751E+05                                 8.809483                            7.526638      -0.241755       1.983125                    0.997126      27.199622      72.909872       0.677583       0.368447      -1.128368       0.166476       0.028284       0.026875       0.170987       0.024398      -0.007768       0.015931       0.188102      -0.178724      -0.080769      -0.046357       0.127126              9.931763      13.892922       0.956106      -0.578945       9.552896       1.912798       6.349471           0.119051
          289              O      10.303444       7.555689      18.360717      -0.148413      24.606198 0.31653065E+03  0.66566232E+04                                 6.762990                            5.478532       0.443414       2.271591                    0.999494      22.109319      54.124078       0.819075       0.355585      -1.143215      -0.183530      -0.050075      -0.082212       0.207243      -0.023554       0.027204       0.061421      -0.264863      -0.324447      -0.137320      -0.062622       0.199942              7.624492       5.267224      -0.914106       0.451901      12.847192       0.963495       4.759060          -0.000194
          290              O      11.246952       9.859213      19.211699      -0.458484      39.907109 0.57662506E+03  0.14186545E+05                                 9.484597                            7.598602      -0.390808       1.932702                    0.994427      27.662322      74.930545       0.663007       0.375496      -1.119921      -0.085574       0.003427      -0.021041       0.088190       0.026609       0.041700       0.001762       0.140056       0.024735      -0.079476      -0.011912       0.091387             10.787429      14.744589       3.103798       4.105130       8.401679       1.503815       9.216018           0.046488
          291              O      13.143983      12.974426      20.406278      -0.477441      36.669987 0.56525555E+03  0.13794026E+05                                 8.903452                            7.461886      -0.095249       2.037330                    0.995132      27.125424      72.424885       0.679479       0.369389      -1.128086      -0.049530       0.031147       0.004823       0.058708      -0.058992      -0.009619      -0.017067      -0.104987      -0.049156      -0.075068      -0.013400       0.088469             10.084714       7.611607      -1.655991       0.804369      15.736558      -0.507216       6.905977           0.016072
          292              O      13.602714      10.217543      20.754358      -0.452088      35.752137 0.57641905E+03  0.14140640E+05                                 8.806664                            7.524144      -0.237966       1.984180                    0.997025      27.200347      72.904503       0.677904       0.368305      -1.128497       0.166672       0.025984      -0.028585       0.171090      -0.007817      -0.025344      -0.016684       0.183617      -0.193135      -0.081758      -0.045757       0.127515              9.928276      13.887362      -0.580426      -0.954537       6.347922      -1.911607       9.549544           0.119308
          293              O       5.295447       3.121616      13.671239      -0.146312      24.555077 0.31572121E+03  0.66351006E+04                                 6.753161                            5.470837       0.445081       2.272572                    0.999519      22.084456      54.038199       0.819837       0.355496      -1.143330      -0.183413       0.051501       0.083151       0.207863       0.023070      -0.028274       0.061029      -0.267303      -0.325765      -0.138472      -0.062603       0.201075              7.613143       5.259930       0.912183      -0.450634      12.827454       0.962027       4.752044          -0.000182
          294              O       6.238953       0.818092      12.820256      -0.457795      39.899807 0.57650146E+03  0.14182656E+05                                 9.482462                            7.597179      -0.387727       1.933633                    0.994280      27.663697      74.930522       0.663152       0.375436      -1.119972      -0.086858      -0.003940       0.022000       0.089687      -0.026184      -0.041288       0.000668       0.141110       0.023146      -0.079692      -0.011635       0.091327             10.784444      14.739701      -3.102501      -4.102838       8.399936       1.503173       9.213696           0.046560
          295              O      13.143997      19.057507      11.625678      -0.478757      36.656237 0.56502009E+03  0.13785885E+05                                 8.898206                            7.457684      -0.082541       2.041342                    0.995093      27.127053      72.406474       0.680080       0.369127      -1.128365      -0.048644      -0.029823      -0.006545       0.057433       0.057681       0.010416      -0.015051      -0.103507      -0.050261      -0.073478      -0.013280       0.086757             10.078364       7.607878       1.654139      -0.804606      15.725050      -0.506367       6.902165           0.016098
          296              O       8.594718       0.459762      11.277597      -0.451215      35.673381 0.57486763E+03  0.14091901E+05                                 8.791411                            7.512090      -0.232549       1.986411                    0.997080      27.170005      72.775679       0.678765       0.368116      -1.128736       0.167538      -0.025828       0.028530       0.171901       0.008218       0.025249      -0.015941       0.184746      -0.193781      -0.081381      -0.046797       0.128178              9.909830      13.860983       0.580069       0.951276       6.337360      -1.907175       9.531146           0.119269

******************************************************
Auxiliary information for the entire system
The total spin magnetic moment of the unit cell is   31.893052
The total net atomic charge of the unit cell is   -0.000009
Accuracy of reproducing the electrostatic potential in the unit cell:
  The inner radius (bohr) =    5.0000
  The outer radius (bohr) =   12.0000
  Valid grid points have density less than (e/(bohr^3)) =    0.0001
  The number of valid grid points were=       113378
  The rms potential error without charges in kcal/mol is=      4.32315
  The rms potential error with partial charges in kcal/mol is=      1.45029
  The RRMSE value at monopole order=      0.33547
  The rms potential error with partial charges and cloud penetration in kcal/mol is=      1.44391
  The RRMSE value at monopole order with cloud penetration is=      0.33400
  The rms potential error with partial charges and atomic dipoles in kcal/mol is=      0.68818
  The RRMSE value at dipole order=      0.15918
  The rms potential error with partial charges, atomic dipoles and cloud penetration in kcal/mol is=      0.67693
  The RRMSE value at dipole order with cloud penetration=      0.15658

******************************************************
The electron densities and ab initio electrostatic potential were computed in VASP using the PBE functional and
projector augmented wave method. See the main text of the journal article for a description of computational details.
The atomic charges, dipoles, and quadrupoles were computed with the DDEC6 method as described in
(a) T. A. Manz and N. Gabaldon Limas, RSC Adv. 6 (2016) 47771-47801 DOI: 10.1039/c6ra04656h
(b) N. Gabaldon Limas and T. A. Manz, RSC Adv. 8 (2018) 2678-2707 DOI: 10.1039/c7ra11829e.
For each atom in the material, the electron cloud parameters were fit to the spherically averaged atom-in-material
electron density using radial positions for which this density was between 10^-4 and 10^-2 electrons per cubic bohr.
The polarizabilities, dispersion coefficients, and quantum Drude oscillator (QDO) parameters were fit using the MCLF method.
The magnetic structure of the system was optimized in VASP from the default ferromagnetic initial guess using spin polarization.
The atomic spin moments (ASMs) were computed on this optimized magnetic structure using the DDEC6 partition as inputs
to the method of T. A. Manz and D. S. Sholl, J. Chem. Theory Comput. 7 (2011) 4146-4164 DOI: 10.1021/ct200539n.
The RMSE and RRMSE were computed using a uniform grid with Ewald summation.
