# Supplementary material for: A collection of forcefield precursors for metal–organic frameworks
Source: RSC Adv. 2019 Nov 13;9(63):36492–507. doi: 10.1039/c9ra07327b (PMC9075174; doi:10.1039/c9ra07327b)
Supplement: RA-009-C9RA07327B-s5870 [file RA-009-C9RA07327B-s5870.xyz]

  178
jmolscript: load "" {1 1 1} spacegroup "x,y,z" unitcell [{      9.851000     0.000000     0.000000 }, {     -4.925568    16.612468     0.000000 }, {      0.000000    -2.876602    17.499242 }]
Co     3.160941    11.551369     0.601974     1.034819
Co     8.086469     3.622798     8.147647     1.035670
Co     1.764491     2.184497    16.897268     1.034732
Co    -3.161037    10.113068     9.351595     1.035864
Co     2.462716     8.306234     0.000000     1.109526
Co    -2.462784     6.867933     8.749621     1.106694
H      1.209669     7.712216     4.017826     0.129741
H      0.097490     7.547819     6.028489     0.121091
H     -0.585200    11.478746     6.005740     0.085232
H      0.565397    11.661798     4.023076     0.087781
H     -2.461806     9.628214     1.902168     0.114164
H      5.523423     5.343131    16.125552     0.117918
H     -3.884310    12.102737    16.216548     0.115935
H      3.258644    16.001044     1.496185     0.093600
H      6.135169     7.461951     4.731795     0.127543
H      5.022992     7.626348     2.721132     0.120092
H      4.340334     3.695421     2.743881     0.085007
H      5.490930     3.512369     4.726545     0.089117
H      2.463708     5.545953     6.847453     0.113982
H      0.597920     6.954434    10.123311     0.116505
H      1.041243     0.194828    10.032315     0.115700
H      8.184209    -0.826877     7.253436     0.092181
H      3.715763     6.023650    13.481416     0.129743
H      4.827942     6.188047    11.470753     0.121094
H      5.510632     2.257120    11.493502     0.085231
H      4.360035     2.074068    13.476166     0.087774
H      7.387238     4.107652    15.597074     0.114161
H     -0.597991     8.392735     1.373690     0.117917
H      8.809742     1.633129     1.282694     0.115933
H      1.666788    -2.265178    16.003057     0.093596
H     -1.209737     6.273915    12.767447     0.127541
H     -0.097560     6.109518    14.778110     0.120089
H      0.585098    10.040445    14.755361     0.085004
H     -0.565498    10.223497    12.772697     0.089110
H      2.461724     8.189913    10.651789     0.113984
H      4.327512     6.781432     7.375931     0.116505
H      3.884189    13.541038     7.466927     0.115704
H     -3.258777    14.562743    10.245806     0.092182
H     -0.056216    15.134280     5.293521     0.149890
H     -0.207916    13.706326     5.087030     0.291895
H      1.969153    14.302318     4.836790     0.173902
H      1.729777    13.353395     6.061737     0.172606
H      1.894282    14.898369     6.283978     0.153987
H     -1.524998    14.316732     6.810705     0.169118
H     -0.282790    14.866224     7.591171     0.153115
H     -0.447295    13.324572     7.368931     0.182247
H      4.869347     0.039887     3.456100     0.150742
H      4.717635     1.467841     3.662591     0.292438
H      6.894709     0.871849     3.912831     0.175598
H      6.655326     1.820772     2.687884     0.173386
H      6.819845     0.275798     2.465643     0.154269
H      3.400560     0.857435     1.938916     0.168409
H      4.642774     0.307943     1.158450     0.153738
H      4.478256     1.849595     1.380690     0.182744
H      4.981648    -1.398414    12.205721     0.149606
H      5.133348     0.029540    12.412212     0.291866
H      2.956279    -0.566452    12.662452     0.173889
H      3.195655     0.382471    11.437505     0.172612
H      3.031150    -1.162503    11.215264     0.153986
H      6.450430    -0.580866    10.688537     0.169109
H      5.208222    -1.130358     9.908071     0.153116
H      5.372727     0.411294    10.130311     0.182251
H      0.056085    13.695979    14.043142     0.150449
H      0.207797    12.268025    13.836651     0.292416
H     -1.969277    12.864017    13.586411     0.175588
H     -1.729894    11.915094    14.811358     0.173396
H     -1.894413    13.460068    15.033599     0.154265
H      1.524872    12.878431    15.560326     0.168399
H      0.282658    13.427923    16.340792     0.153736
H      0.447176    11.886271    16.118552     0.182752
C      1.017566     9.711638     3.820085    -0.000480
C      0.859955     8.473355     4.420309    -0.088304
C      0.180235     8.375983     5.619007    -0.082965
C     -0.374381     9.480921     6.213981    -0.000908
C     -0.221695    10.720067     5.608507    -0.151823
C      0.467875    10.828715     4.422058    -0.139403
C      1.767227     9.829751     2.535640     0.604325
C     -1.175268     9.346613     7.475676     0.611530
C     -2.458848     9.099678     1.135701    -0.107965
C      6.269139     9.069041     0.311487    -0.008270
C      6.274069     5.379348    16.673278    -0.091447
C      5.088986     9.907691     0.626473     0.576463
C     -4.302980    12.755758    16.731025    -0.133965
C      4.546174    15.282119     0.129494     0.004866
C      3.926542    16.242579     0.895961    -0.152121
C      4.138348    13.846313     0.253739     0.547738
C      5.943083     5.462529     4.929536     0.000294
C      5.785462     6.700812     4.329312    -0.086093
C      5.105743     6.798184     3.130614    -0.081051
C      4.551137     5.693246     2.535640    -0.002908
C      4.703832     4.454100     3.141114    -0.149180
C      5.393402     4.345452     4.327563    -0.142468
C      6.692743     5.344416     6.213981     0.604086
C      3.750251     5.827554     1.273945     0.612365
C      2.466660     6.074489     7.613920    -0.109830
C      1.343646     6.105126     8.438134    -0.009037
C      1.348567     6.918217     9.575585    -0.087427
C      0.163500     5.266476     8.123148     0.578729
C      0.622579    -0.458193     9.517838    -0.134356
C     -0.379269    -0.107952     8.620127     0.003318
C      8.852108    -1.068412     7.853660    -0.148780
C     -0.787106     1.327854     8.495882     0.546327
C      3.907866     4.024228    13.679157    -0.000483
C      4.065477     5.262511    13.078933    -0.088297
C      4.745197     5.359883    11.880235    -0.082958
C      5.299813     4.254945    11.285261    -0.000909
C      5.147127     3.015799    11.890735    -0.151826
C      4.457557     2.907151    13.077184    -0.139406
C      3.158205     3.906115    14.963602     0.604323
C      6.100700     4.389253    10.023566     0.611536
C      7.384280     4.636188    16.363541    -0.107958
C     -1.343707     4.666825    17.187755    -0.008277
C     -1.348637     8.356518     0.825964    -0.091434
C     -0.163554     3.828175    16.872769     0.576463
C      9.228412     0.980108     0.768217    -0.133964
C      0.379258    -1.546253    17.369748     0.004859
C      0.998890    -2.506713    16.603281    -0.152128
C      0.787084    -0.110447    17.245503     0.547741
C     -1.017651     8.273337    12.569706     0.000304
C     -0.860030     7.035054    13.169930    -0.086099
C     -0.180311     6.937682    14.368628    -0.081056
C      0.374295     8.042620    14.963602    -0.002907
C      0.221600     9.281766    14.358128    -0.149184
C     -0.467970     9.390414    13.171679    -0.142472
C     -1.767311     8.391450    11.285261     0.604087
C      1.175181     7.908312    16.225297     0.612367
C      2.458772     7.661377     9.885322    -0.109821
C      3.581786     7.630740     9.061108    -0.009033
C      3.576865     6.817649     7.923657    -0.087419
C      4.761932     8.469390     9.376094     0.578722
C      4.302853    14.194059     7.981404    -0.134347
C     -4.546299    13.843818     8.879115     0.003324
C     -3.926676    14.804278     9.645582    -0.148783
C     -4.138462    12.408012     9.003360     0.546315
C      1.546545    14.222320     5.687254    -0.316582
C     -0.591123    14.192189     6.982198    -0.295560
C      6.472101     0.951847     3.062367    -0.320126
C      4.334435     0.981978     1.767423    -0.296753
C      3.378887    -0.486454    11.811988    -0.316606
C      5.516555    -0.456323    10.517044    -0.295571
C     -1.546669    12.784019    14.436875    -0.320148
C      0.590997    12.753888    15.731819    -0.296764
O      2.043051    11.003899     2.143657    -0.582579
O      2.078524     8.766899     1.949416    -0.562290
O     -1.850065    10.339722     7.841410    -0.570369
O     -1.121083     8.236598     8.063651    -0.578361
O      5.104743    10.739552     1.548683    -0.531517
O      4.044780     6.945729    17.357498    -0.604949
O      4.528452    10.124974    16.925267    -0.537528
O      3.361105    13.511140     1.195198    -0.590165
O      6.968576     4.170268     6.605964    -0.582211
O      7.004030     6.407268     6.800205    -0.561829
O      3.075462     4.834445     0.908211    -0.569571
O      3.804427     6.937569     0.685970    -0.579263
O      0.179265     4.434615     7.200938    -0.532140
O     -0.880707     5.351836     8.891365    -0.606292
O     -0.397010     2.172591     9.323596    -0.535667
O      8.286649     1.663027     7.554423    -0.590883
O      2.882381     2.731967    15.355585    -0.582585
O      2.846908     4.968967    15.549826    -0.562280
O      6.775497     3.396144     9.657832    -0.570381
O      6.046515     5.499268     9.435591    -0.578355
O     -0.179311     2.996314    15.950559    -0.531520
O      0.880652     6.790137     0.141744    -0.604942
O      0.396980     3.610892     0.573975    -0.537523
O      1.564327     0.224726    16.304044    -0.590175
O     -2.043144     9.565598    10.893278    -0.582226
O     -2.078598     7.328598    10.699037    -0.561849
O      1.849970     8.901421    16.591031    -0.569582
O      1.121005     6.798297    16.813272    -0.579268
O      4.746167     9.301251    10.298304    -0.532139
O      5.806139     8.384030     8.607877    -0.606294
O      5.322442    11.563275     8.175646    -0.535666
O     -3.361217    12.072839     9.944819    -0.590894
N      0.098448    14.330208     5.657505    -0.118999
N      5.024004     0.843959     3.092116    -0.119551
N      4.826984    -0.594342    11.841737    -0.119007
N     -0.098572    12.891907    14.407126    -0.119558

The following XYZ coordinates are in angstroms. Other properties are in atomic units.
The sperically averaged electron density of each atom fit to a function of the form exp(a - br)
eigen_1, eigen_2 and eigen_3 are the three eigenvalues of traceless quadrupole moment tensor
  atom number  atomic symbol              X              Y              Z     net charge C6 coefficient C8 coefficient C10 coefficient fluctuating dipole atomic polarizability isotropic forcefield polarizability              a              b squared Pearson coefficient          <r^3>          <r^4>         wp_QDO          m_QDO          q_QDO       dipole_x       dipole_y       dipole_z         dipole            Qxy            Qxz            Qyz     Q(x^2-y^2)  Q(3z^2 - R^2)        eigen_1        eigen_2        eigen_3 static polarizability      alpha(xx)      alpha(xy)      alpha(xz)      alpha(yy)      alpha(yz)      alpha(zz) atomic spin moment
            1             Co       3.160941      11.551369       0.601974       1.034819     103.870695 0.21584351E+04  0.70133195E+05                                16.809558                           14.063332       0.554621       2.065168                    0.996129      44.308680     116.447998       0.548596       0.343612      -1.205955       0.003136       0.027660       0.003322       0.028035      -0.033452      -0.039917       0.059158       0.038842      -0.020139      -0.070821      -0.018081       0.088902             20.314423      18.722050       2.345538       0.226845      27.141754      -3.184840      15.079464           3.021704
            2             Co       8.086469       3.622798       8.147647       1.035670     103.812129 0.21569673E+04  0.70072771E+05                                16.802967                           14.058361       0.554519       2.065336                    0.996038      44.294536     116.395836       0.548711       0.343603      -1.205977       0.002306      -0.028470      -0.001428       0.028599       0.034067       0.037908       0.059637       0.040043      -0.020047      -0.071532      -0.016683       0.088215             20.305383      18.714152      -2.341927      -0.228055      27.128939      -3.181288      15.073059           3.020134
            3             Co       1.764491       2.184497      16.897268       1.034732     103.876227 0.21585734E+04  0.70138909E+05                                16.810155                           14.063779       0.554621       2.065153                    0.996130      44.310114     116.453300       0.548587       0.343612      -1.205954      -0.003144      -0.027668      -0.003328       0.028044      -0.033492      -0.039893       0.059155       0.038896      -0.020064      -0.070824      -0.018089       0.088913             20.315172      18.722730       2.345705       0.226864      27.142925      -3.184706      15.079861           3.021609
            4             Co      -3.161037      10.113068       9.351595       1.035864     103.803377 0.21567376E+04  0.70063307E+05                                16.801978                           14.057560       0.554578       2.065380                    0.996037      44.292322     116.387619       0.548730       0.343601      -1.205982      -0.002301       0.028464       0.001406       0.028592       0.033969       0.037787       0.059746       0.039745      -0.020009      -0.071558      -0.016558       0.088116             20.304139      18.713025      -2.341759      -0.228048      27.127263      -3.180793      15.072128           3.020422
            5             Co       2.462716       8.306234       0.000000       1.109526      85.972340 0.15603608E+04  0.47116828E+05                                16.044733                           13.035324       0.729139       2.127975                    0.997529      42.990666     111.735159       0.496713       0.408366      -1.146017       0.000002       0.000005       0.000002       0.000005      -0.014115       0.036224      -0.038039       0.109663       0.146867      -0.089889       0.003686       0.086204             19.651970      19.470279      -2.556936       1.194501      18.729334       0.831699      20.756297           3.021396
            6             Co      -2.462784       6.867933       8.749621       1.106694      86.073213 0.15627742E+04  0.47212751E+05                                16.061107                           13.048594       0.727877       2.126951                    0.997685      43.058974     111.977305       0.496227       0.408566      -1.145760      -0.000001      -0.000005       0.000003       0.000006       0.011682      -0.035876      -0.037842       0.112824       0.145885      -0.091015       0.005524       0.085491             19.671382      19.492241       2.556367      -1.199085      18.748718       0.831740      20.773188           3.020792
            7              H       1.209669       7.712216       4.017826       0.129741       0.990607 0.71104984E+01  0.67033398E+02                                 1.580362                            1.513627      -0.830033       2.496764                    0.999671       3.138048       8.303598       0.537708       1.208283      -0.727177       0.012996      -0.035255      -0.016933       0.041213      -0.003550      -0.005772       0.003317      -0.026818      -0.016114      -0.014460      -0.002847       0.017307              1.596769       1.451418      -0.255668      -0.207877       1.716961       0.229025       1.621930           0.000037
            8              H       0.097490       7.547819       6.028489       0.121091       1.015144 0.72813543E+01  0.70292028E+02                                 1.707311                            1.606172      -1.087416       2.372208                    0.996436       3.543265      10.055280       0.477539       1.328627      -0.697600      -0.004184      -0.036745       0.013978       0.039536      -0.000724      -0.006723      -0.000365      -0.025773      -0.015303      -0.014954      -0.000505       0.015459              1.757511       1.450222       0.073214      -0.109901       2.041341      -0.480589       1.780968           0.000036
            9              H      -0.585200      11.478746       6.005740       0.085232       1.212132 0.87925983E+01  0.88314381E+02                                 1.853148                            1.710821      -1.192357       2.285571                    0.995141       3.819479      10.788703       0.488505       1.248312      -0.713892      -0.019349       0.020526       0.013659       0.031341      -0.005750      -0.005725      -0.001182      -0.022829      -0.010693      -0.014207      -0.000358       0.014565              1.921479       1.559841      -0.212795      -0.282974       2.450351       0.382005       1.754243           0.000002
           10              H       0.565397      11.661798       4.023076       0.087781       1.388816 0.10708989E+02  0.11372739E+03                                 2.098381                            1.944293      -1.175143       2.297365                    0.995840       3.979615      11.804179       0.435695       1.323751      -0.698984       0.006456       0.023156      -0.018669       0.030437       0.001719      -0.008768       0.004651      -0.017362      -0.005528      -0.014759       0.003381       0.011378              2.163318       1.638585       0.152658      -0.218369       2.790338      -0.300614       2.061031           0.001032
           11              H      -2.461806       9.628214       1.902168       0.114164       1.113394 0.84279699E+01  0.83474068E+02                                 1.749775                            1.680588      -0.983653       2.411363                    0.998399       3.447283       9.561850       0.492092       1.256698      -0.715143       0.001665       0.019395       0.032549       0.037926      -0.000859       0.004814       0.008482       0.010648       0.025937      -0.013450       0.000047       0.013402              1.754396       1.590779      -0.040343       0.025695       1.644500       0.380818       2.027908           0.000209
           12              H       5.523423       5.343131      16.125552       0.117918       1.025297 0.73006524E+01  0.70894558E+02                                 1.748979                            1.631228      -1.246535       2.295688                    0.994083       3.683641      10.665008       0.461483       1.366781      -0.689069      -0.032687      -0.002315      -0.021265       0.039065      -0.003798       0.006997       0.005421       0.002821       0.000911      -0.010870       0.002943       0.007928              1.822506       2.297091       0.008135       0.462765       1.378801       0.069270       1.791626          -0.000050
           13              H      -3.884310      12.102737      16.216548       0.115935       1.119957 0.81446699E+01  0.79968543E+02                                 1.746324                            1.641981      -1.108396       2.352641                    0.996620       3.491650       9.637710       0.502535       1.241350      -0.717459       0.012544      -0.029323      -0.022598       0.039088      -0.005711      -0.012494       0.004239      -0.006745       0.011494      -0.014387      -0.001400       0.015787              1.786705       1.731710      -0.199601      -0.358551       1.956138       0.318857       1.672267           0.000032
           14              H       3.258644      16.001044       1.496185       0.093600       1.222413 0.88224728E+01  0.89072516E+02                                 1.896094                            1.736197      -1.347537       2.216609                    0.993962       3.890412      11.173562       0.473493       1.281264      -0.706208      -0.016669      -0.012210       0.023124       0.031011      -0.000406      -0.009090       0.005182      -0.003486       0.010276      -0.010453      -0.001061       0.011514              1.969726       2.179848       0.089906      -0.648754       1.763872      -0.040398       1.965457           0.000519
           15              H       6.135169       7.461951       4.731795       0.127543       0.996195 0.71579366E+01  0.67571510E+02                                 1.583901                            1.516716      -0.822702       2.498644                    0.999727       3.147589       8.325845       0.538367       1.205180      -0.727874       0.013035       0.036359       0.017510       0.042408       0.003758       0.005847       0.003107      -0.026450      -0.016012      -0.014424      -0.002697       0.017121              1.600418       1.454425       0.256843       0.208745       1.721278       0.230159       1.625552           0.000037
           16              H       5.022992       7.626348       2.721132       0.120092       1.018197 0.73076795E+01  0.70603810E+02                                 1.710037                            1.608506      -1.078664       2.375372                    0.996509       3.548623      10.071789       0.477486       1.327691      -0.697783      -0.004680       0.036801      -0.014768       0.039929       0.001026       0.006820      -0.000155      -0.026370      -0.015455      -0.015254      -0.000547       0.015801              1.760396       1.452121      -0.073437       0.110156       2.045247      -0.482057       1.783818           0.000036
           17              H       4.340334       3.695421       2.743881       0.085007       1.215753 0.88223724E+01  0.88683630E+02                                 1.856158                            1.713149      -1.200666       2.281633                    0.995082       3.824848      10.806265       0.488441       1.247487      -0.714048      -0.019018      -0.020431      -0.013704       0.031095       0.005861       0.005940      -0.001038      -0.023212      -0.010322      -0.014545      -0.000185       0.014730              1.924808       1.561968       0.213734       0.283819       2.455517       0.383443       1.756939           0.000001
           18              H       5.490930       3.512369       4.726545       0.089117       1.387550 0.10702650E+02  0.11370185E+03                                 2.101938                            1.947454      -1.192648       2.290960                    0.995672       3.979740      11.826621       0.433866       1.328845      -0.697953       0.006522      -0.022673       0.018125       0.029752      -0.001529       0.008744       0.004478      -0.017246      -0.005136      -0.014616       0.003412       0.011205              2.167093       1.641132      -0.152931       0.219035       2.795476      -0.301005       2.064669           0.001036
           19              H       2.463708       5.545953       6.847453       0.113982       1.113352 0.84289869E+01  0.83489162E+02                                 1.749941                            1.680864      -0.981025       2.412579                    0.998381       3.448195       9.565604       0.491961       1.256959      -0.715084       0.001079      -0.019634      -0.032593       0.038065       0.000790      -0.005124       0.008367       0.010687       0.025929      -0.013405      -0.000131       0.013536              1.754538       1.591177       0.040349      -0.025784       1.644591       0.380576       2.027844           0.000207
           20              H       0.597920       6.954434      10.123311       0.116505       1.029184 0.73311362E+01  0.71242981E+02                                 1.751055                            1.632801      -1.239316       2.297671                    0.994187       3.687923      10.670668       0.462177       1.363725      -0.689666      -0.032838       0.002458       0.020643       0.038865       0.003829      -0.007270       0.005498       0.003080       0.001253      -0.011123       0.002830       0.008293              1.824859       2.300822      -0.008211      -0.464272       1.379903       0.069385       1.793851          -0.000054
           21              H       1.041243       0.194828      10.032315       0.115700       1.125181 0.81929207E+01  0.80572640E+02                                 1.752646                            1.647527      -1.114648       2.349366                    0.996481       3.500320       9.673963       0.501303       1.242388      -0.717207       0.013267       0.028892       0.022527       0.038965       0.005573       0.012517       0.004231      -0.007013       0.011897      -0.014472      -0.001287       0.015759              1.793320       1.737883       0.200863       0.360668       1.963868       0.320819       1.678211           0.000034
           22              H       8.184209      -0.826877       7.253436       0.092181       1.231612 0.89040481E+01  0.90141676E+02                                 1.908814                            1.746613      -1.418451       2.184728                    0.993701       3.909647      11.259827       0.470902       1.284804      -0.705420      -0.016839       0.012483      -0.023106       0.031197       0.000584       0.009241       0.005352      -0.003400       0.010510      -0.010548      -0.001286       0.011834              1.983526       2.196103      -0.091175       0.656238       1.775175      -0.041022       1.979299           0.000522
           23              H       3.715763       6.023650      13.481416       0.129743       0.990606 0.71104864E+01  0.67033271E+02                                 1.580363                            1.513627      -0.830041       2.496761                    0.999671       3.138043       8.303590       0.537707       1.208285      -0.727176      -0.012996       0.035255       0.016933       0.041213      -0.003550      -0.005772       0.003317      -0.026818      -0.016115      -0.014460      -0.002847       0.017307              1.596772       1.451418      -0.255671      -0.207876       1.716972       0.229026       1.621925           0.000037
           24              H       4.827942       6.188047      11.470753       0.121094       1.015141 0.72813158E+01  0.70291557E+02                                 1.707307                            1.606167      -1.087419       2.372208                    0.996436       3.543252      10.055233       0.477540       1.328626      -0.697600       0.004184       0.036745      -0.013977       0.039536      -0.000724      -0.006722      -0.000365      -0.025774      -0.015305      -0.014954      -0.000506       0.015460              1.757509       1.450219       0.073214      -0.109900       2.041349      -0.480590       1.780960           0.000036
           25              H       5.510632       2.257120      11.493502       0.085231       1.212136 0.87926427E+01  0.88315412E+02                                 1.853195                            1.710858      -1.192347       2.285576                    0.995141       3.819546      10.789117       0.488483       1.248359      -0.713882       0.019348      -0.020526      -0.013660       0.031341      -0.005749      -0.005726      -0.001180      -0.022829      -0.010695      -0.014207      -0.000357       0.014565              1.921535       1.559871      -0.212799      -0.282982       2.450462       0.382004       1.754271           0.000002
           26              H       4.360035       2.074068      13.476166       0.087774       1.388949 0.10710275E+02  0.11374552E+03                                 2.098587                            1.944464      -1.175247       2.297311                    0.995838       3.979944      11.805747       0.435654       1.323825      -0.698968      -0.006459      -0.023151       0.018666       0.030432       0.001728      -0.008772       0.004661      -0.017352      -0.005517      -0.014765       0.003385       0.011379              2.163546       1.638719       0.152674      -0.218404       2.790699      -0.300641       2.061219           0.001034
           27              H       7.387238       4.107652      15.597074       0.114161       1.113413 0.84281685E+01  0.83476717E+02                                 1.749811                            1.680621      -0.983660       2.411356                    0.998399       3.447337       9.562110       0.492081       1.256718      -0.715138      -0.001664      -0.019394      -0.032549       0.037925      -0.000860       0.004814       0.008481       0.010650       0.025938      -0.013450       0.000048       0.013402              1.754433       1.590811      -0.040344       0.025696       1.644536       0.380833       2.027951           0.000209
           28              H      -0.597991       8.392735       1.373690       0.117917       1.025298 0.73006570E+01  0.70894615E+02                                 1.748981                            1.631229      -1.246534       2.295688                    0.994083       3.683640      10.665007       0.461483       1.366782      -0.689069       0.032688       0.002316       0.021265       0.039065      -0.003798       0.006998       0.005421       0.002821       0.000911      -0.010871       0.002943       0.007928              1.822509       2.297095       0.008134       0.462769       1.378801       0.069270       1.791632          -0.000050
           29              H       8.809742       1.633129       1.282694       0.115933       1.119990 0.81449746E+01  0.79972391E+02                                 1.746367                            1.642019      -1.108431       2.352623                    0.996620       3.491711       9.637972       0.502525       1.241360      -0.717457      -0.012543       0.029322       0.022598       0.039087      -0.005711      -0.012494       0.004239      -0.006746       0.011494      -0.014386      -0.001400       0.015786              1.786749       1.731748      -0.199612      -0.358563       1.956188       0.318875       1.672312           0.000033
           30              H       1.666788      -2.265178      16.003057       0.093596       1.222458 0.88229042E+01  0.89078801E+02                                 1.896214                            1.736294      -1.347563       2.216595                    0.993962       3.890608      11.174590       0.473453       1.281345      -0.706190       0.016669       0.012208      -0.023123       0.031009      -0.000409      -0.009089       0.005184      -0.003492       0.010282      -0.010453      -0.001063       0.011516              1.969859       2.180012       0.089907      -0.648834       1.763978      -0.040392       1.965588           0.000519
           31              H      -1.209737       6.273915      12.767447       0.127541       0.996197 0.71579537E+01  0.67571701E+02                                 1.583903                            1.516717      -0.822700       2.498643                    0.999727       3.147594       8.325856       0.538367       1.205179      -0.727875      -0.013035      -0.036358      -0.017510       0.042408       0.003758       0.005848       0.003107      -0.026450      -0.016011      -0.014425      -0.002696       0.017121              1.600422       1.454426       0.256845       0.208743       1.721290       0.230160       1.625548           0.000036
           32              H      -0.097560       6.109518      14.778110       0.120089       1.018203 0.73077254E+01  0.70604342E+02                                 1.710043                            1.608509      -1.078660       2.375372                    0.996509       3.548634      10.071816       0.477486       1.327688      -0.697783       0.004680      -0.036801       0.014768       0.039928       0.001026       0.006819      -0.000155      -0.026370      -0.015455      -0.015254      -0.000547       0.015801              1.760404       1.452125      -0.073437       0.110155       2.045266      -0.482062       1.783820           0.000036
           33              H       0.585098      10.040445      14.755361       0.085004       1.215756 0.88223889E+01  0.88684226E+02                                 1.856196                            1.713177      -1.200645       2.281642                    0.995082       3.824902      10.806598       0.488423       1.247526      -0.714040       0.019018       0.020430       0.013706       0.031095       0.005860       0.005941      -0.001037      -0.023212      -0.010323      -0.014545      -0.000184       0.014730              1.924855       1.561991       0.213738       0.283825       2.455616       0.383441       1.756958           0.000001
           34              H      -0.565498      10.223497      12.772697       0.089110       1.387671 0.10703825E+02  0.11371840E+03                                 2.102125                            1.947608      -1.192742       2.290911                    0.995671       3.980037      11.828032       0.433829       1.328910      -0.697939      -0.006526       0.022668      -0.018123       0.029747      -0.001537       0.008748       0.004488      -0.017237      -0.005126      -0.014621       0.003415       0.011206              2.167300       1.641254      -0.152945       0.219067       2.795809      -0.301030       2.064838           0.001037
           35              H       2.461724       8.189913      10.651789       0.113984       1.113348 0.84289576E+01  0.83488979E+02                                 1.749954                            1.680875      -0.981026       2.412581                    0.998381       3.448197       9.565683       0.491952       1.256979      -0.715080      -0.001079       0.019634       0.032593       0.038065       0.000790      -0.005124       0.008367       0.010689       0.025930      -0.013406      -0.000130       0.013536              1.754551       1.591188       0.040349      -0.025784       1.644606       0.380584       2.027858           0.000206
           36              H       4.327512       6.781432       7.375931       0.116505       1.029182 0.73311105E+01  0.71242644E+02                                 1.751051                            1.632797      -1.239313       2.297673                    0.994187       3.687911      10.670615       0.462179       1.363722      -0.689666       0.032838      -0.002457      -0.020643       0.038865       0.003830      -0.007270       0.005498       0.003079       0.001252      -0.011123       0.002830       0.008293              1.824855       2.300816      -0.008210      -0.464272       1.379899       0.069383       1.793849          -0.000054
           37              H       3.884189      13.541038       7.466927       0.115704       1.125176 0.81928755E+01  0.80572126E+02                                 1.752646                            1.647526      -1.114647       2.349369                    0.996481       3.500300       9.673920       0.501300       1.242395      -0.717206      -0.013265      -0.028893      -0.022528       0.038965       0.005573       0.012515       0.004231      -0.007016       0.011894      -0.014472      -0.001286       0.015757              1.793320       1.737877       0.200867       0.360664       1.963868       0.320826       1.678214           0.000034
           38              H      -3.258777      14.562743      10.245806       0.092182       1.231607 0.89040443E+01  0.90142451E+02                                 1.908885                            1.746668      -1.418446       2.184733                    0.993701       3.909749      11.260507       0.470868       1.284887      -0.705402       0.016838      -0.012483       0.023106       0.031196       0.000586       0.009240       0.005353      -0.003404       0.010516      -0.010548      -0.001287       0.011835              1.983606       2.196205      -0.091174       0.656291       1.775236      -0.041016       1.979376           0.000522
           39              H      -0.056216      15.134280       5.293521       0.149890       2.450320 0.21973749E+02  0.28485858E+03                                 3.140353                            2.814511      -2.324568       1.721412                    0.994329       6.229990      21.776037       0.349501       1.351864      -0.681736       0.035139      -0.022489       0.035193       0.054581       0.042945      -0.039468      -0.000679       0.002228       0.027346      -0.059650       0.001587       0.058063              3.281950       2.420369      -0.311084       0.084934       4.473818      -1.217709       2.951663           0.049255
           40              H      -0.207916      13.706326       5.087030       0.291895       0.740107 0.50987988E+01  0.46192694E+02                                 1.570940                            1.493345      -1.130055       2.471276                    0.998840       2.877769       8.600073       0.412208       1.640151      -0.645118      -0.007083      -0.039356      -0.013365       0.042163       0.013977      -0.009244       0.020148       0.001921      -0.030040      -0.031055       0.009240       0.021816              1.605618       1.341906       0.217369       0.123932       1.968638       0.368123       1.506309           0.005543
           41              H       1.969153      14.302318       4.836790       0.173902       0.957148 0.68819686E+01  0.64912200E+02                                 1.613262                            1.542000      -0.794443       2.532734                    0.999933       3.068674       8.355664       0.501193       1.295650      -0.708420       0.029320      -0.009263      -0.012947       0.033363       0.002450      -0.011644       0.005398       0.030293      -0.008497      -0.017531      -0.004487       0.022019              1.631864       1.488121       0.043838      -0.364804       1.335396      -0.073016       2.072075           0.002751
           42              H       1.729777      13.353395       6.061737       0.172606       0.880885 0.63788675E+01  0.58966434E+02                                 1.519446                            1.478057      -0.752834       2.557563                    0.999921       2.999042       8.053236       0.515911       1.284310      -0.710813       0.008503      -0.024493       0.008402       0.027254      -0.004221      -0.000875      -0.007193       0.008555      -0.024250      -0.012766       0.002458       0.010307              1.525708       1.355582      -0.100883       0.093597       1.900486      -0.192020       1.321055          -0.000812
           43              H       1.894282      14.898369       6.283978       0.153987       0.943504 0.66181814E+01  0.62818875E+02                                 1.687932                            1.574000      -0.973141       2.436026                    0.997556       3.449887       9.931352       0.459677       1.403789      -0.683291       0.016591       0.008391       0.015122       0.023966       0.003052      -0.002214       0.010465       0.021603      -0.016363      -0.017761       0.003770       0.013992              1.744083       1.713889       0.375287       0.411452       1.739935       0.458676       1.778424           0.001132
           44              H      -1.524998      14.316732       6.810705       0.169118       1.072338 0.81829481E+01  0.81518057E+02                                 1.830993                            1.753918      -0.783586       2.541423                    0.999911       3.291565       9.558839       0.436136       1.409743      -0.685799      -0.023291      -0.007846       0.002444       0.024699       0.005882      -0.007390       0.008919       0.030950       0.005420      -0.021923       0.003877       0.018047              1.842203       2.576984      -0.111349      -0.012178       1.450794       0.001916       1.498833           0.002118
           45              H      -0.282790      14.866224       7.591171       0.153115       0.971663 0.70636553E+01  0.67281724E+02                                 1.648305                            1.574402      -0.727287       2.548232                    0.999980       3.205379       8.865241       0.488659       1.315930      -0.703363       0.003403       0.008651       0.016251       0.018722       0.010323      -0.007391       0.010463       0.006148       0.022471      -0.020397       0.007013       0.013385              1.671610       1.421785       0.208658       0.144848       1.737819       0.506606       1.855226           0.000881
           46              H      -0.447295      13.324572       7.368931       0.182247       0.934471 0.67572358E+01  0.63387995E+02                                 1.589479                            1.528598      -0.789249       2.543880                    0.999929       2.990168       8.095892       0.503523       1.296727      -0.708909      -0.002936      -0.024233       0.016472       0.029448      -0.003661      -0.006446      -0.007552      -0.006984       0.006161      -0.012166       0.002042       0.010124              1.603904       1.288346      -0.051485      -0.023894       2.094466      -0.239307       1.428901          -0.000296
           47              H       4.869347       0.039887       3.456100       0.150742       2.480803 0.22302443E+02  0.29018299E+03                                 3.163145                            2.832848      -2.336995       1.715046                    0.994446       6.270880      21.956308       0.348868       1.349352      -0.682080       0.035511       0.023332      -0.036095       0.055752      -0.043255       0.039824      -0.000671       0.002189       0.027330      -0.060116       0.001589       0.058527              3.306539       2.435973       0.314568      -0.085804       4.511205      -1.230223       2.972439           0.049460
           48              H       4.717635       1.467841       3.662591       0.292438       0.739571 0.50958099E+01  0.46190235E+02                                 1.574950                            1.496669      -1.133004       2.471586                    0.998833       2.879558       8.626846       0.409920       1.648427      -0.643869      -0.007147       0.038485       0.013779       0.041497      -0.014060       0.009522       0.020028       0.001690      -0.030736      -0.031199       0.009367       0.021832              1.609934       1.344739      -0.218533      -0.124509       1.975204       0.370144       1.509858           0.005546
           49              H       6.894709       0.871849       3.912831       0.175598       0.951406 0.68342478E+01  0.64372078E+02                                 1.609271                            1.538689      -0.795974       2.533827                    0.999936       3.060581       8.337124       0.500561       1.299098      -0.707707       0.029126       0.009566       0.012854       0.033242      -0.002267       0.011547       0.005330       0.030109      -0.008887      -0.017306      -0.004594       0.021899              1.627655       1.484808      -0.043660       0.363012       1.332785      -0.072620       2.065373           0.002741
           50              H       6.655326       1.820772       2.687884       0.173386       0.878731 0.63619497E+01  0.58789236E+02                                 1.519048                            1.477839      -0.752294       2.558487                    0.999918       2.996712       8.053707       0.514877       1.287346      -0.710173       0.008709       0.024025      -0.008736       0.027007       0.003998       0.000790      -0.007106       0.008215      -0.024512      -0.012643       0.002560       0.010083              1.525253       1.355612       0.100883      -0.093548       1.899279      -0.191485       1.320868          -0.000811
           51              H       6.819845       0.275798       2.465643       0.154269       0.942285 0.66103456E+01  0.62727993E+02                                 1.686657                            1.573273      -0.974924       2.435516                    0.997575       3.448422       9.926901       0.459678       1.404155      -0.683224       0.016506      -0.008422      -0.015028       0.023858      -0.002914       0.001885       0.010301       0.021578      -0.016068      -0.017507       0.003635       0.013872              1.742521       1.712686      -0.374410      -0.410435       1.738255       0.457326       1.776623           0.001128
           52              H       3.400560       0.857435       1.938916       0.168409       1.071767 0.81790317E+01  0.81478861E+02                                 1.831480                            1.754443      -0.783488       2.541449                    0.999912       3.292034       9.563859       0.435667       1.411263      -0.685533      -0.023784       0.007711      -0.002227       0.025101      -0.005905       0.007407       0.008622       0.030731       0.005828      -0.021680       0.003733       0.017946              1.842659       2.577595       0.111340       0.012262       1.451120       0.001937       1.499262           0.002115
           53              H       4.642774       0.307943       1.158450       0.153738       0.971199 0.70608898E+01  0.67258919E+02                                 1.648876                            1.574937      -0.729391       2.547816                    0.999982       3.205147       8.869191       0.488110       1.317342      -0.703069       0.003724      -0.008755      -0.015851       0.018487      -0.010057       0.007257       0.010222       0.006546       0.022533      -0.020036       0.006818       0.013218              1.672217       1.422173      -0.208763      -0.144950       1.738394       0.506913       1.856084           0.000879
           54              H       4.478256       1.849595       1.380690       0.182744       0.933065 0.67465779E+01  0.63286416E+02                                 1.590708                            1.529701      -0.794405       2.542983                    0.999927       2.988258       8.100385       0.502017       1.300651      -0.708112      -0.002843       0.024156      -0.016150       0.029196       0.003635       0.006566      -0.007343      -0.006915       0.006275      -0.012128       0.002170       0.009958              1.605183       1.289167       0.051511       0.023919       2.096350      -0.239634       1.430034          -0.000295
           55              H       4.981648      -1.398414      12.205721       0.149606       2.455524 0.22028805E+02  0.28574092E+03                                 3.143926                            2.817354      -2.325050       1.720840                    0.994344       6.237739      21.807040       0.349463       1.351211      -0.681842      -0.035209       0.022594      -0.035283       0.054727       0.043028      -0.039548      -0.000690       0.002242       0.027419      -0.059763       0.001579       0.058185              3.285864       2.422812      -0.311553       0.085040       4.479722      -1.219808       2.955057           0.049338
           56              H       5.133348       0.029540      12.412212       0.291866       0.740456 0.51018122E+01  0.46228178E+02                                 1.571592                            1.493903      -1.130233       2.471163                    0.998839       2.878809       8.604767       0.412071       1.640408      -0.645073       0.007074       0.039366       0.013346       0.042165       0.013987      -0.009268       0.020164       0.001908      -0.030110      -0.031092       0.009258       0.021834              1.606316       1.342390       0.217531       0.123996       1.969699       0.368379       1.506859           0.005551
           57              H       2.956279      -0.566452      12.662452       0.173889       0.957346 0.68840192E+01  0.64937699E+02                                 1.613610                            1.542330      -0.794536       2.532678                    0.999933       3.069208       8.358070       0.501081       1.295817      -0.708383      -0.029329       0.009270       0.012940       0.033370       0.002455      -0.011657       0.005405       0.030299      -0.008526      -0.017543      -0.004490       0.022033              1.632214       1.488453       0.043840      -0.364917       1.335656      -0.073015       2.072534           0.002756
           58              H       3.195655       0.382471      11.437505       0.172612       0.880827 0.63783067E+01  0.58959994E+02                                 1.519387                            1.477998      -0.752817       2.557579                    0.999921       2.998953       8.052929       0.515918       1.284321      -0.710811      -0.008504       0.024494      -0.008403       0.027256      -0.004222      -0.000876      -0.007192       0.008554      -0.024247      -0.012764       0.002457       0.010307              1.525651       1.355538      -0.100893       0.093601       1.900401      -0.192019       1.321015          -0.000812
           59              H       3.031150      -1.162503      11.215264       0.153986       0.943550 0.66187113E+01  0.62825955E+02                                 1.688066                            1.574123      -0.973354       2.435926                    0.997553       3.450196       9.932813       0.459627       1.403897      -0.683270      -0.016593      -0.008386      -0.015125       0.023967       0.003059      -0.002217       0.010468       0.021616      -0.016355      -0.017769       0.003771       0.013998              1.744225       1.714054       0.375321       0.411522       1.740028       0.458722       1.778593           0.001134
           60              H       6.450430      -0.580866      10.688537       0.169109       1.072608 0.81858526E+01  0.81556444E+02                                 1.831492                            1.754380      -0.783655       2.541386                    0.999911       3.292268       9.562284       0.436011       1.409985      -0.685751       0.023286       0.007855      -0.002453       0.024697       0.005892      -0.007407       0.008935       0.030967       0.005407      -0.021947       0.003879       0.018067              1.842710       2.577789      -0.111354      -0.012237       1.451133       0.001918       1.499207           0.002121
           61              H       5.208222      -1.130358       9.908071       0.153116       0.971730 0.70644448E+01  0.67292149E+02                                 1.648482                            1.574570      -0.727325       2.548216                    0.999980       3.205651       8.866626       0.488588       1.316064      -0.703335      -0.003405      -0.008645      -0.016253       0.018722       0.010325      -0.007394       0.010468       0.006165       0.022490      -0.020407       0.007014       0.013393              1.671789       1.421939       0.208693       0.144878       1.737969       0.506672       1.855458           0.000882
           62              H       5.372727       0.411294      10.130311       0.182251       0.934413 0.67566323E+01  0.63380804E+02                                 1.589403                            1.528522      -0.789232       2.543891                    0.999929       2.990066       8.095470       0.503540       1.296714      -0.708912       0.002935       0.024233      -0.016474       0.029449      -0.003660      -0.006444      -0.007552      -0.006982       0.006167      -0.012164       0.002040       0.010124              1.603833       1.288290      -0.051485      -0.023887       2.094360      -0.239315       1.428848          -0.000296
           63              H       0.056085      13.695979      14.043142       0.150449       2.486261 0.22360402E+02  0.29111518E+03                                 3.166867                            2.835814      -2.337519       1.714446                    0.994461       6.278945      21.988616       0.348830       1.348675      -0.682191      -0.035583      -0.023444       0.036184       0.055902      -0.043344       0.039904      -0.000684       0.002213       0.027425      -0.060234       0.001582       0.058653              3.310613       2.438523       0.315060      -0.085916       4.517332      -1.232413       2.975983           0.049543
           64              H       0.207797      12.268025      13.836651       0.292416       0.739871 0.50983890E+01  0.46220723E+02                                 1.575525                            1.497158      -1.133171       2.471484                    0.998832       2.880476       8.631031       0.409797       1.648669      -0.643827       0.007139      -0.038494      -0.013763       0.041499      -0.014069       0.009543       0.020042       0.001679      -0.030798      -0.031232       0.009383       0.021849              1.610552       1.345161      -0.218678      -0.124563       1.976160       0.370373       1.510334           0.005553
           65              H      -1.969277      12.864017      13.586411       0.175588       0.951588 0.68361362E+01  0.64395561E+02                                 1.609595                            1.538997      -0.796062       2.533775                    0.999936       3.061074       8.339364       0.500455       1.299259      -0.707672      -0.029134      -0.009575      -0.012848       0.033250      -0.002272       0.011559       0.005337       0.030115      -0.008911      -0.017317      -0.004596       0.021913              1.627982       1.485118      -0.043660       0.363118       1.333027      -0.072616       2.065800           0.002745
           66              H      -1.729894      11.915094      14.811358       0.173396       0.878666 0.63613121E+01  0.58781882E+02                                 1.518977                            1.477769      -0.752282       2.558502                    0.999918       2.996596       8.053300       0.514886       1.287354      -0.710172      -0.008710      -0.024027       0.008736       0.027009       0.003999       0.000790      -0.007104       0.008214      -0.024509      -0.012642       0.002559       0.010083              1.525186       1.355557       0.100893      -0.093549       1.899184      -0.191482       1.320817          -0.000812
           67              H      -1.894413      13.460068      15.033599       0.154265       0.942342 0.66109679E+01  0.62736157E+02                                 1.686803                            1.573406      -0.975152       2.435407                    0.997572       3.448756       9.928446       0.459627       1.404260      -0.683203      -0.016508       0.008416       0.015031       0.023859      -0.002921       0.001888       0.010304       0.021593      -0.016058      -0.017515       0.003636       0.013879              1.742676       1.712865      -0.374450      -0.410511       1.738361       0.457379       1.776804           0.001130
           68              H       1.524872      12.878431      15.560326       0.168399       1.072053 0.81821017E+01  0.81519412E+02                                 1.832007                            1.754931      -0.783551       2.541413                    0.999912       3.292770       9.567472       0.435535       1.411518      -0.685483       0.023778      -0.007722       0.002236       0.025100      -0.005916       0.007423       0.008638       0.030750       0.005818      -0.021704       0.003737       0.017967              1.843194       2.578446       0.111344       0.012321       1.451479       0.001939       1.499657           0.002119
           69              H       0.282658      13.427923      16.340792       0.153736       0.971279 0.70618024E+01  0.67270842E+02                                 1.649070                            1.575121      -0.729425       2.547799                    0.999982       3.205452       8.870703       0.488035       1.317478      -0.703040      -0.003725       0.008747       0.015854       0.018486      -0.010059       0.007260       0.010228       0.006565       0.022554      -0.020047       0.006820       0.013227              1.672412       1.422342      -0.208802      -0.144983       1.738559       0.506986       1.856336           0.000881
           70              H       0.447176      11.886271      16.118552       0.182752       0.932992 0.67458344E+01  0.63277574E+02                                 1.590614                            1.529609      -0.794393       2.542995                    0.999927       2.988126       8.099856       0.502037       1.300637      -0.708115       0.002842      -0.024157       0.016151       0.029198       0.003635       0.006564      -0.007344      -0.006913       0.006283      -0.012126       0.002167       0.009959              1.605095       1.289099       0.051512       0.023911       2.096221      -0.239638       1.429966          -0.000295
           71              C       1.017566       9.711638       3.820085      -0.000480      37.169685 0.41484215E+03  0.95551785E+04                                 9.670513                            6.741395       0.104859       2.048264                    0.999316      26.445013      73.126629       0.647295       0.410817      -1.077212      -0.024154       0.000134       0.041643       0.048142       0.005415       0.012233       0.004558       0.011375      -0.028242      -0.015493      -0.003140       0.018633             12.528364       9.089868      -0.264614      -7.257049      10.018790      -0.595873      18.476432           0.005640
           72              C       0.859955       8.473355       4.420309      -0.088304      31.271493 0.39620771E+03  0.90838142E+04                                 8.609047                            6.624749       0.186394       2.045293                    0.999658      28.010373      79.027349       0.643152       0.415382      -1.066896      -0.013495       0.010461       0.012528       0.021177      -0.004074       0.012029       0.017467      -0.011543      -0.046104      -0.028793       0.006978       0.021815             10.128197       7.375590       0.191793      -4.843735       8.584996      -1.963187      14.424005          -0.001442
           73              C       0.180235       8.375983       5.619007      -0.082965      32.004739 0.41131568E+03  0.95618500E+04                                 8.865250                            6.843381       0.045831       2.001854                    0.999640      28.510485      82.199726       0.617081       0.426970      -1.054814       0.004338       0.017430      -0.016463       0.024365       0.011050       0.016205      -0.003286      -0.011442      -0.045855      -0.026901       0.005658       0.021243             10.365523       7.962113      -0.318108      -5.071485       8.978145      -1.415107      14.156311           0.000528
           74              C      -0.374381       9.480921       6.213981      -0.000908      35.982680 0.41592287E+03  0.95954199E+04                                 9.463507                            6.760376       0.066761       2.036170                    0.999340      26.542514      73.683416       0.644310       0.412060      -1.075376       0.017111       0.003256      -0.046227       0.049400      -0.006033       0.014262      -0.009372       0.018079      -0.022446      -0.017893      -0.005586       0.023480             11.898095       9.346622       0.706985      -6.854545      10.732067      -2.465769      15.615595           0.003591
           75              C      -0.221695      10.720067       5.608507      -0.151823      36.720704 0.45388720E+03  0.10825625E+05                                 9.652316                            7.137299       0.049678       1.967978                    0.999789      30.642219      89.786173       0.610169       0.420873      -1.057529      -0.010773      -0.038491      -0.017808       0.043758      -0.024268      -0.006560       0.024163       0.010955      -0.033860      -0.033260      -0.005990       0.039250             11.428852       8.040670       0.753067      -5.429793      11.981270      -1.837035      14.264614           0.000687
           76              C       0.467875      10.828715       4.422058      -0.139403      35.158151 0.43769190E+03  0.10361381E+05                                 9.359169                            6.979252       0.052474       1.973212                    0.999702      30.392712      89.182816       0.619978       0.417331      -1.058086      -0.004566      -0.039414      -0.001961       0.039726       0.018224       0.004236      -0.026905      -0.000607      -0.021778      -0.035162       0.003931       0.031231             11.026909       7.971682      -0.525400      -5.505304      10.602313       0.478802      14.506731          -0.000450
           77              C       1.767227       9.829751       2.535640       0.604325      24.376379 0.24958001E+03  0.51741622E+04                                 7.832558                            5.638224      -0.103959       2.025857                    0.999403      22.323527      62.874657       0.618543       0.477646      -1.015065       0.039936       0.008541      -0.051928       0.066063      -0.013180       0.080309      -0.003862       0.098226      -0.112830      -0.081102      -0.031408       0.112510              9.765097       7.336253       0.504416      -4.931816       8.735983      -0.077386      13.223053          -0.006137
           78              C      -1.175268       9.346613       7.475676       0.611530      23.876647 0.24443745E+03  0.50435283E+04                                 7.714624                            5.587743      -0.053897       2.046814                    0.999460      22.145670      62.317988       0.619731       0.479001      -1.013887      -0.042503      -0.008924       0.052181       0.067890       0.029081       0.087387       0.026253       0.068644      -0.049546      -0.079638      -0.036322       0.115960              9.431790       8.028158      -0.570917      -4.635091       9.082715      -1.696720      11.184497          -0.002188
           79              C      -2.458848       9.099678       1.135701      -0.107965      31.984183 0.41605616E+03  0.97001523E+04                                 8.804099                            6.833599       0.133044       2.018780                    0.999737      29.077911      83.967349       0.624168       0.420899      -1.058559       0.003694      -0.012891      -0.017639       0.022158       0.015362      -0.004558       0.008123      -0.009783       0.048922      -0.025991       0.006713       0.019278             10.180892      15.794472      -3.202248       0.789061       6.690220       1.509637       8.057985           0.000734
           80              C       6.269139       9.069041       0.311487      -0.008270      36.178024 0.43706869E+03  0.10231595E+05                                 9.563723                            6.990702      -0.025948       2.005566                    0.999163      27.015063      76.091296       0.624007       0.419298      -1.068344       0.032162      -0.028651      -0.011527       0.044588       0.005207       0.005755      -0.004773      -0.011098      -0.007091      -0.011884       0.002465       0.009418             11.820885      18.341478      -5.062044       0.154471       8.539117       2.141303       8.582060           0.001571
           81              C       6.274069       5.379348      16.673278      -0.091447      32.103743 0.43238045E+03  0.10205694E+05                                 8.962983                            7.071770      -0.070083       1.960870                    0.999360      29.231803      85.684855       0.598285       0.433732      -1.047811       0.011480      -0.008129       0.020046       0.024489       0.013655       0.011515      -0.016211      -0.003974      -0.015957      -0.027977       0.009519       0.018458             10.221777      14.791131      -3.081221      -0.313709       7.119237       2.325641       8.754963           0.000748
           82              C       5.088986       9.907691       0.626473       0.576463      24.266507 0.26856463E+03  0.56780677E+04                                 7.862920                            5.871765      -0.236201       1.973503                    0.999187      23.056591      65.857258       0.601776       0.481415      -1.011763      -0.052023       0.029020      -0.008721       0.060205       0.058689      -0.016811      -0.071046      -0.055278       0.132775      -0.092602      -0.021348       0.113949              9.525576      13.808227      -4.063747       0.200052       8.403273       1.791307       6.365228           0.001721
           83              C      -4.302980      12.755758      16.731025      -0.133965      36.793253 0.46226053E+03  0.11093508E+05                                 9.765861                            7.283025      -0.066933       1.938435                    0.999607      30.529397      90.200185       0.593138       0.430297      -1.050016      -0.021797       0.015467       0.007497       0.027759      -0.019947      -0.008628       0.018332      -0.042085       0.037724      -0.035318      -0.003178       0.038497             11.552678      10.252154       3.469520      -3.704366      16.474791      -0.572031       7.931090          -0.000775
           84              C       4.546174      15.282119       0.129494       0.004866      40.383984 0.43534446E+03  0.10215245E+05                                10.378413                            7.024861      -0.079575       1.982305                    0.999250      27.330581      77.916504       0.614068       0.425083      -1.061139       0.018826       0.042701       0.000156       0.046667       0.000539      -0.000839      -0.001399      -0.007661       0.045382      -0.011453      -0.003807       0.015260             13.616409      10.115120       4.170236      -3.326558      22.675689      -0.062469       8.058419          -0.001474
           85              C       3.926542      16.242579       0.895961      -0.152121      37.962738 0.47423607E+03  0.11478013E+05                                 9.994859                            7.392980      -0.051372       1.935851                    0.999682      31.206658      93.231824       0.585542       0.432191      -1.046660       0.035786       0.002029      -0.002222       0.035912       0.016593      -0.019088      -0.010037      -0.002166       0.049659      -0.026508      -0.007242       0.033751             11.903511       9.361016       1.724912      -3.254709      18.207660       1.210090       8.141858          -0.000104
           86              C       4.138348      13.846313       0.253739       0.547738      26.072240 0.26950024E+03  0.56948970E+04                                 8.232229                            5.847036      -0.095002       2.014241                    0.999451      23.203682      65.960584       0.609306       0.475711      -1.016191      -0.010325      -0.052000       0.019410       0.056457      -0.028369       0.065990      -0.014292       0.113360       0.024819      -0.067560      -0.038362       0.105922             10.534760       6.827148       3.544894      -1.742947      18.194069      -0.227317       6.583063          -0.006193
           87              C       5.943083       5.462529       4.929536       0.000294      37.164519 0.41476485E+03  0.95537840E+04                                 9.673796                            6.743980       0.093918       2.045027                    0.999414      26.439722      73.134252       0.646652       0.411208      -1.076861      -0.023185      -0.001334      -0.040853       0.046992      -0.005568      -0.011511       0.004334       0.010425      -0.028270      -0.014978      -0.002893       0.017872             12.531691       9.091648       0.265946       7.257446      10.024909      -0.594335      18.478516           0.005638
           88              C       5.785462       6.700812       4.329312      -0.086093      31.182899 0.39483412E+03  0.90437951E+04                                 8.590709                            6.611550       0.190191       2.047137                    0.999673      27.964907      78.842796       0.644091       0.415167      -1.067112      -0.011632      -0.009146      -0.010608       0.018207       0.004675      -0.012397       0.017653      -0.013792      -0.046298      -0.029377       0.006557       0.022820             10.104533       7.358577      -0.188442       4.829530       8.570962      -1.954604      14.384061          -0.001427
           89              C       5.105743       6.798184       3.130614      -0.081051      31.937953 0.41027927E+03  0.95312252E+04                                 8.851150                            6.833223       0.043104       2.001520                    0.999618      28.475509      82.056222       0.617780       0.426779      -1.054990       0.004061      -0.016343       0.017022       0.023944      -0.010290      -0.016306      -0.003529      -0.012480      -0.047961      -0.027384       0.006449       0.020934             10.347554       7.947568       0.318026       5.059951       8.966965      -1.413073      14.128130           0.000521
           90              C       4.551137       5.693246       2.535640      -0.002908      36.075519 0.41713188E+03  0.96306294E+04                                 9.480372                            6.770816       0.060005       2.033469                    0.999272      26.581309      73.827471       0.643702       0.412135      -1.075289       0.017413      -0.002806       0.045622       0.048913       0.006790      -0.014370      -0.008999       0.018562      -0.021677      -0.017339      -0.006607       0.023946             11.921133       9.363656      -0.710233       6.869359      10.752733      -2.474124      15.647008           0.003606
           91              C       4.703832       4.454100       3.141114      -0.149180      36.593729 0.45183230E+03  0.10764087E+05                                 9.630058                            7.120237       0.050155       1.968942                    0.999776      30.574832      89.528262       0.611031       0.420768      -1.057626      -0.010120       0.039933       0.017656       0.044819       0.024861       0.007132       0.024345       0.012005      -0.035308      -0.033737      -0.006539       0.040275             11.402604       8.021342      -0.749297       5.415377      11.957225      -1.830727      14.229245           0.000681
           92              C       5.393402       4.345452       4.327563      -0.142468      35.254896 0.43916255E+03  0.10404882E+05                                 9.373565                            6.988504       0.055735       1.973539                    0.999710      30.446022      89.375567       0.619897       0.417037      -1.058276      -0.005258       0.040070       0.002016       0.040464      -0.017758      -0.004510      -0.026887       0.000312      -0.023755      -0.035310       0.004597       0.030713             11.045413       7.984428       0.525937       5.516387      10.618727       0.479778      14.533083          -0.000434
           93              C       6.692743       5.344416       6.213981       0.604086      24.360117 0.24942275E+03  0.51696308E+04                                 7.826627                            5.634828      -0.099172       2.027491                    0.999439      22.312735      62.818421       0.619050       0.477372      -1.015301       0.038278      -0.008430       0.052897       0.065836       0.012555      -0.080336      -0.004578       0.097952      -0.111580      -0.080793      -0.031527       0.112320              9.756479       7.329970      -0.502833       4.926103       8.729841      -0.075062      13.209625          -0.006094
           94              C       3.750251       5.827554       1.273945       0.612365      23.878678 0.24446560E+03  0.50444309E+04                                 7.715623                            5.588434      -0.049047       2.047816                    0.999426      22.148743      62.335747       0.619609       0.479064      -1.013818      -0.042765       0.008955      -0.051289       0.067377      -0.028404      -0.087662       0.027209       0.067538      -0.049261      -0.080259      -0.035654       0.115913              9.432925       8.029005       0.570926       4.635441       9.084172      -1.697226      11.185598          -0.002214
           95              C       2.466660       6.074489       7.613920      -0.109830      32.051224 0.41713325E+03  0.97318700E+04                                 8.817222                            6.843294       0.129366       2.017281                    0.999757      29.115375      84.113056       0.623588       0.421005      -1.058458       0.003564       0.012265       0.016420       0.020802      -0.016062       0.003372       0.007576      -0.010151       0.050286      -0.026438       0.006975       0.019463             10.197016      15.823552       3.208685      -0.790349       6.699363       1.510670       8.068134           0.000727
           96              C       1.343646       6.105126       8.438134      -0.009037      36.196206 0.43730557E+03  0.10238580E+05                                 9.567244                            6.992825      -0.026457       2.005600                    0.999115      27.020689      76.113792       0.623878       0.419326      -1.068321       0.033378       0.028129       0.011216       0.045068      -0.004987      -0.007895      -0.004997      -0.012019      -0.007745      -0.013953       0.004279       0.009674             11.825779      18.349518       5.064254      -0.154693       8.542236       2.142437       8.585582           0.001572
           97              C       1.348567       6.918217       9.575585      -0.087427      31.975720 0.43011130E+03  0.10138640E+05                                 8.940216                            7.053702      -0.057687       1.965698                    0.999299      29.153909      85.395621       0.598994       0.433795      -1.047788       0.011108       0.008351      -0.019410       0.023872      -0.012586      -0.012051      -0.015589      -0.002503      -0.014963      -0.027263       0.010557       0.016706             10.195257      14.750384       3.071357       0.308538       7.101362       2.319335       8.734024           0.000750
           98              C       0.163500       5.266476       8.123148       0.578729      24.258472 0.26845526E+03  0.56756504E+04                                 7.863880                            5.872345      -0.234980       1.973614                    0.999159      23.053480      65.865699       0.601423       0.481706      -1.011526      -0.053049      -0.029272       0.008610       0.061198      -0.058968       0.015353      -0.071222      -0.055283       0.128683      -0.092851      -0.020384       0.113235              9.526992      13.811511       4.064031      -0.201075       8.403738       1.791030       6.365728           0.001705
           99              C       0.622579      -0.458193       9.517838      -0.134356      36.765919 0.46174783E+03  0.11077965E+05                                 9.759769                            7.277348      -0.070126       1.937510                    0.999606      30.520258      90.155623       0.593579       0.430103      -1.050150      -0.023731      -0.014387      -0.007954       0.028868       0.019797       0.007643       0.019248      -0.042648       0.037363      -0.035324      -0.003693       0.039017             11.545796      10.246204      -3.466328       3.703873      16.463645      -0.571317       7.927541          -0.000791
          100              C      -0.379269      -0.107952       8.620127       0.003318      40.450274 0.43615398E+03  0.10238630E+05                                10.387772                            7.030291      -0.076067       1.982901                    0.999296      27.356635      77.998430       0.613997       0.424950      -1.061260       0.020146      -0.042128       0.000560       0.046701      -0.001115       0.001075      -0.001648      -0.007368       0.042916      -0.011029      -0.003483       0.014511             13.628585      10.126945      -4.171649       3.333705      22.690291      -0.061236       8.068519          -0.001539
          101              C       8.852108      -1.068412       7.853660      -0.148780      37.853164 0.47242368E+03  0.11423288E+05                                 9.973966                            7.376068      -0.046325       1.937939                    0.999668      31.156469      93.039808       0.586539       0.431866      -1.046850       0.034928      -0.001611       0.001352       0.034992      -0.016806       0.020503      -0.010128      -0.004915       0.048461      -0.027566      -0.007127       0.034693             11.878007       9.347677      -1.722914       3.254418      18.156652       1.203394       8.129694          -0.000160
          102              C      -0.787106       1.327854       8.495882       0.546327      26.080320 0.26963526E+03  0.56982176E+04                                 8.231789                            5.847305      -0.093284       2.014885                    0.999429      23.210687      65.973896       0.609506       0.475517      -1.016339      -0.012357       0.051145      -0.021284       0.056758       0.027783      -0.065776      -0.015606       0.115216       0.025161      -0.068159      -0.038233       0.106392             10.533219       6.826619      -3.544032       1.742956      18.190278      -0.227098       6.582760          -0.006290
          103              C       3.907866       4.024228      13.679157      -0.000483      37.169754 0.41484236E+03  0.95551867E+04                                 9.670530                            6.741398       0.104864       2.048266                    0.999316      26.445025      73.126728       0.647294       0.410817      -1.077211       0.024155      -0.000134      -0.041643       0.048142       0.005416       0.012234       0.004558       0.011375      -0.028241      -0.015493      -0.003141       0.018634             12.528326       9.089826      -0.264691      -7.256947      10.019029      -0.595777      18.476121           0.005641
          104              C       4.065477       5.262511      13.078933      -0.088297      31.271301 0.39620509E+03  0.90837390E+04                                 8.609012                            6.624728       0.186389       2.045293                    0.999658      28.010261      79.026963       0.643153       0.415382      -1.066895       0.013495      -0.010460      -0.012527       0.021177      -0.004073       0.012031       0.017466      -0.011541      -0.046103      -0.028793       0.006979       0.021814             10.128109       7.375519       0.191776      -4.843624       8.585107      -1.963183      14.423700          -0.001442
          105              C       4.745197       5.359883      11.880235      -0.082958      32.004552 0.41131337E+03  0.95617826E+04                                 8.865218                            6.843367       0.045828       2.001854                    0.999640      28.510375      82.199348       0.617081       0.426971      -1.054814      -0.004337      -0.017429       0.016464       0.024365       0.011051       0.016208      -0.003284      -0.011438      -0.045863      -0.026903       0.005658       0.021246             10.365443       7.962038      -0.318103      -5.071370       8.978255      -1.415147      14.156037           0.000526
          106              C       5.299813       4.254945      11.285261      -0.000909      35.982726 0.41592203E+03  0.95953949E+04                                 9.463520                            6.760368       0.066757       2.036170                    0.999340      26.542480      73.683280       0.644310       0.412060      -1.075376      -0.017109      -0.003255       0.046229       0.049401      -0.006031       0.014261      -0.009371       0.018082      -0.022452      -0.017894      -0.005585       0.023479             11.898112       9.346571       0.707065      -6.854453      10.732344      -2.465941      15.615420           0.003596
          107              C       5.147127       3.015799      11.890735      -0.151826      36.721184 0.45389064E+03  0.10825739E+05                                 9.652436                            7.137337       0.049679       1.967978                    0.999789      30.642342      89.786983       0.610165       0.420874      -1.057527       0.010771       0.038492       0.017807       0.043758      -0.024262      -0.006563       0.024167       0.010956      -0.033859      -0.033261      -0.005987       0.039249             11.429039       8.040719       0.753154      -5.429800      11.981820      -1.837238      14.264578           0.000687
          108              C       4.457557       2.907151      13.077184      -0.139406      35.158790 0.43769828E+03  0.10361603E+05                                 9.359356                            6.979339       0.052456       1.973207                    0.999702      30.393095      89.185175       0.619968       0.417335      -1.058080       0.004563       0.039418       0.001959       0.039729       0.018237       0.004233      -0.026895      -0.000597      -0.021765      -0.035158       0.003928       0.031230             11.027140       7.971771      -0.525432      -5.505333      10.602917       0.478812      14.506733          -0.000448
          109              C       3.158205       3.906115      14.963602       0.604323      24.376333 0.24957977E+03  0.51741582E+04                                 7.832550                            5.638225      -0.103987       2.025848                    0.999403      22.323558      62.874843       0.618542       0.477647      -1.015064      -0.039936      -0.008542       0.051928       0.066063      -0.013179       0.080309      -0.003862       0.098230      -0.112830      -0.081101      -0.031410       0.112511              9.765048       7.336230       0.504369      -4.931766       8.736029      -0.077292      13.222886          -0.006140
          110              C       6.100700       4.389253      10.023566       0.611536      23.876466 0.24443519E+03  0.50434661E+04                                 7.714569                            5.587707      -0.053884       2.046819                    0.999460      22.145510      62.317281       0.619735       0.478999      -1.013888       0.042505       0.008920      -0.052178       0.067888       0.029084       0.087392       0.026257       0.068641      -0.049544      -0.079642      -0.036323       0.115965              9.431716       8.028071      -0.570865      -4.635004       9.082739      -1.696814      11.184337          -0.002204
          111              C       7.384280       4.636188      16.363541      -0.107958      31.984087 0.41605433E+03  0.97001003E+04                                 8.804071                            6.833572       0.133053       2.018783                    0.999737      29.077893      83.967295       0.624170       0.420898      -1.058560      -0.003692       0.012897       0.017638       0.022160       0.015361      -0.004557       0.008124      -0.009781       0.048926      -0.025991       0.006711       0.019280             10.180864      15.794418      -3.202236       0.789048       6.690220       1.509658       8.057953           0.000734
          112              C      -1.343707       4.666825      17.187755      -0.008277      36.178294 0.43707207E+03  0.10231694E+05                                 9.563772                            6.990730      -0.025953       2.005563                    0.999163      27.015171      76.091692       0.624005       0.419298      -1.068344      -0.032161       0.028654       0.011525       0.044590       0.005205       0.005755      -0.004773      -0.011097      -0.007093      -0.011882       0.002466       0.009417             11.820958      18.341605      -5.062086       0.154461       8.539169       2.141325       8.582100           0.001570
          113              C      -1.348637       8.356518       0.825964      -0.091434      32.103402 0.43237482E+03  0.10205525E+05                                 8.962909                            7.071715      -0.070069       1.960877                    0.999360      29.231604      85.684034       0.598289       0.433731      -1.047812      -0.011479       0.008133      -0.020049       0.024492       0.013655       0.011516      -0.016210      -0.003975      -0.015956      -0.027977       0.009519       0.018458             10.221685      14.790976      -3.081180      -0.313683       7.119163       2.325613       8.754916           0.000749
          114              C      -0.163554       3.828175      16.872769       0.576463      24.266485 0.26856415E+03  0.56780574E+04                                 7.862923                            5.871763      -0.236218       1.973498                    0.999186      23.056618      65.857432       0.601775       0.481416      -1.011762       0.052024      -0.029018       0.008720       0.060204       0.058688      -0.016811      -0.071046      -0.055280       0.132776      -0.092600      -0.021349       0.113949              9.525588      13.808246      -4.063766       0.200044       8.403294       1.791321       6.365222           0.001725
          115              C       9.228412       0.980108       0.768217      -0.133964      36.793398 0.46226348E+03  0.11093605E+05                                 9.765894                            7.283056      -0.066957       1.938426                    0.999607      30.529561      90.201014       0.593136       0.430298      -1.050015       0.021805      -0.015469      -0.007489       0.027764      -0.019945      -0.008627       0.018332      -0.042087       0.037722      -0.035317      -0.003179       0.038497             11.552677      10.252125       3.469435      -3.704353      16.474766      -0.571937       7.931141          -0.000779
          116              C       0.379258      -1.546253      17.369748       0.004859      40.384920 0.43535396E+03  0.10215550E+05                                10.378658                            7.024996      -0.079589       1.982299                    0.999250      27.330930      77.918482       0.614053       0.425090      -1.061132      -0.018821      -0.042703      -0.000150       0.046667       0.000540      -0.000846      -0.001399      -0.007673       0.045380      -0.011459      -0.003801       0.015259             13.616735      10.115358       4.170304      -3.326670      22.676230      -0.062365       8.058617          -0.001473
          117              C       0.998890      -2.506713      16.603281      -0.152128      37.963472 0.47424485E+03  0.11478304E+05                                 9.995044                            7.393071      -0.051390       1.935843                    0.999682      31.207037      93.233944       0.585535       0.432194      -1.046657      -0.035781      -0.002032       0.002229       0.035908       0.016591      -0.019099      -0.010036      -0.002180       0.049663      -0.026513      -0.007244       0.033757             11.903774       9.361317       1.724922      -3.254909      18.207946       1.210142       8.142058          -0.000103
          118              C       0.787084      -0.110447      17.245503       0.547741      26.072231 0.26949983E+03  0.56949019E+04                                 8.232293                            5.847073      -0.095018       2.014236                    0.999451      23.203828      65.961683       0.609296       0.475718      -1.016185       0.010329       0.052000      -0.019407       0.056457      -0.028369       0.065988      -0.014293       0.113353       0.024824      -0.067558      -0.038360       0.105918             10.534828       6.827190       3.544906      -1.742946      18.194203      -0.227192       6.583092          -0.006192
          119              C      -1.017651       8.273337      12.569706       0.000304      37.164378 0.41476180E+03  0.95536994E+04                                 9.673785                            6.743963       0.093918       2.045029                    0.999413      26.439617      73.133989       0.646652       0.411209      -1.076860       0.023184       0.001336       0.040852       0.046991      -0.005569      -0.011513       0.004334       0.010424      -0.028275      -0.014981      -0.002893       0.017874             12.531621       9.091576       0.266024       7.257322      10.025123      -0.594234      18.478163           0.005631
          120              C      -0.860030       7.035054      13.169930      -0.086099      31.182972 0.39483512E+03  0.90438217E+04                                 8.590709                            6.611551       0.190205       2.047141                    0.999673      27.964955      78.842892       0.644092       0.415166      -1.067113       0.011630       0.009146       0.010608       0.018206       0.004676      -0.012394       0.017653      -0.013792      -0.046290      -0.029374       0.006554       0.022819             10.104496       7.358537      -0.188430       4.829452       8.571099      -1.954617      14.383852          -0.001425
          121              C      -0.180311       6.937682      14.368628      -0.081056      31.938021 0.41028046E+03  0.95312581E+04                                 8.851149                            6.833225       0.043116       2.001522                    0.999618      28.475569      82.056365       0.617781       0.426778      -1.054991      -0.004063       0.016343      -0.017021       0.023944      -0.010289      -0.016306      -0.003530      -0.012483      -0.047960      -0.027384       0.006450       0.020934             10.347519       7.947520       0.318022       5.059863       8.967107      -1.413122      14.127929           0.000520
          122              C       0.374295       8.042620      14.963602      -0.002907      36.075565 0.41713094E+03  0.96306000E+04                                 9.480378                            6.770802       0.060011       2.033471                    0.999272      26.581284      73.827316       0.643704       0.412135      -1.075290      -0.017415       0.002808      -0.045622       0.048913       0.006790      -0.014368      -0.008999       0.018560      -0.021674      -0.017337      -0.006607       0.023945             11.921140       9.363591      -0.710302       6.869257      10.753008      -2.474285      15.646822           0.003607
          123              C       0.221600       9.281766      14.358128      -0.149184      36.594131 0.45183476E+03  0.10764167E+05                                 9.630146                            7.120255       0.050184       1.968951                    0.999776      30.574927      89.528791       0.611030       0.420768      -1.057625       0.010117      -0.039936      -0.017653       0.044820       0.024858       0.007136       0.024350       0.012004      -0.035304      -0.033739      -0.006539       0.040277             11.402752       8.021357      -0.749371       5.415354      11.957745      -1.830915      14.229154           0.000680
          124              C      -0.467970       9.390414      13.171679      -0.142472      35.255464 0.43916792E+03  0.10405070E+05                                 9.373729                            6.988578       0.055722       1.973535                    0.999710      30.446348      89.377591       0.619888       0.417041      -1.058271       0.005253      -0.040073      -0.002017       0.040466      -0.017769      -0.004506      -0.026879       0.000325      -0.023739      -0.035308       0.004595       0.030713             11.045618       7.984496       0.525974       5.516398      10.619311       0.479795      14.533048          -0.000431
          125              C      -1.767311       8.391450      11.285261       0.604087      24.360179 0.24942376E+03  0.51696619E+04                                 7.826648                            5.634848      -0.099197       2.027481                    0.999439      22.312888      62.819106       0.619047       0.477373      -1.015299      -0.038276       0.008426      -0.052899       0.065836       0.012556      -0.080334      -0.004577       0.097948      -0.111576      -0.080791      -0.031526       0.112317              9.756467       7.329968      -0.502781       4.926067       8.729919      -0.074956      13.209513          -0.006088
          126              C       1.175181       7.908312      16.225297       0.612367      23.878610 0.24446457E+03  0.50444020E+04                                 7.715597                            5.588416      -0.049039       2.047820                    0.999426      22.148669      62.335394       0.619612       0.479063      -1.013819       0.042763      -0.008955       0.051291       0.067377      -0.028403      -0.087661       0.027208       0.067536      -0.049261      -0.080258      -0.035653       0.115911              9.432889       8.028936       0.570874       4.635365       9.084246      -1.697336      11.185484          -0.002215
          127              C       2.458772       7.661377       9.885322      -0.109821      32.050918 0.41712851E+03  0.97317317E+04                                 8.817164                            6.843251       0.129372       2.017286                    0.999757      29.115185      84.112377       0.623591       0.421004      -1.058459      -0.003565      -0.012260      -0.016422       0.020801      -0.016060       0.003373       0.007573      -0.010149       0.050285      -0.026437       0.006976       0.019461             10.196947      15.823428       3.208658      -0.790329       6.699343       1.510685       8.068070           0.000733
          128              C       3.581786       7.630740       9.061108      -0.009033      36.195987 0.43730235E+03  0.10238485E+05                                 9.567212                            6.992804      -0.026448       2.005605                    0.999115      27.020557      76.113318       0.623879       0.419326      -1.068321      -0.033378      -0.028123      -0.011219       0.045065      -0.004991      -0.007895      -0.005002      -0.012027      -0.007742      -0.013958       0.004278       0.009680             11.825743      18.349462       5.064238      -0.154674       8.542214       2.142443       8.585554           0.001572
          129              C       3.576865       6.817649       7.923657      -0.087419      31.975454 0.43010657E+03  0.10138497E+05                                 8.940161                            7.053657      -0.057683       1.965702                    0.999299      29.153729      85.394878       0.598997       0.433794      -1.047789      -0.011109      -0.008347       0.019407       0.023869      -0.012585      -0.012051      -0.015590      -0.002504      -0.014968      -0.027262       0.010556       0.016706             10.195193      14.750290       3.071336       0.308528       7.101303       2.319311       8.733988           0.000753
          130              C       4.761932       8.469390       9.376094       0.578722      24.258528 0.26845609E+03  0.56756701E+04                                 7.863872                            5.872340      -0.234957       1.973619                    0.999160      23.053533      65.865771       0.601425       0.481704      -1.011527       0.053050       0.029276      -0.008614       0.061201      -0.058972       0.015359      -0.071221      -0.055270       0.128683      -0.092852      -0.020384       0.113236              9.526986      13.811494       4.064019      -0.201060       8.403743       1.791050       6.365720           0.001700
          131              C       4.302853      14.194059       7.981404      -0.134347      36.765554 0.46174366E+03  0.11077843E+05                                 9.759716                            7.277327      -0.070149       1.937506                    0.999606      30.520080      90.155092       0.593578       0.430105      -1.050149       0.023739       0.014386       0.007945       0.028872       0.019795       0.007636       0.019246      -0.042651       0.037366      -0.035324      -0.003688       0.039012             11.545687      10.246068      -3.466218       3.703808      16.463482      -0.571223       7.927510          -0.000779
          132              C      -4.546299      13.843818       8.879115       0.003324      40.450512 0.43615572E+03  0.10238703E+05                                10.387900                            7.030365      -0.076080       1.982900                    0.999296      27.356671      77.999207       0.613984       0.424957      -1.061253      -0.020144       0.042127      -0.000564       0.046699      -0.001110       0.001078      -0.001649      -0.007373       0.042927      -0.011032      -0.003484       0.014515             13.628745      10.127058      -4.171666       3.333761      22.690557      -0.061137       8.068619          -0.001550
          133              C      -3.926676      14.804278       9.645582      -0.148783      37.853592 0.47242830E+03  0.11423449E+05                                 9.974106                            7.376133      -0.046341       1.937936                    0.999668      31.156601      93.040964       0.586532       0.431870      -1.046846      -0.034922       0.001612      -0.001357       0.034985      -0.016803       0.020508      -0.010131      -0.004926       0.048469      -0.027568      -0.007130       0.034698             11.878218       9.347916      -1.722932       3.254578      18.156899       1.203434       8.129840          -0.000151
          134              C      -4.138462      12.408012       9.003360       0.546315      26.080222 0.26963453E+03  0.56982068E+04                                 8.231793                            5.847313      -0.093240       2.014901                    0.999429      23.210773      65.974488       0.609502       0.475520      -1.016336       0.012358      -0.051148       0.021284       0.056761       0.027781      -0.065772      -0.015609       0.115212       0.025158      -0.068156      -0.038232       0.106388             10.533196       6.826612      -3.543989       1.742943      18.190222      -0.226955       6.582754          -0.006275
          135              C       1.546545      14.222320       5.687254      -0.316582      22.468668 0.35363646E+03  0.79322440E+04                                 6.884119                            6.162338       0.246636       2.096327                    0.994049      28.480181      81.191238       0.678113       0.402685      -1.068211      -0.082387      -0.010320      -0.000061       0.083030      -0.012107      -0.011241       0.033074       0.265756      -0.254364      -0.120839      -0.055613       0.176452              7.083368       8.631851       0.328800       0.271793       6.279564       0.344936       6.338689           0.006884
          136              C      -0.591123      14.192189       6.982198      -0.295560      21.938583 0.34471654E+03  0.76912493E+04                                 6.797242                            6.089954       0.526007       2.194233                    0.996131      28.159435      80.347384       0.680415       0.403457      -1.066546       0.059862      -0.010946      -0.084807       0.104381       0.043730      -0.108947       0.012999       0.108191       0.263643      -0.128821      -0.036699       0.165520              6.999648       6.993986       0.380491      -1.495416       6.367231       0.036711       7.637727           0.005998
          137              C       6.472101       0.951847       3.062367      -0.320126      22.566634 0.35584101E+03  0.79952698E+04                                 6.908901                            6.185953       0.236217       2.092115                    0.993887      28.566373      81.545032       0.675990       0.403263      -1.067672      -0.082857       0.010228      -0.001468       0.083499       0.011217       0.010996       0.033873       0.264553      -0.259262      -0.121643      -0.054915       0.176557              7.108137       8.670791      -0.326786      -0.275924       6.298679       0.346158       6.354942           0.006914
          138              C       4.334435       0.981978       1.767423      -0.296753      21.965671 0.34528330E+03  0.77065462E+04                                 6.799455                            6.091594       0.531601       2.195419                    0.996151      28.181593      80.406955       0.680933       0.403012      -1.066912       0.058206       0.011017       0.083803       0.102626      -0.043341       0.109214       0.013044       0.110594       0.261448      -0.128867      -0.036933       0.165801              7.002238       6.994821      -0.381487       1.496955       6.368913       0.034841       7.642980           0.005985
          139              C       3.378887      -0.486454      11.811988      -0.316606      22.470544 0.35367674E+03  0.79334701E+04                                 6.884790                            6.162865       0.246106       2.096138                    0.994046      28.482396      81.202435       0.678046       0.402708      -1.068183       0.082375       0.010338       0.000045       0.083021      -0.012095      -0.011273       0.033106       0.265804      -0.254404      -0.120885      -0.055599       0.176485              7.084104       8.633280       0.328388       0.272084       6.279888       0.344940       6.339143           0.006894
          140              C       5.516555      -0.456323      10.517044      -0.295571      21.939907 0.34474026E+03  0.76920054E+04                                 6.797800                            6.090319       0.525698       2.194132                    0.996128      28.160932      80.356057       0.680361       0.403477      -1.066520      -0.059871       0.010958       0.084797       0.104380       0.043754      -0.108967       0.013021       0.108245       0.263680      -0.128873      -0.036681       0.165554              7.000316       6.994613       0.380758      -1.495815       6.367513       0.036296       7.638820           0.006007
          141              C      -1.546669      12.784019      14.436875      -0.320148      22.568321 0.35587715E+03  0.79963721E+04                                 6.909499                            6.186413       0.235751       2.091948                    0.993885      28.568369      81.555113       0.675934       0.403282      -1.067648       0.082847      -0.010249       0.001483       0.083492       0.011204       0.011025       0.033906       0.264605      -0.259285      -0.121691      -0.054897       0.176589              7.108799       8.672111      -0.326347      -0.276219       6.298958       0.346171       6.355328           0.006924
          142              C       0.590997      12.753888      15.731819      -0.296764      21.967052 0.34530819E+03  0.77073391E+04                                 6.800037                            6.091977       0.531270       2.195310                    0.996148      28.183155      80.416002       0.680875       0.403033      -1.066884      -0.058215      -0.011034      -0.083793       0.102626      -0.043368       0.109233       0.013068       0.110658       0.261500      -0.128927      -0.036910       0.165837              7.002931       6.995483      -0.381771       1.497353       6.369220       0.034415       7.644091           0.005992
          143              O       2.043051      11.003899       2.143657      -0.582579      38.803386 0.57261204E+03  0.14010555E+05                                 9.148861                            7.417929       0.290360       2.121975                    0.998498      28.549207      76.180861       0.694664       0.360360      -1.135755      -0.004559      -0.034391       0.017222       0.038732       0.032972       0.037541      -0.041625       0.011723      -0.088494      -0.080411       0.032039       0.048372             10.700987       8.534084       3.381346      -4.190408      11.875297      -4.282757      11.693580           0.051302
          144              O       2.078524       8.766899       1.949416      -0.562290      40.729478 0.60332725E+03  0.14930097E+05                                 9.458306                            7.641792       0.252953       2.124105                    0.997465      28.107998      75.000164       0.681911       0.362968      -1.135690       0.002684       0.013569       0.029117       0.032235      -0.021966       0.046474       0.043718       0.023176      -0.109858      -0.086254       0.032458       0.053796             11.028767       8.221494      -2.332714      -3.194310      10.721325       4.613962      14.143484           0.036335
          145              O      -1.850065      10.339722       7.841410      -0.570369      36.595530 0.53785987E+03  0.12933935E+05                                 8.715108                            7.143115       0.493858       2.195661                    0.998972      27.943158      73.511986       0.715990       0.355744      -1.141352       0.000030      -0.035474      -0.021778       0.041626      -0.020995       0.026613       0.045641       0.049771      -0.049904      -0.072936       0.028149       0.044788              9.919927      10.307848      -3.122754      -4.668962      10.034724       1.852642       9.417210           0.048392
          146              O      -1.121083       8.236598       8.063651      -0.578361      43.718272 0.65663779E+03  0.16638826E+05                                10.009107                            8.059093      -0.050569       2.020765                    0.995434      28.866110      78.584552       0.651676       0.370918      -1.126714       0.019524       0.031998      -0.014924       0.040346       0.019594       0.073672      -0.016190      -0.029314      -0.010121      -0.088159       0.022447       0.065712             11.758123       9.213898       1.634402      -2.210493      14.408711      -5.698244      11.651762           0.040182
          147              O       5.104743      10.739552       1.548683      -0.531517      27.742971 0.45469217E+03  0.10499689E+05                                 7.200404                            6.561584       0.632923       2.247707                    0.998934      27.281065      70.667213       0.746992       0.355084      -1.140213       0.004543      -0.018781       0.001455       0.019377       0.021752      -0.051629      -0.006654      -0.116405       0.115636      -0.099475       0.033510       0.065965              7.507190       6.927100      -1.345786       0.011477       8.397672       2.203798       7.196798           0.038707
          148              O       4.044780       6.945729      17.357498      -0.604949      41.161317 0.65330445E+03  0.16547932E+05                                 9.598865                            7.972229      -0.024919       2.010852                    0.998108      29.587814      80.766518       0.662831       0.364817      -1.130395       0.059973      -0.002462      -0.027073       0.065846       0.009892       0.045066      -0.032941       0.035339       0.059917      -0.060179      -0.003214       0.063393             11.261890      16.667594      -1.007676       3.271328       9.210315       0.613494       7.907762           0.068603
          149              O       4.528452      10.124974      16.925267      -0.537528      29.178109 0.45149616E+03  0.10391826E+05                                 7.448839                            6.500853       0.576909       2.226853                    0.998872      27.265219      70.164047       0.758142       0.351009      -1.145235      -0.004779      -0.004739       0.009344       0.011516      -0.043270       0.046564       0.063361      -0.003222      -0.013843      -0.102867       0.039710       0.063157              8.230853       6.015743       0.145576      -1.060242      12.156633       2.009936       6.520183           0.029355
          150              O       3.361105      13.511140       1.195198      -0.590165      36.898339 0.56188203E+03  0.13707388E+05                                 8.912004                            7.370538       0.334317       2.129120                    0.998628      28.892566      77.429344       0.692488       0.362564      -1.132019       0.039888      -0.008831      -0.023246       0.047004       0.043259       0.003021      -0.062479       0.034569       0.031588      -0.084714       0.014364       0.070350             10.270412       8.254540       3.458081      -2.747672      13.904673      -1.908847       8.652022           0.046812
          151              O       6.968576       4.170268       6.605964      -0.582211      38.789497 0.57239039E+03  0.14003543E+05                                 9.146245                            7.416322       0.289358       2.121764                    0.998439      28.544359      76.159452       0.694775       0.360343      -1.135787      -0.003745       0.034072      -0.017207       0.038354      -0.032085      -0.036683      -0.042143       0.011986      -0.086669      -0.079662       0.032518       0.047144             10.697554       8.532131      -3.379624       4.189560      11.869915      -4.280209      11.690617           0.051327
          152              O       7.004030       6.407268       6.800205      -0.561829      40.696620 0.60277583E+03  0.14912517E+05                                 9.451882                            7.637212       0.252349       2.123963                    0.997479      28.099757      74.959657       0.682285       0.362865      -1.135810       0.003776      -0.013288      -0.028445       0.031622       0.021683      -0.047105       0.043893       0.023213      -0.108586      -0.086496       0.032216       0.054280             11.020394       8.215619       2.330876       3.190544      10.714472       4.610642      14.131090           0.036356
          153              O       3.075462       4.834445       0.908211      -0.569571      36.577428 0.53752231E+03  0.12924060E+05                                 8.713519                            7.141888       0.489459       2.194444                    0.998978      27.930368      73.478359       0.715884       0.355845      -1.141247      -0.001004       0.036177       0.020095       0.041396       0.020697      -0.025020       0.044979       0.050107      -0.049022      -0.071568       0.027787       0.043781              9.917969      10.305694       3.122407       4.667711      10.033122       1.852449       9.415089           0.048363
          154              O       3.804427       6.937569       0.685970      -0.579263      43.733234 0.65691347E+03  0.16647420E+05                                10.011219                            8.060561      -0.049026       2.021354                    0.995505      28.871528      78.600977       0.651649       0.370897      -1.126739       0.020330      -0.031703       0.014516       0.040363      -0.019406      -0.074134      -0.015508      -0.028285      -0.011112      -0.088143       0.021792       0.066352             11.761154       9.215773      -1.635133       2.210955      14.412621      -5.700584      11.655068           0.040274
          155              O       0.179265       4.434615       7.200938      -0.532140      27.750261 0.45485091E+03  0.10504190E+05                                 7.201214                            6.562285       0.628770       2.246452                    0.998931      27.286249      70.681665       0.747034       0.355036      -1.140260       0.004516       0.018790      -0.002570       0.019495      -0.021871       0.050928      -0.006571      -0.116589       0.113566      -0.098920       0.033669       0.065251              7.508055       6.928222       1.346105      -0.011721       8.398472       2.204033       7.197472           0.038643
          156              O      -0.880707       5.351836       8.891365      -0.606292      41.186508 0.65378881E+03  0.16563525E+05                                 9.603118                            7.975358      -0.028359       2.010002                    0.998025      29.597635      80.805527       0.662669       0.364833      -1.130365       0.058135       0.002869       0.028469       0.064795      -0.010267      -0.043652      -0.033256       0.034279       0.056478      -0.059744      -0.001741       0.061485             11.267268      16.676423       1.007334      -3.273795       9.214256       0.613899       7.911125           0.068608
          157              O      -0.397010       2.172591       9.323596      -0.535667      29.148205 0.45092587E+03  0.10375459E+05                                 7.444252                            6.497251       0.579338       2.227915                    0.998906      27.247530      70.108407       0.758261       0.351063      -1.145186      -0.004779       0.002995      -0.010553       0.011966       0.043406      -0.046692       0.064391      -0.004113      -0.015707      -0.103804       0.039503       0.064301              8.225274       6.011853      -0.145114       1.059353      12.147631       2.008828       6.516337           0.029443
          158              O       8.286649       1.663027       7.554423      -0.590883      36.908318 0.56207668E+03  0.13713385E+05                                 8.913784                            7.372077       0.334167       2.128871                    0.998617      28.896662      77.444977       0.692375       0.362590      -1.131994       0.040245       0.008681       0.022615       0.046973      -0.043099      -0.002721      -0.062844       0.035583       0.032529      -0.085076       0.014420       0.070656             10.272466       8.255786      -3.459338       2.747961      13.908672      -1.909316       8.652939           0.046734
          159              O       2.882381       2.731967      15.355585      -0.582585      38.804541 0.57263259E+03  0.14011202E+05                                 9.149085                            7.418104       0.290344       2.121968                    0.998498      28.549456      76.182226       0.694650       0.360364      -1.135750       0.004556       0.034397      -0.017219       0.038735       0.032979       0.037543      -0.041627       0.011735      -0.088486      -0.080416       0.032037       0.048379             10.701235       8.534314       3.381421      -4.190542      11.875593      -4.282774      11.693799           0.051302
          160              O       2.846908       4.968967      15.549826      -0.562280      40.729332 0.60332407E+03  0.14929998E+05                                 9.458285                            7.641770       0.252959       2.124107                    0.997465      28.107930      74.999919       0.681912       0.362968      -1.135690      -0.002685      -0.013567      -0.029116       0.032234      -0.021965       0.046475       0.043718       0.023178      -0.109867      -0.086256       0.032458       0.053798             11.028740       8.221466      -2.332740      -3.194271      10.721437       4.613991      14.143316           0.036338
          161              O       6.775497       3.396144       9.657832      -0.570381      36.594807 0.53784733E+03  0.12933552E+05                                 8.714972                            7.143019       0.493909       2.195684                    0.998972      27.942906      73.510978       0.715997       0.355743      -1.141354      -0.000031       0.035482       0.021773       0.041630      -0.020996       0.026628       0.045640       0.049774      -0.049849      -0.072938       0.028144       0.044794              9.919746      10.307654      -3.122628      -4.668823      10.034604       1.852471       9.416978           0.048401
          162              O       6.046515       5.499268       9.435591      -0.578355      43.718316 0.65663645E+03  0.16638779E+05                                10.009113                            8.059077      -0.050572       2.020763                    0.995434      28.866095      78.584414       0.651678       0.370917      -1.126714      -0.019520      -0.031990       0.014924       0.040338       0.019599       0.073677      -0.016193      -0.029320      -0.010120      -0.088167       0.022452       0.065716             11.758178       9.213907       1.634431      -2.210494      14.408854      -5.698324      11.651773           0.040183
          163              O      -0.179311       2.996314      15.950559      -0.531520      27.743566 0.45470475E+03  0.10500060E+05                                 7.200545                            6.561708       0.632896       2.247699                    0.998934      27.281154      70.667895       0.746979       0.355088      -1.140209      -0.004540       0.018784      -0.001453       0.019379       0.021744      -0.051629      -0.006656      -0.116404       0.115634      -0.099472       0.033509       0.065964              7.507347       6.927276      -1.345846       0.011473       8.397869       2.203868       7.196897           0.038708
          164              O       0.880652       6.790137       0.141744      -0.604942      41.161188 0.65330175E+03  0.16547844E+05                                 9.598836                            7.972203      -0.024910       2.010854                    0.998108      29.587784      80.766361       0.662833       0.364816      -1.130396      -0.059972       0.002463       0.027074       0.065846       0.009887       0.045066      -0.032938       0.035339       0.059926      -0.060174      -0.003221       0.063395             11.261854      16.667526      -1.007671       3.271321       9.210285       0.613524       7.907752           0.068603
          165              O       0.396980       3.610892       0.573975      -0.537523      29.178185 0.45149727E+03  0.10391860E+05                                 7.448861                            6.500863       0.576922       2.226857                    0.998872      27.265189      70.164041       0.758141       0.351009      -1.145234       0.004783       0.004737      -0.009341       0.011514      -0.043271       0.046563       0.063357      -0.003225      -0.013832      -0.102863       0.039709       0.063155              8.230876       6.015748       0.145556      -1.060265      12.156628       2.010035       6.520251           0.029356
          166              O       1.564327       0.224726      16.304044      -0.590175      36.901420 0.56193766E+03  0.13709125E+05                                 8.912626                            7.371006       0.334274       2.129101                    0.998627      28.893272      77.433061       0.692449       0.362574      -1.132008      -0.039895       0.008837       0.023254       0.047015       0.043263       0.003033      -0.062487       0.034539       0.031614      -0.084721       0.014364       0.070356             10.271172       8.255108       3.458386      -2.747874      13.905895      -1.908855       8.652514           0.046815
          167              O      -2.043144       9.565598      10.893278      -0.582226      38.791702 0.57243074E+03  0.14004776E+05                                 9.146550                            7.416557       0.289520       2.121794                    0.998441      28.545350      76.162746       0.694768       0.360340      -1.135789       0.003745      -0.034073       0.017220       0.038360      -0.032094      -0.036693      -0.042123       0.011993      -0.086679      -0.079658       0.032502       0.047157             10.697898       8.532421      -3.379729       4.189728      11.870337      -4.280263      11.690937           0.051297
          168              O      -2.078598       7.328598      10.699037      -0.561849      40.697395 0.60278864E+03  0.14912918E+05                                 9.452009                            7.637296       0.252326       2.123951                    0.997479      28.100042      74.960713       0.682281       0.362865      -1.135810      -0.003774       0.013296       0.028454       0.031633       0.021682      -0.047099       0.043892       0.023200      -0.108592      -0.086492       0.032221       0.054271             11.020550       8.215717       2.330950       3.190571      10.714747       4.610769      14.131186           0.036359
          169              O       1.849970       8.901421      16.591031      -0.569582      36.577303 0.53752053E+03  0.12923998E+05                                 8.713466                            7.141854       0.489520       2.194462                    0.998978      27.930434      73.478320       0.715890       0.355843      -1.141250       0.001001      -0.036174      -0.020097       0.041394       0.020697      -0.025025       0.044980       0.050104      -0.049028      -0.071570       0.027787       0.043783              9.917888      10.305589       3.122318       4.667619      10.033124       1.852299       9.414952           0.048356
          170              O       1.121005       6.798297      16.813272      -0.579268      43.733245 0.65691058E+03  0.16647327E+05                                10.011232                            8.060545      -0.049036       2.021353                    0.995505      28.871467      78.600747       0.651649       0.370897      -1.126738      -0.020333       0.031706      -0.014517       0.040366      -0.019406      -0.074129      -0.015507      -0.028282      -0.011109      -0.088137       0.021790       0.066347             11.761225       9.215770      -1.635173       2.210957      14.412800      -5.700697      11.655105           0.040275
          171              O       4.746167       9.301251      10.298304      -0.532139      27.750656 0.45485903E+03  0.10504425E+05                                 7.201291                            6.562351       0.628805       2.246457                    0.998932      27.286395      70.682228       0.747029       0.355037      -1.140259      -0.004514      -0.018788       0.002574       0.019493      -0.021879       0.050932      -0.006571      -0.116593       0.113586      -0.098928       0.033669       0.065259              7.508144       6.928317       1.346129      -0.011715       8.398603       2.204092       7.197513           0.038635
          172              O       5.806139       8.384030       8.607877      -0.606294      41.186601 0.65379057E+03  0.16563586E+05                                 9.603157                            7.975389      -0.028351       2.010005                    0.998026      29.597628      80.805629       0.662665       0.364835      -1.130363      -0.058137      -0.002859      -0.028470       0.064797      -0.010257      -0.043647      -0.033262       0.034291       0.056504      -0.059742      -0.001748       0.061491             11.267313      16.676500       1.007328      -3.273797       9.214278       0.613931       7.911161           0.068623
          173              O       5.322442      11.563275       8.175646      -0.535666      29.147884 0.45091940E+03  0.10375268E+05                                 7.444183                            6.497188       0.579426       2.227944                    0.998906      27.247430      70.107899       0.758267       0.351062      -1.145188       0.004777      -0.002995       0.010544       0.011956       0.043407      -0.046681       0.064396      -0.004106      -0.015681      -0.103800       0.039494       0.064306              8.225189       6.011788      -0.145066       1.059362      12.147442       2.008919       6.516337           0.029433
          174              O      -3.361217      12.072839       9.944819      -0.590894      36.911329 0.56213101E+03  0.13715095E+05                                 8.914465                            7.372596       0.333858       2.128777                    0.998616      28.897121      77.448283       0.692325       0.362606      -1.131977      -0.040242      -0.008683      -0.022622       0.046975      -0.043104      -0.002729      -0.062845       0.035576       0.032573      -0.085082       0.014424       0.070657             10.273298       8.256408      -3.459671       2.748176      13.910002      -1.909333       8.653484           0.046728
          175              N       0.098448      14.330208       5.657505      -0.118999      21.061222 0.31549256E+03  0.70449114E+04                                 7.145152                            6.192419      -1.166310       1.688547                    0.993343      28.094010      86.437801       0.601807       0.455788      -1.011040       0.093328      -0.060201       0.168032       0.201417       0.059909      -0.093781       0.055486       0.107141      -0.089070      -0.145311       0.016467       0.128844              7.477332       7.898339       0.232350      -1.108561       7.321460      -0.682210       7.212198           0.033331
          176              N       5.024004       0.843959       3.092116      -0.119551      21.024044 0.31459993E+03  0.70200175E+04                                 7.129608                            6.176229      -1.162923       1.689717                    0.993338      28.087347      86.387288       0.603680       0.454694      -1.011646       0.093081       0.062225      -0.170199       0.203724      -0.060672       0.094725       0.056708       0.108059      -0.091143      -0.147431       0.017331       0.130100              7.462043       7.876714      -0.231023       1.102299       7.313244      -0.681315       7.196170           0.033324
          177              N       4.826984      -0.594342      11.841737      -0.119007      21.059214 0.31542239E+03  0.70431958E+04                                 7.145027                            6.191849      -1.166772       1.688357                    0.993343      28.098281      86.459777       0.601796       0.455805      -1.010996      -0.093356       0.060233      -0.168080       0.201480       0.059962      -0.093860       0.055538       0.107126      -0.089230      -0.145435       0.016516       0.128919              7.477435       7.897841       0.232333      -1.108380       7.322390      -0.682623       7.212074           0.033373
          178              N      -0.098572      12.891907      14.407126      -0.119558      21.021870 0.31452610E+03  0.70181982E+04                                 7.129437                            6.175620      -1.163365       1.689535                    0.993338      28.091464      86.408539       0.603673       0.454711      -1.011602      -0.093107      -0.062260       0.170241       0.203783      -0.060725       0.094796       0.056756       0.108061      -0.091265      -0.147547       0.017373       0.130174              7.462098       7.876158      -0.230988       1.102117       7.314138      -0.681759       7.195997           0.033365

******************************************************
Auxiliary information for the entire system
The total spin magnetic moment of the unit cell is   19.985480
The total net atomic charge of the unit cell is   0.000004
Accuracy of reproducing the electrostatic potential in the unit cell:
  The inner radius (bohr) =    5.0000
  The outer radius (bohr) =   12.0000
  Valid grid points have density less than (e/(bohr^3)) =    0.0001
  The number of valid grid points were=        89879
  The rms potential error without charges in kcal/mol is=     15.32065
  The rms potential error with partial charges in kcal/mol is=      2.44940
  The RRMSE value at monopole order=      0.15988
  The rms potential error with partial charges and cloud penetration in kcal/mol is=      2.43658
  The RRMSE value at monopole order with cloud penetration is=      0.15904
  The rms potential error with partial charges and atomic dipoles in kcal/mol is=      0.68045
  The RRMSE value at dipole order=      0.04441
  The rms potential error with partial charges, atomic dipoles and cloud penetration in kcal/mol is=      0.66681
  The RRMSE value at dipole order with cloud penetration=      0.04352

******************************************************
The electron densities and ab initio electrostatic potential were computed in VASP using the PBE functional and
projector augmented wave method. See the main text of the journal article for a description of computational details.
The atomic charges, dipoles, and quadrupoles were computed with the DDEC6 method as described in
(a) T. A. Manz and N. Gabaldon Limas, RSC Adv. 6 (2016) 47771-47801 DOI: 10.1039/c6ra04656h
(b) N. Gabaldon Limas and T. A. Manz, RSC Adv. 8 (2018) 2678-2707 DOI: 10.1039/c7ra11829e.
For each atom in the material, the electron cloud parameters were fit to the spherically averaged atom-in-material
electron density using radial positions for which this density was between 10^-4 and 10^-2 electrons per cubic bohr.
The polarizabilities, dispersion coefficients, and quantum Drude oscillator (QDO) parameters were fit using the MCLF method.
The magnetic structure of the system was optimized in VASP from the default ferromagnetic initial guess using spin polarization.
The atomic spin moments (ASMs) were computed on this optimized magnetic structure using the DDEC6 partition as inputs
to the method of T. A. Manz and D. S. Sholl, J. Chem. Theory Comput. 7 (2011) 4146-4164 DOI: 10.1021/ct200539n.
The RMSE and RRMSE were computed using a uniform grid with Ewald summation.
