# Supplementary material for: A collection of forcefield precursors for metal–organic frameworks
Source: RSC Adv. 2019 Nov 13;9(63):36492–507. doi: 10.1039/c9ra07327b (PMC9075174; doi:10.1039/c9ra07327b)
Supplement: RA-009-C9RA07327B-s5871 [file RA-009-C9RA07327B-s5871.xyz]

  162
jmolscript: load "" {1 1 1} spacegroup "x,y,z" unitcell [{     17.318800     0.000000     0.000000 }, {     14.564723     9.370681     0.000000 }, {     -0.799704    -0.235036    18.292019 }]
Co    11.896872     0.425091     0.237796     1.095784
Co    21.248664     3.173616     8.908213     1.096875
Co    19.186947     8.710554    18.054223     1.096801
Co     9.835155     5.962029     9.383806     1.095863
Co     8.659400     0.000000     0.000000     1.153840
Co     6.882509     4.567823     9.146010     1.153885
O     10.834252     1.222517    16.845120    -0.505988
O      8.651639     1.325206    17.232728    -0.576732
O      9.874407     4.779336    10.960578    -0.538686
O      7.730932     4.158524    10.968260    -0.556566
O     26.173264     7.533606     1.673720    -0.495005
O     24.348614     8.079480    18.174950    -0.611094
O     13.787164     0.605110     0.601807    -0.485942
O     27.595263     8.369939    17.280470    -0.545525
O     20.911136     4.184149    10.592908    -0.510553
O     22.691103     5.451454    10.205300    -0.575897
O     19.793857     7.694698    16.477451    -0.533763
O     21.932374     8.332378    16.469768    -0.556965
O      5.396334     1.427192     7.472290    -0.492958
O      5.835764     2.638488     9.263078    -0.611637
O     19.561568     2.302228     8.544202    -0.480956
O      2.948246     1.126093    10.157558    -0.548464
O     20.249567     7.913128     1.446899    -0.510604
O     22.432180     7.810439     1.059291    -0.576047
O     21.209412     4.356309     7.331441    -0.533759
O     23.352887     4.977121     7.323759    -0.557021
O      4.910555     1.602039    16.618299    -0.492778
O      6.735205     1.056165     0.117069    -0.611382
O     17.296655     8.530535    17.690212    -0.480773
O      3.488556     0.765706     1.011549    -0.549029
O     10.172683     4.951496     7.699111    -0.505949
O      8.392716     3.684191     8.086719    -0.576583
O     11.289962     1.440947     1.814568    -0.538682
O      9.151445     0.803267     1.822251    -0.556509
O     25.687485     7.708453    10.819729    -0.495186
O     25.248055     6.497157     9.028941    -0.611368
O     11.522251     6.833417     9.747817    -0.486131
O     28.135573     8.009552     8.134461    -0.544973
C      9.464881     2.225928    15.211643    -0.015419
C      8.190192     2.414253    14.717758    -0.090000
C      8.010453     3.050620    13.492193    -0.100630
C      9.092768     3.518364    12.780634    -0.011777
C     10.351050     3.340488    13.278177    -0.102591
C     10.536871     2.700817    14.498254    -0.101095
C      9.674291     1.539236    16.532327     0.625840
C      8.872916     4.213185    11.461779     0.622099
C      7.926069     4.906087     1.198127    -0.102273
C     24.990652     5.969508     0.327427    -0.006117
C     23.553973     5.503488    17.423148    -0.091132
C     25.466423     7.347241     0.687780     0.585930
C     12.976289     8.089425    17.889595    -0.119865
C     15.939512     0.104646     0.023780    -0.003794
C     14.369981     8.005301    17.873132    -0.108644
C     28.179195     9.106555    18.149341     0.599986
C     16.763460     3.715407    12.767829    -0.259295
C     21.519831     5.768921    12.226385    -0.016050
C     22.489919     6.616993    12.720270    -0.090658
C     22.296757     7.249416    13.945835    -0.100627
C     21.133471     7.057170    14.657395    -0.011576
C     20.171528     6.226761    14.159852    -0.097246
C     20.361364     5.588271    12.939774    -0.103994
C     21.715270     5.078123    10.905702     0.626778
C     20.942415     7.760454    15.976249     0.621528
C     22.163488     9.090515     7.947882    -0.100998
C      7.237170     0.751697     8.818582    -0.005686
C      7.897831     0.902093    10.014880    -0.091563
C      6.091608     1.652914     8.458230     0.585736
C     15.394253     8.800074     9.548434    -0.116778
C     18.022277     0.716778     9.122230    -0.004277
C     14.267707     7.975242     9.564897    -0.104988
C      2.058611     1.429622     9.288687     0.597260
C     14.214772     3.628046    12.273945    -0.290404
C     21.618938     6.909717     3.080376    -0.015968
C     22.893627     6.721392     3.574261    -0.090684
C     23.073366     6.085025     4.799826    -0.100616
C     21.991051     5.617281     5.511385    -0.011630
C     20.732769     5.795157     5.013842    -0.097236
C     20.546948     6.434828     3.793765    -0.103993
C     21.409528     7.596409     1.759692     0.626747
C     22.210903     4.922460     6.830240     0.621602
C     23.157750     4.229558    17.093892    -0.100972
C      6.093167     3.166137    17.964592    -0.005689
C      7.529846     3.632157     0.868871    -0.091528
C      5.617396     1.788404    17.604239     0.585742
C     18.107530     1.046220     0.402424    -0.117103
C     15.944011     9.266035    -0.023780    -0.004417
C     16.713838     1.130344     0.418887    -0.105016
C      2.904624     0.029090     0.142678     0.597316
C     14.317184     4.757598     3.127935    -0.290380
C      9.563988     3.366724     6.065634    -0.015500
C      8.593900     2.518652     5.571749    -0.089974
C      8.787062     1.886229     4.346184    -0.100639
C      9.950348     2.078475     3.634624    -0.011726
C     10.912291     2.908884     4.132167    -0.102606
C     10.722455     3.547374     5.352245    -0.101095
C      9.368549     4.057522     7.386317     0.625874
C     10.141404     1.375191     2.315770     0.622021
C      8.920331     0.045130    10.344137    -0.102287
C     23.846649     8.383948     9.473437    -0.006114
C     23.185988     8.233552     8.277139    -0.091157
C     24.992211     7.482731     9.833789     0.585929
C     15.689566     0.335571     8.743585    -0.119554
C     13.061542     8.418867     9.169789    -0.003611
C     16.816112     1.160403     8.727122    -0.108574
C     29.025208     7.706023     9.003332     0.599934
C     16.507841     6.063147     3.621820    -0.259266
H      7.453966     2.116432    15.200668     0.120116
H      7.150918     3.160412    13.151962     0.125552
H     11.087233     3.648475    12.798926     0.114697
H     11.397964     2.592502    14.832998     0.120981
H      8.368626     5.061606     2.002976     0.118486
H     23.391979     6.208188    16.837803     0.118699
H     12.456546     7.368621    17.613385     0.122534
H     14.770814     7.219113    17.580459     0.111054
H     15.595686     5.067183    13.675113     0.257606
H     16.965369     5.545070    13.530606     0.278412
H     16.588400     4.008044    11.871520     0.119912
H     16.183049     2.959466    12.965383     0.156185
H     17.668234     3.439741    12.853802     0.140100
H     23.270211     6.764883    12.237361     0.120084
H     22.960201     7.806817    14.286067     0.125415
H     19.385772     6.087446    14.639103     0.120393
H     19.695810     5.031268    12.605030     0.114840
H     21.707160     8.981849     7.143033     0.119087
H      7.652772     1.582380    10.600225     0.118601
H     16.221351     8.475110     9.824643     0.122890
H     14.355998     7.097197     9.857569     0.107508
H     14.826643     4.841159    13.762915     0.260827
H     13.416201     4.501957    13.907422     0.283139
H     14.034500     4.341626    11.653845     0.124073
H     13.525616     2.958233    12.186143     0.143455
H     15.064312     3.234346    12.065416     0.134370
H     23.629853     7.019213     3.091351     0.120082
H     23.932901     5.975233     5.140057     0.125400
H     19.996586     5.487170     5.493093     0.120378
H     19.685855     6.543143     3.459021     0.114858
H     22.715193     4.074039    16.289043     0.119087
H      7.691840     2.927457     1.454216     0.118598
H     18.627273     1.767024     0.678634     0.122850
H     16.313005     1.916532     0.711560     0.107413
H     15.488133     4.068462     4.616906     0.260701
H     14.118450     3.590575     4.761413     0.283122
H     14.551676     4.059953     2.507836     0.124099
H     13.375204     4.948013     3.040134     0.143444
H     14.818609     5.548351     2.919406     0.134392
H      7.813608     2.370762     6.054658     0.120117
H      8.123618     1.328828     4.005952     0.125565
H     11.698047     3.048199     3.652916     0.114715
H     11.388009     4.104377     5.686989     0.120960
H      9.376659     0.153796    11.148986     0.118486
H     23.431047     7.553265     7.691794     0.118702
H     14.862468     0.660535     8.467376     0.122572
H     16.727821     2.038448     8.434450     0.111146
H     16.257176     4.294486     4.529104     0.257739
H     17.667618     4.633688     4.384597     0.278445
H     16.518957     5.722326     2.725511     0.119952
H     15.610712     6.384834     3.819374     0.156177
H     17.119582     6.784522     3.707792     0.140114
N     16.463050     4.828369    13.737306    -0.566772
N     14.226426     4.171017    13.700722    -0.569767
N     14.620769     4.307276     4.554713    -0.569796
N     16.857393     4.964628     4.591297    -0.566840

The following XYZ coordinates are in angstroms. Other properties are in atomic units.
The sperically averaged electron density of each atom fit to a function of the form exp(a - br)
eigen_1, eigen_2 and eigen_3 are the three eigenvalues of traceless quadrupole moment tensor
  atom number  atomic symbol              X              Y              Z     net charge C6 coefficient C8 coefficient C10 coefficient fluctuating dipole atomic polarizability isotropic forcefield polarizability              a              b squared Pearson coefficient          <r^3>          <r^4>         wp_QDO          m_QDO          q_QDO       dipole_x       dipole_y       dipole_z         dipole            Qxy            Qxz            Qyz     Q(x^2-y^2)  Q(3z^2 - R^2)        eigen_1        eigen_2        eigen_3 static polarizability      alpha(xx)      alpha(xy)      alpha(xz)      alpha(yy)      alpha(yz)      alpha(zz) atomic spin moment
            1             Co      11.896872       0.425091       0.237796       1.095784      97.830678 0.20228048E+04  0.64606992E+05                                16.119775                           13.631704       0.518495       2.057358                    0.997736      43.491227     112.970968       0.556677       0.344491      -1.206332       0.031191       0.003698       0.003253       0.031577       0.059528       0.051458       0.036016      -0.048367       0.075966      -0.083064      -0.016603       0.099667             19.352392      26.072148      -0.271454      -2.037323      16.200069      -0.802847      15.784959           3.202532
            2             Co      21.248664       3.173616       8.908213       1.096875      97.804683 0.20177360E+04  0.64399112E+05                                16.115035                           13.613676       0.521595       2.058648                    0.997743      43.452862     112.799119       0.557151       0.344443      -1.206478      -0.028553      -0.013521      -0.003122       0.031747      -0.048199       0.064098      -0.002267       0.082845       0.071994      -0.083071      -0.016851       0.099922             19.381162      23.066593       4.607479      -2.527201      19.194734      -0.481458      15.882158           3.204224
            3             Co      19.186947       8.710554      18.054223       1.096801      97.815242 0.20179656E+04  0.64408285E+05                                16.116116                           13.614341       0.522017       2.058730                    0.997744      43.455385     112.807377       0.557144       0.344438      -1.206483      -0.031289      -0.004027      -0.003209       0.031710       0.059216       0.053116       0.036854      -0.051651       0.073679      -0.084030      -0.017227       0.101257             19.383035      26.130171      -0.148445      -2.386443      16.135865      -0.962452      15.883068           3.204022
            4             Co       9.835155       5.962029       9.383806       1.095863      97.823897 0.20226723E+04  0.64601205E+05                                16.118455                           13.630835       0.518188       2.057311                    0.997734      43.490551     112.965002       0.556725       0.344469      -1.206360       0.028299       0.013747       0.003169       0.031620      -0.046830       0.062137      -0.002450       0.084533       0.073882      -0.081899      -0.016242       0.098141             19.350230      22.932061       4.602743      -2.147256      19.334777      -0.426766      15.783853           3.202889
            5             Co       8.659400       0.000000       0.000000       1.153840      88.196498 0.15936822E+04  0.48280482E+05                                16.199164                           13.084404       0.823320       2.158818                    0.997102      42.658824     110.325218       0.501879       0.402845      -1.152244       0.000060       0.000003       0.000005       0.000060      -0.071984      -0.024035      -0.030531      -0.091512       0.330710      -0.145443       0.027620       0.117822             20.286885      17.060400       1.411622       1.474438      21.216366      -1.072736      22.583890           3.233977
            6             Co       6.882509       4.567823       9.146010       1.153885      88.193219 0.15936171E+04  0.48277910E+05                                16.198614                           13.084009       0.823005       2.158748                    0.997101      42.658488     110.322866       0.501895       0.402837      -1.152252       0.000053       0.000032       0.000004       0.000062      -0.012667      -0.036244       0.013483      -0.168239       0.330238      -0.144976       0.027140       0.117836             20.286121      19.560278      -2.476321       0.659854      18.714721       1.699754      22.583364           3.234239
            7              O      10.834252       1.222517      16.845120      -0.505988      31.124935 0.44255776E+03  0.10121645E+05                                 7.778801                            6.429141       0.481677       2.218527                    0.998406      26.322001      67.225358       0.764641       0.350241      -1.147408      -0.010886       0.011872      -0.038115       0.041379      -0.005441       0.029699       0.031243      -0.025135      -0.106762      -0.061282       0.017265       0.044017              8.883307      10.617931      -2.470868       3.122047       6.939267      -3.146179       9.092722           0.077194
            8              O       8.651639       1.325206      17.232728      -0.576732      42.710025 0.64127293E+03  0.16144999E+05                                 9.835549                            7.948892       0.021230       2.042554                    0.995964      28.771631      77.939613       0.658430       0.369489      -1.128401       0.014443       0.038529      -0.033746       0.053216       0.029965      -0.039174       0.059889      -0.027584      -0.055137      -0.089637       0.023922       0.065715             11.663698      11.484558       1.914569      -4.861840       9.827340      -4.038799      13.679197           0.062152
            9              O       9.874407       4.779336      10.960578      -0.538686      34.414965 0.49646394E+03  0.11701497E+05                                 8.379134                            6.851127       0.336761       2.157912                    0.998208      27.257506      70.986239       0.732968       0.354542      -1.142351      -0.000345      -0.020598       0.038588       0.043743       0.020362      -0.042556       0.017963      -0.029505      -0.080964      -0.066086       0.026986       0.039100              9.761567       8.749891       2.808513      -2.429024       9.606335      -4.926070      10.928474           0.072282
           10              O       7.730932       4.158524      10.968260      -0.556566      41.408591 0.61096757E+03  0.15176044E+05                                 9.593699                            7.719774       0.165910       2.097692                    0.997239      28.113896      75.306496       0.674130       0.365782      -1.132809       0.010247      -0.003538       0.039801       0.041251      -0.018793       0.019991       0.059476       0.002170      -0.122929      -0.084318       0.027375       0.056942             11.361330      12.734005      -1.415125       5.784376       7.609365      -1.803120      13.740621           0.054874
           11              O      26.173264       7.533606       1.673720      -0.495005      24.766678 0.39454933E+03  0.87786833E+04                                 6.586669                            6.053285       0.893652       2.345431                    0.998969      26.319424      66.556950       0.790434       0.348267      -1.147671      -0.004812      -0.020426       0.015310       0.025976      -0.015154      -0.023396       0.037207       0.164907       0.135753      -0.114306       0.030767       0.083540              6.818839       6.492166       0.848022       1.969076       6.411906       0.505440       7.552446           0.039346
           12              O      24.348614       8.079480      18.174950      -0.611094      43.502356 0.68089237E+03  0.17443189E+05                                 9.984132                            8.154703      -0.173294       1.957653                    0.997746      30.026859      82.696677       0.652814       0.366243      -1.128180       0.010142      -0.081586      -0.021191       0.084901      -0.010055      -0.014844      -0.037785      -0.012573       0.085062      -0.043602      -0.009276       0.052878             11.983692       9.144077      -0.639792       1.164636      18.227179      -3.774513       8.579821           0.099336
           13              O      13.787164       0.605110       0.601807      -0.485942      30.356280 0.39787884E+03  0.89129981E+04                                 7.801425                            6.163406       0.357272       2.188365                    0.997506      25.952575      66.866576       0.763679       0.358032      -1.134443       0.031116      -0.015466      -0.016745       0.038572      -0.016693      -0.017477      -0.049103      -0.016993       0.007131      -0.056737       0.002729       0.054008              9.343796      15.291503      -2.344723      -2.631710       6.154931       1.679576       6.584953           0.087004
           14              O      27.595263       8.369939      17.280470      -0.545525      27.299321 0.43366520E+03  0.98584409E+04                                 7.020875                            6.305164       0.798340       2.288373                    0.999247      27.388738      69.516645       0.783760       0.343771      -1.153894       0.012510      -0.003200      -0.014714       0.019577       0.045025       0.072855       0.008634      -0.064807       0.063703      -0.099930       0.013795       0.086135              7.493539       9.243109       1.360335       1.769092       6.439012       1.893304       6.798496           0.073074
           15              O      20.911136       4.184149      10.592908      -0.510553      31.538334 0.44903824E+03  0.10308870E+05                                 7.850972                            6.481026       0.480696       2.216305                    0.998475      26.441850      67.694327       0.760576       0.350781      -1.146786       0.005982       0.017165       0.035967       0.040299      -0.011340       0.044673      -0.009936      -0.024670      -0.103057      -0.063587       0.016704       0.046884              8.954669       7.565943       2.772427       0.812829      10.285801       4.263726       9.012263           0.076577
           16              O      22.691103       5.451454      10.205300      -0.575897      42.782592 0.63997524E+03  0.16103529E+05                                 9.844650                            7.939784       0.021386       2.043067                    0.995950      28.745327      77.836958       0.658966       0.369390      -1.128521      -0.033161       0.024848       0.033379       0.053210      -0.025037      -0.000217      -0.071633       0.043312      -0.055818      -0.089756       0.023791       0.065965             11.677634      12.850054       0.006467      -6.313296       8.573350       0.722606      13.609499           0.062039
           17              O      19.793857       7.694698      16.477451      -0.533763      33.875585 0.48632919E+03  0.11406004E+05                                 8.295662                            6.780880       0.332137       2.158365                    0.998092      27.145369      70.566495       0.736597       0.354546      -1.142114       0.009076      -0.020596      -0.038911       0.044952      -0.019513      -0.025972      -0.037906       0.023829      -0.087439      -0.065758       0.027566       0.038191              9.671744      11.355089      -1.625388      -4.751032       6.667396       2.782541      10.992747           0.073232
           18              O      21.932374       8.332378      16.469768      -0.556965      41.338501 0.61124136E+03  0.15184236E+05                                 9.582961                            7.721077       0.167297       2.097880                    0.997255      28.122633      75.328331       0.674142       0.365742      -1.132864      -0.006754      -0.008820      -0.040018       0.041532       0.009049       0.048911      -0.038984      -0.033605      -0.122819      -0.084229       0.027538       0.056691             11.343070       9.865613       2.857372       3.870185      10.353154       4.633055      13.810443           0.055411
           19              O       5.396334       1.427192       7.472290      -0.492958      24.644339 0.39169274E+03  0.86976233E+04                                 6.559616                            6.026391       0.902350       2.349149                    0.998982      26.259264      66.296183       0.793324       0.347696      -1.148364       0.014135      -0.016027      -0.015065       0.026146       0.082494       0.000592      -0.043642       0.039666       0.132631      -0.114696       0.030832       0.083864              6.791935       7.201202      -0.327772       1.906486       5.606569       0.641852       7.568035           0.039604
           20              O       5.835764       2.638488       9.263078      -0.611637      43.504236 0.68107189E+03  0.17448244E+05                                 9.982877                            8.154810      -0.169951       1.958525                    0.997763      30.032408      82.702291       0.652952       0.366156      -1.128291       0.035676      -0.074265       0.021010       0.085026      -0.001357      -0.033001       0.023773      -0.023638       0.083961      -0.043727      -0.008946       0.052672             11.983671      11.271289      -3.889342      -1.112497      16.101578       3.800544       8.578145           0.099391
           21              O      19.561568       2.302228       8.544202      -0.480956      29.751646 0.38951837E+03  0.86775589E+04                                 7.689423                            6.089369       0.353599       2.189334                    0.997362      25.816420      66.283297       0.770173       0.356983      -1.135530      -0.018893      -0.029712       0.012297       0.037296      -0.002074      -0.036899       0.029794      -0.039675       0.001379      -0.052282       0.001704       0.050578              9.208780      10.427180       5.097966      -1.467784      10.623887      -2.762982       6.575272           0.087330
           22              O       2.948246       1.126093      10.157558      -0.548464      27.315956 0.43633480E+03  0.99331708E+04                                 7.017342                            6.322701       0.790344       2.284094                    0.999289      27.448855      69.691297       0.783107       0.343571      -1.154200      -0.005257      -0.012505       0.010576       0.017201      -0.048355       0.067805       0.032570       0.054045       0.063464      -0.101263       0.013596       0.087667              7.476499       9.742992       0.683337       2.384488       6.016725      -0.623602       6.669779           0.072967
           23              O      20.249567       7.913128       1.446899      -0.510604      31.540902 0.44907906E+03  0.10310038E+05                                 7.851343                            6.481271       0.481016       2.216369                    0.998478      26.443163      67.698386       0.760571       0.350775      -1.146791       0.014275      -0.011292       0.035913       0.040262      -0.006419       0.032220       0.032489      -0.030805      -0.103440      -0.063626       0.016727       0.046899              8.955195      10.886115      -2.386982       2.990839       6.966799      -3.146073       9.012670           0.076507
           24              O      22.432180       7.810439       1.059291      -0.576047      42.787466 0.64006301E+03  0.16106258E+05                                 9.845211                            7.940186       0.021845       2.043163                    0.995953      28.747653      77.844009       0.658968       0.369377      -1.128534      -0.014485      -0.038872       0.033305       0.053198       0.030050      -0.038996       0.060170      -0.027741      -0.055897      -0.089815       0.023769       0.066045             11.678376      11.604809       1.943509      -4.918666       9.820077      -4.023931      13.610242           0.061895
           25              O      21.209412       4.356309       7.331441      -0.533759      33.874415 0.48631401E+03  0.11405556E+05                                 8.295477                            6.780789       0.332122       2.158375                    0.998093      27.144866      70.564853       0.736600       0.354548      -1.142113      -0.003438       0.022207      -0.038942       0.044961       0.018940      -0.042391       0.017866      -0.025779      -0.087155      -0.065790       0.027619       0.038171              9.671414       8.503223       2.806495      -2.489735       9.518592      -4.910460      10.992429           0.073348
           26              O      23.352887       4.977121       7.323759      -0.557021      41.340148 0.61127123E+03  0.15185180E+05                                 9.583255                            7.721299       0.167071       2.097808                    0.997254      28.123171      75.330531       0.674127       0.365745      -1.132860      -0.010440       0.003738      -0.039990       0.041499      -0.019097       0.020062       0.059338       0.002457      -0.122715      -0.084300       0.027498       0.056802             11.343447      12.608912      -1.406333       5.761803       7.610350      -1.802402      13.811078           0.055363
           27              O       4.910555       1.602039      16.618299      -0.492778      24.639622 0.39159911E+03  0.86950193E+04                                 6.558818                            6.025704       0.902122       2.349133                    0.998982      26.256334      66.286654       0.793363       0.347700      -1.148361       0.003146       0.021137      -0.015034       0.026128      -0.016136      -0.023129       0.036979       0.166591       0.132486      -0.114657       0.030795       0.083862              6.791093       6.435376       0.861355       1.950269       6.370828       0.491674       7.567076           0.039703
           28              O       6.735205       1.056165       0.117069      -0.611382      43.497364 0.68094328E+03  0.17444256E+05                                 9.982346                            8.154449      -0.171814       1.958027                    0.997754      30.028509      82.691946       0.652913       0.366193      -1.128255      -0.010251       0.081776       0.021033       0.085057      -0.010190      -0.014892      -0.037826      -0.012331       0.084008      -0.043710      -0.008961       0.052671             11.982983       9.145682      -0.585644       1.120642      18.225615      -3.797844       8.577654           0.099516
           29              O      17.296655       8.530535      17.690212      -0.480773      29.752764 0.38952289E+03  0.86777348E+04                                 7.689903                            6.089594       0.352468       2.188985                    0.997362      25.815488      66.282441       0.770119       0.357006      -1.135506      -0.032034       0.014837       0.012364       0.037406      -0.017146      -0.014852      -0.045011      -0.020082       0.001332      -0.052223       0.001696       0.050527              9.209667      15.126127      -2.202865      -2.729694       5.927221       1.529570       6.575654           0.087521
           30              O       3.488556       0.765706       1.011549      -0.549029      27.332244 0.43665664E+03  0.99423557E+04                                 7.020102                            6.324987       0.790093       2.283869                    0.999289      27.457503      69.720362       0.782972       0.343566      -1.154201      -0.011273       0.007771       0.010625       0.017331       0.044540       0.074805       0.009345      -0.065878       0.063326      -0.101416       0.013666       0.087750              7.479723       9.278889       1.413015       1.668751       6.488102       1.815383       6.672179           0.071971
           31              O      10.172683       4.951496       7.699111      -0.505949      31.123324 0.44253298E+03  0.10120943E+05                                 7.778595                            6.429018       0.481448       2.218483                    0.998403      26.321083      67.222711       0.764638       0.350247      -1.147402      -0.002818      -0.015813      -0.038166       0.041408      -0.009157       0.041881      -0.010260      -0.020551      -0.106349      -0.061236       0.017243       0.043993              8.882988       7.292026       2.697749       0.923117      10.264397       4.334937       9.092540           0.077265
           32              O       8.392716       3.684191       8.086719      -0.576583      42.705213 0.64118595E+03  0.16142295E+05                                 9.835002                            7.948497       0.020770       2.042458                    0.995962      28.769312      77.932599       0.658427       0.369502      -1.128389       0.032942      -0.024580      -0.033821       0.053228      -0.024931      -0.000517      -0.071493       0.043231      -0.055050      -0.089579       0.023945       0.065634             11.662978      12.740839      -0.039551      -6.273569       8.569638       0.765848      13.678457           0.062298
           33              O      11.289962       1.440947       1.814568      -0.538682      34.416096 0.49647820E+03  0.11701930E+05                                 8.379356                            6.851245       0.336658       2.157870                    0.998208      27.257806      70.987563       0.732957       0.354544      -1.142348      -0.011382       0.017195       0.038566       0.043733      -0.021803      -0.026060      -0.038073       0.024884      -0.081269      -0.066051       0.026925       0.039126              9.761945      11.557122      -1.553923      -4.708441       6.799867       2.828546      10.928846           0.072166
           34              O       9.151445       0.803267       1.822251      -0.556509      41.406937 0.61093683E+03  0.15175074E+05                                 9.593404                            7.719547       0.166139       2.097765                    0.997240      28.113335      75.304216       0.674145       0.365779      -1.132813       0.006697       0.008547       0.039828       0.041282       0.008793       0.048929      -0.039140      -0.033172      -0.123033      -0.084249       0.027416       0.056834             11.360959       9.945814       2.918396       3.888795      10.397076       4.645872      13.739986           0.054919
           35              O      25.687485       7.708453      10.819729      -0.495186      24.771403 0.39464340E+03  0.87813042E+04                                 6.587461                            6.053967       0.893889       2.345450                    0.998969      26.322400      66.566583       0.790397       0.348262      -1.147674      -0.015150       0.014527       0.015343       0.025999       0.081322       0.000496      -0.043977       0.040745       0.135907      -0.114347       0.030806       0.083541              6.819675       7.241248      -0.315090       1.929748       5.664379       0.640454       7.553398           0.039259
           36              O      25.248055       6.497157       9.028941      -0.611368      43.510344 0.68104244E+03  0.17447859E+05                                 9.984802                            8.155168      -0.171325       1.958174                    0.997756      30.031300      82.708756       0.652853       0.366204      -1.128218      -0.035668       0.074045      -0.021163       0.084869      -0.001516      -0.032929       0.023765      -0.023497       0.085009      -0.043614      -0.009257       0.052871             11.984559      11.221509      -3.868408      -1.062897      16.151745       3.804786       8.580423           0.099206
           37              O      11.522251       6.833417       9.747817      -0.486131      30.355441 0.39787910E+03  0.89129513E+04                                 7.800974                            6.163206       0.358513       2.188743                    0.997507      25.953722      66.868009       0.763734       0.358009      -1.134468       0.017787       0.029745      -0.016682       0.038463      -0.000863      -0.041308       0.031817      -0.037561       0.007176      -0.056776       0.002722       0.054054              9.342935      10.481735       5.128407      -1.304226      10.962470      -2.836132       6.584600           0.086808
           38              O      28.135573       8.009552       8.134461      -0.544973      27.283957 0.43336424E+03  0.98498669E+04                                 7.018274                            6.303025       0.798569       2.288583                    0.999246      27.380572      69.489281       0.783885       0.343777      -1.153892       0.008764       0.009330      -0.014661       0.019462      -0.048070       0.065791       0.032117       0.055347       0.063823      -0.099789       0.013734       0.086055              7.490488       9.655665       0.711268       2.511022       6.019622      -0.634856       6.796178           0.074024
           39              C       9.464881       2.225928      15.211643      -0.015419      35.846859 0.41219187E+03  0.94678559E+04                                 9.378783                            6.688317       0.141636       2.059041                    0.999355      26.436603      72.723822       0.655222       0.406973      -1.081010      -0.006804       0.018600      -0.037434       0.042350      -0.007485      -0.005328       0.003655       0.000161      -0.011581      -0.007137      -0.004843       0.011980             12.121832       9.671096       0.133194       0.164279       8.939773      -7.145592      17.754626           0.009115
           40              C       8.190192       2.414253      14.717758      -0.090000      32.787294 0.42108904E+03  0.98361076E+04                                 8.994349                            6.907609       0.062102       2.003346                    0.999643      28.704261      82.666216       0.617083       0.424926      -1.057217       0.014208       0.012755      -0.015616       0.024666       0.015632      -0.009186       0.004491       0.011850      -0.035275      -0.020535      -0.002826       0.023361             10.790824       8.940249      -0.455524       0.513187       7.691726      -5.279998      15.740498           0.001854
           41              C       8.010453       3.050620      13.492193      -0.100630      32.296334 0.40599931E+03  0.93678712E+04                                 8.805914                            6.706517       0.213034       2.048714                    0.999655      28.363333      80.351124       0.638985       0.415432      -1.066569       0.018298      -0.006447       0.014935       0.024484       0.002841       0.012172       0.012579       0.027985      -0.049080      -0.026332      -0.000652       0.026984             10.670812       8.358002      -0.035476      -0.019333       7.527889      -5.318492      16.126545           0.001275
           42              C       9.092768       3.518364      12.780634      -0.011777      36.419840 0.41027768E+03  0.94193061E+04                                 9.513948                            6.687825       0.158017       2.065302                    0.999369      26.430225      72.849619       0.652592       0.408812      -1.079061       0.004918      -0.015633       0.040271       0.043478       0.007381      -0.001432       0.007213      -0.014747      -0.019880      -0.011721      -0.003774       0.015495             12.456547      10.160946      -0.603637       1.993881       8.602813      -6.820872      18.605882           0.010483
           43              C      10.351050       3.340488      13.278177      -0.102591      33.492204 0.41089913E+03  0.95321435E+04                                 9.067831                            6.793471       0.122339       2.016919                    0.999726      28.758917      82.331354       0.626861       0.421191      -1.060369      -0.019161      -0.008364       0.018507       0.027921       0.009311      -0.016054       0.001162      -0.004119      -0.021301      -0.021129       0.003286       0.017844             10.784226      10.705030      -0.241010       1.645182       7.371986      -4.904473      14.275663           0.000711
           44              C      10.536871       2.700817      14.498254      -0.101095      33.291409 0.40587411E+03  0.93850565E+04                                 9.019602                            6.740295       0.086930       2.006427                    0.999714      28.693070      81.964087       0.631049       0.419757      -1.061454      -0.022980       0.001810      -0.015166       0.027592      -0.014901       0.013409       0.010560       0.014301      -0.044417      -0.028662       0.003713       0.024949             10.776251       9.867766       0.799630      -0.421638       7.714818      -5.413366      14.746168           0.001770
           45              C       9.674291       1.539236      16.532327       0.625840      23.401915 0.23725991E+03  0.48480422E+04                                 7.599832                            5.491930      -0.004625       2.069229                    0.999572      21.620126      60.095286       0.628792       0.476713      -1.017415       0.007490      -0.026241       0.056242       0.062513       0.016724      -0.003758       0.090495      -0.100974      -0.151074      -0.099293      -0.024783       0.124076              9.480912       8.803043      -0.712685       0.223446       7.040633      -4.727594      12.599060          -0.000287
           46              C       8.872916       4.213185      11.461779       0.622099      23.766931 0.24387713E+03  0.50272351E+04                                 7.729732                            5.594058      -0.124129       2.024361                    0.999399      22.028498      61.884854       0.617496       0.481187      -1.013105      -0.007501       0.034671      -0.051028       0.062147      -0.029549      -0.027307       0.085219      -0.063418      -0.137048      -0.095464      -0.020215       0.115679              9.696446       8.535465       0.481476       1.620412       7.510146      -4.641473      13.043727          -0.000067
           47              C       7.926069       4.906087       1.198127      -0.102273      32.380310 0.41848816E+03  0.97639180E+04                                 8.885577                            6.862024       0.097134       2.009770                    0.999692      28.942638      83.406965       0.622175       0.421942      -1.058681      -0.009743      -0.008170      -0.023849       0.027027      -0.005466       0.002951       0.004711       0.038827       0.037367      -0.027049       0.011226       0.015824             10.408948       5.409247       0.248926       1.689556      16.851570      -0.318411       8.966025           0.000991
           48              C      24.990652       5.969508       0.327427      -0.006117      35.536789 0.42991964E+03  0.10013785E+05                                 9.425544                            6.914769       0.015153       2.020577                    0.999104      26.818132      75.125193       0.630516       0.417061      -1.070741      -0.015384      -0.040702      -0.011559       0.045022      -0.001790      -0.004767      -0.008843       0.020037      -0.017663      -0.016069       0.001964       0.014105             11.706889       5.994306       1.347841       2.072359      19.531283       0.511345       9.595077           0.004861
           49              C      23.553973       5.503488      17.423148      -0.091132      31.579837 0.41249603E+03  0.96178218E+04                                 8.835805                            6.886155      -0.006270       1.985660                    0.999289      28.822838      83.838999       0.609374       0.431087      -1.049917       0.000286      -0.016015       0.013960       0.021247      -0.005014      -0.017518      -0.017380       0.025195      -0.031782      -0.031937       0.005387       0.026550             10.239195       5.559340       0.574093       2.157478      15.540636       0.972296       9.617610           0.001616
           50              C      25.466423       7.347241       0.687780       0.585930      23.919225 0.27069450E+03  0.57340685E+04                                 7.794724                            5.916782      -0.282973       1.957703                    0.999135      23.058822      65.913855       0.596211       0.484979      -1.009960       0.008422       0.065428      -0.019532       0.068799      -0.043292      -0.070105      -0.007351       0.116005       0.097619      -0.096893      -0.014484       0.111377              9.381558       6.107799       1.362637       1.749025      14.885522      -0.038633       7.151355           0.001120
           51              C      12.976289       8.089425      17.889595      -0.119865      33.249954 0.41466992E+03  0.96400797E+04                                 9.000111                            6.806019       0.040003       1.982960                    0.999716      29.159276      83.522821       0.628945       0.418904      -1.061982       0.024991       0.012860      -0.007160       0.029003       0.023303       0.006053       0.005605      -0.031923       0.012690      -0.030583       0.001958       0.028625             10.731591      17.981272      -0.769824       0.090026       9.017445       1.459406       5.196057           0.003633
           52              C      15.939512       0.104646       0.023780      -0.003794      37.152888 0.40683963E+03  0.93328099E+04                                 9.665416                            6.688784       0.035059       2.026779                    0.999259      26.496458      73.311727       0.647462       0.412385      -1.075324       0.034569       0.017032       0.014434       0.041152      -0.022577      -0.029233       0.000837       0.015433       0.042609      -0.037485      -0.004104       0.041589             12.743729      23.235333       1.189492       0.987314       9.454806       1.675305       5.541049           0.008789
           53              C      14.369981       8.005301      17.873132      -0.108644      32.537836 0.39409984E+03  0.90340589E+04                                 8.796896                            6.598999       0.148911       2.022573                    0.999716      28.582758      80.946095       0.644835       0.414363      -1.066296      -0.023570       0.031024      -0.001486       0.038990      -0.015037      -0.004875       0.019141      -0.026326      -0.035620      -0.021472      -0.012705       0.034177             10.445980      17.093953       0.950057       0.577310       9.016734       1.544495       5.227254           0.001602
           54              C      28.179195       9.106555      18.149341       0.599986      23.961010 0.23998275E+03  0.49139174E+04                                 7.776341                            5.528110      -0.054131       2.047487                    0.999491      21.862751      60.680865       0.626403       0.477534      -1.017757      -0.047094      -0.004454       0.003662       0.047446      -0.015279      -0.001531      -0.080114      -0.157864       0.058318      -0.091291      -0.037523       0.128814              9.990838      18.087784      -0.372862      -0.031638       5.789792       1.671350       6.094940          -0.003028
           55              C      16.763460       3.715407      12.767829      -0.259295      22.224937 0.35102375E+03  0.78335631E+04                                 6.779886                            6.153631       0.345142       2.099522                    0.999201      28.676335      80.681289       0.678462       0.404536      -1.070459      -0.032168       0.102825       0.102342       0.148599      -0.010767      -0.007302       0.065365      -0.045681      -0.020364      -0.057714      -0.021141       0.078856              6.934733       8.886231      -0.060285      -0.031555       6.163343       0.727211       5.754625           0.000372
           56              C      21.519831       5.768921      12.226385      -0.016050      35.697829 0.41270637E+03  0.94836526E+04                                 9.348431                            6.692669       0.137820       2.057421                    0.999356      26.465952      72.845477       0.654912       0.406995      -1.080879      -0.003881       0.019634       0.037870       0.042833       0.002836      -0.002485      -0.006232      -0.014621      -0.009070      -0.007319      -0.004895       0.012214             11.977450       9.604831       0.376503      -3.549200       8.985363       5.988768      17.342155           0.009066
           57              C      22.489919       6.616993      12.720270      -0.090658      32.826797 0.42144360E+03  0.98465556E+04                                 8.999724                            6.910344       0.061636       2.002978                    0.999644      28.719085      82.720595       0.616979       0.424904      -1.057220      -0.019060       0.002953       0.015591       0.024801      -0.000529      -0.005462      -0.008748       0.033578      -0.035080      -0.020511      -0.002994       0.023505             10.778428       8.181919       0.806888      -2.341813       8.487329       4.711668      15.666035           0.001891
           58              C      22.296757       7.249416      13.945835      -0.100627      32.223255 0.40612229E+03  0.93713794E+04                                 8.792200                            6.707617       0.213442       2.048725                    0.999655      28.367838      80.365667       0.638923       0.415442      -1.066567      -0.011648      -0.015390      -0.014864       0.024362       0.011696       0.017053      -0.004023       0.016122      -0.048348      -0.026279      -0.000484       0.026763             10.628457       8.014096       0.399313      -2.800642       7.791479       4.464678      16.079796           0.001251
           59              C      21.133471       7.057170      14.657395      -0.011576      36.469725 0.40976416E+03  0.94023876E+04                                 9.521341                            6.681467       0.162914       2.067180                    0.999370      26.397647      72.684824       0.653373       0.408546      -1.079487       0.004261      -0.016460      -0.039315       0.042833      -0.008542       0.001913      -0.007088       0.007033      -0.020751      -0.011939      -0.002290       0.014228             12.505611       9.068740       0.959166      -1.875539       9.629202       6.917342      18.818891           0.010580
           60              C      20.171528       6.226761      14.159852      -0.097246      32.639825 0.40040807E+03  0.92296181E+04                                 8.898998                            6.692784       0.130518       2.022240                    0.999712      28.548184      81.488045       0.633407       0.419510      -1.061347       0.021391      -0.000498      -0.015907       0.026662      -0.004464      -0.014210      -0.014235       0.005963      -0.019950      -0.024318       0.007360       0.016958             10.544206       9.086268       1.589989      -0.838045       8.457467       5.088342      14.088884           0.000697
           61              C      20.361364       5.588271      12.939774      -0.103994      33.817389 0.41291013E+03  0.95852943E+04                                 9.116742                            6.805786       0.091222       2.005956                    0.999726      28.795456      82.317971       0.627226       0.420661      -1.061278       0.018816       0.013019       0.016696       0.028325       0.014019       0.015335      -0.002533      -0.015536      -0.035941      -0.025892       0.002783       0.023108             10.863063      10.222759       0.894411      -2.893458       7.778597       4.406753      14.587833           0.001738
           62              C      21.715270       5.078123      10.905702       0.626778      23.359423 0.23695565E+03  0.48409731E+04                                 7.589035                            5.489880      -0.008764       2.068030                    0.999568      21.619403      60.116415       0.628566       0.476969      -1.017131       0.007760      -0.026216      -0.056843       0.063076      -0.053354       0.046469      -0.078158      -0.012236      -0.149707      -0.099024      -0.025758       0.124782              9.419594       7.732240       1.156941      -2.374201       8.158186       3.985868      12.368357          -0.000218
           63              C      20.942415       7.760454      15.976249       0.621528      23.808436 0.24407898E+03  0.50311437E+04                                 7.736507                            5.593511      -0.118793       2.026116                    0.999407      22.013214      61.788473       0.618158       0.480695      -1.013624      -0.012075       0.032406       0.051013       0.061630      -0.015682       0.023014      -0.086468      -0.080309      -0.138846      -0.095949      -0.019601       0.115551              9.729619       8.605647       0.220445      -1.169908       7.366917       4.818589      13.216293          -0.000217
           64              C      22.163488       9.090515       7.947882      -0.100998      32.280219 0.41675928E+03  0.97119214E+04                                 8.863741                            6.845517       0.101816       2.011927                    0.999694      28.883163      83.140867       0.623344       0.421656      -1.059034       0.011538      -0.002501       0.024279       0.026997       0.020881       0.004960      -0.002364       0.006887       0.034479      -0.027555       0.011006       0.016549             10.381417       8.946169      -5.302571       1.232138      13.229005       1.184357       8.969076           0.000980
           65              C       7.237170       0.751697       8.818582      -0.005686      35.509247 0.42947676E+03  0.10000144E+05                                 9.419271                            6.910272       0.016635       2.021218                    0.999106      26.800441      75.044814       0.630896       0.416948      -1.070893       0.034414      -0.026256       0.011790       0.044863       0.010258      -0.008694       0.004901       0.004808      -0.018455      -0.016294       0.001833       0.014461             11.701109      11.198140      -6.730210       2.005578      14.316245       0.694761       9.588942           0.004890
           66              C       7.897831       0.902093      10.014880      -0.091563      31.599554 0.41290684E+03  0.96304766E+04                                 8.841016                            6.890454      -0.007665       1.985006                    0.999287      28.842950      83.930269       0.609026       0.431196      -1.049777       0.007823      -0.014071      -0.013717       0.021150       0.013312      -0.024190       0.005039       0.000500      -0.031192      -0.031888       0.005635       0.026253             10.246528       9.036902      -4.793153       2.346657      12.098798       0.338925       9.603885           0.001609
           67              C       6.091608       1.652914       8.458230       0.585736      23.920484 0.27063825E+03  0.57316280E+04                                 7.791805                            5.914091      -0.278857       1.959150                    0.999145      23.042236      65.823587       0.596759       0.484639      -1.010304      -0.042670       0.050134       0.019923       0.068783       0.071200      -0.062887      -0.031642      -0.031068       0.096182      -0.097179      -0.014298       0.111477              9.380513       9.933857      -4.576411       1.428907      11.044098       0.982401       7.163585           0.001078
           68              C      15.394253       8.800074       9.548434      -0.116778      33.492543 0.41560011E+03  0.96803646E+04                                 9.092214                            6.842427       0.037521       1.984359                    0.999707      29.216185      84.142114       0.622464       0.422451      -1.058296      -0.024517      -0.006086      -0.005201       0.025791      -0.023741       0.007415       0.001516       0.030782       0.015359      -0.031512       0.004236       0.027276             10.882831      14.929519       4.513211       0.795765      12.528861      -1.289513       5.190113           0.003984
           69              C      18.022277       0.716778       9.122230      -0.004277      36.921536 0.40555916E+03  0.92892504E+04                                 9.601903                            6.663396       0.045593       2.029326                    0.999291      26.438909      72.920736       0.651345       0.410552      -1.077316      -0.035981      -0.007843      -0.024297       0.044119       0.016379      -0.022276      -0.017110      -0.034070       0.043124      -0.036011      -0.005013       0.041023             12.659060      20.186592       5.724602       1.570074      12.286286      -0.876347       5.504301           0.008995
           70              C      14.267707       7.975242       9.564897      -0.104988      33.431888 0.40133229E+03  0.92644177E+04                                 9.044564                            6.718863       0.116001       2.013830                    0.999729      28.810182      82.533141       0.629033       0.421812      -1.058963       0.005738       0.034163      -0.012851       0.036948      -0.005454       0.005379      -0.014136      -0.036896      -0.040741      -0.019811      -0.011137       0.030948             10.799952      16.062790       3.438189       1.388004      11.022532      -1.195716       5.314534           0.001550
           71              C       2.058611       1.429622       9.288687       0.597260      23.899412 0.24083135E+03  0.49326403E+04                                 7.748192                            5.526803      -0.046211       2.048839                    0.999513      21.872090      60.594340       0.628743       0.475627      -1.019398       0.044431       0.018146      -0.007904       0.048640      -0.065326      -0.041752       0.066235      -0.094257       0.056302      -0.090618      -0.036693       0.127311              9.954914      14.215757       5.730121       0.693077       9.594221      -1.432477       6.054766          -0.002971
           72              C      14.214772       3.628046      12.273945      -0.290404      23.307107 0.37313126E+03  0.84383545E+04                                 6.979198                            6.344910       0.292013       2.074938                    0.999471      29.253455      82.320947       0.669406       0.404595      -1.072537       0.006224       0.039520       0.144650       0.150080       0.011740       0.005348       0.050552      -0.009640       0.225721      -0.058082      -0.037748       0.095830              7.134646       8.775530       0.399976       0.587362       6.126174       0.603643       6.502233           0.001420
           73              C      21.618938       6.909717       3.080376      -0.015968      35.696152 0.41268178E+03  0.94829589E+04                                 9.348250                            6.692544       0.137770       2.057420                    0.999356      26.464951      72.842542       0.654906       0.407004      -1.080871       0.007354      -0.018615       0.037845       0.042812      -0.007827      -0.005461       0.003926      -0.000918      -0.009108      -0.007310      -0.004921       0.012231             11.977232       9.765957       0.125757       0.255684       8.823924      -6.956647      17.341814           0.009086
           74              C      22.893627       6.721392       3.574261      -0.090684      32.827432 0.42145092E+03  0.98467645E+04                                 8.999806                            6.910376       0.061612       2.002966                    0.999644      28.719425      82.721605       0.616981       0.424901      -1.057223      -0.014428      -0.012794       0.015580       0.024791       0.015503      -0.009319       0.004397       0.012933      -0.035051      -0.020501      -0.002997       0.023498             10.778575       9.005714      -0.473423       0.579980       7.663710      -5.229615      15.666300           0.001880
           75              C      23.073366       6.085025       4.799826      -0.100616      32.223601 0.40612592E+03  0.93714879E+04                                 8.792247                            6.707633       0.213429       2.048712                    0.999654      28.368156      80.366780       0.638924       0.415441      -1.066567      -0.018133       0.006631      -0.014865       0.024367       0.002497       0.012165       0.012613       0.027979      -0.048382      -0.026288      -0.000487       0.026775             10.628524       8.312362      -0.064229       0.060470       7.493297      -5.270079      16.079915           0.001273
           76              C      21.991051       5.617281       5.511385      -0.011630      36.470659 0.40977742E+03  0.94027627E+04                                 9.521456                            6.681544       0.162989       2.067200                    0.999369      26.398161      72.686378       0.653374       0.408542      -1.079490      -0.005319       0.016150      -0.039342       0.042859       0.006744      -0.002219       0.006981      -0.012630      -0.020743      -0.011924      -0.002298       0.014222             12.505761      10.105887      -0.652622       2.165606       8.592289      -6.832159      18.819107           0.010585
           77              C      20.732769       5.795157       5.013842      -0.097236      32.639980 0.40040994E+03  0.92296769E+04                                 8.899014                            6.692791       0.130494       2.022226                    0.999712      28.548444      81.489001       0.633408       0.419509      -1.061348       0.017726       0.011975      -0.015926       0.026669       0.004577      -0.019642       0.004293      -0.005656      -0.020004      -0.024321       0.007375       0.016946             10.544215      10.349252      -0.372876       2.048383       7.194555      -4.732570      14.088836           0.000731
           78              C      20.546948       6.434828       3.793765      -0.103993      33.816336 0.41289606E+03  0.95848704E+04                                 9.116544                            6.805662       0.091324       2.006002                    0.999726      28.794702      82.314962       0.627234       0.420660      -1.061280       0.022861      -0.000782       0.016675       0.028307      -0.012874       0.011540       0.010421       0.019042      -0.035900      -0.025885       0.002793       0.023093             10.862823      10.320893       0.741407      -0.048906       7.680037      -5.271425      14.587539           0.001708
           79              C      21.409528       7.596409       1.759692       0.626747      23.359526 0.23695598E+03  0.48409805E+04                                 7.589030                            5.489861      -0.008738       2.068037                    0.999567      21.619615      60.116972       0.628571       0.476965      -1.017133      -0.007650       0.026248      -0.056837       0.063070       0.016542      -0.003216       0.090852      -0.102203      -0.149697      -0.099004      -0.025767       0.124772              9.419616       8.909974      -0.673412       0.160102       6.980598      -4.636603      12.368277          -0.000294
           80              C      22.210903       4.922460       6.830240       0.621602      23.807540 0.24406949E+03  0.50309087E+04                                 7.736385                            5.593453      -0.118709       2.026143                    0.999407      22.012734      61.787265       0.618152       0.480704      -1.013618       0.007365      -0.033809       0.050989       0.061622      -0.030039      -0.027438       0.085217      -0.061855      -0.138940      -0.096008      -0.019592       0.115600              9.729422       8.443422       0.472205       1.623387       7.528787      -4.685198      13.216058          -0.000091
           81              C      23.157750       4.229558      17.093892      -0.100972      32.278095 0.41672942E+03  0.97110115E+04                                 8.863259                            6.845206       0.101900       2.011966                    0.999693      28.881962      83.135368       0.623370       0.421648      -1.059044       0.008338       0.008352       0.024289       0.027004      -0.005525       0.002892       0.004667       0.040890       0.034437      -0.027562       0.010998       0.016565             10.380804       5.374146       0.249075       1.676925      16.799677      -0.329367       8.968589           0.000973
           82              C       6.093167       3.166137      17.964592      -0.005689      35.508051 0.42946661E+03  0.99998202E+04                                 9.418998                            6.910153       0.016832       2.021287                    0.999106      26.799963      75.042442       0.630908       0.416943      -1.070899       0.014727       0.040711       0.011793       0.044871      -0.002061      -0.004667      -0.008818       0.020696      -0.018488      -0.016297       0.001813       0.014485             11.700694       5.986032       1.370757       2.062487      19.527405       0.500770       9.588646           0.004887
           83              C       7.529846       3.632157       0.868871      -0.091528      31.597717 0.41288099E+03  0.96296924E+04                                 8.840604                            6.890192      -0.007558       1.985052                    0.999287      28.841840      83.925377       0.609045       0.431190      -1.049783      -0.001026       0.016075      -0.013721       0.021159      -0.005295      -0.017621      -0.017332       0.024499      -0.031209      -0.031906       0.005625       0.026281             10.246006       5.571082       0.593467       2.156772      15.563525       0.984560       9.603412           0.001610
           84              C       5.617396       1.788404      17.604239       0.585742      23.919749 0.27063163E+03  0.57314465E+04                                 7.791689                            5.914058      -0.279034       1.959116                    0.999145      23.041408      65.820748       0.596756       0.484645      -1.010302      -0.008772      -0.065257       0.019933       0.068795      -0.043655      -0.070005      -0.007427       0.116713       0.096114      -0.097179      -0.014292       0.111471              9.380341       6.094103       1.391724       1.733176      14.883465      -0.053090       7.163455           0.001066
           85              C      18.107530       1.046220       0.402424      -0.117103      33.508404 0.41581409E+03  0.96867712E+04                                 9.095377                            6.844375       0.037030       1.984108                    0.999707      29.225257      84.179423       0.622338       0.422474      -1.058262      -0.023874      -0.008182      -0.005204       0.025768       0.023858       0.007177       0.002819      -0.030394       0.014742      -0.031426       0.004007       0.027419             10.887207      18.342577      -0.778530      -0.028398       9.127346       1.515516       5.191698           0.003599
           86              C      15.944011       9.266035      -0.023780      -0.004417      36.930289 0.40564232E+03  0.92917141E+04                                 9.603492                            6.664081       0.045319       2.029198                    0.999290      26.442484      72.934907       0.651306       0.410552      -1.077307      -0.034555      -0.012853      -0.024259       0.044133      -0.022241      -0.027976       0.002411       0.015766       0.042913      -0.035902      -0.005113       0.041016             12.661927      23.089683       1.222561       0.846583       9.390959       1.586812       5.505138           0.008794
           87              C      16.713838       1.130344       0.418887      -0.105016      33.441163 0.40144108E+03  0.92677058E+04                                 9.046467                            6.719901       0.115484       2.013589                    0.999729      28.815598      82.556451       0.628956       0.421828      -1.058935       0.023307      -0.025656      -0.012886       0.036980      -0.014562      -0.003123       0.014850      -0.025312      -0.040920      -0.019890      -0.011158       0.031048             10.802643      17.721255       0.868535       0.520457       9.371172       1.757016       5.315501           0.001582
           88              C       2.904624       0.029090       0.142678       0.597316      23.900666 0.24083321E+03  0.49327411E+04                                 7.748680                            5.526923      -0.046708       2.048656                    0.999512      21.873090      60.599631       0.628713       0.475644      -1.019377       0.047195       0.008777      -0.007878       0.048646      -0.015872       0.000676      -0.078249      -0.158014       0.056254      -0.090657      -0.036629       0.127286              9.956020      18.080236      -0.272165      -0.192156       5.732792       1.579712       6.055033          -0.002925
           89              C      14.317184       4.757598       3.127935      -0.290380      23.305662 0.37310217E+03  0.84375251E+04                                 6.978896                            6.344639       0.292092       2.074992                    0.999470      29.251999      82.315787       0.669424       0.404592      -1.072540       0.026624      -0.029867       0.144617       0.150050      -0.009269       0.031862      -0.039647       0.017391       0.225826      -0.058119      -0.037761       0.095880              7.134330       8.363481       1.039632       0.820520       6.537546      -0.189886       6.501963           0.001405
           90              C       9.563988       3.366724       6.065634      -0.015500      35.848561 0.41221593E+03  0.94685347E+04                                 9.378972                            6.688439       0.141691       2.059044                    0.999356      26.437582      72.726705       0.655227       0.406964      -1.081017       0.004335      -0.019322      -0.037458       0.042370       0.003186      -0.002519      -0.005932      -0.013552      -0.011542      -0.007138      -0.004827       0.011965             12.122072       9.578461       0.277543      -3.728329       9.032767       6.098216      17.754986           0.009094
           91              C       8.593900       2.518652       5.571749      -0.089974      32.786635 0.42108134E+03  0.98358874E+04                                 8.994261                            6.907573       0.062126       2.003358                    0.999643      28.703906      82.665150       0.617081       0.424929      -1.057215       0.018855      -0.003039      -0.015627       0.024677      -0.001075      -0.005300      -0.008755       0.033363      -0.035302      -0.020545      -0.002822       0.023366             10.790664       8.160122       0.756942      -2.425240       8.471683       4.717885      15.740188           0.001862
           92              C       8.787062       1.886229       4.346184      -0.100639      32.295971 0.40599552E+03  0.93677601E+04                                 8.805869                            6.706503       0.213037       2.048724                    0.999655      28.363012      80.350062       0.638983       0.415434      -1.066568       0.011887       0.015325       0.014935       0.024479       0.011556       0.017039      -0.003992       0.016752      -0.049046      -0.026324      -0.000649       0.026972             10.670739       8.082685       0.392436      -2.893938       7.803141       4.462204      16.126389           0.001248
           93              C       9.950348       2.078475       3.634624      -0.011726      36.419063 0.41026599E+03  0.94189785E+04                                 9.513866                            6.687763       0.157943       2.065282                    0.999369      26.429772      72.848339       0.652590       0.408816      -1.079057      -0.004318       0.015808       0.040244       0.043452      -0.009769       0.002702      -0.006856       0.007316      -0.019888      -0.011734      -0.003767       0.015501             12.456448       9.155388       0.959152      -2.013828       9.608234       6.814972      18.605721           0.010475
           94              C      10.912291       2.908884       4.132167      -0.102606      33.492507 0.41090257E+03  0.95322496E+04                                 9.067931                            6.793529       0.122334       2.016922                    0.999726      28.758905      82.331609       0.626854       0.421195      -1.060366      -0.020645      -0.003316       0.018489       0.027911      -0.005731      -0.012882      -0.009661       0.015219      -0.021248      -0.021125       0.003286       0.017839             10.784377       9.509980       1.616513      -1.270156       8.567227       5.014846      14.275924           0.000671
           95              C      10.722455       3.547374       5.352245      -0.101095      33.292713 0.40589043E+03  0.93855550E+04                                 9.019880                            6.740457       0.086818       2.006378                    0.999715      28.693950      81.967895       0.631035       0.419760      -1.061449      -0.018360      -0.013948      -0.015187       0.027609       0.012698       0.016982      -0.001637      -0.021189      -0.044457      -0.028665       0.003704       0.024961             10.776608       9.965562       0.648271      -3.283766       7.617632       4.324514      14.746630           0.001796
           96              C       9.368549       4.057522       7.386317       0.625874      23.401755 0.23725880E+03  0.48480160E+04                                 7.599827                            5.491940      -0.004664       2.069219                    0.999572      21.619910      60.094743       0.628787       0.476717      -1.017412      -0.007889       0.026122       0.056250       0.062519      -0.052869       0.045820      -0.078151      -0.011393      -0.151073      -0.099310      -0.024775       0.124085              9.480881       7.638447       1.097238      -2.370172       8.205071       4.096655      12.599126          -0.000211
           97              C      10.141404       1.375191       2.315770       0.622021      23.767882 0.24388720E+03  0.50274847E+04                                 7.729860                            5.594118      -0.124210       2.024333                    0.999399      22.029015      61.886165       0.617503       0.481178      -1.013112       0.012427      -0.033203      -0.051053       0.062155      -0.016596       0.023124      -0.086398      -0.080065      -0.136952      -0.095404      -0.020223       0.115628              9.696653       8.673734       0.266976      -1.148734       7.372256       4.780222      13.043970          -0.000198
           98              C       8.920331       0.045130      10.344137      -0.102287      32.382221 0.41851447E+03  0.97647262E+04                                 8.886026                            6.862309       0.097066       2.009738                    0.999692      28.943715      83.412043       0.622150       0.421950      -1.058671      -0.012621       0.001589      -0.023840       0.027021       0.019917       0.005033      -0.002369       0.006139       0.037407      -0.027041       0.011226       0.015815             10.409521       8.986019      -5.310129       1.248684      13.276064       1.181971       8.966480           0.001002
           99              C      23.846649       8.383948       9.473437      -0.006114      35.538081 0.42993082E+03  0.10014141E+05                                 9.425840                            6.914901       0.014955       2.020507                    0.999103      26.818631      75.127679       0.630502       0.417066      -1.070734      -0.034962       0.025892      -0.011556       0.045014       0.009845      -0.008792       0.004870       0.005026      -0.017633      -0.016066       0.001986       0.014081             11.707337      11.184306      -6.718744       2.019602      14.342319       0.691212       9.595388           0.004864
          100              C      23.185988       8.233552       8.277139      -0.091157      31.581383 0.41251713E+03  0.96184643E+04                                 8.836150                            6.886367      -0.006363       1.985622                    0.999289      28.823779      83.843177       0.609358       0.431092      -1.049911      -0.008412       0.013620       0.013956       0.021238       0.013510      -0.024128       0.005135       0.001298      -0.031767      -0.031917       0.005398       0.026520             10.239637       9.004197      -4.780007       2.340593      12.096706       0.349627       9.618008           0.001613
          101              C      24.992211       7.482731       9.833789       0.585929      23.919971 0.27070129E+03  0.57342566E+04                                 7.794849                            5.916822      -0.282810       1.957733                    0.999136      23.059693      65.916912       0.596213       0.484973      -1.009961       0.042470      -0.050467      -0.019524       0.068788       0.070728      -0.062930      -0.031761      -0.030699       0.097690      -0.096892      -0.014491       0.111384              9.381743       9.917686      -4.559064       1.450055      11.076049       0.978821       7.151493           0.001136
          102              C      15.689566       0.335571       8.743585      -0.119554      33.235333 0.41447167E+03  0.96341663E+04                                 8.997263                            6.804264       0.040477       1.983203                    0.999717      29.150752      83.488427       0.629054       0.418889      -1.062009       0.027982       0.002759      -0.007152       0.029013      -0.024207       0.007978      -0.001437       0.029141       0.013309      -0.030682       0.002198       0.028484             10.727654      14.650409       4.395485       0.864989      12.337934      -1.178329       5.194619           0.004013
          103              C      13.061542       8.418867       9.169789      -0.003611      37.143241 0.40674618E+03  0.93300440E+04                                 9.663655                            6.688001       0.035358       2.026919                    0.999259      26.492518      73.296163       0.647508       0.412383      -1.075335       0.038252       0.004338       0.014482       0.041131       0.016366      -0.024184      -0.016469      -0.034822       0.042818      -0.037593      -0.004005       0.041598             12.740599      20.277729       5.775345       1.736242      12.403948      -0.874630       5.540119           0.008989
          104              C      16.816112       1.160403       8.727122      -0.108574      32.528199 0.39398269E+03  0.90305588E+04                                 8.794933                            6.597885       0.149443       2.022825                    0.999716      28.577068      80.922128       0.644919       0.414346      -1.066324      -0.003056      -0.038817      -0.001509       0.038966      -0.005717       0.006231      -0.018694      -0.038181      -0.035446      -0.021401      -0.012680       0.034081             10.443257      15.589498       3.280276       1.320815      10.514025      -0.986259       5.226248           0.001561
          105              C      29.025208       7.706023       9.003332       0.599934      23.959725 0.23998072E+03  0.49138123E+04                                 7.775835                            5.527981      -0.053611       2.047676                    0.999491      21.861793      60.675668       0.626435       0.477516      -1.017778      -0.042009      -0.021728       0.003696       0.047440      -0.065501      -0.044612       0.066611      -0.093114       0.058360      -0.091245      -0.037593       0.128838              9.989707      14.146091       5.749342       0.877627       9.728373      -1.422703       6.094658          -0.003064
          106              C      16.507841       6.063147       3.621820      -0.259266      22.224258 0.35101066E+03  0.78332012E+04                                 6.779807                            6.153571       0.345205       2.099564                    0.999200      28.675376      80.678338       0.678456       0.404544      -1.070454       0.028586      -0.103881       0.102303       0.148575      -0.016344       0.029232      -0.058971      -0.038570      -0.020406      -0.057753      -0.021166       0.078919              6.934653       8.034198       1.263926       0.366890       7.015281      -0.628700       5.754479           0.000364
          107              H       7.453966       2.116432      15.200668       0.120116       1.027628 0.73768498E+01  0.71367144E+02                                 1.711663                            1.609253      -1.080937       2.372463                    0.996530       3.558063      10.071612       0.480916       1.316464      -0.699981      -0.033302      -0.012929       0.018588       0.040270       0.004323      -0.000119      -0.007978       0.021030      -0.009257      -0.014986       0.001870       0.013116              1.767692       1.853076       0.173837      -0.447504       1.525051      -0.247919       1.924948           0.000166
          108              H       7.150918       3.160412      13.151962       0.125552       1.011267 0.72987587E+01  0.69299736E+02                                 1.605547                            1.535937      -0.818949       2.497951                    0.999667       3.181187       8.463924       0.532224       1.212073      -0.726182      -0.038842       0.001902      -0.013584       0.041193       0.004344       0.002836      -0.005884       0.028164      -0.013333      -0.015938      -0.001205       0.017142              1.630278       1.882322      -0.159407       0.265655       1.362368      -0.118508       1.646145           0.000147
          109              H      11.087233       3.648475      12.798926       0.114697       1.040151 0.72413887E+01  0.69121665E+02                                 1.667717                            1.549448      -1.005035       2.402140                    0.997657       3.430995       9.373482       0.516120       1.243264      -0.716342       0.028585       0.013322      -0.019759       0.037215       0.004995      -0.001473      -0.007356       0.020148      -0.002082      -0.014394       0.001934       0.012459              1.729415       2.092809       0.255531      -0.321164       1.426159      -0.242901       1.669277           0.000198
          110              H      11.397964       2.592502      14.832998       0.120981       1.103951 0.79399038E+01  0.77070936E+02                                 1.703286                            1.600890      -0.897565       2.457719                    0.998991       3.331965       8.994011       0.521305       1.210428      -0.725675       0.036214      -0.006454       0.013333       0.039126      -0.000608       0.001832      -0.004877       0.021267      -0.002044      -0.012335       0.000989       0.011346              1.741437       2.196581      -0.029392       0.258512       1.393573      -0.159209       1.634158           0.000304
          111              H       8.368626       5.061606       2.002976       0.118486       1.072509 0.79717737E+01  0.77978008E+02                                 1.712033                            1.637572      -0.977584       2.418076                    0.998363       3.439216       9.525296       0.496377       1.261470      -0.713429       0.018719       0.004831       0.033897       0.039023       0.000290       0.009579      -0.001157      -0.007853       0.031858      -0.013146      -0.001399       0.014545              1.734663       1.523247       0.025137       0.337540       1.591068       0.098112       2.089674           0.000124
          112              H      23.391979       6.208188      16.837803       0.118699       1.075481 0.76728281E+01  0.75009644E+02                                 1.769264                            1.644767      -1.210013       2.312160                    0.994936       3.606575      10.282695       0.473871       1.322162      -0.698802      -0.004619       0.029519      -0.023563       0.038052       0.005356       0.003663      -0.006844      -0.009670       0.010094      -0.011641       0.001442       0.010199              1.856047       1.436162      -0.212572       0.202780       2.246654      -0.468405       1.885324           0.000050
          113              H      12.456546       7.368621      17.613385       0.122534       1.157393 0.83335327E+01  0.81263847E+02                                 1.710050                            1.604792      -1.057185       2.382461                    0.997951       3.266553       8.623595       0.541999       1.158883      -0.739141      -0.021116      -0.031707      -0.013415       0.040388       0.003112      -0.003099       0.010073      -0.015858      -0.038937      -0.017260      -0.000673       0.017933              1.749695       1.919854       0.363342       0.162717       1.921671       0.212945       1.407560           0.000249
          114              H      14.770814       7.219113      17.580459       0.111054       1.130884 0.81166302E+01  0.78370257E+02                                 1.664418                            1.568777      -0.840347       2.476968                    0.999196       3.211229       8.345542       0.557895       1.137046      -0.745113       0.014726      -0.029741      -0.014121       0.036067       0.000426       0.001095       0.011183      -0.002488      -0.045172      -0.019512       0.006222       0.013290              1.682732       1.657285      -0.313036      -0.116684       1.969438       0.240183       1.421474           0.000283
          115              H      15.595686       5.067183      13.675113       0.257606       0.775639 0.35528393E+01  0.28642353E+02                                 1.376697                            1.079085      -0.976497       2.478560                    0.999959       2.729124       7.058864       0.618167       1.229043      -0.711897      -0.016485       0.007385       0.002421       0.018225      -0.010425      -0.006022       0.019614      -0.025507      -0.024643      -0.018966      -0.012268       0.031235              1.533643       2.659160       0.349138      -0.093987       1.039860       0.017644       0.901908          -0.000731
          116              H      16.965369       5.545070      13.530606       0.278412       0.741643 0.46926632E+01  0.40123863E+02                                 1.348133                            1.259827      -0.946112       2.516989                    0.999921       2.543546       6.541873       0.564793       1.268333      -0.713940       0.018742       0.019941      -0.005123       0.027842       0.003447      -0.012839       0.011009      -0.007322      -0.066637      -0.029965       0.012168       0.017797              1.397256       1.646270       0.412418      -0.022003       1.474176       0.021939       1.071322           0.000443
          117              H      16.588400       4.008044      11.871520       0.119912       1.029029 0.78352203E+01  0.74860795E+02                                 1.555811                            1.533505      -0.756833       2.512076                    0.999806       3.151773       8.102725       0.569577       1.125513      -0.748291      -0.009377       0.009650      -0.015779       0.020737      -0.001913       0.003462      -0.001901      -0.009231       0.008274      -0.007338       0.001242       0.006095              1.539299       1.489244       0.011376       0.067166       1.295543      -0.152705       1.833111           0.001887
          118              H      16.183049       2.959466      12.965383       0.156185       0.975548 0.70831930E+01  0.66632238E+02                                 1.580495                            1.520718      -1.000587       2.457235                    0.998483       2.969319       7.818136       0.531804       1.224332      -0.725647      -0.022964      -0.016077       0.006557       0.028789       0.008281       0.000175       0.003130      -0.007791      -0.014204      -0.007695      -0.004276       0.011970              1.594952       1.856345       0.280506       0.023121       1.654767      -0.108921       1.273744           0.000334
          119              H      17.668234       3.439741      12.853802       0.140100       1.001888 0.67714086E+01  0.62405960E+02                                 1.540597                            1.432268      -0.683329       2.562822                    0.999981       2.952370       7.464991       0.585003       1.136059      -0.746227       0.020195      -0.007239       0.007349       0.022677      -0.005617       0.003727       0.006766       0.004585      -0.004938      -0.011357       0.004346       0.007011              1.592674       2.285918      -0.194846       0.079334       1.285681       0.004356       1.206423           0.000391
          120              H      23.270211       6.764883      12.237361       0.120084       1.026809 0.73715326E+01  0.71301680E+02                                 1.710565                            1.608566      -1.080278       2.372715                    0.996535       3.557553      10.068640       0.481075       1.316289      -0.700016       0.035023       0.007209      -0.018588       0.040300       0.007834      -0.004439       0.006648       0.016657      -0.009300      -0.015042       0.001852       0.013190              1.765793       1.916355       0.079007      -0.507468       1.463366      -0.034805       1.917657           0.000167
          121              H      22.960201       7.806817      14.286067       0.125415       1.011844 0.73054868E+01  0.69379630E+02                                 1.606138                            1.536634      -0.819302       2.497697                    0.999664       3.182367       8.468054       0.532108       1.212057      -0.726184       0.031592       0.022595       0.013626       0.041162       0.010987      -0.000795       0.006470       0.019536      -0.013254      -0.015903      -0.001191       0.017094              1.630575       1.583296       0.300907       0.160962       1.659581       0.243720       1.648848           0.000152
          122              H      19.385772       6.087446      14.639103       0.120393       1.127647 0.81086726E+01  0.79239393E+02                                 1.737966                            1.625529      -1.000042       2.409719                    0.997961       3.370214       9.171366       0.512913       1.221999      -0.722897      -0.031233      -0.006144       0.021562       0.038447       0.005788      -0.005289       0.003882       0.010776       0.002120      -0.011121       0.001928       0.009193              1.785913       2.156501       0.161818      -0.368574       1.435993       0.065968       1.765244           0.000224
          123              H      19.695810       5.031268      12.605030       0.114840       1.038178 0.72319882E+01  0.68791167E+02                                 1.645421                            1.533290      -0.959197       2.422460                    0.998358       3.380064       9.123288       0.528213       1.219051      -0.722158      -0.025892      -0.022833      -0.012609       0.036752       0.008798      -0.000978       0.004897       0.014571      -0.000747      -0.013131       0.001452       0.011679              1.699560       1.951281       0.416518       0.165456       1.610047       0.266228       1.537351           0.000254
          124              H      21.707160       8.981849       7.143033       0.119087       1.072003 0.79592862E+01  0.77780124E+02                                 1.708043                            1.633644      -0.972127       2.421217                    0.998422       3.425135       9.463696       0.498470       1.257396      -0.714421      -0.018702      -0.006317      -0.033811       0.039151      -0.003423       0.007465       0.006155      -0.002435       0.031321      -0.012857      -0.001609       0.014465              1.730695       1.557703      -0.044537       0.335530       1.542743       0.100328       2.091639           0.000118
          125              H       7.652772       1.582380      10.600225       0.118601       1.075860 0.76806186E+01  0.75110554E+02                                 1.770151                            1.645993      -1.210987       2.311630                    0.994915       3.609121      10.294200       0.473489       1.322791      -0.698666      -0.012175       0.027271       0.023573       0.038047      -0.006637      -0.000599       0.007708       0.005611       0.010179      -0.011615       0.001432       0.010183              1.856356       1.484175      -0.281019      -0.082991       2.202319       0.501871       1.882574           0.000050
          126              H      16.221351       8.475110       9.824643       0.122890       1.174520 0.84953267E+01  0.83394849E+02                                 1.741816                            1.632376      -1.040196       2.391408                    0.998116       3.287754       8.761268       0.530463       1.176229      -0.735040       0.035542      -0.015466       0.011471       0.040423      -0.008614       0.002726      -0.009481      -0.000176      -0.039774      -0.017062      -0.000689       0.017752              1.783377       2.310672      -0.158411       0.251557       1.627495      -0.108417       1.411964           0.000229
          127              H      14.355998       7.097197       9.857569       0.107508       1.132035 0.80733507E+01  0.78278744E+02                                 1.697965                            1.588866      -0.838879       2.474707                    0.999200       3.298573       8.746612       0.538721       1.172606      -0.735332       0.004071      -0.032050       0.010403       0.033941      -0.001445       0.006734      -0.007104       0.000945      -0.045855      -0.018734       0.006184       0.012550              1.726785       1.485734      -0.014420       0.043963       2.269096      -0.322173       1.425527           0.000306
          128              H      14.826643       4.841159      13.762915       0.260827       0.763724 0.35104151E+01  0.28220959E+02                                 1.364153                            1.073483      -0.980459       2.478269                    0.999965       2.714322       7.015180       0.618913       1.231014      -0.711474       0.010589       0.014313       0.006883       0.019088       0.000434      -0.008238       0.023422      -0.023869       0.014960      -0.022052      -0.009297       0.031349              1.517157       2.516571       0.529217      -0.058573       1.113711       0.039996       0.921189          -0.000664
          129              H      13.416201       4.501957      13.907422       0.283139       0.737932 0.46119663E+01  0.39299361E+02                                 1.348339                            1.252972      -0.950134       2.518575                    0.999926       2.528058       6.510464       0.563091       1.276521      -0.712137      -0.025973       0.006568       0.008262       0.028036       0.001136      -0.004775       0.022905       0.022610      -0.009640      -0.029961       0.011665       0.018296              1.400329       1.917034      -0.043050      -0.229509       1.104337       0.067882       1.179615           0.000035
          130              H      14.034500       4.341626      11.653845       0.124073       1.003954 0.74306713E+01  0.70200804E+02                                 1.537862                            1.497779      -0.673071       2.546833                    0.999986       3.154204       8.116188       0.572655       1.132137      -0.745704      -0.004333       0.015409      -0.007937       0.017867      -0.003662       0.002158      -0.000346      -0.013276       0.007217      -0.009134       0.002560       0.006574              1.533331       1.374269      -0.146625       0.162895       1.647569      -0.366630       1.578154           0.002217
          131              H      13.525616       2.958233      12.186143       0.143455       0.987938 0.67867182E+01  0.62533879E+02                                 1.520230                            1.428908      -0.673764       2.567375                    0.999982       2.951773       7.443821       0.589210       1.128185      -0.748105      -0.012852      -0.017385       0.002428       0.021756       0.008280      -0.002681       0.003321      -0.001310       0.016198      -0.012030       0.005288       0.006742              1.565990       1.891551       0.476028       0.050731       1.591905       0.079908       1.214514           0.000108
          132              H      15.064312       3.234346      12.065416       0.134370       0.944002 0.63880675E+01  0.58400395E+02                                 1.498155                            1.398399      -0.793472       2.499637                    0.999688       3.152920       8.110622       0.583628       1.147953      -0.739458       0.022942      -0.010506      -0.001814       0.025298      -0.005833      -0.003207       0.007560      -0.003154       0.015271      -0.009049      -0.003348       0.012397              1.543907       2.221349      -0.199411       0.045104       1.225615       0.078709       1.184758           0.000272
          133              H      23.629853       7.019213       3.091351       0.120082       1.026856 0.73719506E+01  0.71306647E+02                                 1.710606                            1.608602      -1.080317       2.372692                    0.996534       3.557627      10.068874       0.481075       1.316273      -0.700019       0.033350       0.012888      -0.018589       0.040297       0.004332      -0.000136      -0.007993       0.021163      -0.009304      -0.015042       0.001852       0.013190              1.765837       1.855686       0.173382      -0.445616       1.524116      -0.245318       1.917709           0.000167
          134              H      23.932901       5.975233       5.140057       0.125400       1.011903 0.73060146E+01  0.69385793E+02                                 1.606187                            1.536679      -0.819350       2.497663                    0.999664       3.182474       8.468368       0.532107       1.212040      -0.726188       0.038794      -0.001907       0.013625       0.041161       0.004336       0.002831      -0.005871       0.028097      -0.013257      -0.015904      -0.001192       0.017096              1.630626       1.879532      -0.159443       0.267249       1.363445      -0.117879       1.648902           0.000151
          135              H      19.996586       5.487170       5.493093       0.120378       1.127772 0.81097727E+01  0.79252673E+02                                 1.738070                            1.625619      -1.000217       2.409619                    0.997957       3.370427       9.172032       0.512909       1.221969      -0.722903      -0.029590      -0.011736       0.021554       0.038443       0.002505      -0.002344      -0.006126       0.014999       0.002110      -0.011119       0.001928       0.009190              1.786021       2.092969       0.260803      -0.274292       1.499745      -0.254923       1.765349           0.000224
          136              H      19.685855       6.543143       3.459021       0.114858       1.038071 0.72310697E+01  0.68780316E+02                                 1.645323                            1.533205      -0.959112       2.422516                    0.998360       3.379851       9.122603       0.528221       1.219071      -0.722154      -0.034128       0.005193      -0.012618       0.036755       0.002982       0.001831      -0.004648       0.022050      -0.000738      -0.013131       0.001454       0.011677              1.699457       2.230284      -0.017371       0.283174       1.330822      -0.134355       1.537265           0.000251
          137              H      22.715193       4.074039      16.289043       0.119087       1.071970 0.79589071E+01  0.77775032E+02                                 1.707967                            1.633574      -0.971923       2.421311                    0.998425       3.425004       9.463066       0.498498       1.257349      -0.714432      -0.019150      -0.004805      -0.033808       0.039151       0.000312       0.009609      -0.001136      -0.007235       0.031316      -0.012855      -0.001610       0.014464              1.730618       1.512734       0.025268       0.336441       1.587578       0.097168       2.091544           0.000118
          138              H       7.691840       2.927457       1.454216       0.118598       1.075840 0.76804150E+01  0.75107882E+02                                 1.770113                            1.645959      -1.210863       2.311678                    0.994919       3.609055      10.293883       0.473501       1.322771      -0.698671       0.004519      -0.029518       0.023575       0.038046       0.005305       0.003666      -0.006812      -0.009743       0.010180      -0.011615       0.001430       0.010185              1.856315       1.438647      -0.210290       0.201748       2.247765      -0.466958       1.882533           0.000048
          139              H      18.627273       1.767024       0.678634       0.122850       1.174870 0.84987179E+01  0.83438022E+02                                 1.742280                            1.632793      -1.040590       2.391186                    0.998112       3.288517       8.764355       0.530341       1.176360      -0.735006       0.021523       0.032216       0.011476       0.040408       0.003474      -0.002829       0.009449      -0.015737      -0.039799      -0.017064      -0.000681       0.017745              1.783868       1.967115       0.376634       0.152942       1.972185       0.227358       1.412302           0.000221
          140              H      16.313005       1.916532       0.711560       0.107413       1.132491 0.80774834E+01  0.78329637E+02                                 1.698474                            1.589313      -0.839146       2.474517                    0.999196       3.299486       8.749930       0.538620       1.172665      -0.735316      -0.013908       0.029153       0.010397       0.033933       0.001034       0.001825       0.009623      -0.002236      -0.045874      -0.018743       0.006185       0.012557              1.727316       1.702495      -0.350627      -0.137407       2.053541       0.294854       1.425911           0.000295
          141              H      15.488133       4.068462       4.616906       0.260701       0.763872 0.35112230E+01  0.28229305E+02                                 1.364381                            1.073649      -0.980409       2.478264                    0.999965       2.714699       7.016569       0.618824       1.231111      -0.711454       0.016652      -0.006316       0.006874       0.019090      -0.011043       0.005745      -0.024156      -0.009113       0.014952      -0.022053      -0.009299       0.031352              1.517419       2.587975       0.419080      -0.027620       1.042956      -0.065342       0.921326          -0.000664
          142              H      14.118450       3.590575       4.761413       0.283122       0.738026 0.46127185E+01  0.39307577E+02                                 1.348480                            1.253094      -0.950108       2.518569                    0.999926       2.528277       6.511288       0.563048       1.276560      -0.712128      -0.018289      -0.019578       0.008255       0.028035       0.009815       0.008375      -0.021847       0.011446      -0.009650      -0.029962       0.011667       0.018295              1.400481       1.640137       0.387704      -0.156308       1.381576      -0.181292       1.179730           0.000038
          143              H      14.551676       4.059953       2.507836       0.124099       1.003816 0.74294066E+01  0.70186313E+02                                 1.537777                            1.497698      -0.673068       2.546869                    0.999986       3.153944       8.115540       0.572641       1.132207      -0.745688       0.004698      -0.015302      -0.007950       0.017873      -0.004526       0.001628       0.001459      -0.012166       0.007237      -0.009137       0.002566       0.006571              1.533247       1.320769      -0.063591      -0.061384       1.700902       0.396438       1.578069           0.002211
          144              H      13.375204       4.948013       3.040134       0.143444       0.987948 0.67868248E+01  0.62535303E+02                                 1.520268                            1.428942      -0.673680       2.567412                    0.999982       2.951776       7.443931       0.589188       1.128220      -0.748097      -0.020214       0.007671       0.002416       0.021755      -0.004029      -0.000454      -0.004246       0.014532       0.016204      -0.012034       0.005286       0.006748              1.566030       2.237108      -0.060966       0.085906       1.246442      -0.039755       1.214540           0.000102
          145              H      14.818609       5.548351       2.919406       0.134392       0.943911 0.63873427E+01  0.58392563E+02                                 1.498117                            1.398366      -0.793347       2.499725                    0.999688       3.152768       8.110352       0.583601       1.148028      -0.739440       0.013608       0.021250      -0.001826       0.025300       0.000985       0.001393      -0.008094      -0.011924       0.015276      -0.009051      -0.003348       0.012398              1.543867       1.748306       0.535724       0.080513       1.698560      -0.041791       1.184734           0.000269
          146              H       7.813608       2.370762       6.054658       0.120117       1.027581 0.73764375E+01  0.71362256E+02                                 1.711624                            1.609219      -1.080899       2.372486                    0.996531       3.557992      10.071393       0.480916       1.316482      -0.699978      -0.035004      -0.007150       0.018586       0.040273       0.007778      -0.004417       0.006644       0.016586      -0.009254      -0.014987       0.001870       0.013116              1.767650       1.915200       0.077206      -0.510465       1.462851      -0.033639       1.924898           0.000165
          147              H       8.123618       1.328828       4.005952       0.125565       1.011212 0.72982688E+01  0.69294051E+02                                 1.605505                            1.535898      -0.818908       2.497982                    0.999668       3.181091       8.463657       0.532223       1.212094      -0.726178      -0.031635      -0.022617      -0.013585       0.041193       0.011015      -0.000798       0.006483       0.019579      -0.013329      -0.015937      -0.001204       0.017141              1.630235       1.584995       0.302654       0.159282       1.659612       0.243388       1.646098           0.000145
          148              H      11.698047       3.048199       3.652916       0.114715       1.040074 0.72407479E+01  0.69114188E+02                                 1.667657                            1.549397      -1.004907       2.402214                    0.997660       3.430859       9.373093       0.516118       1.243292      -0.716336       0.031244       0.004265      -0.019765       0.037216       0.007097      -0.005219       0.005389       0.017442      -0.002068      -0.014393       0.001936       0.012457              1.729353       2.130103       0.197418      -0.401496       1.388735       0.030502       1.669220           0.000197
          149              H      11.388009       4.104377       5.686989       0.120960       1.104104 0.79412894E+01  0.77087820E+02                                 1.703441                            1.601027      -0.897697       2.457638                    0.998989       3.332254       8.995019       0.521284       1.210423      -0.725675       0.026962       0.025022       0.013324       0.039122       0.009927      -0.001101       0.005090       0.007710      -0.002049      -0.012333       0.000989       0.011344              1.741599       1.934936       0.377625       0.131270       1.655555       0.273801       1.634305           0.000308
          150              H       9.376659       0.153796      11.148986       0.118486       1.072547 0.79721835E+01  0.77983408E+02                                 1.712105                            1.637639      -0.977794       2.417979                    0.998360       3.439348       9.525902       0.496353       1.261509      -0.713420       0.018354       0.006062       0.033899       0.039023      -0.003695       0.007429       0.006156      -0.002731       0.031862      -0.013148      -0.001398       0.014546              1.734737       1.566039      -0.041287       0.336965       1.548405       0.100129       2.089766           0.000126
          151              H      23.431047       7.553265       7.691794       0.118702       1.075503 0.76730510E+01  0.75012565E+02                                 1.769307                            1.644805      -1.210138       2.312112                    0.994932       3.606645      10.283034       0.473858       1.322184      -0.698798       0.012092      -0.027326      -0.023561       0.038053      -0.006625      -0.000619       0.007733       0.005734       0.010092      -0.011641       0.001444       0.010197              1.856092       1.480018      -0.280700      -0.082907       2.202890       0.503650       1.885370           0.000052
          152              H      14.862468       0.660535       8.467376       0.122572       1.157062 0.83303714E+01  0.81224120E+02                                 1.709637                            1.604421      -1.056792       2.382683                    0.997956       3.265844       8.620837       0.542103       1.158787      -0.739167      -0.034924       0.015258      -0.013409       0.040402      -0.008519       0.002837      -0.010153      -0.000884      -0.038911      -0.017259      -0.000680       0.017939              1.749259       2.250443      -0.151423       0.251985       1.590082      -0.091016       1.407253           0.000255
          153              H      16.727821       2.038448       8.434450       0.111146       1.130422 0.81124102E+01  0.78318669E+02                                 1.663924                            1.568338      -0.840043       2.477173                    0.999200       3.210373       8.342511       0.557995       1.137000      -0.745127      -0.003701       0.032988      -0.014124       0.036075      -0.001308       0.006967      -0.008812      -0.000270      -0.045157      -0.019506       0.006219       0.013287              1.682223       1.463356      -0.012302       0.031814       2.162223      -0.265011       1.421091           0.000294
          154              H      16.257176       4.294486       4.529104       0.257739       0.775488 0.35520504E+01  0.28634454E+02                                 1.376515                            1.078956      -0.976551       2.478569                    0.999959       2.728853       7.058015       0.618211       1.229021      -0.711899      -0.009867      -0.015128       0.002411       0.018222      -0.007283       0.005545      -0.019748      -0.029543      -0.024649      -0.018963      -0.012265       0.031228              1.533433       2.502463       0.592001      -0.069485       1.196026      -0.065678       0.901808          -0.000731
          155              H      17.667618       4.633688       4.384597       0.278445       0.741525 0.46917696E+01  0.40114443E+02                                 1.348012                            1.259725      -0.946143       2.517008                    0.999921       2.543338       6.541263       0.564801       1.268371      -0.713932       0.026554      -0.006634      -0.005134       0.027847      -0.004763      -0.004841      -0.016198       0.003236      -0.066632      -0.029959       0.012163       0.017796              1.397125       1.970980      -0.092617      -0.006630       1.149149      -0.030350       1.071246           0.000439
          156              H      16.518957       5.722326       2.725511       0.119952       1.028758 0.78325943E+01  0.74829804E+02                                 1.555587                            1.533291      -0.756481       2.512291                    0.999807       3.151295       8.101308       0.569590       1.125576      -0.748276      -0.002663      -0.013184      -0.015794       0.020745      -0.003410       0.001884       0.003468      -0.007315       0.008288      -0.007343       0.001248       0.006095              1.539079       1.442685       0.083401      -0.026141       1.341722       0.164731       1.832828           0.001881
          157              H      15.610712       6.384834       3.819374       0.156177       0.975622 0.70839125E+01  0.66640896E+02                                 1.580594                            1.520810      -1.000652       2.457194                    0.998481       2.969445       7.818654       0.531778       1.224356      -0.725641      -0.028010       0.001099       0.006544       0.028785      -0.006979       0.001842      -0.002544       0.011839      -0.014212      -0.007698      -0.004274       0.011973              1.595051       2.052748      -0.024543      -0.039487       1.458594       0.104113       1.273812           0.000332
          158              H      17.119582       6.784522       3.707792       0.140114       1.001839 0.67709949E+01  0.62401066E+02                                 1.540531                            1.432211      -0.683332       2.562825                    0.999981       2.952299       7.464697       0.585024       1.136038      -0.746232       0.013065       0.017016       0.007335       0.022673       0.004414       0.006795      -0.003679      -0.008326      -0.004941      -0.011359       0.004345       0.007014              1.592604       1.815693       0.535862       0.069065       1.755742       0.039252       1.206376           0.000388
          159              N      16.463050       4.828369      13.737306      -0.566772      29.770905 0.46132760E+03  0.10831226E+05                                 7.921514                            6.837835       0.305599       2.091799                    0.999072      29.878814      81.420776       0.686403       0.380066      -1.106541       0.016116      -0.112084      -0.172198       0.206094      -0.022187      -0.083906       0.147606      -0.066896      -0.675580      -0.290885       0.074646       0.216239              8.432282      11.796404       1.414077      -0.179438       7.638698       1.611272       5.861743           0.051025
          160              N      14.226426       4.171017      13.700722      -0.569767      30.327961 0.47168629E+03  0.11135955E+05                                 8.044021                            6.938497       0.250361       2.076200                    0.998961      29.915937      81.745040       0.677834       0.382744      -1.104613      -0.007252      -0.018688      -0.197276       0.198292       0.046086      -0.056499       0.238117       0.129962      -0.010445      -0.287948       0.080243       0.207705              8.564402      12.162698       1.753867      -0.743723       6.134873       1.303857       7.395635           0.045815
          161              N      14.620769       4.307276       4.554713      -0.569796      30.331436 0.47175539E+03  0.11138041E+05                                 8.044681                            6.939031       0.250120       2.076087                    0.998960      29.918228      81.754082       0.677801       0.382747      -1.104606      -0.016185       0.011749      -0.197341       0.198352       0.040025       0.081318      -0.230850       0.137772      -0.010670      -0.287986       0.080284       0.207702              8.565124      11.995243       2.016124       0.079996       6.303970      -1.499035       7.396159           0.045838
          162              N      16.857393       4.964628       4.591297      -0.566840      29.773772 0.46138886E+03  0.10833017E+05                                 7.922051                            6.838322       0.305480       2.091736                    0.999072      29.880303      81.425995       0.686374       0.380070      -1.106539      -0.047074       0.102980      -0.172271       0.206151      -0.021248       0.009300      -0.169511      -0.068112      -0.675699      -0.290903       0.074663       0.216239              8.432863      11.866953       1.305879       0.721025       7.569499      -1.452209       5.862137           0.051054

******************************************************
Auxiliary information for the entire system
The total spin magnetic moment of the unit cell is   21.936014
The total net atomic charge of the unit cell is   0.000008
Accuracy of reproducing the electrostatic potential in the unit cell:
  The inner radius (bohr) =    5.0000
  The outer radius (bohr) =   12.0000
  Valid grid points have density less than (e/(bohr^3)) =    0.0001
  The number of valid grid points were=       233307
  The rms potential error without charges in kcal/mol is=      5.19802
  The rms potential error with partial charges in kcal/mol is=      1.22901
  The RRMSE value at monopole order=      0.23644
  The rms potential error with partial charges and cloud penetration in kcal/mol is=      1.22714
  The RRMSE value at monopole order with cloud penetration is=      0.23608
  The rms potential error with partial charges and atomic dipoles in kcal/mol is=      0.93427
  The RRMSE value at dipole order=      0.17974
  The rms potential error with partial charges, atomic dipoles and cloud penetration in kcal/mol is=      0.92781
  The RRMSE value at dipole order with cloud penetration=      0.17849

******************************************************
The electron densities and ab initio electrostatic potential were computed in VASP using the PBE functional and
projector augmented wave method. See the main text of the journal article for a description of computational details.
The atomic charges, dipoles, and quadrupoles were computed with the DDEC6 method as described in
(a) T. A. Manz and N. Gabaldon Limas, RSC Adv. 6 (2016) 47771-47801 DOI: 10.1039/c6ra04656h
(b) N. Gabaldon Limas and T. A. Manz, RSC Adv. 8 (2018) 2678-2707 DOI: 10.1039/c7ra11829e.
For each atom in the material, the electron cloud parameters were fit to the spherically averaged atom-in-material
electron density using radial positions for which this density was between 10^-4 and 10^-2 electrons per cubic bohr.
The polarizabilities, dispersion coefficients, and quantum Drude oscillator (QDO) parameters were fit using the MCLF method.
The magnetic structure of the system was optimized in VASP from the default ferromagnetic initial guess using spin polarization.
The atomic spin moments (ASMs) were computed on this optimized magnetic structure using the DDEC6 partition as inputs
to the method of T. A. Manz and D. S. Sholl, J. Chem. Theory Comput. 7 (2011) 4146-4164 DOI: 10.1021/ct200539n.
The RMSE and RRMSE were computed using a uniform grid with Ewald summation.
