# Supplementary material for: A collection of forcefield precursors for metal–organic frameworks
Source: RSC Adv. 2019 Nov 13;9(63):36492–507. doi: 10.1039/c9ra07327b (PMC9075174; doi:10.1039/c9ra07327b)
Supplement: RA-009-C9RA07327B-s5872 [file RA-009-C9RA07327B-s5872.xyz]

  139
jmolscript: load "" {1 1 1} spacegroup "x,y,z" unitcell [{     12.336000     0.000000     0.000000 }, {      0.000000    12.488000     0.000000 }, {      0.000000    -6.244000    10.814925 }]
Eu     0.000000     0.000000     0.000000     1.312334
H      8.048006     9.951687     2.506900     0.255414
H      7.895040     7.597699     2.206245     0.099397
H      7.239998     7.885548     3.600289     0.076735
H      9.904574     8.300149     2.996816     0.126669
H      9.268037     8.565519     4.401674     0.118991
H      9.219926    -1.727090     4.842923     0.134209
H      8.350238    -0.780500     3.956100     0.121648
H      8.286091    -2.878484     6.532215     0.115091
H      5.786818    -1.318733     3.826320     0.099534
H      9.733104    -0.929107     2.275460     0.143359
H     10.716283    10.448710     2.781599     0.167990
H      8.048006     3.439195     0.943061     0.255416
H      7.895040     4.355814     3.132002     0.099386
H      7.239998     5.419168     2.185696     0.076734
H      9.904574     4.689244     2.128377     0.126671
H      9.268037     5.773202     1.196131     0.118990
H      9.219926    -1.186360     9.889167     0.134212
H      8.350238    -2.427667     9.512808     0.121645
H      8.286091     0.852306    10.041658     0.115094
H      5.786818    -2.270943    10.043821     0.099536
H      9.733104    -3.808840    10.481825     0.143358
H     10.716283     3.428580     0.375278     0.167991
H      8.048006     5.341118     7.364964     0.255416
H      7.895040     6.778486     5.476678     0.099404
H      7.239998     5.427285     5.028940     0.076745
H      9.904574     5.742607     5.689732     0.126663
H      9.268037     4.393278     5.217120     0.118991
H      9.219926     2.913450     6.897759     0.134208
H      8.350238     3.208167     8.160942     0.121645
H      8.286091     2.026178     5.055977     0.115089
H      5.786818     3.589676     7.759709     0.099533
H      9.733104     4.737947     8.872564     0.143360
H     10.716283     4.854710     7.658048     0.167988
H      4.287994     2.536313     2.506900     0.255413
H      4.440960     4.890301     2.206245     0.099397
H      5.096002     4.602452     3.600289     0.076735
H      2.431426     4.187851     2.996816     0.126668
H      3.067963     3.922481     4.401674     0.118991
H      3.116074     1.727090     4.842923     0.134208
H      3.985762     0.780500     3.956100     0.121647
H      4.049909     2.878484     6.532215     0.115087
H      6.549182     1.318733     3.826320     0.099532
H      2.602896     0.929107     2.275460     0.143359
H      1.619717     2.039290     2.781599     0.167990
H      4.287994     9.048805     0.943061     0.255416
H      4.440960     8.132186     3.132002     0.099385
H      5.096002     7.068832     2.185696     0.076734
H      2.431426     7.798756     2.128377     0.126671
H      3.067963     6.714798     1.196131     0.118991
H      3.116074     1.186360     9.889167     0.134212
H      3.985762     2.427667     9.512808     0.121646
H      4.049909    -0.852306    10.041658     0.115092
H      6.549182     2.270943    10.043821     0.099535
H      2.602896     3.808840    10.481825     0.143359
H      1.619717     9.059420     0.375278     0.167992
H      4.287994     7.146882     7.364964     0.255416
H      4.440960     5.709514     5.476678     0.099405
H      5.096002     7.060715     5.028940     0.076745
H      2.431426     6.745393     5.689732     0.126664
H      3.067963     8.094722     5.217120     0.118990
H      3.116074    -2.913450     6.897759     0.134209
H      3.985762    -3.208167     8.160942     0.121645
H      4.049909    -2.026178     5.055977     0.115089
H      6.549182    -3.589676     7.759709     0.099531
H      2.602896    -4.737947     8.872564     0.143359
H      1.619717     7.633290     7.658048     0.167989
C      8.059109     7.608938     3.162284    -0.133130
C      9.091632     8.576758     3.447798    -0.106873
C      8.450160    -1.698368     4.239451    -0.171218
C      7.264670    -2.063642     5.025696     0.065440
C      7.423805    -2.723008     6.221826    -0.143280
C      5.941018    -1.792652     4.610403    -0.177126
C     10.032869    10.100919     0.922513     0.652677
C      9.886070    10.601688     2.302498    -0.275882
C      8.059109     5.178149     2.644249    -0.133084
C      9.091632     4.941502     1.663335    -0.106871
C      8.450160    -1.723344    10.166030    -0.171242
C      7.264670    -0.859799    10.089244     0.065318
C      7.423805     0.505764    10.062206    -0.143289
C      5.941018    -1.354948    10.062206    -0.177213
C     10.032869     1.992460     1.606016     0.652676
C      9.886070     2.937178     0.482346    -0.275882
C      8.059109     5.944912     5.008392    -0.133197
C      9.091632     5.213740     5.703791    -0.106855
C      8.450160     3.421712     7.224370    -0.171209
C      7.264670     2.923441     6.514911     0.065486
C      7.423805     2.217244     5.345817    -0.143274
C      5.941018     3.147600     6.957241    -0.177096
C     10.032869     6.638621     8.286396     0.652674
C      9.886070     5.193135     8.030082    -0.275882
C      4.276891     4.879062     3.162284    -0.133129
C      3.244368     3.911242     3.447798    -0.106872
C      3.885840     1.698368     4.239451    -0.171208
C      5.071330     2.063642     5.025696     0.065482
C      4.912195     2.723008     6.221826    -0.143244
C      6.394982     1.792652     4.610403    -0.177062
C      2.303131     2.387081     0.922513     0.652677
C      2.449930     1.886312     2.302498    -0.275882
C      4.276891     7.309851     2.644249    -0.133085
C      3.244368     7.546498     1.663335    -0.106871
C      3.885840     1.723344    10.166030    -0.171242
C      5.071330     0.859799    10.089244     0.065313
C      4.912195    -0.505764    10.062206    -0.143260
C      6.394982     1.354948    10.062206    -0.177181
C      2.303131    10.495540     1.606016     0.652676
C      2.449930     9.550822     0.482346    -0.275883
C      4.276891     6.543088     5.008392    -0.133197
C      3.244368     7.274260     5.703791    -0.106856
C      3.885840    -3.421712     7.224370    -0.171219
C      5.071330    -2.923441     6.514911     0.065430
C      4.912195    -2.217244     5.345817    -0.143247
C      6.394982    -3.147600     6.957241    -0.177100
C      2.303131     5.849379     8.286396     0.652672
C      2.449930     7.294865     8.030082    -0.275882
N      8.781998     9.961678     3.045483     0.053007
N      8.781998     3.900627     0.665118     0.052990
N      8.781998     4.869696     7.104324     0.053014
N      3.554002     2.526322     3.045483     0.053015
N      3.554002     8.587373     0.665118     0.052990
N      3.554002     7.618304     7.104324     0.053006
N      8.400816     6.244000     3.605047    -0.087917
N      3.935184     6.244000     3.605047    -0.087917
N      0.000000     6.244000     3.605047     0.742691
O     10.949434    10.671620     0.247662    -0.654500
O      9.382762     9.179929     0.506138    -0.612505
O     10.949434     1.122671     1.449200    -0.654503
O      9.382762     2.092364     2.611804    -0.612503
O     10.949434     6.937708     9.118063    -0.654500
O      9.382762     7.459707     7.696982    -0.612504
O      1.386566     1.816380     0.247662    -0.654499
O      2.953238     3.308071     0.506138    -0.612506
O      1.386566    11.365329     1.449200    -0.654501
O      2.953238    10.395636     2.611804    -0.612504
O      1.386566     5.550292     9.118063    -0.654499
O      2.953238     5.028293     7.696982    -0.612504
O      0.000000     7.335763     2.974645    -0.537750
O      0.000000     5.152237     2.974645    -0.537751
O      0.000000     6.244000     4.865635    -0.537397

The following XYZ coordinates are in angstroms. Other properties are in atomic units.
The sperically averaged electron density of each atom fit to a function of the form exp(a - br)
eigen_1, eigen_2 and eigen_3 are the three eigenvalues of traceless quadrupole moment tensor
  atom number  atomic symbol              X              Y              Z     net charge C6 coefficient C8 coefficient C10 coefficient fluctuating dipole atomic polarizability isotropic forcefield polarizability              a              b squared Pearson coefficient          <r^3>          <r^4>         wp_QDO          m_QDO          q_QDO       dipole_x       dipole_y       dipole_z         dipole            Qxy            Qxz            Qyz     Q(x^2-y^2)  Q(3z^2 - R^2)        eigen_1        eigen_2        eigen_3 static polarizability      alpha(xx)      alpha(xy)      alpha(xz)      alpha(yy)      alpha(yz)      alpha(zz) atomic spin moment
            1             Eu       0.000000       0.000000       0.000000       1.312334     320.729520 0.72067013E+04  0.30813325E+06                                32.444035                           24.735571       0.225983       1.757201                    0.999679      96.465816     266.358494       0.449951       0.318375      -1.262687       0.000020      -0.000004      -0.000024       0.000031       0.000000       0.000000       0.000000      -0.155888       0.155890      -0.103926       0.051962       0.051963             41.232020      57.250264      -0.000079      -0.000019      33.222860       0.000003      33.222937           0.000059
            2              H       8.048006       9.951687       2.506900       0.255414       0.708998 0.52347759E+01  0.46734972E+02                                 1.395542                            1.407811      -1.031518       2.488424                    0.999301       2.764676       7.652368       0.483215       1.419782      -0.683162      -0.039464       0.005310      -0.025546       0.047310      -0.003308       0.009323      -0.008487       0.005521      -0.033210      -0.017191       0.001683       0.015508              1.385479       1.487319       0.041321       0.126284       1.290645       0.006743       1.378473          -0.000001
            3              H       7.895040       7.597699       2.206245       0.099397       1.052823 0.85136071E+01  0.86176350E+02                                 1.796411                            1.770469      -1.399823       2.198363                    0.991901       4.065686      12.139227       0.438266       1.380684      -0.685218       0.005375      -0.004474      -0.030343       0.031139      -0.001801      -0.000255       0.006205      -0.009623       0.007603      -0.006539      -0.002871       0.009411              1.799360       1.469719       0.079280       0.127067       1.643920       0.064015       2.284442           0.000495
            4              H       7.239998       7.885548       3.600289       0.076735       1.027941 0.82991786E+01  0.83179154E+02                                 1.745369                            1.729420      -1.198179       2.286537                    0.993221       4.029507      11.835282       0.452199       1.351441      -0.691319      -0.019029       0.001669       0.020332       0.027898       0.005766      -0.008694      -0.003793       0.006165      -0.018117      -0.010630      -0.003364       0.013994              1.750164       2.070116      -0.131457      -0.331621       1.589446       0.090260       1.590932           0.000164
            5              H       9.904574       8.300149       2.996816       0.126669       0.955055 0.74045479E+01  0.72533999E+02                                 1.706393                            1.670755      -1.285395       2.274768                    0.993598       3.795188      11.225032       0.442287       1.413704      -0.679736       0.029075      -0.016109      -0.021141       0.039393      -0.000500      -0.010669       0.002548      -0.003667      -0.008442      -0.012514       0.002731       0.009783              1.722029       2.043624      -0.159992      -0.349865       1.596237       0.018536       1.526227          -0.000035
            6              H       9.268037       8.565519       4.401674       0.118991       0.997090 0.79017975E+01  0.77578619E+02                                 1.679291                            1.667591      -0.879482       2.469601                    0.997498       3.480163       9.843918       0.472722       1.319728      -0.701282       0.008432      -0.011780       0.034817       0.037711       0.000934       0.007571      -0.005063      -0.018018       0.026464      -0.016038       0.002502       0.013536              1.675866       1.392696      -0.021354       0.024775       1.568511      -0.015301       2.066391           0.000293
            7              H       9.219926      -1.727090       4.842923       0.134209       1.076708 0.85788473E+01  0.84397096E+02                                 1.663906                            1.656212      -0.754615       2.533067                    0.999519       3.164434       8.433975       0.519246       1.199041      -0.731726       0.024329       0.000428       0.028464       0.037447      -0.002207       0.007413       0.007489       0.009919       0.014447      -0.012863       0.000617       0.012246              1.650640       1.783756       0.005300       0.184268       1.481261      -0.001576       1.686903           0.000306
            8              H       8.350238      -0.780500       3.956100       0.121648       0.999741 0.73133693E+01  0.70444848E+02                                 1.678040                            1.596447      -0.901773       2.451980                    0.997643       3.489927       9.786490       0.486577       1.306841      -0.702814      -0.007384       0.034181      -0.001136       0.034988      -0.003909       0.005688       0.004949      -0.016850       0.006282      -0.013299       0.002941       0.010358              1.730986       1.399079      -0.102476      -0.121911       2.358034      -0.191498       1.435846           0.002556
            9              H       8.286091      -2.878484       6.532215       0.115091       1.135637 0.85882018E+01  0.85669525E+02                                 1.780909                            1.701357      -1.109017       2.352096                    0.996690       3.569867      10.016059       0.485805       1.263921      -0.712393       0.031403      -0.008794       0.016646       0.036614       0.002863       0.000169      -0.005114       0.020116      -0.000567      -0.012473       0.001890       0.010583              1.794133       2.131026      -0.170234       0.228224       1.507308      -0.077682       1.744066          -0.000125
           10              H       5.786818      -1.318733       3.826320       0.099534       1.276056 0.98417530E+01  0.10134525E+03                                 1.910993                            1.811468      -1.121070       2.333881                    0.996135       3.690585      10.442958       0.475724       1.250317      -0.715946      -0.010850       0.019256      -0.025006       0.033374      -0.002345      -0.005616      -0.016715       0.021953       0.007200      -0.023884       0.008284       0.015601              1.946709       1.649099      -0.102792       0.111081       2.067472      -0.472769       2.123556           0.002696
           11              H       9.733104      -0.929107       2.275460       0.143359       1.081398 0.81500011E+01  0.80872244E+02                                 1.774279                            1.688055      -1.334151       2.246659                    0.995250       3.697318      10.614733       0.470779       1.311133      -0.700381      -0.000651       0.027962      -0.006847       0.028796      -0.005309       0.000257      -0.006288       0.004301      -0.017920      -0.010170       0.000437       0.009733              1.833087       1.448104      -0.022292      -0.142758       2.538866      -0.152026       1.512292           0.000264
           12              H      10.716283      10.448710       2.781599       0.167990       0.989429 0.77282073E+01  0.75121158E+02                                 1.662030                            1.643966      -0.795518       2.538150                    0.999433       3.163990       8.777337       0.480490       1.311410      -0.705505       0.034577      -0.005395       0.009196       0.036183       0.000324       0.003002      -0.005807       0.019954      -0.002077      -0.012606       0.001448       0.011157              1.668550       2.026750      -0.064039       0.161721       1.476134      -0.106176       1.502767          -0.000006
           13              H       8.048006       3.439195       0.943061       0.255416       0.708982 0.52346338E+01  0.46733410E+02                                 1.395525                            1.407795      -1.031517       2.488427                    0.999301       2.764647       7.652276       0.483216       1.419789      -0.683161      -0.039464      -0.024779       0.008174       0.047310       0.009729      -0.001796       0.010238       0.008555      -0.024113      -0.017191       0.001683       0.015508              1.385463       1.487300       0.088701      -0.098924       1.350659      -0.041401       1.318429          -0.000001
           14              H       7.895040       4.355814       3.132002       0.099386       1.052863 0.85141104E+01  0.86182682E+02                                 1.796451                            1.770516      -1.399833       2.198349                    0.991900       4.065791      12.139611       0.438262       1.380676      -0.685219       0.005374      -0.024043       0.019050       0.031142       0.000679       0.001687      -0.002669      -0.003491       0.026000      -0.006539      -0.002874       0.009413              1.799395       1.469748       0.070404      -0.132194       2.068904      -0.309359       1.859532           0.000494
           15              H       7.239998       5.419168       2.185696       0.076734       1.027935 0.82990631E+01  0.83177647E+02                                 1.745359                            1.729405      -1.198167       2.286543                    0.993222       4.029469      11.835118       0.452202       1.351436      -0.691320      -0.019030       0.016772      -0.011611       0.027898      -0.010410      -0.000644       0.004487       0.007363      -0.014527      -0.010633      -0.003360       0.013993              1.750157       2.070100      -0.221479       0.279664       1.512386      -0.045788       1.667985           0.000164
           16              H       9.904574       4.689244       2.128377       0.126671       0.955029 0.74042825E+01  0.72530692E+02                                 1.706359                            1.670724      -1.285336       2.274797                    0.993598       3.795107      11.224709       0.442293       1.413701      -0.679737       0.029075      -0.010253       0.024520       0.039392      -0.008989       0.005767       0.001348       0.003081       0.011795      -0.012512       0.002731       0.009781              1.721995       2.043579      -0.222982       0.313482       1.527643       0.021047       1.594762          -0.000035
           17              H       9.268037       5.773202       1.196131       0.118990       0.997066 0.79015021E+01  0.77574900E+02                                 1.679257                            1.667554      -0.879415       2.469631                    0.997499       3.480100       9.843649       0.472730       1.319720      -0.701284       0.008434       0.036042      -0.007206       0.037711       0.006091      -0.004594       0.000704      -0.025571       0.003811      -0.016040       0.002503       0.013536              1.675834       1.392670       0.032135       0.006105       1.955136      -0.207939       1.679698           0.000293
           18              H       9.219926      -1.186360       9.889167       0.134212       1.076711 0.85788742E+01  0.84397478E+02                                 1.663913                            1.656218      -0.754650       2.533054                    0.999519       3.164439       8.434011       0.519244       1.199046      -0.731725       0.024331       0.024436      -0.014603       0.037448       0.007523      -0.001797      -0.009020       0.007266       0.006491      -0.012863       0.000616       0.012247              1.650648       1.783764       0.156931      -0.096724       1.636866      -0.088259       1.531314           0.000307
           19              H       8.350238      -2.427667       9.512808       0.121645       0.999761 0.73135600E+01  0.70447208E+02                                 1.678067                            1.596471      -0.901817       2.451957                    0.997642       3.489988       9.786726       0.486572       1.306846      -0.702812      -0.007384      -0.018075      -0.029034       0.034988       0.006881       0.000541      -0.000186      -0.008597       0.031031      -0.013299       0.002940       0.010359              1.731016       1.399101      -0.054343       0.149705       1.832266       0.495079       1.961680           0.002560
           20              H       8.286091       0.852306      10.041658       0.115094       1.135623 0.85880622E+01  0.85667777E+02                                 1.780895                            1.701343      -1.109057       2.352081                    0.996689       3.569839      10.015957       0.485807       1.263921      -0.712393       0.031405       0.018813      -0.000709       0.036615      -0.001285      -0.002564      -0.001676       0.008356      -0.035844      -0.012472       0.001890       0.010582              1.794120       2.131008       0.282762       0.033314       1.752139      -0.063678       1.499213          -0.000125
           21              H       5.786818      -2.270943      10.043821       0.099536       1.276059 0.98418234E+01  0.10134640E+03                                 1.911014                            1.811489      -1.121090       2.333871                    0.996135       3.690629      10.443189       0.475714       1.250337      -0.715942      -0.010849      -0.031286      -0.004172       0.033375      -0.003690       0.004839       0.002044      -0.003452      -0.069036      -0.023888       0.008287       0.015601              1.946732       1.649122       0.147594       0.033481       2.518986       0.212105       1.672087           0.002701
           22              H       9.733104      -3.808840      10.481825       0.143358       1.081409 0.81501124E+01  0.80873681E+02                                 1.774295                            1.688070      -1.334158       2.246655                    0.995250       3.697352      10.614876       0.470776       1.311138      -0.700380      -0.000650      -0.019911      -0.020792       0.028796       0.002877       0.004469       0.006093       0.003962      -0.018936      -0.010170       0.000438       0.009732              1.833105       1.448116      -0.112489       0.090685       1.900610       0.520539       2.150588           0.000265
           23              H      10.716283       3.428580       0.375278       0.167991       0.989416 0.77280686E+01  0.75119447E+02                                 1.662013                            1.643950      -0.795498       2.538161                    0.999433       3.163967       8.777242       0.480493       1.311407      -0.705505       0.034577       0.010662       0.000075       0.036184       0.002439      -0.001781      -0.000967       0.008222      -0.037279      -0.012606       0.001448       0.011158              1.668534       2.026729       0.172072      -0.025399       1.588042       0.041555       1.390830          -0.000006
           24              H       8.048006       5.341118       7.364964       0.255416       0.708988 0.52346720E+01  0.46733782E+02                                 1.395526                            1.407794      -1.031516       2.488427                    0.999301       2.764645       7.652244       0.483220       1.419777      -0.683163      -0.039464       0.019469       0.017371       0.047310      -0.006420      -0.007527      -0.001751       0.023254       0.019993      -0.017191       0.001684       0.015508              1.385464       1.487301      -0.130024      -0.027357       1.362341       0.034657       1.306750          -0.000001
           25              H       7.895040       6.778486       5.476678       0.099404       1.052836 0.85138107E+01  0.86179168E+02                                 1.796444                            1.770505      -1.399933       2.198315                    0.991900       4.065763      12.139621       0.438254       1.380707      -0.685213       0.005374       0.028517       0.011296       0.031140       0.001122      -0.001431      -0.003542      -0.014238      -0.006256      -0.006536      -0.002876       0.009412              1.799392       1.469744      -0.149689       0.005118       2.179771       0.245354       1.748662           0.000494
           26              H       7.239998       5.427285       5.028940       0.076745       1.027881 0.82984838E+01  0.83170278E+02                                 1.745294                            1.729342      -1.198086       2.286586                    0.993226       4.029310      11.834488       0.452212       1.351432      -0.691321      -0.019029      -0.018442      -0.008720       0.027897       0.004642       0.009341      -0.000691       0.013931       0.005188      -0.010627      -0.003366       0.013994              1.750092       2.070018       0.352917       0.051950       1.668678      -0.044490       1.511582           0.000163
           27              H       9.904574       5.742607       5.689732       0.126663       0.955052 0.74045175E+01  0.72533442E+02                                 1.706374                            1.670740      -1.285309       2.274805                    0.993599       3.795129      11.224744       0.442295       1.413684      -0.679740       0.029073       0.026363      -0.003380       0.039391       0.009489       0.004900      -0.003895      -0.001334      -0.001438      -0.012512       0.002731       0.009781              1.722009       2.043592       0.382972       0.036377       1.559765      -0.039585       1.562669          -0.000035
           28              H       9.268037       4.393278       5.217120       0.118991       0.997059 0.79014494E+01  0.77574232E+02                                 1.679248                            1.667547      -0.879419       2.469630                    0.997499       3.480093       9.843611       0.472732       1.319717      -0.701284       0.008431      -0.024263      -0.027611       0.037711      -0.007024      -0.002976       0.004360      -0.016801       0.030118      -0.016039       0.002502       0.013536              1.675824       1.392663      -0.010780      -0.030877       1.928629       0.223227       1.706180           0.000293
           29              H       9.219926       2.913450       6.897759       0.134208       1.076728 0.85790561E+01  0.84399750E+02                                 1.663935                            1.656239      -0.754611       2.533069                    0.999519       3.164459       8.434100       0.519238       1.199051      -0.731724       0.024329      -0.024864      -0.013861       0.037447      -0.005316      -0.005617       0.001530      -0.005705      -0.032424      -0.012863       0.000618       0.012246              1.650669       1.783788      -0.162236      -0.087546       1.634159       0.089836       1.534061           0.000306
           30              H       8.350238       3.208167       8.160942       0.121645       0.999755 0.73134839E+01  0.70446136E+02                                 1.678045                            1.596451      -0.901788       2.451970                    0.997642       3.489947       9.786517       0.486581       1.306826      -0.702817      -0.007384      -0.016106       0.030170       0.034988      -0.002972      -0.006229      -0.004761      -0.017175       0.005315      -0.013299       0.002942       0.010357              1.730994       1.399083       0.156817      -0.027794       1.500557      -0.303574       2.293342           0.002556
           31              H       8.286091       2.026178       5.055977       0.115089       1.135639 0.85882246E+01  0.85669814E+02                                 1.780912                            1.701360      -1.109021       2.352093                    0.996690       3.569871      10.016075       0.485804       1.263922      -0.712393       0.031402      -0.010020      -0.015939       0.036613      -0.001577       0.002395       0.006790       0.017213      -0.009273      -0.012473       0.001890       0.010582              1.794137       2.131031      -0.112531      -0.261540       1.617605       0.141361       1.633775          -0.000125
           32              H       5.786818       3.589676       7.759709       0.099533       1.276056 0.98417317E+01  0.10134488E+03                                 1.910985                            1.811459      -1.121067       2.333882                    0.996135       3.690578      10.442898       0.475728       1.250308      -0.715948      -0.010851       0.012028       0.029178       0.033373       0.006036       0.000777       0.014669       0.025493       0.017828      -0.023883       0.008282       0.015600              1.946701       1.649091      -0.044803      -0.144560       1.700098       0.260668       2.490914           0.002695
           33              H       9.733104       4.737947       8.872564       0.143360       1.081385 0.81498856E+01  0.80870915E+02                                 1.774276                            1.688052      -1.334145       2.246663                    0.995250       3.697302      10.614719       0.470775       1.311147      -0.700378      -0.000651      -0.008051       0.027640       0.028796       0.002431      -0.004726       0.000195       0.014853       0.013736      -0.010170       0.000437       0.009733              1.833085       1.448102       0.134778       0.052071       1.637277      -0.368509       2.413877           0.000264
           34              H      10.716283       4.854710       7.658048       0.167988       0.989453 0.77284584E+01  0.75124268E+02                                 1.662063                            1.643997      -0.795525       2.538145                    0.999432       3.164034       8.777521       0.480483       1.311416      -0.705503       0.034576      -0.005267      -0.009270       0.036183      -0.002762      -0.001219       0.006774       0.018279      -0.007102      -0.012606       0.001449       0.011157              1.668583       2.026792      -0.108039      -0.136323       1.404184       0.064622       1.574773          -0.000006
           35              H       4.287994       2.536313       2.506900       0.255413       0.708999 0.52347864E+01  0.46735064E+02                                 1.395541                            1.407809      -1.031516       2.488424                    0.999301       2.764674       7.652349       0.483217       1.419777      -0.683163       0.039464      -0.005310      -0.025547       0.047310      -0.003309      -0.009324       0.008488       0.005521      -0.033209      -0.017191       0.001683       0.015508              1.385478       1.487318       0.041321      -0.126286       1.290644      -0.006743       1.378472          -0.000001
           36              H       4.440960       4.890301       2.206245       0.099397       1.052824 0.85136184E+01  0.86176497E+02                                 1.796412                            1.770470      -1.399824       2.198362                    0.991901       4.065690      12.139243       0.438265       1.380684      -0.685218      -0.005375       0.004474      -0.030343       0.031138      -0.001801       0.000255      -0.006205      -0.009623       0.007603      -0.006539      -0.002871       0.009410              1.799362       1.469720       0.079280      -0.127067       1.643921      -0.064015       2.284445           0.000495
           37              H       5.096002       4.602452       3.600289       0.076735       1.027944 0.82992128E+01  0.83179591E+02                                 1.745373                            1.729424      -1.198186       2.286533                    0.993221       4.029514      11.835313       0.452198       1.351442      -0.691319       0.019029      -0.001669       0.020332       0.027897       0.005766       0.008694       0.003793       0.006165      -0.018118      -0.010630      -0.003364       0.013994              1.750169       2.070121      -0.131458       0.331623       1.589450      -0.090260       1.590935           0.000163
           38              H       2.431426       4.187851       2.996816       0.126668       0.955055 0.74045527E+01  0.72534098E+02                                 1.706397                            1.670759      -1.285395       2.274767                    0.993598       3.795195      11.225077       0.442285       1.413710      -0.679735      -0.029075       0.016109      -0.021141       0.039392      -0.000501       0.010669      -0.002548      -0.003668      -0.008443      -0.012514       0.002731       0.009783              1.722034       2.043630      -0.159993       0.349867       1.596241      -0.018536       1.526231          -0.000035
           39              H       3.067963       3.922481       4.401674       0.118991       0.997088 0.79017827E+01  0.77578484E+02                                 1.679294                            1.667593      -0.879481       2.469602                    0.997498       3.480163       9.843938       0.472719       1.319734      -0.701280      -0.008432       0.011780       0.034817       0.037711       0.000934      -0.007571       0.005064      -0.018019       0.026465      -0.016039       0.002502       0.013537              1.675868       1.392697      -0.021354      -0.024774       1.568513       0.015301       2.066394           0.000293
           40              H       3.116074       1.727090       4.842923       0.134208       1.076732 0.85791112E+01  0.84400466E+02                                 1.663942                            1.656247      -0.754606       2.533071                    0.999519       3.164466       8.434140       0.519235       1.199055      -0.731723      -0.024329      -0.000429       0.028463       0.037447      -0.002207      -0.007413      -0.007490       0.009919       0.014447      -0.012863       0.000618       0.012246              1.650676       1.783797       0.005301      -0.184275       1.481290       0.001576       1.686941           0.000305
           41              H       3.985762       0.780500       3.956100       0.121647       0.999742 0.73133755E+01  0.70444870E+02                                 1.678036                            1.596443      -0.901770       2.451981                    0.997643       3.489923       9.786452       0.486580       1.306834      -0.702815       0.007384      -0.034181      -0.001137       0.034988      -0.003909      -0.005688      -0.004949      -0.016851       0.006286      -0.013299       0.002942       0.010358              1.730982       1.399075      -0.102478       0.121909       2.358029       0.191499       1.435842           0.002555
           42              H       4.049909       2.878484       6.532215       0.115087       1.135657 0.85883804E+01  0.85671710E+02                                 1.780925                            1.701371      -1.109017       2.352092                    0.996690       3.569896      10.016148       0.485805       1.263915      -0.712394      -0.031402       0.008794       0.016647       0.036613       0.002863      -0.000168       0.005114       0.020116      -0.000566      -0.012473       0.001891       0.010583              1.794150       2.131051      -0.170238      -0.228230       1.507319       0.077684       1.744081          -0.000125
           43              H       6.549182       1.318733       3.826320       0.099532       1.276066 0.98418113E+01  0.10134584E+03                                 1.910989                            1.811462      -1.121067       2.333880                    0.996135       3.690582      10.442895       0.475730       1.250302      -0.715950       0.010851      -0.019256      -0.025005       0.033373      -0.002345       0.005616       0.016714       0.021951       0.007202      -0.023883       0.008282       0.015601              1.946706       1.649092      -0.102793      -0.111083       2.067468       0.472774       2.123557           0.002694
           44              H       2.602896       0.929107       2.275460       0.143359       1.081393 0.81499507E+01  0.80871618E+02                                 1.774274                            1.688051      -1.334143       2.246663                    0.995250       3.697306      10.614690       0.470780       1.311134      -0.700381       0.000651      -0.027963      -0.006847       0.028796      -0.005309      -0.000257       0.006288       0.004301      -0.017921      -0.010170       0.000437       0.009733              1.833081       1.448100      -0.022293       0.142756       2.538857       0.152025       1.512287           0.000264
           45              H       1.619717       2.039290       2.781599       0.167990       0.989437 0.77282942E+01  0.75122267E+02                                 1.662043                            1.643979      -0.795522       2.538148                    0.999433       3.164011       8.777431       0.480486       1.311415      -0.705503      -0.034577       0.005395       0.009196       0.036183       0.000325      -0.003001       0.005807       0.019954      -0.002078      -0.012605       0.001448       0.011157              1.668563       2.026767      -0.064040      -0.161723       1.476144       0.106177       1.502778          -0.000006
           46              H       4.287994       9.048805       0.943061       0.255416       0.708987 0.52346826E+01  0.46733939E+02                                 1.395530                            1.407799      -1.031519       2.488425                    0.999301       2.764659       7.652309       0.483217       1.419784      -0.683161       0.039464       0.024779       0.008174       0.047310       0.009728       0.001796      -0.010238       0.008555      -0.024112      -0.017191       0.001683       0.015508              1.385467       1.487304       0.088702       0.098925       1.350664       0.041402       1.318433          -0.000001
           47              H       4.440960       8.132186       3.132002       0.099385       1.052870 0.85141803E+01  0.86183554E+02                                 1.796456                            1.770521      -1.399840       2.198345                    0.991900       4.065811      12.139676       0.438262       1.380673      -0.685220      -0.005374       0.024043       0.019050       0.031142       0.000679      -0.001686       0.002669      -0.003490       0.026001      -0.006539      -0.002874       0.009413              1.799401       1.469752       0.070404       0.132195       2.068912       0.309361       1.859539           0.000494
           48              H       5.096002       7.068832       2.185696       0.076734       1.027941 0.82991192E+01  0.83178345E+02                                 1.745364                            1.729410      -1.198174       2.286540                    0.993222       4.029482      11.835163       0.452202       1.351435      -0.691320       0.019030      -0.016773      -0.011611       0.027898      -0.010411       0.000644      -0.004487       0.007363      -0.014528      -0.010633      -0.003360       0.013993              1.750162       2.070106      -0.221481      -0.279665       1.512390       0.045789       1.667989           0.000164
           49              H       2.431426       7.798756       2.128377       0.126671       0.955032 0.74043106E+01  0.72531001E+02                                 1.706359                            1.670724      -1.285335       2.274797                    0.993598       3.795110      11.224703       0.442294       1.413695      -0.679738      -0.029075       0.010253       0.024520       0.039392      -0.008989      -0.005767      -0.001348       0.003081       0.011795      -0.012512       0.002731       0.009781              1.721994       2.043579      -0.222983      -0.313482       1.527643      -0.021047       1.594762          -0.000034
           50              H       3.067963       6.714798       1.196131       0.118991       0.997072 0.79015581E+01  0.77575560E+02                                 1.679260                            1.667557      -0.879418       2.469629                    0.997499       3.480113       9.843681       0.472731       1.319714      -0.701285      -0.008434      -0.036042      -0.007206       0.037711       0.006091       0.004595      -0.000704      -0.025571       0.003811      -0.016039       0.002503       0.013536              1.675837       1.392671       0.032135      -0.006105       1.955139       0.207940       1.679700           0.000294
           51              H       3.116074       1.186360       9.889167       0.134212       1.076706 0.85788201E+01  0.84396785E+02                                 1.663905                            1.656210      -0.754653       2.533052                    0.999519       3.164432       8.433975       0.519246       1.199043      -0.731725      -0.024331      -0.024436      -0.014603       0.037448       0.007523       0.001797       0.009020       0.007266       0.006492      -0.012862       0.000616       0.012247              1.650640       1.783755       0.156929       0.096724       1.636858       0.088258       1.531308           0.000307
           52              H       3.985762       2.427667       9.512808       0.121646       0.999751 0.73134641E+01  0.70446021E+02                                 1.678053                            1.596459      -0.901804       2.451964                    0.997642       3.489959       9.786612       0.486574       1.306843      -0.702813       0.007385       0.018075      -0.029034       0.034989       0.006881      -0.000541       0.000186      -0.008597       0.031031      -0.013299       0.002940       0.010359              1.731001       1.399090      -0.054342      -0.149703       1.832250      -0.495072       1.961662           0.002559
           53              H       4.049909      -0.852306      10.041658       0.115092       1.135648 0.85882882E+01  0.85670628E+02                                 1.780922                            1.701367      -1.109073       2.352072                    0.996689       3.569880      10.016119       0.485803       1.263923      -0.712393      -0.031405      -0.018813      -0.000708       0.036615      -0.001285       0.002564       0.001675       0.008356      -0.035847      -0.012473       0.001891       0.010582              1.794148       2.131048       0.282771      -0.033315       1.752165       0.063679       1.499231          -0.000125
           54              H       6.549182       2.270943      10.043821       0.099535       1.276066 0.98418489E+01  0.10134650E+03                                 1.911001                            1.811476      -1.121094       2.333867                    0.996135       3.690616      10.443064       0.475723       1.250315      -0.715946       0.010849       0.031286      -0.004172       0.033375      -0.003690      -0.004839      -0.002044      -0.003453      -0.069039      -0.023889       0.008287       0.015602              1.946719       1.649109       0.147594      -0.033480       2.518974      -0.212102       1.672074           0.002700
           55              H       2.602896       3.808840      10.481825       0.143359       1.081402 0.81500351E+01  0.80872661E+02                                 1.774282                            1.688058      -1.334158       2.246656                    0.995250       3.697327      10.614762       0.470779       1.311132      -0.700381       0.000650       0.019912      -0.020792       0.028796       0.002877      -0.004468      -0.006093       0.003962      -0.018936      -0.010170       0.000438       0.009732              1.833090       1.448107      -0.112487      -0.090684       1.900595      -0.520533       2.150570           0.000265
           56              H       1.619717       9.059420       0.375278       0.167992       0.989410 0.77280053E+01  0.75118647E+02                                 1.662004                            1.643941      -0.795497       2.538161                    0.999433       3.163952       8.777178       0.480496       1.311404      -0.705506      -0.034578      -0.010662       0.000074       0.036184       0.002439       0.001781       0.000967       0.008222      -0.037279      -0.012606       0.001448       0.011158              1.668524       2.026716       0.172071       0.025399       1.588034      -0.041554       1.390823          -0.000006
           57              H       4.287994       7.146882       7.364964       0.255416       0.708983 0.52346309E+01  0.46733371E+02                                 1.395526                            1.407795      -1.031518       2.488427                    0.999301       2.764640       7.652253       0.483216       1.419789      -0.683161       0.039464      -0.019469       0.017371       0.047310      -0.006420       0.007526       0.001751       0.023254       0.019991      -0.017191       0.001684       0.015507              1.385464       1.487301      -0.130022       0.027357       1.362341      -0.034656       1.306751          -0.000001
           58              H       4.440960       5.709514       5.476678       0.099405       1.052825 0.85137021E+01  0.86177817E+02                                 1.796435                            1.770496      -1.399926       2.198320                    0.991900       4.065737      12.139536       0.438254       1.380711      -0.685212      -0.005374      -0.028517       0.011297       0.031141       0.001122       0.001432       0.003541      -0.014237      -0.006256      -0.006536      -0.002875       0.009412              1.799383       1.469737      -0.149687      -0.005118       2.179759      -0.245352       1.748653           0.000494
           59              H       5.096002       7.060715       5.028940       0.076745       1.027881 0.82984770E+01  0.83170200E+02                                 1.745294                            1.729342      -1.198084       2.286586                    0.993226       4.029310      11.834490       0.452212       1.351433      -0.691321       0.019030       0.018442      -0.008720       0.027897       0.004642      -0.009341       0.000690       0.013931       0.005188      -0.010627      -0.003366       0.013994              1.750092       2.070017       0.352917      -0.051950       1.668677       0.044490       1.511582           0.000163
           60              H       2.431426       6.745393       5.689732       0.126664       0.955048 0.74044794E+01  0.72532968E+02                                 1.706369                            1.670736      -1.285309       2.274805                    0.993599       3.795118      11.224700       0.442296       1.413684      -0.679740      -0.029073      -0.026363      -0.003380       0.039391       0.009488      -0.004900       0.003895      -0.001334      -0.001439      -0.012512       0.002730       0.009781              1.722004       2.043585       0.382971      -0.036376       1.559762       0.039585       1.562665          -0.000035
           61              H       3.067963       8.094722       5.217120       0.118990       0.997059 0.79014479E+01  0.77574222E+02                                 1.679249                            1.667548      -0.879424       2.469627                    0.997499       3.480090       9.843606       0.472731       1.319719      -0.701284      -0.008431       0.024263      -0.027611       0.037711      -0.007024       0.002976      -0.004360      -0.016800       0.030117      -0.016039       0.002503       0.013536              1.675825       1.392664      -0.010780       0.030877       1.928629      -0.223227       1.706182           0.000293
           62              H       3.116074      -2.913450       6.897759       0.134209       1.076721 0.85789822E+01  0.84398807E+02                                 1.663924                            1.656228      -0.754624       2.533063                    0.999519       3.164453       8.434062       0.519242       1.199046      -0.731725      -0.024330       0.024864      -0.013861       0.037447      -0.005317       0.005618      -0.001531      -0.005704      -0.032424      -0.012864       0.000617       0.012246              1.650659       1.783776      -0.162233       0.087546       1.634148      -0.089835       1.534053           0.000306
           63              H       3.985762      -3.208167       8.160942       0.121645       0.999766 0.73135963E+01  0.70447613E+02                                 1.678068                            1.596471      -0.901810       2.451959                    0.997642       3.489992       9.786727       0.486573       1.306841      -0.702813       0.007384       0.016106       0.030170       0.034987      -0.002972       0.006229       0.004762      -0.017174       0.005314      -0.013299       0.002942       0.010358              1.731018       1.399101       0.156821       0.027793       1.500577       0.303581       2.293376           0.002557
           64              H       4.049909      -2.026178       5.055977       0.115089       1.135640 0.85882191E+01  0.85669689E+02                                 1.780909                            1.701355      -1.109029       2.352089                    0.996690       3.569863      10.016027       0.485807       1.263916      -0.712394      -0.031403       0.010020      -0.015939       0.036614      -0.001578      -0.002395      -0.006790       0.017214      -0.009274      -0.012473       0.001890       0.010582              1.794133       2.131031      -0.112532       0.261542       1.617599      -0.141360       1.633770          -0.000125
           65              H       6.549182      -3.589676       7.759709       0.099531       1.276093 0.98421081E+01  0.10134997E+03                                 1.911040                            1.811509      -1.121088       2.333869                    0.996135       3.690653      10.443256       0.475715       1.250328      -0.715944       0.010851      -0.012028       0.029178       0.033373       0.006036      -0.000777      -0.014669       0.025496       0.017824      -0.023884       0.008284       0.015600              1.946759       1.649135      -0.044805       0.144567       1.700144      -0.260681       2.491000           0.002697
           66              H       2.602896      -4.737947       8.872564       0.143359       1.081398 0.81500075E+01  0.80872491E+02                                 1.774295                            1.688068      -1.334154       2.246658                    0.995250       3.697339      10.614877       0.470771       1.311153      -0.700377       0.000651       0.008051       0.027640       0.028796       0.002432       0.004726      -0.000195       0.014853       0.013738      -0.010170       0.000437       0.009732              1.833105       1.448116       0.134780      -0.052073       1.637293       0.368515       2.413907           0.000264
           67              H       1.619717       7.633290       7.658048       0.167989       0.989448 0.77284023E+01  0.75123561E+02                                 1.662054                            1.643989      -0.795520       2.538148                    0.999433       3.164023       8.777471       0.480485       1.311413      -0.705504      -0.034576       0.005267      -0.009270       0.036183      -0.002762       0.001220      -0.006775       0.018280      -0.007102      -0.012607       0.001449       0.011158              1.668575       2.026782      -0.108038       0.136323       1.404178      -0.064621       1.574766          -0.000006
           68              C       8.059109       7.608938       3.162284      -0.133130      24.696933 0.39094788E+03  0.90515840E+04                                 7.535118                            6.642063      -0.235455       1.920878                    0.997834      29.238917      86.537864       0.625147       0.423173      -1.048076       0.088307      -0.036007       0.044994       0.105447       0.016628      -0.009354       0.001436      -0.043252      -0.001158      -0.030021       0.002445       0.027576              8.164882       6.709961       1.646028      -0.083323      11.524086      -0.424507       6.260598           0.000543
           69              C       9.091632       8.576758       3.447798      -0.106873      24.449186 0.38123297E+03  0.87977477E+04                                 7.720688                            6.744478      -0.551229       1.841595                    0.997073      28.572334      85.260715       0.593182       0.447443      -1.030458      -0.067089       0.035884      -0.038307       0.085183      -0.004595       0.020540      -0.032106      -0.104644      -0.102263      -0.058471      -0.020951       0.079422              8.470377       7.031463       1.568774      -0.669096      12.191279      -0.764905       6.188388           0.001104
           70              C       8.450160      -1.698368       4.239451      -0.171218      27.436324 0.38737117E+03  0.88747899E+04                                 7.997693                            6.554439      -0.040323       1.994033                    0.998494      28.279647      81.048895       0.642836       0.415887      -1.061343      -0.013619      -0.059485      -0.051426       0.079804      -0.019304       0.013097       0.050305      -0.015229       0.111918      -0.059190      -0.009763       0.068953              9.057903       9.040138      -0.227998      -4.125662       8.235893       0.648079       9.897678           0.010563
           71              C       7.264670      -2.063642       5.025696       0.065440      31.067048 0.41077566E+03  0.94662058E+04                                 8.578721                            6.760832       0.012309       2.017059                    0.999567      26.278653      73.390436       0.636954       0.417279      -1.069847       0.015294       0.016353      -0.009012       0.024136       0.021527      -0.042874      -0.026621       0.072111       0.001895      -0.050301      -0.023972       0.074272              9.612919      12.150351       0.347145      -3.298418       6.237902      -2.523738      10.450505           0.074605
           72              C       7.423805      -2.723008       6.221826      -0.143280      30.363229 0.42469445E+03  0.99986953E+04                                 8.563242                            6.981299      -0.042397       1.959751                    0.998971      29.993232      88.359431       0.604522       0.430355      -1.047837      -0.032354       0.001238       0.021066       0.038627      -0.020889       0.018102       0.016355       0.018921      -0.058326      -0.040401       0.006770       0.033631              9.237200       9.984816       0.570938      -1.997486       6.260552      -2.820122      11.466231           0.003301
           73              C       5.941018      -1.792652       4.610403      -0.177126      31.319496 0.45474441E+03  0.10868358E+05                                 8.645883                            7.157583       0.043818       1.972906                    0.999217      30.775597      90.737004       0.606615       0.422471      -1.054859      -0.020630       0.002599       0.042740       0.047530      -0.006618       0.002524      -0.030704       0.017815       0.059709      -0.036387      -0.001207       0.037593              9.187215      11.740266       0.414615      -1.253820       7.518224      -2.720579       8.303156           0.048287
           74              C      10.032869      10.100919       0.922513       0.652677      21.206803 0.22539915E+03  0.45491577E+04                                 7.024099                            5.326542      -0.039777       2.053526                    0.999596      21.455051      59.360669       0.642921       0.472030      -1.019448       0.034428      -0.014572      -0.029973       0.047917      -0.079287       0.027708      -0.024515      -0.011032      -0.043678      -0.072453      -0.026284       0.098737              8.075440       7.612362       3.346012      -2.206277       7.502679      -0.288153       9.111280           0.000324
           75              C       9.886070      10.601688       2.302498      -0.275882      29.016227 0.42695149E+03  0.10048681E+05                                 8.389352                            6.939856      -0.241561       1.924972                    0.997182      29.644273      86.851562       0.615208       0.423013      -1.054081      -0.051677      -0.041097       0.047436       0.081300       0.037726      -0.047477      -0.051363       0.085055      -0.125219      -0.085422      -0.020202       0.105624              9.601598       8.893221       1.754652      -3.840280       8.724274      -1.537044      11.187300           0.001196
           76              C       8.059109       5.178149       2.644249      -0.133084      24.695974 0.39092995E+03  0.90510440E+04                                 7.534880                            6.641873      -0.235326       1.920928                    0.997836      29.237846      86.533440       0.625162       0.423169      -1.048081       0.088311       0.057008       0.008669       0.105470      -0.016396      -0.009736       0.008901      -0.025406       0.052366      -0.029999       0.002439       0.027560              8.164609       6.709765      -0.895167      -1.383762       7.943345       2.491219       9.840717           0.000544
           77              C       9.091632       4.941502       1.663335      -0.106871      24.448889 0.38122684E+03  0.87975661E+04                                 7.720640                            6.744442      -0.551229       1.841601                    0.997073      28.571925      85.259145       0.593181       0.447445      -1.030458      -0.067086      -0.051114      -0.011923       0.085178       0.020091      -0.006292       0.060860      -0.054868       0.047083      -0.058482      -0.020953       0.079435              8.470312       7.031404      -1.363743      -1.024042       8.351340       2.981669      10.028193           0.001107
           78              C       8.450160      -1.723344      10.166030      -0.171242      27.437106 0.38738164E+03  0.88750888E+04                                 7.997808                            6.554496      -0.040295       1.994034                    0.998494      28.280178      81.050662       0.642838       0.415883      -1.061345      -0.013616      -0.014801       0.077231       0.079807       0.021002       0.010165      -0.046085      -0.007912       0.133800      -0.059191      -0.009751       0.068942              9.058071       9.040330      -3.459045       2.260351       8.921140      -1.043668       9.212744           0.010581
           79              C       7.264670      -0.859799      10.089244       0.065318      31.068783 0.41080039E+03  0.94669092E+04                                 8.578954                            6.760971       0.012331       2.017052                    0.999567      26.279678      73.393588       0.636957       0.417271      -1.069853       0.015271      -0.015981      -0.009648       0.024118      -0.047894       0.002802      -0.002719       0.021296      -0.150666      -0.050349      -0.023947       0.074295              9.613220      12.150746      -3.030273       1.348635      11.583348      -0.562278       5.105565           0.074694
           80              C       7.423805       0.505764      10.062206      -0.143289      30.363528 0.42469756E+03  0.99987878E+04                                 8.563277                            6.981308      -0.042375       1.959753                    0.998971      29.993488      88.360292       0.604524       0.430353      -1.047839      -0.032354       0.017613      -0.011610       0.038623       0.026133       0.009038       0.000350       0.047888       0.028477      -0.040415       0.006769       0.033646              9.237255       9.984870      -2.015368       0.504298      12.607205      -0.844074       5.119692           0.003320
           81              C       5.941018      -1.354948      10.062206      -0.177213      31.321447 0.45477891E+03  0.10869405E+05                                 8.646250                            7.157863       0.043752       1.972869                    0.999217      30.777060      90.742686       0.606601       0.422472      -1.054857      -0.020603       0.035723      -0.023623       0.047526       0.005492       0.004474      -0.001436      -0.037860      -0.107389      -0.036425      -0.001192       0.037617              9.187628      11.740809      -1.293260       0.267863      10.463474       1.020464       5.358600           0.048349
           82              C      10.032869       1.992460       1.606016       0.652676      21.206828 0.22539949E+03  0.45491690E+04                                 7.024115                            5.326553      -0.039782       2.053524                    0.999596      21.455108      59.360963       0.642919       0.472031      -1.019447       0.034428      -0.018672       0.027606       0.047917       0.063639       0.054810       0.024102      -0.011745      -0.045824      -0.072452      -0.026284       0.098736              8.075455       7.612385      -3.583705      -1.794588       8.958678      -0.552480       7.655304           0.000322
           83              C       9.886070       2.937178       0.482346      -0.275882      29.016349 0.42695305E+03  0.10048723E+05                                 8.389349                            6.939846      -0.241562       1.924972                    0.997182      29.644335      86.851632       0.615212       0.423010      -1.054083      -0.051677       0.061630       0.011873       0.081300      -0.059979      -0.008932       0.034377       0.055635      -0.213489      -0.085424      -0.020201       0.105625              9.601598       8.893235      -4.203118       0.400590      11.902637      -0.298028       8.008921           0.001199
           84              C       8.059109       5.944912       5.008392      -0.133197      24.698253 0.39096108E+03  0.90519564E+04                                 7.535241                            6.642053      -0.235219       1.920929                    0.997835      29.240107      86.541411       0.625165       0.423158      -1.048087       0.088321      -0.020985      -0.053659       0.105452      -0.000215       0.019060      -0.010300      -0.027853       0.045046      -0.030007       0.002469       0.027538              8.165085       6.709936      -0.750833       1.467094       7.209150      -2.067354      10.576167           0.000544
           85              C       9.091632       5.213740       5.703791      -0.106855      24.449517 0.38123395E+03  0.87977883E+04                                 7.720833                            6.744549      -0.551297       1.841574                    0.997073      28.572374      85.261309       0.593169       0.447451      -1.030452      -0.067097       0.015234       0.050229       0.085189      -0.015487      -0.014248      -0.028736       0.000751       0.213907      -0.058462      -0.020952       0.079414              8.470592       7.031493      -0.205019       1.693230       7.026940      -2.217124      11.353343           0.001102
           86              C       8.450160       3.421712       7.224370      -0.171209      27.436208 0.38736862E+03  0.88747146E+04                                 7.997657                            6.554407      -0.040355       1.994025                    0.998494      28.279553      81.048482       0.642839       0.415885      -1.061344      -0.013619       0.074278      -0.025805       0.079804      -0.001690      -0.023262      -0.004220      -0.095065      -0.127554      -0.059187      -0.009771       0.068959              9.057869       9.040070       3.686891       1.865329      10.043477       0.395485       8.090058           0.010555
           87              C       7.264670       2.923441       6.514911       0.065486      31.066570 0.41076861E+03  0.94660049E+04                                 8.578659                            6.760794       0.012278       2.017053                    0.999567      26.278336      73.389458       0.636953       0.417282      -1.069845       0.015303      -0.000373       0.018668       0.024141       0.026363       0.040083       0.029321       0.067394      -0.012216      -0.050282      -0.023982       0.074264              9.612840      12.150259       2.682919       1.949797       7.211690       3.085928       9.476572           0.074569
           88              C       7.423805       2.217244       5.345817      -0.143274      30.363063 0.42469251E+03  0.99986363E+04                                 8.563214                            6.981288      -0.042407       1.959751                    0.998971      29.993087      88.358892       0.604522       0.430356      -1.047837      -0.032353      -0.018866      -0.009465       0.038630      -0.005232      -0.027138      -0.016709       0.019521      -0.056478      -0.040396       0.006774       0.033622              9.237159       9.984793       1.444393       1.493157       7.722489       3.664149      10.004195           0.003292
           89              C       5.941018       3.147600       6.957241      -0.177096      31.319012 0.45473528E+03  0.10868074E+05                                 8.645766                            7.157489       0.043833       1.972916                    0.999217      30.775192      90.735237       0.606622       0.422468      -1.054862      -0.020641      -0.038308      -0.019120       0.047530       0.001121      -0.006996       0.032127       0.015317       0.052250      -0.036372      -0.001213       0.037585              9.187092      11.740103       0.878531       0.985962       5.750767       1.700143      10.070407           0.048262
           90              C      10.032869       6.638621       8.286396       0.652674      21.206950 0.22540070E+03  0.45492023E+04                                 7.024154                            5.326576      -0.039792       2.053519                    0.999596      21.455201      59.361402       0.642915       0.472033      -1.019446       0.034426       0.033243       0.002369       0.047915       0.015648      -0.082516       0.000413       0.030716       0.081559      -0.072450      -0.026284       0.098734              8.075506       7.612425       0.237674       4.000911       8.459644       0.840619       8.154448           0.000321
           91              C       9.886070       5.193135       8.030082      -0.275882      29.016307 0.42695278E+03  0.10048721E+05                                 8.389359                            6.939858      -0.241563       1.924971                    0.997182      29.644353      86.851879       0.615209       0.423012      -1.054081      -0.051678      -0.020532      -0.059308       0.081299       0.022251       0.056412       0.016986       0.144599       0.053408      -0.085421      -0.020204       0.105626              9.601606       8.893214       2.448432       3.439706       9.240446       1.835027      10.671157           0.001195
           92              C       4.276891       4.879062       3.162284      -0.133129      24.696874 0.39094666E+03  0.90515509E+04                                 7.535115                            6.642059      -0.235456       1.920878                    0.997834      29.238886      86.537820       0.625146       0.423174      -1.048075      -0.088307       0.036006       0.044994       0.105447       0.016627       0.009353      -0.001436      -0.043253      -0.001157      -0.030021       0.002445       0.027576              8.164879       6.709963       1.646030       0.083325      11.524075       0.424512       6.260598           0.000544
           93              C       3.244368       3.911242       3.447798      -0.106872      24.449182 0.38123304E+03  0.87977508E+04                                 7.720691                            6.744481      -0.551231       1.841595                    0.997073      28.572329      85.260741       0.593181       0.447443      -1.030458       0.067091      -0.035884      -0.038307       0.085184      -0.004596      -0.020538       0.032106      -0.104644      -0.102262      -0.058469      -0.020954       0.079422              8.470379       7.031468       1.568780       0.669099      12.191277       0.764908       6.188392           0.001104
           94              C       3.885840       1.698368       4.239451      -0.171208      27.436117 0.38736863E+03  0.88747168E+04                                 7.997642                            6.554410      -0.040352       1.994026                    0.998494      28.279564      81.048581       0.642839       0.415886      -1.061343       0.013620       0.059486      -0.051424       0.079803      -0.019302      -0.013094      -0.050308      -0.015237       0.111926      -0.059188      -0.009770       0.068958              9.057833       9.040059      -0.228005       4.125591       8.235849      -0.648081       9.897591           0.010554
           95              C       5.071330       2.063642       5.025696       0.065482      31.066721 0.41077150E+03  0.94660881E+04                                 8.578689                            6.760822       0.012289       2.017055                    0.999567      26.278418      73.389750       0.636951       0.417282      -1.069844      -0.015303      -0.016355      -0.009011       0.024143       0.021531       0.042874       0.026609       0.072092       0.001879      -0.050283      -0.023982       0.074265              9.612872      12.150307       0.347135       3.298385       6.237879       2.523714      10.450430           0.074568
           96              C       4.912195       2.723008       6.221826      -0.143244      30.362460 0.42468155E+03  0.99983090E+04                                 8.563076                            6.981177      -0.042380       1.959764                    0.998971      29.992719      88.357359       0.604530       0.430353      -1.047839       0.032354      -0.001234       0.021070       0.038630      -0.020887      -0.018098      -0.016353       0.018910      -0.058315      -0.040394       0.006770       0.033623              9.237009       9.984648       0.570914       1.997412       6.260430       2.820043      11.465947           0.003291
           97              C       6.394982       1.792652       4.610403      -0.177062      31.318213 0.45472039E+03  0.10867621E+05                                 8.645594                            7.157349       0.043877       1.972936                    0.999217      30.774669      90.733082       0.606631       0.422465      -1.054864       0.020641      -0.002598       0.042737       0.047532      -0.006618      -0.002527       0.030693       0.017801       0.059696      -0.036372      -0.001212       0.037584              9.186904      11.739846       0.414597       1.253764       7.517975       2.720490       8.302891           0.048260
           98              C       2.303131       2.387081       0.922513       0.652677      21.206783 0.22539888E+03  0.45491524E+04                                 7.024100                            5.326542      -0.039777       2.053526                    0.999596      21.455059      59.360748       0.642920       0.472031      -1.019448      -0.034428       0.014572      -0.029973       0.047917      -0.079287      -0.027708       0.024515      -0.011031      -0.043680      -0.072452      -0.026284       0.098737              8.075441       7.612361       3.346013       2.206270       7.502680       0.288151       9.111282           0.000324
           99              C       2.449930       1.886312       2.302498      -0.275882      29.016220 0.42695187E+03  0.10048691E+05                                 8.389342                            6.939853      -0.241557       1.924973                    0.997182      29.644283      86.851558       0.615209       0.423012      -1.054082       0.051677       0.041097       0.047435       0.081299       0.037726       0.047477       0.051362       0.085054      -0.125223      -0.085422      -0.020202       0.105624              9.601579       8.893198       1.754639       3.840256       8.724257       1.537030      11.187281           0.001192
          100              C       4.276891       7.309851       2.644249      -0.133085      24.696133 0.39093309E+03  0.90511292E+04                                 7.534883                            6.641876      -0.235332       1.920926                    0.997836      29.237965      86.533679       0.625166       0.423166      -1.048084      -0.088311      -0.057009       0.008669       0.105470      -0.016397       0.009736      -0.008902      -0.025405       0.052366      -0.030000       0.002439       0.027561              8.164610       6.709766      -0.895165       1.383763       7.943345      -2.491212       9.840719           0.000544
          101              C       3.244368       7.546498       1.663335      -0.106871      24.448967 0.38122832E+03  0.87976044E+04                                 7.720635                            6.744439      -0.551230       1.841601                    0.997073      28.571990      85.259222       0.593184       0.447443      -1.030459       0.067086       0.051114      -0.011923       0.085178       0.020091       0.006292      -0.060860      -0.054867       0.047083      -0.058482      -0.020952       0.079435              8.470305       7.031399      -1.363740       1.024044       8.351334      -2.981661      10.028182           0.001105
          102              C       3.885840       1.723344      10.166030      -0.171242      27.437054 0.38738089E+03  0.88750697E+04                                 7.997817                            6.554505      -0.040293       1.994035                    0.998495      28.280135      81.050601       0.642835       0.415885      -1.061344       0.013616       0.014801       0.077231       0.079806       0.021002      -0.010166       0.046084      -0.007911       0.133803      -0.059191      -0.009751       0.068941              9.058079       9.040328      -3.459053      -2.260353       8.921153       1.043679       9.212756           0.010581
          103              C       5.071330       0.859799      10.089244       0.065313      31.068984 0.41080395E+03  0.94670111E+04                                 8.578993                            6.761002       0.012335       2.017052                    0.999567      26.279772      73.393913       0.636955       0.417272      -1.069853      -0.015271       0.015981      -0.009649       0.024119      -0.047895      -0.002802       0.002718       0.021296      -0.150668      -0.050349      -0.023947       0.074297              9.613264      12.150790      -3.030298      -1.348645      11.583413       0.562290       5.105588           0.074694
          104              C       4.912195      -0.505764      10.062206      -0.143260      30.362927 0.42468662E+03  0.99984619E+04                                 8.563142                            6.981196      -0.042346       1.959767                    0.998971      29.993128      88.358822       0.604532       0.430351      -1.047841       0.032355      -0.017613      -0.011609       0.038624       0.026132      -0.009039      -0.000351       0.047885       0.028470      -0.040413       0.006766       0.033647              9.237110       9.984741      -2.015321      -0.504287      12.606979       0.844061       5.119609           0.003321
          105              C       6.394982       1.354948      10.062206      -0.177181      31.320753 0.45476578E+03  0.10869002E+05                                 8.646094                            7.157737       0.043792       1.972887                    0.999217      30.776581      90.740633       0.606610       0.422469      -1.054859       0.020604      -0.035724      -0.023624       0.047527       0.005491      -0.004474       0.001434      -0.037859      -0.107391      -0.036425      -0.001192       0.037617              9.187458      11.740567      -1.293232      -0.267858      10.463305      -1.020436       5.358501           0.048349
          106              C       2.303131      10.495540       1.606016       0.652676      21.206838 0.22539964E+03  0.45491718E+04                                 7.024114                            5.326552      -0.039780       2.053524                    0.999596      21.455101      59.360908       0.642919       0.472031      -1.019447      -0.034428       0.018672       0.027606       0.047917       0.063639      -0.054810      -0.024102      -0.011746      -0.045821      -0.072453      -0.026284       0.098736              8.075454       7.612386      -3.583708       1.794589       8.958680       0.552474       7.655297           0.000322
          107              C       2.449930       9.550822       0.482346      -0.275883      29.016249 0.42695120E+03  0.10048672E+05                                 8.389356                            6.939853      -0.241560       1.924973                    0.997182      29.644249      86.851448       0.615208       0.423013      -1.054081       0.051676      -0.061629       0.011872       0.081299      -0.059979       0.008933      -0.034376       0.055635      -0.213487      -0.085423      -0.020201       0.105624              9.601606       8.893242      -4.203129      -0.400586      11.902654       0.298029       8.008921           0.001198
          108              C       4.276891       6.543088       5.008392      -0.133197      24.698162 0.39095932E+03  0.90519098E+04                                 7.535246                            6.642056      -0.235217       1.920929                    0.997835      29.240041      86.541325       0.625162       0.423160      -1.048085      -0.088320       0.020985      -0.053659       0.105452      -0.000215      -0.019060       0.010299      -0.027851       0.045047      -0.030006       0.002468       0.027538              8.165092       6.709936      -0.750831      -1.467094       7.209153       2.067369      10.576187           0.000544
          109              C       3.244368       7.274260       5.703791      -0.106856      24.449461 0.38123280E+03  0.87977594E+04                                 7.720841                            6.744553      -0.551299       1.841573                    0.997073      28.572344      85.261342       0.593167       0.447453      -1.030451       0.067096      -0.015235       0.050229       0.085188      -0.015489       0.014249       0.028736       0.000751       0.213907      -0.058465      -0.020950       0.079414              8.470604       7.031492      -0.205017      -1.693225       7.026947       2.217139      11.353372           0.001103
          110              C       3.885840      -3.421712       7.224370      -0.171219      27.436592 0.38737456E+03  0.88748893E+04                                 7.997735                            6.554458      -0.040353       1.994022                    0.998494      28.279850      81.049648       0.642836       0.415885      -1.061343       0.013618      -0.074281      -0.025804       0.079805      -0.001693       0.023264       0.004217      -0.095054      -0.127555      -0.059188      -0.009765       0.068953              9.057968       9.040177       3.686957      -1.865361      10.043585      -0.395488       8.090140           0.010564
          111              C       5.071330      -2.923441       6.514911       0.065430      31.067438 0.41078185E+03  0.94663816E+04                                 8.578783                            6.760877       0.012294       2.017051                    0.999567      26.278837      73.391018       0.636953       0.417279      -1.069847      -0.015294       0.000370       0.018666       0.024135       0.026367      -0.040081      -0.029336       0.067414      -0.012209      -0.050303      -0.023972       0.074275              9.612993      12.150458       2.682986      -1.949855       7.211797      -3.085991       9.476722           0.074605
          112              C       4.912195      -2.217244       5.345817      -0.143247      30.362460 0.42468118E+03  0.99982965E+04                                 8.563069                            6.981166      -0.042353       1.959771                    0.998971      29.992727      88.357323       0.604531       0.430352      -1.047840       0.032354       0.018865      -0.009460       0.038628      -0.005234       0.027141       0.016707       0.019531      -0.056492      -0.040401       0.006772       0.033629              9.237004       9.984639       1.444358      -1.493128       7.722345      -3.664084      10.004029           0.003299
          113              C       6.394982      -3.147600       6.957241      -0.177100      31.319018 0.45473452E+03  0.10868061E+05                                 8.645773                            7.157481       0.043845       1.972918                    0.999217      30.775312      90.735859       0.606622       0.422468      -1.054861       0.020631       0.038311      -0.019123       0.047529       0.001123       0.006996      -0.032138       0.015333       0.052258      -0.036388      -0.001206       0.037594              9.187107      11.740089       0.878536      -0.985968       5.750771      -1.700168      10.070462           0.048286
          114              C       2.303131       5.849379       8.286396       0.652672      21.206988 0.22540115E+03  0.45492134E+04                                 7.024160                            5.326580      -0.039794       2.053518                    0.999596      21.455221      59.361452       0.642916       0.472033      -1.019446      -0.034426      -0.033243       0.002369       0.047915       0.015648       0.082516      -0.000413       0.030716       0.081559      -0.072450      -0.026284       0.098734              8.075513       7.612432       0.237682      -4.000915       8.459656      -0.840621       8.154452           0.000324
          115              C       2.449930       7.294865       8.030082      -0.275882      29.016410 0.42695416E+03  0.10048759E+05                                 8.389363                            6.939855      -0.241569       1.924969                    0.997182      29.644422      86.852046       0.615211       0.423010      -1.054083       0.051678       0.020532      -0.059308       0.081300       0.022251      -0.056412      -0.016988       0.144599       0.053410      -0.085422      -0.020203       0.105626              9.601617       8.893226       2.448446      -3.439718       9.240452      -1.835027      10.671174           0.001194
          116              N       8.781998       9.961678       3.045483       0.053007      22.583809 0.31328810E+03  0.66922015E+04                                 6.699978                            5.624660      -0.183257       2.032595                    0.997804      22.790172      59.672911       0.757183       0.378687      -1.105068       0.075561       0.006810       0.039996       0.085764      -0.008780      -0.018859      -0.009272      -0.022429      -0.030405      -0.030583       0.010813       0.019770              7.675236       6.588277       0.623159      -2.603353       8.675372      -0.562139       7.762060           0.010250
          117              N       8.781998       3.900627       0.665118       0.052990      22.584034 0.31329116E+03  0.66922972E+04                                 6.700087                            5.624738      -0.183311       2.032574                    0.997804      22.790353      59.673928       0.757166       0.378693      -1.105061       0.075562       0.031230      -0.025894       0.085764      -0.011939       0.017034       0.016078      -0.010643       0.004940      -0.030582       0.010810       0.019773              7.675375       6.588402      -2.566232       0.762056       8.477335       0.676514       7.960389           0.010264
          118              N       8.781998       4.869696       7.104324       0.053014      22.583689 0.31328447E+03  0.66920989E+04                                 6.699940                            5.624616      -0.183221       2.032609                    0.997805      22.789972      59.672108       0.757189       0.378685      -1.105071       0.075558      -0.038042      -0.014101       0.085762       0.020722       0.001830      -0.006803       0.005411       0.053125      -0.030583       0.010814       0.019769              7.675209       6.588222       1.942962       1.841335       7.503552      -0.114466       8.933853           0.010244
          119              N       3.554002       2.526322       3.045483       0.053015      22.583611 0.31328506E+03  0.66921167E+04                                 6.699927                            5.624625      -0.183236       2.032603                    0.997805      22.790027      59.672335       0.757188       0.378686      -1.105070      -0.075560      -0.006810       0.039997       0.085764      -0.008780       0.018860       0.009273      -0.022430      -0.030401      -0.030583       0.010814       0.019770              7.675170       6.588217       0.623153       2.603312       8.675300       0.562127       7.761993           0.010245
          120              N       3.554002       8.587373       0.665118       0.052990      22.584170 0.31329362E+03  0.66923574E+04                                 6.700083                            5.624736      -0.183317       2.032571                    0.997804      22.790437      59.674028       0.757172       0.378690      -1.105064      -0.075562      -0.031230      -0.025894       0.085764      -0.011939      -0.017034      -0.016078      -0.010643       0.004941      -0.030582       0.010809       0.019773              7.675369       6.588395      -2.566227      -0.762052       8.477333      -0.676511       7.960379           0.010264
          121              N       3.554002       7.618304       7.104324       0.053006      22.583760 0.31328525E+03  0.66921303E+04                                 6.700000                            5.624657      -0.183246       2.032600                    0.997805      22.790057      59.672705       0.757178       0.378690      -1.105065      -0.075559       0.038041      -0.014101       0.085762       0.020721      -0.001830       0.006804       0.005412       0.053124      -0.030582       0.010813       0.019769              7.675287       6.588285       1.943000      -1.841362       7.503627       0.114470       8.933948           0.010250
          122              N       8.400816       6.244000       3.605047      -0.087917      29.787474 0.43797671E+03  0.10086233E+05                                 8.043404                            6.729908       0.219850       2.153346                    0.999035      24.575567      64.967414       0.685851       0.387792      -1.107984      -0.163569       0.000011       0.000097       0.163569       0.000000      -0.000051      -0.000007      -0.385572       0.385309      -0.257004       0.128436       0.128568              9.000058       4.419423       0.000005      -0.000046      11.289750      -0.000684      11.291002           0.000294
          123              N       3.935184       6.244000       3.605047      -0.087917      29.787469 0.43797659E+03  0.10086230E+05                                 8.043403                            6.729907       0.219851       2.153347                    0.999035      24.575563      64.967402       0.685851       0.387792      -1.107984       0.163569      -0.000011       0.000097       0.163569       0.000001       0.000051       0.000006      -0.385571       0.385309      -0.257004       0.128436       0.128568              9.000058       4.419422       0.000009       0.000047      11.289751       0.000695      11.291002           0.000293
          124              N       0.000000       6.244000       3.605047       0.742691      16.766631 0.20536875E+03  0.40010430E+04                                 5.581828                            4.810524      -0.131840       2.059932                    0.999664      20.182300      52.743478       0.744022       0.422553      -1.060773       0.000000      -0.000000      -0.000333       0.000333      -0.000001      -0.000000      -0.000000       0.108220      -0.108812      -0.036271      -0.035975       0.072245              5.632623       3.965641       0.000003       0.000000       6.465673       0.000000       6.466554          -0.000056
          125              O      10.949434      10.671620       0.247662      -0.654500      43.128606 0.58382610E+03  0.14304791E+05                                 9.706351                            7.429911       0.427086       2.172375                    0.996351      28.645541      75.631397       0.705007       0.354581      -1.144307      -0.018902      -0.042744       0.011312       0.048087       0.008028      -0.019577      -0.072207       0.048127      -0.084504      -0.092536       0.025934       0.066602             11.776647      13.947676       5.631407      -4.764818      10.569256      -4.130262      10.813007           0.000548
          126              O       9.382762       9.179929       0.506138      -0.612505      32.773074 0.48579318E+03  0.11357281E+05                                 7.947160                            6.717966       0.914602       2.328083                    0.998572      27.794853      71.459469       0.752017       0.348382      -1.150467       0.066025      -0.003809      -0.005485       0.066362       0.005281       0.068627      -0.012858      -0.059038      -0.171724      -0.104396       0.044594       0.059801              8.632038       8.089229       4.437741       0.929874      10.385733       1.056112       7.421152           0.000684
          127              O      10.949434       1.122671       1.449200      -0.654503      43.129072 0.58383328E+03  0.14305017E+05                                 9.706440                            7.429972       0.427075       2.172371                    0.996351      28.645635      75.631896       0.705001       0.354582      -1.144305      -0.018903       0.031169       0.031362       0.048087      -0.020968       0.002837       0.043978      -0.000763      -0.231179      -0.092536       0.025935       0.066601             11.776753      13.947830      -6.942225      -2.494568      14.329080       1.959603       7.053351           0.000550
          128              O       9.382762       2.092364       2.611804      -0.612503      32.773324 0.48579863E+03  0.11357445E+05                                 7.947216                            6.718017       0.914590       2.328079                    0.998572      27.794919      71.459850       0.752012       0.348383      -1.150466       0.066023      -0.002847       0.006042       0.066360       0.056790      -0.038889       0.056390       0.016364       0.054478      -0.104395       0.044595       0.059800              8.632093       8.089288      -1.413586      -4.308166       7.247706       0.755649      10.559286           0.000684
          129              O      10.949434       6.937708       9.118063      -0.654500      43.129331 0.58383630E+03  0.14305114E+05                                 9.706486                            7.429998       0.427070       2.172370                    0.996350      28.645668      75.632103       0.704999       0.354583      -1.144304      -0.018903       0.011574      -0.042672       0.048085       0.012940       0.016742       0.028228       0.124303       0.144013      -0.092536       0.025934       0.066602             11.776822      13.947911       1.310747       7.259491       7.175241       2.170688      14.207313           0.000547
          130              O       9.382762       7.459707       7.696982      -0.612504      32.773575 0.48580205E+03  0.11357548E+05                                 7.947270                            6.718050       0.914580       2.328076                    0.998572      27.794951      71.460071       0.752008       0.348384      -1.150465       0.066021       0.006654      -0.000556       0.066357      -0.062072      -0.029734      -0.043533       0.038633       0.121289      -0.104393       0.044592       0.059801              8.632165       8.089351      -3.024221       3.378333       9.077034      -1.811794       8.730110           0.000686
          131              O       1.386566       1.816380       0.247662      -0.654499      43.128848 0.58382974E+03  0.14304906E+05                                 9.706399                            7.429944       0.427087       2.172376                    0.996351      28.645573      75.631617       0.705003       0.354582      -1.144306       0.018902       0.042743       0.011313       0.048086       0.008028       0.019577       0.072208       0.048127      -0.084505      -0.092537       0.025934       0.066602             11.776707      13.947753       5.631444       4.764837      10.569311       4.130283      10.813056           0.000549
          132              O       2.953238       3.308071       0.506138      -0.612506      32.773362 0.48579822E+03  0.11357432E+05                                 7.947221                            6.718013       0.914592       2.328079                    0.998572      27.794915      71.459806       0.752012       0.348383      -1.150466      -0.066024       0.003809      -0.005484       0.066361       0.005282      -0.068627       0.012858      -0.059037      -0.171724      -0.104396       0.044595       0.059801              8.632109       8.089300       4.437788      -0.929884      10.385814      -1.056116       7.421211           0.000683
          133              O       1.386566      11.365329       1.449200      -0.654501      43.128793 0.58382890E+03  0.14304879E+05                                 9.706387                            7.429934       0.427083       2.172374                    0.996351      28.645577      75.631592       0.705004       0.354581      -1.144306       0.018903      -0.031169       0.031361       0.048087      -0.020968      -0.002836      -0.043979      -0.000764      -0.231178      -0.092536       0.025934       0.066601             11.776688      13.947747      -6.942185       2.494549      14.329005      -1.959594       7.053312           0.000549
          134              O       2.953238      10.395636       2.611804      -0.612504      32.773243 0.48579727E+03  0.11357404E+05                                 7.947197                            6.718003       0.914590       2.328078                    0.998572      27.794917      71.459789       0.752013       0.348383      -1.150466      -0.066023       0.002847       0.006042       0.066360       0.056790       0.038888      -0.056390       0.016364       0.054478      -0.104395       0.044594       0.059800              8.632071       8.089270      -1.413583       4.308154       7.247687      -0.755649      10.559257           0.000685
          135              O       1.386566       5.550292       9.118063      -0.654499      43.129242 0.58383492E+03  0.14305070E+05                                 9.706470                            7.429986       0.427071       2.172370                    0.996350      28.645652      75.632020       0.705000       0.354582      -1.144304       0.018903      -0.011574      -0.042671       0.048084       0.012941      -0.016742      -0.028228       0.124303       0.144013      -0.092536       0.025934       0.066603             11.776801      13.947888       1.310749      -7.259476       7.175233      -2.170686      14.207283           0.000547
          136              O       2.953238       5.028293       7.696982      -0.612504      32.773481 0.48580042E+03  0.11357499E+05                                 7.947249                            6.718035       0.914582       2.328076                    0.998572      27.794934      71.459969       0.752010       0.348384      -1.150465      -0.066020      -0.006654      -0.000556       0.066357      -0.062072       0.029734       0.043532       0.038634       0.121290      -0.104393       0.044592       0.059801              8.632140       8.089320      -3.024208      -3.378316       9.077017       1.811790       8.730082           0.000685
          137              O       0.000000       7.335763       2.974645      -0.537750      30.020955 0.50353923E+03  0.11875253E+05                                 7.507135                            6.909148       0.903067       2.322044                    0.999190      27.661950      71.370023       0.730549       0.355506      -1.144947      -0.000001      -0.030756       0.017748       0.035510      -0.003560      -0.006163      -0.168338      -0.023872      -0.364626      -0.218954       0.049024       0.169930              7.566075       7.164230      -0.130706      -0.226399       9.348236      -2.739097       6.185759          -0.000011
          138              O       0.000000       5.152237       2.974645      -0.537751      30.021403 0.50354917E+03  0.11875553E+05                                 7.507235                            6.909238       0.903063       2.322042                    0.999190      27.662060      71.370635       0.730541       0.355508      -1.144944       0.000001       0.030757       0.017749       0.035511      -0.003560       0.006163       0.168340      -0.023868      -0.364632      -0.218957       0.049027       0.169930              7.566176       7.164332      -0.130708       0.226404       9.348354       2.739140       6.185842          -0.000006
          139              O       0.000000       6.244000       4.865635      -0.537397      30.010868 0.50329189E+03  0.11867943E+05                                 7.505315                            6.907338       0.903422       2.322230                    0.999191      27.657398      71.353462       0.730664       0.355494      -1.144958       0.000000      -0.000000      -0.035786       0.035786       0.007117      -0.000000       0.000001       0.267560       0.510021      -0.218973       0.048966       0.170007              7.564271       7.162199       0.261324       0.000001       4.603215       0.000006      10.927400          -0.000008

******************************************************
Auxiliary information for the entire system
The total spin magnetic moment of the unit cell is   0.948879
The total net atomic charge of the unit cell is   -0.000001
Accuracy of reproducing the electrostatic potential in the unit cell:
  The inner radius (bohr) =    5.0000
  The outer radius (bohr) =   12.0000
  Valid grid points have density less than (e/(bohr^3)) =    0.0001
  The number of valid grid points were=        35295
  The rms potential error without charges in kcal/mol is=     12.89239
  The rms potential error with partial charges in kcal/mol is=      0.86548
  The RRMSE value at monopole order=      0.06713
  The rms potential error with partial charges and cloud penetration in kcal/mol is=      0.87088
  The RRMSE value at monopole order with cloud penetration is=      0.06755
  The rms potential error with partial charges and atomic dipoles in kcal/mol is=      1.75227
  The RRMSE value at dipole order=      0.13592
  The rms potential error with partial charges, atomic dipoles and cloud penetration in kcal/mol is=      1.74839
  The RRMSE value at dipole order with cloud penetration=      0.13561

******************************************************
The electron densities and ab initio electrostatic potential were computed in VASP using the PBE functional and
projector augmented wave method. See the main text of the journal article for a description of computational details.
The atomic charges, dipoles, and quadrupoles were computed with the DDEC6 method as described in
(a) T. A. Manz and N. Gabaldon Limas, RSC Adv. 6 (2016) 47771-47801 DOI: 10.1039/c6ra04656h
(b) N. Gabaldon Limas and T. A. Manz, RSC Adv. 8 (2018) 2678-2707 DOI: 10.1039/c7ra11829e.
For each atom in the material, the electron cloud parameters were fit to the spherically averaged atom-in-material
electron density using radial positions for which this density was between 10^-4 and 10^-2 electrons per cubic bohr.
The polarizabilities, dispersion coefficients, and quantum Drude oscillator (QDO) parameters were fit using the MCLF method.
The magnetic structure of the system was optimized in VASP from the default ferromagnetic initial guess using spin polarization.
The atomic spin moments (ASMs) were computed on this optimized magnetic structure using the DDEC6 partition as inputs
to the method of T. A. Manz and D. S. Sholl, J. Chem. Theory Comput. 7 (2011) 4146-4164 DOI: 10.1021/ct200539n.
The RMSE and RRMSE were computed using a uniform grid with Ewald summation.
