# Supplementary material for: A collection of forcefield precursors for metal–organic frameworks
Source: RSC Adv. 2019 Nov 13;9(63):36492–507. doi: 10.1039/c9ra07327b (PMC9075174; doi:10.1039/c9ra07327b)
Supplement: RA-009-C9RA07327B-s5873 [file RA-009-C9RA07327B-s5873.xyz]

  108
jmolscript: load "" {1 1 1} spacegroup "x,y,z" unitcell [{      8.395000     0.000000     0.000000 }, {      0.000000     9.562000     0.000000 }, {      0.000000     0.000000    16.475000 }]
Cd     5.158811     0.999420    15.463270     0.880491
Cd     3.236189     8.562580     7.225770     0.880491
Cd     0.961311     3.781580    15.463270     0.880491
Cd     7.433689     5.780420     7.225770     0.880491
H      5.439960     2.587477     8.764700     0.105766
H      4.868260     3.598181     7.664170     0.149419
H      4.385548     4.683468     9.784503     0.119910
H      5.427367     5.826127    10.196377     0.144039
H      7.822461     3.459532     9.609868     0.112499
H      7.588241     4.855584    10.346300     0.117512
H      5.213295     3.851574    14.117427     0.102403
H      6.127511     4.981802    12.306825     0.139154
H      6.635408     1.411351    10.474805     0.130136
H      5.779958     0.382480    12.371078     0.099640
H      2.955040     6.974523     0.527200     0.105766
H      3.526739     5.963819    15.901670     0.149419
H      4.009452     4.878532     1.547003     0.119910
H      2.967632     3.735873     1.958878     0.144040
H      0.572539     6.102468     1.372368     0.112499
H      0.806760     4.706416     2.108800     0.117512
H      3.181705     5.710426     5.879927     0.102403
H      2.267489     4.580198     4.069325     0.139154
H      1.759592     8.150649     2.237305     0.130136
H      2.615042     9.179520     4.133578     0.099640
H      1.242460     2.193523     8.764700     0.105766
H      0.670760     1.182819     7.664170     0.149419
H      0.188048     0.097532     9.784503     0.119910
H      1.229867     8.516873    10.196377     0.144040
H      3.624961     1.321468     9.609868     0.112499
H      3.390740     9.487416    10.346300     0.117512
H      1.015795     0.929426    14.117427     0.102403
H      1.930010     9.361198    12.306825     0.139153
H      2.437908     3.369649    10.474805     0.130137
H      1.582457     4.398520    12.371078     0.099640
H      7.152540     7.368477     0.527200     0.105766
H      7.724239     8.379181    15.901670     0.149419
H      8.206952     9.464468     1.547003     0.119910
H      7.165133     1.045127     1.958878     0.144039
H      4.770039     8.240532     1.372368     0.112499
H      5.004259     0.074584     2.108800     0.117512
H      7.379205     8.632574     5.879927     0.102403
H      6.464989     0.200802     4.069325     0.139154
H      5.957092     6.192351     2.237305     0.130137
H      6.812542     5.163480     4.133578     0.099640
C      5.688452     3.318014     8.143593    -0.290185
C      6.695852     2.788853     7.133675     0.632304
C      5.099123     5.278224     9.440669    -0.272218
C      4.513152     6.197132     8.377208     0.638099
C      7.129873     4.046638    10.005597    -0.193959
C      5.526428     3.349569    13.374405     0.107773
C      6.063708     4.034208    12.292656    -0.186098
C      6.505285     3.318014    11.189491     0.153693
C      6.370965     1.937261    11.221287    -0.203483
C      5.845439     1.330074    12.355261     0.091815
C      2.706548     6.243986    16.381092    -0.290185
C      1.699148     6.773147    15.371175     0.632305
C      3.295877     4.283776     1.203169    -0.272218
C      3.881848     3.364868     0.139708     0.638099
C      1.265126     5.515362     1.768097    -0.193959
C      2.868571     6.212431     5.136905     0.107773
C      2.331291     5.527792     4.055156    -0.186099
C      1.889714     6.243986     2.951990     0.153693
C      2.024034     7.624739     2.983787    -0.203483
C      2.549562     8.231926     4.117762     0.091814
C      1.490952     1.462986     8.143593    -0.290185
C      2.498352     1.992147     7.133675     0.632305
C      0.901623     9.064776     9.440669    -0.272218
C      0.315652     8.145868     8.377208     0.638099
C      2.932373     0.734362    10.005597    -0.193959
C      1.328928     1.431431    13.374405     0.107773
C      1.866208     0.746792    12.292656    -0.186098
C      2.307785     1.462986    11.189491     0.153693
C      2.173465     2.843739    11.221287    -0.203483
C      1.647938     3.450926    12.355261     0.091815
C      6.904048     8.099014    16.381092    -0.290185
C      5.896648     7.569853    15.371175     0.632305
C      7.493377     0.497224     1.203169    -0.272218
C      8.079348     1.416132     0.139708     0.638099
C      5.462626     8.827638     1.768097    -0.193959
C      7.066071     8.130569     5.136905     0.107773
C      6.528791     8.815208     4.055156    -0.186098
C      6.087214     8.099014     2.951990     0.153693
C      6.221534     6.718261     2.983787    -0.203483
C      6.747061     6.111074     4.117762     0.091814
N      6.200547     4.459047     8.926485    -0.054940
N      5.429886     2.012801    13.420865    -0.221967
N      2.194453     5.102953     0.688985    -0.054940
N      2.965114     7.549199     5.183365    -0.221967
N      2.003047     0.321953     8.926485    -0.054940
N      1.232386     2.768199    13.420865    -0.221967
N      6.391953     9.240047     0.688985    -0.054940
N      7.162614     6.793801     5.183365    -0.221967
O      7.429575     3.629926     6.530855    -0.590061
O      6.716000     1.567881     6.899071    -0.579081
O      5.136229     6.413138     7.331705    -0.566029
O      3.400479     6.743505     8.646080    -0.566632
O      0.965425     5.932074    14.768355    -0.590061
O      1.679000     7.994119    15.136571    -0.579080
O      3.258771     3.148862    15.569204    -0.566029
O      4.994521     2.818495     0.408580    -0.566632
O      3.232075     1.151074     6.530855    -0.590062
O      2.518500     3.213119     6.899071    -0.579080
O      0.938729     7.929862     7.331705    -0.566029
O      7.597979     7.599495     8.646080    -0.566632
O      5.162925     8.410926    14.768355    -0.590061
O      5.876500     6.348881    15.136571    -0.579080
O      7.456271     1.632138    15.569204    -0.566029
O      0.797021     1.962505     0.408580    -0.566632

The following XYZ coordinates are in angstroms. Other properties are in atomic units.
The sperically averaged electron density of each atom fit to a function of the form exp(a - br)
eigen_1, eigen_2 and eigen_3 are the three eigenvalues of traceless quadrupole moment tensor
  atom number  atomic symbol              X              Y              Z     net charge C6 coefficient C8 coefficient C10 coefficient fluctuating dipole atomic polarizability isotropic forcefield polarizability              a              b squared Pearson coefficient          <r^3>          <r^4>         wp_QDO          m_QDO          q_QDO       dipole_x       dipole_y       dipole_z         dipole            Qxy            Qxz            Qyz     Q(x^2-y^2)  Q(3z^2 - R^2)        eigen_1        eigen_2        eigen_3 static polarizability      alpha(xx)      alpha(xy)      alpha(xz)      alpha(yy)      alpha(yz)      alpha(zz) atomic spin moment
            1             Cd       5.158811       0.999420      15.463270       0.880491     151.838304 0.41950538E+04  0.15789654E+06                                21.470510                           19.949596       1.112076       2.055148                    0.996755      78.017575     207.325110       0.457414       0.355764      -1.218589      -0.057352       0.013871      -0.004697       0.059192       0.088526      -0.083052       0.125018       0.190279      -0.326330      -0.241153       0.052213       0.188941             23.162958      19.836224      -4.472697       1.293130      28.075010      -5.577381      21.577639           0.000002
            2             Cd       3.236189       8.562580       7.225770       0.880491     151.838278 0.41950530E+04  0.15789651E+06                                21.470508                           19.949595       1.112075       2.055148                    0.996755      78.017566     207.325082       0.457414       0.355764      -1.218588       0.057352      -0.013870      -0.004697       0.059193       0.088526       0.083052      -0.125018       0.190279      -0.326331      -0.241153       0.052212       0.188941             23.162955      19.836221      -4.472696      -1.293132      28.075006       5.577378      21.577639           0.000002
            3             Cd       0.961311       3.781580      15.463270       0.880491     151.838294 0.41950535E+04  0.15789653E+06                                21.470510                           19.949596       1.112075       2.055148                    0.996755      78.017572     207.325101       0.457414       0.355764      -1.218588      -0.057353      -0.013871      -0.004697       0.059193      -0.088526      -0.083052      -0.125018       0.190279      -0.326330      -0.241153       0.052212       0.188941             23.162957      19.836224       4.472697       1.293131      28.075008       5.577381      21.577638           0.000002
            4             Cd       7.433689       5.780420       7.225770       0.880491     151.838303 0.41950537E+04  0.15789654E+06                                21.470511                           19.949596       1.112075       2.055148                    0.996755      78.017573     207.325106       0.457414       0.355764      -1.218588       0.057353       0.013871      -0.004697       0.059193      -0.088526       0.083052       0.125018       0.190279      -0.326330      -0.241153       0.052212       0.188941             23.162958      19.836222       4.472695      -1.293131      28.075010      -5.577379      21.577641           0.000002
            5              H       5.439960       2.587477       8.764700       0.105766       1.115561 0.90764933E+01  0.93459442E+02                                 1.874245                            1.832082      -1.430921       2.178220                    0.991845       4.181597      12.638073       0.428941       1.386766      -0.683710      -0.001988      -0.016941       0.012371       0.021071       0.003419       0.003439      -0.002394      -0.003411       0.005041      -0.006741       0.002932       0.003809              1.893035       1.695483       0.209780      -0.114501       1.985111      -0.404784       1.998511          -0.000003
            6              H       4.868260       3.598181       7.664170       0.149419       0.999809 0.78288191E+01  0.77982038E+02                                 1.780515                            1.733880      -1.402232       2.227820                    0.991884       3.856086      11.605595       0.427006       1.440036      -0.674731      -0.025667       0.009219      -0.017661       0.032492      -0.004287       0.004193       0.002968      -0.008786       0.006478      -0.009401       0.003566       0.005835              1.800440       2.114349      -0.151696       0.381218       1.592124      -0.095400       1.694847           0.000001
            7              H       4.385548       4.683468       9.784503       0.119910       1.066570 0.84743044E+01  0.85410560E+02                                 1.800617                            1.757708      -1.237340       2.284660                    0.993597       3.870928      11.415143       0.444506       1.367165      -0.689067      -0.018638      -0.019332       0.002975       0.027018       0.003388      -0.005114       0.003706      -0.002428      -0.027327      -0.012152       0.003997       0.008154              1.820930       1.962244       0.366221      -0.219654       1.879070      -0.239100       1.621475          -0.000004
            8              H       5.427367       5.826127      10.196377       0.144039       1.095668 0.87251803E+01  0.87839364E+02                                 1.797306                            1.759209      -1.004924       2.417385                    0.996473       3.502290      10.041895       0.457404       1.330123      -0.699688       0.013429       0.019487       0.024091       0.033771      -0.002705       0.002756       0.013247      -0.000529      -0.000038      -0.014189       0.000812       0.013377              1.804599       1.614752       0.086583       0.261956       1.831608       0.231926       1.967438          -0.000001
            9              H       7.822461       3.459532       9.609868       0.112499       1.050949 0.81107515E+01  0.81064540E+02                                 1.800935                            1.731295      -1.254295       2.275435                    0.992564       3.918372      11.604369       0.442205       1.385838      -0.684961       0.017267      -0.021237      -0.015739       0.031574      -0.001942      -0.002345       0.004323      -0.001330      -0.006039      -0.005044      -0.000993       0.006038              1.838166       2.093983      -0.455768      -0.234821       1.763721       0.179113       1.656795          -0.000004
           10              H       7.588241       4.855584      10.346300       0.117512       1.170605 0.94762492E+01  0.97169583E+02                                 1.854464                            1.813050      -1.035045       2.383325                    0.996337       3.662651      10.520262       0.459196       1.300812      -0.705196       0.014246       0.029709       0.013356       0.035552       0.006813       0.004490       0.006215      -0.002322      -0.011585      -0.007555      -0.004878       0.012434              1.862137       1.835785       0.320756       0.148517       2.081618       0.128986       1.669010          -0.000003
           11              H       5.213295       3.851574      14.117427       0.102403       1.119720 0.79287057E+01  0.78798026E+02                                 1.872747                            1.710825      -1.282515       2.268232                    0.993746       3.873635      11.440158       0.445198       1.384331      -0.685134      -0.014667       0.031819       0.037190       0.051095      -0.005226      -0.007137       0.005883      -0.014374       0.017108      -0.013295      -0.000859       0.014153              1.963017       1.643451      -0.180398      -0.441785       1.822223       0.502433       2.423376           0.000001
           12              H       6.127511       4.981802      12.306825       0.139154       1.052601 0.79512287E+01  0.77974505E+02                                 1.716566                            1.658296      -1.048239       2.396990                    0.997453       3.396426       9.517087       0.481578       1.296944      -0.706250       0.003703       0.038504       0.003639       0.038853       0.003231      -0.006725      -0.002109      -0.022470      -0.011735      -0.013921      -0.000283       0.014204              1.719033       1.378633       0.055789      -0.012664       2.184184       0.031114       1.594283          -0.000000
           13              H       6.635408       1.411351      10.474805       0.130136       0.977542 0.71874986E+01  0.69190628E+02                                 1.670668                            1.602619      -0.990130       2.417709                    0.997817       3.490817       9.906199       0.474813       1.340028      -0.695817       0.008243      -0.019318      -0.030032       0.036648       0.004326      -0.010137       0.002199      -0.024046       0.016445      -0.019773       0.009466       0.010307              1.689589       1.527065      -0.175248      -0.234939       1.610861       0.300291       1.930841          -0.000005
           14              H       5.779958       0.382480      12.371078       0.099640       1.136220 0.84018591E+01  0.82826111E+02                                 1.750335                            1.659207      -0.854383       2.469091                    0.998987       3.398946       9.286209       0.505658       1.228731      -0.721998      -0.001785      -0.050677      -0.001749       0.050738      -0.000226      -0.006705       0.007104      -0.026978      -0.000424      -0.016446      -0.000414       0.016860              1.768075       1.434892       0.084943      -0.004365       2.358900      -0.117385       1.510433          -0.000004
           15              H       2.955040       6.974523       0.527200       0.105766       1.115561 0.90764984E+01  0.93459508E+02                                 1.874246                            1.832083      -1.430921       2.178221                    0.991845       4.181597      12.638074       0.428941       1.386766      -0.683710       0.001988       0.016941       0.012371       0.021071       0.003419      -0.003439       0.002394      -0.003411       0.005041      -0.006741       0.002932       0.003809              1.893035       1.695483       0.209780       0.114501       1.985111       0.404784       1.998512          -0.000003
           16              H       3.526739       5.963819      15.901670       0.149419       0.999809 0.78288123E+01  0.77981954E+02                                 1.780514                            1.733880      -1.402232       2.227821                    0.991884       3.856086      11.605594       0.427007       1.440036      -0.674731       0.025667      -0.009219      -0.017661       0.032492      -0.004287      -0.004193      -0.002968      -0.008786       0.006478      -0.009401       0.003566       0.005835              1.800439       2.114348      -0.151696      -0.381217       1.592123       0.095400       1.694846           0.000001
           17              H       4.009452       4.878532       1.547003       0.119910       1.066570 0.84743022E+01  0.85410540E+02                                 1.800617                            1.757709      -1.237340       2.284660                    0.993597       3.870928      11.415147       0.444506       1.367166      -0.689067       0.018638       0.019332       0.002975       0.027018       0.003388       0.005114      -0.003706      -0.002428      -0.027327      -0.012152       0.003997       0.008154              1.820930       1.962244       0.366220       0.219654       1.879070       0.239100       1.621476          -0.000004
           18              H       2.967632       3.735873       1.958878       0.144040       1.095668 0.87251867E+01  0.87839440E+02                                 1.797306                            1.759209      -1.004923       2.417385                    0.996473       3.502290      10.041894       0.457404       1.330122      -0.699688      -0.013429      -0.019487       0.024091       0.033771      -0.002705      -0.002756      -0.013247      -0.000529      -0.000038      -0.014189       0.000812       0.013377              1.804599       1.614753       0.086582      -0.261957       1.831607      -0.231926       1.967438          -0.000002
           19              H       0.572539       6.102468       1.372368       0.112499       1.050949 0.81107530E+01  0.81064554E+02                                 1.800935                            1.731295      -1.254295       2.275435                    0.992564       3.918373      11.604370       0.442205       1.385837      -0.684961      -0.017267       0.021237      -0.015739       0.031574      -0.001942       0.002345      -0.004323      -0.001330      -0.006039      -0.005044      -0.000993       0.006038              1.838166       2.093982      -0.455768       0.234821       1.763721      -0.179113       1.656795          -0.000004
           20              H       0.806760       4.706416       2.108800       0.117512       1.170606 0.94762528E+01  0.97169634E+02                                 1.854464                            1.813051      -1.035046       2.383324                    0.996336       3.662653      10.520270       0.459196       1.300812      -0.705196      -0.014246      -0.029709       0.013356       0.035552       0.006813      -0.004490      -0.006215      -0.002322      -0.011585      -0.007555      -0.004878       0.012434              1.862138       1.835784       0.320756      -0.148516       2.081620      -0.128986       1.669010          -0.000003
           21              H       3.181705       5.710426       5.879927       0.102403       1.119720 0.79287079E+01  0.78798053E+02                                 1.872747                            1.710825      -1.282515       2.268232                    0.993746       3.873635      11.440158       0.445198       1.384331      -0.685134       0.014667      -0.031819       0.037191       0.051095      -0.005226       0.007137      -0.005883      -0.014374       0.017108      -0.013295      -0.000859       0.014153              1.963017       1.643451      -0.180399       0.441786       1.822223      -0.502432       2.423376           0.000001
           22              H       2.267489       4.580198       4.069325       0.139154       1.052601 0.79512316E+01  0.77974544E+02                                 1.716566                            1.658296      -1.048240       2.396990                    0.997453       3.396427       9.517092       0.481578       1.296944      -0.706249      -0.003703      -0.038504       0.003639       0.038853       0.003231       0.006725       0.002109      -0.022470      -0.011735      -0.013921      -0.000283       0.014204              1.719034       1.378633       0.055788       0.012664       2.184184      -0.031114       1.594284          -0.000000
           23              H       1.759592       8.150649       2.237305       0.130136       0.977542 0.71874954E+01  0.69190594E+02                                 1.670668                            1.602619      -0.990131       2.417708                    0.997817       3.490817       9.906201       0.474813       1.340028      -0.695816      -0.008243       0.019318      -0.030032       0.036648       0.004326       0.010137      -0.002199      -0.024046       0.016445      -0.019773       0.009466       0.010307              1.689589       1.527065      -0.175248       0.234938       1.610862      -0.300291       1.930840          -0.000005
           24              H       2.615042       9.179520       4.133578       0.099640       1.136221 0.84018654E+01  0.82826188E+02                                 1.750335                            1.659207      -0.854384       2.469091                    0.998987       3.398948       9.286215       0.505658       1.228731      -0.721998       0.001785       0.050677      -0.001749       0.050738      -0.000226       0.006705      -0.007104      -0.026978      -0.000424      -0.016446      -0.000414       0.016860              1.768075       1.434892       0.084942       0.004365       2.358901       0.117384       1.510433          -0.000004
           25              H       1.242460       2.193523       8.764700       0.105766       1.115561 0.90764904E+01  0.93459404E+02                                 1.874245                            1.832082      -1.430920       2.178221                    0.991845       4.181596      12.638069       0.428941       1.386766      -0.683710      -0.001988       0.016941       0.012371       0.021071      -0.003419       0.003439       0.002394      -0.003411       0.005041      -0.006741       0.002932       0.003809              1.893034       1.695483      -0.209780      -0.114501       1.985111       0.404784       1.998510          -0.000003
           26              H       0.670760       1.182819       7.664170       0.149419       0.999809 0.78288185E+01  0.77982030E+02                                 1.780515                            1.733880      -1.402232       2.227821                    0.991884       3.856086      11.605594       0.427007       1.440036      -0.674731      -0.025667      -0.009219      -0.017661       0.032492       0.004287       0.004193      -0.002968      -0.008786       0.006478      -0.009401       0.003566       0.005835              1.800440       2.114349       0.151696       0.381218       1.592124       0.095400       1.694847           0.000001
           27              H       0.188048       0.097532       9.784503       0.119910       1.066569 0.84742947E+01  0.85410439E+02                                 1.800616                            1.757708      -1.237338       2.284661                    0.993597       3.870926      11.415137       0.444506       1.367165      -0.689067      -0.018638       0.019332       0.002975       0.027018      -0.003388      -0.005114      -0.003706      -0.002428      -0.027327      -0.012152       0.003997       0.008154              1.820929       1.962243      -0.366220      -0.219654       1.879069       0.239100       1.621475          -0.000004
           28              H       1.229867       8.516873      10.196377       0.144040       1.095668 0.87251787E+01  0.87839337E+02                                 1.797305                            1.759208      -1.004923       2.417385                    0.996473       3.502290      10.041892       0.457404       1.330122      -0.699688       0.013429      -0.019487       0.024091       0.033771       0.002705       0.002756      -0.013247      -0.000529      -0.000038      -0.014189       0.000812       0.013377              1.804598       1.614751      -0.086582       0.261956       1.831607      -0.231926       1.967437          -0.000002
           29              H       3.624961       1.321468       9.609868       0.112499       1.050950 0.81107579E+01  0.81064611E+02                                 1.800935                            1.731295      -1.254295       2.275435                    0.992564       3.918373      11.604369       0.442206       1.385837      -0.684961       0.017267       0.021237      -0.015739       0.031574       0.001942      -0.002345      -0.004323      -0.001330      -0.006039      -0.005044      -0.000993       0.006037              1.838166       2.093983       0.455768      -0.234821       1.763721      -0.179113       1.656795          -0.000004
           30              H       3.390740       9.487416      10.346300       0.117512       1.170604 0.94762392E+01  0.97169461E+02                                 1.854463                            1.813050      -1.035045       2.383325                    0.996337       3.662650      10.520260       0.459196       1.300812      -0.705196       0.014246      -0.029709       0.013356       0.035552      -0.006813       0.004490      -0.006215      -0.002322      -0.011585      -0.007555      -0.004878       0.012434              1.862137       1.835784      -0.320755       0.148516       2.081617      -0.128985       1.669009          -0.000003
           31              H       1.015795       0.929426      14.117427       0.102403       1.119719 0.79287007E+01  0.78797969E+02                                 1.872747                            1.710825      -1.282515       2.268232                    0.993746       3.873634      11.440157       0.445198       1.384332      -0.685134      -0.014667      -0.031819       0.037190       0.051095       0.005226      -0.007137      -0.005883      -0.014374       0.017108      -0.013295      -0.000859       0.014153              1.963016       1.643451       0.180398      -0.441785       1.822223      -0.502433       2.423376           0.000001
           32              H       1.930010       9.361198      12.306825       0.139153       1.052601 0.79512317E+01  0.77974543E+02                                 1.716566                            1.658297      -1.048241       2.396989                    0.997453       3.396427       9.517091       0.481578       1.296944      -0.706249       0.003703      -0.038504       0.003639       0.038853      -0.003231      -0.006725       0.002109      -0.022470      -0.011735      -0.013921      -0.000283       0.014204              1.719034       1.378633      -0.055788      -0.012664       2.184185      -0.031114       1.594284          -0.000000
           33              H       2.437908       3.369649      10.474805       0.130137       0.977541 0.71874921E+01  0.69190547E+02                                 1.670667                            1.602617      -0.990129       2.417709                    0.997817       3.490815       9.906191       0.474814       1.340027      -0.695817       0.008243       0.019318      -0.030032       0.036648      -0.004326      -0.010137      -0.002199      -0.024046       0.016445      -0.019773       0.009466       0.010307              1.689588       1.527064       0.175248      -0.234938       1.610860      -0.300291       1.930839          -0.000005
           34              H       1.582457       4.398520      12.371078       0.099640       1.136220 0.84018578E+01  0.82826091E+02                                 1.750334                            1.659206      -0.854383       2.469091                    0.998987       3.398946       9.286207       0.505659       1.228731      -0.721998      -0.001785       0.050677      -0.001749       0.050738       0.000226      -0.006705      -0.007104      -0.026978      -0.000424      -0.016446      -0.000414       0.016860              1.768074       1.434891      -0.084943      -0.004365       2.358899       0.117385       1.510432          -0.000004
           35              H       7.152540       7.368477       0.527200       0.105766       1.115561 0.90764933E+01  0.93459443E+02                                 1.874245                            1.832082      -1.430921       2.178221                    0.991845       4.181596      12.638071       0.428941       1.386766      -0.683710       0.001988      -0.016941       0.012371       0.021071      -0.003419      -0.003439      -0.002394      -0.003411       0.005041      -0.006741       0.002932       0.003809              1.893035       1.695483      -0.209780       0.114501       1.985111      -0.404784       1.998512          -0.000003
           36              H       7.724239       8.379181      15.901670       0.149419       0.999808 0.78288114E+01  0.77981945E+02                                 1.780514                            1.733880      -1.402232       2.227821                    0.991884       3.856086      11.605595       0.427007       1.440036      -0.674731       0.025667       0.009219      -0.017661       0.032492       0.004287      -0.004193       0.002968      -0.008786       0.006478      -0.009401       0.003566       0.005835              1.800439       2.114348       0.151696      -0.381218       1.592124      -0.095400       1.694846           0.000001
           37              H       8.206952       9.464468       1.547003       0.119910       1.066568 0.84742888E+01  0.85410369E+02                                 1.800616                            1.757708      -1.237339       2.284661                    0.993597       3.870925      11.415135       0.444506       1.367166      -0.689067       0.018638      -0.019332       0.002975       0.027018      -0.003388       0.005114       0.003706      -0.002428      -0.027327      -0.012152       0.003997       0.008154              1.820928       1.962243      -0.366220       0.219653       1.879069      -0.239100       1.621474          -0.000004
           38              H       7.165133       1.045127       1.958878       0.144039       1.095669 0.87251904E+01  0.87839483E+02                                 1.797307                            1.759210      -1.004923       2.417385                    0.996473       3.502291      10.041896       0.457404       1.330122      -0.699688      -0.013429       0.019487       0.024091       0.033771       0.002705      -0.002756       0.013247      -0.000529      -0.000038      -0.014189       0.000812       0.013377              1.804600       1.614752      -0.086582      -0.261956       1.831608       0.231926       1.967439          -0.000002
           39              H       4.770039       8.240532       1.372368       0.112499       1.050949 0.81107537E+01  0.81064560E+02                                 1.800935                            1.731295      -1.254295       2.275435                    0.992564       3.918373      11.604369       0.442206       1.385837      -0.684961      -0.017267      -0.021237      -0.015739       0.031574       0.001942       0.002345       0.004323      -0.001330      -0.006039      -0.005044      -0.000993       0.006038              1.838166       2.093982       0.455768       0.234821       1.763721       0.179113       1.656795          -0.000004
           40              H       5.004259       0.074584       2.108800       0.117512       1.170605 0.94762445E+01  0.97169525E+02                                 1.854463                            1.813050      -1.035044       2.383325                    0.996337       3.662651      10.520262       0.459196       1.300812      -0.705196      -0.014246       0.029709       0.013356       0.035552      -0.006813      -0.004490       0.006215      -0.002322      -0.011585      -0.007555      -0.004878       0.012434              1.862137       1.835784      -0.320756      -0.148516       2.081618       0.128985       1.669009          -0.000003
           41              H       7.379205       8.632574       5.879927       0.102403       1.119720 0.79287079E+01  0.78798053E+02                                 1.872747                            1.710825      -1.282515       2.268232                    0.993746       3.873635      11.440158       0.445198       1.384331      -0.685134       0.014667       0.031819       0.037191       0.051095       0.005226       0.007137       0.005883      -0.014374       0.017108      -0.013295      -0.000859       0.014153              1.963017       1.643451       0.180399       0.441786       1.822223       0.502432       2.423376           0.000001
           42              H       6.464989       0.200802       4.069325       0.139154       1.052601 0.79512280E+01  0.77974496E+02                                 1.716566                            1.658296      -1.048239       2.396990                    0.997453       3.396426       9.517087       0.481578       1.296944      -0.706250      -0.003703       0.038504       0.003639       0.038853      -0.003231       0.006725      -0.002109      -0.022470      -0.011735      -0.013921      -0.000283       0.014204              1.719033       1.378633      -0.055788       0.012664       2.184184       0.031114       1.594283          -0.000000
           43              H       5.957092       6.192351       2.237305       0.130137       0.977541 0.71874897E+01  0.69190520E+02                                 1.670667                            1.602617      -0.990129       2.417709                    0.997817       3.490815       9.906192       0.474813       1.340028      -0.695817      -0.008243      -0.019318      -0.030032       0.036648      -0.004326       0.010137       0.002199      -0.024046       0.016445      -0.019773       0.009466       0.010307              1.689587       1.527064       0.175248       0.234938       1.610860       0.300291       1.930838          -0.000005
           44              H       6.812542       5.163480       4.133578       0.099640       1.136219 0.84018520E+01  0.82826026E+02                                 1.750334                            1.659206      -0.854383       2.469091                    0.998987       3.398945       9.286206       0.505658       1.228732      -0.721998       0.001785      -0.050677      -0.001749       0.050738       0.000226       0.006705       0.007104      -0.026978      -0.000424      -0.016446      -0.000414       0.016860              1.768074       1.434891      -0.084942       0.004365       2.358899      -0.117384       1.510432          -0.000004
           45              C       5.688452       3.318014       8.143593      -0.290185      28.775677 0.48916978E+03  0.11941852E+05                                 8.262183                            7.381863      -0.420568       1.842993                    0.996517      31.702001      95.388077       0.600607       0.417738      -1.054691       0.016779       0.056872       0.033940       0.068322       0.014229       0.044600       0.029039      -0.047700       0.033549      -0.058350      -0.004649       0.062998              8.727221       8.318972      -0.304097      -0.826031       8.611840       1.624248       9.250852          -0.000003
           46              C       6.695852       2.788853       7.133675       0.632304      21.269733 0.25311925E+03  0.52738346E+04                                 7.155631                            5.731791      -0.213654       1.990776                    0.999352      22.350790      63.414588       0.603974       0.486729      -1.008803       0.019748      -0.001817      -0.046654       0.050694      -0.018191       0.066138      -0.007092       0.127727       0.098981      -0.082955      -0.025524       0.108480              7.834212       6.626598      -0.020228      -2.488706      10.176975       0.950856       6.699063           0.000007
           47              C       5.099123       5.278224       9.440669      -0.272218      29.937473 0.46344340E+03  0.11139432E+05                                 8.466185                            7.151104      -0.288402       1.890376                    0.996933      30.954333      91.808206       0.615827       0.413791      -1.059341       0.057487      -0.039494      -0.029828       0.075857      -0.015217      -0.004630       0.049885       0.000871      -0.071304      -0.059422       0.006969       0.052453              9.460371       8.910854      -2.792719       1.260589      10.798440      -2.357749       8.671818          -0.000000
           48              C       4.513152       6.197132       8.377208       0.638099      21.918611 0.24416889E+03  0.50457347E+04                                 7.354333                            5.633253      -0.109598       2.030015                    0.999718      22.090899      62.580849       0.608153       0.487371      -1.007678      -0.020929       0.012814      -0.026012       0.035761       0.058799       0.042325       0.051703      -0.050922      -0.054352      -0.060359      -0.047820       0.108179              8.449620       9.373362      -3.398584      -0.017602       8.025968      -2.574479       7.949531           0.000006
           49              C       7.129873       4.046638      10.005597      -0.193959      29.163835 0.44390959E+03  0.10571919E+05                                 8.364946                            7.043953      -0.302871       1.890562                    0.997048      30.317020      89.955284       0.613588       0.419150      -1.054315      -0.078656      -0.005027      -0.020632       0.081472      -0.005291       0.018596       0.030573      -0.001835      -0.029907      -0.040901       0.009082       0.031819              9.316187       8.754263      -0.642864       0.898378       7.688531      -2.565109      11.505766          -0.000003
           50              C       5.526428       3.349569      13.374405       0.107773      26.607488 0.35933012E+03  0.81300868E+04                                 8.058624                            6.549992      -0.132998       1.979201                    0.998138      26.708415      77.646422       0.604624       0.447733      -1.035417       0.015226      -0.039505      -0.015925       0.045234      -0.015372       0.026100       0.018847       0.033024      -0.060603      -0.045960       0.006633       0.039327              8.779227       5.753678       0.283146      -2.785449       9.277960      -0.329449      11.306043           0.000000
           51              C       6.063708       4.034208      12.292656      -0.186098      31.296541 0.45531522E+03  0.10840528E+05                                 8.648289                            7.144508       0.169914       2.035546                    0.998906      29.648142      86.076505       0.611933       0.420401      -1.060528       0.003878       0.004692       0.024149       0.024904       0.002604       0.013697      -0.001367      -0.008251      -0.036921      -0.020803       0.008884       0.011919              9.358032       5.854796       0.506615      -2.839272       8.925338      -0.637501      13.293964          -0.000001
           52              C       6.505285       3.318014      11.189491       0.153693      29.066814 0.41046500E+03  0.95077915E+04                                 8.450998                            6.935941      -0.138116       1.979471                    0.999334      25.981782      74.025518       0.601640       0.439507      -1.050443       0.007485       0.011811      -0.025802       0.029347       0.003512       0.005678      -0.019717       0.013384       0.053342      -0.026046      -0.001346       0.027392              9.365137       5.640268       0.613664      -2.571234       9.363922      -2.119332      13.091221           0.000003
           53              C       6.370965       1.937261      11.221287      -0.203483      30.663176 0.47097121E+03  0.11277941E+05                                 8.433165                            7.211652       0.355482       2.088040                    0.999347      29.800710      86.006158       0.617681       0.414101      -1.067419      -0.001982      -0.007123       0.012030       0.014121      -0.001796      -0.002637       0.012446       0.002916       0.043248      -0.014142      -0.006086       0.020227              8.917644       6.002245       0.625556      -2.369006       9.604189      -1.421057      11.146498          -0.000007
           54              C       5.845439       1.330074      12.355261       0.091815      24.817814 0.33941593E+03  0.75223043E+04                                 7.455231                            6.220349       0.309474       2.117253                    0.999653      26.063593      73.433537       0.646486       0.427493      -1.054218       0.003119       0.037729       0.026626       0.046283      -0.002032       0.033270       0.012306       0.001871      -0.073029      -0.046170       0.012643       0.033527              7.930823       5.206485       0.493462      -1.982338       8.399154      -0.645953      10.186829          -0.000002
           55              C       2.706548       6.243986      16.381092      -0.290185      28.775672 0.48916966E+03  0.11941849E+05                                 8.262183                            7.381863      -0.420568       1.842993                    0.996517      31.702006      95.388102       0.600607       0.417738      -1.054691      -0.016779      -0.056872       0.033940       0.068322       0.014229      -0.044600      -0.029039      -0.047700       0.033550      -0.058350      -0.004649       0.062998              8.727221       8.318975      -0.304101       0.826035       8.611837      -1.624247       9.250852          -0.000002
           56              C       1.699148       6.773147      15.371175       0.632305      21.269731 0.25311916E+03  0.52738323E+04                                 7.155630                            5.731790      -0.213654       1.990776                    0.999352      22.350788      63.414579       0.603974       0.486728      -1.008803      -0.019748       0.001817      -0.046654       0.050694      -0.018191      -0.066138       0.007092       0.127727       0.098982      -0.082955      -0.025524       0.108480              7.834211       6.626599      -0.020230       2.488707      10.176973      -0.950857       6.699061           0.000007
           57              C       3.295877       4.283776       1.203169      -0.272218      29.937505 0.46344402E+03  0.11139450E+05                                 8.466191                            7.151109      -0.288403       1.890376                    0.996933      30.954342      91.808245       0.615827       0.413791      -1.059341      -0.057487       0.039494      -0.029828       0.075857      -0.015217       0.004630      -0.049885       0.000871      -0.071304      -0.059422       0.006969       0.052453              9.460378       8.910863      -2.792722      -1.260592      10.798445       2.357752       8.671826          -0.000000
           58              C       3.881848       3.364868       0.139708       0.638099      21.918624 0.24416908E+03  0.50457397E+04                                 7.354336                            5.633255      -0.109598       2.030015                    0.999718      22.090900      62.580851       0.608153       0.487371      -1.007678       0.020929      -0.012814      -0.026012       0.035761       0.058799      -0.042325      -0.051703      -0.050922      -0.054352      -0.060359      -0.047820       0.108179              8.449623       9.373364      -3.398586       0.017601       8.025971       2.574481       7.949534           0.000006
           59              C       1.265126       5.515362       1.768097      -0.193959      29.163809 0.44390919E+03  0.10571908E+05                                 8.364942                            7.043950      -0.302872       1.890562                    0.997048      30.317030      89.955331       0.613588       0.419150      -1.054314       0.078656       0.005027      -0.020632       0.081472      -0.005291      -0.018596      -0.030573      -0.001835      -0.029907      -0.040901       0.009082       0.031819              9.316181       8.754254      -0.642864      -0.898372       7.688533       2.565105      11.505757          -0.000002
           60              C       2.868571       6.212431       5.136905       0.107773      26.607493 0.35933015E+03  0.81300875E+04                                 8.058625                            6.549993      -0.132998       1.979201                    0.998138      26.708411      77.646409       0.604624       0.447733      -1.035417      -0.015226       0.039505      -0.015925       0.045234      -0.015372      -0.026100      -0.018847       0.033024      -0.060603      -0.045960       0.006633       0.039327              8.779229       5.753679       0.283149       2.785449       9.277965       0.329451      11.306042           0.000000
           61              C       2.331291       5.527792       4.055156      -0.186099      31.296561 0.45531568E+03  0.10840542E+05                                 8.648294                            7.144512       0.169913       2.035546                    0.998906      29.648151      86.076544       0.611933       0.420401      -1.060528      -0.003878      -0.004692       0.024149       0.024904       0.002604      -0.013697       0.001367      -0.008251      -0.036921      -0.020803       0.008884       0.011919              9.358038       5.854800       0.506615       2.839274       8.925340       0.637504      13.293973          -0.000001
           62              C       1.889714       6.243986       2.951990       0.153693      29.066816 0.41046504E+03  0.95077930E+04                                 8.450999                            6.935942      -0.138117       1.979471                    0.999334      25.981782      74.025521       0.601640       0.439507      -1.050443      -0.007485      -0.011811      -0.025802       0.029347       0.003512      -0.005678       0.019717       0.013384       0.053342      -0.026046      -0.001346       0.027392              9.365138       5.640269       0.613667       2.571235       9.363922       2.119339      13.091223           0.000003
           63              C       2.024034       7.624739       2.983787      -0.203483      30.663179 0.47097159E+03  0.11277951E+05                                 8.433165                            7.211654       0.355482       2.088040                    0.999347      29.800709      86.006149       0.617681       0.414101      -1.067419       0.001982       0.007123       0.012030       0.014121      -0.001796       0.002637      -0.012446       0.002915       0.043248      -0.014142      -0.006086       0.020227              8.917643       6.002247       0.625557       2.369006       9.604188       1.421055      11.146494          -0.000007
           64              C       2.549562       8.231926       4.117762       0.091814      24.817812 0.33941599E+03  0.75223059E+04                                 7.455231                            6.220350       0.309475       2.117253                    0.999653      26.063595      73.433541       0.646486       0.427493      -1.054218      -0.003119      -0.037729       0.026626       0.046283      -0.002032      -0.033270      -0.012306       0.001871      -0.073029      -0.046170       0.012643       0.033527              7.930821       5.206485       0.493459       1.982336       8.399155       0.645941      10.186824          -0.000002
           65              C       1.490952       1.462986       8.143593      -0.290185      28.775687 0.48917004E+03  0.11941860E+05                                 8.262185                            7.381866      -0.420568       1.842993                    0.996517      31.702010      95.388116       0.600607       0.417738      -1.054691       0.016779      -0.056872       0.033941       0.068322      -0.014229       0.044600      -0.029039      -0.047701       0.033550      -0.058350      -0.004649       0.062998              8.727224       8.318975       0.304097      -0.826031       8.611843      -1.624249       9.250855          -0.000003
           66              C       2.498352       1.992147       7.133675       0.632305      21.269730 0.25311920E+03  0.52738333E+04                                 7.155630                            5.731791      -0.213654       1.990776                    0.999352      22.350787      63.414577       0.603974       0.486729      -1.008803       0.019748       0.001817      -0.046654       0.050694       0.018191       0.066138       0.007092       0.127727       0.098981      -0.082955      -0.025525       0.108480              7.834211       6.626597       0.020228      -2.488705      10.176973      -0.950856       6.699062           0.000007
           67              C       0.901623       9.064776       9.440669      -0.272218      29.937490 0.46344373E+03  0.11139442E+05                                 8.466190                            7.151107      -0.288403       1.890376                    0.996933      30.954344      91.808255       0.615827       0.413791      -1.059341       0.057487       0.039494      -0.029828       0.075857       0.015217      -0.004630      -0.049885       0.000871      -0.071303      -0.059422       0.006969       0.052453              9.460376       8.910859       2.792722       1.260590      10.798446       2.357752       8.671823          -0.000000
           68              C       0.315652       8.145868       8.377208       0.638099      21.918613 0.24416890E+03  0.50457350E+04                                 7.354333                            5.633253      -0.109598       2.030015                    0.999718      22.090900      62.580849       0.608153       0.487371      -1.007678      -0.020929      -0.012814      -0.026013       0.035762      -0.058799       0.042325      -0.051703      -0.050922      -0.054352      -0.060359      -0.047820       0.108179              8.449620       9.373362       3.398584      -0.017602       8.025967       2.574479       7.949530           0.000006
           69              C       2.932373       0.734362      10.005597      -0.193959      29.163841 0.44390973E+03  0.10571923E+05                                 8.364947                            7.043954      -0.302871       1.890562                    0.997048      30.317032      89.955332       0.613588       0.419150      -1.054315      -0.078656       0.005027      -0.020632       0.081472       0.005291       0.018596      -0.030573      -0.001835      -0.029907      -0.040901       0.009082       0.031819              9.316188       8.754263       0.642866       0.898378       7.688533       2.565109      11.505769          -0.000003
           70              C       1.328928       1.431431      13.374405       0.107773      26.607489 0.35933015E+03  0.81300875E+04                                 8.058624                            6.549992      -0.132999       1.979201                    0.998138      26.708415      77.646421       0.604624       0.447733      -1.035417       0.015226       0.039505      -0.015925       0.045234       0.015372       0.026100      -0.018847       0.033024      -0.060603      -0.045960       0.006633       0.039327              8.779227       5.753677      -0.283147      -2.785448       9.277961       0.329449      11.306043           0.000000
           71              C       1.866208       0.746792      12.292656      -0.186098      31.296540 0.45531520E+03  0.10840527E+05                                 8.648289                            7.144508       0.169914       2.035546                    0.998906      29.648143      86.076511       0.611933       0.420401      -1.060528       0.003878      -0.004692       0.024149       0.024904      -0.002604       0.013697       0.001366      -0.008251      -0.036921      -0.020803       0.008884       0.011919              9.358033       5.854796      -0.506613      -2.839272       8.925338       0.637501      13.293964          -0.000001
           72              C       2.307785       1.462986      11.189491       0.153693      29.066816 0.41046503E+03  0.95077925E+04                                 8.450999                            6.935942      -0.138116       1.979471                    0.999334      25.981784      74.025528       0.601640       0.439507      -1.050443       0.007485      -0.011811      -0.025802       0.029347      -0.003512       0.005678       0.019717       0.013384       0.053342      -0.026046      -0.001346       0.027392              9.365138       5.640268      -0.613664      -2.571235       9.363922       2.119332      13.091223           0.000003
           73              C       2.173465       2.843739      11.221287      -0.203483      30.663185 0.47097148E+03  0.11277948E+05                                 8.433166                            7.211654       0.355482       2.088040                    0.999347      29.800714      86.006168       0.617681       0.414101      -1.067419      -0.001983       0.007123       0.012030       0.014121       0.001796      -0.002637      -0.012446       0.002916       0.043248      -0.014142      -0.006086       0.020227              8.917644       6.002247      -0.625556      -2.369008       9.604190       1.421056      11.146496          -0.000007
           74              C       1.647938       3.450926      12.355261       0.091815      24.817811 0.33941592E+03  0.75223038E+04                                 7.455230                            6.220349       0.309474       2.117253                    0.999653      26.063592      73.433531       0.646486       0.427493      -1.054218       0.003119      -0.037729       0.026626       0.046283       0.002032       0.033270      -0.012306       0.001871      -0.073029      -0.046170       0.012643       0.033527              7.930822       5.206485      -0.493463      -1.982337       8.399154       0.645950      10.186826          -0.000002
           75              C       6.904048       8.099014      16.381092      -0.290185      28.775674 0.48916970E+03  0.11941850E+05                                 8.262182                            7.381862      -0.420568       1.842993                    0.996517      31.702006      95.388098       0.600607       0.417738      -1.054691      -0.016779       0.056872       0.033941       0.068322      -0.014229      -0.044600       0.029039      -0.047700       0.033550      -0.058350      -0.004649       0.062998              8.727221       8.318975       0.304101       0.826035       8.611837       1.624247       9.250852          -0.000002
           76              C       5.896648       7.569853      15.371175       0.632305      21.269728 0.25311913E+03  0.52738316E+04                                 7.155629                            5.731790      -0.213653       1.990776                    0.999352      22.350786      63.414573       0.603974       0.486729      -1.008803      -0.019748      -0.001817      -0.046654       0.050694       0.018191      -0.066138      -0.007092       0.127727       0.098982      -0.082955      -0.025525       0.108480              7.834211       6.626599       0.020230       2.488706      10.176972       0.950857       6.699061           0.000007
           77              C       7.493377       0.497224       1.203169      -0.272218      29.937494 0.46344381E+03  0.11139444E+05                                 8.466189                            7.151107      -0.288402       1.890376                    0.996933      30.954337      91.808224       0.615827       0.413791      -1.059341      -0.057487      -0.039494      -0.029828       0.075857       0.015217       0.004630       0.049885       0.000871      -0.071304      -0.059422       0.006969       0.052453              9.460375       8.910859       2.792722      -1.260590      10.798443      -2.357750       8.671824          -0.000000
           78              C       8.079348       1.416132       0.139708       0.638099      21.918625 0.24416909E+03  0.50457399E+04                                 7.354336                            5.633255      -0.109598       2.030015                    0.999718      22.090900      62.580851       0.608153       0.487371      -1.007678       0.020929       0.012814      -0.026012       0.035762      -0.058799      -0.042325       0.051703      -0.050922      -0.054352      -0.060359      -0.047820       0.108179              8.449623       9.373364       3.398586       0.017601       8.025971      -2.574481       7.949534           0.000007
           79              C       5.462626       8.827638       1.768097      -0.193959      29.163829 0.44390952E+03  0.10571917E+05                                 8.364946                            7.043953      -0.302871       1.890562                    0.997048      30.317035      89.955352       0.613588       0.419150      -1.054314       0.078656      -0.005027      -0.020632       0.081472       0.005291      -0.018596       0.030573      -0.001835      -0.029907      -0.040901       0.009082       0.031819              9.316187       8.754260       0.642863      -0.898374       7.688535      -2.565109      11.505764          -0.000002
           80              C       7.066071       8.130569       5.136905       0.107773      26.607489 0.35933011E+03  0.81300864E+04                                 8.058625                            6.549993      -0.132999       1.979201                    0.998138      26.708409      77.646403       0.604624       0.447733      -1.035417      -0.015226      -0.039505      -0.015925       0.045234       0.015372      -0.026100       0.018847       0.033024      -0.060603      -0.045960       0.006633       0.039327              8.779228       5.753679      -0.283148       2.785449       9.277964      -0.329450      11.306041           0.000000
           81              C       6.528791       8.815208       4.055156      -0.186098      31.296547 0.45531543E+03  0.10840534E+05                                 8.648290                            7.144510       0.169915       2.035547                    0.998906      29.648141      86.076498       0.611933       0.420401      -1.060528      -0.003878       0.004692       0.024149       0.024904      -0.002604      -0.013697      -0.001366      -0.008251      -0.036921      -0.020803       0.008884       0.011918              9.358034       5.854797      -0.506614       2.839272       8.925337      -0.637503      13.293966          -0.000001
           82              C       6.087214       8.099014       2.951990       0.153693      29.066812 0.41046495E+03  0.95077903E+04                                 8.450999                            6.935941      -0.138117       1.979471                    0.999334      25.981779      74.025514       0.601640       0.439507      -1.050442      -0.007485       0.011810      -0.025802       0.029347      -0.003512      -0.005678      -0.019717       0.013385       0.053342      -0.026046      -0.001346       0.027392              9.365138       5.640269      -0.613667       2.571235       9.363921      -2.119339      13.091224           0.000003
           83              C       6.221534       6.718261       2.983787      -0.203483      30.663191 0.47097172E+03  0.11277955E+05                                 8.433168                            7.211656       0.355482       2.088039                    0.999347      29.800717      86.006184       0.617681       0.414101      -1.067419       0.001983      -0.007123       0.012030       0.014120       0.001796       0.002637       0.012446       0.002916       0.043248      -0.014142      -0.006086       0.020227              8.917646       6.002248      -0.625557       2.369006       9.604191      -1.421058      11.146500          -0.000007
           84              C       6.747061       6.111074       4.117762       0.091814      24.817822 0.33941615E+03  0.75223105E+04                                 7.455233                            6.220352       0.309474       2.117253                    0.999653      26.063600      73.433562       0.646485       0.427493      -1.054218      -0.003119       0.037729       0.026626       0.046283       0.002032      -0.033270       0.012306       0.001871      -0.073029      -0.046170       0.012643       0.033527              7.930824       5.206487      -0.493460       1.982338       8.399156      -0.645945      10.186830          -0.000002
           85              N       6.200547       4.459047       8.926485      -0.054940      29.089432 0.44557680E+03  0.10406781E+05                                 8.328338                            7.153331      -0.216603       1.969860                    0.997787      26.149102      71.875780       0.608957       0.430651      -1.068818      -0.115115      -0.106660       0.105861       0.189300      -0.091044       0.092311       0.088733      -0.005148      -0.011551      -0.181461       0.088381       0.093080              9.208163       8.861419      -2.175150       2.035891       9.382275      -0.065088       9.380796           0.000002
           86              N       5.429886       2.012801      13.420865      -0.221967      33.219058 0.52834574E+03  0.12826507E+05                                 8.648456                            7.495115      -0.031930       2.020304                    0.997793      27.835026      77.011269       0.632770       0.398722      -1.093881       0.077887       0.071831      -0.114648       0.156110      -0.036252       0.041025       0.051142      -0.051776      -0.077106      -0.090985       0.021624       0.069361              9.145075       5.829988      -0.228759      -1.472347      10.211252       0.135880      11.393984          -0.000001
           87              N       2.194453       5.102953       0.688985      -0.054940      29.089431 0.44557693E+03  0.10406784E+05                                 8.328339                            7.153332      -0.216604       1.969860                    0.997787      26.149099      71.875768       0.608957       0.430651      -1.068818       0.115115       0.106660       0.105862       0.189300      -0.091044      -0.092311      -0.088733      -0.005147      -0.011551      -0.181461       0.088381       0.093080              9.208163       8.861419      -2.175150      -2.035890       9.382272       0.065087       9.380797           0.000001
           88              N       2.965114       7.549199       5.183365      -0.221967      33.219043 0.52834521E+03  0.12826491E+05                                 8.648453                            7.495111      -0.031930       2.020305                    0.997793      27.835023      77.011258       0.632771       0.398722      -1.093881      -0.077887      -0.071831      -0.114648       0.156110      -0.036252      -0.041025      -0.051142      -0.051776      -0.077106      -0.090985       0.021624       0.069361              9.145071       5.829985      -0.228757       1.472344      10.211253      -0.135884      11.393977          -0.000000
           89              N       2.003047       0.321953       8.926485      -0.054940      29.089423 0.44557664E+03  0.10406776E+05                                 8.328337                            7.153329      -0.216604       1.969860                    0.997787      26.149098      71.875766       0.608958       0.430651      -1.068818      -0.115115       0.106660       0.105861       0.189300       0.091044       0.092311      -0.088733      -0.005147      -0.011551      -0.181461       0.088381       0.093080              9.208161       8.861417       2.175149       2.035890       9.382272       0.065087       9.380794           0.000002
           90              N       1.232386       2.768199      13.420865      -0.221967      33.219053 0.52834558E+03  0.12826502E+05                                 8.648455                            7.495114      -0.031930       2.020304                    0.997793      27.835025      77.011266       0.632771       0.398722      -1.093881       0.077887      -0.071831      -0.114648       0.156110       0.036252       0.041025      -0.051142      -0.051776      -0.077106      -0.090985       0.021624       0.069361              9.145074       5.829986       0.228759      -1.472344      10.211252      -0.135881      11.393983          -0.000000
           91              N       6.391953       9.240047       0.688985      -0.054940      29.089433 0.44557693E+03  0.10406784E+05                                 8.328340                            7.153332      -0.216604       1.969860                    0.997787      26.149100      71.875774       0.608957       0.430651      -1.068818       0.115115      -0.106660       0.105862       0.189300       0.091044      -0.092311       0.088733      -0.005147      -0.011552      -0.181461       0.088381       0.093080              9.208164       8.861421       2.175151      -2.035891       9.382274      -0.065087       9.380798           0.000002
           92              N       7.162614       6.793801       5.183365      -0.221967      33.219046 0.52834536E+03  0.12826496E+05                                 8.648454                            7.495113      -0.031930       2.020304                    0.997793      27.835024      77.011265       0.632771       0.398722      -1.093881      -0.077887       0.071831      -0.114648       0.156110       0.036252      -0.041025       0.051142      -0.051776      -0.077106      -0.090985       0.021624       0.069361              9.145073       5.829987       0.228758       1.472347      10.211252       0.135883      11.393978          -0.000001
           93              O       7.429575       3.629926       6.530855      -0.590061      33.863882 0.55652278E+03  0.13492513E+05                                 8.201413                            7.266911       0.453451       2.178724                    0.996959      28.372624      74.859976       0.709983       0.355834      -1.141687      -0.014843      -0.029491       0.005649       0.033495       0.044694       0.024783      -0.042648      -0.047871      -0.116070      -0.080443       0.004543       0.075900              8.653896       7.561388       2.193065      -2.101228      10.910587      -2.512679       7.489713          -0.000002
           94              O       6.716000       1.567881       6.899071      -0.579081      33.904120 0.51077694E+03  0.12056972E+05                                 8.107991                            6.861174       1.132653       2.403200                    0.999202      27.521510      70.427267       0.750762       0.345618      -1.156112       0.005169       0.029635      -0.029451       0.042099      -0.027757       0.096130       0.020226      -0.073473      -0.149173      -0.134426       0.058741       0.075685              8.801820       6.179978      -0.671456      -0.151989      14.027304       2.783913       6.198179          -0.000003
           95              O       5.136229       6.413138       7.331705      -0.566029      36.577773 0.61796621E+03  0.15387978E+05                                 8.752997                            7.776449       0.192488       2.112152                    0.994603      28.091947      75.250255       0.670286       0.366969      -1.132310       0.000980      -0.016544       0.006015       0.017631       0.053295      -0.022725       0.039876       0.025904       0.042985      -0.083212       0.032922       0.050290              9.285053      10.119726      -0.330270      -2.312592       6.746394      -2.045544      10.989038          -0.000000
           96              O       3.400479       6.743505       8.646080      -0.566632      34.705744 0.51005278E+03  0.12062227E+05                                 8.334807                            6.894214       0.687068       2.270252                    0.997874      27.347895      70.555217       0.741153       0.349450      -1.150385      -0.000135      -0.009348      -0.035950       0.037146      -0.044279       0.017314       0.022851       0.021597      -0.184556      -0.075142      -0.001197       0.076338              9.337781      12.788396      -5.064805      -0.454845       9.348777      -0.265391       5.876172          -0.000008
           97              O       0.965425       5.932074      14.768355      -0.590061      33.863867 0.55652245E+03  0.13492502E+05                                 8.201411                            7.266909       0.453451       2.178724                    0.996959      28.372616      74.859948       0.709983       0.355834      -1.141687       0.014843       0.029491       0.005649       0.033495       0.044694      -0.024783       0.042648      -0.047871      -0.116070      -0.080443       0.004543       0.075900              8.653893       7.561387       2.193065       2.101228      10.910582       2.512678       7.489711          -0.000002
           98              O       1.679000       7.994119      15.136571      -0.579080      33.904121 0.51077692E+03  0.12056972E+05                                 8.107991                            6.861173       1.132653       2.403200                    0.999202      27.521510      70.427266       0.750762       0.345618      -1.156112      -0.005169      -0.029635      -0.029451       0.042099      -0.027757      -0.096130      -0.020226      -0.073474      -0.149173      -0.134426       0.058741       0.075685              8.801821       6.179978      -0.671457       0.151990      14.027305      -2.783914       6.198179          -0.000002
           99              O       3.258771       3.148862      15.569204      -0.566029      36.577787 0.61796670E+03  0.15387992E+05                                 8.752999                            7.776452       0.192488       2.112152                    0.994603      28.091948      75.250257       0.670286       0.366969      -1.132310      -0.000980       0.016544       0.006015       0.017631       0.053295       0.022725      -0.039876       0.025904       0.042985      -0.083212       0.032922       0.050290              9.285055      10.119727      -0.330271       2.312590       6.746395       2.045544      10.989043          -0.000000
          100              O       4.994521       2.818495       0.408580      -0.566632      34.705744 0.51005284E+03  0.12062229E+05                                 8.334808                            6.894215       0.687067       2.270252                    0.997874      27.347895      70.555221       0.741153       0.349451      -1.150385       0.000135       0.009348      -0.035950       0.037146      -0.044279      -0.017314      -0.022850       0.021597      -0.184556      -0.075141      -0.001197       0.076338              9.337782      12.788395      -5.064805       0.454844       9.348778       0.265391       5.876173          -0.000008
          101              O       3.232075       1.151074       6.530855      -0.590062      33.863882 0.55652278E+03  0.13492513E+05                                 8.201414                            7.266912       0.453450       2.178724                    0.996959      28.372620      74.859970       0.709983       0.355835      -1.141687      -0.014843       0.029490       0.005649       0.033495      -0.044694       0.024783       0.042649      -0.047871      -0.116070      -0.080443       0.004543       0.075900              8.653897       7.561389      -2.193065      -2.101229      10.910588       2.512680       7.489714          -0.000002
          102              O       2.518500       3.213119       6.899071      -0.579080      33.904111 0.51077677E+03  0.12056967E+05                                 8.107990                            6.861172       1.132653       2.403200                    0.999202      27.521505      70.427251       0.750762       0.345618      -1.156112       0.005169      -0.029635      -0.029451       0.042099       0.027757       0.096130      -0.020226      -0.073474      -0.149173      -0.134426       0.058741       0.075684              8.801819       6.179977       0.671456      -0.151989      14.027302      -2.783913       6.198178          -0.000003
          103              O       0.938729       7.929862       7.331705      -0.566029      36.577769 0.61796611E+03  0.15387975E+05                                 8.752996                            7.776449       0.192488       2.112152                    0.994603      28.091945      75.250248       0.670286       0.366969      -1.132310       0.000980       0.016544       0.006015       0.017631      -0.053295      -0.022725      -0.039876       0.025904       0.042985      -0.083212       0.032922       0.050290              9.285052      10.119725       0.330270      -2.312592       6.746393       2.045544      10.989038          -0.000001
          104              O       7.597979       7.599495       8.646080      -0.566632      34.705750 0.51005289E+03  0.12062230E+05                                 8.334809                            6.894215       0.687067       2.270252                    0.997874      27.347897      70.555226       0.741153       0.349451      -1.150385      -0.000135       0.009348      -0.035950       0.037146       0.044279       0.017314      -0.022851       0.021597      -0.184556      -0.075142      -0.001197       0.076338              9.337783      12.788398       5.064806      -0.454845       9.348779       0.265391       5.876173          -0.000008
          105              O       5.162925       8.410926      14.768355      -0.590061      33.863870 0.55652253E+03  0.13492505E+05                                 8.201411                            7.266910       0.453451       2.178724                    0.996959      28.372617      74.859953       0.709983       0.355835      -1.141687       0.014843      -0.029491       0.005649       0.033495      -0.044694      -0.024783      -0.042649      -0.047871      -0.116070      -0.080443       0.004543       0.075900              8.653894       7.561388      -2.193065       2.101228      10.910583      -2.512678       7.489712          -0.000002
          106              O       5.876500       6.348881      15.136571      -0.579080      33.904106 0.51077663E+03  0.12056963E+05                                 8.107988                            6.861171       1.132654       2.403200                    0.999202      27.521504      70.427243       0.750762       0.345618      -1.156112      -0.005169       0.029635      -0.029451       0.042099       0.027757      -0.096130       0.020226      -0.073474      -0.149172      -0.134426       0.058741       0.075684              8.801817       6.179976       0.671457       0.151990      14.027300       2.783912       6.198177          -0.000003
          107              O       7.456271       1.632138      15.569204      -0.566029      36.577779 0.61796652E+03  0.15387987E+05                                 8.752998                            7.776451       0.192488       2.112152                    0.994603      28.091944      75.250243       0.670286       0.366969      -1.132310      -0.000980      -0.016544       0.006015       0.017631      -0.053295       0.022725       0.039876       0.025904       0.042985      -0.083212       0.032922       0.050290              9.285053      10.119725       0.330270       2.312590       6.746394      -2.045544      10.989041          -0.000000
          108              O       0.797021       1.962505       0.408580      -0.566632      34.705745 0.51005287E+03  0.12062230E+05                                 8.334808                            6.894215       0.687067       2.270252                    0.997874      27.347896      70.555224       0.741153       0.349451      -1.150385       0.000135      -0.009348      -0.035950       0.037146       0.044279      -0.017314       0.022851       0.021597      -0.184556      -0.075142      -0.001197       0.076338              9.337782      12.788395       5.064805       0.454845       9.348778      -0.265391       5.876173          -0.000008

******************************************************
Auxiliary information for the entire system
The total spin magnetic moment of the unit cell is   -0.000124
The total net atomic charge of the unit cell is   0.000005
Accuracy of reproducing the electrostatic potential in the unit cell:
  The inner radius (bohr) =    5.0000
  The outer radius (bohr) =   12.0000
  Valid grid points have density less than (e/(bohr^3)) =    0.0001
  The number of valid grid points were=         2080
  The rms potential error without charges in kcal/mol is=      5.05924
  The rms potential error with partial charges in kcal/mol is=      0.78303
  The RRMSE value at monopole order=      0.15477
  The rms potential error with partial charges and cloud penetration in kcal/mol is=      0.76672
  The RRMSE value at monopole order with cloud penetration is=      0.15155
  The rms potential error with partial charges and atomic dipoles in kcal/mol is=      0.41034
  The RRMSE value at dipole order=      0.08111
  The rms potential error with partial charges, atomic dipoles and cloud penetration in kcal/mol is=      0.39795
  The RRMSE value at dipole order with cloud penetration=      0.07866

******************************************************
The electron densities and ab initio electrostatic potential were computed in VASP using the PBE functional and
projector augmented wave method. See the main text of the journal article for a description of computational details.
The atomic charges, dipoles, and quadrupoles were computed with the DDEC6 method as described in
(a) T. A. Manz and N. Gabaldon Limas, RSC Adv. 6 (2016) 47771-47801 DOI: 10.1039/c6ra04656h
(b) N. Gabaldon Limas and T. A. Manz, RSC Adv. 8 (2018) 2678-2707 DOI: 10.1039/c7ra11829e.
For each atom in the material, the electron cloud parameters were fit to the spherically averaged atom-in-material
electron density using radial positions for which this density was between 10^-4 and 10^-2 electrons per cubic bohr.
The polarizabilities, dispersion coefficients, and quantum Drude oscillator (QDO) parameters were fit using the MCLF method.
The magnetic structure of the system was optimized in VASP from the default ferromagnetic initial guess using spin polarization.
The atomic spin moments (ASMs) were computed on this optimized magnetic structure using the DDEC6 partition as inputs
to the method of T. A. Manz and D. S. Sholl, J. Chem. Theory Comput. 7 (2011) 4146-4164 DOI: 10.1021/ct200539n.
The RMSE and RRMSE were computed using a uniform grid with Ewald summation.
