# Supplementary material for: A collection of forcefield precursors for metal–organic frameworks
Source: RSC Adv. 2019 Nov 13;9(63):36492–507. doi: 10.1039/c9ra07327b (PMC9075174; doi:10.1039/c9ra07327b)
Supplement: RA-009-C9RA07327B-s5874 [file RA-009-C9RA07327B-s5874.xyz]

  216
jmolscript: load "" {1 1 1} spacegroup "x,y,z" unitcell [{     13.415000     0.000000     0.000000 }, {      0.000000    13.415000     0.000000 }, {     -6.707635    -6.707635    16.859431 }]
Cd     0.311967     2.680117     8.255052     0.866892
Cd    -0.312099    -2.680249     8.255052     0.867198
Cd     4.027248     7.019464     8.604379     0.867212
Cd     9.387614     6.395398     8.604379     0.866126
Cd     0.312032     4.027316     0.174664     0.867212
Cd    13.102966     9.387681     0.174664     0.866126
Cd    -2.680316     6.395333    16.684767     0.867198
Cd     2.680049    -6.395601    16.684767     0.866892
H     -1.360335     6.818791     6.723541     0.143226
H     -1.599112     5.867677     5.459084     0.119777
H      9.197287     5.902563     4.622856     0.121510
H      9.775466     4.722036     5.536637     0.133360
H      9.144959     8.260910     5.809760     0.134740
H     10.546821     8.460788     6.548203     0.109714
H     10.173925     8.607053     1.368986     0.104325
H      9.107417     8.125439     3.344911     0.148688
H     -0.817015     8.404456     5.226424     0.119208
H      0.217298     8.707651     3.152714     0.088054
H      1.360227     6.596102     6.723541     0.144646
H      1.599024     7.547235     5.459084     0.120017
H      4.217639     7.512363     4.622856     0.121799
H      3.639445     8.692876     5.536637     0.134429
H      4.269948     5.153996     5.809760     0.134603
H      2.868075     4.954107     6.548203     0.107887
H      3.241053     4.807925     1.368986     0.104077
H      4.307530     5.289508     3.344911     0.149212
H      0.816932     5.010461     5.226424     0.117889
H     -0.217348     4.707298     3.152714     0.086315
H     -0.111426     5.347138    10.135890     0.143444
H      0.839688     5.108341    11.400347     0.118937
H      0.804802     2.489726    12.236575     0.121849
H      1.985329     3.067920    11.322794     0.133951
H     -1.553545     2.437417    11.049671     0.134237
H     -1.753423     3.839290    10.311228     0.109071
H     -1.899688     3.466312    15.490445     0.104004
H     -1.418074     2.399835    13.514520     0.149422
H     -1.697091     5.890433    11.633007     0.118453
H     -2.000286     6.924713    13.706717     0.087130
H      0.111263     8.067700    10.135890     0.143937
H     -0.839870     8.306477    11.400347     0.119889
H     -0.804998    -2.489922    12.236575     0.122331
H     -1.985511    -3.068101    11.322794     0.134944
H      1.553369    -2.437594    11.049671     0.134831
H      1.753258    -3.839456    10.311228     0.109451
H      1.899440    -3.466560    15.490445     0.104107
H      1.417857    -2.400052    13.514520     0.148171
H      1.696904     7.524380    11.633007     0.117906
H      2.000067     6.490067    13.706717     0.088338
H     12.054705    -0.111358     1.706174     0.143444
H     11.815908     0.839755     2.970632     0.118937
H      9.197294     0.804870     3.806860     0.121849
H      9.775487     1.985397     2.893078     0.133951
H      9.144985    11.861522     2.619956     0.134237
H     10.546858    11.661644     1.881512     0.109071
H     10.173879    -1.899621     7.060730     0.104004
H      9.107403    -1.418006     5.084804     0.149422
H     -0.816999    11.717977     3.203292     0.118453
H      0.217281    -2.000219     5.277002     0.087130
H      1.360267     0.111331     1.706174     0.143937
H      1.599044    -0.839803     2.970632     0.119889
H      4.217646    -0.804930     3.806860     0.122331
H      3.639466    11.429557     2.893078     0.134944
H      4.269974     1.553436     2.619956     0.134831
H      2.868112     1.753325     1.881512     0.109451
H      3.241007     1.899507     7.060730     0.104107
H      4.307516     1.417925     5.084804     0.148171
H      0.816948     1.696972     3.203292     0.117906
H     -0.217365     2.000134     5.277002     0.088338
H      6.596034    -5.347340    15.153257     0.144646
H      7.547168    -5.108543    13.888799     0.120017
H      7.512295    -2.489929    13.052571     0.121799
H     -4.722192    -3.068122    13.966353     0.134430
H      5.153929    -2.437620    14.239475     0.134602
H      4.954040    -3.839493    14.977919     0.107887
H      4.807858    -3.466514     9.798701     0.104077
H      5.289440    -2.400038    11.774627     0.149212
H      5.010393     7.524364    13.656139     0.117889
H      4.707231     6.490084    11.582429     0.086315
H      6.818723     5.347098    15.153257     0.143226
H      5.867610     5.108321    13.888799     0.119777
H      5.902495     2.489719    13.052571     0.121510
H      4.721968     3.067899    13.966353     0.133360
H     -5.154157     2.437391    14.239475     0.134740
H     -4.954279     3.839253    14.977919     0.109714
H      8.606986     3.466358     9.798701     0.104325
H      8.125371     2.399849    11.774627     0.148688
H     -5.010612     5.890417    13.656139     0.119208
H      8.707584     6.924730    11.582429     0.088054
C     -1.915713     6.078285     6.372865    -0.308981
C     -1.737301     4.870928     7.247195     0.658168
C      9.288502     5.583279     5.553497    -0.269817
C      7.835652     5.353877     6.178307     0.618234
C     10.074618     7.924194     5.862024    -0.192714
C     10.697104     8.518508     2.157670     0.100448
C     10.050491     8.248857     3.343225    -0.170067
C     10.748062     8.157625     4.518328     0.168683
C     -1.341536     8.387022     4.435716    -0.206360
C     -0.725777     8.601673     3.184409     0.067316
C      1.915611     7.336612     6.372865    -0.311806
C      1.737184     8.543955     7.247195     0.660816
C      4.126410     7.831633     5.553497    -0.272206
C      5.579249     8.061024     6.178307     0.618820
C      3.340288     5.490713     5.862024    -0.190223
C      2.717862     4.896458     2.157670     0.101283
C      3.364455     5.166090     3.343225    -0.171921
C      2.666866     5.257302     4.518328     0.168313
C      1.341464     5.027906     4.435716    -0.204817
C      0.725726     4.813277     3.184409     0.069909
C      0.629080     4.791754    10.486566    -0.308497
C      1.836437     4.970181     9.612236     0.658498
C      1.124086     2.580955    11.305934    -0.272298
C      1.353488     1.128116    10.681124     0.620123
C     -1.216829     3.367077    10.997407    -0.191203
C     -1.811143     3.989503    14.701761     0.102189
C     -1.541492     3.342910    13.516206    -0.172479
C     -1.450260     4.040499    12.341103     0.168423
C     -1.679657     5.365901    12.423715    -0.205187
C     -1.894308     5.981639    13.675022     0.069648
C     -0.629247     8.623078    10.486566    -0.310014
C     -1.836590     8.444666     9.612236     0.660893
C     -1.124268    -2.581137    11.305934    -0.274019
C     -1.353659    -1.128287    10.681124     0.619056
C      1.216652    -3.367253    10.997407    -0.192672
C      1.810907    -3.989739    14.701761     0.100811
C      1.541275    -3.343126    13.516206    -0.169791
C      1.450063    -4.040697    12.341103     0.168903
C      1.679459     8.048901    12.423715    -0.205690
C      1.894088     7.433142    13.675022     0.067784
C     11.499322     0.629147     2.056851    -0.308497
C     11.677748     1.836504     1.182520     0.658498
C      9.288523     1.124154     2.876219    -0.272298
C      7.835683     1.353555     2.251408     0.620123
C     10.074644    12.198239     2.567691    -0.191203
C     10.697071    -1.811075     6.272046     0.102189
C     10.050477    -1.541424     5.086490    -0.172479
C     10.748067    -1.450193     3.911388     0.168423
C     -1.341532    11.735410     3.993999    -0.205187
C     -0.725794    -1.894240     5.245306     0.069648
C      1.915646    -0.629180     2.056851    -0.310014
C      1.737233    11.578477     1.182520     0.660893
C      4.126431    -1.124200     2.876219    -0.274019
C      5.579280    12.061408     2.251408     0.619056
C      3.340314     1.216720     2.567691    -0.192672
C      2.717829     1.810975     6.272046     0.100811
C      3.364441     1.541343     5.086490    -0.169791
C      2.666871     1.450130     3.911388     0.168903
C      1.341468     1.679526     3.993999    -0.205690
C      0.725709     1.894156     5.245306     0.067784
C      7.336545    -4.791957    14.802580    -0.311806
C     -4.871112    -4.970383    15.676911     0.660816
C     -5.583435    -2.581158    13.983212    -0.272206
C     -5.354043    -1.128318    14.608023     0.618820
C      5.490645    -3.367279    14.291740    -0.190223
C      4.896390    -3.989706    10.587385     0.101283
C      5.166022    -3.343112    11.772941    -0.171921
C      5.257235    -4.040702    12.948043     0.168313
C      5.027839     8.048897    12.865432    -0.204817
C      4.813209     7.433159    11.614125     0.069909
C      6.078218     4.791719    14.802580    -0.308981
C      4.870861     4.970132    15.676911     0.658168
C      5.583211     2.580934    13.983212    -0.269817
C      5.353810     1.128085    14.608023     0.618234
C     -5.490874     3.367051    14.291740    -0.192714
C      8.518440     3.989536    10.587385     0.100448
C      8.248789     3.342924    11.772941    -0.170067
C      8.157558     4.040494    12.948043     0.168683
C     -5.028045     5.365897    12.865432    -0.206360
C      8.601605     5.981656    11.614125     0.067316
N     10.039736     6.531713     6.306439    -0.038733
N     12.011775     8.662049     2.058874    -0.215460
N      3.375164     6.883186     6.306439    -0.038382
N      1.403193     4.752918     2.058874    -0.215670
N      0.175652     3.332201    10.552992    -0.037906
N     -1.954684     5.304172    14.800557    -0.217093
N     -0.175821    -3.332371    10.552992    -0.037913
N      1.954447    -5.304410    14.800557    -0.215988
N     10.039769     0.175719     2.123277    -0.037906
N     -1.403260    -1.954617     6.370842    -0.217093
N      3.375197    -0.175754     2.123277    -0.037913
N      1.403158     1.954514     6.370842    -0.215988
N      6.883119    -3.332404    14.736154    -0.038382
N      4.752851     8.110625    10.488589    -0.215670
N      6.531646     3.332168    14.736154    -0.038733
N      8.661982     5.304207    10.488589    -0.215460
O     -0.696295     4.236401     7.000373    -0.578317
O     -2.440254     4.724697     8.210880    -0.546475
O      7.721615     5.424967     7.398930    -0.580660
O      6.928804     4.893749     5.417272    -0.593942
O      0.696182     9.178487     7.000373    -0.578981
O      2.440123     8.690171     8.210880    -0.547825
O      5.693267     7.989915     7.398930    -0.581099
O      6.486109     8.521165     5.417272    -0.594229
O      2.470964     6.011183     9.859058    -0.578296
O      1.982668     4.267242     8.648551    -0.547047
O      1.282398     1.014098     9.460501    -0.581866
O      1.813616     0.221256    11.442159    -0.594529
O     -2.471122     7.403660     9.859058    -0.579295
O     -1.982806     9.147619     8.648551    -0.548435
O     -1.282550    -1.014250     9.460501    -0.581529
O     -1.813800    -0.221439    11.442159    -0.593192
O     12.718750     2.471032     1.429343    -0.578296
O     10.974810     1.982735     0.218835    -0.547047
O      7.721666     1.282466     1.030786    -0.581866
O      6.928823     1.813684     3.012443    -0.594529
O      0.696227    10.943946     1.429343    -0.579295
O      2.440187    11.432261     0.218835    -0.548435
O      5.693318    12.132518     1.030786    -0.581529
O      6.486128    11.601268     3.012443    -0.593192
O     -4.236581    -6.011385    15.430088    -0.578981
O     -4.724896    -4.267445    16.640596    -0.547825
O     -5.425153    -1.014301    15.828645    -0.581099
O     -4.893903    -0.221458    13.846988    -0.594229
O      4.236333     6.011138    15.430088    -0.578317
O      4.724630     4.267178    16.640596    -0.546475
O      5.424899     1.014047    15.828645    -0.580660
O      4.893681     0.221237    13.846988    -0.593942

The following XYZ coordinates are in angstroms. Other properties are in atomic units.
The sperically averaged electron density of each atom fit to a function of the form exp(a - br)
eigen_1, eigen_2 and eigen_3 are the three eigenvalues of traceless quadrupole moment tensor
  atom number  atomic symbol              X              Y              Z     net charge C6 coefficient C8 coefficient C10 coefficient fluctuating dipole atomic polarizability isotropic forcefield polarizability              a              b squared Pearson coefficient          <r^3>          <r^4>         wp_QDO          m_QDO          q_QDO       dipole_x       dipole_y       dipole_z         dipole            Qxy            Qxz            Qyz     Q(x^2-y^2)  Q(3z^2 - R^2)        eigen_1        eigen_2        eigen_3 static polarizability      alpha(xx)      alpha(xy)      alpha(xz)      alpha(yy)      alpha(yz)      alpha(zz) atomic spin moment
            1             Cd       0.311967       2.680117       8.255052       0.866892     148.173925 0.37731741E+04  0.13853328E+06                                21.072919                           18.866110       1.093883       2.056804                    0.995856      77.587790     204.743588       0.471596       0.353744      -1.218303      -0.013725      -0.005623      -0.048278       0.050505       0.095939       0.046173      -0.065397       0.053505      -0.535280      -0.210442       0.021607       0.188835             23.503580      14.656706      -3.309644      -0.847560      24.211976       0.726030      31.642059          -0.000000
            2             Cd      -0.312099      -2.680249       8.255052       0.867198     147.964150 0.37661869E+04  0.13820683E+06                                21.048720                           18.844223       1.096612       2.057855                    0.995837      77.556805     204.581741       0.472055       0.353579      -1.218498       0.013895       0.005440      -0.048091       0.050353       0.095656      -0.045845       0.065157       0.053929      -0.532514      -0.209415       0.021256       0.188159             23.476641      14.641642      -3.305507       0.845451      24.185034      -0.721439      31.603246          -0.000000
            3             Cd       4.027248       7.019464       8.604379       0.867212     147.993011 0.37679669E+04  0.13829095E+06                                21.053415                           18.851081       1.098677       2.058358                    0.995876      77.559225     204.614008       0.471870       0.353669      -1.218398       0.005892      -0.013871       0.047945       0.050258      -0.095284      -0.065152      -0.046205      -0.053089      -0.531436      -0.209208       0.021703       0.187505             23.478727      24.190954       3.307151       0.721512      14.644183       0.842330      31.601043          -0.000000
            4             Cd       9.387614       6.395398       8.604379       0.866126     148.089337 0.37706635E+04  0.13841333E+06                                21.060456                           18.856181       1.098208       2.058054                    0.995884      77.588881     204.703065       0.471873       0.353607      -1.218463      -0.005883       0.014678       0.048334       0.050854      -0.095570       0.065223       0.045924      -0.053270      -0.534522      -0.209990       0.021666       0.188324             23.488237      24.198001       3.306359      -0.724309      14.648413      -0.845411      31.618298          -0.000000
            5             Cd       0.312032       4.027316       0.174664       0.867212     147.993037 0.37679675E+04  0.13829098E+06                                21.053418                           18.851084       1.098677       2.058357                    0.995876      77.559225     204.614012       0.471870       0.353669      -1.218398      -0.013871       0.005892       0.047945       0.050258      -0.095284      -0.046205      -0.065152       0.053089      -0.531437      -0.209208       0.021703       0.187505             23.478730      14.644184       3.307150       0.842333      24.190957       0.721508      31.601049          -0.000000
            6             Cd      13.102966       9.387681       0.174664       0.866126     148.089327 0.37706642E+04  0.13841337E+06                                21.060456                           18.856183       1.098208       2.058054                    0.995884      77.588881     204.703066       0.471873       0.353607      -1.218463       0.014678      -0.005883       0.048334       0.050854      -0.095570       0.045924       0.065223       0.053270      -0.534522      -0.209990       0.021666       0.188324             23.488235      14.648413       3.306356      -0.845416      24.197996      -0.724313      31.618295          -0.000000
            7             Cd      -2.680316       6.395333      16.684767       0.867198     147.964137 0.37661876E+04  0.13820686E+06                                21.048719                           18.844226       1.096612       2.057855                    0.995837      77.556805     204.581741       0.472055       0.353579      -1.218498       0.005440       0.013895      -0.048091       0.050353       0.095656       0.065157      -0.045845      -0.053929      -0.532514      -0.209415       0.021256       0.188159             23.476637      24.185026      -3.305501      -0.721442      14.641641       0.845456      31.603245          -0.000000
            8             Cd       2.680049      -6.395601      16.684767       0.866892     148.173948 0.37731745E+04  0.13853330E+06                                21.072921                           18.866111       1.093882       2.056804                    0.995856      77.587789     204.743588       0.471595       0.353744      -1.218303      -0.005623      -0.013725      -0.048278       0.050505       0.095939      -0.065397       0.046173      -0.053505      -0.535280      -0.210442       0.021607       0.188835             23.503584      24.211981      -3.309645       0.726026      14.656706      -0.847561      31.642063          -0.000000
            9              H      -1.360335       6.818791       6.723541       0.143226       0.889514 0.69022984E+01  0.66510343E+02                                 1.639879                            1.624022      -1.251623       2.302390                    0.992760       3.678957      10.830998       0.443598       1.432918      -0.676700       0.016129       0.025495       0.011497       0.032286       0.001805       0.008255       0.003945       0.003787      -0.011713      -0.009760      -0.000645       0.010406              1.650612       1.645709       0.242144       0.158113       1.772854       0.099048       1.533272          -0.000000
           10              H      -1.599112       5.867677       5.459084       0.119777       1.071398 0.87162721E+01  0.88473776E+02                                 1.805506                            1.783007      -1.277555       2.265710                    0.993836       3.899227      11.541093       0.441180       1.367749      -0.688963       0.005706      -0.010544      -0.026319       0.028921      -0.004550       0.000612       0.010442       0.007833       0.020875      -0.014170       0.001502       0.012668              1.823553       1.743398      -0.104048      -0.268377       1.598553       0.065396       2.128709          -0.000000
           11              H       9.197287       5.902563       4.622856       0.121510       1.319904 0.11182913E+02  0.11925201E+03                                 1.988276                            1.954051      -1.228986       2.287726                    0.995082       3.811291      11.083244       0.448587       1.280408      -0.709560      -0.010150       0.013385      -0.022860       0.028368      -0.000941       0.006525      -0.000664      -0.016915       0.007110      -0.012522       0.004836       0.007686              1.980879       1.745735       0.073216       0.088555       1.839175      -0.311809       2.357726           0.000001
           12              H       9.775466       4.722036       5.536637       0.133360       1.080020 0.85579508E+01  0.85310207E+02                                 1.744884                            1.713590      -0.850834       2.478315                    0.998629       3.443984       9.666164       0.477529       1.286695      -0.709072       0.012990      -0.030187       0.000491       0.032867      -0.001037       0.004778       0.003498      -0.013824      -0.027733      -0.012219       0.000107       0.012112              1.749786       1.769345      -0.288169       0.060567       2.060534       0.042740       1.419479           0.000000
           13              H       9.144959       8.260910       5.809760       0.134740       1.105734 0.85585378E+01  0.86452039E+02                                 1.853963                            1.773182      -1.236802       2.299175                    0.993885       3.755654      11.078746       0.440141       1.377648      -0.687920      -0.033288       0.008167      -0.005229       0.034671       0.000664       0.002238      -0.002142      -0.008936      -0.006129      -0.005399      -0.000657       0.006056              1.905410       2.554904      -0.260190      -0.005929       1.640695      -0.069315       1.520632           0.000000
           14              H      10.546821       8.460788       6.548203       0.109714       1.168788 0.93234719E+01  0.96663063E+02                                 1.933060                            1.854708      -1.496141       2.148038                    0.992426       4.223043      12.813228       0.426991       1.383581      -0.684004       0.015851       0.019129       0.017214       0.030224       0.002489       0.002802       0.001792      -0.002531      -0.022280      -0.008262       0.001127       0.007135              1.967767       1.805840       0.244682       0.340495       1.921091       0.303219       2.176369          -0.000000
           15              H      10.173925       8.607053       1.368986       0.104325       1.276328 0.92873194E+01  0.92988814E+02                                 1.841133                            1.707515      -0.777895       2.510682                    0.999500       3.275286       8.742309       0.519632       1.177254      -0.736738      -0.031416       0.004878      -0.041418       0.052214       0.001998       0.008842      -0.002997       0.034430       0.023020      -0.021619       0.001802       0.019817              1.892573       1.725211      -0.040735       0.426511       1.516154      -0.159052       2.436356           0.000001
           16              H       9.107417       8.125439       3.344911       0.148688       1.099654 0.80864528E+01  0.79013641E+02                                 1.735200                            1.648574      -0.843491       2.505542                    0.999576       3.162440       8.621715       0.497361       1.260348      -0.716921      -0.041257      -0.002749       0.002695       0.041436       0.003859       0.001884      -0.003000       0.024955       0.015458      -0.016134       0.005273       0.010861              1.764215       2.357703       0.151362      -0.054609       1.435766      -0.099729       1.499174           0.000001
           17              H      -0.817015       8.404456       5.226424       0.119208       0.951711 0.70129121E+01  0.68106283E+02                                 1.717945                            1.640106      -1.458104       2.182524                    0.992457       3.984788      11.925906       0.438471       1.438389      -0.673465       0.013745       0.003293       0.029108       0.032358      -0.000168      -0.003120      -0.003881       0.016218       0.021466      -0.012491       0.002786       0.009705              1.757898       1.751144      -0.004319       0.413541       1.458620      -0.125791       2.063931          -0.000000
           18              H       0.217298       8.707651       3.152714       0.088054       1.216299 0.92986676E+01  0.94542901E+02                                 1.867048                            1.773042      -0.970719       2.407161                    0.997633       3.628572      10.251654       0.475170       1.267794      -0.712415       0.047377       0.006463       0.001991       0.047857       0.001251       0.003389       0.003079       0.037092       0.010157      -0.020651       0.002894       0.017757              1.882769       2.448705       0.089157      -0.079150       1.591922      -0.111134       1.607679          -0.000000
           19              H       1.360227       6.596102       6.723541       0.144646       0.886090 0.68670075E+01  0.66072651E+02                                 1.634495                            1.618950      -1.243911       2.306566                    0.992877       3.666604      10.779795       0.444755       1.431300      -0.677023      -0.016401      -0.025277       0.011268       0.032170       0.001424      -0.007961      -0.003874       0.003474      -0.011433      -0.009561      -0.000296       0.009857              1.645107       1.640236       0.240466      -0.157136       1.766453      -0.098416       1.528633          -0.000000
           20              H       1.599024       7.547235       5.459084       0.120017       1.070786 0.87120905E+01  0.88431111E+02                                 1.805592                            1.783203      -1.277098       2.265834                    0.993718       3.900759      11.550044       0.440872       1.368707      -0.688761      -0.005785       0.010776      -0.026419       0.029113      -0.004261      -0.000768      -0.010442       0.007675       0.020486      -0.013990       0.001455       0.012535              1.823630       1.743971      -0.104019       0.268225       1.598818      -0.065034       2.128100          -0.000000
           21              H       4.217639       7.512363       4.622856       0.121799       1.319579 0.11180854E+02  0.11923598E+03                                 1.988879                            1.954617      -1.229436       2.287735                    0.994998       3.811028      11.086220       0.448223       1.281385      -0.709357       0.009956      -0.013406      -0.022906       0.028347      -0.000829      -0.006465       0.000783      -0.016679       0.006497      -0.012319       0.004632       0.007687              1.981499       1.746290       0.073150      -0.088680       1.839872       0.312109       2.358336           0.000001
           22              H       3.639445       8.692876       5.536637       0.134429       1.079941 0.85644924E+01  0.85451220E+02                                 1.750301                            1.718757      -0.871564       2.470728                    0.998505       3.446396       9.699267       0.474604       1.293476      -0.707648      -0.013105       0.029512       0.000563       0.032296      -0.000973      -0.004659      -0.003421      -0.014073      -0.028053      -0.012192      -0.000066       0.012258              1.755268       1.775046      -0.289469      -0.060814       2.067350      -0.043020       1.423408           0.000000
           23              H       4.269948       5.153996       5.809760       0.134603       1.104122 0.85427183E+01  0.86253746E+02                                 1.852385                            1.771762      -1.235806       2.299927                    0.993845       3.753081      11.069276       0.440228       1.377990      -0.687866       0.032826      -0.008687      -0.005183       0.034349       0.000836      -0.002326       0.002072      -0.008453      -0.006552      -0.005399      -0.000460       0.005859              1.903735       2.552319      -0.259818       0.005797       1.639365       0.069208       1.519519           0.000000
           24              H       2.868075       4.954107       6.548203       0.107887       1.173636 0.93688019E+01  0.97217526E+02                                 1.935491                            1.856876      -1.488305       2.150089                    0.992376       4.229620      12.824386       0.427693       1.380109      -0.684669      -0.016209      -0.019087       0.017660       0.030642       0.002528      -0.002686      -0.001908      -0.002707      -0.022981      -0.008447       0.001131       0.007317              1.970301       1.807875       0.245244      -0.341112       1.923639      -0.303878       2.179390          -0.000000
           25              H       3.241053       4.807925       1.368986       0.104077       1.277929 0.93021289E+01  0.93183029E+02                                 1.843596                            1.709649      -0.782930       2.508524                    0.999456       3.276584       8.750638       0.518906       1.178319      -0.736502       0.031640      -0.004488      -0.041425       0.052319       0.001858      -0.008869       0.003011       0.034334       0.023213      -0.021583       0.001768       0.019815              1.895172       1.727423      -0.040790      -0.427293       1.517930       0.159418       2.440164           0.000001
           26              H       4.307530       5.289508       3.344911       0.149212       1.098854 0.80808941E+01  0.78962821E+02                                 1.736197                            1.649487      -0.848872       2.503902                    0.999546       3.160907       8.623813       0.496448       1.262610      -0.716444       0.041422       0.002670       0.002488       0.041583       0.004220      -0.001900       0.003036       0.024164       0.015199      -0.015857       0.005229       0.010628              1.765247       2.359202       0.151489       0.054729       1.436504       0.099848       1.500035           0.000001
           27              H       0.816932       5.010461       5.226424       0.117889       0.955583 0.70417785E+01  0.68390242E+02                                 1.715528                            1.637916      -1.432559       2.192203                    0.992713       3.978871      11.870686       0.441430       1.428671      -0.675265      -0.014108      -0.003387       0.029448       0.032828      -0.000363       0.003197       0.003839       0.015949       0.022522      -0.012522       0.002609       0.009914              1.755330       1.748654      -0.004302      -0.412794       1.456708       0.125389       2.060628          -0.000000
           28              H      -0.217348       4.707298       3.152714       0.086315       1.219698 0.93224430E+01  0.94766003E+02                                 1.863455                            1.769661      -0.957974       2.410750                    0.997730       3.630280      10.227538       0.478301       1.259742      -0.714147      -0.048045      -0.006449       0.002113       0.048522       0.001269      -0.003365      -0.003199       0.037394       0.010896      -0.020948       0.003157       0.017790              1.879120       2.444074       0.089010       0.078859       1.588927       0.110722       1.604359          -0.000000
           29              H      -0.111426       5.347138      10.135890       0.143444       0.887784 0.68857334E+01  0.66316626E+02                                 1.638538                            1.622749      -1.255793       2.301273                    0.992760       3.675345      10.820647       0.443456       1.434114      -0.676500      -0.025421       0.016246      -0.011450       0.032269      -0.001714       0.003965      -0.008035      -0.003810      -0.011358      -0.009547      -0.000633       0.010180              1.649241       1.771263      -0.241765       0.099036       1.644306      -0.157936       1.532153          -0.000000
           30              H       0.839688       5.108341      11.400347       0.118937       1.073403 0.87377189E+01  0.88747312E+02                                 1.807763                            1.785183      -1.280870       2.264063                    0.993743       3.905166      11.562878       0.440910       1.367724      -0.688955       0.010907       0.006078       0.026851       0.029612       0.004286       0.010387      -0.000737      -0.007708       0.020510      -0.013965       0.001466       0.012500              1.825876       1.600399       0.104293       0.065419       1.745775       0.268932       2.131453          -0.000000
           31              H       0.804802       2.489726      12.236575       0.121849       1.319098 0.11176507E+02  0.11918374E+03                                 1.988764                            1.954548      -1.231295       2.287198                    0.994965       3.811006      11.087615       0.448103       1.281792      -0.709267      -0.013482      -0.010273       0.022862       0.028460       0.000680      -0.000649      -0.006320       0.016986       0.007292      -0.012408       0.004821       0.007587              1.981377       1.839847      -0.073147      -0.312050       1.746213      -0.088690       2.358070           0.000001
           32              H       1.985329       3.067920      11.322794       0.133951       1.081295 0.85765723E+01  0.85586856E+02                                 1.750288                            1.718749      -0.862985       2.473894                    0.998607       3.448432       9.700282       0.475193       1.291643      -0.708024       0.029691       0.012909      -0.000276       0.032377       0.001077       0.003299      -0.004613       0.013968      -0.028567      -0.012248      -0.000008       0.012256              1.755254       2.067339       0.289379       0.043016       1.774997      -0.060847       1.423425           0.000000
           33              H      -1.553545       2.437417      11.049671       0.134237       1.105203 0.85540189E+01  0.86394597E+02                                 1.853362                            1.772758      -1.236575       2.299543                    0.993821       3.755572      11.077586       0.440179       1.377717      -0.687914      -0.008958      -0.033160       0.005508       0.034787      -0.000840      -0.002124      -0.002029       0.008893      -0.006167      -0.005233      -0.000809       0.006042              1.904719       1.640356       0.259886      -0.069259       2.553369       0.005990       1.520433           0.000000
           34              H      -1.753423       3.839290      10.311228       0.109071       1.168698 0.93224965E+01  0.96644487E+02                                 1.932542                            1.854315      -1.493323       2.148871                    0.992516       4.222781      12.809302       0.427164       1.383140      -0.684101      -0.019158       0.016026      -0.017187       0.030320      -0.002647       0.001905      -0.002617       0.002530      -0.022074      -0.008133       0.000891       0.007242              1.967212       1.920644      -0.244433       0.302909       1.805351      -0.340144       2.175641          -0.000000
           35              H      -1.899688       3.466312      15.490445       0.104004       1.280962 0.93277114E+01  0.93503013E+02                                 1.846529                            1.711989      -0.782003       2.509038                    0.999474       3.279336       8.760831       0.518558       1.178306      -0.736507      -0.004805      -0.031580       0.041505       0.052374      -0.002056      -0.003056      -0.008887      -0.034491       0.023012      -0.021673       0.001794       0.019880              1.898335       1.519847       0.040991      -0.159943       1.730046      -0.428832       2.445113           0.000001
           36              H      -1.418074       2.399835      13.514520       0.149422       1.100281 0.80951792E+01  0.79141425E+02                                 1.737924                            1.651118      -0.843257       2.506056                    0.999540       3.163472       8.634394       0.496098       1.262877      -0.716370       0.002792      -0.041203      -0.002723       0.041388      -0.003888      -0.003036      -0.001899      -0.024770       0.015562      -0.016085       0.005310       0.010775              1.766997       1.437844      -0.151676      -0.100027       2.361631       0.054780       1.501515           0.000001
           37              H      -1.697091       5.890433      11.633007       0.118453       0.954582 0.70339792E+01  0.68312803E+02                                 1.716099                            1.638383      -1.436197       2.190748                    0.992567       3.980469      11.885097       0.440701       1.431070      -0.674811      -0.003488       0.014026      -0.029291       0.032663       0.000387      -0.003873       0.003170      -0.016153       0.021862      -0.012538       0.002754       0.009784              1.755970       1.457155       0.004310      -0.125509       1.749288      -0.413081       2.061467          -0.000000
           38              H      -2.000286       6.924713      13.706717       0.087130       1.217134 0.92990800E+01  0.94474998E+02                                 1.861261                            1.767781      -0.948633       2.414944                    0.997828       3.626981      10.217389       0.478389       1.260225      -0.714035      -0.006538       0.047763      -0.001942       0.048248      -0.001050       0.003145      -0.003495      -0.037533       0.010203      -0.020884       0.002895       0.017989              1.876867       1.587354      -0.088776      -0.110532       2.440474       0.078676       1.602773          -0.000000
           39              H       0.111263       8.067700      10.135890       0.143937       0.885849 0.68656209E+01  0.66069179E+02                                 1.635759                            1.620076      -1.249211       2.304202                    0.992847       3.668807      10.794123       0.443981       1.433582      -0.676618       0.025348      -0.016521      -0.011235       0.032276      -0.001398      -0.003931       0.007979      -0.003526      -0.011373      -0.009592      -0.000298       0.009890              1.646416       1.768106      -0.241102      -0.098805       1.641402       0.157493       1.529738          -0.000000
           40              H      -0.839870       8.306477      11.400347       0.119889       1.073991 0.87457621E+01  0.88864567E+02                                 1.809565                            1.786906      -1.282032       2.263398                    0.993700       3.907198      11.577646       0.440289       1.369106      -0.688664      -0.010581      -0.005619       0.026329       0.028926       0.004529      -0.010524       0.000616      -0.007537       0.020292      -0.014084       0.001439       0.012645              1.827728       1.601931       0.104460      -0.065334       1.747547      -0.269407       2.133705          -0.000000
           41              H      -0.804998      -2.489922      12.236575       0.122331       1.314863 0.11133163E+02  0.11861817E+03                                 1.985536                            1.951655      -1.232073       2.287072                    0.994995       3.805000      11.068954       0.448079       1.282976      -0.709032       0.013351       0.009987       0.022799       0.028245       0.001105       0.000661       0.006327       0.016798       0.006696      -0.012303       0.004589       0.007714              1.978098       1.836918      -0.073107       0.310652       1.743912       0.088247       2.353463           0.000001
           42              H      -1.985511      -3.068101      11.322794       0.134944       1.076127 0.85215193E+01  0.84871606E+02                                 1.742030                            1.711055      -0.855343       2.477286                    0.998626       3.438051       9.650841       0.477330       1.288375      -0.708715      -0.029554      -0.013164      -0.000295       0.032355       0.000846      -0.003408       0.004747       0.013963      -0.028099      -0.012242       0.000038       0.012204              1.746859       2.056298       0.286921      -0.042669       1.766515       0.060400       1.417764           0.000000
           43              H       1.553369      -2.437594      11.049671       0.134831       1.101869 0.85208168E+01  0.85956246E+02                                 1.847895                            1.767968      -1.228919       2.303144                    0.994029       3.747395      11.038716       0.441379       1.375621      -0.688332       0.008663       0.033330       0.005260       0.034837      -0.000784       0.002097       0.002166       0.009055      -0.006567      -0.005397      -0.000758       0.006155              1.898856       1.635970       0.258474       0.068863       2.543992      -0.005974       1.516607           0.000000
           44              H       1.753258      -3.839456      10.311228       0.109451       1.165180 0.92884840E+01  0.96205121E+02                                 1.928936                            1.851213      -1.482341       2.153667                    0.992562       4.215885      12.783135       0.427419       1.383564      -0.684040       0.019134      -0.015984      -0.017279       0.030334      -0.002629      -0.001836       0.002682       0.002631      -0.022308      -0.008222       0.000952       0.007270              1.963399       1.917181      -0.243420      -0.301803       1.801971       0.338662       2.171044          -0.000000
           45              H       1.899440      -3.466560      15.490445       0.104107       1.275141 0.92770424E+01  0.92858838E+02                                 1.839915                            1.706530      -0.777568       2.510940                    0.999493       3.274078       8.737389       0.519808       1.177199      -0.736757       0.004500       0.031328       0.041604       0.052274      -0.001833       0.002967       0.008887      -0.034336       0.022805      -0.021504       0.001676       0.019829              1.891263       1.515329       0.040668       0.158856       1.724075       0.425937       2.434385           0.000001
           46              H       1.417857      -2.400052      13.514520       0.148171       1.101066 0.80981687E+01  0.79146464E+02                                 1.735513                            1.648815      -0.839863       2.506488                    0.999579       3.165174       8.626501       0.497821       1.258892      -0.717221      -0.002828       0.041676      -0.002793       0.041865      -0.004072       0.003105       0.001919      -0.024665       0.015568      -0.016117       0.005343       0.010774              1.764553       1.435928      -0.151404       0.099735       2.358402      -0.054648       1.499327           0.000001
           47              H       1.696904       7.524380      11.633007       0.117906       0.957811 0.70640487E+01  0.68680058E+02                                 1.719822                            1.641721      -1.456307       2.182138                    0.992438       3.990512      11.922762       0.440304       1.430791      -0.674824       0.003385      -0.014073      -0.029414       0.032782       0.000170       0.003875      -0.003162      -0.016102       0.022297      -0.012556       0.002665       0.009891              1.759888       1.459953       0.004324       0.125918       1.753122       0.414538       2.066591          -0.000000
           48              H       2.000067       6.490067      13.706717       0.088338       1.214518 0.92796631E+01  0.94276732E+02                                 1.863010                            1.769463      -0.962842       2.410287                    0.997728       3.624477      10.227370       0.476488       1.265267      -0.712957       0.006273      -0.047158      -0.002142       0.047621      -0.001170      -0.003268       0.003214      -0.037081       0.010170      -0.020693       0.003027       0.017667              1.878629       1.588849      -0.088831       0.110759       2.442556      -0.078855       1.604481          -0.000000
           49              H      12.054705      -0.111358       1.706174       0.143444       0.887783 0.68857289E+01  0.66316573E+02                                 1.638538                            1.622748      -1.255793       2.301273                    0.992760       3.675345      10.820647       0.443456       1.434114      -0.676500       0.016246      -0.025421      -0.011450       0.032269      -0.001714      -0.008035       0.003965       0.003810      -0.011358      -0.009547      -0.000633       0.010180              1.649240       1.644306      -0.241765      -0.157936       1.771262       0.099036       1.532153          -0.000000
           50              H      11.815908       0.839755       2.970632       0.118937       1.073403 0.87377170E+01  0.88747289E+02                                 1.807763                            1.785183      -1.280870       2.264063                    0.993743       3.905166      11.562878       0.440910       1.367724      -0.688955       0.006078       0.010907       0.026851       0.029612       0.004286      -0.000737       0.010387       0.007708       0.020510      -0.013965       0.001466       0.012500              1.825876       1.745774       0.104293       0.268931       1.600399       0.065419       2.131453          -0.000000
           51              H       9.197294       0.804870       3.806860       0.121849       1.319097 0.11176502E+02  0.11918367E+03                                 1.988764                            1.954548      -1.231294       2.287198                    0.994965       3.811005      11.087614       0.448102       1.281793      -0.709266      -0.010273      -0.013482       0.022862       0.028460       0.000680      -0.006320      -0.000649      -0.016986       0.007292      -0.012408       0.004821       0.007587              1.981377       1.746213      -0.073147      -0.088690       1.839847      -0.312049       2.358070           0.000001
           52              H       9.775487       1.985397       2.893078       0.133951       1.081294 0.85765642E+01  0.85586759E+02                                 1.750287                            1.718749      -0.862985       2.473894                    0.998607       3.448431       9.700280       0.475193       1.291644      -0.708024       0.012909       0.029691      -0.000276       0.032377       0.001077      -0.004613       0.003299      -0.013968      -0.028567      -0.012248      -0.000008       0.012256              1.755253       1.774996       0.289378      -0.060847       2.067339       0.043016       1.423425           0.000000
           53              H       9.144985      11.861522       2.619956       0.134237       1.105204 0.85540198E+01  0.86394609E+02                                 1.853362                            1.772758      -1.236576       2.299543                    0.993821       3.755573      11.077589       0.440179       1.377717      -0.687914      -0.033160      -0.008958       0.005508       0.034787      -0.000840      -0.002029      -0.002124      -0.008893      -0.006167      -0.005233      -0.000809       0.006042              1.904719       2.553368       0.259887       0.005989       1.640356      -0.069259       1.520433           0.000000
           54              H      10.546858      11.661644       1.881512       0.109071       1.168698 0.93225031E+01  0.96644572E+02                                 1.932543                            1.854316      -1.493323       2.148871                    0.992516       4.222781      12.809303       0.427164       1.383140      -0.684101       0.016026      -0.019158      -0.017187       0.030320      -0.002647      -0.002617       0.001905      -0.002530      -0.022074      -0.008133       0.000891       0.007242              1.967213       1.805352      -0.244434      -0.340145       1.920646       0.302909       2.175641          -0.000000
           55              H      10.173879      -1.899621       7.060730       0.104004       1.280962 0.93277162E+01  0.93503071E+02                                 1.846529                            1.711989      -0.782003       2.509038                    0.999474       3.279336       8.760831       0.518558       1.178306      -0.736507      -0.031580      -0.004805       0.041506       0.052374      -0.002056      -0.008887      -0.003056       0.034491       0.023012      -0.021673       0.001794       0.019880              1.898335       1.730046       0.040991      -0.428832       1.519847      -0.159944       2.445112           0.000001
           56              H       9.107403      -1.418006       5.084804       0.149422       1.100281 0.80951778E+01  0.79141412E+02                                 1.737924                            1.651118      -0.843257       2.506055                    0.999540       3.163473       8.634398       0.496098       1.262877      -0.716370      -0.041203       0.002792      -0.002723       0.041388      -0.003888      -0.001899      -0.003036       0.024770       0.015562      -0.016085       0.005310       0.010775              1.766997       2.361632      -0.151676       0.054780       1.437844      -0.100027       1.501515           0.000001
           57              H      -0.816999      11.717977       3.203292       0.118453       0.954583 0.70339779E+01  0.68312787E+02                                 1.716099                            1.638383      -1.436197       2.190748                    0.992567       3.980469      11.885097       0.440701       1.431070      -0.674811       0.014026      -0.003488      -0.029291       0.032663       0.000387       0.003170      -0.003873       0.016153       0.021862      -0.012538       0.002754       0.009784              1.755970       1.749289       0.004311      -0.413082       1.457155      -0.125510       2.061467          -0.000000
           58              H       0.217281      -2.000219       5.277002       0.087130       1.217134 0.92990891E+01  0.94475110E+02                                 1.861262                            1.767782      -0.948633       2.414943                    0.997828       3.626981      10.217389       0.478389       1.260225      -0.714035       0.047763      -0.006538      -0.001942       0.048248      -0.001050      -0.003495       0.003145       0.037533       0.010203      -0.020884       0.002895       0.017989              1.876867       2.440474      -0.088776       0.078677       1.587355      -0.110532       1.602773          -0.000000
           59              H       1.360267       0.111331       1.706174       0.143937       0.885850 0.68656286E+01  0.66069270E+02                                 1.635759                            1.620077      -1.249212       2.304202                    0.992847       3.668807      10.794123       0.443981       1.433581      -0.676618      -0.016521       0.025348      -0.011235       0.032276      -0.001398       0.007979      -0.003931       0.003526      -0.011373      -0.009592      -0.000298       0.009890              1.646416       1.641403      -0.241102       0.157493       1.768107      -0.098805       1.529739          -0.000000
           60              H       1.599044      -0.839803       2.970632       0.119889       1.073991 0.87457636E+01  0.88864585E+02                                 1.809566                            1.786906      -1.282032       2.263398                    0.993700       3.907198      11.577646       0.440289       1.369106      -0.688664      -0.005619      -0.010581       0.026329       0.028926       0.004529       0.000616      -0.010524       0.007537       0.020292      -0.014084       0.001439       0.012645              1.827728       1.747548       0.104460      -0.269407       1.601931      -0.065333       2.133704          -0.000000
           61              H       4.217646      -0.804930       3.806860       0.122331       1.314862 0.11133155E+02  0.11861806E+03                                 1.985535                            1.951654      -1.232073       2.287072                    0.994995       3.804999      11.068949       0.448079       1.282976      -0.709032       0.009987       0.013351       0.022799       0.028245       0.001105       0.006327       0.000661      -0.016798       0.006696      -0.012303       0.004589       0.007714              1.978097       1.743911      -0.073107       0.088247       1.836917       0.310652       2.353462           0.000001
           62              H       3.639466      11.429557       2.893078       0.134944       1.076127 0.85215226E+01  0.84871644E+02                                 1.742030                            1.711055      -0.855343       2.477286                    0.998626       3.438051       9.650840       0.477330       1.288374      -0.708715      -0.013164      -0.029554      -0.000295       0.032355       0.000846       0.004747      -0.003408      -0.013963      -0.028099      -0.012242       0.000038       0.012204              1.746859       1.766516       0.286921       0.060400       2.056298      -0.042669       1.417764           0.000000
           63              H       4.269974       1.553436       2.619956       0.134831       1.101870 0.85208264E+01  0.85956363E+02                                 1.847896                            1.767968      -1.228919       2.303143                    0.994029       3.747396      11.038718       0.441379       1.375620      -0.688332       0.033330       0.008663       0.005260       0.034837      -0.000784       0.002166       0.002097      -0.009055      -0.006567      -0.005397      -0.000758       0.006155              1.898857       2.543993       0.258474      -0.005974       1.635970       0.068864       1.516608           0.000000
           64              H       2.868112       1.753325       1.881512       0.109451       1.165180 0.92884754E+01  0.96205015E+02                                 1.928936                            1.851213      -1.482341       2.153667                    0.992562       4.215885      12.783136       0.427419       1.383565      -0.684040      -0.015984       0.019134      -0.017279       0.030334      -0.002629       0.002682      -0.001836      -0.002631      -0.022308      -0.008222       0.000952       0.007270              1.963398       1.801970      -0.243419       0.338662       1.917180      -0.301803       2.171045          -0.000000
           65              H       3.241007       1.899507       7.060730       0.104107       1.275141 0.92770395E+01  0.92858798E+02                                 1.839915                            1.706530      -0.777568       2.510940                    0.999493       3.274079       8.737390       0.519808       1.177198      -0.736758       0.031328       0.004500       0.041604       0.052274      -0.001833       0.008887       0.002967       0.034336       0.022805      -0.021504       0.001676       0.019829              1.891262       1.724074       0.040668       0.425937       1.515328       0.158855       2.434385           0.000001
           66              H       4.307516       1.417925       5.084804       0.148171       1.101067 0.80981798E+01  0.79146599E+02                                 1.735514                            1.648817      -0.839863       2.506488                    0.999579       3.165175       8.626505       0.497820       1.258892      -0.717221       0.041676      -0.002828      -0.002793       0.041865      -0.004072       0.001919       0.003105       0.024665       0.015568      -0.016117       0.005343       0.010774              1.764554       2.358404      -0.151403      -0.054648       1.435929       0.099735       1.499328           0.000001
           67              H       0.816948       1.696972       3.203292       0.117906       0.957810 0.70640408E+01  0.68679965E+02                                 1.719821                            1.641720      -1.456307       2.182138                    0.992438       3.990512      11.922762       0.440304       1.430791      -0.674824      -0.014073       0.003385      -0.029414       0.032782       0.000170      -0.003162       0.003875       0.016102       0.022297      -0.012556       0.002665       0.009891              1.759887       1.753121       0.004324       0.414537       1.459952       0.125917       2.066590          -0.000000
           68              H      -0.217365       2.000134       5.277002       0.088338       1.214517 0.92796539E+01  0.94276617E+02                                 1.863009                            1.769462      -0.962842       2.410287                    0.997728       3.624477      10.227370       0.476488       1.265267      -0.712957      -0.047158       0.006273      -0.002142       0.047621      -0.001170       0.003214      -0.003268       0.037081       0.010170      -0.020693       0.003027       0.017667              1.878628       2.442554      -0.088831      -0.078856       1.588848       0.110759       1.604481          -0.000000
           69              H       6.596034      -5.347340      15.153257       0.144646       0.886090 0.68670101E+01  0.66072682E+02                                 1.634495                            1.618950      -1.243910       2.306566                    0.992877       3.666604      10.779795       0.444755       1.431300      -0.677023      -0.025277      -0.016401       0.011268       0.032170       0.001424      -0.003874      -0.007961      -0.003474      -0.011433      -0.009561      -0.000296       0.009857              1.645107       1.766453       0.240466      -0.098416       1.640236      -0.157136       1.528633          -0.000000
           70              H       7.547168      -5.108543      13.888799       0.120017       1.070785 0.87120882E+01  0.88431082E+02                                 1.805592                            1.783203      -1.277098       2.265834                    0.993718       3.900759      11.550044       0.440872       1.368707      -0.688761       0.010776      -0.005785      -0.026419       0.029113      -0.004261      -0.010442      -0.000768      -0.007675       0.020486      -0.013990       0.001455       0.012535              1.823630       1.598818      -0.104019      -0.065034       1.743971       0.268225       2.128100          -0.000000
           71              H       7.512295      -2.489929      13.052571       0.121799       1.319579 0.11180851E+02  0.11923594E+03                                 1.988879                            1.954617      -1.229436       2.287735                    0.994998       3.811027      11.086218       0.448223       1.281385      -0.709357      -0.013406       0.009956      -0.022906       0.028347      -0.000829       0.000783      -0.006465       0.016679       0.006497      -0.012319       0.004632       0.007687              1.981499       1.839872       0.073150       0.312109       1.746290      -0.088680       2.358336           0.000001
           72              H      -4.722192      -3.068122      13.966353       0.134430       1.079941 0.85644897E+01  0.85451185E+02                                 1.750301                            1.718756      -0.871564       2.470728                    0.998505       3.446396       9.699266       0.474604       1.293476      -0.707648       0.029512      -0.013105       0.000563       0.032296      -0.000973      -0.003421      -0.004659       0.014073      -0.028053      -0.012192      -0.000066       0.012258              1.755267       2.067349      -0.289468      -0.043020       1.775045      -0.060814       1.423407           0.000000
           73              H       5.153929      -2.437620      14.239475       0.134602       1.104121 0.85427084E+01  0.86253627E+02                                 1.852384                            1.771762      -1.235806       2.299927                    0.993845       3.753081      11.069277       0.440228       1.377991      -0.687866      -0.008687       0.032826      -0.005183       0.034349       0.000836       0.002072      -0.002326       0.008453      -0.006552      -0.005399      -0.000460       0.005859              1.903734       1.639365      -0.259818       0.069209       2.552318       0.005797       1.519519           0.000000
           74              H       4.954040      -3.839493      14.977919       0.107887       1.173636 0.93688015E+01  0.97217521E+02                                 1.935491                            1.856876      -1.488305       2.150089                    0.992376       4.229620      12.824386       0.427693       1.380109      -0.684669      -0.019087      -0.016209       0.017660       0.030642       0.002528      -0.001908      -0.002686       0.002707      -0.022981      -0.008447       0.001131       0.007317              1.970301       1.923638       0.245245      -0.303878       1.807876      -0.341113       2.179390          -0.000000
           75              H       4.807858      -3.466514       9.798701       0.104077       1.277928 0.93021299E+01  0.93183046E+02                                 1.843597                            1.709649      -0.782930       2.508524                    0.999456       3.276583       8.750637       0.518906       1.178319      -0.736501      -0.004488       0.031640      -0.041425       0.052319       0.001858       0.003011      -0.008869      -0.034334       0.023213      -0.021583       0.001768       0.019815              1.895172       1.517930      -0.040790       0.159417       1.727424      -0.427293       2.440163           0.000001
           76              H       5.289440      -2.400038      11.774627       0.149212       1.098854 0.80808905E+01  0.78962774E+02                                 1.736196                            1.649486      -0.848872       2.503902                    0.999546       3.160908       8.623814       0.496448       1.262610      -0.716445       0.002670       0.041422       0.002488       0.041583       0.004220       0.003036      -0.001900      -0.024164       0.015199      -0.015857       0.005229       0.010628              1.765246       1.436503       0.151489       0.099848       2.359201       0.054729       1.500034           0.000001
           77              H       5.010393       7.524364      13.656139       0.117889       0.955583 0.70417774E+01  0.68390228E+02                                 1.715528                            1.637916      -1.432559       2.192203                    0.992713       3.978871      11.870686       0.441430       1.428671      -0.675265      -0.003387      -0.014108       0.029448       0.032828      -0.000363       0.003839       0.003197      -0.015949       0.022522      -0.012522       0.002609       0.009914              1.755330       1.456707      -0.004302       0.125388       1.748655      -0.412795       2.060628          -0.000000
           78              H       4.707231       6.490084      11.582429       0.086315       1.219699 0.93224504E+01  0.94766092E+02                                 1.863455                            1.769662      -0.957974       2.410750                    0.997730       3.630280      10.227537       0.478301       1.259742      -0.714147      -0.006449      -0.048045       0.002113       0.048522       0.001269      -0.003199      -0.003365      -0.037394       0.010896      -0.020948       0.003157       0.017790              1.879120       1.588927       0.089009       0.110722       2.444074       0.078859       1.604359          -0.000000
           79              H       6.818723       5.347098      15.153257       0.143226       0.889514 0.69022990E+01  0.66510350E+02                                 1.639879                            1.624022      -1.251623       2.302390                    0.992760       3.678957      10.830998       0.443598       1.432918      -0.676700       0.025495       0.016129       0.011497       0.032286       0.001805       0.003945       0.008255      -0.003787      -0.011713      -0.009760      -0.000645       0.010406              1.650612       1.772853       0.242144       0.099048       1.645710       0.158114       1.533273          -0.000000
           80              H       5.867610       5.108321      13.888799       0.119777       1.071398 0.87162740E+01  0.88473799E+02                                 1.805506                            1.783007      -1.277555       2.265710                    0.993836       3.899227      11.541093       0.441180       1.367749      -0.688963      -0.010544       0.005706      -0.026318       0.028921      -0.004550       0.010442       0.000612      -0.007833       0.020875      -0.014170       0.001502       0.012668              1.823554       1.598553      -0.104048       0.065396       1.743399      -0.268377       2.128709          -0.000000
           81              H       5.902495       2.489719      13.052571       0.121510       1.319903 0.11182908E+02  0.11925194E+03                                 1.988275                            1.954051      -1.228986       2.287726                    0.995082       3.811290      11.083240       0.448587       1.280408      -0.709560       0.013385      -0.010150      -0.022860       0.028368      -0.000941      -0.000664       0.006525       0.016915       0.007110      -0.012522       0.004836       0.007686              1.980878       1.839174       0.073217      -0.311808       1.745734       0.088554       2.357726           0.000001
           82              H       4.721968       3.067899      13.966353       0.133360       1.080020 0.85579537E+01  0.85310242E+02                                 1.744884                            1.713591      -0.850835       2.478315                    0.998629       3.443984       9.666164       0.477529       1.286695      -0.709073      -0.030187       0.012990       0.000491       0.032867      -0.001037       0.003498       0.004778       0.013824      -0.027733      -0.012219       0.000107       0.012112              1.749786       2.060534      -0.288169       0.042740       1.769346       0.060568       1.419479           0.000000
           83              H      -5.154157       2.437391      14.239475       0.134740       1.105735 0.85585519E+01  0.86452210E+02                                 1.853964                            1.773183      -1.236803       2.299175                    0.993885       3.755655      11.078748       0.440141       1.377648      -0.687920       0.008167      -0.033288      -0.005229       0.034671       0.000664      -0.002142       0.002238       0.008936      -0.006129      -0.005399      -0.000657       0.006056              1.905411       1.640696      -0.260191      -0.069315       2.554904      -0.005929       1.520632           0.000000
           84              H      -4.954279       3.839253      14.977919       0.109714       1.168789 0.93234731E+01  0.96663077E+02                                 1.933060                            1.854708      -1.496141       2.148038                    0.992426       4.223043      12.813227       0.426991       1.383581      -0.684004       0.019129       0.015851       0.017214       0.030224       0.002489       0.001792       0.002802       0.002531      -0.022280      -0.008262       0.001127       0.007135              1.967767       1.921092       0.244683       0.303220       1.805839       0.340495       2.176369          -0.000000
           85              H       8.606986       3.466358       9.798701       0.104325       1.276328 0.92873118E+01  0.92988713E+02                                 1.841131                            1.707514      -0.777895       2.510682                    0.999500       3.275286       8.742306       0.519632       1.177253      -0.736738       0.004878      -0.031416      -0.041418       0.052214       0.001998      -0.002997       0.008842      -0.034430       0.023020      -0.021619       0.001802       0.019817              1.892572       1.516153      -0.040735      -0.159052       1.725209       0.426510       2.436354           0.000001
           86              H       8.125371       2.399849      11.774627       0.148688       1.099654 0.80864611E+01  0.79013741E+02                                 1.735201                            1.648575      -0.843491       2.505542                    0.999576       3.162440       8.621715       0.497361       1.260347      -0.716921      -0.002749      -0.041257       0.002695       0.041436       0.003859      -0.003000       0.001884      -0.024955       0.015458      -0.016134       0.005273       0.010861              1.764215       1.435767       0.151362      -0.099729       2.357705      -0.054609       1.499175           0.000001
           87              H      -5.010612       5.890417      13.656139       0.119208       0.951710 0.70129051E+01  0.68106199E+02                                 1.717944                            1.640105      -1.458104       2.182525                    0.992457       3.984788      11.925905       0.438471       1.438389      -0.673465       0.003293       0.013745       0.029108       0.032358      -0.000168      -0.003881      -0.003120      -0.016218       0.021466      -0.012491       0.002786       0.009705              1.757898       1.458619      -0.004319      -0.125791       1.751143       0.413541       2.063931          -0.000000
           88              H       8.707584       6.924730      11.582429       0.088054       1.216298 0.92986589E+01  0.94542791E+02                                 1.867047                            1.773041      -0.970719       2.407161                    0.997633       3.628572      10.251653       0.475170       1.267794      -0.712415       0.006463       0.047377       0.001991       0.047857       0.001251       0.003079       0.003389      -0.037092       0.010157      -0.020651       0.002894       0.017757              1.882767       1.591922       0.089158      -0.111135       2.448702      -0.079151       1.607678          -0.000000
           89              C      -1.915713       6.078285       6.372865      -0.308981      31.246084 0.51534018E+03  0.12700133E+05                                 8.694625                            7.540263      -0.286584       1.878341                    0.997974      31.821750      95.082091       0.600733       0.413724      -1.061036      -0.061985       0.032749      -0.009176       0.070703      -0.014602       0.030028       0.023029       0.067054      -0.083765      -0.057283      -0.001241       0.058524              9.628259      10.279307      -1.872578       1.246319       9.577540      -2.766056       9.027931          -0.000001
           90              C      -1.737301       4.870928       7.247195       0.658168      19.934447 0.21925157E+03  0.44009545E+04                                 6.765305                            5.264616       0.001065       2.066913                    0.998792      21.367393      59.235810       0.643695       0.474048      -1.016891       0.014161      -0.032658       0.014487       0.038431       0.057104       0.055277       0.048953       0.004158      -0.014790      -0.056664      -0.051212       0.107876              7.623922       8.145651      -2.544853      -1.555134       6.988589      -1.632873       7.737527          -0.000000
           91              C       9.288502       5.583279       5.553497      -0.269817      28.336899 0.45313201E+03  0.10832669E+05                                 8.156729                            7.071306      -0.233102       1.905886                    0.996942      30.962290      91.643322       0.619141       0.413815      -1.059113       0.034658       0.039076       0.038384       0.064819       0.012052       0.045010       0.016633      -0.093464      -0.079681      -0.075194       0.007263       0.067931              9.003304      12.401710       2.204176      -0.014301       7.692020       0.119365       6.916181           0.000000
           92              C       7.835652       5.353877       6.178307       0.618234      22.745176 0.26367350E+03  0.55489552E+04                                 7.524619                            5.861194      -0.233048       1.982186                    0.998906      22.695117      64.669590       0.595696       0.488581      -1.008059      -0.037804      -0.006297       0.031284       0.049472      -0.045261      -0.020252      -0.025322      -0.131751      -0.210374      -0.088333      -0.028466       0.116799              8.650462      12.422400       2.229059       0.920733       4.839254       1.014472       8.689731           0.000000
           93              C      10.074618       7.924194       5.862024      -0.192714      28.325785 0.42335596E+03  0.99720283E+04                                 8.207563                            6.875489      -0.339724       1.892756                    0.995647      29.747875      88.023798       0.621006       0.418729      -1.053692       0.015779      -0.074758      -0.028769       0.081642       0.006086       0.012416      -0.000928      -0.026867      -0.100325      -0.037352       0.005834       0.031518              9.223774       7.965913       0.883570      -1.329923       9.982321      -2.649959       9.723089          -0.000000
           94              C      10.697104       8.518508       2.157670       0.100448      24.209774 0.31415731E+03  0.68132557E+04                                 7.286620                            5.937075       0.319876       2.127880                    0.999729      25.335276      70.075327       0.671227       0.420755      -1.060890       0.046629       0.006933       0.016712       0.050016      -0.009929       0.023470       0.013470      -0.019040      -0.047891      -0.038320       0.015802       0.022518              7.939009       8.217749       0.814510      -0.915104       4.830945      -1.840785      10.768334           0.000001
           95              C      10.050491       8.248857       3.343225      -0.170067      29.597494 0.40639008E+03  0.93596248E+04                                 8.179561                            6.638193       0.499730       2.150718                    0.999767      28.250976      79.416870       0.654038       0.406619      -1.074538      -0.001174       0.016877      -0.004909       0.017616      -0.008400      -0.008002       0.002050       0.008889      -0.071446      -0.025357       0.002593       0.022764              9.032585       9.132210       0.989148      -0.891372       5.452717      -2.626652      12.512826           0.000001
           96              C      10.748062       8.157625       4.518328       0.168683      28.261219 0.37900641E+03  0.86193687E+04                                 8.337190                            6.693236      -0.141679       1.988477                    0.999357      25.376466      72.008975       0.607603       0.443258      -1.046566      -0.022087      -0.007265       0.030661       0.038480      -0.000786      -0.015272      -0.006368      -0.038587      -0.006588      -0.027768       0.005402       0.022366              9.538847       9.394888       1.559448      -1.694070       6.119891      -3.468825      13.101763          -0.000000
           97              C      -1.341536       8.387022       4.435716      -0.206360      32.780343 0.49490870E+03  0.12069648E+05                                 9.021632                            7.527705      -0.109160       1.936764                    0.998143      30.758982      91.322115       0.584932       0.429370      -1.051604       0.005650       0.019134      -0.011482       0.023019      -0.003000       0.007238       0.000866      -0.037290       0.041381      -0.027080       0.011963       0.015117              9.954849      10.602919       1.489446      -1.434292       6.358590      -2.589714      12.903039          -0.000001
           98              C      -0.725777       8.601673       3.184409       0.067316      26.308634 0.35682919E+03  0.80170032E+04                                 7.752503                            6.357928       0.165556       2.055723                    0.999816      26.886483      76.559142       0.641730       0.424817      -1.054657      -0.043062       0.007061      -0.015699       0.046375       0.004360       0.010448       0.016160       0.001050      -0.112499      -0.043148       0.014646       0.028502              8.494830       8.552349       0.539394      -0.660469       5.233305      -2.002586      11.698837          -0.000001
           99              C       1.915611       7.336612       6.372865      -0.311806      31.364171 0.51779196E+03  0.12776103E+05                                 8.717783                            7.559543      -0.288786       1.876834                    0.997910      31.898941      95.380474       0.599785       0.413873      -1.060907       0.064065      -0.032788      -0.009529       0.072596      -0.015815      -0.029470      -0.022389       0.067947      -0.080323      -0.056608      -0.001835       0.058443              9.655217      10.311458      -1.884535      -1.251514       9.602638       2.778061       9.051553          -0.000001
          100              C       1.737184       8.543955       7.247195       0.660816      19.896097 0.21873323E+03  0.43883270E+04                                 6.760024                            5.260649       0.005925       2.068635                    0.998894      21.340768      59.163494       0.643468       0.474455      -1.016586      -0.013389       0.033454       0.014556       0.038863       0.056939      -0.054705      -0.048761       0.003289      -0.013041      -0.056498      -0.050715       0.107213              7.617907       8.139728      -2.542365       1.553592       6.981707       1.631145       7.732286          -0.000000
          101              C       4.126410       7.831633       5.553497      -0.272206      28.392489 0.45425806E+03  0.10866094E+05                                 8.163137                            7.076197      -0.231550       1.905722                    0.996936      31.007499      91.798140       0.619451       0.413360      -1.059427      -0.033216      -0.038834       0.037819       0.063574       0.011827      -0.045311      -0.016736      -0.094799      -0.077332      -0.075712       0.007543       0.068169              9.010798      12.413461       2.204576       0.014731       7.698502      -0.119747       6.920430           0.000000
          102              C       5.579249       8.061024       6.178307       0.618820      22.727371 0.26341381E+03  0.55421574E+04                                 7.521243                            5.858665      -0.234096       1.981955                    0.998899      22.683613      64.630288       0.595766       0.488641      -1.008022       0.038347       0.005677       0.030558       0.049361      -0.045127       0.019630       0.025604      -0.129996      -0.208698      -0.087434      -0.028382       0.115816              8.646615      12.417726       2.227288      -0.919097       4.836777      -1.013773       8.685340           0.000000
          103              C       3.340288       5.490713       5.862024      -0.190223      28.288253 0.42264026E+03  0.99526652E+04                                 8.208263                            6.875882      -0.346838       1.890764                    0.995635      29.727752      88.002419       0.620041       0.419486      -1.053036      -0.016033       0.073899      -0.028240       0.080719       0.007000      -0.013612      -0.000113      -0.025442      -0.098873      -0.037520       0.006312       0.031209              9.224512       7.964270       0.883455       1.328096       9.985343       2.649392       9.723923          -0.000000
          104              C       2.717862       4.896458       2.157670       0.101283      24.212645 0.31414910E+03  0.68133466E+04                                 7.288127                            5.937625       0.323266       2.128773                    0.999744      25.336917      70.091782       0.671059       0.420844      -1.060785      -0.046136      -0.006451       0.016924       0.049564      -0.011783      -0.022950      -0.012815      -0.018097      -0.045762      -0.037815       0.015208       0.022607              7.941198       8.218641       0.814969       0.916168       4.831887       1.841937      10.773065           0.000001
          105              C       3.364455       5.166090       3.343225      -0.171921      29.631343 0.40692008E+03  0.93741936E+04                                 8.181682                            6.639046       0.494857       2.148882                    0.999785      28.274318      79.473346       0.654557       0.406194      -1.074898       0.001371      -0.016179      -0.004083       0.016743      -0.008659       0.008272      -0.002307       0.006531      -0.070483      -0.025205       0.002757       0.022447              9.035694       9.133292       0.989443       0.892244       5.454306       2.628564      12.519485           0.000001
          106              C       2.666866       5.257302       4.518328       0.168313      28.266022 0.37909471E+03  0.86218086E+04                                 8.337823                            6.693855      -0.138975       1.989190                    0.999361      25.377953      72.013078       0.607602       0.443237      -1.046587       0.021235       0.007567       0.030346       0.037803      -0.001962       0.014555       0.006864      -0.038183      -0.002111      -0.027398       0.005655       0.021742              9.539494       9.392527       1.558479       1.691644       6.120945       3.469729      13.105011          -0.000000
          107              C       1.341464       5.027906       4.435716      -0.204817      32.715948 0.49370790E+03  0.12032640E+05                                 9.011560                            7.521340      -0.109481       1.937437                    0.998201      30.715162      91.152532       0.584876       0.429686      -1.051446      -0.005251      -0.019212      -0.010026       0.022298      -0.003252      -0.007499      -0.000662      -0.034590       0.040889      -0.025848       0.010783       0.015065              9.942155      10.590421       1.487165       1.430061       6.352283       2.584677      12.883760          -0.000001
          108              C       0.725726       4.813277       3.184409       0.069909      26.201248 0.35498832E+03  0.79643402E+04                                 7.730810                            6.341978       0.167851       2.057588                    0.999801      26.806321      76.245590       0.642545       0.424880      -1.054750       0.041600      -0.007513      -0.015322       0.044964       0.004827      -0.009658      -0.016062       0.002615      -0.113960      -0.043327       0.014552       0.028775              8.469545       8.530127       0.537585       0.656361       5.219016       1.994081      11.659492          -0.000000
          109              C       0.629080       4.791754      10.486566      -0.308497      31.270370 0.51585466E+03  0.12715889E+05                                 8.697854                            7.543036      -0.288121       1.877773                    0.997946      31.837757      95.139093       0.600745       0.413615      -1.061113      -0.032087      -0.062690       0.010112       0.071147       0.013804       0.023064      -0.029285      -0.066306      -0.082192      -0.056423      -0.001020       0.057444              9.632036       9.579423       1.874557      -2.766577      10.284763      -1.246766       9.031924          -0.000001
          110              C       1.836437       4.970181       9.612236       0.658498      19.910797 0.21893762E+03  0.43929242E+04                                 6.759672                            5.260628       0.000470       2.067028                    0.998891      21.349375      59.167420       0.644001       0.474008      -1.016947       0.032853       0.013531      -0.014896       0.038526      -0.057498       0.048677      -0.055376      -0.002925      -0.016759      -0.057298      -0.050757       0.108055              7.617406       6.981662       2.541775      -1.631494       8.138560       1.553773       7.731997          -0.000000
          111              C       1.124086       2.580955      11.305934      -0.272298      28.391827 0.45426627E+03  0.10867133E+05                                 8.166325                            7.078978      -0.236015       1.904465                    0.996908      31.009704      91.830112       0.618927       0.413678      -1.059146      -0.038087       0.033659      -0.038002       0.063464      -0.011190       0.016129      -0.044733       0.093832      -0.078385      -0.074944       0.007687       0.067256              9.014370       7.702456      -2.206699       0.119728      12.417794       0.014935       6.922859           0.000001
          112              C       1.353488       1.128116      10.681124       0.620123      22.710147 0.26317577E+03  0.55357161E+04                                 7.516367                            5.855123      -0.227457       1.984208                    0.998920      22.672361      64.582948       0.596102       0.488492      -1.008132       0.006148      -0.038117      -0.031405       0.049770       0.045218      -0.025537       0.020216       0.130662      -0.207216      -0.087677      -0.028179       0.115855              8.640744       4.834030      -2.225790       1.012927      12.407857      -0.918269       8.680344          -0.000000
          113              C      -1.216829       3.367077      10.997407      -0.191203      28.342913 0.42368150E+03  0.99840667E+04                                 8.220649                            6.885912      -0.349354       1.889409                    0.995704      29.767660      88.172358       0.619332       0.419677      -1.052838       0.075383       0.015168       0.028902       0.082146      -0.006386      -0.000668      -0.012497       0.026718      -0.099959      -0.037274       0.005732       0.031541              9.239479      10.001786      -0.886215      -2.658329       7.975353       1.333580       9.741298          -0.000000
          114              C      -1.811143       3.989503      14.701761       0.102189      24.145634 0.31302999E+03  0.67821853E+04                                 7.270499                            5.923377       0.327276       2.130771                    0.999722      25.294909      69.911918       0.672571       0.420324      -1.061244      -0.006712       0.046075      -0.017038       0.049580       0.011093       0.013329      -0.023101       0.018963      -0.046882      -0.038185       0.015371       0.022814              7.921713       4.819878      -0.811827      -1.836532       8.198413       0.909790      10.746850           0.000001
          115              C      -1.541492       3.342910      13.516206      -0.172479      29.656754 0.40738067E+03  0.93878306E+04                                 8.187699                            6.643932       0.499707       2.149905                    0.999774      28.290713      79.542534       0.654124       0.406332      -1.074764      -0.016341      -0.000982       0.004504       0.016979       0.008904       0.002816       0.008451      -0.007086      -0.072323      -0.025861       0.002661       0.023200              9.042528       5.458215      -0.990473      -2.631379       9.140035       0.893244      12.529335           0.000001
          116              C      -1.450260       4.040499      12.341103       0.168423      28.262800 0.37901426E+03  0.86193724E+04                                 8.336176                            6.692224      -0.143579       1.987948                    0.999361      25.376947      72.003621       0.607812       0.443115      -1.046678       0.007992      -0.021482      -0.030042       0.037787       0.001953      -0.006578       0.014838       0.036889      -0.004099      -0.027070       0.005836       0.021234              9.538015       6.119867      -1.559159      -3.469334       9.392718       1.692487      13.101461          -0.000000
          117              C      -1.679657       5.365901      12.423715      -0.205187      32.718955 0.49368838E+03  0.12031970E+05                                 9.011538                            7.520188      -0.109182       1.937525                    0.998215      30.714668      91.148471       0.585041       0.429572      -1.051523      -0.019732       0.004727       0.010655       0.022918       0.004204       0.000148      -0.007447       0.035961       0.039943      -0.026504       0.011650       0.014854              9.943223       6.352058      -1.487683      -2.585658      10.591199       1.430502      12.886413          -0.000001
          118              C      -1.894308       5.981639      13.675022       0.069648      26.231799 0.35550805E+03  0.79795935E+04                                 7.739257                            6.348475       0.165081       2.056321                    0.999792      26.828831      76.347900       0.641880       0.425129      -1.054506      -0.007508      -0.042680       0.016043       0.046210      -0.004516       0.016252      -0.011063      -0.001310      -0.111509      -0.043068       0.014298       0.028770              8.479711       5.225554      -0.538155      -1.998286       8.536266       0.658547      11.677313          -0.000001
          119              C      -0.629247       8.623078      10.486566      -0.310014      31.286862 0.51615477E+03  0.12724428E+05                                 8.699097                            7.543713      -0.287111       1.878159                    0.997935      31.842580      95.140488       0.600933       0.413449      -1.061279       0.032727       0.063182       0.009328       0.071764       0.015172      -0.023252       0.029737      -0.066037      -0.082338      -0.057249      -0.000568       0.057817              9.633744       9.580282       1.875896       2.768362      10.285978       1.246456       9.034973          -0.000001
          120              C      -1.836590       8.444666       9.612236       0.660893      19.897516 0.21875912E+03  0.43887027E+04                                 6.758487                            5.259687       0.003957       2.068242                    0.998890      21.341129      59.151472       0.643800       0.474225      -1.016772      -0.033582      -0.013905      -0.015650       0.039573      -0.057054      -0.049019       0.055254      -0.003186      -0.015946      -0.056809      -0.051058       0.107867              7.616104       6.980169       2.541157       1.630858       8.137022      -1.553730       7.731121          -0.000000
          121              C      -1.124268      -2.581137      11.305934      -0.274019      28.463875 0.45573113E+03  0.10910603E+05                                 8.181257                            7.091731      -0.236297       1.903872                    0.996868      31.050822      91.977730       0.618214       0.413835      -1.059080       0.039184      -0.033138      -0.038629       0.064232      -0.013215      -0.015943       0.045042       0.093995      -0.076845      -0.075155       0.007209       0.067946              9.032151       7.712963      -2.218029      -0.121294      12.449932      -0.015373       6.933557           0.000001
          122              C      -1.353659      -1.128287      10.681124       0.619056      22.712307 0.26318668E+03  0.55365142E+04                                 7.520393                            5.857762      -0.241039       1.980174                    0.998844      22.673542      64.609117       0.595529       0.488912      -1.007822      -0.004927       0.037257      -0.032162       0.049465       0.045448       0.026085      -0.020299       0.130423      -0.206787      -0.087909      -0.028003       0.115912              8.645943       4.837017      -2.228126      -1.013350      12.416268       0.919746       8.684546           0.000000
          123              C       1.216652      -3.367253      10.997407      -0.192672      28.400150 0.42477343E+03  0.10016631E+05                                 8.235111                            6.898088      -0.353987       1.887645                    0.995640      29.801946      88.315244       0.618316       0.420079      -1.052544      -0.075234      -0.016113       0.028897       0.082188      -0.005895       0.000919       0.012348       0.026621      -0.098906      -0.036888       0.005800       0.031088              9.256513      10.022895      -0.891128       2.668529       7.985907      -1.340480       9.760736          -0.000000
          124              C       1.810907      -3.989739      14.701761       0.100811      24.221769 0.31436201E+03  0.68190837E+04                                 7.290372                            5.940207       0.318460       2.127302                    0.999758      25.342664      70.112247       0.670820       0.420925      -1.060739       0.007223      -0.046355      -0.017057       0.049919       0.010612      -0.012514       0.024110       0.018008      -0.047046      -0.038453       0.016560       0.021892              7.943244       4.833702      -0.815444       1.842248       8.221986      -0.917508      10.774044           0.000001
          125              C       1.541275      -3.343126      13.516206      -0.169791      29.583638 0.40608769E+03  0.93506852E+04                                 8.176467                            6.635291       0.498958       2.150558                    0.999769      28.241433      79.375139       0.654261       0.406566      -1.074600       0.016513       0.002034       0.005391       0.017489       0.008824      -0.002013      -0.008295      -0.008425      -0.072039      -0.025658       0.002477       0.023182              9.029546       5.450584      -0.988809       2.626065       9.129472      -0.891577      12.508583           0.000001
          126              C       1.450063      -4.040697      12.341103       0.168903      28.254218 0.37886547E+03  0.86149000E+04                                 8.333679                            6.690108      -0.139921       1.989106                    0.999334      25.370190      71.973265       0.608035       0.443009      -1.046770      -0.007734       0.021552      -0.030326       0.038000       0.002100       0.006315      -0.014980       0.037625      -0.004911      -0.027427       0.005938       0.021488              9.535089       6.118365      -1.559190       3.468386       9.391007      -1.692028      13.095895          -0.000000
          127              C       1.679459       8.048901      12.423715      -0.205690      32.738991 0.49396241E+03  0.12040858E+05                                 9.015283                            7.521980      -0.112900       1.936173                    0.998133      30.734563      91.229233       0.584980       0.429538      -1.051496       0.019320      -0.005742       0.009949       0.022477       0.004770      -0.001056       0.007857       0.036480       0.043354      -0.027575       0.011627       0.015947              9.948079       6.353797      -1.488356       2.587450      10.594948      -1.430776      12.895492          -0.000001
          128              C       1.894088       7.433142      13.675022       0.067784      26.298430 0.35665525E+03  0.80122893E+04                                 7.752931                            6.358691       0.160505       2.054300                    0.999804      26.875014      76.527965       0.641328       0.425126      -1.054443       0.007685       0.043607       0.015159       0.046802      -0.004439      -0.016566       0.010214      -0.001388      -0.108913      -0.042230       0.014051       0.028180              8.495493       5.234235      -0.538962       2.003530       8.549505      -0.660073      11.702738          -0.000001
          129              C      11.499322       0.629147       2.056851      -0.308497      31.270344 0.51585431E+03  0.12715878E+05                                 8.697849                            7.543033      -0.288121       1.877773                    0.997946      31.837757      95.139092       0.600746       0.413615      -1.061113      -0.062690      -0.032087       0.010112       0.071147       0.013804      -0.029285       0.023064       0.066306      -0.082192      -0.056423      -0.001020       0.057444              9.632030      10.284750       1.874554      -1.246766       9.579415      -2.766573       9.031924          -0.000001
          130              C      11.677748       1.836504       1.182520       0.658498      19.910798 0.21893767E+03  0.43929255E+04                                 6.759672                            5.260629       0.000470       2.067028                    0.998891      21.349375      59.167423       0.644001       0.474009      -1.016947       0.013531       0.032853      -0.014896       0.038526      -0.057498      -0.055376       0.048677       0.002925      -0.016759      -0.057298      -0.050757       0.108055              7.617407       8.138554       2.541771       1.553777       6.981662      -1.631495       7.732006          -0.000000
          131              C       9.288523       1.124154       2.876219      -0.272298      28.391824 0.45426656E+03  0.10867141E+05                                 8.166324                            7.078981      -0.236014       1.904465                    0.996908      31.009705      91.830115       0.618927       0.413678      -1.059146       0.033659      -0.038087      -0.038002       0.063464      -0.011190      -0.044733       0.016129      -0.093832      -0.078385      -0.074944       0.007687       0.067256              9.014366      12.417778      -2.206697       0.014936       7.702461       0.119727       6.922859           0.000000
          132              C       7.835683       1.353555       2.251408       0.620123      22.710130 0.26317565E+03  0.55357128E+04                                 7.516364                            5.855122      -0.227457       1.984208                    0.998920      22.672360      64.582944       0.596102       0.488492      -1.008132      -0.038117       0.006148      -0.031405       0.049770       0.045218       0.020216      -0.025537      -0.130662      -0.207216      -0.087677      -0.028179       0.115855              8.640737      12.407840      -2.225786      -0.918272       4.834027       1.012927       8.680345           0.000000
          133              C      10.074644      12.198239       2.567691      -0.191203      28.342913 0.42368162E+03  0.99840704E+04                                 8.220649                            6.885914      -0.349355       1.889409                    0.995704      29.767660      88.172359       0.619332       0.419677      -1.052838       0.015168       0.075383       0.028902       0.082146      -0.006386      -0.012497      -0.000668      -0.026718      -0.099959      -0.037274       0.005732       0.031541              9.239477       7.975350      -0.886210       1.333572      10.001798      -2.658328       9.741284          -0.000000
          134              C      10.697071      -1.811075       6.272046       0.102189      24.145647 0.31303050E+03  0.67821989E+04                                 7.270503                            5.923382       0.327275       2.130770                    0.999722      25.294911      69.911927       0.672571       0.420324      -1.061244       0.046075      -0.006712      -0.017038       0.049580       0.011093      -0.023101       0.013329      -0.018963      -0.046882      -0.038185       0.015371       0.022814              7.921715       8.198418      -0.811828       0.909788       4.819881      -1.836532      10.746847           0.000001
          135              C      10.050477      -1.541424       5.086490      -0.172479      29.656730 0.40738057E+03  0.93878279E+04                                 8.187695                            6.643931       0.499706       2.149905                    0.999774      28.290714      79.542540       0.654124       0.406332      -1.074764      -0.000982      -0.016341       0.004504       0.016979       0.008904       0.008451       0.002815       0.007086      -0.072323      -0.025861       0.002662       0.023200              9.042521       9.140038      -0.990472       0.893235       5.458211      -2.631372      12.529315           0.000001
          136              C      10.748067      -1.450193       3.911388       0.168423      28.262775 0.37901409E+03  0.86193678E+04                                 8.336171                            6.692223      -0.143579       1.987948                    0.999361      25.376946      72.003619       0.607812       0.443115      -1.046677      -0.021482       0.007992      -0.030042       0.037787       0.001953       0.014838      -0.006578      -0.036889      -0.004099      -0.027070       0.005836       0.021234              9.538007       9.392724      -1.559158       1.692475       6.119862      -3.469325      13.101435          -0.000000
          137              C      -1.341532      11.735410       3.993999      -0.205187      32.718937 0.49368779E+03  0.12031952E+05                                 9.011535                            7.520184      -0.109182       1.937525                    0.998215      30.714668      91.148473       0.585041       0.429572      -1.051523       0.004727      -0.019732       0.010655       0.022918       0.004204      -0.007447       0.000148      -0.035961       0.039943      -0.026504       0.011650       0.014854              9.943219      10.591203      -1.487682       1.430494       6.352054      -2.585655      12.886401          -0.000001
          138              C      -0.725794      -1.894240       5.245306       0.069648      26.231826 0.35550849E+03  0.79796055E+04                                 7.739263                            6.348479       0.165081       2.056321                    0.999792      26.828831      76.347900       0.641880       0.425129      -1.054506      -0.042680      -0.007508       0.016043       0.046210      -0.004516      -0.011063       0.016252       0.001310      -0.111509      -0.043068       0.014298       0.028770              8.479718       8.536267      -0.538157       0.658555       5.225558      -1.998291      11.677329          -0.000001
          139              C       1.915646      -0.629180       2.056851      -0.310014      31.286903 0.51615565E+03  0.12724455E+05                                 8.699105                            7.543721      -0.287111       1.878159                    0.997935      31.842580      95.140491       0.600933       0.413449      -1.061279       0.063182       0.032727       0.009328       0.071764       0.015172       0.029737      -0.023252       0.066037      -0.082338      -0.057249      -0.000568       0.057818              9.633753      10.285996       1.875901       1.246459       9.580285       2.768362       9.034978          -0.000001
          140              C       1.737233      11.578477       1.182520       0.660893      19.897522 0.21875924E+03  0.43887055E+04                                 6.758488                            5.259689       0.003957       2.068242                    0.998890      21.341129      59.151473       0.643800       0.474226      -1.016772      -0.013905      -0.033582      -0.015650       0.039573      -0.057054       0.055254      -0.049019       0.003186      -0.015946      -0.056809      -0.051058       0.107867              7.616106       8.137030       2.541157      -1.553735       6.980164       1.630853       7.731123          -0.000000
          141              C       4.126431      -1.124200       2.876219      -0.274019      28.463880 0.45573108E+03  0.10910601E+05                                 8.181258                            7.091730      -0.236297       1.903872                    0.996868      31.050822      91.977729       0.618214       0.413835      -1.059080      -0.033138       0.039184      -0.038629       0.064232      -0.013215       0.045042      -0.015943      -0.093995      -0.076845      -0.075155       0.007209       0.067946              9.032152      12.449938      -2.218031      -0.015374       7.712960      -0.121291       6.933559           0.000001
          142              C       5.579280      12.061408       2.251408       0.619056      22.712290 0.26318636E+03  0.55365060E+04                                 7.520390                            5.857759      -0.241039       1.980174                    0.998844      22.673543      64.609123       0.595529       0.488912      -1.007822       0.037257      -0.004927      -0.032161       0.049465       0.045448      -0.020299       0.026085      -0.130422      -0.206787      -0.087909      -0.028003       0.115912              8.645939      12.416259      -2.228125       0.919739       4.837014      -1.013349       8.684543           0.000000
          143              C       3.340314       1.216720       2.567691      -0.192672      28.400143 0.42477351E+03  0.10016633E+05                                 8.235110                            6.898089      -0.353987       1.887645                    0.995640      29.801946      88.315246       0.618316       0.420079      -1.052544      -0.016113      -0.075234       0.028897       0.082188      -0.005895       0.012348       0.000919      -0.026621      -0.098906      -0.036888       0.005800       0.031088              9.256510       7.985904      -0.891129      -1.340475      10.022888       2.668523       9.760739          -0.000000
          144              C       2.717829       1.810975       6.272046       0.100811      24.221766 0.31436192E+03  0.68190817E+04                                 7.290372                            5.940207       0.318459       2.127302                    0.999758      25.342666      70.112260       0.670820       0.420925      -1.060739      -0.046355       0.007223      -0.017057       0.049919       0.010612       0.024110      -0.012514      -0.018008      -0.047046      -0.038453       0.016560       0.021892              7.943245       8.221979      -0.815443      -0.917508       4.833702       1.842248      10.774053           0.000001
          145              C       3.364441       1.541343       5.086490      -0.169791      29.583660 0.40608779E+03  0.93506881E+04                                 8.176471                            6.635292       0.498958       2.150558                    0.999769      28.241434      79.375147       0.654261       0.406566      -1.074600       0.002034       0.016513       0.005391       0.017489       0.008824      -0.008295      -0.002013       0.008425      -0.072039      -0.025658       0.002477       0.023182              9.029553       9.129470      -0.988806      -0.891575       5.450586       2.626071      12.508601           0.000001
          146              C       2.666871       1.450130       3.911388       0.168903      28.254218 0.37886545E+03  0.86148993E+04                                 8.333678                            6.690107      -0.139921       1.989106                    0.999334      25.370190      71.973264       0.608035       0.443009      -1.046770       0.021552      -0.007734      -0.030326       0.038000       0.002100      -0.014980       0.006315      -0.037625      -0.004911      -0.027427       0.005938       0.021488              9.535088       9.391002      -1.559184      -1.692018       6.118364       3.468386      13.095899          -0.000000
          147              C       1.341468       1.679526       3.993999      -0.205690      32.738969 0.49396229E+03  0.12040854E+05                                 9.015279                            7.521979      -0.112900       1.936173                    0.998133      30.734563      91.229232       0.584980       0.429538      -1.051496      -0.005742       0.019320       0.009949       0.022477       0.004770       0.007857      -0.001056      -0.036480       0.043354      -0.027575       0.011627       0.015947              9.948072      10.594943      -1.488355      -1.430770       6.353794       2.587446      12.895479          -0.000001
          148              C       0.725709       1.894156       5.245306       0.067784      26.298420 0.35665534E+03  0.80122917E+04                                 7.752929                            6.358692       0.160505       2.054300                    0.999804      26.875014      76.527967       0.641328       0.425126      -1.054443       0.043607       0.007685       0.015159       0.046802      -0.004439       0.010214      -0.016566       0.001388      -0.108913      -0.042230       0.014051       0.028180              8.495490       8.549503      -0.538962      -0.660077       5.234235       2.003529      11.702731          -0.000001
          149              C       7.336545      -4.791957      14.802580      -0.311806      31.364172 0.51779215E+03  0.12776109E+05                                 8.717784                            7.559545      -0.288786       1.876834                    0.997910      31.898941      95.380474       0.599785       0.413873      -1.060907      -0.032788       0.064065      -0.009529       0.072596      -0.015815      -0.022389      -0.029470      -0.067947      -0.080322      -0.056608      -0.001835       0.058443              9.655216       9.602638      -1.884534       2.778060      10.311453      -1.251513       9.051557          -0.000001
          150              C      -4.871112      -4.970383      15.676911       0.660816      19.896087 0.21873308E+03  0.43883235E+04                                 6.760021                            5.260647       0.005925       2.068635                    0.998894      21.340768      59.163494       0.643468       0.474455      -1.016586       0.033454      -0.013389       0.014556       0.038863       0.056939      -0.048761      -0.054705      -0.003289      -0.013041      -0.056498      -0.050715       0.107213              7.617904       6.981697      -2.542358       1.631143       8.139723       1.553599       7.732292          -0.000000
          151              C      -5.583435      -2.581158      13.983212      -0.272206      28.392470 0.45425793E+03  0.10866091E+05                                 8.163134                            7.076197      -0.231550       1.905722                    0.996936      31.007499      91.798142       0.619451       0.413360      -1.059427      -0.038834      -0.033216       0.037819       0.063574       0.011827      -0.016736      -0.045311       0.094799      -0.077332      -0.075712       0.007543       0.068169              9.010792       7.698502       2.204576      -0.119745      12.413444       0.014727       6.920430           0.000000
          152              C      -5.354043      -1.128318      14.608023       0.618820      22.727356 0.26341362E+03  0.55421523E+04                                 7.521239                            5.858663      -0.234096       1.981956                    0.998899      22.683612      64.630278       0.595766       0.488641      -1.008022       0.005677       0.038347       0.030558       0.049361      -0.045127       0.025605       0.019630       0.129997      -0.208698      -0.087434      -0.028382       0.115816              8.646609       4.836774       2.227284      -1.013775      12.417711      -0.919105       8.685341           0.000000
          153              C       5.490645      -3.367279      14.291740      -0.190223      28.288226 0.42264026E+03  0.99526650E+04                                 8.208258                            6.875882      -0.346839       1.890764                    0.995635      29.727752      88.002419       0.620041       0.419486      -1.053036       0.073899      -0.016033      -0.028240       0.080719       0.007000      -0.000113      -0.013612       0.025442      -0.098873      -0.037520       0.006312       0.031209              9.224503       9.985332       0.883451       2.649381       7.964270       1.328088       9.723909          -0.000000
          154              C       4.896390      -3.989706      10.587385       0.101283      24.212647 0.31414944E+03  0.68133555E+04                                 7.288127                            5.937628       0.323266       2.128774                    0.999744      25.336916      70.091776       0.671059       0.420844      -1.060785      -0.006451      -0.046136       0.016924       0.049564      -0.011783      -0.012815      -0.022950       0.018097      -0.045762      -0.037815       0.015208       0.022607              7.941196       4.831887       0.814967       1.841932       8.218644       0.916163      10.773057           0.000001
          155              C       5.166022      -3.343112      11.772941      -0.171921      29.631323 0.40692005E+03  0.93741931E+04                                 8.181679                            6.639046       0.494857       2.148882                    0.999785      28.274320      79.473354       0.654557       0.406194      -1.074898      -0.016179       0.001371      -0.004083       0.016743      -0.008659      -0.002307       0.008272      -0.006531      -0.070483      -0.025205       0.002757       0.022447              9.035689       5.454304       0.989440       2.628560       9.133293       0.892236      12.519468           0.000001
          156              C       5.257235      -4.040702      12.948043       0.168313      28.265999 0.37909455E+03  0.86218043E+04                                 8.337818                            6.693854      -0.138975       1.989190                    0.999361      25.377953      72.013077       0.607602       0.443237      -1.046587       0.007567       0.021235       0.030346       0.037803      -0.001962       0.006864       0.014555       0.038183      -0.002111      -0.027398       0.005655       0.021742              9.539486       6.120940       1.558477       3.469721       9.392532       1.691635      13.104988          -0.000000
          157              C       5.027839       8.048897      12.865432      -0.204817      32.715931 0.49370744E+03  0.12032626E+05                                 9.011557                            7.521337      -0.109481       1.937437                    0.998201      30.715162      91.152532       0.584876       0.429686      -1.051446      -0.019212      -0.005251      -0.010026       0.022298      -0.003252      -0.000662      -0.007499       0.034590       0.040889      -0.025848       0.010783       0.015065              9.942151       6.352281       1.487167       2.584673      10.590426       1.430055      12.883746          -0.000001
          158              C       4.813209       7.433159      11.614125       0.069909      26.201272 0.35498876E+03  0.79643521E+04                                 7.730814                            6.341982       0.167851       2.057588                    0.999801      26.806322      76.245591       0.642545       0.424880      -1.054750      -0.007513       0.041600      -0.015322       0.044964       0.004827      -0.016062      -0.009658      -0.002615      -0.113960      -0.043327       0.014552       0.028775              8.469551       5.219020       0.537586       1.994084       8.530128       0.656367      11.659505          -0.000001
          159              C       6.078218       4.791719      14.802580      -0.308981      31.246097 0.51534052E+03  0.12700144E+05                                 8.694628                            7.540266      -0.286584       1.878341                    0.997974      31.821750      95.082091       0.600733       0.413724      -1.061036       0.032749      -0.061985      -0.009176       0.070703      -0.014602       0.023029       0.030028      -0.067054      -0.083765      -0.057283      -0.001241       0.058524              9.628262       9.577535      -1.872581      -2.766054      10.279318       1.246321       9.027934          -0.000001
          160              C       4.870861       4.970132      15.676911       0.658168      19.934465 0.21925189E+03  0.44009625E+04                                 6.765309                            5.264620       0.001065       2.066913                    0.998792      21.367393      59.235810       0.643694       0.474048      -1.016891      -0.032658       0.014161       0.014488       0.038431       0.057104       0.048953       0.055277      -0.004158      -0.014790      -0.056664      -0.051212       0.107876              7.623927       6.988593      -2.544857      -1.632871       8.145657      -1.555136       7.737531          -0.000000
          161              C       5.583211       2.580934      13.983212      -0.269817      28.336918 0.45313235E+03  0.10832679E+05                                 8.156733                            7.071309      -0.233102       1.905886                    0.996942      30.962292      91.643332       0.619141       0.413815      -1.059113       0.039076       0.034658       0.038384       0.064819       0.012052       0.016633       0.045010       0.093464      -0.079681      -0.075194       0.007263       0.067931              9.003308       7.692023       2.204176       0.119363      12.401718      -0.014308       6.916184           0.000001
          162              C       5.353810       1.128085      14.608023       0.618234      22.745156 0.26367326E+03  0.55489490E+04                                 7.524615                            5.861191      -0.233048       1.982186                    0.998906      22.695116      64.669586       0.595696       0.488581      -1.008059      -0.006297      -0.037804       0.031284       0.049472      -0.045261      -0.025322      -0.020252       0.131751      -0.210374      -0.088333      -0.028466       0.116799              8.650455       4.839251       2.229057       1.014469      12.422388       0.920719       8.689727           0.000000
          163              C      -5.490874       3.367051      14.291740      -0.192714      28.325804 0.42335617E+03  0.99720343E+04                                 8.207566                            6.875490      -0.339724       1.892756                    0.995647      29.747874      88.023793       0.621006       0.418729      -1.053692      -0.074758       0.015779      -0.028769       0.081642       0.006086      -0.000928       0.012416       0.026867      -0.100325      -0.037352       0.005834       0.031518              9.223779       9.982337       0.883570      -2.649963       7.965907      -1.329918       9.723092          -0.000000
          164              C       8.518440       3.989536      10.587385       0.100448      24.209768 0.31415719E+03  0.68132524E+04                                 7.286618                            5.937074       0.319877       2.127880                    0.999729      25.335272      70.075307       0.671227       0.420755      -1.060890       0.006933       0.046629       0.016712       0.050016      -0.009929       0.013470       0.023470       0.019040      -0.047891      -0.038320       0.015802       0.022518              7.939009       4.830946       0.814509      -1.840788       8.217738      -0.915105      10.768342           0.000001
          165              C       8.248789       3.342924      11.772941      -0.170067      29.597510 0.40639008E+03  0.93596249E+04                                 8.179563                            6.638193       0.499730       2.150718                    0.999767      28.250975      79.416863       0.654038       0.406619      -1.074538       0.016877      -0.001174      -0.004909       0.017616      -0.008400       0.002050      -0.008002      -0.008889      -0.071446      -0.025357       0.002593       0.022764              9.032588       5.452718       0.989147      -2.626653       9.132208      -0.891368      12.512839           0.000001
          166              C       8.157558       4.040494      12.948043       0.168683      28.261220 0.37900640E+03  0.86193685E+04                                 8.337190                            6.693236      -0.141679       1.988477                    0.999357      25.376466      72.008976       0.607603       0.443258      -1.046566      -0.007265      -0.022087       0.030661       0.038480      -0.000786      -0.006368      -0.015272       0.038587      -0.006588      -0.027768       0.005402       0.022366              9.538847       6.119890       1.559445      -3.468823       9.394885      -1.694058      13.101766          -0.000000
          167              C      -5.028045       5.365897      12.865432      -0.206360      32.780320 0.49490848E+03  0.12069641E+05                                 9.021628                            7.527704      -0.109160       1.936764                    0.998143      30.758983      91.322117       0.584932       0.429370      -1.051604       0.019134       0.005650      -0.011482       0.023019      -0.003000       0.000866       0.007238       0.037290       0.041381      -0.027080       0.011963       0.015117              9.954843       6.358587       1.489442      -2.589710      10.602914      -1.434285      12.903030          -0.000001
          168              C       8.601605       5.981656      11.614125       0.067316      26.308628 0.35682931E+03  0.80170064E+04                                 7.752502                            6.357929       0.165556       2.055723                    0.999816      26.886483      76.559141       0.641730       0.424817      -1.054657       0.007061      -0.043062      -0.015699       0.046375       0.004360       0.016160       0.010448      -0.001050      -0.112499      -0.043148       0.014646       0.028502              8.494828       5.233305       0.539394      -2.002586       8.552346      -0.660474      11.698835          -0.000001
          169              N      10.039736       6.531713       6.306439      -0.038733      29.090053 0.43647500E+03  0.10133631E+05                                 8.283275                            7.034235      -0.173700       1.988492                    0.998042      25.813931      70.558838       0.620576       0.425114      -1.073139       0.044567      -0.012177      -0.174677       0.180684      -0.003529       0.074024      -0.020259      -0.009322      -0.425341      -0.166806       0.071902       0.094904              9.296631      10.492477       1.374763       1.055699      10.520237      -1.350773       6.877178          -0.000001
          170              N      12.011775       8.662049       2.058874      -0.215460      32.677296 0.48434975E+03  0.11495538E+05                                 8.558901                            7.162218       0.135039       2.083141                    0.997796      27.173502      74.123573       0.649783       0.397162      -1.095913      -0.078249      -0.018976       0.122736       0.146790       0.001657       0.056290       0.003198       0.005749      -0.121680      -0.073424       0.017208       0.056216              9.396872       9.601896       0.766775      -0.213542       5.955198      -2.005236      12.633522          -0.000000
          171              N       3.375164       6.883186       6.306439      -0.038382      29.075072 0.43616267E+03  0.10123994E+05                                 8.277872                            7.029439      -0.170232       1.989626                    0.997969      25.803645      70.509353       0.621124       0.424839      -1.073374      -0.043764       0.012630      -0.175424       0.181241      -0.003542      -0.073705       0.020124      -0.009150      -0.424810      -0.166445       0.071751       0.094694              9.290339      10.483838       1.373444      -1.054999      10.515721       1.348003       6.871459          -0.000001
          172              N       1.403193       4.752918       2.058874      -0.215670      32.693281 0.48469932E+03  0.11505421E+05                                 8.559974                            7.163813       0.137912       2.083746                    0.997892      27.181065      74.139034       0.649873       0.397052      -1.096035       0.078531       0.018365       0.123429       0.147442       0.000724      -0.057179      -0.003718       0.007099      -0.121596      -0.074057       0.016652       0.057405              9.397553       9.603956       0.767788       0.215458       5.956361       2.005021      12.632340          -0.000000
          173              N       0.175652       3.332201      10.552992      -0.037906      29.068484 0.43603348E+03  0.10121289E+05                                 8.280933                            7.031839      -0.173245       1.988615                    0.997996      25.806369      70.541580       0.620499       0.425255      -1.073000       0.012035       0.043538       0.175864       0.181572       0.002302      -0.019844      -0.073959       0.008975      -0.425695      -0.166851       0.072888       0.093964              9.294125      10.519642      -1.374684      -1.350147      10.487559      -1.054801       6.875174          -0.000001
          174              N      -1.954684       5.304172      14.800557      -0.217093      32.769926 0.48608663E+03  0.11547869E+05                                 8.577003                            7.176895       0.130711       2.081071                    0.997842      27.218391      74.298140       0.648824       0.397366      -1.095698       0.018868      -0.078200      -0.122291       0.146377      -0.001264       0.003457      -0.056808      -0.007211      -0.122996      -0.073981       0.016757       0.057225              9.417987       5.968733      -0.769937      -2.012338       9.620302       0.219240      12.664925          -0.000000
          175              N      -0.175821      -3.332371      10.552992      -0.037913      29.061409 0.43585184E+03  0.10114971E+05                                 8.274986                            7.026493      -0.171751       1.989199                    0.998026      25.797461      70.486036       0.621313       0.424785      -1.073408      -0.012517      -0.043597       0.175668       0.181429       0.003868       0.020832       0.074485       0.009614      -0.424582      -0.166934       0.071532       0.095402              9.287531      10.510217      -1.374128       1.350169      10.482196       1.053730       6.870179          -0.000001
          176              N       1.954447      -5.304410      14.800557      -0.215988      32.693733 0.48463554E+03  0.11504036E+05                                 8.561031                            7.163781       0.140028       2.084340                    0.997865      27.183036      74.155518       0.649786       0.397101      -1.095953      -0.019113       0.078127      -0.122520       0.146562      -0.001512      -0.003572       0.057440      -0.004773      -0.122018      -0.074638       0.017757       0.056881              9.399651       5.957136      -0.767313       2.006566       9.603328      -0.215566      12.638489          -0.000000
          177              N      10.039769       0.175719       2.123277      -0.037906      29.068478 0.43603339E+03  0.10121287E+05                                 8.280932                            7.031838      -0.173245       1.988615                    0.997996      25.806369      70.541580       0.620499       0.425255      -1.073000       0.043538       0.012035       0.175864       0.181572       0.002302      -0.073959      -0.019844      -0.008975      -0.425695      -0.166851       0.072888       0.093964              9.294122      10.487549      -1.374680      -1.054799      10.519649      -1.350147       6.875168          -0.000001
          178              N      -1.403260      -1.954617       6.370842      -0.217093      32.769929 0.48608675E+03  0.11547873E+05                                 8.577003                            7.176896       0.130711       2.081071                    0.997842      27.218391      74.298140       0.648824       0.397366      -1.095698      -0.078200       0.018868      -0.122291       0.146377      -0.001264      -0.056807       0.003457       0.007211      -0.122996      -0.073981       0.016757       0.057224              9.417988       9.620295      -0.769939       0.219243       5.968737      -2.012342      12.664932          -0.000000
          179              N       3.375197      -0.175754       2.123277      -0.037913      29.061407 0.43585181E+03  0.10114970E+05                                 8.274985                            7.026493      -0.171752       1.989199                    0.998026      25.797461      70.486037       0.621313       0.424786      -1.073408      -0.043597      -0.012517       0.175668       0.181429       0.003868       0.074485       0.020832      -0.009614      -0.424582      -0.166934       0.071532       0.095402              9.287530      10.482202      -1.374133       1.053731      10.510214       1.350164       6.870175          -0.000001
          180              N       1.403158       1.954514       6.370842      -0.215988      32.693738 0.48463601E+03  0.11504050E+05                                 8.561032                            7.163784       0.140028       2.084340                    0.997865      27.183036      74.155518       0.649786       0.397101      -1.095953       0.078127      -0.019113      -0.122520       0.146562      -0.001512       0.057440      -0.003572       0.004773      -0.122018      -0.074638       0.017757       0.056881              9.399650       9.603331      -0.767312      -0.215567       5.957136       2.006562      12.638485          -0.000000
          181              N       6.883119      -3.332404      14.736154      -0.038382      29.075059 0.43616266E+03  0.10123994E+05                                 8.277870                            7.029439      -0.170232       1.989626                    0.997969      25.803645      70.509353       0.621124       0.424839      -1.073374       0.012630      -0.043764      -0.175424       0.181241      -0.003542       0.020124      -0.073705       0.009150      -0.424810      -0.166445       0.071751       0.094694              9.290335      10.515715       1.373441       1.347996      10.483835      -1.055002       6.871454          -0.000001
          182              N       4.752851       8.110625      10.488589      -0.215670      32.693276 0.48469938E+03  0.11505423E+05                                 8.559973                            7.163813       0.137912       2.083746                    0.997892      27.181066      74.139035       0.649873       0.397052      -1.096035       0.018365       0.078531       0.123429       0.147442       0.000724      -0.003718      -0.057179      -0.007099      -0.121596      -0.074057       0.016652       0.057405              9.397551       5.956360       0.767787       2.005018       9.603950       0.215459      12.632342          -0.000000
          183              N       6.531646       3.332168      14.736154      -0.038733      29.090059 0.43647491E+03  0.10133629E+05                                 8.283276                            7.034235      -0.173700       1.988492                    0.998042      25.813932      70.558842       0.620576       0.425114      -1.073139      -0.012177       0.044567      -0.174677       0.180684      -0.003529      -0.020259       0.074024       0.009322      -0.425341      -0.166806       0.071902       0.094904              9.296632      10.520247       1.374767      -1.350775      10.492476       1.055694       6.877174          -0.000001
          184              N       8.661982       5.304207      10.488589      -0.215460      32.677308 0.48435029E+03  0.11495553E+05                                 8.558903                            7.162222       0.135039       2.083141                    0.997796      27.173501      74.123567       0.649783       0.397162      -1.095913      -0.018976      -0.078249       0.122736       0.146790       0.001657       0.003198       0.056290      -0.005749      -0.121681      -0.073424       0.017208       0.056216              9.396874       5.955202       0.766777      -2.005238       9.601896      -0.213545      12.633524          -0.000000
          185              O      -0.696295       4.236401       7.000373      -0.578317      37.830291 0.55077611E+03  0.13276669E+05                                 8.832226                            7.209884       0.543860       2.230576                    0.996481      27.382998      71.303666       0.717925       0.353926      -1.146832      -0.005536       0.010961       0.028514       0.031046      -0.033108       0.019861       0.020575       0.027725      -0.123014      -0.059269       0.002569       0.056700              9.897721      12.657153      -5.494964      -1.341349       9.829719       0.171132       7.206293          -0.000001
          186              O      -2.440254       4.724697       8.210880      -0.546475      31.779477 0.48988102E+03  0.11524280E+05                                 7.965618                            6.893351       0.389619       2.191862                    0.995248      26.954170      70.456311       0.715783       0.363749      -1.133437      -0.001948       0.013710      -0.006071       0.015120       0.036292      -0.012805       0.052966       0.067966       0.056937      -0.086670       0.034519       0.052151              8.696388       8.765934      -0.681480      -3.409179       5.701536      -1.098218      11.621693           0.000000
          187              O       7.721615       5.424967       7.398930      -0.580660      33.976103 0.56048602E+03  0.13672985E+05                                 8.327188                            7.387140       0.199986       2.091449                    0.996931      28.780352      77.278081       0.687683       0.365106      -1.129370      -0.007865      -0.016017      -0.045737       0.049094      -0.021564       0.046144       0.010978      -0.092726       0.085627      -0.085182       0.036820       0.048362              8.757570       8.391687       0.429274       0.747987       5.074049       0.664609      12.806975           0.000000
          188              O       6.928804       4.893749       5.417272      -0.593942      35.701217 0.51881334E+03  0.12331032E+05                                 8.503433                            6.937726       0.814759       2.277640                    0.999293      28.492772      73.874692       0.740736       0.347900      -1.150798       0.000832      -0.008505       0.031496       0.032635      -0.018443       0.103920       0.033628      -0.041671      -0.171454      -0.141162       0.056116       0.085045              9.778659      14.383942       2.656525       4.317534       6.744807       2.275596       8.207229           0.000001
          189              O       0.696182       9.178487       7.000373      -0.578981      37.871274 0.55150415E+03  0.13298920E+05                                 8.839862                            7.215307       0.540835       2.229593                    0.996519      27.396107      71.355843       0.717540       0.353991      -1.146753       0.004520      -0.011147       0.028550       0.030980      -0.033364      -0.020332      -0.020732       0.025786      -0.123270      -0.059697       0.003088       0.056609              9.907060      12.669990      -5.501355       1.341116       9.838837      -0.169449       7.212352          -0.000001
          190              O       2.440123       8.690171       8.210880      -0.547825      31.775236 0.48982839E+03  0.11521876E+05                                 7.961836                            6.890205       0.385871       2.190555                    0.995274      26.961086      70.453699       0.716433       0.363456      -1.133750       0.002336      -0.013498      -0.005094       0.014615       0.036597       0.012583      -0.052814       0.067692       0.056508      -0.086547       0.034279       0.052267              8.692176       8.761149      -0.680352       3.407897       5.698524       1.097657      11.616854           0.000000
          191              O       5.693267       7.989915       7.398930      -0.581099      34.009877 0.56122162E+03  0.13695582E+05                                 8.332768                            7.392064       0.200207       2.091283                    0.996969      28.797496      77.340250       0.687435       0.365114      -1.129350       0.008211       0.016534      -0.046279       0.049825      -0.021975      -0.045665      -0.011285      -0.093225       0.086701      -0.085342       0.037003       0.048340              8.763504       8.398514       0.429754      -0.747793       5.076932      -0.665236      12.815065           0.000000
          192              O       6.486109       8.521165       5.417272      -0.594229      35.687959 0.51856798E+03  0.12323508E+05                                 8.500650                            6.935509       0.818179       2.278647                    0.999266      28.489377      73.856219       0.740961       0.347842      -1.150868      -0.000964       0.009232       0.031907       0.033229      -0.018846      -0.104603      -0.033609      -0.041152      -0.169324      -0.141484       0.055711       0.085773              9.775572      14.380389       2.655805      -4.315842       6.742297      -2.274397       8.204029           0.000001
          193              O       2.470964       6.011183       9.859058      -0.578296      37.849913 0.55116293E+03  0.13288431E+05                                 8.835581                            7.212650       0.544581       2.230558                    0.996446      27.391895      71.335231       0.717747       0.353949      -1.146804      -0.011271      -0.005265      -0.028263       0.030879       0.033255       0.020612      -0.020531      -0.026943      -0.124203      -0.059907       0.002978       0.056929              9.901550       9.832874       5.497053       0.169716      12.662299       1.341198       7.209479          -0.000001
          194              O       1.982668       4.267242       8.648551      -0.547047      31.786090 0.49000005E+03  0.11527309E+05                                 7.964689                            6.892479       0.388863       2.191152                    0.995292      26.964265      70.473976       0.716124       0.363568      -1.133624      -0.013489      -0.001270       0.005891       0.014774      -0.037084       0.052533       0.012980      -0.068649       0.057649      -0.087069       0.035001       0.052068              8.695497       5.700771       0.681303      -1.098544       8.764422       3.408476      11.621297           0.000000
          195              O       1.282398       1.014098       9.460501      -0.581866      34.017962 0.56136955E+03  0.13700175E+05                                 8.334625                            7.393501       0.199616       2.091094                    0.996948      28.798665      77.347643       0.687300       0.365160      -1.129308       0.016095      -0.007938       0.044766       0.048230       0.021645       0.011268      -0.045862       0.092763       0.083565      -0.084885       0.037165       0.047721              8.765739       5.077878      -0.429989       0.665299       8.400642      -0.748042      12.818697           0.000000
          196              O       1.813616       0.221256      11.442159      -0.594529      35.710028 0.51898151E+03  0.12335901E+05                                 8.504477                            6.938719       0.816064       2.278050                    0.999276      28.496673      73.884936       0.740712       0.347887      -1.150821       0.009155       0.000224      -0.031424       0.032731       0.019163       0.033443      -0.103753       0.041649      -0.169192      -0.140780       0.056062       0.084717              9.779827       6.745229      -2.657218       2.275761      14.386122      -4.318122       8.208129           0.000001
          197              O      -2.471122       7.403660       9.859058      -0.579295      37.846450 0.55109644E+03  0.13285795E+05                                 8.832998                            7.210572       0.543043       2.229941                    0.996525      27.393203      71.324764       0.718130       0.353788      -1.146990       0.010500       0.004163      -0.027986       0.030180       0.032701      -0.020309       0.020951      -0.026646      -0.122535      -0.059448       0.003285       0.056162              9.898731       9.830073       5.495191      -0.171011      12.658672      -1.341716       7.207447          -0.000001
          198              O      -1.982806       9.147619       8.648551      -0.548435      31.836709 0.49101140E+03  0.11557407E+05                                 7.974057                            6.900234       0.385073       2.189575                    0.995209      26.987218      70.560192       0.715599       0.363636      -1.133537       0.013021       0.002262       0.005186       0.014197      -0.036874      -0.052818      -0.012190      -0.067723       0.056427      -0.086587       0.033966       0.052621              8.706099       5.707481       0.683248       1.099219       8.775660      -3.413164      11.635155           0.000000
          199              O      -1.282550      -1.014250       9.460501      -0.581529      34.012012 0.56127355E+03  0.13697361E+05                                 8.334268                            7.393220       0.201146       2.091601                    0.996944      28.793610      77.334856       0.687258       0.365194      -1.129272      -0.016019       0.008032       0.045568       0.048965       0.021576      -0.011225       0.045951       0.092741       0.087224      -0.085246       0.036533       0.048713              8.765378       5.077721      -0.429705      -0.664493       8.400613       0.747804      12.817799           0.000000
          200              O      -1.813800      -0.221439      11.442159      -0.593192      35.662032 0.51808891E+03  0.12309116E+05                                 8.496573                            6.931971       0.818694       2.279081                    0.999275      28.477398      73.812979       0.741213       0.347809      -1.150911      -0.008966      -0.001662      -0.032385       0.033644       0.018700      -0.033629       0.104811       0.039582      -0.170072      -0.141524       0.055073       0.086451              9.771207       6.739561      -2.654821      -2.273378      14.373583       4.314122       8.200478           0.000001
          201              O      12.718750       2.471032       1.429343      -0.578296      37.849925 0.55116333E+03  0.13288444E+05                                 8.835584                            7.212653       0.544580       2.230558                    0.996446      27.391895      71.335236       0.717747       0.353949      -1.146804      -0.005265      -0.011271      -0.028263       0.030879       0.033255      -0.020531       0.020612       0.026943      -0.124203      -0.059907       0.002978       0.056929              9.901553      12.662296       5.497054       1.341204       9.832880       0.169721       7.209483          -0.000001
          202              O      10.974810       1.982735       0.218835      -0.547047      31.786090 0.48999988E+03  0.11527304E+05                                 7.964689                            6.892478       0.388863       2.191152                    0.995292      26.964266      70.473982       0.716124       0.363568      -1.133624      -0.001270      -0.013489       0.005891       0.014774      -0.037084       0.012980       0.052533       0.068649       0.057649      -0.087069       0.035001       0.052068              8.695498       8.764418       0.681303       3.408476       5.700771      -1.098545      11.621304           0.000000
          203              O       7.721666       1.282466       1.030786      -0.581866      34.017945 0.56136899E+03  0.13700158E+05                                 8.334622                            7.393497       0.199616       2.091094                    0.996948      28.798666      77.347645       0.687300       0.365160      -1.129308      -0.007938       0.016095       0.044766       0.048230       0.021645      -0.045862       0.011268      -0.092763       0.083565      -0.084885       0.037165       0.047721              8.765736       8.400636      -0.429990      -0.748049       5.077876       0.665299      12.818695           0.000000
          204              O       6.928823       1.813684       3.012443      -0.594529      35.710032 0.51898171E+03  0.12335907E+05                                 8.504478                            6.938721       0.816064       2.278051                    0.999276      28.496672      73.884936       0.740711       0.347887      -1.150821       0.000224       0.009155      -0.031424       0.032731       0.019163      -0.103753       0.033443      -0.041650      -0.169192      -0.140780       0.056063       0.084717              9.779827      14.386119      -2.657219      -4.318122       6.745231       2.275764       8.208132           0.000001
          205              O       0.696227      10.943946       1.429343      -0.579295      37.846441 0.55109628E+03  0.13285790E+05                                 8.832997                            7.210571       0.543043       2.229941                    0.996525      27.393202      71.324763       0.718130       0.353788      -1.146990       0.004163       0.010500      -0.027986       0.030180       0.032701       0.020951      -0.020309       0.026646      -0.122535      -0.059448       0.003285       0.056162              9.898729      12.658674       5.495186      -1.341722       9.830066      -0.171012       7.207448          -0.000001
          206              O       2.440187      11.432261       0.218835      -0.548435      31.836722 0.49101167E+03  0.11557414E+05                                 7.974059                            6.900236       0.385073       2.189575                    0.995209      26.987218      70.560192       0.715599       0.363636      -1.133537       0.002262       0.013021       0.005186       0.014197      -0.036874      -0.012190      -0.052818       0.067723       0.056427      -0.086587       0.033966       0.052621              8.706101       8.775665       0.683248      -3.413166       5.707481       1.099218      11.635158           0.000000
          207              O       5.693318      12.132518       1.030786      -0.581529      34.012006 0.56127330E+03  0.13697354E+05                                 8.334266                            7.393219       0.201146       2.091601                    0.996944      28.793613      77.334868       0.687258       0.365194      -1.129272       0.008032      -0.016019       0.045568       0.048965       0.021576       0.045951      -0.011225      -0.092741       0.087224      -0.085246       0.036533       0.048713              8.765377       8.400611      -0.429703       0.747798       5.077720      -0.664495      12.817799           0.000000
          208              O       6.486128      11.601268       3.012443      -0.593192      35.662039 0.51808895E+03  0.12309118E+05                                 8.496574                            6.931972       0.818693       2.279081                    0.999275      28.477400      73.812989       0.741213       0.347809      -1.150911      -0.001662      -0.008966      -0.032385       0.033644       0.018700       0.104811      -0.033629      -0.039583      -0.170072      -0.141524       0.055073       0.086451              9.771209      14.373587      -2.654821       4.314124       6.739560      -2.273377       8.200480           0.000001
          209              O      -4.236581      -6.011385      15.430088      -0.578981      37.871265 0.55150405E+03  0.13298917E+05                                 8.839860                            7.215306       0.540835       2.229593                    0.996519      27.396107      71.355842       0.717541       0.353991      -1.146753      -0.011147       0.004520       0.028550       0.030980      -0.033364      -0.020732      -0.020332      -0.025786      -0.123270      -0.059697       0.003088       0.056609              9.907057       9.838828      -5.501349      -0.169452      12.669989       1.341124       7.212353          -0.000001
          210              O      -4.724896      -4.267445      16.640596      -0.547825      31.775241 0.48982818E+03  0.11521870E+05                                 7.961837                            6.890203       0.385871       2.190555                    0.995274      26.961086      70.453700       0.716433       0.363456      -1.133750      -0.013498       0.002336      -0.005094       0.014615       0.036597      -0.052814       0.012583      -0.067692       0.056508      -0.086547       0.034279       0.052267              8.692178       5.698523      -0.680351       1.097658       8.761147       3.407899      11.616864           0.000000
          211              O      -5.425153      -1.014301      15.828645      -0.581099      34.009858 0.56122094E+03  0.13695561E+05                                 8.332764                            7.392059       0.200207       2.091283                    0.996969      28.797494      77.340240       0.687435       0.365114      -1.129350       0.016534       0.008211      -0.046279       0.049825      -0.021975      -0.011285      -0.045664       0.093225       0.086701      -0.085342       0.037003       0.048340              8.763500       5.076930       0.429754      -0.665240       8.398509      -0.747801      12.815062           0.000000
          212              O      -4.893903      -0.221458      13.846988      -0.594229      35.687940 0.51856751E+03  0.12323493E+05                                 8.500646                            6.935505       0.818179       2.278647                    0.999266      28.489373      73.856197       0.740961       0.347842      -1.150868       0.009232      -0.000964       0.031907       0.033229      -0.018846      -0.033609      -0.104603       0.041152      -0.169324      -0.141484       0.055711       0.085773              9.775567       6.742291       2.655800      -2.274394      14.380382      -4.315843       8.204027           0.000001
          213              O       4.236333       6.011138      15.430088      -0.578317      37.830299 0.55077639E+03  0.13276677E+05                                 8.832227                            7.209886       0.543860       2.230576                    0.996481      27.382998      71.303665       0.717925       0.353926      -1.146832       0.010961      -0.005536       0.028514       0.031046      -0.033108       0.020575       0.019861      -0.027725      -0.123014      -0.059269       0.002569       0.056700              9.897723       9.829724      -5.494964       0.171136      12.657149      -1.341352       7.206297          -0.000001
          214              O       4.724630       4.267178      16.640596      -0.546475      31.779481 0.48988126E+03  0.11524287E+05                                 7.965619                            6.893353       0.389619       2.191862                    0.995248      26.954169      70.456310       0.715783       0.363749      -1.133437       0.013710      -0.001948      -0.006071       0.015120       0.036292       0.052966      -0.012805      -0.067966       0.056937      -0.086670       0.034519       0.052151              8.696388       5.701537      -0.681481      -1.098216       8.765936      -3.409178      11.621692           0.000000
          215              O       5.424899       1.014047      15.828645      -0.580660      33.976090 0.56048567E+03  0.13672974E+05                                 8.327186                            7.387138       0.199986       2.091449                    0.996931      28.780354      77.278088       0.687683       0.365106      -1.129370      -0.016017      -0.007865      -0.045737       0.049094      -0.021564       0.010978       0.046144       0.092726       0.085627      -0.085182       0.036820       0.048362              8.757568       5.074048       0.429273       0.664607       8.391682       0.747979      12.806973           0.000000
          216              O       4.893681       0.221237      13.846988      -0.593942      35.701208 0.51881336E+03  0.12331032E+05                                 8.503431                            6.937726       0.814760       2.277640                    0.999293      28.492771      73.874684       0.740736       0.347900      -1.150798      -0.008505       0.000832       0.031496       0.032635      -0.018443       0.033628       0.103920       0.041671      -0.171455      -0.141162       0.056116       0.085045              9.778656       6.744808       2.656527       2.275597      14.383934       4.317530       8.207227           0.000001

******************************************************
Auxiliary information for the entire system
The total spin magnetic moment of the unit cell is   0.000015
The total net atomic charge of the unit cell is   0.000002
Accuracy of reproducing the electrostatic potential in the unit cell:
  The inner radius (bohr) =    5.0000
  The outer radius (bohr) =   12.0000
  Valid grid points have density less than (e/(bohr^3)) =    0.0001
  The number of valid grid points were=        72365
  The rms potential error without charges in kcal/mol is=      7.31101
  The rms potential error with partial charges in kcal/mol is=      1.06782
  The RRMSE value at monopole order=      0.14606
  The rms potential error with partial charges and cloud penetration in kcal/mol is=      1.08051
  The RRMSE value at monopole order with cloud penetration is=      0.14779
  The rms potential error with partial charges and atomic dipoles in kcal/mol is=      0.47930
  The RRMSE value at dipole order=      0.06556
  The rms potential error with partial charges, atomic dipoles and cloud penetration in kcal/mol is=      0.48133
  The RRMSE value at dipole order with cloud penetration=      0.06584

******************************************************
The electron densities and ab initio electrostatic potential were computed in VASP using the PBE functional and
projector augmented wave method. See the main text of the journal article for a description of computational details.
The atomic charges, dipoles, and quadrupoles were computed with the DDEC6 method as described in
(a) T. A. Manz and N. Gabaldon Limas, RSC Adv. 6 (2016) 47771-47801 DOI: 10.1039/c6ra04656h
(b) N. Gabaldon Limas and T. A. Manz, RSC Adv. 8 (2018) 2678-2707 DOI: 10.1039/c7ra11829e.
For each atom in the material, the electron cloud parameters were fit to the spherically averaged atom-in-material
electron density using radial positions for which this density was between 10^-4 and 10^-2 electrons per cubic bohr.
The polarizabilities, dispersion coefficients, and quantum Drude oscillator (QDO) parameters were fit using the MCLF method.
The magnetic structure of the system was optimized in VASP from the default ferromagnetic initial guess using spin polarization.
The atomic spin moments (ASMs) were computed on this optimized magnetic structure using the DDEC6 partition as inputs
to the method of T. A. Manz and D. S. Sholl, J. Chem. Theory Comput. 7 (2011) 4146-4164 DOI: 10.1021/ct200539n.
The RMSE and RRMSE were computed using a uniform grid with Ewald summation.
