# Supplementary material for: A collection of forcefield precursors for metal–organic frameworks
Source: RSC Adv. 2019 Nov 13;9(63):36492–507. doi: 10.1039/c9ra07327b (PMC9075174; doi:10.1039/c9ra07327b)
Supplement: RA-009-C9RA07327B-s5875 [file RA-009-C9RA07327B-s5875.xyz]

   82
jmolscript: load "" {1 1 1} spacegroup "x,y,z" unitcell [{      9.272000     0.000000     0.000000 }, {     -4.636000     8.029788     0.000000 }, {      0.000000     0.000000    17.716000 }]
La     0.000000     5.353138    13.287000     2.010279
La     4.636000     2.676650     4.429000     2.010279
Gd     0.000000     0.000000     0.000000     1.911097
Gd     0.000000     0.000000     8.858000     1.911098
H      2.536819     4.816267    16.265060     0.130595
H      1.582730     5.440984    17.299674     0.117578
H     -1.733400     3.424705    16.265060     0.130596
H     -0.715335     3.938611    17.299674     0.117579
H     -0.803419     7.818605    16.265060     0.130598
H     -0.867396     6.679981    17.299674     0.117578
H      2.536819     4.816267    10.308940     0.130595
H      1.582730     5.440984     9.274326     0.117578
H     -1.733400     3.424705    10.308940     0.130597
H     -0.715335     3.938611     9.274326     0.117579
H     -0.803419     7.818605    10.308940     0.130598
H     -0.867396     6.679981     9.274326     0.117578
H      7.172819     3.213521     1.450940     0.130596
H      6.218730     2.588804     0.416326     0.117578
H      2.902600     4.605083     1.450940     0.130596
H      3.920665     4.091177     0.416326     0.117580
H      3.832581     0.211183     1.450940     0.130597
H      3.768604     1.349807     0.416326     0.117578
H      7.172819     3.213521     7.407060     0.130596
H      6.218730     2.588804     8.441674     0.117578
H      2.902600     4.605083     7.407060     0.130596
H      3.920665     4.091177     8.441674     0.117579
H      3.832581     0.211183     7.407060     0.130597
H      3.768604     1.349807     8.441674     0.117578
C      2.193292     6.755461    15.861135     0.698741
C      2.367605     5.586324    16.791225    -0.192682
C      0.117754     2.752611    15.861135     0.698726
C     -0.981905     3.186220    16.791225    -0.192684
C     -2.311046     6.551504    15.861135     0.698740
C     -1.385700     7.287033    16.791225    -0.192682
C      2.193292     6.755461    10.712865     0.698741
C      2.367605     5.586324     9.782775    -0.192682
C      0.117754     2.752611    10.712865     0.698725
C     -0.981905     3.186220     9.782775    -0.192684
C     -2.311046     6.551504    10.712865     0.698740
C     -1.385700     7.287033     9.782775    -0.192682
C      6.829292     1.274327     1.854865     0.698741
C      7.003605     2.443464     0.924775    -0.192682
C      4.753754     5.277177     1.854865     0.698726
C      3.654095     4.843568     0.924775    -0.192685
C      2.324954     1.478284     1.854865     0.698740
C      3.250300     0.742755     0.924775    -0.192682
C      6.829292     1.274327     7.003135     0.698741
C      7.003605     2.443464     7.933225    -0.192682
C      4.753754     5.277177     7.003135     0.698726
C      3.654095     4.843568     7.933225    -0.192684
C      2.324954     1.478284     7.003135     0.698740
C      3.250300     0.742755     7.933225    -0.192682
O      2.888692     7.772032    16.070715    -0.618681
O      1.348612     6.641438    14.954961    -0.674710
O      0.650431     1.642092    16.070715    -0.618675
O      0.441347     3.541137    14.954961    -0.674664
O     -3.539122     6.645453    16.070715    -0.618681
O     -1.789960     5.877002    14.954961    -0.674703
O      2.888692     7.772032    10.503285    -0.618681
O      1.348612     6.641438    11.619039    -0.674710
O      0.650431     1.642092    10.503285    -0.618675
O      0.441347     3.541137    11.619039    -0.674664
O     -3.539122     6.645453    10.503285    -0.618681
O     -1.789960     5.877002    11.619039    -0.674703
O      7.524692     0.257756     1.645285    -0.618680
O      5.984612     1.388350     2.761039    -0.674710
O      5.286431     6.387696     1.645285    -0.618676
O      5.077347     4.488651     2.761039    -0.674664
O      1.096878     1.384335     1.645285    -0.618681
O      2.846040     2.152786     2.761039    -0.674703
O      7.524692     0.257756     7.212715    -0.618681
O      5.984612     1.388350     6.096961    -0.674710
O      5.286431     6.387696     7.212715    -0.618675
O      5.077347     4.488651     6.096961    -0.674664
O      1.096878     1.384335     7.212715    -0.618681
O      2.846040     2.152786     6.096961    -0.674703
O      3.392161     5.875396     0.000000    -0.228837
O     -1.243839     2.154392     0.000000    -0.228838
O      2.487678     0.000000     0.000000    -0.228840
O      3.392161     5.875396     8.858000    -0.228837
O     -1.243839     2.154392     8.858000    -0.228838
O      2.487678     0.000000     8.858000    -0.228840

The following XYZ coordinates are in angstroms. Other properties are in atomic units.
The sperically averaged electron density of each atom fit to a function of the form exp(a - br)
eigen_1, eigen_2 and eigen_3 are the three eigenvalues of traceless quadrupole moment tensor
  atom number  atomic symbol              X              Y              Z     net charge C6 coefficient C8 coefficient C10 coefficient fluctuating dipole atomic polarizability isotropic forcefield polarizability              a              b squared Pearson coefficient          <r^3>          <r^4>         wp_QDO          m_QDO          q_QDO       dipole_x       dipole_y       dipole_z         dipole            Qxy            Qxz            Qyz     Q(x^2-y^2)  Q(3z^2 - R^2)        eigen_1        eigen_2        eigen_3 static polarizability      alpha(xx)      alpha(xy)      alpha(xz)      alpha(yy)      alpha(yz)      alpha(zz) atomic spin moment
            1             La       0.000000       5.353138      13.287000       2.010279     247.621760 0.55203407E+04  0.22165177E+06                                27.780525                           21.658453       1.417218       2.043169                    0.999485     100.921770     273.404752       0.478719       0.318655      -1.257634      -0.000007       0.000112       0.000001       0.000112       0.000055      -0.000000       0.000000       0.000190      -0.874048      -0.291349       0.145565       0.145785             34.462232      24.548627      -0.000115      -0.000002      24.549519       0.000003      54.288550           0.000174
            2             La       4.636000       2.676650       4.429000       2.010279     247.621573 0.55203366E+04  0.22165156E+06                                27.780508                           21.658442       1.417225       2.043171                    0.999485     100.921765     273.404694       0.478719       0.318655      -1.257634      -0.000008      -0.000110       0.000001       0.000110      -0.000053       0.000000       0.000000       0.000189      -0.874048      -0.291349       0.145566       0.145783             34.462209      24.548623       0.000112       0.000003      24.549490       0.000003      54.288514           0.000175
            3             Gd       0.000000       0.000000       0.000000       1.911097     171.056403 0.43324692E+04  0.16130343E+06                                21.464392                           18.993930       1.967281       2.300107                    0.997552      82.993821     206.191274       0.526832       0.312267      -1.283047      -0.000001      -0.000002      -0.000000       0.000002       0.000002       0.000004      -0.000005      -0.000006       0.539404      -0.089904      -0.089898       0.179801             23.798901      26.509872       0.000005       0.000003      26.509933      -0.000023      18.376897           0.000003
            4             Gd       0.000000       0.000000       8.858000       1.911098     171.056439 0.43324701E+04  0.16130346E+06                                21.464384                           18.993923       1.967288       2.300110                    0.997552      82.993777     206.191074       0.526833       0.312266      -1.283048      -0.000001      -0.000002       0.000000       0.000002       0.000002      -0.000004       0.000005      -0.000005       0.539404      -0.089903      -0.089898       0.179801             23.798891      26.509861       0.000006      -0.000002      26.509923       0.000026      18.376890           0.000004
            5              H       2.536819       4.816267      16.265060       0.130595       1.099365 0.86956697E+01  0.86835375E+02                                 1.758129                            1.724572      -0.823420       2.500838                    0.999238       3.350346       9.343134       0.478213       1.282598      -0.711226       0.009670      -0.024047      -0.020050       0.032769      -0.005668      -0.001459       0.005267       0.007364      -0.002655      -0.008592      -0.000261       0.008853              1.757216       1.521497      -0.058972       0.010684       2.027222       0.355867       1.722931           0.000001
            6              H       1.582730       5.440984      17.299674       0.117578       1.003184 0.77291857E+01  0.75180289E+02                                 1.661813                            1.628229      -0.767234       2.515130                    0.999323       3.414617       9.495214       0.489562       1.286259      -0.708483      -0.017090      -0.002396       0.023907       0.029485      -0.000283      -0.002715       0.002669       0.006163       0.030130      -0.008490      -0.002513       0.011003              1.673051       2.096591       0.091423      -0.229777       1.426536      -0.064197       1.496025           0.000000
            7              H      -1.733400       3.424705      16.265060       0.130596       1.099348 0.86954873E+01  0.86833066E+02                                 1.758108                            1.724552      -0.823410       2.500844                    0.999238       3.350315       9.343010       0.478217       1.282596      -0.711227      -0.025662       0.003649      -0.020050       0.032769       0.006022       0.005292      -0.001370       0.006136      -0.002654      -0.008592      -0.000262       0.008854              1.757195       1.951838      -0.189495       0.302842       1.596838      -0.187182       1.722910           0.000001
            8              H      -0.715335       3.938611      17.299674       0.117579       1.003191 0.77292472E+01  0.75181035E+02                                 1.661818                            1.628235      -0.767251       2.515122                    0.999323       3.414630       9.495259       0.489561       1.286258      -0.708483       0.006469       0.015999       0.023907       0.029485       0.002810       0.003670       0.001017      -0.002590       0.030129      -0.008489      -0.002513       0.011003              1.673056       1.514880       0.244432       0.059292       2.008258       0.231093       1.496031           0.000000
            9              H      -0.803419       7.818605      16.265060       0.130598       1.099325 0.86952499E+01  0.86830019E+02                                 1.758077                            1.724523      -0.823380       2.500859                    0.999239       3.350272       9.342824       0.478224       1.282588      -0.711228       0.015991       0.020399      -0.020051       0.032770      -0.000355      -0.003833      -0.003898      -0.013500      -0.002652      -0.008594      -0.000260       0.008854              1.757165       1.849662       0.248461      -0.313516       1.698953      -0.168675       1.722880           0.000001
           10              H      -0.867396       6.679981      17.299674       0.117578       1.003188 0.77292190E+01  0.75180682E+02                                 1.661815                            1.628231      -0.767238       2.515127                    0.999323       3.414621       9.495225       0.489562       1.286258      -0.708483       0.010621      -0.013602       0.023906       0.029484      -0.002527      -0.000954      -0.003686      -0.003572       0.030130      -0.008490      -0.002513       0.011003              1.673053       1.673228      -0.335855       0.170486       1.849906      -0.166893       1.496027           0.000000
           11              H       2.536819       4.816267      10.308940       0.130595       1.099365 0.86956682E+01  0.86835357E+02                                 1.758128                            1.724572      -0.823421       2.500838                    0.999238       3.350346       9.343134       0.478213       1.282599      -0.711226       0.009670      -0.024048       0.020050       0.032769      -0.005668       0.001459      -0.005267       0.007364      -0.002655      -0.008592      -0.000261       0.008853              1.757216       1.521497      -0.058972      -0.010684       2.027222      -0.355867       1.722930           0.000001
           12              H       1.582730       5.440984       9.274326       0.117578       1.003184 0.77291850E+01  0.75180285E+02                                 1.661813                            1.628229      -0.767235       2.515129                    0.999323       3.414617       9.495216       0.489561       1.286260      -0.708483      -0.017090      -0.002396      -0.023907       0.029484      -0.000283       0.002715      -0.002669       0.006163       0.030130      -0.008490      -0.002513       0.011003              1.673051       2.096591       0.091423       0.229777       1.426536       0.064197       1.496025           0.000000
           13              H      -1.733400       3.424705      10.308940       0.130597       1.099345 0.86954567E+01  0.86832683E+02                                 1.758105                            1.724549      -0.823407       2.500845                    0.999238       3.350309       9.342989       0.478217       1.282596      -0.711227      -0.025662       0.003649       0.020050       0.032770       0.006022      -0.005292       0.001369       0.006137      -0.002655      -0.008592      -0.000262       0.008854              1.757192       1.951834      -0.189495      -0.302841       1.596835       0.187181       1.722907           0.000001
           14              H      -0.715335       3.938611       9.274326       0.117579       1.003190 0.77292467E+01  0.75181032E+02                                 1.661819                            1.628235      -0.767251       2.515122                    0.999323       3.414630       9.495260       0.489561       1.286258      -0.708483       0.006469       0.015999      -0.023907       0.029485       0.002810      -0.003670      -0.001017      -0.002590       0.030130      -0.008489      -0.002513       0.011003              1.673057       1.514880       0.244432      -0.059291       2.008258      -0.231093       1.496031           0.000000
           15              H      -0.803419       7.818605      10.308940       0.130598       1.099325 0.86952459E+01  0.86829972E+02                                 1.758077                            1.724523      -0.823380       2.500859                    0.999239       3.350271       9.342822       0.478223       1.282589      -0.711228       0.015991       0.020399       0.020051       0.032770      -0.000355       0.003833       0.003898      -0.013500      -0.002652      -0.008594      -0.000260       0.008854              1.757165       1.849661       0.248461       0.313516       1.698953       0.168675       1.722880           0.000001
           16              H      -0.867396       6.679981       9.274326       0.117578       1.003188 0.77292231E+01  0.75180732E+02                                 1.661816                            1.628232      -0.767238       2.515127                    0.999323       3.414622       9.495228       0.489562       1.286257      -0.708483       0.010621      -0.013602      -0.023906       0.029484      -0.002527       0.000954       0.003686      -0.003572       0.030130      -0.008490      -0.002513       0.011003              1.673054       1.673228      -0.335855      -0.170486       1.849906       0.166893       1.496027           0.000000
           17              H       7.172819       3.213521       1.450940       0.130596       1.099343 0.86954336E+01  0.86832329E+02                                 1.758097                            1.724542      -0.823401       2.500848                    0.999239       3.350304       9.342945       0.478221       1.282589      -0.711228       0.009671       0.024048       0.020050       0.032770       0.005669       0.001460       0.005268       0.007364      -0.002653      -0.008593      -0.000262       0.008855              1.757185       1.521472       0.058971      -0.010683       2.027182       0.355857       1.722900           0.000001
           18              H       6.218730       2.588804       0.416326       0.117578       1.003187 0.77292136E+01  0.75180624E+02                                 1.661815                            1.628232      -0.767236       2.515129                    0.999323       3.414621       9.495228       0.489561       1.286259      -0.708483      -0.017090       0.002396      -0.023907       0.029484       0.000283       0.002715       0.002669       0.006163       0.030130      -0.008490      -0.002513       0.011003              1.673053       2.096595      -0.091424       0.229777       1.426538      -0.064198       1.496027           0.000000
           19              H       2.902600       4.605083       1.450940       0.130596       1.099363 0.86956489E+01  0.86835134E+02                                 1.758127                            1.724571      -0.823426       2.500836                    0.999238       3.350345       9.343136       0.478213       1.282600      -0.711226      -0.025661      -0.003649       0.020049       0.032769      -0.006022      -0.005291      -0.001369       0.006135      -0.002655      -0.008592      -0.000261       0.008853              1.757215       1.951861       0.189499      -0.302846       1.596855      -0.187186       1.722929           0.000001
           20              H       3.920665       4.091177       0.416326       0.117580       1.003183 0.77291799E+01  0.75180248E+02                                 1.661814                            1.628231      -0.767245       2.515125                    0.999323       3.414617       9.495227       0.489560       1.286263      -0.708482       0.006470      -0.015999      -0.023907       0.029485      -0.002810      -0.003670       0.001017      -0.002590       0.030129      -0.008489      -0.002513       0.011003              1.673052       1.514877      -0.244431      -0.059292       2.008251       0.231092       1.496027           0.000001
           21              H       3.832581       0.211183       1.450940       0.130597       1.099332 0.86953184E+01  0.86830913E+02                                 1.758088                            1.724533      -0.823383       2.500858                    0.999239       3.350283       9.342880       0.478221       1.282593      -0.711228       0.015992      -0.020398       0.020051       0.032770       0.000355       0.003833      -0.003898      -0.013498      -0.002654      -0.008593      -0.000260       0.008853              1.757175       1.849673      -0.248464       0.313519       1.698963      -0.168676       1.722890           0.000001
           22              H       3.768604       1.349807       0.416326       0.117578       1.003191 0.77292486E+01  0.75181028E+02                                 1.661817                            1.628233      -0.767242       2.515125                    0.999323       3.414628       9.495242       0.489562       1.286255      -0.708484       0.010620       0.013602      -0.023906       0.029484       0.002527       0.000954      -0.003686      -0.003572       0.030131      -0.008490      -0.002513       0.011003              1.673055       1.673229       0.335855      -0.170486       1.849908      -0.166894       1.496028           0.000000
           23              H       7.172819       3.213521       7.407060       0.130596       1.099344 0.86954423E+01  0.86832442E+02                                 1.758098                            1.724543      -0.823402       2.500847                    0.999239       3.350305       9.342951       0.478220       1.282590      -0.711228       0.009671       0.024048      -0.020050       0.032770       0.005669      -0.001461      -0.005268       0.007364      -0.002653      -0.008593      -0.000262       0.008855              1.757186       1.521473       0.058971       0.010683       2.027184      -0.355858       1.722901           0.000001
           24              H       6.218730       2.588804       8.441674       0.117578       1.003187 0.77292139E+01  0.75180627E+02                                 1.661815                            1.628231      -0.767235       2.515129                    0.999323       3.414621       9.495227       0.489562       1.286258      -0.708483      -0.017090       0.002396       0.023907       0.029484       0.000283      -0.002715      -0.002669       0.006163       0.030130      -0.008490      -0.002513       0.011003              1.673053       2.096595      -0.091424      -0.229777       1.426538       0.064198       1.496027           0.000000
           25              H       2.902600       4.605083       7.407060       0.130596       1.099363 0.86956464E+01  0.86835103E+02                                 1.758127                            1.724571      -0.823425       2.500836                    0.999238       3.350344       9.343133       0.478213       1.282600      -0.711226      -0.025661      -0.003649      -0.020049       0.032769      -0.006022       0.005291       0.001370       0.006135      -0.002655      -0.008592      -0.000261       0.008853              1.757215       1.951861       0.189499       0.302847       1.596855       0.187186       1.722929           0.000001
           26              H       3.920665       4.091177       8.441674       0.117579       1.003184 0.77291817E+01  0.75180271E+02                                 1.661815                            1.628231      -0.767245       2.515126                    0.999323       3.414617       9.495228       0.489560       1.286263      -0.708482       0.006470      -0.015999       0.023907       0.029485      -0.002810       0.003670      -0.001017      -0.002590       0.030129      -0.008489      -0.002513       0.011003              1.673053       1.514877      -0.244431       0.059292       2.008252      -0.231092       1.496028           0.000000
           27              H       3.832581       0.211183       7.407060       0.130597       1.099331 0.86953089E+01  0.86830801E+02                                 1.758088                            1.724533      -0.823382       2.500858                    0.999239       3.350281       9.342876       0.478220       1.282594      -0.711227       0.015992      -0.020398      -0.020051       0.032770       0.000354      -0.003833       0.003898      -0.013498      -0.002654      -0.008593      -0.000260       0.008853              1.757175       1.849673      -0.248464      -0.313519       1.698962       0.168676       1.722890           0.000001
           28              H       3.768604       1.349807       8.441674       0.117578       1.003192 0.77292534E+01  0.75181089E+02                                 1.661818                            1.628234      -0.767243       2.515124                    0.999323       3.414629       9.495247       0.489562       1.286255      -0.708484       0.010620       0.013602       0.023906       0.029484       0.002527      -0.000954       0.003686      -0.003572       0.030131      -0.008490      -0.002513       0.011003              1.673056       1.673230       0.335856       0.170486       1.849909       0.166894       1.496029           0.000000
           29              C       2.193292       6.755461      15.861135       0.698741      21.331314 0.22370254E+03  0.45178344E+04                                 7.180754                            5.402839      -0.211598       2.014182                    0.999370      21.026733      58.678331       0.619787       0.489333      -1.007756      -0.001953       0.044833      -0.051671       0.068438      -0.055686      -0.084447       0.019388       0.048427       0.012786      -0.084255      -0.034579       0.118834              8.225519       8.310819       1.910375       3.560616       8.199771      -0.421159       8.165966          -0.000000
           30              C       2.367605       5.586324      16.791225      -0.192682      25.162900 0.37590022E+03  0.85671382E+04                                 7.475635                            6.418275      -0.020619       1.992601                    0.998100      28.793521      82.925445       0.653955       0.410956      -1.062073       0.085523      -0.004170       0.072556       0.112232      -0.007056       0.015654       0.014837       0.070679       0.058381      -0.049759       0.011062       0.038696              8.100940       8.197417      -0.030290       2.408084       7.590959      -1.156959       8.514444          -0.000006
           31              C       0.117754       2.752611      15.861135       0.698726      21.331688 0.22370627E+03  0.45179254E+04                                 7.180808                            5.402864      -0.211558       2.014189                    0.999370      21.026907      58.678785       0.619789       0.489329      -1.007759       0.039801      -0.020728      -0.051667       0.068434       0.048813       0.059015       0.063437       0.072237       0.012784      -0.084252      -0.034582       0.118833              8.225597       6.573136      -0.907093      -2.145066       9.937579      -2.873071       8.166075          -0.000000
           32              C      -0.981905       3.186220      16.791225      -0.192684      25.162989 0.37590177E+03  0.85671816E+04                                 7.475651                            6.418286      -0.020625       1.992599                    0.998100      28.793589      82.925653       0.653954       0.410956      -1.062073      -0.046375      -0.071982       0.072557       0.112234       0.034129       0.005025      -0.020972      -0.023116       0.058374      -0.049754       0.011064       0.038690              8.100961       7.768821       0.277761      -2.206018       8.019588      -1.506986       8.514474          -0.000006
           33              C      -2.311046       6.551504      15.861135       0.698740      21.331393 0.22370300E+03  0.45178459E+04                                 7.180771                            5.402845      -0.211600       2.014180                    0.999370      21.026748      58.678380       0.619786       0.489333      -1.007756      -0.037849      -0.024106      -0.051672       0.068438       0.006874       0.025430      -0.082827      -0.120660       0.012785      -0.084251      -0.034580       0.118832              8.225546       9.881971      -1.003297      -1.415590       6.628659       3.294195       8.166006          -0.000000
           34              C      -1.385700       7.287033      16.791225      -0.192682      25.162863 0.37589957E+03  0.85671138E+04                                 7.475616                            6.418262      -0.020595       1.992610                    0.998100      28.793434      82.924960       0.653957       0.410955      -1.062074      -0.039149       0.076152       0.072555       0.112232      -0.027077      -0.020678       0.006137      -0.047555       0.058383      -0.049759       0.011063       0.038696              8.100919       7.716314      -0.247470      -0.202070       8.072033       2.663940       8.514411          -0.000006
           35              C       2.193292       6.755461      10.712865       0.698741      21.331319 0.22370260E+03  0.45178359E+04                                 7.180755                            5.402840      -0.211598       2.014182                    0.999370      21.026736      58.678337       0.619787       0.489333      -1.007756      -0.001953       0.044833       0.051671       0.068438      -0.055686       0.084447      -0.019388       0.048427       0.012786      -0.084255      -0.034579       0.118834              8.225519       8.310819       1.910375      -3.560617       8.199771       0.421159       8.165966          -0.000000
           36              C       2.367605       5.586324       9.782775      -0.192682      25.162900 0.37590022E+03  0.85671383E+04                                 7.475635                            6.418275      -0.020621       1.992601                    0.998100      28.793521      82.925448       0.653955       0.410956      -1.062073       0.085523      -0.004170      -0.072556       0.112232      -0.007056      -0.015654      -0.014837       0.070678       0.058381      -0.049759       0.011062       0.038696              8.100940       8.197417      -0.030290      -2.408084       7.590960       1.156959       8.514444          -0.000006
           37              C       0.117754       2.752611      10.712865       0.698725      21.331689 0.22370627E+03  0.45179255E+04                                 7.180808                            5.402864      -0.211558       2.014189                    0.999370      21.026909      58.678795       0.619789       0.489329      -1.007759       0.039801      -0.020728       0.051667       0.068434       0.048813      -0.059015      -0.063437       0.072237       0.012785      -0.084252      -0.034582       0.118834              8.225597       6.573136      -0.907093       2.145066       9.937580       2.873072       8.166076          -0.000000
           38              C      -0.981905       3.186220       9.782775      -0.192684      25.162989 0.37590178E+03  0.85671815E+04                                 7.475650                            6.418286      -0.020624       1.992599                    0.998100      28.793583      82.925619       0.653955       0.410956      -1.062073      -0.046375      -0.071982      -0.072557       0.112234       0.034129      -0.005025       0.020972      -0.023116       0.058373      -0.049754       0.011065       0.038690              8.100960       7.768819       0.277761       2.206019       8.019587       1.506985       8.514473          -0.000006
           39              C      -2.311046       6.551504      10.712865       0.698740      21.331396 0.22370304E+03  0.45178468E+04                                 7.180771                            5.402845      -0.211600       2.014180                    0.999370      21.026749      58.678378       0.619786       0.489333      -1.007756      -0.037849      -0.024106       0.051672       0.068438       0.006874      -0.025430       0.082827      -0.120660       0.012785      -0.084251      -0.034581       0.118832              8.225545       9.881971      -1.003297       1.415590       6.628659      -3.294195       8.166006          -0.000000
           40              C      -1.385700       7.287033       9.782775      -0.192682      25.162864 0.37589958E+03  0.85671142E+04                                 7.475616                            6.418262      -0.020595       1.992610                    0.998100      28.793435      82.924965       0.653957       0.410955      -1.062074      -0.039149       0.076152      -0.072555       0.112232      -0.027077       0.020678      -0.006137      -0.047555       0.058383      -0.049759       0.011063       0.038696              8.100919       7.716314      -0.247470       0.202070       8.072033      -2.663940       8.514411          -0.000006
           41              C       6.829292       1.274327       1.854865       0.698741      21.331277 0.22370210E+03  0.45178220E+04                                 7.180738                            5.402829      -0.211593       2.014184                    0.999370      21.026705      58.678177       0.619788       0.489332      -1.007757      -0.001953      -0.044833       0.051671       0.068438       0.055687       0.084447       0.019388       0.048426       0.012785      -0.084255      -0.034579       0.118834              8.225500       8.310803      -1.910372      -3.560608       8.199746      -0.421156       8.165951          -0.000000
           42              C       7.003605       2.443464       0.924775      -0.192682      25.162920 0.37590060E+03  0.85671452E+04                                 7.475631                            6.418273      -0.020613       1.992603                    0.998100      28.793492      82.925228       0.653956       0.410955      -1.062074       0.085524       0.004171      -0.072555       0.112232       0.007056      -0.015653       0.014838       0.070678       0.058382      -0.049759       0.011064       0.038695              8.100936       8.197425       0.030289      -2.408085       7.590944      -1.156968       8.514439          -0.000006
           43              C       4.753754       5.277177       1.854865       0.698726      21.331719 0.22370667E+03  0.45179355E+04                                 7.180816                            5.402870      -0.211561       2.014188                    0.999370      21.026922      58.678845       0.619789       0.489329      -1.007759       0.039801       0.020728       0.051667       0.068434      -0.048813      -0.059015       0.063437       0.072236       0.012785      -0.084252      -0.034581       0.118833              8.225606       6.573147       0.907097       2.145071       9.937588      -2.873074       8.166083          -0.000000
           44              C       3.654095       4.843568       0.924775      -0.192685      25.162967 0.37590142E+03  0.85671746E+04                                 7.475655                            6.418289      -0.020626       1.992598                    0.998100      28.793597      82.925775       0.653953       0.410957      -1.062072      -0.046374       0.071982      -0.072558       0.112235      -0.034130      -0.005025      -0.020972      -0.023117       0.058373      -0.049755       0.011064       0.038690              8.100965       7.768829      -0.277753       2.206013       8.019586      -1.506989       8.514480          -0.000006
           45              C       2.324954       1.478284       1.854865       0.698740      21.331398 0.22370306E+03  0.45178479E+04                                 7.180776                            5.402849      -0.211600       2.014180                    0.999370      21.026756      58.678437       0.619786       0.489334      -1.007756      -0.037849       0.024106       0.051673       0.068438      -0.006874      -0.025430      -0.082827      -0.120659       0.012786      -0.084251      -0.034580       0.118832              8.225552       9.881979       1.003297       1.415590       6.628665       3.294197       8.166011          -0.000000
           46              C       3.250300       0.742755       0.924775      -0.192682      25.162886 0.37589996E+03  0.85671256E+04                                 7.475620                            6.418264      -0.020601       1.992608                    0.998100      28.793470      82.925102       0.653957       0.410955      -1.062074      -0.039149      -0.076152      -0.072555       0.112232       0.027077       0.020678       0.006138      -0.047554       0.058383      -0.049758       0.011061       0.038696              8.100923       7.716318       0.247468       0.202073       8.072037       2.663940       8.514415          -0.000005
           47              C       6.829292       1.274327       7.003135       0.698741      21.331275 0.22370208E+03  0.45178215E+04                                 7.180738                            5.402829      -0.211593       2.014184                    0.999370      21.026704      58.678174       0.619788       0.489332      -1.007757      -0.001953      -0.044833      -0.051671       0.068438       0.055687      -0.084447      -0.019388       0.048426       0.012785      -0.084255      -0.034579       0.118834              8.225499       8.310802      -1.910372       3.560608       8.199746       0.421156       8.165950          -0.000000
           48              C       7.003605       2.443464       7.933225      -0.192682      25.162918 0.37590056E+03  0.85671439E+04                                 7.475631                            6.418273      -0.020613       1.992603                    0.998100      28.793491      82.925224       0.653956       0.410955      -1.062074       0.085524       0.004171       0.072555       0.112232       0.007056       0.015653      -0.014838       0.070679       0.058382      -0.049759       0.011064       0.038695              8.100935       8.197424       0.030289       2.408084       7.590944       1.156967       8.514437          -0.000006
           49              C       4.753754       5.277177       7.003135       0.698726      21.331728 0.22370677E+03  0.45179382E+04                                 7.180818                            5.402871      -0.211563       2.014187                    0.999370      21.026929      58.678875       0.619789       0.489330      -1.007759       0.039801       0.020728      -0.051667       0.068434      -0.048813       0.059015      -0.063437       0.072236       0.012784      -0.084252      -0.034582       0.118833              8.225609       6.573149       0.907097      -2.145072       9.937592       2.873075       8.166086          -0.000000
           50              C       3.654095       4.843568       7.933225      -0.192684      25.162954 0.37590118E+03  0.85671679E+04                                 7.475652                            6.418287      -0.020626       1.992598                    0.998100      28.793587      82.925739       0.653953       0.410956      -1.062072      -0.046374       0.071982       0.072558       0.112235      -0.034130       0.005025       0.020972      -0.023117       0.058372      -0.049755       0.011064       0.038690              8.100962       7.768826      -0.277753      -2.206012       8.019583       1.506988       8.514477          -0.000006
           51              C       2.324954       1.478284       7.003135       0.698740      21.331396 0.22370304E+03  0.45178473E+04                                 7.180775                            5.402848      -0.211600       2.014180                    0.999370      21.026753      58.678422       0.619786       0.489333      -1.007756      -0.037849       0.024106      -0.051673       0.068438      -0.006874       0.025430       0.082827      -0.120660       0.012786      -0.084251      -0.034580       0.118832              8.225550       9.881978       1.003297      -1.415590       6.628664      -3.294197       8.166010          -0.000000
           52              C       3.250300       0.742755       7.933225      -0.192682      25.162885 0.37589994E+03  0.85671251E+04                                 7.475619                            6.418264      -0.020602       1.992608                    0.998100      28.793469      82.925102       0.653957       0.410955      -1.062074      -0.039149      -0.076152       0.072555       0.112232       0.027077      -0.020678      -0.006138      -0.047554       0.058383      -0.049758       0.011061       0.038696              8.100923       7.716318       0.247468      -0.202073       8.072037      -2.663939       8.514415          -0.000006
           53              O       2.888692       7.772032      16.070715      -0.618681      36.768294 0.54260424E+03  0.13062029E+05                                 8.708664                            7.177559       0.398680       2.164945                    0.998045      28.201004      73.958399       0.714623       0.356042      -1.142395      -0.027985      -0.000393      -0.071365       0.076657       0.016385      -0.051531       0.056024       0.034725      -0.103301      -0.096240       0.030608       0.065632              9.697820      10.162774       4.723583       2.228465      12.077397       1.781618       6.853290          -0.000005
           54              O       1.348612       6.641438      14.954961      -0.674710      41.648214 0.57975514E+03  0.14187075E+05                                 9.444811                            7.393441       0.384408       2.142853                    0.996573      29.182204      77.121277       0.707910       0.353574      -1.144567       0.064197       0.064864       0.049755       0.103943      -0.020297      -0.010457       0.045714       0.114890       0.039719      -0.086732       0.023351       0.063382             10.987532      12.418653       1.784055       6.343554       6.698929       1.680534      13.845014          -0.000012
           55              O       0.650431       1.642092      16.070715      -0.618675      36.768211 0.54260188E+03  0.13061960E+05                                 8.708658                            7.177549       0.398669       2.164942                    0.998045      28.200954      73.958264       0.714623       0.356043      -1.142394       0.013652       0.024428      -0.071362       0.076653       0.006843       0.074285       0.016621      -0.045734      -0.103304      -0.096241       0.030605       0.065636              9.697821       7.507986      -3.190840       0.428703      14.732177      -2.820743       6.853300          -0.000005
           56              O       0.441347       3.541137      14.954961      -0.674664      41.647403 0.57973319E+03  0.14186421E+05                                 9.444769                            7.393362       0.384127       2.142779                    0.996573      29.181426      77.119206       0.707904       0.353579      -1.144561       0.024053      -0.088002       0.049737       0.103907       0.059880       0.044830      -0.013864      -0.022315       0.039786      -0.086762       0.023426       0.063336             10.987532       6.583771       1.584692      -1.716401      12.533709      -6.334036      13.845114          -0.000012
           57              O      -3.539122       6.645453      16.070715      -0.618681      36.768258 0.54260361E+03  0.13062010E+05                                 8.708657                            7.177554       0.398687       2.164947                    0.998045      28.200999      73.958371       0.714623       0.356042      -1.142395       0.014331      -0.024038      -0.071364       0.076655      -0.023227      -0.022752      -0.072642       0.011017      -0.103302      -0.096242       0.030608       0.065634              9.697812      15.689452      -1.532756      -2.657168       6.550691       1.039104       6.853293          -0.000004
           58              O      -1.789960       5.877002      14.954961      -0.674703      41.647833 0.57974463E+03  0.14186756E+05                                 9.444770                            7.393385       0.384151       2.142780                    0.996570      29.181908      77.120359       0.707911       0.353575      -1.144566      -0.088266       0.023173       0.049754       0.103939      -0.039601      -0.034366      -0.031904      -0.092596       0.039739      -0.086734       0.023364       0.063370             10.987508       9.673822      -3.368770      -4.627150       9.443698       4.653479      13.845002          -0.000012
           59              O       2.888692       7.772032      10.503285      -0.618681      36.768290 0.54260417E+03  0.13062027E+05                                 8.708663                            7.177559       0.398680       2.164945                    0.998045      28.201005      73.958398       0.714623       0.356042      -1.142395      -0.027985      -0.000393       0.071366       0.076657       0.016385       0.051531      -0.056024       0.034725      -0.103301      -0.096240       0.030608       0.065632              9.697819      10.162772       4.723582      -2.228464      12.077396      -1.781617       6.853289          -0.000005
           60              O       1.348612       6.641438      11.619039      -0.674710      41.648210 0.57975507E+03  0.14187073E+05                                 9.444810                            7.393440       0.384408       2.142853                    0.996573      29.182204      77.121274       0.707910       0.353574      -1.144567       0.064197       0.064864      -0.049755       0.103943      -0.020298       0.010457      -0.045714       0.114889       0.039719      -0.086732       0.023350       0.063382             10.987531      12.418652       1.784054      -6.343553       6.698928      -1.680533      13.845013          -0.000012
           61              O       0.650431       1.642092      10.503285      -0.618675      36.768236 0.54260230E+03  0.13061973E+05                                 8.708662                            7.177552       0.398668       2.164942                    0.998045      28.200961      73.958295       0.714622       0.356043      -1.142394       0.013652       0.024428       0.071362       0.076653       0.006843      -0.074285      -0.016621      -0.045734      -0.103304      -0.096241       0.030605       0.065636              9.697826       7.507990      -3.190841      -0.428704      14.732186       2.820745       6.853304          -0.000005
           62              O       0.441347       3.541137      11.619039      -0.674664      41.647426 0.57973352E+03  0.14186431E+05                                 9.444773                            7.393364       0.384125       2.142778                    0.996573      29.181431      77.119230       0.707904       0.353579      -1.144561       0.024053      -0.088002      -0.049737       0.103907       0.059881      -0.044830       0.013864      -0.022315       0.039787      -0.086763       0.023426       0.063337             10.987537       6.583773       1.584693       1.716401      12.533716       6.334040      13.845121          -0.000012
           63              O      -3.539122       6.645453      10.503285      -0.618681      36.768252 0.54260353E+03  0.13062007E+05                                 8.708655                            7.177553       0.398688       2.164947                    0.998045      28.201001      73.958370       0.714624       0.356042      -1.142395       0.014330      -0.024038       0.071364       0.076656      -0.023227       0.022752       0.072642       0.011017      -0.103303      -0.096242       0.030608       0.065634              9.697810      15.689448      -1.532755       2.657167       6.550690      -1.039104       6.853292          -0.000005
           64              O      -1.789960       5.877002      11.619039      -0.674703      41.647813 0.57974432E+03  0.14186746E+05                                 9.444766                            7.393382       0.384153       2.142781                    0.996570      29.181907      77.120342       0.707911       0.353575      -1.144566      -0.088266       0.023173      -0.049754       0.103939      -0.039601       0.034366       0.031904      -0.092597       0.039739      -0.086734       0.023364       0.063371             10.987502       9.673817      -3.368768       4.627147       9.443694      -4.653477      13.844995          -0.000011
           65              O       7.524692       0.257756       1.645285      -0.618680      36.768239 0.54260328E+03  0.13062000E+05                                 8.708656                            7.177554       0.398691       2.164949                    0.998045      28.200977      73.958301       0.714623       0.356042      -1.142395      -0.027985       0.000393       0.071366       0.076657      -0.016384       0.051531       0.056025       0.034725      -0.103302      -0.096241       0.030608       0.065633              9.697810      10.162765      -4.723576      -2.228464      12.077379       1.781616       6.853285          -0.000005
           66              O       5.984612       1.388350       2.761039      -0.674710      41.648282 0.57975625E+03  0.14187110E+05                                 9.444823                            7.393450       0.384408       2.142852                    0.996573      29.182222      77.121354       0.707909       0.353574      -1.144567       0.064197      -0.064864      -0.049756       0.103943       0.020298       0.010458       0.045715       0.114890       0.039717      -0.086733       0.023351       0.063383             10.987547      12.418671      -1.784059      -6.343562       6.698937       1.680539      13.845034          -0.000012
           67              O       5.286431       6.387696       1.645285      -0.618676      36.768258 0.54260284E+03  0.13061989E+05                                 8.708666                            7.177556       0.398663       2.164940                    0.998045      28.200977      73.958357       0.714622       0.356043      -1.142394       0.013652      -0.024428       0.071362       0.076653      -0.006843      -0.074285       0.016621      -0.045735      -0.103304      -0.096241       0.030605       0.065637              9.697829       7.507997       3.190847      -0.428703      14.732185      -2.820741       6.853304          -0.000005
           68              O       5.077347       4.488651       2.761039      -0.674664      41.647107 0.57972845E+03  0.14186271E+05                                 9.444710                            7.393319       0.384131       2.142780                    0.996573      29.181377      77.118909       0.707908       0.353578      -1.144562       0.024054       0.088001      -0.049736       0.103906      -0.059881      -0.044828      -0.013864      -0.022313       0.039785      -0.086762       0.023426       0.063336             10.987459       6.583734      -1.584682       1.716392      12.533625      -6.333988      13.845019          -0.000011
           69              O       1.096878       1.384335       1.645285      -0.618681      36.768209 0.54260267E+03  0.13061980E+05                                 8.708644                            7.177543       0.398685       2.164946                    0.998045      28.200998      73.958324       0.714625       0.356042      -1.142395       0.014330       0.024038       0.071365       0.076656       0.023226       0.022751      -0.072640       0.011018      -0.103300      -0.096240       0.030608       0.065632              9.697798      15.689429       1.532755       2.657165       6.550682       1.039103       6.853284          -0.000005
           70              O       2.846040       2.152786       2.761039      -0.674703      41.647980 0.57974703E+03  0.14186831E+05                                 9.444800                            7.393407       0.384150       2.142780                    0.996570      29.181931      77.120510       0.707909       0.353575      -1.144565      -0.088267      -0.023174      -0.049754       0.103939       0.039601       0.034365      -0.031904      -0.092594       0.039741      -0.086733       0.023363       0.063370             10.987544       9.673851       3.368780       4.627167       9.443728       4.653495      13.845052          -0.000011
           71              O       7.524692       0.257756       7.212715      -0.618681      36.768246 0.54260341E+03  0.13062004E+05                                 8.708657                            7.177554       0.398691       2.164949                    0.998045      28.200980      73.958311       0.714623       0.356042      -1.142395      -0.027985       0.000393      -0.071366       0.076657      -0.016384      -0.051531      -0.056025       0.034725      -0.103302      -0.096241       0.030608       0.065633              9.697811      10.162767      -4.723577       2.228464      12.077381      -1.781617       6.853286          -0.000005
           72              O       5.984612       1.388350       6.096961      -0.674710      41.648285 0.57975630E+03  0.14187111E+05                                 9.444824                            7.393451       0.384407       2.142852                    0.996573      29.182222      77.121357       0.707909       0.353574      -1.144567       0.064197      -0.064864       0.049756       0.103943       0.020298      -0.010458      -0.045716       0.114890       0.039718      -0.086734       0.023351       0.063383             10.987548      12.418672      -1.784060       6.343563       6.698937      -1.680539      13.845035          -0.000011
           73              O       5.286431       6.387696       7.212715      -0.618675      36.768266 0.54260296E+03  0.13061993E+05                                 8.708668                            7.177558       0.398661       2.164939                    0.998045      28.200977      73.958364       0.714622       0.356043      -1.142394       0.013652      -0.024428      -0.071362       0.076653      -0.006843       0.074285      -0.016621      -0.045735      -0.103304      -0.096242       0.030605       0.065637              9.697832       7.507999       3.190848       0.428703      14.732190       2.820743       6.853306          -0.000005
           74              O       5.077347       4.488651       6.096961      -0.674664      41.647141 0.57972898E+03  0.14186288E+05                                 9.444716                            7.393323       0.384129       2.142779                    0.996573      29.181387      77.118951       0.707908       0.353578      -1.144562       0.024054       0.088001       0.049736       0.103906      -0.059881       0.044828       0.013864      -0.022314       0.039786      -0.086762       0.023426       0.063336             10.987467       6.583737      -1.584683      -1.716393      12.533634       6.333994      13.845028          -0.000012
           75              O       1.096878       1.384335       7.212715      -0.618681      36.768186 0.54260228E+03  0.13061968E+05                                 8.708640                            7.177540       0.398687       2.164947                    0.998045      28.200991      73.958294       0.714625       0.356042      -1.142395       0.014330       0.024038      -0.071365       0.076656       0.023226      -0.022751       0.072640       0.011018      -0.103300      -0.096240       0.030607       0.065632              9.697793      15.689421       1.532754      -2.657163       6.550679      -1.039102       6.853280          -0.000004
           76              O       2.846040       2.152786       6.096961      -0.674703      41.647947 0.57974652E+03  0.14186816E+05                                 9.444795                            7.393404       0.384151       2.142780                    0.996570      29.181921      77.120470       0.707909       0.353575      -1.144565      -0.088267      -0.023173       0.049754       0.103940       0.039601      -0.034365       0.031904      -0.092594       0.039741      -0.086733       0.023363       0.063370             10.987537       9.673844       3.368778      -4.627163       9.443723      -4.653492      13.845043          -0.000011
           77              O       3.392161       5.875396       0.000000      -0.228837      32.473329 0.44508055E+03  0.10204612E+05                                 8.175158                            6.538689      -0.047007       2.067410                    0.999139      24.083464      61.797761       0.741608       0.360225      -1.138169      -0.118909      -0.205957       0.000000       0.237818      -0.005286       0.124861      -0.072089       0.006104       0.194387      -0.131949      -0.038502       0.170451              9.303200       9.088203      -0.601156       4.637400       8.394054      -2.677407      10.427343          -0.000003
           78              O      -1.243839       2.154392       0.000000      -0.228838      32.473343 0.44508080E+03  0.10204619E+05                                 8.175161                            6.538691      -0.047012       2.067408                    0.999139      24.083472      61.797789       0.741607       0.360225      -1.138168      -0.118909       0.205957      -0.000000       0.237818       0.005286      -0.124862      -0.072089       0.006104       0.194387      -0.131950      -0.038501       0.170451              9.303203       9.088213       0.601164      -4.637401       8.394060      -2.677412      10.427336          -0.000003
           79              O       2.487678       0.000000       0.000000      -0.228840      32.473366 0.44508140E+03  0.10204635E+05                                 8.175160                            6.538693      -0.047005       2.067409                    0.999139      24.083498      61.797842       0.741608       0.360225      -1.138169       0.237819       0.000000      -0.000000       0.237819      -0.000000       0.000000       0.144178      -0.012206       0.194388      -0.131950      -0.038501       0.170451              9.303200       8.046974       0.000002       0.000004       9.435310       5.354809      10.427315          -0.000003
           80              O       3.392161       5.875396       8.858000      -0.228837      32.473331 0.44508059E+03  0.10204613E+05                                 8.175158                            6.538689      -0.047007       2.067410                    0.999139      24.083465      61.797762       0.741608       0.360225      -1.138169      -0.118909      -0.205957      -0.000000       0.237818      -0.005286      -0.124861       0.072089       0.006104       0.194387      -0.131949      -0.038502       0.170451              9.303200       9.088203      -0.601156      -4.637400       8.394054       2.677407      10.427343          -0.000003
           81              O      -1.243839       2.154392       8.858000      -0.228838      32.473332 0.44508062E+03  0.10204613E+05                                 8.175158                            6.538690      -0.047011       2.067408                    0.999139      24.083468      61.797769       0.741608       0.360225      -1.138169      -0.118909       0.205957       0.000000       0.237818       0.005286       0.124861       0.072089       0.006104       0.194388      -0.131950      -0.038501       0.170451              9.303200       9.088210       0.601164       4.637400       8.394057       2.677410      10.427332          -0.000003
           82              O       2.487678       0.000000       8.858000      -0.228840      32.473370 0.44508146E+03  0.10204637E+05                                 8.175161                            6.538694      -0.047005       2.067409                    0.999139      24.083499      61.797850       0.741608       0.360225      -1.138169       0.237819       0.000000       0.000000       0.237819      -0.000000       0.000000      -0.144178      -0.012206       0.194388      -0.131950      -0.038501       0.170451              9.303201       8.046975       0.000003      -0.000004       9.435312      -5.354810      10.427317          -0.000003

******************************************************
Auxiliary information for the entire system
The total spin magnetic moment of the unit cell is   0.000086
The total net atomic charge of the unit cell is   -0.000001
Accuracy of reproducing the electrostatic potential in the unit cell:
  The inner radius (bohr) =    5.0000
  The outer radius (bohr) =   12.0000
  Valid grid points have density less than (e/(bohr^3)) =    0.0001
  The number of valid grid points were=        38610
  The rms potential error without charges in kcal/mol is=      9.29120
  The rms potential error with partial charges in kcal/mol is=      1.50355
  The RRMSE value at monopole order=      0.16183
  The rms potential error with partial charges and cloud penetration in kcal/mol is=      1.48380
  The RRMSE value at monopole order with cloud penetration is=      0.15970
  The rms potential error with partial charges and atomic dipoles in kcal/mol is=      1.16079
  The RRMSE value at dipole order=      0.12493
  The rms potential error with partial charges, atomic dipoles and cloud penetration in kcal/mol is=      1.13308
  The RRMSE value at dipole order with cloud penetration=      0.12195

******************************************************
The electron densities and ab initio electrostatic potential were computed in VASP using the PBE functional and
projector augmented wave method. See the main text of the journal article for a description of computational details.
The atomic charges, dipoles, and quadrupoles were computed with the DDEC6 method as described in
(a) T. A. Manz and N. Gabaldon Limas, RSC Adv. 6 (2016) 47771-47801 DOI: 10.1039/c6ra04656h
(b) N. Gabaldon Limas and T. A. Manz, RSC Adv. 8 (2018) 2678-2707 DOI: 10.1039/c7ra11829e.
For each atom in the material, the electron cloud parameters were fit to the spherically averaged atom-in-material
electron density using radial positions for which this density was between 10^-4 and 10^-2 electrons per cubic bohr.
The polarizabilities, dispersion coefficients, and quantum Drude oscillator (QDO) parameters were fit using the MCLF method.
The magnetic structure of the system was optimized in VASP from the default ferromagnetic initial guess using spin polarization.
The atomic spin moments (ASMs) were computed on this optimized magnetic structure using the DDEC6 partition as inputs
to the method of T. A. Manz and D. S. Sholl, J. Chem. Theory Comput. 7 (2011) 4146-4164 DOI: 10.1021/ct200539n.
The RMSE and RRMSE were computed using a uniform grid with Ewald summation.
