# Supplementary material for: A collection of forcefield precursors for metal–organic frameworks
Source: RSC Adv. 2019 Nov 13;9(63):36492–507. doi: 10.1039/c9ra07327b (PMC9075174; doi:10.1039/c9ra07327b)
Supplement: RA-009-C9RA07327B-s5876 [file RA-009-C9RA07327B-s5876.xyz]

   82
jmolscript: load "" {1 1 1} spacegroup "x,y,z" unitcell [{      9.184000     0.000000     0.000000 }, {     -4.592000     7.953577     0.000000 }, {      0.000000     0.000000    17.813000 }]
La     4.592000     2.651245     4.453250     2.023821
La     0.000000     5.302332    13.359750     2.023816
Y      0.000000     0.000000     0.000000     1.661076
Y      0.000000     0.000000     8.906500     1.661076
H      2.070074     3.186203     1.460666     0.129170
H      3.015566     2.566619     0.422168     0.114668
H      6.316296     4.567739     1.460666     0.129177
H      5.306974     4.058710     0.422168     0.114667
H      5.389630     0.199635     1.460666     0.129174
H      5.453459     1.328247     0.422168     0.114665
H      2.070074     3.186203     7.445834     0.129170
H      3.015566     2.566619     8.484332     0.114668
H      6.316296     4.567739     7.445834     0.129177
H      5.306974     4.058710     8.484332     0.114667
H      5.389630     0.199635     7.445834     0.129174
H      5.453459     1.328247     8.484332     0.114665
H     -2.521926     4.767374    16.352334     0.129171
H     -1.576434     5.386958    17.390832     0.114669
H      1.724296     3.385838    16.352334     0.129175
H      0.714974     3.894867    17.390832     0.114665
H      0.797630     7.753942    16.352334     0.129172
H      0.861459     6.625330    17.390832     0.114664
H     -2.521926     4.767374    10.367166     0.129171
H     -1.576434     5.386958     9.328668     0.114669
H      1.724296     3.385838    10.367166     0.129175
H      0.714974     3.894867     9.328668     0.114665
H      0.797630     7.753942    10.367166     0.129172
H      0.861459     6.625330     9.328668     0.114664
C      2.421362     1.217693     1.863240     0.696951
C      2.237682     2.421864     0.933401    -0.201900
C      4.435872     5.247770     1.863240     0.696938
C      5.570555     4.804756     0.933401    -0.201907
C      6.918766     1.488114     1.863240     0.696950
C      5.967763     0.726957     0.933401    -0.201900
C      2.421362     1.217693     7.043260     0.696951
C      2.237682     2.421864     7.973099    -0.201900
C      4.435872     5.247770     7.043260     0.696938
C      5.570555     4.804756     7.973099    -0.201907
C      6.918766     1.488114     7.043260     0.696951
C      5.967763     0.726957     7.973099    -0.201900
C     -2.170638     6.735884    15.949760     0.696951
C     -2.354318     5.531713    16.879599    -0.201905
C     -0.156128     2.705807    15.949760     0.696941
C      0.978555     3.148821    16.879599    -0.201902
C      2.326766     6.465463    15.949760     0.696951
C      1.375763     7.226620    16.879599    -0.201897
C     -2.170638     6.735884    10.769740     0.696951
C     -2.354318     5.531713     9.839901    -0.201906
C     -0.156128     2.705807    10.769740     0.696942
C      0.978555     3.148821     9.839901    -0.201902
C      2.326766     6.465463    10.769740     0.696952
C      1.375763     7.226620     9.839901    -0.201898
O      1.716030     0.223496     1.629889    -0.577827
O      3.236442     1.360062     2.778828    -0.678134
O      3.927538     6.355703     1.629889    -0.577812
O      4.151627     4.470706     2.778828    -0.678094
O      8.132432     1.374378     1.629889    -0.577827
O      6.387931     2.122810     2.778828    -0.678123
O      1.716030     0.223496     7.276610    -0.577827
O      3.236442     1.360062     6.127672    -0.678134
O      3.927538     6.355703     7.276610    -0.577813
O      4.151627     4.470706     6.127672    -0.678094
O      8.132432     1.374378     7.276610    -0.577827
O      6.387931     2.122810     6.127672    -0.678123
O     -2.875970     7.730081    16.183110    -0.577824
O     -1.355558     6.593515    15.034172    -0.678134
O     -0.664462     1.597874    16.183110    -0.577822
O     -0.440373     3.482871    15.034172    -0.678091
O      3.540432     6.579199    16.183110    -0.577825
O      1.795931     5.830767    15.034172    -0.678120
O     -2.875970     7.730081    10.536389    -0.577823
O     -1.355558     6.593515    11.685328    -0.678134
O     -0.664462     1.597874    10.536389    -0.577821
O     -0.440373     3.482871    11.685328    -0.678091
O      3.540432     6.579199    10.536389    -0.577826
O      1.795931     5.830767    11.685328    -0.678120
O      1.222850     2.118038     0.000000    -0.194189
O     -3.369150     5.835539     0.000000    -0.194189
O      6.738301     0.000000     0.000000    -0.194194
O      1.222850     2.118038     8.906500    -0.194189
O     -3.369150     5.835539     8.906500    -0.194189
O      6.738301     0.000000     8.906500    -0.194194

The following XYZ coordinates are in angstroms. Other properties are in atomic units.
The sperically averaged electron density of each atom fit to a function of the form exp(a - br)
eigen_1, eigen_2 and eigen_3 are the three eigenvalues of traceless quadrupole moment tensor
  atom number  atomic symbol              X              Y              Z     net charge C6 coefficient C8 coefficient C10 coefficient fluctuating dipole atomic polarizability isotropic forcefield polarizability              a              b squared Pearson coefficient          <r^3>          <r^4>         wp_QDO          m_QDO          q_QDO       dipole_x       dipole_y       dipole_z         dipole            Qxy            Qxz            Qyz     Q(x^2-y^2)  Q(3z^2 - R^2)        eigen_1        eigen_2        eigen_3 static polarizability      alpha(xx)      alpha(xy)      alpha(xz)      alpha(yy)      alpha(yz)      alpha(zz) atomic spin moment
            1             La       4.592000       2.651245       4.453250       2.023821     245.381074 0.54230043E+04  0.21671653E+06                                27.597860                           21.447958       1.449791       2.054023                    0.999391     100.395832     271.089415       0.481827       0.318100      -1.258535      -0.000016      -0.000169       0.000000       0.000170       0.000060      -0.000000       0.000000       0.000114      -0.854127      -0.284709       0.142272       0.142437             34.288508      24.381228      -0.000144       0.000002      24.382051       0.000002      54.102244          -0.000127
            2             La       0.000000       5.302332      13.359750       2.023816     245.383112 0.54230629E+04  0.21671950E+06                                27.598034                           21.448097       1.449765       2.054016                    0.999391     100.396087     271.090674       0.481824       0.318100      -1.258534      -0.000021       0.000167      -0.000000       0.000168      -0.000056       0.000000       0.000000       0.000111      -0.854109      -0.284703       0.142273       0.142430             34.288716      24.381372       0.000126       0.000001      24.382191      -0.000001      54.102584          -0.000140
            3              Y       0.000000       0.000000       0.000000       1.661076     141.427695 0.34435103E+04  0.12776304E+06                                22.626125                           19.739088       0.599364       1.855102                    0.999751      77.444067     229.082246       0.389061       0.424311      -1.125962      -0.000001      -0.000000      -0.000000       0.000002      -0.000002       0.000001      -0.000002      -0.000005       0.586617      -0.097772      -0.097767       0.195539             25.301142      28.132092      -0.000012      -0.000004      28.132108      -0.000006      19.639228          -0.000033
            4              Y       0.000000       0.000000       8.906500       1.661076     141.427710 0.34435109E+04  0.12776306E+06                                22.626125                           19.739088       0.599364       1.855102                    0.999751      77.444057     229.082201       0.389062       0.424311      -1.125962      -0.000002      -0.000001       0.000000       0.000002      -0.000001      -0.000000       0.000003      -0.000006       0.586617      -0.097773      -0.097766       0.195539             25.301140      28.132087      -0.000012       0.000003      28.132107       0.000005      19.639228          -0.000039
            5              H       2.070074       3.186203       1.460666       0.129170       1.101648 0.87218980E+01  0.87232748E+02                                 1.764340                            1.730362      -0.835434       2.494069                    0.999209       3.374140       9.441476       0.475711       1.287343      -0.710001      -0.007789       0.024246       0.020188       0.032498      -0.005930      -0.000909       0.005282       0.007172      -0.003265      -0.008836       0.000049       0.008786              1.763173       1.524793      -0.054684       0.006424       2.030483       0.364196       1.734243           0.000002
            6              H       3.015566       2.566619       0.422168       0.114668       0.997027 0.76879499E+01  0.74724618E+02                                 1.657248                            1.625595      -0.775666       2.509497                    0.999323       3.434256       9.565293       0.488886       1.288977      -0.707679       0.016304       0.002408      -0.023604       0.028788      -0.000384      -0.002896       0.003535       0.006628       0.031792      -0.009245      -0.002598       0.011843              1.667793       2.086397       0.091228      -0.226384       1.424938      -0.061447       1.492044           0.000002
            7              H       6.316296       4.567739       1.460666       0.129177       1.101613 0.87215644E+01  0.87228667E+02                                 1.764313                            1.730337      -0.835395       2.494092                    0.999209       3.374087       9.441319       0.475711       1.287354      -0.709999       0.024892      -0.005377       0.020187       0.032497       0.006070       0.005029      -0.001854       0.006687      -0.003265      -0.008836       0.000049       0.008787              1.763145       1.951386      -0.191620       0.312182       1.603833      -0.187654       1.734217           0.000002
            8              H       5.306974       4.058710       0.422168       0.114667       0.997063 0.76883277E+01  0.74729319E+02                                 1.657296                            1.625641      -0.775695       2.509483                    0.999323       3.434338       9.565634       0.488876       1.288987      -0.707677      -0.006068      -0.015323      -0.023605       0.028789       0.003063       0.004510       0.000740      -0.002649       0.031790      -0.009245      -0.002598       0.011843              1.667842       1.511339       0.240815       0.059977       2.000104       0.226786       1.492084           0.000002
            9              H       5.389630       0.199635       1.460666       0.129174       1.101665 0.87220911E+01  0.87235326E+02                                 1.764373                            1.730393      -0.835414       2.494082                    0.999208       3.374169       9.441650       0.475701       1.287360      -0.709997      -0.017103      -0.018869       0.020189       0.032498      -0.000140      -0.004120      -0.003430      -0.013858      -0.003264      -0.008837       0.000049       0.008788              1.763206       1.856740       0.246320      -0.318624       1.698605      -0.176539       1.734274           0.000002
           10              H       5.453459       1.328247       0.422168       0.114665       0.997042 0.76880917E+01  0.74726270E+02                                 1.657257                            1.625603      -0.775663       2.509494                    0.999323       3.434281       9.565351       0.488888       1.288967      -0.707681      -0.010236       0.012915      -0.023605       0.028788      -0.002678      -0.001614      -0.004275      -0.003980       0.031792      -0.009246      -0.002597       0.011843              1.667802       1.669318      -0.332037       0.166409       1.842038      -0.165333       1.492052           0.000002
           11              H       2.070074       3.186203       7.445834       0.129170       1.101647 0.87218858E+01  0.87232597E+02                                 1.764339                            1.730361      -0.835433       2.494069                    0.999209       3.374137       9.441467       0.475711       1.287343      -0.710001      -0.007789       0.024246      -0.020188       0.032498      -0.005930       0.000909      -0.005282       0.007172      -0.003265      -0.008836       0.000049       0.008786              1.763172       1.524793      -0.054684      -0.006424       2.030482      -0.364196       1.734243           0.000002
           12              H       3.015566       2.566619       8.484332       0.114668       0.997027 0.76879466E+01  0.74724581E+02                                 1.657248                            1.625595      -0.775666       2.509498                    0.999323       3.434255       9.565291       0.488886       1.288978      -0.707679       0.016303       0.002408       0.023604       0.028788      -0.000384       0.002896      -0.003535       0.006628       0.031792      -0.009245      -0.002598       0.011843              1.667793       2.086397       0.091228       0.226384       1.424938       0.061447       1.492044           0.000002
           13              H       6.316296       4.567739       7.445834       0.129177       1.101613 0.87215604E+01  0.87228614E+02                                 1.764312                            1.730336      -0.835395       2.494093                    0.999209       3.374086       9.441315       0.475711       1.287354      -0.709999       0.024892      -0.005377      -0.020188       0.032497       0.006070      -0.005029       0.001854       0.006687      -0.003265      -0.008836       0.000049       0.008787              1.763145       1.951385      -0.191620      -0.312182       1.603833       0.187654       1.734216           0.000002
           14              H       5.306974       4.058710       8.484332       0.114667       0.997064 0.76883311E+01  0.74729365E+02                                 1.657297                            1.625641      -0.775697       2.509482                    0.999323       3.434339       9.565639       0.488875       1.288988      -0.707677      -0.006068      -0.015323       0.023605       0.028789       0.003063      -0.004510      -0.000740      -0.002649       0.031790      -0.009245      -0.002598       0.011843              1.667843       1.511340       0.240815      -0.059977       2.000105      -0.226786       1.492085           0.000002
           15              H       5.389630       0.199635       7.445834       0.129174       1.101663 0.87220702E+01  0.87235059E+02                                 1.764371                            1.730390      -0.835412       2.494083                    0.999208       3.374165       9.441634       0.475702       1.287359      -0.709997      -0.017103      -0.018869      -0.020189       0.032499      -0.000140       0.004120       0.003430      -0.013858      -0.003264      -0.008837       0.000049       0.008788              1.763204       1.856737       0.246319       0.318623       1.698602       0.176539       1.734272           0.000002
           16              H       5.453459       1.328247       8.484332       0.114665       0.997042 0.76880912E+01  0.74726267E+02                                 1.657257                            1.625603      -0.775664       2.509494                    0.999323       3.434281       9.565352       0.488888       1.288967      -0.707681      -0.010236       0.012915       0.023605       0.028788      -0.002678       0.001614       0.004275      -0.003980       0.031792      -0.009246      -0.002597       0.011843              1.667803       1.669318      -0.332037      -0.166409       1.842038       0.165333       1.492052           0.000002
           17              H      -2.521926       4.767374      16.352334       0.129171       1.101641 0.87218209E+01  0.87231752E+02                                 1.764330                            1.730352      -0.835449       2.494063                    0.999208       3.374125       9.441411       0.475713       1.287340      -0.710002      -0.007790      -0.024246      -0.020188       0.032498       0.005931       0.000910       0.005283       0.007173      -0.003264      -0.008837       0.000049       0.008788              1.763163       1.524786       0.054685      -0.006423       2.030469       0.364193       1.734234           0.000002
           18              H      -1.576434       5.386958      17.390832       0.114669       0.997049 0.76881799E+01  0.74727562E+02                                 1.657285                            1.625630      -0.775713       2.509477                    0.999323       3.434308       9.565546       0.488875       1.288994      -0.707675       0.016303      -0.002406       0.023603       0.028787       0.000384       0.002895       0.003535       0.006629       0.031792      -0.009245      -0.002598       0.011843              1.667831       2.086451      -0.091233       0.226391       1.424967      -0.061450       1.492075           0.000002
           19              H       1.724296       3.385838      16.352334       0.129175       1.101666 0.87221146E+01  0.87235725E+02                                 1.764383                            1.730403      -0.835389       2.494095                    0.999209       3.374177       9.441719       0.475696       1.287371      -0.709995       0.024893       0.005378      -0.020188       0.032498      -0.006070      -0.005029      -0.001854       0.006687      -0.003265      -0.008835       0.000049       0.008786              1.763216       1.951468       0.191635      -0.312200       1.603896      -0.187669       1.734285           0.000002
           20              H       0.714974       3.894867      17.390832       0.114665       0.997044 0.76881231E+01  0.74726716E+02                                 1.657266                            1.625612      -0.775660       2.509497                    0.999323       3.434289       9.565409       0.488884       1.288976      -0.707680      -0.006067       0.015323       0.023605       0.028789      -0.003062      -0.004510       0.000740      -0.002648       0.031792      -0.009245      -0.002598       0.011843              1.667811       1.511314      -0.240810      -0.059978       2.000060       0.226782       1.492059           0.000002
           21              H       0.797630       7.753942      16.352334       0.129172       1.101654 0.87219659E+01  0.87233674E+02                                 1.764353                            1.730374      -0.835430       2.494072                    0.999208       3.374149       9.441542       0.475707       1.287351      -0.709999      -0.017103       0.018869      -0.020188       0.032498       0.000140       0.004120      -0.003429      -0.013856      -0.003266      -0.008836       0.000049       0.008787              1.763186       1.856718      -0.246315       0.318618       1.698586      -0.176536       1.734255           0.000002
           22              H       0.861459       6.625330      17.390832       0.114664       0.997037 0.76880346E+01  0.74725505E+02                                 1.657245                            1.625591      -0.775628       2.509509                    0.999324       3.434268       9.565271       0.488893       1.288958      -0.707683      -0.010236      -0.012915       0.023605       0.028788       0.002678       0.001614      -0.004275      -0.003979       0.031792      -0.009246      -0.002598       0.011843              1.667789       1.669305       0.332032      -0.166406       1.842022      -0.165330       1.492041           0.000002
           23              H      -2.521926       4.767374      10.367166       0.129171       1.101643 0.87218416E+01  0.87232014E+02                                 1.764333                            1.730355      -0.835450       2.494062                    0.999208       3.374129       9.441426       0.475713       1.287340      -0.710002      -0.007790      -0.024245       0.020188       0.032498       0.005931      -0.000910      -0.005283       0.007173      -0.003264      -0.008837       0.000049       0.008788              1.763165       1.524787       0.054685       0.006423       2.030472      -0.364194       1.734236           0.000002
           24              H      -1.576434       5.386958       9.328668       0.114669       0.997048 0.76881769E+01  0.74727520E+02                                 1.657284                            1.625629      -0.775712       2.509478                    0.999323       3.434307       9.565540       0.488875       1.288993      -0.707676       0.016303      -0.002406      -0.023603       0.028787       0.000384      -0.002895      -0.003535       0.006629       0.031792      -0.009245      -0.002597       0.011843              1.667830       2.086449      -0.091233      -0.226391       1.424967       0.061450       1.492074           0.000002
           25              H       1.724296       3.385838      10.367166       0.129175       1.101665 0.87221074E+01  0.87235633E+02                                 1.764382                            1.730402      -0.835387       2.494096                    0.999209       3.374176       9.441714       0.475696       1.287371      -0.709995       0.024893       0.005378       0.020188       0.032498      -0.006070       0.005029       0.001854       0.006687      -0.003265      -0.008835       0.000049       0.008786              1.763215       1.951467       0.191635       0.312200       1.603895       0.187668       1.734284           0.000002
           26              H       0.714974       3.894867       9.328668       0.114665       0.997044 0.76881208E+01  0.74726678E+02                                 1.657265                            1.625611      -0.775658       2.509497                    0.999323       3.434288       9.565401       0.488885       1.288974      -0.707680      -0.006067       0.015322      -0.023605       0.028789      -0.003062       0.004510      -0.000740      -0.002648       0.031792      -0.009245      -0.002598       0.011843              1.667810       1.511313      -0.240810       0.059978       2.000059      -0.226781       1.492058           0.000001
           27              H       0.797630       7.753942      10.367166       0.129172       1.101655 0.87219811E+01  0.87233863E+02                                 1.764355                            1.730376      -0.835430       2.494072                    0.999208       3.374152       9.441552       0.475707       1.287351      -0.709999      -0.017103       0.018869       0.020188       0.032498       0.000140      -0.004120       0.003429      -0.013856      -0.003266      -0.008836       0.000049       0.008787              1.763188       1.856719      -0.246315      -0.318618       1.698587       0.176536       1.734256           0.000002
           28              H       0.861459       6.625330       9.328668       0.114664       0.997036 0.76880228E+01  0.74725360E+02                                 1.657243                            1.625590      -0.775626       2.509510                    0.999324       3.434265       9.565260       0.488893       1.288958      -0.707683      -0.010236      -0.012915      -0.023605       0.028788       0.002678      -0.001614       0.004275      -0.003979       0.031792      -0.009246      -0.002598       0.011843              1.667788       1.669304       0.332032       0.166406       1.842021       0.165330       1.492040           0.000002
           29              C       2.421362       1.217693       1.863240       0.696951      21.359897 0.22304711E+03  0.45007674E+04                                 7.177536                            5.395491      -0.194918       2.019945                    0.999322      21.024525      58.624804       0.620182       0.489437      -1.007821       0.004979      -0.044969       0.056766       0.072590      -0.051610      -0.079267       0.018762       0.057743       0.005480      -0.076925      -0.037014       0.113940              8.220211       8.382915       2.084645       3.621218       8.128051      -0.114483       8.149668           0.000010
           30              C       2.237682       2.421864       0.933401      -0.201900      25.182422 0.38297424E+03  0.87671032E+04                                 7.478878                            6.482405       0.002033       1.997785                    0.997835      28.989927      83.612704       0.650258       0.411466      -1.061990      -0.085528       0.008228      -0.068717       0.110021      -0.001278       0.020640       0.013347       0.076495       0.058019      -0.050826       0.005121       0.045705              8.057267       8.141057       0.082581       2.320562       7.600539      -0.999298       8.430206           0.000015
           31              C       4.435872       5.247770       1.863240       0.696938      21.360101 0.22304870E+03  0.45008047E+04                                 7.177558                            5.395494      -0.194856       2.019962                    0.999322      21.024586      58.624878       0.620185       0.489434      -1.007823      -0.041429       0.018173       0.056764       0.072586       0.050809       0.055882       0.059266       0.060514       0.005480      -0.076923      -0.037016       0.113940              8.220249       6.386419      -0.931965      -1.909764      10.124589      -3.078866       8.149741           0.000010
           32              C       5.570555       4.804756       0.933401      -0.201907      25.182731 0.38298018E+03  0.87672833E+04                                 7.478973                            6.482481       0.002051       1.997789                    0.997835      28.990210      83.614047       0.650249       0.411469      -1.061987       0.049888       0.069957      -0.068718       0.110023       0.033760       0.001241      -0.024547      -0.036031       0.058015      -0.050822       0.005122       0.045700              8.057377       7.664236       0.192782      -2.025755       8.077570      -1.510035       8.430324           0.000016
           33              C       6.918766       1.488114       1.863240       0.696950      21.359994 0.22304785E+03  0.45007866E+04                                 7.177556                            5.395498      -0.194865       2.019960                    0.999322      21.024572      58.624977       0.620182       0.489436      -1.007821       0.036453       0.026790       0.056765       0.072586       0.000800       0.023386      -0.078026      -0.118263       0.005481      -0.076924      -0.037014       0.113938              8.220240       9.997144      -1.152685      -1.711468       6.513874       3.193334       8.149702           0.000010
           34              C       5.967763       0.726957       0.933401      -0.201900      25.182410 0.38297384E+03  0.87670994E+04                                 7.478898                            6.482416       0.001998       1.997775                    0.997835      28.989987      83.613144       0.650254       0.411468      -1.061988       0.035638      -0.078183      -0.068717       0.110022      -0.032484      -0.021879       0.011201      -0.040459       0.058022      -0.050825       0.005121       0.045704              8.057291       7.807219      -0.275333      -0.294867       7.934435       2.509314       8.430220           0.000014
           35              C       2.421362       1.217693       7.043260       0.696951      21.359885 0.22304700E+03  0.45007646E+04                                 7.177533                            5.395490      -0.194916       2.019946                    0.999322      21.024518      58.624775       0.620183       0.489437      -1.007821       0.004979      -0.044969      -0.056766       0.072591      -0.051610       0.079267      -0.018762       0.057743       0.005480      -0.076925      -0.037014       0.113940              8.220207       8.382911       2.084644      -3.621214       8.128049       0.114485       8.149663           0.000010
           36              C       2.237682       2.421864       7.973099      -0.201900      25.182410 0.38297400E+03  0.87670961E+04                                 7.478875                            6.482403       0.002034       1.997786                    0.997835      28.989913      83.612648       0.650258       0.411466      -1.061990      -0.085528       0.008228       0.068717       0.110021      -0.001278      -0.020640      -0.013347       0.076495       0.058019      -0.050826       0.005121       0.045704              8.057264       8.141054       0.082581      -2.320560       7.600535       0.999298       8.430203           0.000015
           37              C       4.435872       5.247770       7.043260       0.696938      21.360091 0.22304859E+03  0.45008020E+04                                 7.177556                            5.395493      -0.194856       2.019962                    0.999322      21.024582      58.624865       0.620186       0.489434      -1.007823      -0.041429       0.018173      -0.056764       0.072586       0.050809      -0.055882      -0.059266       0.060514       0.005480      -0.076923      -0.037016       0.113940              8.220247       6.386418      -0.931966       1.909765      10.124586       3.078861       8.149737           0.000010
           38              C       5.570555       4.804756       7.973099      -0.201907      25.182723 0.38298001E+03  0.87672782E+04                                 7.478971                            6.482480       0.002050       1.997789                    0.997835      28.990202      83.614019       0.650249       0.411469      -1.061987       0.049888       0.069958       0.068718       0.110023       0.033760      -0.001241       0.024547      -0.036031       0.058015      -0.050822       0.005122       0.045700              8.057375       7.664234       0.192782       2.025755       8.077568       1.510034       8.430324           0.000015
           39              C       6.918766       1.488114       7.043260       0.696951      21.359981 0.22304773E+03  0.45007835E+04                                 7.177553                            5.395497      -0.194864       2.019960                    0.999322      21.024566      58.624958       0.620182       0.489437      -1.007821       0.036453       0.026790      -0.056764       0.072586       0.000800      -0.023386       0.078026      -0.118263       0.005481      -0.076924      -0.037014       0.113938              8.220237       9.997141      -1.152684       1.711464       6.513872      -3.193332       8.149698           0.000010
           40              C       5.967763       0.726957       7.973099      -0.201900      25.182410 0.38297383E+03  0.87670989E+04                                 7.478897                            6.482416       0.001998       1.997776                    0.997835      28.989982      83.613121       0.650254       0.411468      -1.061988       0.035638      -0.078183       0.068718       0.110022      -0.032484       0.021880      -0.011202      -0.040459       0.058021      -0.050825       0.005121       0.045705              8.057291       7.807218      -0.275334       0.294866       7.934434      -2.509315       8.430221           0.000014
           41              C      -2.170638       6.735884      15.949760       0.696951      21.359826 0.22304627E+03  0.45007466E+04                                 7.177526                            5.395485      -0.194955       2.019934                    0.999323      21.024477      58.624658       0.620182       0.489438      -1.007820       0.004979       0.044967      -0.056766       0.072589       0.051610       0.079267       0.018763       0.057747       0.005478      -0.076924      -0.037017       0.113942              8.220198       8.382895      -2.084646      -3.621205       8.128045      -0.114486       8.149656           0.000010
           42              C      -2.354318       5.531713      16.879599      -0.201905      25.182470 0.38297510E+03  0.87671270E+04                                 7.478876                            6.482401       0.002031       1.997783                    0.997835      28.989989      83.612884       0.650260       0.411465      -1.061991      -0.085529      -0.008227       0.068715       0.110021       0.001279      -0.020641       0.013349       0.076497       0.058020      -0.050828       0.005122       0.045706              8.057265       8.141072      -0.082586      -2.320547       7.600527      -0.999303       8.430196           0.000014
           43              C      -0.156128       2.705807      15.949760       0.696941      21.360164 0.22304949E+03  0.45008262E+04                                 7.177582                            5.395511      -0.194854       2.019962                    0.999322      21.024634      58.625125       0.620183       0.489435      -1.007822      -0.041430      -0.018174      -0.056762       0.072585      -0.050809      -0.055880       0.059265       0.060516       0.005477      -0.076923      -0.037014       0.113938              8.220278       6.386451       0.931968       1.909775      10.124622      -3.078877       8.149761           0.000009
           44              C       0.978555       3.148821      16.879599      -0.201902      25.182563 0.38297682E+03  0.87671925E+04                                 7.478953                            6.482461       0.001989       1.997772                    0.997835      28.990139      83.613947       0.650249       0.411470      -1.061986       0.049888      -0.069956       0.068717       0.110021      -0.033759      -0.001239      -0.024547      -0.036030       0.058016      -0.050822       0.005121       0.045701              8.057354       7.664234      -0.192758       2.025719       8.077528      -1.510043       8.430301           0.000014
           45              C       2.326766       6.465463      15.949760       0.696951      21.359906 0.22304686E+03  0.45007602E+04                                 7.177533                            5.395484      -0.194905       2.019947                    0.999322      21.024500      58.624683       0.620184       0.489436      -1.007821       0.036454      -0.026792      -0.056765       0.072588      -0.000801      -0.023386      -0.078028      -0.118262       0.005481      -0.076926      -0.037013       0.113939              8.220213       9.997107       1.152683       1.711460       6.513858       3.193323       8.149673           0.000010
           46              C       1.375763       7.226620      16.879599      -0.201897      25.182440 0.38297442E+03  0.87671140E+04                                 7.478906                            6.482426       0.002017       1.997782                    0.997835      28.989967      83.613031       0.650253       0.411469      -1.061988       0.035637       0.078184       0.068718       0.110022       0.032482       0.021879       0.011202      -0.040456       0.058022      -0.050823       0.005119       0.045704              8.057301       7.807220       0.275339       0.294868       7.934448       2.509332       8.430235           0.000014
           47              C      -2.170638       6.735884      10.769740       0.696951      21.359826 0.22304625E+03  0.45007460E+04                                 7.177526                            5.395485      -0.194955       2.019934                    0.999323      21.024473      58.624644       0.620182       0.489438      -1.007820       0.004979       0.044967       0.056766       0.072589       0.051610      -0.079268      -0.018763       0.057748       0.005478      -0.076924      -0.037017       0.113942              8.220199       8.382895      -2.084646       3.621207       8.128044       0.114484       8.149657           0.000009
           48              C      -2.354318       5.531713       9.839901      -0.201906      25.182483 0.38297536E+03  0.87671345E+04                                 7.478878                            6.482404       0.002031       1.997783                    0.997835      28.990003      83.612935       0.650259       0.411465      -1.061991      -0.085529      -0.008227      -0.068716       0.110021       0.001279       0.020641      -0.013350       0.076497       0.058020      -0.050828       0.005122       0.045706              8.057268       8.141075      -0.082585       2.320549       7.600530       0.999303       8.430199           0.000016
           49              C      -0.156128       2.705807      10.769740       0.696942      21.360157 0.22304940E+03  0.45008238E+04                                 7.177580                            5.395510      -0.194852       2.019962                    0.999322      21.024625      58.625089       0.620183       0.489435      -1.007822      -0.041429      -0.018174       0.056762       0.072585      -0.050809       0.055880      -0.059266       0.060516       0.005477      -0.076924      -0.037014       0.113938              8.220276       6.386448       0.931967      -1.909773      10.124619       3.078880       8.149760           0.000009
           50              C       0.978555       3.148821       9.839901      -0.201902      25.182558 0.38297676E+03  0.87671904E+04                                 7.478951                            6.482460       0.001991       1.997772                    0.997835      28.990133      83.613915       0.650249       0.411470      -1.061986       0.049889      -0.069956      -0.068717       0.110021      -0.033760       0.001239       0.024547      -0.036030       0.058016      -0.050822       0.005121       0.045701              8.057352       7.664232      -0.192758      -2.025719       8.077527       1.510043       8.430298           0.000017
           51              C       2.326766       6.465463      10.769740       0.696952      21.359900 0.22304676E+03  0.45007578E+04                                 7.177532                            5.395483      -0.194905       2.019947                    0.999322      21.024493      58.624663       0.620184       0.489436      -1.007821       0.036454      -0.026792       0.056765       0.072588      -0.000801       0.023386       0.078028      -0.118262       0.005482      -0.076926      -0.037013       0.113939              8.220212       9.997105       1.152683      -1.711463       6.513857      -3.193323       8.149674           0.000009
           52              C       1.375763       7.226620       9.839901      -0.201898      25.182441 0.38297446E+03  0.87671152E+04                                 7.478907                            6.482427       0.002017       1.997782                    0.997835      28.989969      83.613039       0.650253       0.411469      -1.061988       0.035637       0.078184      -0.068718       0.110022       0.032482      -0.021879      -0.011202      -0.040456       0.058022      -0.050823       0.005119       0.045703              8.057302       7.807222       0.275338      -0.294869       7.934448      -2.509332       8.430235           0.000016
           53              O       1.716030       0.223496       1.629889      -0.577827      35.667020 0.51474401E+03  0.12233454E+05                                 8.553698                            7.003287       0.356165       2.170537                    0.997388      27.376548      71.419628       0.721281       0.357309      -1.140978       0.009359       0.004955       0.048487       0.049630       0.021013      -0.043148       0.061185       0.048273      -0.101070      -0.098824       0.036916       0.061908              9.564402      10.098112       4.669032       2.339068      11.779072       1.918387       6.816023           0.000001
           54              O       3.236442       1.360062       2.778828      -0.678134      41.951733 0.58099215E+03  0.14233503E+05                                 9.501002                            7.413968       0.365929       2.135933                    0.996582      29.272043      77.555247       0.704696       0.354783      -1.142901      -0.062828      -0.055464      -0.048777       0.096969      -0.021745      -0.017271       0.046236       0.116139       0.034408      -0.086900       0.016693       0.070207             11.053597      12.316870       1.908584       6.356316       6.792880       1.842481      14.051040          -0.000002
           55              O       3.927538       6.355703       1.629889      -0.577812      35.666330 0.51473085E+03  0.12233060E+05                                 8.553586                            7.003195       0.356125       2.170527                    0.997388      27.376259      71.418576       0.721286       0.357309      -1.140979      -0.000388      -0.010583       0.048485       0.049628       0.010402       0.074565       0.006778      -0.060511      -0.101067      -0.098822       0.036907       0.061915              9.564282       7.315235      -3.062359       0.491845      14.561666      -2.984862       6.815945           0.000001
           56              O       4.151627       4.470706       2.778828      -0.678094      41.951388 0.58097889E+03  0.14233110E+05                                 9.501009                            7.413930       0.365727       2.135874                    0.996584      29.271502      77.553864       0.704691       0.354787      -1.142897      -0.016606       0.082117      -0.048754       0.096933       0.061156       0.048675      -0.008207      -0.020421       0.034446      -0.086919       0.016746       0.070173             11.053651       6.520975       1.437669      -1.582541      12.588752      -6.426093      14.051225          -0.000002
           57              O       8.132432       1.374378       1.629889      -0.577827      35.667056 0.51474436E+03  0.12233465E+05                                 8.553704                            7.003290       0.356199       2.170547                    0.997389      27.376551      71.419640       0.721281       0.357309      -1.140978      -0.008970       0.005629       0.048487       0.049630      -0.031404      -0.031413      -0.067957       0.012259      -0.101050      -0.098816       0.036914       0.061902              9.564412      15.402346      -1.606647      -2.830927       6.474853       1.066503       6.816038           0.000001
           58              O       6.387931       2.122810       2.778828      -0.678123      41.952029 0.58099340E+03  0.14233548E+05                                 9.501074                            7.413998       0.365955       2.135943                    0.996585      29.271941      77.555135       0.704692       0.354785      -1.142899       0.079444      -0.026670      -0.048767       0.096958      -0.039431      -0.031409      -0.038040      -0.095740       0.034434      -0.086904       0.016721       0.070183             11.053706       9.826801      -3.346318      -4.773845       9.283105       4.583624      14.051212          -0.000001
           59              O       1.716030       0.223496       7.276610      -0.577827      35.666974 0.51474326E+03  0.12233432E+05                                 8.553689                            7.003282       0.356167       2.170538                    0.997388      27.376535      71.419573       0.721281       0.357309      -1.140978       0.009359       0.004954      -0.048487       0.049630       0.021013       0.043149      -0.061185       0.048273      -0.101071      -0.098824       0.036916       0.061908              9.564392      10.098101       4.669027      -2.339062      11.779060      -1.918382       6.816015           0.000002
           60              O       3.236442       1.360062       6.127672      -0.678134      41.951702 0.58099173E+03  0.14233490E+05                                 9.500995                            7.413964       0.365930       2.135933                    0.996582      29.272039      77.555219       0.704697       0.354783      -1.142901      -0.062828      -0.055464       0.048778       0.096969      -0.021745       0.017271      -0.046236       0.116139       0.034408      -0.086900       0.016693       0.070207             11.053588      12.316861       1.908583      -6.356310       6.792875      -1.842480      14.051029          -0.000002
           61              O       3.927538       6.355703       7.276610      -0.577813      35.666330 0.51473090E+03  0.12233062E+05                                 8.553586                            7.003195       0.356125       2.170527                    0.997388      27.376262      71.418586       0.721286       0.357309      -1.140979      -0.000388      -0.010583      -0.048484       0.049627       0.010402      -0.074566      -0.006778      -0.060511      -0.101066      -0.098823       0.036907       0.061915              9.564282       7.315234      -3.062359      -0.491844      14.561667       2.984858       6.815945           0.000002
           62              O       4.151627       4.470706       6.127672      -0.678094      41.951387 0.58097890E+03  0.14233111E+05                                 9.501008                            7.413929       0.365729       2.135875                    0.996584      29.271505      77.553868       0.704691       0.354787      -1.142897      -0.016606       0.082117       0.048754       0.096933       0.061156      -0.048675       0.008207      -0.020421       0.034446      -0.086919       0.016746       0.070173             11.053649       6.520974       1.437668       1.582540      12.588752       6.426092      14.051223          -0.000002
           63              O       8.132432       1.374378       7.276610      -0.577827      35.667036 0.51474407E+03  0.12233456E+05                                 8.553700                            7.003287       0.356200       2.170547                    0.997389      27.376547      71.419622       0.721281       0.357309      -1.140978      -0.008970       0.005629      -0.048487       0.049630      -0.031404       0.031413       0.067957       0.012260      -0.101051      -0.098817       0.036914       0.061902              9.564407      15.402338      -1.606647       2.830921       6.474850      -1.066502       6.816034           0.000002
           64              O       6.387931       2.122810       6.127672      -0.678123      41.952019 0.58099329E+03  0.14233545E+05                                 9.501072                            7.413997       0.365956       2.135944                    0.996585      29.271940      77.555127       0.704692       0.354785      -1.142899       0.079444      -0.026670       0.048767       0.096958      -0.039432       0.031409       0.038040      -0.095741       0.034434      -0.086904       0.016721       0.070183             11.053704       9.826799      -3.346317       4.773844       9.283103      -4.583622      14.051208          -0.000001
           65              O      -2.875970       7.730081      16.183110      -0.577824      35.666792 0.51474005E+03  0.12233333E+05                                 8.553653                            7.003253       0.356174       2.170539                    0.997389      27.376469      71.419282       0.721284       0.357308      -1.140979       0.009361      -0.004957      -0.048486       0.049630      -0.021005       0.043149       0.061188       0.048281      -0.101068      -0.098824       0.036910       0.061914              9.564351      10.098054      -4.669010      -2.339049      11.779014       1.918375       6.815985           0.000002
           66              O      -1.355558       6.593515      15.034172      -0.678134      41.951842 0.58099428E+03  0.14233570E+05                                 9.501019                            7.413984       0.365919       2.135930                    0.996581      29.272079      77.555399       0.704695       0.354783      -1.142901      -0.062829       0.055462       0.048779       0.096969       0.021745       0.017272       0.046239       0.116145       0.034412      -0.086904       0.016694       0.070210             11.053615      12.316881      -1.908588      -6.356326       6.792892       1.842485      14.051071          -0.000002
           67              O      -0.664462       1.597874      16.183110      -0.577822      35.666700 0.51473763E+03  0.12233263E+05                                 8.553642                            7.003239       0.356144       2.170530                    0.997389      27.376444      71.419214       0.721284       0.357308      -1.140979      -0.000391       0.010582      -0.048485       0.049628      -0.010395      -0.074560       0.006778      -0.060516      -0.101070      -0.098818       0.036911       0.061907              9.564345       7.315285       3.062383      -0.491848      14.561760      -2.984883       6.815991           0.000002
           68              O      -0.440373       3.482871      15.034172      -0.678091      41.950991 0.58097234E+03  0.14232905E+05                                 9.500935                            7.413875       0.365710       2.135870                    0.996584      29.271403      77.553398       0.704696       0.354786      -1.142898      -0.016607      -0.082117       0.048753       0.096932      -0.061151      -0.048671      -0.008208      -0.020414       0.034442      -0.086911       0.016744       0.070167             11.053561       6.520929      -1.437663       1.582533      12.588653      -6.426035      14.051100          -0.000001
           69              O       3.540432       6.579199      16.183110      -0.577825      35.666697 0.51473829E+03  0.12233281E+05                                 8.553640                            7.003243       0.356153       2.170535                    0.997388      27.376432      71.419155       0.721284       0.357308      -1.140979      -0.008970      -0.005626      -0.048488       0.049631       0.031407       0.031412      -0.067962       0.012259      -0.101054      -0.098822       0.036914       0.061908              9.564336      15.402216       1.606634       2.830891       6.474810       1.066491       6.815983           0.000002
           70              O       1.795931       5.830767      15.034172      -0.678120      41.951936 0.58099215E+03  0.14233510E+05                                 9.501063                            7.413992       0.365914       2.135932                    0.996584      29.271894      77.554990       0.704692       0.354785      -1.142899       0.079442       0.026669       0.048769       0.096957       0.039434       0.031408      -0.038042      -0.095739       0.034424      -0.086905       0.016719       0.070185             11.053691       9.826784       3.346311       4.773833       9.283099       4.583612      14.051189          -0.000002
           71              O      -2.875970       7.730081      10.536389      -0.577823      35.666762 0.51473948E+03  0.12233316E+05                                 8.553648                            7.003249       0.356176       2.170540                    0.997389      27.376455      71.419229       0.721284       0.357308      -1.140979       0.009361      -0.004957       0.048486       0.049630      -0.021005      -0.043149      -0.061187       0.048280      -0.101068      -0.098824       0.036910       0.061914              9.564345      10.098047      -4.669005       2.339050      11.779007      -1.918376       6.815982           0.000002
           72              O      -1.355558       6.593515      11.685328      -0.678134      41.951852 0.58099443E+03  0.14233574E+05                                 9.501022                            7.413985       0.365919       2.135930                    0.996581      29.272079      77.555407       0.704695       0.354783      -1.142901      -0.062829       0.055462      -0.048779       0.096969       0.021745      -0.017272      -0.046239       0.116145       0.034412      -0.086904       0.016694       0.070210             11.053618      12.316883      -1.908587       6.356328       6.792893      -1.842485      14.051077          -0.000002
           73              O      -0.664462       1.597874      10.536389      -0.577821      35.666682 0.51473729E+03  0.12233253E+05                                 8.553638                            7.003236       0.356147       2.170531                    0.997389      27.376436      71.419180       0.721284       0.357308      -1.140979      -0.000391       0.010581       0.048485       0.049628      -0.010395       0.074560      -0.006778      -0.060516      -0.101069      -0.098818       0.036911       0.061907              9.564341       7.315282       3.062381       0.491849      14.561752       2.984885       6.815989           0.000002
           74              O      -0.440373       3.482871      11.685328      -0.678091      41.950983 0.58097222E+03  0.14232902E+05                                 9.500933                            7.413874       0.365710       2.135870                    0.996584      29.271400      77.553386       0.704696       0.354786      -1.142898      -0.016607      -0.082117      -0.048753       0.096932      -0.061151       0.048671       0.008208      -0.020415       0.034443      -0.086911       0.016744       0.070167             11.053559       6.520928      -1.437663      -1.582532      12.588649       6.426033      14.051099          -0.000002
           75              O       3.540432       6.579199      10.536389      -0.577826      35.666721 0.51473870E+03  0.12233293E+05                                 8.553644                            7.003246       0.356152       2.170535                    0.997388      27.376438      71.419181       0.721284       0.357308      -1.140979      -0.008970      -0.005626       0.048488       0.049631       0.031407      -0.031412       0.067962       0.012259      -0.101053      -0.098822       0.036914       0.061908              9.564342      15.402223       1.606634      -2.830897       6.474814      -1.066493       6.815989           0.000002
           76              O       1.795931       5.830767      11.685328      -0.678120      41.951929 0.58099201E+03  0.14233506E+05                                 9.501062                            7.413992       0.365915       2.135932                    0.996584      29.271889      77.554975       0.704692       0.354785      -1.142899       0.079442       0.026669      -0.048768       0.096957       0.039434      -0.031408       0.038042      -0.095739       0.034425      -0.086905       0.016720       0.070185             11.053690       9.826782       3.346310      -4.773832       9.283098      -4.583612      14.051190          -0.000002
           77              O       1.222850       2.118038       0.000000      -0.194189      31.079631 0.42773319E+03  0.97107275E+04                                 7.945621                            6.416526      -0.156252       2.047605                    0.998728      23.500165      60.021552       0.747427       0.360959      -1.137491       0.111028       0.192309       0.000001       0.222059       0.004485       0.124729      -0.072013      -0.005170       0.190156      -0.139241      -0.026516       0.165757              8.979454       8.686761      -0.373668       4.279424       8.255316      -2.470750       9.996286           0.000000
           78              O      -3.369150       5.835539       0.000000      -0.194189      31.079510 0.42773114E+03  0.97106665E+04                                 7.945592                            6.416505      -0.156275       2.047597                    0.998728      23.500120      60.021338       0.747430       0.360959      -1.137492       0.111028      -0.192308       0.000001       0.222057      -0.004484      -0.124728      -0.072012      -0.005171       0.190155      -0.139239      -0.026516       0.165756              8.979421       8.686752       0.373674      -4.279416       8.255290      -2.470728       9.996221           0.000000
           79              O       6.738301       0.000000       0.000000      -0.194194      31.079716 0.42773485E+03  0.97107749E+04                                 7.945637                            6.416540      -0.156309       2.047586                    0.998728      23.500205      60.021693       0.747426       0.360960      -1.137491      -0.222061       0.000000      -0.000001       0.222061      -0.000001      -0.000001       0.144024       0.010359       0.190161      -0.139242      -0.026514       0.165756              8.979472       8.039597      -0.000001      -0.000003       8.902525       4.941471       9.996296           0.000000
           80              O       1.222850       2.118038       8.906500      -0.194189      31.079625 0.42773312E+03  0.97107251E+04                                 7.945619                            6.416525      -0.156251       2.047605                    0.998728      23.500164      60.021542       0.747428       0.360959      -1.137492       0.111028       0.192309      -0.000001       0.222059       0.004485      -0.124729       0.072013      -0.005170       0.190156      -0.139241      -0.026516       0.165757              8.979452       8.686759      -0.373667      -4.279423       8.255314       2.470748       9.996283           0.000000
           81              O      -3.369150       5.835539       8.906500      -0.194189      31.079508 0.42773109E+03  0.97106649E+04                                 7.945591                            6.416504      -0.156275       2.047597                    0.998728      23.500119      60.021331       0.747430       0.360959      -1.137492       0.111028      -0.192308      -0.000000       0.222057      -0.004484       0.124728       0.072012      -0.005170       0.190154      -0.139240      -0.026516       0.165756              8.979420       8.686751       0.373674       4.279415       8.255289       2.470728       9.996221          -0.000000
           82              O       6.738301       0.000000       8.906500      -0.194194      31.079712 0.42773479E+03  0.97107731E+04                                 7.945636                            6.416539      -0.156309       2.047586                    0.998728      23.500204      60.021686       0.747426       0.360959      -1.137491      -0.222061       0.000000       0.000001       0.222061      -0.000001       0.000001      -0.144024       0.010359       0.190160      -0.139242      -0.026514       0.165756              8.979471       8.039595      -0.000002       0.000004       8.902523      -4.941470       9.996294          -0.000000

******************************************************
Auxiliary information for the entire system
The total spin magnetic moment of the unit cell is   -0.000000
The total net atomic charge of the unit cell is   -0.000004
Accuracy of reproducing the electrostatic potential in the unit cell:
  The inner radius (bohr) =    5.0000
  The outer radius (bohr) =   12.0000
  Valid grid points have density less than (e/(bohr^3)) =    0.0001
  The number of valid grid points were=        37750
  The rms potential error without charges in kcal/mol is=      8.95698
  The rms potential error with partial charges in kcal/mol is=      1.56992
  The RRMSE value at monopole order=      0.17527
  The rms potential error with partial charges and cloud penetration in kcal/mol is=      1.54994
  The RRMSE value at monopole order with cloud penetration is=      0.17304
  The rms potential error with partial charges and atomic dipoles in kcal/mol is=      1.19557
  The RRMSE value at dipole order=      0.13348
  The rms potential error with partial charges, atomic dipoles and cloud penetration in kcal/mol is=      1.16847
  The RRMSE value at dipole order with cloud penetration=      0.13045

******************************************************
The electron densities and ab initio electrostatic potential were computed in VASP using the PBE functional and
projector augmented wave method. See the main text of the journal article for a description of computational details.
The atomic charges, dipoles, and quadrupoles were computed with the DDEC6 method as described in
(a) T. A. Manz and N. Gabaldon Limas, RSC Adv. 6 (2016) 47771-47801 DOI: 10.1039/c6ra04656h
(b) N. Gabaldon Limas and T. A. Manz, RSC Adv. 8 (2018) 2678-2707 DOI: 10.1039/c7ra11829e.
For each atom in the material, the electron cloud parameters were fit to the spherically averaged atom-in-material
electron density using radial positions for which this density was between 10^-4 and 10^-2 electrons per cubic bohr.
The polarizabilities, dispersion coefficients, and quantum Drude oscillator (QDO) parameters were fit using the MCLF method.
The magnetic structure of the system was optimized in VASP from the default ferromagnetic initial guess using spin polarization.
The atomic spin moments (ASMs) were computed on this optimized magnetic structure using the DDEC6 partition as inputs
to the method of T. A. Manz and D. S. Sholl, J. Chem. Theory Comput. 7 (2011) 4146-4164 DOI: 10.1021/ct200539n.
The RMSE and RRMSE were computed using a uniform grid with Ewald summation.
