# Supplementary material for: A collection of forcefield precursors for metal–organic frameworks
Source: RSC Adv. 2019 Nov 13;9(63):36492–507. doi: 10.1039/c9ra07327b (PMC9075174; doi:10.1039/c9ra07327b)
Supplement: RA-009-C9RA07327B-s5877 [file RA-009-C9RA07327B-s5877.xyz]

   76
jmolscript: load "" {1 1 1} spacegroup "x,y,z" unitcell [{      7.301300     0.000000     0.000000 }, {      0.000000     9.180200     0.000000 }, {      0.000000     0.000000    19.344000 }]
Sc     4.717370     4.630493     9.662328     1.820803
Sc     1.066720     4.549707     9.681672     1.820800
Sc     4.717370     9.139807    -0.009672     1.820803
Sc     1.066720     0.040393     0.009672     1.820801
H      0.933836     2.194068    13.306738     0.130300
H      0.963041     1.557880    15.529363     0.108661
H      4.852444     2.527309    15.881424     0.114680
H      4.842222     3.295692    13.637520     0.124571
H      2.526250     6.077292    10.271664     0.386969
H      4.584486     6.986132     6.037262     0.130300
H      4.613691     7.622320     3.814637     0.108661
H      1.201794     6.652891     3.462576     0.114680
H      1.191572     5.884508     5.706480     0.124572
H      6.176900     3.102908     9.072336     0.386969
H      0.933836     2.396032     3.634738     0.130300
H      0.963041     3.032220     5.857363     0.108661
H      4.852444     2.062791     6.209424     0.114680
H      4.842222     1.294408     3.965520     0.124572
H      2.526250     7.693008     0.599664     0.386969
H      4.584486     6.784168    15.709262     0.130299
H      4.613691     6.147980    13.486637     0.108660
H      1.201794     7.117409    13.134576     0.114680
H      1.191572     7.885792    15.378480     0.124571
H      6.176900     1.487192    18.744336     0.386969
C      2.930742     3.305790    11.844331     0.642555
C      2.890585     2.841272    13.293197    -0.021379
C      1.719456     2.292296    13.830960    -0.100367
C      1.755233     1.905810    15.134746    -0.099039
C      2.938043     2.002202    15.941390    -0.035488
C      4.050761     2.485080    15.374611    -0.095088
C      4.053682     2.935828    14.026334    -0.107950
C      2.950455     1.565224    17.349634     0.676048
C      6.581392     5.874410     7.499669     0.642555
C      6.541235     6.338928     6.050803    -0.021379
C      5.370106     6.887904     5.513040    -0.100367
C      5.405883     7.274390     4.209254    -0.099039
C      6.588693     7.177998     3.402610    -0.035488
C      0.400111     6.695120     3.969389    -0.095088
C      0.403032     6.244372     5.317666    -0.107950
C      6.601105     7.614976     1.994366     0.676048
C      2.930742     1.284310     2.172331     0.642555
C      2.890585     1.748828     3.621197    -0.021379
C      1.719456     2.297804     4.158960    -0.100367
C      1.755233     2.684290     5.462746    -0.099039
C      2.938043     2.587898     6.269390    -0.035488
C      4.050761     2.105020     5.702611    -0.095088
C      4.053682     1.654272     4.354334    -0.107950
C      2.950455     3.024876     7.677634     0.676048
C      6.581392     7.895890    17.171669     0.642555
C      6.541235     7.431372    15.722803    -0.021379
C      5.370106     6.882396    15.185040    -0.100367
C      5.405883     6.495910    13.881254    -0.099039
C      6.588693     6.592302    13.074610    -0.035487
C      0.400111     7.075180    13.641389    -0.095088
C      0.403032     7.525928    14.989666    -0.107950
C      6.601105     6.155324    11.666366     0.676048
O      4.025937     3.552737    11.325912    -0.624235
O      1.803421     3.417788    11.267880    -0.652484
O      1.801961     1.422013    17.924150    -0.659050
O      4.017905     1.379784    17.912544    -0.628403
O      2.848237     5.569627     9.509510    -0.981103
O      0.375287     5.627463     8.018088    -0.624234
O      5.454071     5.762412     8.076120    -0.652484
O      5.452611     7.758187     1.419850    -0.659050
O      0.367255     7.800416     1.431456    -0.628403
O      6.498887     3.610573     9.834490    -0.981103
O      4.025937     1.037363     1.653912    -0.624235
O      1.803421     1.172312     1.595880    -0.652484
O      1.801961     3.168087     8.252150    -0.659050
O      4.017905     3.210316     8.240544    -0.628403
O      2.848237     8.200673    19.181510    -0.981103
O      0.375287     8.142837    17.690088    -0.624234
O      5.454071     8.007888    17.748120    -0.652484
O      5.452611     6.012113    11.091850    -0.659050
O      0.367255     5.969884    11.103456    -0.628402
O      6.498887     0.979527     0.162490    -0.981103

The following XYZ coordinates are in angstroms. Other properties are in atomic units.
The sperically averaged electron density of each atom fit to a function of the form exp(a - br)
eigen_1, eigen_2 and eigen_3 are the three eigenvalues of traceless quadrupole moment tensor
  atom number  atomic symbol              X              Y              Z     net charge C6 coefficient C8 coefficient C10 coefficient fluctuating dipole atomic polarizability isotropic forcefield polarizability              a              b squared Pearson coefficient          <r^3>          <r^4>         wp_QDO          m_QDO          q_QDO       dipole_x       dipole_y       dipole_z         dipole            Qxy            Qxz            Qyz     Q(x^2-y^2)  Q(3z^2 - R^2)        eigen_1        eigen_2        eigen_3 static polarizability      alpha(xx)      alpha(xy)      alpha(xz)      alpha(yy)      alpha(yz)      alpha(zz) atomic spin moment
            1             Sc       4.717370       4.630493       9.662328       1.820803      85.260263 0.15350611E+04  0.46674786E+05                                15.894363                           12.802731       0.021131       1.922791                    0.999501      40.529643     109.573772       0.503082       0.400415      -1.139057      -0.013286       0.017098       0.001558       0.021709      -0.087458       0.062796      -0.010371      -0.094753       0.070681      -0.127739       0.017795       0.109944             19.299644      23.757635       3.012291      -0.960339      13.314799       0.018702      20.826499           0.000020
            2             Sc       1.066720       4.549707       9.681672       1.820800      85.260430 0.15350649E+04  0.46674935E+05                                15.894390                           12.802752       0.021128       1.922789                    0.999501      40.529692     109.573984       0.503081       0.400416      -1.139056      -0.013287      -0.017098      -0.001558       0.021710       0.087459      -0.062796      -0.010372      -0.094753       0.070681      -0.127739       0.017794       0.109944             19.299677      23.757681      -3.012296       0.960339      13.314819       0.018703      20.826531           0.000017
            3             Sc       4.717370       9.139807      -0.009672       1.820803      85.260198 0.15350600E+04  0.46674743E+05                                15.894355                           12.802727       0.021131       1.922791                    0.999501      40.529625     109.573710       0.503082       0.400415      -1.139057      -0.013285      -0.017097       0.001559       0.021708       0.087458       0.062796       0.010372      -0.094753       0.070681      -0.127739       0.017795       0.109944             19.299632      23.757619      -3.012288      -0.960333      13.314792      -0.018706      20.826485           0.000017
            4             Sc       1.066720       0.040393       0.009672       1.820801      85.260361 0.15350634E+04  0.46674874E+05                                15.894378                           12.802743       0.021129       1.922790                    0.999501      40.529672     109.573895       0.503081       0.400416      -1.139056      -0.013284       0.017097      -0.001559       0.021707      -0.087458      -0.062796       0.010371      -0.094754       0.070681      -0.127739       0.017795       0.109944             19.299662      23.757655       3.012295       0.960335      13.314811      -0.018706      20.826520           0.000019
            5              H       0.933836       2.194068      13.306738       0.130300       1.062346 0.76695845E+01  0.73690817E+02                                 1.656098                            1.572280      -0.859542       2.479093                    0.999301       3.215759       8.592533       0.527406       1.208703      -0.727059      -0.036007      -0.005304      -0.023540       0.043345       0.007390       0.005696      -0.001390       0.028801       0.004861      -0.017394       0.000245       0.017149              1.677880       1.957860       0.079411       0.368333       1.386329      -0.048574       1.689453           0.000000
            6              H       0.963041       1.557880      15.529363       0.108661       1.133878 0.83128290E+01  0.82244550E+02                                 1.777692                            1.670193      -1.039723       2.377745                    0.997329       3.576313       9.990970       0.491962       1.258392      -0.713219      -0.035921      -0.012744       0.015118       0.041004       0.006640       0.000071      -0.006332       0.027166      -0.004864      -0.016833       0.000791       0.016042              1.827535       2.115880       0.364027      -0.322541       1.642576      -0.239525       1.724148           0.000001
            7              H       4.852444       2.527309      15.881424       0.114680       1.116564 0.82015606E+01  0.80075567E+02                                 1.703583                            1.618063      -0.918887       2.438773                    0.998856       3.330148       8.948282       0.524055       1.197086      -0.729353       0.033552       0.001999       0.019086       0.038653       0.005716       0.004195      -0.000878       0.027879       0.000923      -0.015404      -0.000512       0.015915              1.726419       2.050318       0.043166       0.365640       1.413354      -0.084687       1.715585           0.000000
            8              H       4.842222       3.295692      13.637520       0.124571       1.062402 0.76520604E+01  0.74189812E+02                                 1.709748                            1.609426      -1.017144       2.400601                    0.997969       3.427447       9.492938       0.497674       1.269390      -0.711342       0.035640       0.013188      -0.017629       0.041892       0.006190      -0.002106      -0.006608       0.027110      -0.001712      -0.016882       0.000914       0.015968              1.755079       2.028683       0.347072      -0.282326       1.594445      -0.224816       1.642108           0.000001
            9              H       2.526250       6.077292      10.271664       0.386969       0.809260 0.58283157E+01  0.53829027E+02                                 1.535525                            1.490117      -1.680543       2.190915                    0.998088       2.859491       8.238112       0.464199       1.428659      -0.677296      -0.001620       0.028796       0.015730       0.032853      -0.000966       0.001328       0.008056      -0.017907       0.013567      -0.011513      -0.002224       0.013737              1.563175       1.585813      -0.083430      -0.168260       1.469904       0.195386       1.633808          -0.000002
           10              H       4.584486       6.986132       6.037262       0.130300       1.062347 0.76695989E+01  0.73690988E+02                                 1.656099                            1.572281      -0.859543       2.479092                    0.999301       3.215762       8.592542       0.527406       1.208702      -0.727059      -0.036007       0.005303       0.023539       0.043345      -0.007390      -0.005696      -0.001390       0.028802       0.004861      -0.017394       0.000245       0.017149              1.677882       1.957861      -0.079411      -0.368333       1.386330      -0.048574       1.689454           0.000000
           11              H       4.613691       7.622320       3.814637       0.108661       1.133877 0.83128258E+01  0.82244506E+02                                 1.777691                            1.670193      -1.039722       2.377745                    0.997329       3.576312       9.990964       0.491963       1.258391      -0.713220      -0.035921       0.012744      -0.015117       0.041004      -0.006640      -0.000072      -0.006332       0.027166      -0.004864      -0.016833       0.000791       0.016042              1.827534       2.115879      -0.364027       0.322541       1.642575      -0.239525       1.724147           0.000001
           12              H       1.201794       6.652891       3.462576       0.114680       1.116564 0.82015647E+01  0.80075616E+02                                 1.703584                            1.618063      -0.918887       2.438774                    0.998856       3.330149       8.948285       0.524055       1.197086      -0.729353       0.033552      -0.001999      -0.019086       0.038653      -0.005716      -0.004195      -0.000878       0.027879       0.000923      -0.015404      -0.000512       0.015915              1.726419       2.050318      -0.043166      -0.365640       1.413355      -0.084687       1.715585           0.000000
           13              H       1.191572       5.884508       5.706480       0.124572       1.062401 0.76520550E+01  0.74189743E+02                                 1.709747                            1.609425      -1.017143       2.400601                    0.997969       3.427446       9.492933       0.497675       1.269389      -0.711342       0.035640      -0.013188       0.017629       0.041892      -0.006190       0.002106      -0.006608       0.027110      -0.001712      -0.016882       0.000914       0.015968              1.755077       2.028681      -0.347072       0.282326       1.594444      -0.224815       1.642107           0.000001
           14              H       6.176900       3.102908       9.072336       0.386969       0.809262 0.58283256E+01  0.53829129E+02                                 1.535525                            1.490116      -1.680541       2.190916                    0.998088       2.859493       8.238113       0.464200       1.428657      -0.677296      -0.001620      -0.028796      -0.015730       0.032853       0.000966      -0.001328       0.008056      -0.017908       0.013567      -0.011513      -0.002224       0.013737              1.563175       1.585813       0.083430       0.168260       1.469904       0.195386       1.633808          -0.000002
           15              H       0.933836       2.396032       3.634738       0.130300       1.062347 0.76696002E+01  0.73691005E+02                                 1.656100                            1.572282      -0.859544       2.479091                    0.999301       3.215762       8.592543       0.527406       1.208702      -0.727059      -0.036007       0.005303      -0.023539       0.043345      -0.007390       0.005696       0.001390       0.028802       0.004861      -0.017394       0.000245       0.017148              1.677882       1.957862      -0.079412       0.368333       1.386330       0.048574       1.689455           0.000000
           16              H       0.963041       3.032220       5.857363       0.108661       1.133877 0.83128211E+01  0.82244450E+02                                 1.777691                            1.670193      -1.039722       2.377745                    0.997329       3.576311       9.990962       0.491962       1.258392      -0.713220      -0.035922       0.012744       0.015117       0.041004      -0.006640       0.000071       0.006332       0.027166      -0.004864      -0.016833       0.000791       0.016042              1.827533       2.115878      -0.364027      -0.322541       1.642575       0.239525       1.724147           0.000001
           17              H       4.852444       2.062791       6.209424       0.114680       1.116564 0.82015619E+01  0.80075582E+02                                 1.703583                            1.618063      -0.918887       2.438774                    0.998856       3.330148       8.948282       0.524055       1.197086      -0.729353       0.033552      -0.001999       0.019086       0.038653      -0.005716       0.004195       0.000878       0.027879       0.000923      -0.015404      -0.000512       0.015915              1.726419       2.050318      -0.043166       0.365640       1.413354       0.084687       1.715585           0.000000
           18              H       4.842222       1.294408       3.965520       0.124572       1.062401 0.76520534E+01  0.74189723E+02                                 1.709747                            1.609425      -1.017143       2.400601                    0.997969       3.427445       9.492930       0.497675       1.269389      -0.711342       0.035640      -0.013188      -0.017629       0.041892      -0.006190      -0.002106       0.006608       0.027110      -0.001712      -0.016882       0.000914       0.015968              1.755077       2.028681      -0.347072      -0.282326       1.594444       0.224815       1.642107           0.000001
           19              H       2.526250       7.693008       0.599664       0.386969       0.809260 0.58283078E+01  0.53828927E+02                                 1.535523                            1.490115      -1.680541       2.190916                    0.998088       2.859489       8.238100       0.464200       1.428658      -0.677296      -0.001620      -0.028797       0.015730       0.032853       0.000966       0.001328      -0.008056      -0.017908       0.013566      -0.011513      -0.002224       0.013737              1.563173       1.585811       0.083430      -0.168259       1.469902      -0.195386       1.633806          -0.000002
           20              H       4.584486       6.784168      15.709262       0.130299       1.062347 0.76695920E+01  0.73690903E+02                                 1.656099                            1.572281      -0.859543       2.479092                    0.999301       3.215760       8.592535       0.527406       1.208702      -0.727059      -0.036007      -0.005304       0.023540       0.043345       0.007390      -0.005696       0.001390       0.028801       0.004862      -0.017394       0.000245       0.017149              1.677881       1.957861       0.079411      -0.368333       1.386329       0.048574       1.689454           0.000000
           21              H       4.613691       6.147980      13.486637       0.108660       1.133877 0.83128257E+01  0.82244508E+02                                 1.777691                            1.670193      -1.039724       2.377745                    0.997329       3.576312       9.990966       0.491962       1.258392      -0.713219      -0.035921      -0.012744      -0.015118       0.041004       0.006640      -0.000071       0.006332       0.027166      -0.004864      -0.016833       0.000791       0.016042              1.827534       2.115880       0.364027       0.322541       1.642576       0.239525       1.724148           0.000001
           22              H       1.201794       7.117409      13.134576       0.114680       1.116564 0.82015619E+01  0.80075582E+02                                 1.703583                            1.618063      -0.918888       2.438773                    0.998856       3.330148       8.948282       0.524055       1.197086      -0.729353       0.033552       0.001999      -0.019086       0.038653       0.005716      -0.004195       0.000878       0.027879       0.000923      -0.015404      -0.000512       0.015915              1.726419       2.050318       0.043166      -0.365640       1.413354       0.084687       1.715585           0.000001
           23              H       1.191572       7.885792      15.378480       0.124571       1.062401 0.76520557E+01  0.74189751E+02                                 1.709747                            1.609426      -1.017144       2.400601                    0.997969       3.427446       9.492933       0.497674       1.269390      -0.711342       0.035640       0.013188       0.017629       0.041892       0.006190       0.002106       0.006608       0.027110      -0.001712      -0.016882       0.000914       0.015968              1.755078       2.028682       0.347072       0.282326       1.594444       0.224815       1.642107           0.000001
           24              H       6.176900       1.487192      18.744336       0.386969       0.809262 0.58283291E+01  0.53829177E+02                                 1.535526                            1.490118      -1.680544       2.190915                    0.998088       2.859494       8.238121       0.464199       1.428658      -0.677296      -0.001620       0.028796      -0.015730       0.032853      -0.000966      -0.001328      -0.008056      -0.017907       0.013567      -0.011513      -0.002224       0.013737              1.563176       1.585815      -0.083431       0.168260       1.469905      -0.195387       1.633810          -0.000002
           25              C       2.930742       3.305790      11.844331       0.642555      24.029349 0.24251347E+03  0.49803519E+04                                 7.693214                            5.541200      -0.057071       2.044356                    0.999213      21.827466      60.734745       0.628172       0.474792      -1.018902       0.000193      -0.002349      -0.071608       0.071647      -0.000519       0.002412       0.078872      -0.117158      -0.215993      -0.103490      -0.022508       0.125998              9.259759       9.837320       0.432778      -0.044710       5.493836      -3.276034      12.448122           0.000005
           26              C       2.890585       2.841272      13.293197      -0.021379      36.482608 0.43398987E+03  0.10096663E+05                                 9.471980                            6.868688       0.070847       2.028284                    0.999220      26.963716      74.621474       0.645816       0.407661      -1.080675      -0.013710      -0.022076       0.049826       0.056196      -0.008930      -0.001594       0.004906       0.005533      -0.005797      -0.009694      -0.001961       0.011654             11.526025      10.405777       1.824172      -0.004425       7.411988      -4.905732      16.760309           0.000005
           27              C       1.719456       2.292296      13.830960      -0.100367      32.100289 0.41472854E+03  0.96274587E+04                                 8.732126                            6.784285       0.095390       2.006826                    0.999682      28.724642      81.819859       0.633991       0.416175      -1.065302       0.017904       0.005269       0.000621       0.018674      -0.001257       0.012472       0.008653       0.028882      -0.028202      -0.020755      -0.003177       0.023932              9.855709       9.501298       1.894962      -0.431359       6.914480      -3.755455      13.151348           0.000003
           28              C       1.755233       1.905810      15.134746      -0.099039      33.613140 0.44138312E+03  0.10422491E+05                                 9.062111                            7.040176       0.044730       1.984355                    0.999668      29.348684      84.723510       0.615982       0.421097      -1.060598       0.031431       0.015764      -0.002936       0.035285       0.008229      -0.012882       0.005811       0.033330      -0.075304      -0.030206      -0.003157       0.033363             10.221182       9.879952       1.432810       0.938896       6.778921      -3.506541      14.004673           0.000001
           29              C       2.938043       2.002202      15.941390      -0.035488      36.354930 0.42054805E+03  0.97164278E+04                                 9.440212                            6.764489       0.066393       2.031139                    0.999266      26.818789      74.191586       0.649725       0.408024      -1.079418      -0.016162       0.015192      -0.046513       0.051531      -0.012649       0.001962       0.007417       0.001054      -0.018520      -0.014969      -0.001440       0.016409             11.506595      10.168599       1.565100       0.218473       7.203675      -4.876342      17.147509           0.000006
           30              C       4.050761       2.485080      15.374611      -0.095088      32.147056 0.41340918E+03  0.95941648E+04                                 8.760559                            6.776652       0.111074       2.009288                    0.999671      28.786219      82.122885       0.633574       0.416564      -1.064500      -0.013971       0.004112      -0.028315       0.031841      -0.007174       0.018598       0.015349       0.014549      -0.026263      -0.030199       0.007395       0.022804              9.951087       9.509152       1.733566      -0.674998       6.962031      -4.063396      13.382077           0.000002
           31              C       4.053682       2.935828      14.026334      -0.107950      33.282399 0.43957115E+03  0.10354948E+05                                 8.985215                            7.005902       0.090655       2.001583                    0.999671      29.161023      83.708779       0.620951       0.418726      -1.063541      -0.010158      -0.018023       0.020570       0.029174       0.002468      -0.021320       0.001941       0.019997      -0.023480      -0.021453      -0.005556       0.027009             10.156263       9.772615       1.486643       0.769949       6.914067      -3.646913      13.782106           0.000000
           32              C       2.950455       1.565224      17.349634       0.676048      23.228016 0.22892739E+03  0.46377402E+04                                 7.571915                            5.413960      -0.079406       2.050706                    0.999485      21.186701      58.703389       0.629700       0.480135      -1.015250       0.000399      -0.006586       0.075636       0.075923       0.010466      -0.000659       0.065930      -0.135973      -0.194648      -0.088275      -0.035812       0.124087              9.120514       9.493229      -0.055487       0.203382       5.414800      -3.307492      12.453513           0.000006
           33              C       6.581392       5.874410       7.499669       0.642555      24.029347 0.24251345E+03  0.49803512E+04                                 7.693213                            5.541199      -0.057070       2.044356                    0.999213      21.827464      60.734731       0.628173       0.474791      -1.018902       0.000193       0.002349       0.071608       0.071647       0.000519      -0.002412       0.078872      -0.117158      -0.215993      -0.103490      -0.022508       0.125998              9.259757       9.837318      -0.432778       0.044711       5.493835      -3.276033      12.448119           0.000005
           34              C       6.541235       6.338928       6.050803      -0.021379      36.482620 0.43399006E+03  0.10096669E+05                                 9.471981                            6.868690       0.070846       2.028284                    0.999220      26.963723      74.621500       0.645815       0.407661      -1.080675      -0.013709       0.022076      -0.049826       0.056196       0.008930       0.001594       0.004906       0.005533      -0.005797      -0.009693      -0.001961       0.011654             11.526027      10.405779      -1.824171       0.004424       7.411989      -4.905733      16.760312           0.000005
           35              C       5.370106       6.887904       5.513040      -0.100367      32.100293 0.41472859E+03  0.96274606E+04                                 8.732127                            6.784286       0.095389       2.006826                    0.999682      28.724646      81.819879       0.633990       0.416175      -1.065302       0.017904      -0.005269      -0.000621       0.018674       0.001258      -0.012471       0.008653       0.028883      -0.028202      -0.020755      -0.003177       0.023933              9.855710       9.501300      -1.894962       0.431358       6.914481      -3.755455      13.151348           0.000004
           36              C       5.405883       7.274390       4.209254      -0.099039      33.613124 0.44138287E+03  0.10422483E+05                                 9.062108                            7.040174       0.044731       1.984356                    0.999668      29.348674      84.723471       0.615982       0.421097      -1.060598       0.031431      -0.015764       0.002936       0.035285      -0.008230       0.012882       0.005811       0.033330      -0.075305      -0.030206      -0.003157       0.033363             10.221179       9.879949      -1.432809      -0.938897       6.778919      -3.506540      14.004668          -0.000000
           37              C       6.588693       7.177998       3.402610      -0.035488      36.354918 0.42054790E+03  0.97164234E+04                                 9.440210                            6.764488       0.066394       2.031139                    0.999266      26.818783      74.191567       0.649725       0.408024      -1.079418      -0.016162      -0.015192       0.046513       0.051531       0.012649      -0.001962       0.007417       0.001053      -0.018521      -0.014969      -0.001440       0.016410             11.506592      10.168598      -1.565100      -0.218474       7.203674      -4.876341      17.147506           0.000007
           38              C       0.400111       6.695120       3.969389      -0.095088      32.147060 0.41340925E+03  0.95941669E+04                                 8.760560                            6.776653       0.111073       2.009288                    0.999671      28.786222      82.122899       0.633574       0.416564      -1.064500      -0.013971      -0.004112       0.028315       0.031841       0.007174      -0.018598       0.015349       0.014550      -0.026264      -0.030199       0.007395       0.022804              9.951088       9.509153      -1.733565       0.674997       6.962032      -4.063396      13.382078           0.000002
           39              C       0.403032       6.244372       5.317666      -0.107950      33.282412 0.43957137E+03  0.10354955E+05                                 8.985218                            7.005904       0.090654       2.001582                    0.999671      29.161030      83.708810       0.620951       0.418726      -1.063541      -0.010158       0.018023      -0.020570       0.029174      -0.002468       0.021320       0.001941       0.019998      -0.023480      -0.021453      -0.005556       0.027009             10.156266       9.772618      -1.486643      -0.769951       6.914069      -3.646914      13.782111           0.000000
           40              C       6.601105       7.614976       1.994366       0.676048      23.228019 0.22892744E+03  0.46377414E+04                                 7.571915                            5.413960      -0.079405       2.050706                    0.999485      21.186703      58.703392       0.629700       0.480135      -1.015250       0.000399       0.006586      -0.075636       0.075923      -0.010466       0.000659       0.065930      -0.135973      -0.194649      -0.088275      -0.035812       0.124087              9.120514       9.493229       0.055488      -0.203382       5.414800      -3.307493      12.453513           0.000006
           41              C       2.930742       1.284310       2.172331       0.642555      24.029340 0.24251339E+03  0.49803496E+04                                 7.693210                            5.541198      -0.057070       2.044356                    0.999213      21.827460      60.734711       0.628173       0.474791      -1.018902       0.000193       0.002349      -0.071608       0.071647       0.000519       0.002412      -0.078872      -0.117158      -0.215993      -0.103490      -0.022508       0.125998              9.259754       9.837315      -0.432778      -0.044711       5.493833       3.276031      12.448114           0.000005
           42              C       2.890585       1.748828       3.621197      -0.021379      36.482606 0.43398990E+03  0.10096664E+05                                 9.471978                            6.868688       0.070847       2.028284                    0.999220      26.963717      74.621473       0.645816       0.407661      -1.080675      -0.013709       0.022077       0.049826       0.056196       0.008931      -0.001594      -0.004906       0.005533      -0.005797      -0.009694      -0.001961       0.011654             11.526022      10.405776      -1.824171      -0.004424       7.411987       4.905730      16.760304           0.000005
           43              C       1.719456       2.297804       4.158960      -0.100367      32.100297 0.41472866E+03  0.96274625E+04                                 8.732127                            6.784286       0.095389       2.006826                    0.999682      28.724649      81.819886       0.633990       0.416175      -1.065302       0.017904      -0.005269       0.000621       0.018674       0.001258       0.012471      -0.008653       0.028883      -0.028202      -0.020755      -0.003177       0.023932              9.855710       9.501300      -1.894962      -0.431357       6.914481       3.755455      13.151349           0.000003
           44              C       1.755233       2.684290       5.462746      -0.099039      33.613121 0.44138283E+03  0.10422482E+05                                 9.062107                            7.040173       0.044732       1.984356                    0.999668      29.348672      84.723461       0.615982       0.421097      -1.060598       0.031431      -0.015764      -0.002936       0.035285      -0.008230      -0.012882      -0.005811       0.033330      -0.075305      -0.030206      -0.003157       0.033363             10.221178       9.879948      -1.432809       0.938898       6.778918       3.506539      14.004667           0.000001
           45              C       2.938043       2.587898       6.269390      -0.035488      36.354915 0.42054789E+03  0.97164229E+04                                 9.440210                            6.764488       0.066394       2.031139                    0.999266      26.818782      74.191562       0.649725       0.408024      -1.079418      -0.016162      -0.015192      -0.046513       0.051531       0.012649       0.001962      -0.007417       0.001054      -0.018521      -0.014969      -0.001440       0.016410             11.506591      10.168597      -1.565099       0.218475       7.203673       4.876340      17.147503           0.000006
           46              C       4.050761       2.105020       5.702611      -0.095088      32.147040 0.41340897E+03  0.95941584E+04                                 8.760555                            6.776650       0.111075       2.009288                    0.999671      28.786211      82.122845       0.633574       0.416564      -1.064501      -0.013971      -0.004112      -0.028315       0.031841       0.007174       0.018598      -0.015349       0.014550      -0.026262      -0.030199       0.007395       0.022804              9.951081       9.509148      -1.733564      -0.674996       6.962027       4.063392      13.382068           0.000003
           47              C       4.053682       1.654272       4.354334      -0.107950      33.282376 0.43957082E+03  0.10354938E+05                                 8.985209                            7.005898       0.090657       2.001583                    0.999671      29.161011      83.708720       0.620951       0.418726      -1.063541      -0.010158       0.018023       0.020569       0.029174      -0.002468      -0.021320      -0.001941       0.019997      -0.023480      -0.021453      -0.005556       0.027009             10.156255       9.772610      -1.486642       0.769950       6.914063       3.646909      13.782094          -0.000000
           48              C       2.950455       3.024876       7.677634       0.676048      23.228018 0.22892743E+03  0.46377411E+04                                 7.571915                            5.413960      -0.079405       2.050706                    0.999485      21.186702      58.703389       0.629700       0.480135      -1.015250       0.000399       0.006586       0.075636       0.075923      -0.010466      -0.000659      -0.065930      -0.135973      -0.194649      -0.088275      -0.035812       0.124087              9.120514       9.493229       0.055487       0.203382       5.414800       3.307492      12.453512           0.000006
           49              C       6.581392       7.895890      17.171669       0.642555      24.029337 0.24251337E+03  0.49803491E+04                                 7.693210                            5.541198      -0.057070       2.044356                    0.999213      21.827458      60.734708       0.628173       0.474792      -1.018902       0.000193      -0.002348       0.071608       0.071647      -0.000519      -0.002412      -0.078872      -0.117158      -0.215993      -0.103490      -0.022508       0.125998              9.259754       9.837315       0.432778       0.044711       5.493833       3.276031      12.448114           0.000004
           50              C       6.541235       7.431372      15.722803      -0.021379      36.482590 0.43398970E+03  0.10096658E+05                                 9.471976                            6.868687       0.070848       2.028285                    0.999220      26.963710      74.621446       0.645816       0.407661      -1.080675      -0.013710      -0.022076      -0.049826       0.056196      -0.008930       0.001594      -0.004906       0.005533      -0.005797      -0.009694      -0.001961       0.011654             11.526018      10.405773       1.824171       0.004425       7.411985       4.905728      16.760297           0.000005
           51              C       5.370106       6.882396      15.185040      -0.100367      32.100267 0.41472822E+03  0.96274491E+04                                 8.732120                            6.784282       0.095391       2.006827                    0.999682      28.724632      81.819807       0.633991       0.416174      -1.065302       0.017904       0.005269      -0.000621       0.018674      -0.001258      -0.012471      -0.008653       0.028882      -0.028202      -0.020755      -0.003177       0.023932              9.855701       9.501293       1.894960       0.431358       6.914475       3.755451      13.151336           0.000003
           52              C       5.405883       6.495910      13.881254      -0.099039      33.613116 0.44138278E+03  0.10422480E+05                                 9.062105                            7.040172       0.044732       1.984356                    0.999668      29.348671      84.723447       0.615982       0.421097      -1.060598       0.031430       0.015764       0.002936       0.035285       0.008229       0.012882      -0.005811       0.033330      -0.075305      -0.030206      -0.003157       0.033363             10.221175       9.879946       1.432809      -0.938896       6.778917       3.506538      14.004661           0.000001
           53              C       6.588693       6.592302      13.074610      -0.035487      36.354901 0.42054772E+03  0.97164180E+04                                 9.440207                            6.764486       0.066395       2.031139                    0.999266      26.818776      74.191537       0.649725       0.408024      -1.079418      -0.016162       0.015192       0.046512       0.051531      -0.012649      -0.001962      -0.007417       0.001054      -0.018521      -0.014969      -0.001440       0.016410             11.506587      10.168595       1.565100      -0.218473       7.203671       4.876337      17.147495           0.000007
           54              C       0.400111       7.075180      13.641389      -0.095088      32.147038 0.41340893E+03  0.95941573E+04                                 8.760554                            6.776649       0.111075       2.009288                    0.999671      28.786210      82.122841       0.633575       0.416564      -1.064501      -0.013971       0.004112       0.028315       0.031841      -0.007174      -0.018598      -0.015349       0.014549      -0.026263      -0.030199       0.007395       0.022804              9.951081       9.509148       1.733565       0.674997       6.962027       4.063393      13.382067           0.000002
           55              C       0.403032       7.525928      14.989666      -0.107950      33.282395 0.43957113E+03  0.10354947E+05                                 8.985214                            7.005902       0.090655       2.001583                    0.999671      29.161021      83.708767       0.620951       0.418726      -1.063541      -0.010158      -0.018023      -0.020570       0.029174       0.002468       0.021320      -0.001942       0.019998      -0.023480      -0.021453      -0.005556       0.027009             10.156261       9.772614       1.486643      -0.769950       6.914066       3.646912      13.782102           0.000000
           56              C       6.601105       6.155324      11.666366       0.676048      23.228016 0.22892743E+03  0.46377409E+04                                 7.571914                            5.413960      -0.079405       2.050706                    0.999485      21.186701      58.703380       0.629700       0.480135      -1.015250       0.000399      -0.006586      -0.075636       0.075923       0.010466       0.000659      -0.065930      -0.135973      -0.194649      -0.088275      -0.035812       0.124087              9.120512       9.493228      -0.055488      -0.203382       5.414799       3.307491      12.453509           0.000006
           57              O       4.025937       3.552737      11.325912      -0.624235      39.087696 0.54578702E+03  0.13171697E+05                                 9.124846                            7.207093       0.229516       2.109573                    0.998308      28.234646      74.394441       0.711147       0.356885      -1.140521      -0.014219      -0.058830       0.062220       0.086801       0.008608      -0.031711       0.053073      -0.039853      -0.200620      -0.096663       0.023036       0.073626             10.646907      13.049321       2.851161      -5.015923       6.954995      -2.911975      11.936404           0.000000
           58              O       1.803421       3.417788      11.267880      -0.652484      39.427842 0.56393108E+03  0.13698116E+05                                 9.135884                            7.282243       0.311075       2.129189                    0.998429      28.585255      75.146615       0.715049       0.352643      -1.145872       0.020224      -0.076284       0.059024       0.098550      -0.016015       0.041660       0.048484      -0.001845      -0.195496      -0.100113       0.046649       0.053463             10.581679      12.852144      -2.120407       5.218736       6.791154      -2.760189      12.101740           0.000001
           59              O       1.801961       1.422013      17.924150      -0.659050      37.708516 0.55217322E+03  0.13336103E+05                                 8.852056                            7.191006       0.344686       2.139990                    0.998036      28.604016      74.872361       0.722133       0.351184      -1.147571       0.033321       0.061921      -0.045145       0.083562       0.007805      -0.048801       0.052903      -0.023409      -0.174009      -0.100588       0.032604       0.067984             10.144307      12.462735       2.390907      -4.612129       6.913267      -2.582136      11.056919          -0.000002
           60              O       4.017905       1.379784      17.912544      -0.628403      37.309892 0.51347205E+03  0.12194072E+05                                 8.831535                            6.960741       0.275085       2.134543                    0.997366      27.760965      72.364174       0.728868       0.353855      -1.143903      -0.049073       0.061922      -0.043177       0.090037       0.004164       0.032417       0.049219      -0.089350      -0.169726      -0.085810      -0.005721       0.091532             10.246119      12.537885      -2.502396       5.034257       6.907710      -2.990215      11.292762          -0.000000
           61              O       2.848237       5.569627       9.509510      -0.981103      42.210003 0.77705878E+03  0.20464515E+05                                 9.468797                            8.432436      -0.060764       1.969670                    0.994748      33.287641      91.328370       0.677758       0.343150      -1.152904       0.042448       0.094646      -0.138795       0.173274      -0.019310      -0.018660       0.072095      -0.084946       0.197894      -0.079741      -0.038979       0.118720             10.446008      14.619771      -0.615859      -1.027146       7.793526       0.876336       8.924728          -0.000003
           62              O       0.375287       5.627463       8.018088      -0.624234      39.087627 0.54578588E+03  0.13171662E+05                                 9.124833                            7.207084       0.229518       2.109574                    0.998308      28.234625      74.394351       0.711147       0.356885      -1.140522      -0.014219       0.058830      -0.062219       0.086801      -0.008608       0.031711       0.053074      -0.039853      -0.200621      -0.096663       0.023036       0.073626             10.646891      13.049302      -2.851156       5.015915       6.954985      -2.911969      11.936384           0.000001
           63              O       5.454071       5.762412       8.076120      -0.652484      39.427877 0.56393170E+03  0.13698135E+05                                 9.135890                            7.282247       0.311074       2.129189                    0.998429      28.585269      75.146666       0.715049       0.352643      -1.145872       0.020224       0.076284      -0.059024       0.098550       0.016015      -0.041661       0.048484      -0.001845      -0.195497      -0.100113       0.046649       0.053463             10.581686      12.852151       2.120409      -5.218740       6.791159      -2.760192      12.101749           0.000000
           64              O       5.452611       7.758187       1.419850      -0.659050      37.708486 0.55217274E+03  0.13336088E+05                                 8.852050                            7.191002       0.344687       2.139991                    0.998036      28.604008      74.872326       0.722133       0.351184      -1.147571       0.033321      -0.061921       0.045145       0.083562      -0.007804       0.048802       0.052903      -0.023409      -0.174010      -0.100588       0.032604       0.067985             10.144300      12.462727      -2.390905       4.612124       6.913263      -2.582133      11.056910          -0.000001
           65              O       0.367255       7.800416       1.431456      -0.628403      37.309896 0.51347213E+03  0.12194075E+05                                 8.831537                            6.960742       0.275084       2.134543                    0.997366      27.760965      72.364181       0.728868       0.353855      -1.143903      -0.049072      -0.061922       0.043177       0.090037      -0.004164      -0.032417       0.049219      -0.089349      -0.169726      -0.085810      -0.005721       0.091532             10.246121      12.537884       2.502397      -5.034258       6.907712      -2.990216      11.292765          -0.000001
           66              O       6.498887       3.610573       9.834490      -0.981103      42.210024 0.77705920E+03  0.20464529E+05                                 9.468800                            8.432439      -0.060764       1.969670                    0.994748      33.287653      91.328410       0.677758       0.343150      -1.152904       0.042448      -0.094646       0.138795       0.173274       0.019310       0.018660       0.072096      -0.084946       0.197895      -0.079741      -0.038980       0.118721             10.446012      14.619778       0.615860       1.027146       7.793528       0.876336       8.924731          -0.000002
           67              O       4.025937       1.037363       1.653912      -0.624235      39.087638 0.54578610E+03  0.13171668E+05                                 9.124835                            7.207086       0.229518       2.109574                    0.998308      28.234631      74.394370       0.711147       0.356885      -1.140522      -0.014219       0.058830       0.062220       0.086801      -0.008608      -0.031711      -0.053074      -0.039853      -0.200621      -0.096663       0.023037       0.073626             10.646892      13.049305      -2.851156      -5.015915       6.954986       2.911969      11.936386           0.000000
           68              O       1.803421       1.172312       1.595880      -0.652484      39.427842 0.56393112E+03  0.13698117E+05                                 9.135884                            7.282243       0.311075       2.129189                    0.998429      28.585255      75.146617       0.715049       0.352643      -1.145872       0.020224       0.076284       0.059024       0.098550       0.016015       0.041661      -0.048484      -0.001845      -0.195496      -0.100113       0.046649       0.053463             10.581680      12.852143       2.120407       5.218736       6.791155       2.760189      12.101741           0.000000
           69              O       1.801961       3.168087       8.252150      -0.659050      37.708476 0.55217256E+03  0.13336083E+05                                 8.852049                            7.191001       0.344687       2.139991                    0.998036      28.604001      74.872307       0.722133       0.351184      -1.147571       0.033321      -0.061921      -0.045145       0.083562      -0.007804      -0.048801      -0.052903      -0.023409      -0.174010      -0.100588       0.032604       0.067985             10.144299      12.462726      -2.390905      -4.612124       6.913262       2.582133      11.056908          -0.000002
           70              O       4.017905       3.210316       8.240544      -0.628403      37.309890 0.51347203E+03  0.12194072E+05                                 8.831536                            6.960741       0.275085       2.134543                    0.997366      27.760962      72.364170       0.728868       0.353855      -1.143903      -0.049072      -0.061923      -0.043177       0.090037      -0.004164       0.032417      -0.049219      -0.089350      -0.169726      -0.085810      -0.005721       0.091532             10.246119      12.537885       2.502396       5.034257       6.907711       2.990215      11.292763          -0.000000
           71              O       2.848237       8.200673      19.181510      -0.981103      42.209977 0.77705819E+03  0.20464495E+05                                 9.468792                            8.432433      -0.060762       1.969671                    0.994748      33.287634      91.328333       0.677759       0.343150      -1.152904       0.042448      -0.094647      -0.138795       0.173274       0.019310      -0.018660      -0.072096      -0.084946       0.197894      -0.079741      -0.038979       0.118720             10.446003      14.619762       0.615859      -1.027145       7.793523      -0.876336       8.924724          -0.000002
           72              O       0.375287       8.142837      17.690088      -0.624234      39.087637 0.54578610E+03  0.13171668E+05                                 9.124835                            7.207086       0.229517       2.109574                    0.998308      28.234628      74.394368       0.711147       0.356885      -1.140522      -0.014219      -0.058830      -0.062219       0.086801       0.008608       0.031711      -0.053074      -0.039853      -0.200621      -0.096663       0.023036       0.073626             10.646893      13.049304       2.851157       5.015915       6.954988       2.911970      11.936388           0.000000
           73              O       5.454071       8.007888      17.748120      -0.652484      39.427818 0.56393076E+03  0.13698106E+05                                 9.135879                            7.282240       0.311076       2.129189                    0.998429      28.585252      75.146594       0.715049       0.352643      -1.145872       0.020224      -0.076284      -0.059024       0.098550      -0.016015      -0.041661      -0.048484      -0.001845      -0.195497      -0.100113       0.046649       0.053463             10.581672      12.852135      -2.120405      -5.218731       6.791151       2.760186      12.101731           0.000001
           74              O       5.452611       6.012113      11.091850      -0.659050      37.708502 0.55217303E+03  0.13336097E+05                                 8.852054                            7.191005       0.344686       2.139990                    0.998036      28.604011      74.872345       0.722133       0.351184      -1.147571       0.033321       0.061921       0.045145       0.083562       0.007805       0.048801      -0.052902      -0.023409      -0.174010      -0.100588       0.032604       0.067984             10.144304      12.462732       2.390906       4.612126       6.913266       2.582134      11.056914          -0.000002
           75              O       0.367255       5.969884      11.103456      -0.628402      37.309855 0.51347150E+03  0.12194056E+05                                 8.831529                            6.960736       0.275086       2.134543                    0.997366      27.760954      72.364130       0.728868       0.353855      -1.143903      -0.049073       0.061922       0.043177       0.090037       0.004164      -0.032417      -0.049219      -0.089350      -0.169726      -0.085810      -0.005721       0.091532             10.246111      12.537875      -2.502394      -5.034252       6.907706       2.990211      11.292751           0.000000
           76              O       6.498887       0.979527       0.162490      -0.981103      42.210013 0.77705897E+03  0.20464522E+05                                 9.468799                            8.432438      -0.060764       1.969670                    0.994748      33.287645      91.328389       0.677758       0.343150      -1.152904       0.042448       0.094646       0.138795       0.173274      -0.019310       0.018660      -0.072095      -0.084945       0.197895      -0.079741      -0.038980       0.118720             10.446011      14.619774      -0.615860       1.027146       7.793527      -0.876337       8.924731          -0.000003

******************************************************
Auxiliary information for the entire system
The total spin magnetic moment of the unit cell is   0.000179
The total net atomic charge of the unit cell is   0.000003
Accuracy of reproducing the electrostatic potential in the unit cell:
  The inner radius (bohr) =    5.0000
  The outer radius (bohr) =   12.0000
  Valid grid points have density less than (e/(bohr^3)) =    0.0001
  The number of valid grid points were=        35884
  The rms potential error without charges in kcal/mol is=      2.30720
  The rms potential error with partial charges in kcal/mol is=      1.04779
  The RRMSE value at monopole order=      0.45414
  The rms potential error with partial charges and cloud penetration in kcal/mol is=      1.06576
  The RRMSE value at monopole order with cloud penetration is=      0.46193
  The rms potential error with partial charges and atomic dipoles in kcal/mol is=      0.70355
  The RRMSE value at dipole order=      0.30494
  The rms potential error with partial charges, atomic dipoles and cloud penetration in kcal/mol is=      0.72144
  The RRMSE value at dipole order with cloud penetration=      0.31269

******************************************************
The electron densities and ab initio electrostatic potential were computed in VASP using the PBE functional and
projector augmented wave method. See the main text of the journal article for a description of computational details.
The atomic charges, dipoles, and quadrupoles were computed with the DDEC6 method as described in
(a) T. A. Manz and N. Gabaldon Limas, RSC Adv. 6 (2016) 47771-47801 DOI: 10.1039/c6ra04656h
(b) N. Gabaldon Limas and T. A. Manz, RSC Adv. 8 (2018) 2678-2707 DOI: 10.1039/c7ra11829e.
For each atom in the material, the electron cloud parameters were fit to the spherically averaged atom-in-material
electron density using radial positions for which this density was between 10^-4 and 10^-2 electrons per cubic bohr.
The polarizabilities, dispersion coefficients, and quantum Drude oscillator (QDO) parameters were fit using the MCLF method.
The magnetic structure of the system was optimized in VASP from the default ferromagnetic initial guess using spin polarization.
The atomic spin moments (ASMs) were computed on this optimized magnetic structure using the DDEC6 partition as inputs
to the method of T. A. Manz and D. S. Sholl, J. Chem. Theory Comput. 7 (2011) 4146-4164 DOI: 10.1021/ct200539n.
The RMSE and RRMSE were computed using a uniform grid with Ewald summation.
