# Supplementary material for: A collection of forcefield precursors for metal–organic frameworks
Source: RSC Adv. 2019 Nov 13;9(63):36492–507. doi: 10.1039/c9ra07327b (PMC9075174; doi:10.1039/c9ra07327b)
Supplement: RA-009-C9RA07327B-s5878 [file RA-009-C9RA07327B-s5878.xyz]

   26
jmolscript: load "" {1 1 1} spacegroup "x,y,z" unitcell [{      8.507000     0.000000     0.000000 }, {      2.714020     9.377139     0.000000 }, {      2.361087     4.263466     9.016104 }]
Nd     7.758175     6.599863     1.448888     1.969366
Nd     5.823932     7.040742     7.567216     1.969366
C      3.970670     9.544106     8.590544     0.519798
C      4.971630     0.249018     0.098276     0.533143
C      6.527019     7.530305     4.365598     0.519286
C      5.196288     4.649865     0.661782     0.540293
C      9.611437     4.096499     0.425560     0.519801
C      8.610477    13.391587     8.917828     0.533142
C      7.055088     6.110300     4.650506     0.519285
C      8.385819     8.990740     8.354322     0.540294
O     12.069216    10.681679     8.916025    -0.499488
O      8.479442     8.846222     0.679814    -0.519728
O      6.695813     7.974721     3.203422    -0.530904
O      5.638696     5.310648     1.622899    -0.503017
O      7.600989     5.656867     8.678902    -0.500383
O      4.748503     9.276824     7.646558    -0.505562
O      4.175128     3.958001     0.648258    -0.516977
O      5.971676     8.124252     5.312288    -0.505827
O      1.512891     2.958926     0.100079    -0.499489
O      5.102665     4.794383     8.336290    -0.519728
O      6.886294     5.665884     5.812682    -0.530903
O      7.943411     8.329957     7.393205    -0.503017
O      5.981118     7.983738     0.337202    -0.500383
O      8.833604     4.363781     1.369546    -0.505563
O      9.406979     9.682604     8.367846    -0.516977
O      7.610431     5.516353     3.703816    -0.505827

The following XYZ coordinates are in angstroms. Other properties are in atomic units.
The sperically averaged electron density of each atom fit to a function of the form exp(a - br)
eigen_1, eigen_2 and eigen_3 are the three eigenvalues of traceless quadrupole moment tensor
  atom number  atomic symbol              X              Y              Z     net charge C6 coefficient C8 coefficient C10 coefficient fluctuating dipole atomic polarizability isotropic forcefield polarizability              a              b squared Pearson coefficient          <r^3>          <r^4>         wp_QDO          m_QDO          q_QDO       dipole_x       dipole_y       dipole_z         dipole            Qxy            Qxz            Qyz     Q(x^2-y^2)  Q(3z^2 - R^2)        eigen_1        eigen_2        eigen_3 static polarizability      alpha(xx)      alpha(xy)      alpha(xz)      alpha(yy)      alpha(yz)      alpha(zz) atomic spin moment
            1             Nd       7.758175       6.599863       1.448888       1.969366     155.514022 0.38781017E+04  0.14059725E+06                                18.825808                           16.659014       2.789350       2.499193                    0.999781      88.371651     217.433017       0.629561       0.268356      -1.331122       0.010436       0.010252       0.009938       0.017686       0.073072       0.089038      -0.007242       0.142194      -0.079397      -0.116045      -0.035787       0.151831             21.292385      18.641241      -2.566221      -2.553456      22.552941       2.404018      22.682972           0.022318
            2             Nd       5.823932       7.040742       7.567216       1.969366     155.514135 0.38781052E+04  0.14059741E+06                                18.825818                           16.659022       2.789350       2.499193                    0.999781      88.371668     217.433093       0.629561       0.268356      -1.331122      -0.010436      -0.010251      -0.009938       0.017685       0.073072       0.089038      -0.007242       0.142194      -0.079398      -0.116044      -0.035787       0.151831             21.292397      18.641252      -2.566221      -2.553459      22.552951       2.404019      22.682988           0.022317
            3              C       3.970670       9.544106       8.590544       0.519798      24.394084 0.27783292E+03  0.58721439E+04                                 7.584812                            5.854499      -0.017200       2.044084                    0.999324      22.822864      63.332012       0.626421       0.462623      -1.030919       0.040441       0.104973      -0.078457       0.137151       0.040421       0.114897      -0.012996       0.114675       0.045101      -0.112457      -0.038515       0.150972              8.653131       9.013782      -2.287926      -3.491892       9.585721       0.848598       7.359889           0.041283
            4              C       4.971630       0.249018       0.098276       0.533143      24.018451 0.26049233E+03  0.54028361E+04                                 7.461763                            5.636641       0.290654       2.157643                    0.999650      22.021315      59.995642       0.645658       0.457380      -1.036695       0.127532       0.039727       0.013232       0.134230      -0.009249      -0.056139       0.093440       0.025712       0.293411      -0.108615      -0.047965       0.156581              8.667405       7.961982       0.079419       1.042965      12.191241      -3.362523       5.848993           0.041535
            5              C       6.527019       7.530305       4.365598       0.519286      25.109754 0.26824127E+03  0.56084785E+04                                 7.674597                            5.717561       0.171745       2.109750                    0.999641      22.477387      61.628409       0.641002       0.457012      -1.036164      -0.044070       0.129748      -0.027546       0.139769       0.071233       0.083866       0.022862       0.105289      -0.245366      -0.115792      -0.043902       0.159694              8.982718       5.231979      -1.467754      -2.007376       7.807933       0.109651      13.908242           0.034881
            6              C       5.196288       4.649865       0.661782       0.540293      23.223680 0.25726106E+03  0.53316029E+04                                 7.337149                            5.637947       0.217215       2.136629                    0.999648      22.064932      60.549914       0.637857       0.463339      -1.030940      -0.065394      -0.009457       0.111771       0.129841      -0.109131       0.016159      -0.064209      -0.085730      -0.128406      -0.106662      -0.051418       0.158079              8.389703       9.538804       3.672112       0.776008       7.430652       2.200725       8.199655           0.049743
            7              C       9.611437       4.096499       0.425560       0.519801      24.394060 0.27783259E+03  0.58721354E+04                                 7.584809                            5.854496      -0.017201       2.044084                    0.999324      22.822852      63.331981       0.626421       0.462623      -1.030919      -0.040441      -0.104973       0.078457       0.137150       0.040421       0.114897      -0.012996       0.114675       0.045101      -0.112456      -0.038515       0.150971              8.653127       9.013778      -2.287925      -3.491890       9.585717       0.848598       7.359886           0.041283
            8              C       8.610477      13.391587       8.917828       0.533142      24.018458 0.26049241E+03  0.54028383E+04                                 7.461765                            5.636642       0.290653       2.157643                    0.999650      22.021319      59.995659       0.645657       0.457380      -1.036695      -0.127532      -0.039727      -0.013232       0.134230      -0.009249      -0.056139       0.093440       0.025712       0.293411      -0.108615      -0.047965       0.156581              8.667408       7.961984       0.079419       1.042965      12.191246      -3.362524       5.848994           0.041535
            9              C       7.055088       6.110300       4.650506       0.519285      25.109774 0.26824152E+03  0.56084849E+04                                 7.674601                            5.717564       0.171745       2.109750                    0.999641      22.477398      61.628445       0.641002       0.457012      -1.036164       0.044070      -0.129748       0.027546       0.139769       0.071233       0.083866       0.022862       0.105289      -0.245366      -0.115792      -0.043902       0.159695              8.982723       5.231982      -1.467755      -2.007377       7.807937       0.109652      13.908249           0.034880
           10              C       8.385819       8.990740       8.354322       0.540294      23.223664 0.25726085E+03  0.53315973E+04                                 7.337145                            5.637944       0.217215       2.136630                    0.999648      22.064921      60.549871       0.637857       0.463339      -1.030940       0.065394       0.009457      -0.111771       0.129840      -0.109131       0.016158      -0.064208      -0.085729      -0.128406      -0.106662      -0.051418       0.158079              8.389698       9.538798       3.672109       0.776007       7.430648       2.200723       8.199650           0.049743
           11              O      12.069216      10.681679       8.916025      -0.499488      31.203819 0.43370127E+03  0.98675939E+04                                 7.798092                            6.394719       0.522128       2.228749                    0.998675      26.384560      67.176764       0.761381       0.353577      -1.144866       0.074315       0.014042      -0.095817       0.122069      -0.014348       0.030471       0.032505       0.015875      -0.064935      -0.058480       0.022886       0.035594              8.845375       8.653139      -3.593944      -1.687792      12.130744       1.914822       5.752242           0.109644
           12              O       8.479442       8.846222       0.679814      -0.519728      29.879367 0.41941726E+03  0.94658823E+04                                 7.553717                            6.269402       0.532581       2.230197                    0.998233      26.514420      67.301411       0.772243       0.351429      -1.146267       0.052273       0.092927      -0.046006       0.116123      -0.052198      -0.013200       0.006573      -0.037971       0.076908      -0.068895       0.019098       0.049797              8.478382       7.802579      -2.798341       1.638719      11.077834      -2.895704       6.554733           0.089287
           13              O       6.695813       7.974721       3.203422      -0.530904      33.637374 0.45139433E+03  0.10367708E+05                                 8.192700                            6.506149       0.504792       2.210857                    0.998857      26.892841      68.673692       0.758327       0.351660      -1.147043      -0.073766       0.073801       0.067883       0.124484       0.036344       0.013594       0.001757       0.043340       0.075400      -0.055224       0.014770       0.040453              9.617049       5.348416       0.038368      -1.559427       6.728969      -2.178628      16.773762           0.088790
           14              O       5.638696       5.310648       1.622899      -0.503017      31.704064 0.44195900E+03  0.10102528E+05                                 7.893977                            6.473638       0.488348       2.221365                    0.998257      26.362292      67.266648       0.753550       0.355587      -1.143297      -0.088569      -0.050848       0.023124       0.104713      -0.018372       0.043581      -0.001816      -0.055048      -0.042716      -0.062578       0.016703       0.045875              8.968298       7.912079       2.902218       2.960145       8.433906       3.773053      10.558911           0.112015
           15              O       7.600989       5.656867       8.678902      -0.500383      32.967887 0.44826898E+03  0.10271981E+05                                 8.100972                            6.505659       0.530297       2.230853                    0.998836      26.392454      67.187613       0.754945       0.354059      -1.145773       0.091178      -0.051872       0.035210       0.110653      -0.001555      -0.021421       0.011333      -0.070157       0.113711      -0.058788       0.011911       0.046878              9.467738       6.088579       1.279050      -0.086916      15.639023      -3.497119       6.675612           0.108156
           16              O       4.748503       9.276824       7.646558      -0.505562      31.986423 0.44726821E+03  0.10271025E+05                                 7.983229                            6.533877       0.447948       2.202702                    0.998245      26.675276      68.582725       0.745170       0.357936      -1.139576      -0.026457       0.117882      -0.015528       0.121809      -0.016681       0.003059       0.019859       0.074209       0.084304      -0.059335       0.026424       0.032911              9.125640      10.784254      -2.600719      -4.387778       6.941590       1.904192       9.651077           0.102401
           17              O       4.175128       3.958001       0.648258      -0.516977      31.635929 0.45094043E+03  0.10375560E+05                                 7.906644                            6.563516       0.465848       2.207061                    0.998742      26.716081      68.733323       0.743068       0.358249      -1.139435       0.020702       0.037431       0.099361       0.108177      -0.010268       0.022310      -0.021369      -0.013277      -0.153449      -0.061092       0.014210       0.046882              8.936667      12.561532       4.032544       1.132831       8.382584       1.037437       5.865884           0.087166
           18              O       5.971676       8.124252       5.312288      -0.505827      31.949061 0.42721603E+03  0.96849876E+04                                 7.926181                            6.336092       0.459330       2.205754                    0.998310      26.489720      67.356592       0.766704       0.352393      -1.145650       0.022945       0.085831      -0.085244       0.123126       0.014134       0.001980       0.043482       0.061436       0.049442      -0.064325       0.020398       0.043927              9.225407       6.582913      -1.613723      -3.007575       6.913766       3.073344      14.179542           0.085635
           19              O       1.512891       2.958926       0.100079      -0.499489      31.203881 0.43370228E+03  0.98676231E+04                                 7.798105                            6.394728       0.522126       2.228748                    0.998675      26.384576      67.176838       0.761380       0.353577      -1.144865      -0.074315      -0.014042       0.095817       0.122069      -0.014348       0.030471       0.032505       0.015875      -0.064937      -0.058480       0.022886       0.035594              8.845390       8.653155      -3.593952      -1.687796      12.130765       1.914826       5.752251           0.109645
           20              O       5.102665       4.794383       8.336290      -0.519728      29.879375 0.41941738E+03  0.94658857E+04                                 7.553719                            6.269404       0.532581       2.230198                    0.998233      26.514419      67.301415       0.772243       0.351429      -1.146267      -0.052273      -0.092928       0.046006       0.116123      -0.052198      -0.013200       0.006573      -0.037971       0.076907      -0.068895       0.019098       0.049797              8.478385       7.802581      -2.798342       1.638719      11.077838      -2.895705       6.554735           0.089287
           21              O       6.886294       5.665884       5.812682      -0.530903      33.637359 0.45139408E+03  0.10367701E+05                                 8.192698                            6.506148       0.504792       2.210858                    0.998857      26.892834      68.673670       0.758327       0.351660      -1.147043       0.073766      -0.073801      -0.067883       0.124484       0.036344       0.013594       0.001757       0.043340       0.075400      -0.055224       0.014770       0.040453              9.617046       5.348414       0.038368      -1.559426       6.728967      -2.178627      16.773756           0.088790
           22              O       7.943411       8.329957       7.393205      -0.503017      31.704065 0.44195906E+03  0.10102530E+05                                 7.893977                            6.473639       0.488348       2.221365                    0.998257      26.362294      67.266654       0.753550       0.355587      -1.143297       0.088569       0.050848      -0.023124       0.104712      -0.018372       0.043581      -0.001816      -0.055048      -0.042715      -0.062578       0.016703       0.045875              8.968298       7.912078       2.902218       2.960145       8.433905       3.773053      10.558912           0.112015
           23              O       5.981118       7.983738       0.337202      -0.500383      32.967885 0.44826893E+03  0.10271980E+05                                 8.100972                            6.505658       0.530298       2.230853                    0.998836      26.392454      67.187611       0.754945       0.354059      -1.145773      -0.091178       0.051873      -0.035210       0.110653      -0.001555      -0.021421       0.011333      -0.070157       0.113711      -0.058788       0.011911       0.046878              9.467738       6.088578       1.279050      -0.086916      15.639023      -3.497119       6.675612           0.108156
           24              O       8.833604       4.363781       1.369546      -0.505563      31.986457 0.44726874E+03  0.10271041E+05                                 7.983236                            6.533882       0.447948       2.202702                    0.998245      26.675284      68.582762       0.745169       0.357936      -1.139576       0.026457      -0.117882       0.015528       0.121808      -0.016680       0.003059       0.019859       0.074209       0.084303      -0.059335       0.026424       0.032911              9.125649      10.784265      -2.600723      -4.387784       6.941597       1.904195       9.651085           0.102401
           25              O       9.406979       9.682604       8.367846      -0.516977      31.635910 0.45094013E+03  0.10375551E+05                                 7.906640                            6.563513       0.465849       2.207062                    0.998742      26.716079      68.733304       0.743068       0.358249      -1.139435      -0.020701      -0.037431      -0.099361       0.108177      -0.010268       0.022310      -0.021369      -0.013277      -0.153448      -0.061092       0.014210       0.046882              8.936662      12.561525       4.032541       1.132830       8.382580       1.037436       5.865881           0.087166
           26              O       7.610431       5.516353       3.703816      -0.505827      31.949044 0.42721575E+03  0.96849797E+04                                 7.926178                            6.336090       0.459330       2.205754                    0.998310      26.489713      67.356567       0.766704       0.352393      -1.145650      -0.022945      -0.085831       0.085244       0.123126       0.014134       0.001980       0.043482       0.061437       0.049442      -0.064325       0.020398       0.043927              9.225404       6.582911      -1.613723      -3.007574       6.913764       3.073343      14.179536           0.085635

******************************************************
Auxiliary information for the entire system
The total spin magnetic moment of the unit cell is   1.945709
The total net atomic charge of the unit cell is   0.000001
Accuracy of reproducing the electrostatic potential in the unit cell:
  The inner radius (bohr) =    5.0000
  The outer radius (bohr) =   12.0000
  Valid grid points have density less than (e/(bohr^3)) =    0.0001
  The number of valid grid points were=        63016
  The rms potential error without charges in kcal/mol is=      8.73275
  The rms potential error with partial charges in kcal/mol is=      2.47498
  The RRMSE value at monopole order=      0.28341
  The rms potential error with partial charges and cloud penetration in kcal/mol is=      2.47586
  The RRMSE value at monopole order with cloud penetration is=      0.28351
  The rms potential error with partial charges and atomic dipoles in kcal/mol is=      0.66155
  The RRMSE value at dipole order=      0.07575
  The rms potential error with partial charges, atomic dipoles and cloud penetration in kcal/mol is=      0.65393
  The RRMSE value at dipole order with cloud penetration=      0.07488

******************************************************
The electron densities and ab initio electrostatic potential were computed in VASP using the PBE functional and
projector augmented wave method. See the main text of the journal article for a description of computational details.
The atomic charges, dipoles, and quadrupoles were computed with the DDEC6 method as described in
(a) T. A. Manz and N. Gabaldon Limas, RSC Adv. 6 (2016) 47771-47801 DOI: 10.1039/c6ra04656h
(b) N. Gabaldon Limas and T. A. Manz, RSC Adv. 8 (2018) 2678-2707 DOI: 10.1039/c7ra11829e.
For each atom in the material, the electron cloud parameters were fit to the spherically averaged atom-in-material
electron density using radial positions for which this density was between 10^-4 and 10^-2 electrons per cubic bohr.
The polarizabilities, dispersion coefficients, and quantum Drude oscillator (QDO) parameters were fit using the MCLF method.
The magnetic structure of the system was optimized in VASP from the default ferromagnetic initial guess using spin polarization.
The atomic spin moments (ASMs) were computed on this optimized magnetic structure using the DDEC6 partition as inputs
to the method of T. A. Manz and D. S. Sholl, J. Chem. Theory Comput. 7 (2011) 4146-4164 DOI: 10.1021/ct200539n.
The RMSE and RRMSE were computed using a uniform grid with Ewald summation.
