# Supplementary material for: A collection of forcefield precursors for metal–organic frameworks
Source: RSC Adv. 2019 Nov 13;9(63):36492–507. doi: 10.1039/c9ra07327b (PMC9075174; doi:10.1039/c9ra07327b)
Supplement: RA-009-C9RA07327B-s5879 [file RA-009-C9RA07327B-s5879.xyz]

   26
jmolscript: load "" {1 1 1} spacegroup "x,y,z" unitcell [{      8.520000     0.000000     0.000000 }, {      2.664361     9.129145     0.000000 }, {      2.427322     4.232707     8.888864 }]
Gd     7.744779     6.410187     1.421329     1.925045
Gd     5.866904     6.951665     7.467535     1.925048
C      3.989030     9.389814     8.459532     0.521014
C      4.981502     0.272681     0.129777     0.548034
C      6.550490     7.401803     4.294210     0.526359
C      5.180475     4.537857     0.666665     0.536063
C      9.622653     3.972038     0.429332     0.521013
C      8.630181    13.089171     8.759087     0.548034
C      7.061193     5.960049     4.594654     0.526356
C      8.431208     8.823995     8.222199     0.536061
O     12.072346    10.518736     8.750198    -0.499997
O      8.425660     8.620261     0.695109    -0.503199
O      6.721512     7.812443     3.112880    -0.532989
O      5.669566     5.165953     1.644440    -0.514626
O      7.638040     5.658767     8.605309    -0.488470
O      4.810347     9.135980     7.531534    -0.516830
O      4.124641     3.880600     0.653332    -0.513024
O      6.004612     8.004396     5.233763    -0.487376
O      1.539337     2.843116     0.138666    -0.499998
O      5.186023     4.741591     8.193755    -0.503200
O      6.890171     5.549409     5.775984    -0.532990
O      7.942117     8.195899     7.244424    -0.514626
O      5.973643     7.703085     0.283555    -0.488470
O      8.801336     4.225872     1.357330    -0.516830
O      9.487042     9.481252     8.235532    -0.513024
O      7.607071     5.357456     3.655101    -0.487376

The following XYZ coordinates are in angstroms. Other properties are in atomic units.
The sperically averaged electron density of each atom fit to a function of the form exp(a - br)
eigen_1, eigen_2 and eigen_3 are the three eigenvalues of traceless quadrupole moment tensor
  atom number  atomic symbol              X              Y              Z     net charge C6 coefficient C8 coefficient C10 coefficient fluctuating dipole atomic polarizability isotropic forcefield polarizability              a              b squared Pearson coefficient          <r^3>          <r^4>         wp_QDO          m_QDO          q_QDO       dipole_x       dipole_y       dipole_z         dipole            Qxy            Qxz            Qyz     Q(x^2-y^2)  Q(3z^2 - R^2)        eigen_1        eigen_2        eigen_3 static polarizability      alpha(xx)      alpha(xy)      alpha(xz)      alpha(yy)      alpha(yz)      alpha(zz) atomic spin moment
            1             Gd       7.744779       6.410187       1.421329       1.925045     149.290989 0.36117918E+04  0.12892354E+06                                18.931020                           16.615777       1.894619       2.296558                    0.996502      81.713165     200.964153       0.598614       0.286649      -1.306417       0.023786       0.010823       0.017344       0.031364       0.078395       0.106981      -0.005855       0.151861      -0.064501      -0.129643      -0.040685       0.170328             21.558572      19.019482      -2.748399      -2.596595      22.860539       2.561781      22.795693           0.005722
            2             Gd       5.866904       6.951665       7.467535       1.925048     149.290494 0.36117766E+04  0.12892285E+06                                18.930968                           16.615733       1.894635       2.296563                    0.996502      81.713082     200.963761       0.598615       0.286648      -1.306418      -0.023786      -0.010823      -0.017344       0.031364       0.078395       0.106981      -0.005856       0.151861      -0.064500      -0.129643      -0.040685       0.170328             21.558512      19.019428      -2.748392      -2.596585      22.860485       2.561769      22.795622           0.005721
            3              C       3.989030       9.389814       8.459532       0.521014      24.678039 0.27838319E+03  0.58849850E+04                                 7.638575                            5.856062      -0.034777       2.037544                    0.999324      22.816051      63.259896       0.627197       0.461955      -1.031589       0.038999       0.105881      -0.082977       0.140060       0.046711       0.114317      -0.007168       0.114816       0.052752      -0.112674      -0.040139       0.152813              8.768265       9.402058      -2.539761      -3.486569       9.678125       0.709234       7.224610          -0.017518
            4              C       4.981502       0.272681       0.129777       0.548034      23.728825 0.25382389E+03  0.52286779E+04                                 7.405032                            5.573439       0.337059       2.179141                    0.999659      21.720744      58.907610       0.647890       0.458929      -1.036181       0.125261       0.041902       0.019965       0.133584      -0.008846      -0.060327       0.087155       0.036034       0.289756      -0.108133      -0.045258       0.153390              8.635138       7.542555      -0.121230       1.144414      12.532813      -3.364524       5.830047           0.056981
            5              C       6.550490       7.401803       4.294210       0.526359      25.189670 0.26800063E+03  0.55948586E+04                                 7.672296                            5.705666       0.184506       2.115404                    0.999621      22.331374      60.919996       0.644087       0.455521      -1.038369      -0.039509       0.131890      -0.031052       0.141139       0.069289       0.082023       0.019522       0.105824      -0.244410      -0.114547      -0.041957       0.156504              9.010607       5.145938      -1.385803      -1.997195       7.652149       0.276328      14.233734           0.038582
            6              C       5.180475       4.537857       0.666665       0.536063      23.975920 0.26613117E+03  0.55595098E+04                                 7.490155                            5.729514       0.178052       2.120912                    0.999421      22.259441      61.224312       0.633861       0.462563      -1.031902      -0.066734      -0.006702       0.114830       0.132982      -0.106724       0.013825      -0.062803      -0.100716      -0.135913      -0.105882      -0.052853       0.158735              8.614387      10.002915       3.802186       0.992555       7.486164       2.238682       8.354083          -0.001492
            7              C       9.622653       3.972038       0.429332       0.521013      24.678015 0.27838292E+03  0.58849775E+04                                 7.638569                            5.856059      -0.034773       2.037545                    0.999324      22.816031      63.259815       0.627197       0.461955      -1.031589      -0.038999      -0.105880       0.082977       0.140060       0.046711       0.114317      -0.007168       0.114816       0.052752      -0.112674      -0.040139       0.152813              8.768258       9.402049      -2.539756      -3.486565       9.678118       0.709232       7.224605          -0.017525
            8              C       8.630181      13.089171       8.759087       0.548034      23.728821 0.25382383E+03  0.52286766E+04                                 7.405032                            5.573439       0.337059       2.179141                    0.999659      21.720743      58.907614       0.647890       0.458929      -1.036181      -0.125261      -0.041902      -0.019965       0.133584      -0.008846      -0.060327       0.087155       0.036034       0.289756      -0.108133      -0.045258       0.153390              8.635139       7.542555      -0.121231       1.144414      12.532814      -3.364525       5.830047           0.056982
            9              C       7.061193       5.960049       4.594654       0.526356      25.189698 0.26800099E+03  0.55948680E+04                                 7.672302                            5.705670       0.184506       2.115403                    0.999621      22.331389      60.920048       0.644087       0.455521      -1.038369       0.039509      -0.131890       0.031052       0.141139       0.069289       0.082023       0.019522       0.105824      -0.244411      -0.114547      -0.041957       0.156504              9.010614       5.145941      -1.385804      -1.997196       7.652155       0.276328      14.233745           0.038583
           10              C       8.431208       8.823995       8.222199       0.536061      23.975941 0.26613142E+03  0.55595165E+04                                 7.490160                            5.729518       0.178052       2.120912                    0.999421      22.259455      61.224366       0.633861       0.462563      -1.031902       0.066734       0.006702      -0.114830       0.132982      -0.106724       0.013826      -0.062803      -0.100716      -0.135913      -0.105882      -0.052853       0.158735              8.614393      10.002923       3.802189       0.992556       7.486169       2.238684       8.354088          -0.001492
           11              O      12.072346      10.518736       8.750198      -0.499997      31.005805 0.42402316E+03  0.95887421E+04                                 7.743519                            6.301903       0.553721       2.240507                    0.998774      26.253014      66.539052       0.771168       0.351225      -1.147301       0.073149       0.012133      -0.097757       0.122697      -0.014643       0.040939       0.038992       0.021183      -0.062344      -0.070005       0.021911       0.048093              8.841032       8.883922      -3.811725      -1.697980      12.011892       1.763827       5.627283          -0.024639
           12              O       8.425660       8.620261       0.695109      -0.503199      28.877192 0.39673334E+03  0.88255647E+04                                 7.360504                            6.079791       0.543420       2.243451                    0.998301      25.990987      65.382968       0.788048       0.349390      -1.148555       0.058436       0.088838      -0.040527       0.113795      -0.046182      -0.019314       0.007750      -0.028090       0.083114      -0.063474       0.013931       0.049543              8.284891       7.478927      -2.718366       1.525043      10.985305      -2.829920       6.390440           0.099329
           13              O       6.721512       7.812443       3.112880      -0.532989      33.683191 0.44922357E+03  0.10294224E+05                                 8.172231                            6.466270       0.553349       2.227061                    0.999091      26.810335      68.142145       0.765770       0.349041      -1.150439      -0.074200       0.078758       0.064402       0.125921       0.037521       0.012838      -0.001019       0.044585       0.074680      -0.056742       0.017387       0.039355              9.634299       5.303549       0.030960      -1.575962       6.615171      -1.935930      16.984177           0.068769
           14              O       5.669566       5.165953       1.644440      -0.514626      32.802361 0.45837901E+03  0.10572034E+05                                 8.077564                            6.590355       0.463895       2.208252                    0.998160      26.658056      68.287813       0.747391       0.355324      -1.143706      -0.088783      -0.052461       0.024429       0.105978      -0.022249       0.052954      -0.001343      -0.061797      -0.042569      -0.074359       0.021063       0.053295              9.228769       8.362961       3.081330       3.259231       8.463213       3.709269      10.860133           0.004143
           15              O       7.638040       5.658767       8.605309      -0.488470      32.845850 0.43979723E+03  0.10026530E+05                                 8.076565                            6.441240       0.593229       2.257715                    0.998942      26.101768      66.205558       0.759434       0.353767      -1.146394       0.095843      -0.041003       0.038706       0.111200       0.000199      -0.024776       0.013259      -0.061845       0.104877      -0.055414       0.008748       0.046666              9.487448       5.944108       1.059542       0.047202      15.985092      -3.371742       6.533145           0.114647
           16              O       4.810347       9.135980       7.531534      -0.516830      32.606230 0.45545229E+03  0.10498159E+05                                 8.067554                            6.572890       0.472730       2.206489                    0.998438      26.845125      68.969824       0.747024       0.355714      -1.142256      -0.024809       0.123617      -0.013992       0.126855      -0.013889      -0.001531       0.024520       0.084573       0.091495      -0.065747       0.026530       0.039217              9.275365      11.273358      -2.754033      -4.463680       7.039606       1.856765       9.513130          -0.036142
           17              O       4.124641       3.880600       0.653332      -0.513024      32.179219 0.45818499E+03  0.10580706E+05                                 7.999761                            6.613456       0.471282       2.207878                    0.998764      26.762616      68.901271       0.740943       0.357971      -1.140047       0.020644       0.037774       0.099451       0.108367      -0.010311       0.020690      -0.025212      -0.012961      -0.170640      -0.066871       0.016563       0.050308              9.087651      13.071635       3.953611       1.218467       8.250798       1.063899       5.940521          -0.002764
           18              O       6.004612       8.004396       5.233763      -0.487376      30.844645 0.40713049E+03  0.91129432E+04                                 7.719476                            6.166098       0.487503       2.222156                    0.998336      26.049172      65.668928       0.781381       0.350202      -1.148225       0.022073       0.088649      -0.080619       0.121841       0.015603       0.004787       0.044938       0.064374       0.032115      -0.065731       0.019933       0.045799              8.982307       6.339884      -1.537135      -2.809906       6.753155       3.018410      13.853882           0.085111
           19              O       1.539337       2.843116       0.138666      -0.499998      31.005755 0.42402246E+03  0.95887219E+04                                 7.743509                            6.301897       0.553721       2.240507                    0.998774      26.253001      66.538996       0.771168       0.351225      -1.147301      -0.073149      -0.012134       0.097758       0.122697      -0.014643       0.040939       0.038992       0.021183      -0.062344      -0.070004       0.021911       0.048093              8.841020       8.883908      -3.811717      -1.697975      12.011877       1.763822       5.627275          -0.024636
           20              O       5.186023       4.741591       8.193755      -0.503200      28.877228 0.39673394E+03  0.88255815E+04                                 7.360512                            6.079797       0.543419       2.243450                    0.998301      25.990998      65.383017       0.788047       0.349390      -1.148555      -0.058436      -0.088838       0.040527       0.113795      -0.046182      -0.019315       0.007750      -0.028090       0.083114      -0.063474       0.013930       0.049544              8.284899       7.478934      -2.718369       1.525045      10.985318      -2.829924       6.390446           0.099330
           21              O       6.890171       5.549409       5.775984      -0.532990      33.683201 0.44922376E+03  0.10294229E+05                                 8.172233                            6.466272       0.553349       2.227061                    0.999091      26.810338      68.142161       0.765770       0.349041      -1.150439       0.074200      -0.078758      -0.064402       0.125921       0.037521       0.012838      -0.001019       0.044585       0.074679      -0.056742       0.017387       0.039355              9.634301       5.303550       0.030960      -1.575961       6.615173      -1.935931      16.984178           0.068769
           22              O       7.942117       8.195899       7.244424      -0.514626      32.802394 0.45837951E+03  0.10572049E+05                                 8.077571                            6.590359       0.463894       2.208252                    0.998160      26.658064      68.287850       0.747391       0.355324      -1.143706       0.088783       0.052461      -0.024429       0.105978      -0.022249       0.052954      -0.001343      -0.061797      -0.042568      -0.074359       0.021063       0.053295              9.228777       8.362970       3.081334       3.259235       8.463220       3.709274      10.860142           0.004142
           23              O       5.973643       7.703085       0.283555      -0.488470      32.845868 0.43979750E+03  0.10026538E+05                                 8.076569                            6.441243       0.593228       2.257715                    0.998942      26.101772      66.205577       0.759434       0.353767      -1.146394      -0.095843       0.041003      -0.038706       0.111199       0.000199      -0.024776       0.013259      -0.061845       0.104877      -0.055414       0.008748       0.046666              9.487453       5.944110       1.059542       0.047202      15.985100      -3.371745       6.533148           0.114647
           24              O       8.801336       4.225872       1.357330      -0.516830      32.606077 0.45544982E+03  0.10498087E+05                                 8.067526                            6.572870       0.472733       2.206491                    0.998438      26.845076      68.969624       0.747026       0.355714      -1.142256       0.024808      -0.123616       0.013992       0.126855      -0.013889      -0.001531       0.024520       0.084573       0.091495      -0.065747       0.026530       0.039217              9.275330      11.273313      -2.754018      -4.463660       7.039580       1.856755       9.513096          -0.036143
           25              O       9.487042       9.481252       8.235532      -0.513024      32.179243 0.45818532E+03  0.10580716E+05                                 7.999766                            6.613459       0.471280       2.207877                    0.998764      26.762619      68.901292       0.740943       0.357971      -1.140047      -0.020644      -0.037774      -0.099450       0.108367      -0.010311       0.020690      -0.025212      -0.012961      -0.170640      -0.066871       0.016563       0.050308              9.087658      13.071646       3.953615       1.218469       8.250803       1.063901       5.940525          -0.002763
           26              O       7.607071       5.357456       3.655101      -0.487376      30.844569 0.40712932E+03  0.91129101E+04                                 7.719462                            6.166087       0.487505       2.222157                    0.998336      26.049147      65.668830       0.781382       0.350202      -1.148225      -0.022073      -0.088649       0.080619       0.121841       0.015603       0.004787       0.044938       0.064373       0.032114      -0.065731       0.019933       0.045799              8.982289       6.339872      -1.537131      -2.809900       6.753143       3.018403      13.853852           0.085111

******************************************************
Auxiliary information for the entire system
The total spin magnetic moment of the unit cell is   0.781454
The total net atomic charge of the unit cell is   0.000002
Accuracy of reproducing the electrostatic potential in the unit cell:
  The inner radius (bohr) =    5.0000
  The outer radius (bohr) =   12.0000
  Valid grid points have density less than (e/(bohr^3)) =    0.0001
  The number of valid grid points were=        60234
  The rms potential error without charges in kcal/mol is=      8.51384
  The rms potential error with partial charges in kcal/mol is=      2.45295
  The RRMSE value at monopole order=      0.28811
  The rms potential error with partial charges and cloud penetration in kcal/mol is=      2.45437
  The RRMSE value at monopole order with cloud penetration is=      0.28828
  The rms potential error with partial charges and atomic dipoles in kcal/mol is=      0.69663
  The RRMSE value at dipole order=      0.08182
  The rms potential error with partial charges, atomic dipoles and cloud penetration in kcal/mol is=      0.68834
  The RRMSE value at dipole order with cloud penetration=      0.08085

******************************************************
The electron densities and ab initio electrostatic potential were computed in VASP using the PBE functional and
projector augmented wave method. See the main text of the journal article for a description of computational details.
The atomic charges, dipoles, and quadrupoles were computed with the DDEC6 method as described in
(a) T. A. Manz and N. Gabaldon Limas, RSC Adv. 6 (2016) 47771-47801 DOI: 10.1039/c6ra04656h
(b) N. Gabaldon Limas and T. A. Manz, RSC Adv. 8 (2018) 2678-2707 DOI: 10.1039/c7ra11829e.
For each atom in the material, the electron cloud parameters were fit to the spherically averaged atom-in-material
electron density using radial positions for which this density was between 10^-4 and 10^-2 electrons per cubic bohr.
The polarizabilities, dispersion coefficients, and quantum Drude oscillator (QDO) parameters were fit using the MCLF method.
The magnetic structure of the system was optimized in VASP from the default ferromagnetic initial guess using spin polarization.
The atomic spin moments (ASMs) were computed on this optimized magnetic structure using the DDEC6 partition as inputs
to the method of T. A. Manz and D. S. Sholl, J. Chem. Theory Comput. 7 (2011) 4146-4164 DOI: 10.1021/ct200539n.
The RMSE and RRMSE were computed using a uniform grid with Ewald summation.
