# Supplementary material for: A collection of forcefield precursors for metal–organic frameworks
Source: RSC Adv. 2019 Nov 13;9(63):36492–507. doi: 10.1039/c9ra07327b (PMC9075174; doi:10.1039/c9ra07327b)
Supplement: RA-009-C9RA07327B-s5880 [file RA-009-C9RA07327B-s5880.xyz]

   68
jmolscript: load "" {1 1 1} spacegroup "x,y,z" unitcell [{      7.478600     0.000000     0.000000 }, {      0.000000     9.832000     0.000000 }, {     -2.613159     0.000000    14.702886 }]
Pr     3.790740     4.370619     5.239226     2.115407
Pr     6.120580     9.286619     2.112217     2.115407
Pr     1.074701     5.461381     9.463660     2.115407
Pr    -1.255139     0.545381    12.590669     2.115406
H      3.768109     9.371862     9.154017     0.148036
H      4.719462     1.602616     8.017484     0.158903
H      3.530052     4.455862    12.900312     0.148036
H      2.578699     6.518616    14.036845     0.158903
H      1.097332     0.460138     5.548869     0.148036
H      0.145979     8.229384     6.685402     0.158903
H      1.335389     5.376138     1.802574     0.148036
H      2.286742     3.313384     0.666041     0.158903
C      3.238968     7.175394     7.283810     0.655256
C      3.833968     8.532210     7.289691     0.087745
C      3.978403     9.465266     8.252730    -0.181228
C      4.517832     0.788526     7.616095    -0.174181
C      4.678123     0.462104     6.306068     0.062217
C      5.188716     1.213269     5.141599     0.633315
C      5.759818     4.573846     7.916034     0.516874
C      6.672352     2.259394     0.067633     0.655256
C      6.077353     3.616210     0.061752     0.087745
C      3.319759     4.549266    13.801599    -0.181228
C      2.780329     5.704526    14.438234    -0.174181
C      5.233198     5.378104     1.045375     0.062217
C      4.722605     6.129269     2.209844     0.633315
C      1.538344     9.489846    14.138295     0.516873
C      1.626473     2.656606     7.419076     0.655256
C      1.031473     1.299790     7.413195     0.087745
C      0.887038     0.366734     6.450156    -0.181228
C      0.347609     9.043474     7.086791    -0.174181
C      0.187318     9.369896     8.396818     0.062217
C     -0.323275     8.618731     9.561287     0.633315
C     -0.894377     5.258154     6.786852     0.516873
C     -1.806911     7.572606    14.635253     0.655256
C     -1.211912     6.215790    14.641134     0.087746
C      1.545682     5.282734     0.901287    -0.181228
C      2.085112     4.127474     0.264652    -0.174181
C     -0.367757     4.453896    13.657511     0.062217
C      0.142836     3.702731    12.493042     0.633315
C      3.327097     0.342154     0.564591     0.516873
O      4.593781     4.211046     7.626387    -0.611125
O      3.242611     6.538280     6.198737    -0.667809
O      2.744243     6.789979     8.367412    -0.699476
O      4.276308     9.006112     6.088465    -0.100255
O      5.334926     2.467832     5.278336    -0.667266
O      5.453749     0.580088     4.100635    -0.684511
O     -1.156025     4.434232     9.029042    -0.591902
O      2.704381     9.127046    14.427942    -0.611125
O      6.668710     1.622280     1.152706    -0.667809
O      4.553918     1.873979    13.686917    -0.699476
O      5.635013     4.090112     1.262978    -0.100254
O      4.576395     7.383832     2.073107    -0.667265
O      4.457572     5.496088     3.250808    -0.684511
O      0.975586     9.350232    13.025287    -0.591902
O      0.271660     5.620954     7.076499    -0.611125
O      1.622830     3.293720     8.504149    -0.667809
O      2.121198     3.042021     6.335474    -0.699476
O      0.589133     0.825888     8.614421    -0.100255
O     -0.469485     7.364168     9.424550    -0.667266
O     -0.588308     9.251912    10.602251    -0.684511
O      6.021466     5.397768     5.673844    -0.591902
O      2.161060     0.704954     0.274944    -0.611125
O     -1.803269     8.209720    13.550180    -0.667809
O      0.311523     7.958021     1.015969    -0.699476
O     -0.769572     5.741888    13.439908    -0.100254
O      0.289046     2.448168    12.629779    -0.667265
O      0.407869     4.335912    11.452078    -0.684511
O      3.889855     0.481768     1.677599    -0.591902

The following XYZ coordinates are in angstroms. Other properties are in atomic units.
The sperically averaged electron density of each atom fit to a function of the form exp(a - br)
eigen_1, eigen_2 and eigen_3 are the three eigenvalues of traceless quadrupole moment tensor
  atom number  atomic symbol              X              Y              Z     net charge C6 coefficient C8 coefficient C10 coefficient fluctuating dipole atomic polarizability isotropic forcefield polarizability              a              b squared Pearson coefficient          <r^3>          <r^4>         wp_QDO          m_QDO          q_QDO       dipole_x       dipole_y       dipole_z         dipole            Qxy            Qxz            Qyz     Q(x^2-y^2)  Q(3z^2 - R^2)        eigen_1        eigen_2        eigen_3 static polarizability      alpha(xx)      alpha(xy)      alpha(xz)      alpha(yy)      alpha(yz)      alpha(zz) atomic spin moment
            1             Pr       3.790740       4.370619       5.239226       2.115407     145.058723 0.34489361E+04  0.12152584E+06                                17.861470                           15.551414       2.542471       2.437357                    0.999570      86.953886     211.489216       0.661054       0.262958      -1.336794       0.028343       0.030379       0.014058       0.043861      -0.025118       0.010099       0.002902       0.037363      -0.191879      -0.065195       0.001442       0.063753             19.688531      17.306832       1.508312      -1.664475      20.848738      -2.415309      20.910022           0.000034
            2             Pr       6.120580       9.286619       2.112217       2.115407     145.058744 0.34489367E+04  0.12152586E+06                                17.861473                           15.551416       2.542470       2.437357                    0.999570      86.953886     211.489223       0.661054       0.262958      -1.336794      -0.028342       0.030378      -0.014057       0.043860       0.025118       0.010098      -0.002902       0.037365      -0.191879      -0.065195       0.001441       0.063754             19.688533      17.306832      -1.508309      -1.664471      20.848742       2.415308      20.910026           0.000031
            3             Pr       1.074701       5.461381       9.463660       2.115407     145.058722 0.34489359E+04  0.12152583E+06                                17.861470                           15.551414       2.542470       2.437357                    0.999570      86.953882     211.489203       0.661054       0.262958      -1.336794      -0.028342      -0.030378      -0.014057       0.043861      -0.025118       0.010098       0.002902       0.037364      -0.191880      -0.065195       0.001441       0.063754             19.688531      17.306833       1.508313      -1.664476      20.848739      -2.415309      20.910021           0.000035
            4             Pr      -1.255139       0.545381      12.590669       2.115406     145.058770 0.34489374E+04  0.12152589E+06                                17.861475                           15.551418       2.542471       2.437357                    0.999570      86.953890     211.489239       0.661054       0.262958      -1.336794       0.028342      -0.030378       0.014057       0.043861       0.025118       0.010098      -0.002902       0.037365      -0.191879      -0.065195       0.001441       0.063754             19.688536      17.306836      -1.508310      -1.664472      20.848746       2.415309      20.910027           0.000021
            5              H       3.768109       9.371862       9.154017       0.148036       0.946579 0.68025241E+01  0.63981603E+02                                 1.588461                            1.528272      -0.761513       2.542827                    0.999860       3.137621       8.533379       0.505776       1.287545      -0.709480      -0.009873      -0.002902       0.036350       0.037779       0.002224      -0.007301       0.000566      -0.015240       0.031519      -0.015264       0.002665       0.012600              1.594043       1.412753       0.026044      -0.152034       1.314229      -0.076069       2.055146           0.000002
            6              H       4.719462       1.602616       8.017484       0.158903       0.871665 0.60700925E+01  0.56098520E+02                                 1.563996                            1.488886      -0.866031       2.502944                    0.999467       3.210484       8.969307       0.483939       1.369491      -0.691037       0.007616       0.035419       0.019415       0.041103       0.008342      -0.004426       0.006284      -0.008631       0.014331      -0.014428       0.004335       0.010093              1.591453       1.375342       0.182519       0.079126       2.003113       0.284983       1.395903           0.000001
            7              H       3.530052       4.455862      12.900312       0.148036       0.946578 0.68025138E+01  0.63981486E+02                                 1.588461                            1.528271      -0.761513       2.542827                    0.999860       3.137619       8.533374       0.505776       1.287546      -0.709480       0.009873      -0.002902      -0.036350       0.037779      -0.002224      -0.007301      -0.000566      -0.015240       0.031519      -0.015264       0.002665       0.012600              1.594042       1.412752      -0.026043      -0.152033       1.314229       0.076069       2.055145           0.000002
            8              H       2.578699       6.518616      14.036845       0.158903       0.871665 0.60700924E+01  0.56098519E+02                                 1.563996                            1.488886      -0.866031       2.502944                    0.999467       3.210484       8.969307       0.483939       1.369491      -0.691037      -0.007616       0.035419      -0.019415       0.041103      -0.008342      -0.004426      -0.006284      -0.008631       0.014331      -0.014428       0.004335       0.010093              1.591453       1.375342      -0.182519       0.079126       2.003113      -0.284983       1.395903           0.000001
            9              H       1.097332       0.460138       5.548869       0.148036       0.946579 0.68025205E+01  0.63981559E+02                                 1.588461                            1.528271      -0.761513       2.542827                    0.999860       3.137620       8.533375       0.505777       1.287545      -0.709480       0.009873       0.002902      -0.036350       0.037779       0.002224      -0.007301       0.000566      -0.015240       0.031519      -0.015264       0.002665       0.012600              1.594042       1.412752       0.026044      -0.152034       1.314229      -0.076069       2.055145           0.000002
           10              H       0.145979       8.229384       6.685402       0.158903       0.871666 0.60700974E+01  0.56098572E+02                                 1.563997                            1.488887      -0.866031       2.502944                    0.999467       3.210485       8.969308       0.483940       1.369490      -0.691037      -0.007616      -0.035419      -0.019415       0.041103       0.008342      -0.004426       0.006284      -0.008631       0.014331      -0.014428       0.004335       0.010093              1.591453       1.375342       0.182519       0.079126       2.003114       0.284983       1.395903           0.000001
           11              H       1.335389       5.376138       1.802574       0.148036       0.946578 0.68025106E+01  0.63981441E+02                                 1.588460                            1.528270      -0.761512       2.542827                    0.999860       3.137618       8.533367       0.505777       1.287545      -0.709480      -0.009873       0.002902       0.036350       0.037779      -0.002224      -0.007301      -0.000566      -0.015240       0.031519      -0.015264       0.002665       0.012600              1.594041       1.412751      -0.026043      -0.152033       1.314228       0.076069       2.055143           0.000002
           12              H       2.286742       3.313384       0.666041       0.158903       0.871665 0.60700929E+01  0.56098519E+02                                 1.563996                            1.488886      -0.866031       2.502944                    0.999467       3.210484       8.969304       0.483940       1.369490      -0.691037       0.007616      -0.035419       0.019415       0.041103      -0.008342      -0.004426      -0.006284      -0.008631       0.014331      -0.014428       0.004335       0.010093              1.591452       1.375341      -0.182519       0.079126       2.003112      -0.284982       1.395902           0.000001
           13              C       3.238968       7.175394       7.283810       0.655256      21.531126 0.23767138E+03  0.49114944E+04                                 7.383832                            5.639882      -0.431550       1.930691                    0.997859      22.452463      65.023071       0.590575       0.501874      -0.993590      -0.038107      -0.080492       0.003324       0.089118      -0.062555       0.051387      -0.024088       0.133004      -0.041347      -0.084633      -0.037226       0.121859              8.442747       6.435651       2.735582      -1.513668      11.366018       0.391658       7.526572           0.000002
           14              C       3.833968       8.532210       7.289691       0.087745      33.902777 0.41404859E+03  0.95940908E+04                                 9.295471                            6.876874       0.130840       2.056066                    0.999671      26.544971      75.192252       0.617151       0.428314      -1.059176       0.037409       0.054804      -0.057562       0.087842      -0.006603      -0.021688      -0.026425       0.015629       0.127312      -0.044050      -0.012161       0.056211             11.114178       7.856547       5.585325      -0.921521      17.887593      -0.348516       7.598394           0.000003
           15              C       3.978403       9.465266       8.252730      -0.181228      29.745601 0.46626262E+03  0.11199220E+05                                 8.424191                            7.286745       0.033086       1.978297                    0.998678      30.476779      89.704418       0.597147       0.427039      -1.053372       0.010883       0.049447       0.016715       0.053319      -0.005878      -0.011562      -0.006584      -0.018345      -0.024702      -0.020613       0.005026       0.015588              8.881682       6.584669       2.200043      -1.058832       9.945955      -0.352291      10.114423          -0.000007
           16              C       4.517832       0.788526       7.616095      -0.174181      30.679129 0.48238888E+03  0.11708808E+05                                 8.704587                            7.486038      -0.075193       1.946351                    0.998112      30.756844      91.600149       0.579232       0.435650      -1.046039      -0.017756      -0.011800       0.050305       0.054636       0.005943      -0.013740       0.000190      -0.002432      -0.027284      -0.018449       0.003535       0.014914              9.276440       6.723528       2.471046      -0.789129      11.913727       0.328301       9.192064          -0.000003
           17              C       4.678123       0.462104       6.306068       0.062217      34.508890 0.44096274E+03  0.10397270E+05                                 9.393138                            7.117369      -0.058573       1.983264                    0.999439      27.477640      78.945671       0.603004       0.430793      -1.055879      -0.028084      -0.082595       0.018493       0.089178       0.021832       0.007053       0.024093      -0.067321      -0.076016      -0.032711      -0.027450       0.060161             10.934518       7.188027       3.240633      -3.564303      11.433756      -4.220451      14.181770          -0.000000
           18              C       5.188716       1.213269       5.141599       0.633315      23.927333 0.24533678E+03  0.50983734E+04                                 7.765477                            5.660645      -0.351774       1.943870                    0.998587      22.781882      65.659307       0.601779       0.489779      -1.002005       0.047808       0.047107      -0.076676       0.101902       0.021164       0.067260       0.010768       0.141537      -0.083155      -0.060549      -0.058734       0.119283              8.938605       5.197477       0.930577      -2.122167      10.355652      -0.190505      11.262686           0.000001
           19              C       5.759818       4.573846       7.916034       0.516874      22.675964 0.27119458E+03  0.57388537E+04                                 7.334348                            5.851278       0.075658       2.077919                    0.999467      23.271232      66.168272       0.611379       0.473426      -1.017563      -0.077741      -0.062152       0.105688       0.145178      -0.082653      -0.033680       0.059407      -0.177021      -0.202696      -0.096121      -0.077731       0.173852              8.093717      10.279393       2.025563       2.036114       5.687885      -0.545546       8.313872           0.000001
           20              C       6.672352       2.259394       0.067633       0.655256      21.531130 0.23767140E+03  0.49114947E+04                                 7.383832                            5.639881      -0.431549       1.930691                    0.997859      22.452464      65.023069       0.590575       0.501873      -0.993590       0.038107      -0.080492      -0.003324       0.089118       0.062555       0.051387       0.024088       0.133004      -0.041347      -0.084633      -0.037226       0.121859              8.442748       6.435648      -2.735583      -1.513665      11.366024      -0.391658       7.526571           0.000002
           21              C       6.077353       3.616210       0.061752       0.087745      33.902783 0.41404856E+03  0.95940902E+04                                 9.295472                            6.876874       0.130839       2.056065                    0.999671      26.544973      75.192261       0.617151       0.428314      -1.059176      -0.037409       0.054804       0.057562       0.087842       0.006603      -0.021688       0.026425       0.015629       0.127312      -0.044050      -0.012161       0.056211             11.114180       7.856547      -5.585325      -0.921521      17.887599       0.348516       7.598394           0.000003
           22              C       3.319759       4.549266      13.801599      -0.181228      29.745611 0.46626287E+03  0.11199228E+05                                 8.424192                            7.286747       0.033086       1.978297                    0.998678      30.476786      89.704441       0.597147       0.427039      -1.053372      -0.010883       0.049447      -0.016715       0.053319       0.005878      -0.011562       0.006584      -0.018345      -0.024701      -0.020613       0.005026       0.015588              8.881684       6.584671      -2.200044      -1.058831       9.945957       0.352289      10.114424          -0.000007
           23              C       2.780329       5.704526      14.438234      -0.174181      30.679136 0.48238909E+03  0.11708814E+05                                 8.704589                            7.486040      -0.075193       1.946350                    0.998112      30.756849      91.600174       0.579232       0.435650      -1.046038       0.017756      -0.011800      -0.050305       0.054636      -0.005943      -0.013740      -0.000190      -0.002432      -0.027284      -0.018449       0.003535       0.014914              9.276442       6.723531      -2.471048      -0.789127      11.913727      -0.328303       9.192067          -0.000002
           24              C       5.233198       5.378104       1.045375       0.062217      34.508894 0.44096281E+03  0.10397272E+05                                 9.393138                            7.117369      -0.058572       1.983264                    0.999439      27.477644      78.945682       0.603004       0.430793      -1.055879       0.028084      -0.082595      -0.018493       0.089178      -0.021832       0.007053      -0.024093      -0.067321      -0.076017      -0.032711      -0.027450       0.060161             10.934518       7.188026      -3.240634      -3.564301      11.433757       4.220451      14.181770           0.000000
           25              C       4.722605       6.129269       2.209844       0.633315      23.927339 0.24533685E+03  0.50983751E+04                                 7.765477                            5.660645      -0.351773       1.943871                    0.998587      22.781885      65.659311       0.601779       0.489779      -1.002005      -0.047808       0.047107       0.076676       0.101902      -0.021164       0.067260      -0.010767       0.141537      -0.083155      -0.060549      -0.058734       0.119283              8.938606       5.197477      -0.930577      -2.122167      10.355653       0.190505      11.262687           0.000000
           26              C       1.538344       9.489846      14.138295       0.516873      22.675977 0.27119479E+03  0.57388589E+04                                 7.334350                            5.851280       0.075659       2.077919                    0.999467      23.271234      66.168275       0.611379       0.473425      -1.017563       0.077741      -0.062152      -0.105688       0.145178       0.082653      -0.033680      -0.059407      -0.177021      -0.202696      -0.096121      -0.077731       0.173852              8.093720      10.279403      -2.025564       2.036118       5.687886       0.545544       8.313871           0.000001
           27              C       1.626473       2.656606       7.419076       0.655256      21.531129 0.23767142E+03  0.49114953E+04                                 7.383832                            5.639882      -0.431550       1.930691                    0.997859      22.452464      65.023071       0.590575       0.501874      -0.993590       0.038107       0.080492      -0.003324       0.089118      -0.062555       0.051387      -0.024088       0.133004      -0.041347      -0.084633      -0.037226       0.121859              8.442747       6.435651       2.735582      -1.513668      11.366019       0.391658       7.526572           0.000002
           28              C       1.031473       1.299790       7.413195       0.087745      33.902775 0.41404856E+03  0.95940900E+04                                 9.295470                            6.876874       0.130840       2.056066                    0.999671      26.544970      75.192245       0.617151       0.428314      -1.059176      -0.037409      -0.054804       0.057562       0.087842      -0.006603      -0.021688      -0.026425       0.015629       0.127312      -0.044050      -0.012161       0.056211             11.114177       7.856547       5.585324      -0.921521      17.887592      -0.348516       7.598393           0.000003
           29              C       0.887038       0.366734       6.450156      -0.181228      29.745606 0.46626272E+03  0.11199223E+05                                 8.424192                            7.286746       0.033085       1.978297                    0.998678      30.476782      89.704430       0.597147       0.427039      -1.053372      -0.010883      -0.049447      -0.016715       0.053319      -0.005878      -0.011563      -0.006584      -0.018345      -0.024702      -0.020614       0.005026       0.015588              8.881683       6.584670       2.200044      -1.058832       9.945957      -0.352291      10.114423          -0.000008
           30              C       0.347609       9.043474       7.086791      -0.174181      30.679132 0.48238893E+03  0.11708810E+05                                 8.704588                            7.486039      -0.075193       1.946351                    0.998112      30.756847      91.600166       0.579232       0.435650      -1.046038       0.017756       0.011800      -0.050305       0.054636       0.005943      -0.013740       0.000190      -0.002432      -0.027284      -0.018449       0.003535       0.014914              9.276441       6.723529       2.471046      -0.789129      11.913728       0.328301       9.192066          -0.000003
           31              C       0.187318       9.369896       8.396818       0.062217      34.508889 0.44096273E+03  0.10397270E+05                                 9.393138                            7.117369      -0.058572       1.983264                    0.999439      27.477640      78.945672       0.603004       0.430793      -1.055879       0.028084       0.082595      -0.018493       0.089178       0.021832       0.007053       0.024093      -0.067321      -0.076016      -0.032711      -0.027450       0.060161             10.934518       7.188027       3.240633      -3.564303      11.433756      -4.220451      14.181770          -0.000000
           32              C      -0.323275       8.618731       9.561287       0.633315      23.927338 0.24533683E+03  0.50983749E+04                                 7.765478                            5.660646      -0.351774       1.943870                    0.998587      22.781886      65.659325       0.601778       0.489779      -1.002005      -0.047808      -0.047107       0.076676       0.101902       0.021164       0.067260       0.010768       0.141537      -0.083155      -0.060549      -0.058734       0.119283              8.938607       5.197478       0.930578      -2.122167      10.355654      -0.190505      11.262688           0.000001
           33              C      -0.894377       5.258154       6.786852       0.516873      22.675967 0.27119463E+03  0.57388548E+04                                 7.334348                            5.851278       0.075658       2.077919                    0.999467      23.271233      66.168271       0.611379       0.473425      -1.017563       0.077741       0.062152      -0.105688       0.145178      -0.082653      -0.033680       0.059407      -0.177021      -0.202696      -0.096121      -0.077731       0.173852              8.093717      10.279394       2.025563       2.036114       5.687885      -0.545546       8.313873           0.000001
           34              C      -1.806911       7.572606      14.635253       0.655256      21.531131 0.23767142E+03  0.49114951E+04                                 7.383832                            5.639881      -0.431549       1.930691                    0.997859      22.452465      65.023072       0.590575       0.501873      -0.993590      -0.038107       0.080492       0.003324       0.089118       0.062555       0.051387       0.024088       0.133004      -0.041347      -0.084633      -0.037226       0.121859              8.442748       6.435649      -2.735583      -1.513665      11.366024      -0.391658       7.526571           0.000002
           35              C      -1.211912       6.215790      14.641134       0.087746      33.902781 0.41404853E+03  0.95940892E+04                                 9.295471                            6.876874       0.130839       2.056065                    0.999671      26.544972      75.192258       0.617151       0.428314      -1.059176       0.037409      -0.054804      -0.057562       0.087842       0.006603      -0.021688       0.026425       0.015629       0.127312      -0.044050      -0.012161       0.056211             11.114180       7.856546      -5.585325      -0.921521      17.887598       0.348517       7.598394           0.000003
           36              C       1.545682       5.282734       0.901287      -0.181228      29.745607 0.46626279E+03  0.11199225E+05                                 8.424191                            7.286746       0.033086       1.978298                    0.998678      30.476782      89.704423       0.597147       0.427039      -1.053372       0.010883      -0.049447       0.016715       0.053319       0.005878      -0.011563       0.006584      -0.018345      -0.024701      -0.020613       0.005026       0.015588              8.881683       6.584670      -2.200044      -1.058831       9.945955       0.352289      10.114423          -0.000008
           37              C       2.085112       4.127474       0.264652      -0.174181      30.679139 0.48238914E+03  0.11708816E+05                                 8.704589                            7.486041      -0.075193       1.946350                    0.998112      30.756851      91.600178       0.579232       0.435650      -1.046039      -0.017756       0.011800       0.050305       0.054636      -0.005943      -0.013740      -0.000190      -0.002432      -0.027284      -0.018449       0.003535       0.014914              9.276442       6.723532      -2.471048      -0.789127      11.913727      -0.328303       9.192068          -0.000003
           38              C      -0.367757       4.453896      13.657511       0.062217      34.508901 0.44096289E+03  0.10397275E+05                                 9.393139                            7.117370      -0.058573       1.983264                    0.999439      27.477648      78.945699       0.603004       0.430793      -1.055879      -0.028084       0.082595       0.018493       0.089178      -0.021832       0.007053      -0.024093      -0.067321      -0.076016      -0.032711      -0.027450       0.060161             10.934519       7.188027      -3.240634      -3.564301      11.433759       4.220452      14.181772           0.000000
           39              C       0.142836       3.702731      12.493042       0.633315      23.927344 0.24533690E+03  0.50983765E+04                                 7.765479                            5.660645      -0.351773       1.943870                    0.998587      22.781889      65.659329       0.601779       0.489779      -1.002005       0.047808      -0.047107      -0.076676       0.101902      -0.021164       0.067260      -0.010767       0.141537      -0.083155      -0.060549      -0.058734       0.119283              8.938607       5.197478      -0.930577      -2.122168      10.355655       0.190505      11.262688           0.000001
           40              C       3.327097       0.342154       0.564591       0.516873      22.675982 0.27119486E+03  0.57388607E+04                                 7.334351                            5.851280       0.075659       2.077919                    0.999467      23.271236      66.168278       0.611379       0.473425      -1.017563      -0.077741       0.062152       0.105688       0.145178       0.082653      -0.033680      -0.059407      -0.177021      -0.202696      -0.096121      -0.077731       0.173852              8.093720      10.279403      -2.025564       2.036118       5.687886       0.545544       8.313871           0.000001
           41              O       4.593781       4.211046       7.626387      -0.611125      43.156874 0.68845851E+03  0.17657574E+05                                 9.911701                            8.295753       0.006037       2.020233                    0.996040      29.791109      81.667814       0.637071       0.374857      -1.123436       0.043765      -0.007277       0.092850       0.102905      -0.014406       0.039487       0.045005      -0.033055      -0.240465      -0.107114       0.036859       0.070256             11.086697      16.686610       3.302267       2.975879       9.009860       0.958330       7.563622          -0.000003
           42              O       3.242611       6.538280       6.198737      -0.667809      41.789834 0.68543057E+03  0.17584479E+05                                 9.691551                            8.250170      -0.007734       2.006896                    0.996117      30.461306      83.888171       0.641130       0.372386      -1.123763      -0.026667       0.083291       0.037836       0.095290      -0.058257       0.034030       0.020680       0.088824       0.066058      -0.094243       0.021541       0.072702             10.462048       7.405444      -0.524598      -0.805128      12.844286       4.920851      11.136413          -0.000004
           43              O       2.744243       6.789979       8.367412      -0.699476      42.144653 0.68701202E+03  0.17633704E+05                                 9.721416                            8.228679       0.047785       2.018693                    0.995991      30.777558      84.756302       0.645654       0.369596      -1.125974       0.068425       0.034064      -0.080508       0.111013      -0.025159       0.017993      -0.031916       0.114054      -0.007503      -0.072590       0.000515       0.072075             10.719596      11.130227       3.321975      -4.291990      10.010481      -3.348124      11.018081          -0.000005
           44              O       4.276308       9.006112       6.088465      -0.100255      22.951922 0.33837678E+03  0.72841282E+04                                 6.505799                            5.761718       0.080863       2.145075                    0.999100      22.551249      57.082614       0.773383       0.367904      -1.125998      -0.005196       0.077747       0.143429       0.163228       0.056903      -0.023338      -0.063311      -0.096956      -0.080711      -0.064761      -0.054443       0.119204              6.944787       5.269381       2.246041      -1.322834       8.956524      -1.530418       6.608455           0.000002
           45              O       5.334926       2.467832       5.278336      -0.667266      42.874198 0.67005686E+03  0.17042338E+05                                 9.769304                            8.092654       0.231822       2.090912                    0.996313      29.911836      81.230993       0.657033       0.366523      -1.131575       0.105843      -0.066645       0.012418       0.125692       0.013166       0.044251       0.040283       0.004916      -0.151456      -0.080548       0.011887       0.068661             10.745121       6.612872       0.771153      -0.008618      18.452338       1.167500       7.170152          -0.000002
           46              O       5.453749       0.580088       4.100635      -0.684511      53.114045 0.72297330E+03  0.18763828E+05                                11.334904                            8.440632       0.074456       2.029418                    0.996449      30.609237      84.304360       0.638628       0.369538      -1.127885      -0.066117       0.088999       0.061221       0.126650      -0.004825       0.045881       0.033960       0.117135       0.007452      -0.079115      -0.005410       0.084525             13.323423       7.435083      -1.039437      -2.859828       9.754553       5.573097      22.780632          -0.000002
           47              O      -1.156025       4.434232       9.029042      -0.591902      36.982766 0.58011594E+03  0.14231691E+05                                 8.816820                            7.510754       0.336062       2.136347                    0.998249      28.682521      76.484112       0.684669       0.364656      -1.133090      -0.087249      -0.034121      -0.024206       0.096761      -0.061138       0.059949       0.043635      -0.071237       0.007339      -0.117440       0.045879       0.071560              9.534297       9.352018       0.281001       4.279067       6.583184      -0.330923      12.667689          -0.000004
           48              O       2.704381       9.127046      14.427942      -0.611125      43.156864 0.68845824E+03  0.17657566E+05                                 9.911699                            8.295751       0.006038       2.020234                    0.996040      29.791105      81.667796       0.637071       0.374857      -1.123436      -0.043765      -0.007277      -0.092850       0.102905       0.014406       0.039486      -0.045005      -0.033054      -0.240464      -0.107114       0.036859       0.070256             11.086695      16.686607      -3.302265       2.975877       9.009858      -0.958329       7.563620          -0.000002
           49              O       6.668710       1.622280       1.152706      -0.667809      41.789822 0.68543033E+03  0.17584471E+05                                 9.691549                            8.250169      -0.007733       2.006896                    0.996117      30.461303      83.888155       0.641131       0.372386      -1.123763       0.026667       0.083291      -0.037836       0.095290       0.058257       0.034030      -0.020680       0.088823       0.066058      -0.094243       0.021541       0.072702             10.462045       7.405443       0.524595      -0.805124      12.844283      -4.920851      11.136410          -0.000004
           50              O       4.553918       1.873979      13.686917      -0.699476      42.144619 0.68701143E+03  0.17633685E+05                                 9.721410                            8.228675       0.047786       2.018694                    0.995991      30.777548      84.756259       0.645654       0.369596      -1.125974      -0.068425       0.034063       0.080507       0.111013       0.025159       0.017994       0.031916       0.114054      -0.007503      -0.072590       0.000515       0.072075             10.719589      11.130217      -3.321972      -4.291985      10.010477       3.348121      11.018074          -0.000005
           51              O       5.635013       4.090112       1.262978      -0.100254      22.951917 0.33837667E+03  0.72841252E+04                                 6.505798                            5.761717       0.080864       2.145075                    0.999100      22.551246      57.082602       0.773383       0.367904      -1.125998       0.005196       0.077747      -0.143429       0.163228      -0.056903      -0.023338       0.063311      -0.096956      -0.080711      -0.064761      -0.054443       0.119204              6.944786       5.269380      -2.246041      -1.322834       8.956523       1.530419       6.608454           0.000002
           52              O       4.576395       7.383832       2.073107      -0.667265      42.874194 0.67005672E+03  0.17042334E+05                                 9.769304                            8.092653       0.231822       2.090912                    0.996313      29.911833      81.230985       0.657033       0.366523      -1.131575      -0.105843      -0.066644      -0.012418       0.125692      -0.013166       0.044251      -0.040283       0.004916      -0.151456      -0.080548       0.011887       0.068661             10.745121       6.612872      -0.771152      -0.008618      18.452339      -1.167499       7.170152          -0.000002
           53              O       4.457572       5.496088       3.250808      -0.684511      53.114046 0.72297331E+03  0.18763828E+05                                11.334903                            8.440632       0.074455       2.029418                    0.996449      30.609238      84.304361       0.638628       0.369538      -1.127885       0.066117       0.088999      -0.061220       0.126650       0.004826       0.045881      -0.033960       0.117135       0.007452      -0.079115      -0.005410       0.084525             13.323422       7.435084       1.039438      -2.859830       9.754552      -5.573096      22.780631          -0.000002
           54              O       0.975586       9.350232      13.025287      -0.591902      36.982771 0.58011614E+03  0.14231697E+05                                 8.816821                            7.510756       0.336062       2.136347                    0.998249      28.682520      76.484112       0.684669       0.364656      -1.133090       0.087249      -0.034121       0.024206       0.096761       0.061138       0.059949      -0.043635      -0.071237       0.007340      -0.117440       0.045879       0.071560              9.534299       9.352024      -0.281002       4.279069       6.583185       0.330922      12.667686          -0.000004
           55              O       0.271660       5.620954       7.076499      -0.611125      43.156857 0.68845817E+03  0.17657563E+05                                 9.911697                            8.295751       0.006038       2.020233                    0.996040      29.791104      81.667790       0.637071       0.374857      -1.123436      -0.043765       0.007277      -0.092850       0.102905      -0.014406       0.039486       0.045005      -0.033054      -0.240464      -0.107114       0.036859       0.070256             11.086693      16.686604       3.302266       2.975877       9.009857       0.958329       7.563619          -0.000003
           56              O       1.622830       3.293720       8.504149      -0.667809      41.789847 0.68543082E+03  0.17584487E+05                                 9.691553                            8.250172      -0.007734       2.006896                    0.996117      30.461311      83.888189       0.641130       0.372386      -1.123763       0.026667      -0.083291      -0.037836       0.095290      -0.058257       0.034030       0.020680       0.088823       0.066058      -0.094243       0.021541       0.072702             10.462050       7.405446      -0.524598      -0.805128      12.844289       4.920853      11.136414          -0.000004
           57              O       2.121198       3.042021       6.335474      -0.699476      42.144628 0.68701153E+03  0.17633688E+05                                 9.721411                            8.228676       0.047785       2.018694                    0.995991      30.777551      84.756269       0.645654       0.369596      -1.125974      -0.068425      -0.034064       0.080507       0.111013      -0.025159       0.017994      -0.031916       0.114054      -0.007503      -0.072590       0.000515       0.072075             10.719591      11.130221       3.321973      -4.291987      10.010476      -3.348122      11.018076          -0.000005
           58              O       0.589133       0.825888       8.614421      -0.100255      22.951919 0.33837673E+03  0.72841268E+04                                 6.505798                            5.761717       0.080864       2.145075                    0.999100      22.551247      57.082607       0.773383       0.367904      -1.125998       0.005196      -0.077747      -0.143429       0.163228       0.056903      -0.023338      -0.063311      -0.096956      -0.080711      -0.064761      -0.054443       0.119204              6.944786       5.269381       2.246041      -1.322834       8.956524      -1.530418       6.608454           0.000002
           59              O      -0.469485       7.364168       9.424550      -0.667266      42.874207 0.67005703E+03  0.17042344E+05                                 9.769306                            8.092655       0.231821       2.090912                    0.996313      29.911838      81.231004       0.657033       0.366523      -1.131575      -0.105843       0.066645      -0.012418       0.125692       0.013166       0.044251       0.040283       0.004916      -0.151456      -0.080548       0.011887       0.068661             10.745123       6.612874       0.771153      -0.008618      18.452342       1.167500       7.170154          -0.000002
           60              O      -0.588308       9.251912      10.602251      -0.684511      53.114046 0.72297330E+03  0.18763828E+05                                11.334904                            8.440632       0.074455       2.029418                    0.996449      30.609236      84.304360       0.638628       0.369538      -1.127885       0.066117      -0.088999      -0.061221       0.126650      -0.004825       0.045881       0.033960       0.117135       0.007452      -0.079115      -0.005410       0.084525             13.323423       7.435084      -1.039437      -2.859828       9.754553       5.573098      22.780633          -0.000002
           61              O       6.021466       5.397768       5.673844      -0.591902      36.982748 0.58011560E+03  0.14231680E+05                                 8.816817                            7.510751       0.336063       2.136348                    0.998249      28.682515      76.484088       0.684669       0.364656      -1.133090       0.087249       0.034121       0.024206       0.096761      -0.061138       0.059949       0.043635      -0.071237       0.007340      -0.117439       0.045879       0.071560              9.534294       9.352014       0.281000       4.279065       6.583182      -0.330923      12.667685          -0.000004
           62              O       2.161060       0.704954       0.274944      -0.611125      43.156858 0.68845814E+03  0.17657562E+05                                 9.911697                            8.295750       0.006039       2.020234                    0.996040      29.791105      81.667792       0.637071       0.374857      -1.123436       0.043765       0.007277       0.092850       0.102905       0.014406       0.039486      -0.045005      -0.033054      -0.240464      -0.107114       0.036859       0.070256             11.086693      16.686604      -3.302265       2.975876       9.009856      -0.958329       7.563619          -0.000003
           63              O      -1.803269       8.209720      13.550180      -0.667809      41.789836 0.68543062E+03  0.17584480E+05                                 9.691552                            8.250171      -0.007734       2.006896                    0.996117      30.461306      83.888173       0.641130       0.372386      -1.123763      -0.026667      -0.083291       0.037836       0.095290       0.058257       0.034030      -0.020680       0.088823       0.066058      -0.094243       0.021541       0.072702             10.462049       7.405445       0.524595      -0.805125      12.844288      -4.920852      11.136412          -0.000004
           64              O       0.311523       7.958021       1.015969      -0.699476      42.144608 0.68701121E+03  0.17633678E+05                                 9.721408                            8.228674       0.047787       2.018694                    0.995991      30.777545      84.756245       0.645654       0.369596      -1.125974       0.068425      -0.034064      -0.080507       0.111013       0.025159       0.017994       0.031916       0.114054      -0.007503      -0.072590       0.000515       0.072074             10.719587      11.130215      -3.321971      -4.291985      10.010474       3.348121      11.018073          -0.000005
           65              O      -0.769572       5.741888      13.439908      -0.100254      22.951927 0.33837684E+03  0.72841300E+04                                 6.505800                            5.761718       0.080863       2.145075                    0.999100      22.551250      57.082620       0.773383       0.367904      -1.125998      -0.005196      -0.077747       0.143429       0.163228      -0.056903      -0.023338       0.063311      -0.096956      -0.080711      -0.064761      -0.054443       0.119204              6.944789       5.269382      -2.246042      -1.322835       8.956527       1.530420       6.608456           0.000002
           66              O       0.289046       2.448168      12.629779      -0.667265      42.874193 0.67005668E+03  0.17042332E+05                                 9.769304                            8.092653       0.231822       2.090912                    0.996313      29.911832      81.230981       0.657033       0.366523      -1.131575       0.105843       0.066644       0.012417       0.125692      -0.013166       0.044251      -0.040283       0.004916      -0.151456      -0.080548       0.011887       0.068661             10.745121       6.612872      -0.771152      -0.008618      18.452340      -1.167499       7.170151          -0.000002
           67              O       0.407869       4.335912      11.452078      -0.684511      53.114066 0.72297361E+03  0.18763838E+05                                11.334907                            8.440634       0.074455       2.029418                    0.996449      30.609242      84.304383       0.638628       0.369538      -1.127885      -0.066117      -0.088999       0.061220       0.126650       0.004825       0.045881      -0.033960       0.117135       0.007452      -0.079114      -0.005410       0.084525             13.323427       7.435086       1.039438      -2.859831       9.754556      -5.573098      22.780639          -0.000002
           68              O       3.889855       0.481768       1.677599      -0.591902      36.982749 0.58011570E+03  0.14231683E+05                                 8.816817                            7.510752       0.336064       2.136348                    0.998249      28.682514      76.484082       0.684669       0.364656      -1.133090      -0.087249       0.034121      -0.024206       0.096761       0.061138       0.059949      -0.043635      -0.071237       0.007340      -0.117439       0.045879       0.071560              9.534294       9.352018      -0.281001       4.279066       6.583182       0.330922      12.667680          -0.000004

******************************************************
Auxiliary information for the entire system
The total spin magnetic moment of the unit cell is   0.000046
The total net atomic charge of the unit cell is   0.000001
Accuracy of reproducing the electrostatic potential in the unit cell:
  The inner radius (bohr) =    5.0000
  The outer radius (bohr) =   12.0000
  Valid grid points have density less than (e/(bohr^3)) =    0.0001
  The number of valid grid points were=         3932
  The rms potential error without charges in kcal/mol is=      9.37053
  The rms potential error with partial charges in kcal/mol is=      0.94884
  The RRMSE value at monopole order=      0.10126
  The rms potential error with partial charges and cloud penetration in kcal/mol is=      0.94811
  The RRMSE value at monopole order with cloud penetration is=      0.10118
  The rms potential error with partial charges and atomic dipoles in kcal/mol is=      0.56634
  The RRMSE value at dipole order=      0.06044
  The rms potential error with partial charges, atomic dipoles and cloud penetration in kcal/mol is=      0.55968
  The RRMSE value at dipole order with cloud penetration=      0.05973

******************************************************
The electron densities and ab initio electrostatic potential were computed in VASP using the PBE functional and
projector augmented wave method. See the main text of the journal article for a description of computational details.
The atomic charges, dipoles, and quadrupoles were computed with the DDEC6 method as described in
(a) T. A. Manz and N. Gabaldon Limas, RSC Adv. 6 (2016) 47771-47801 DOI: 10.1039/c6ra04656h
(b) N. Gabaldon Limas and T. A. Manz, RSC Adv. 8 (2018) 2678-2707 DOI: 10.1039/c7ra11829e.
For each atom in the material, the electron cloud parameters were fit to the spherically averaged atom-in-material
electron density using radial positions for which this density was between 10^-4 and 10^-2 electrons per cubic bohr.
The polarizabilities, dispersion coefficients, and quantum Drude oscillator (QDO) parameters were fit using the MCLF method.
The magnetic structure of the system was optimized in VASP from the default ferromagnetic initial guess using spin polarization.
The atomic spin moments (ASMs) were computed on this optimized magnetic structure using the DDEC6 partition as inputs
to the method of T. A. Manz and D. S. Sholl, J. Chem. Theory Comput. 7 (2011) 4146-4164 DOI: 10.1021/ct200539n.
The RMSE and RRMSE were computed using a uniform grid with Ewald summation.
