# Supplementary material for: A collection of forcefield precursors for metal–organic frameworks
Source: RSC Adv. 2019 Nov 13;9(63):36492–507. doi: 10.1039/c9ra07327b (PMC9075174; doi:10.1039/c9ra07327b)
Supplement: RA-009-C9RA07327B-s5881 [file RA-009-C9RA07327B-s5881.xyz]

   68
jmolscript: load "" {1 1 1} spacegroup "x,y,z" unitcell [{      7.412800     0.000000     0.000000 }, {      0.000000     9.771000     0.000000 }, {     -2.571237     0.000000    14.613825 }]
Nd     3.771396     4.345164     5.211290     2.107702
Nd     6.062185     9.230664     2.095623     2.107703
Nd     1.070167     5.425836     9.402535     2.107701
Nd    -1.220622     0.540336    12.518202     2.107702
H      3.755093     9.316648     9.105874     0.146364
H      4.661832     1.614169     7.967457     0.159605
H      3.507252     4.431148    12.814863     0.146364
H      2.600513     6.499669    13.953280     0.159605
H      1.086470     0.454351     5.507951     0.146364
H      0.179731     8.156831     6.646368     0.159605
H      1.334311     5.339851     1.798962     0.146364
H      2.241050     3.271331     0.660545     0.159605
C      3.227685     7.121105     7.249919     0.660695
C      3.812298     8.473411     7.251380     0.088806
C      3.956989     9.409473     8.202740    -0.180864
C      4.476028     0.794382     7.569961    -0.174666
C      4.646821     0.462168     6.266408     0.062509
C      5.149229     1.210627     5.104609     0.640057
C      5.712434     4.552309     7.865161     0.519236
C      6.605896     2.235605     0.056994     0.660695
C      6.021283     3.587911     0.055533     0.088806
C      3.305355     4.523973    13.717998    -0.180864
C      2.786316     5.679882    14.350776    -0.174666
C      5.186760     5.347668     1.040504     0.062509
C      4.684352     6.096127     2.202303     0.640057
C      1.549911     9.437809    14.055577     0.519235
C      1.613878     2.649895     7.363906     0.660695
C      1.029265     1.297589     7.362445     0.088806
C      0.884574     0.361527     6.411085    -0.180864
C      0.365535     8.976618     7.043864    -0.174666
C      0.194742     9.308832     8.347417     0.062509
C     -0.307666     8.560373     9.509216     0.640057
C     -0.870871     5.218691     6.748664     0.519235
C     -1.764333     7.535395    14.556831     0.660695
C     -1.179720     6.183089    14.558292     0.088806
C      1.536208     5.247027     0.895827    -0.180864
C      2.055247     4.091118     0.263049    -0.174666
C     -0.345197     4.423332    13.573321     0.062509
C      0.157211     3.674873    12.411522     0.640057
C      3.291652     0.333191     0.558248     0.519235
O      4.557024     4.177103     7.577268    -0.610017
O      3.234119     6.485013     6.168496    -0.669618
O      2.720947     6.739059     8.322573    -0.701381
O      4.246552     8.944373     6.047201    -0.101125
O      5.288655     2.454475     5.239056    -0.666958
O      5.410106     0.580397     4.068489    -0.686742
O     -1.141641     4.408675     8.974350    -0.593602
O      2.705320     9.062603    14.343469    -0.610017
O      6.599462     1.599513     1.138417    -0.669618
O      4.541397     1.853559    13.598164    -0.701381
O      5.587029     4.058873     1.259712    -0.101124
O      4.544926     7.339975     2.067856    -0.666958
O      4.423476     5.465897     3.238424    -0.686742
O      0.991186     9.294175    12.946388    -0.593602
O      0.284539     5.593898     7.036557    -0.610017
O      1.607444     3.285987     8.445329    -0.669618
O      2.120616     3.031941     6.291252    -0.701381
O      0.595011     0.826627     8.566624    -0.101124
O     -0.447092     7.316525     9.374769    -0.666958
O     -0.568543     9.190603    10.545336    -0.686742
O      5.983204     5.362325     5.639475    -0.593602
O      2.136243     0.708397     0.270356    -0.610017
O     -1.757899     8.171487    13.475408    -0.669618
O      0.300166     7.917441     1.015661    -0.701381
O     -0.745466     5.712127    13.354113    -0.101124
O      0.296637     2.431025    12.545969    -0.666958
O      0.418087     4.305103    11.375401    -0.686742
O      3.850377     0.476825     1.667437    -0.593602

The following XYZ coordinates are in angstroms. Other properties are in atomic units.
The sperically averaged electron density of each atom fit to a function of the form exp(a - br)
eigen_1, eigen_2 and eigen_3 are the three eigenvalues of traceless quadrupole moment tensor
  atom number  atomic symbol              X              Y              Z     net charge C6 coefficient C8 coefficient C10 coefficient fluctuating dipole atomic polarizability isotropic forcefield polarizability              a              b squared Pearson coefficient          <r^3>          <r^4>         wp_QDO          m_QDO          q_QDO       dipole_x       dipole_y       dipole_z         dipole            Qxy            Qxz            Qyz     Q(x^2-y^2)  Q(3z^2 - R^2)        eigen_1        eigen_2        eigen_3 static polarizability      alpha(xx)      alpha(xy)      alpha(xz)      alpha(yy)      alpha(yz)      alpha(zz) atomic spin moment
            1             Nd       3.771396       4.345164       5.211290       2.107702     137.380492 0.31853490E+04  0.10991285E+06                                17.214980                           14.931058       2.483831       2.441752                    0.999598      84.251333     202.081896       0.676331       0.262455      -1.338851       0.018691       0.027666       0.009212       0.034635      -0.024480       0.014804       0.005114       0.038297      -0.185499      -0.064703       0.001710       0.062993             19.014563      16.661573       1.458944      -1.626784      20.194847      -2.336140      20.187270           0.000020
            2             Nd       6.062185       9.230664       2.095623       2.107703     137.380390 0.31853463E+04  0.10991273E+06                                17.214971                           14.931051       2.483831       2.441752                    0.999598      84.251316     202.081825       0.676331       0.262455      -1.338851      -0.018691       0.027666      -0.009212       0.034635       0.024480       0.014803      -0.005114       0.038297      -0.185499      -0.064703       0.001710       0.062993             19.014552      16.661562      -1.458941      -1.626780      20.194836       2.336139      20.187259           0.000032
            3             Nd       1.070167       5.425836       9.402535       2.107701     137.380555 0.31853509E+04  0.10991293E+06                                17.214987                           14.931063       2.483832       2.441752                    0.999598      84.251342     202.081939       0.676331       0.262455      -1.338851      -0.018691      -0.027666      -0.009212       0.034635      -0.024480       0.014803       0.005114       0.038297      -0.185499      -0.064703       0.001710       0.062993             19.014570      16.661580       1.458944      -1.626785      20.194853      -2.336142      20.187277           0.000006
            4             Nd      -1.220622       0.540336      12.518202       2.107702     137.380425 0.31853473E+04  0.10991277E+06                                17.214974                           14.931054       2.483831       2.441752                    0.999598      84.251320     202.081845       0.676331       0.262455      -1.338851       0.018691      -0.027666       0.009212       0.034635       0.024480       0.014803      -0.005114       0.038298      -0.185497      -0.064702       0.001709       0.062993             19.014556      16.661565      -1.458941      -1.626780      20.194840       2.336139      20.187262           0.000028
            5              H       3.755093       9.316648       9.105874       0.146364       0.944280 0.67866950E+01  0.63787242E+02                                 1.584408                            1.525208      -0.756145       2.544125                    0.999859       3.142842       8.540897       0.506990       1.285379      -0.709871      -0.009032      -0.002500       0.036365       0.037553       0.002036      -0.007019       0.000325      -0.016133       0.032073      -0.015537       0.002947       0.012591              1.589336       1.405472       0.025272      -0.143726       1.309781      -0.076321       2.052753           0.000002
            6              H       4.661832       1.614169       7.967457       0.159605       0.867586 0.60290376E+01  0.55665060E+02                                 1.563567                            1.487202      -0.874003       2.500007                    0.999364       3.214245       8.996778       0.482223       1.375699      -0.689755       0.006214       0.035371       0.019015       0.040636       0.007775      -0.004680       0.006231      -0.008587       0.015527      -0.014204       0.004206       0.009998              1.591734       1.367414       0.173657       0.073089       2.018611       0.284608       1.389177           0.000002
            7              H       3.507252       4.431148      12.814863       0.146364       0.944279 0.67866928E+01  0.63787214E+02                                 1.584408                            1.525208      -0.756145       2.544125                    0.999859       3.142840       8.540890       0.506990       1.285379      -0.709871       0.009032      -0.002500      -0.036365       0.037553      -0.002036      -0.007019      -0.000325      -0.016133       0.032073      -0.015537       0.002947       0.012591              1.589335       1.405472      -0.025272      -0.143726       1.309781       0.076321       2.052753           0.000002
            8              H       2.600513       6.499669      13.953280       0.159605       0.867586 0.60290378E+01  0.55665060E+02                                 1.563566                            1.487202      -0.874002       2.500007                    0.999364       3.214245       8.996776       0.482223       1.375698      -0.689755      -0.006214       0.035371      -0.019015       0.040636      -0.007775      -0.004680      -0.006231      -0.008587       0.015527      -0.014204       0.004206       0.009998              1.591734       1.367414      -0.173657       0.073089       2.018611      -0.284608       1.389177           0.000002
            9              H       1.086470       0.454351       5.507951       0.146364       0.944279 0.67866903E+01  0.63787192E+02                                 1.584408                            1.525208      -0.756145       2.544125                    0.999859       3.142841       8.540896       0.506990       1.285380      -0.709871       0.009032       0.002500      -0.036365       0.037553       0.002036      -0.007019       0.000325      -0.016133       0.032073      -0.015537       0.002947       0.012591              1.589336       1.405472       0.025272      -0.143726       1.309781      -0.076320       2.052754           0.000002
           10              H       0.179731       8.156831       6.646368       0.159605       0.867586 0.60290387E+01  0.55665070E+02                                 1.563566                            1.487202      -0.874002       2.500007                    0.999364       3.214245       8.996776       0.482223       1.375698      -0.689755      -0.006214      -0.035371      -0.019015       0.040636       0.007775      -0.004680       0.006231      -0.008587       0.015527      -0.014204       0.004206       0.009998              1.591734       1.367414       0.173657       0.073089       2.018611       0.284608       1.389177           0.000002
           11              H       1.334311       5.339851       1.798962       0.146364       0.944280 0.67866957E+01  0.63787252E+02                                 1.584409                            1.525209      -0.756145       2.544125                    0.999859       3.142841       8.540895       0.506990       1.285380      -0.709871      -0.009032       0.002500       0.036365       0.037553      -0.002036      -0.007019      -0.000325      -0.016133       0.032073      -0.015537       0.002947       0.012591              1.589336       1.405473      -0.025272      -0.143727       1.309782       0.076320       2.052754           0.000002
           12              H       2.241050       3.271331       0.660545       0.159605       0.867586 0.60290372E+01  0.55665052E+02                                 1.563566                            1.487202      -0.874002       2.500007                    0.999364       3.214245       8.996775       0.482224       1.375698      -0.689755       0.006214      -0.035371       0.019015       0.040636      -0.007775      -0.004680      -0.006231      -0.008587       0.015527      -0.014204       0.004206       0.009998              1.591734       1.367414      -0.173656       0.073089       2.018611      -0.284608       1.389177           0.000002
           13              C       3.227685       7.121105       7.249919       0.660695      21.257329 0.23260490E+03  0.47841447E+04                                 7.333491                            5.587528      -0.441340       1.929519                    0.997896      22.337589      64.677841       0.591655       0.503329      -0.992212      -0.038996      -0.081918       0.004045       0.090816      -0.061480       0.052011      -0.024916       0.133264      -0.033150      -0.085462      -0.035750       0.121212              8.396893       6.426676       2.723103      -1.540622      11.346986       0.366961       7.417017           0.000002
           14              C       3.812298       8.473411       7.251380       0.088806      33.695788 0.40850022E+03  0.94371952E+04                                 9.264201                            6.834575       0.129202       2.057287                    0.999718      26.448685      74.899000       0.618292       0.428807      -1.058474       0.034686       0.055567      -0.056897       0.086764      -0.006180      -0.020978      -0.026050       0.015136       0.131947      -0.043665      -0.013310       0.056975             11.089741       7.790121       5.556692      -0.904253      17.946871      -0.351283       7.532232           0.000003
           15              C       3.956989       9.409473       8.202740      -0.180864      29.552215 0.46087222E+03  0.11043495E+05                                 8.397267                            7.251687       0.014442       1.973369                    0.998717      30.426189      89.605028       0.597381       0.427887      -1.052289       0.010969       0.050762       0.015656       0.054243      -0.007797      -0.012517      -0.006979      -0.016967      -0.022167      -0.021858       0.006372       0.015486              8.859590       6.510669       2.185960      -1.000325      10.018511      -0.369560      10.049590          -0.000006
           16              C       4.476028       0.794382       7.569961      -0.174666      30.427905 0.47640653E+03  0.11530207E+05                                 8.658567                            7.439056      -0.078114       1.946925                    0.998070      30.658003      91.241683       0.580975       0.435601      -1.045830      -0.018255      -0.010725       0.051226       0.055429       0.004916      -0.012359      -0.000389       0.001202      -0.025543      -0.016130       0.002008       0.014121              9.230298       6.622771       2.379978      -0.814847      11.982077       0.316135       9.086045          -0.000002
           17              C       4.646821       0.462168       6.266408       0.062509      34.347771 0.43805659E+03  0.10313411E+05                                 9.365985                            7.094827      -0.061332       1.983076                    0.999455      27.425570      78.780535       0.603739       0.430908      -1.055632      -0.028704      -0.082363       0.021198       0.089760       0.021265       0.007975       0.023383      -0.067823      -0.076679      -0.032918      -0.027014       0.059931             10.900750       7.145048       3.203329      -3.566448      11.398711      -4.216449      14.158492          -0.000000
           18              C       5.149229       1.210627       5.104609       0.640057      23.405721 0.23755400E+03  0.49011785E+04                                 7.663809                            5.578808      -0.363418       1.943557                    0.998631      22.609099      65.107454       0.604249       0.491306      -1.000375       0.047569       0.046378      -0.078058       0.102503       0.020243       0.066260       0.010354       0.143918      -0.086333      -0.060997      -0.058473       0.119471              8.817556       5.108015       0.894602      -2.073123      10.218398      -0.165212      11.126256           0.000001
           19              C       5.712434       4.552309       7.865161       0.519236      22.318029 0.26471455E+03  0.55724969E+04                                 7.270200                            5.789111       0.053346       2.073537                    0.999483      23.150418      65.827667       0.612854       0.474763      -1.016018      -0.078554      -0.060313       0.104382       0.143889      -0.083053      -0.033214       0.056585      -0.179276      -0.197626      -0.096709      -0.076056       0.172766              8.031611      10.223524       2.058517       1.981857       5.659122      -0.535461       8.212187           0.000001
           20              C       6.605896       2.235605       0.056994       0.660695      21.257337 0.23260507E+03  0.47841488E+04                                 7.333493                            5.587530      -0.441339       1.929519                    0.997896      22.337587      64.677834       0.591655       0.503329      -0.992212       0.038996      -0.081918      -0.004045       0.090816       0.061480       0.052011       0.024916       0.133264      -0.033150      -0.085462      -0.035750       0.121212              8.396895       6.426676      -2.723102      -1.540621      11.346989      -0.366963       7.417020           0.000002
           21              C       6.021283       3.587911       0.055533       0.088806      33.695785 0.40850022E+03  0.94371950E+04                                 9.264200                            6.834575       0.129202       2.057287                    0.999718      26.448685      74.898997       0.618292       0.428807      -1.058474      -0.034686       0.055567       0.056897       0.086764       0.006180      -0.020978       0.026050       0.015136       0.131947      -0.043665      -0.013310       0.056975             11.089739       7.790118      -5.556690      -0.904252      17.946869       0.351282       7.532231           0.000003
           22              C       3.305355       4.523973      13.717998      -0.180864      29.552234 0.46087251E+03  0.11043503E+05                                 8.397269                            7.251688       0.014444       1.973370                    0.998717      30.426186      89.605007       0.597381       0.427887      -1.052290      -0.010969       0.050762      -0.015656       0.054243       0.007797      -0.012517       0.006979      -0.016967      -0.022166      -0.021858       0.006372       0.015486              8.859593       6.510672      -2.185962      -1.000327      10.018517       0.369560      10.049590          -0.000007
           23              C       2.786316       5.679882      14.350776      -0.174666      30.427898 0.47640630E+03  0.11530200E+05                                 8.658565                            7.439054      -0.078114       1.946925                    0.998070      30.658003      91.241681       0.580975       0.435601      -1.045830       0.018255      -0.010725      -0.051226       0.055429      -0.004916      -0.012359       0.000389       0.001202      -0.025542      -0.016130       0.002008       0.014121              9.230296       6.622769      -2.379976      -0.814846      11.982076      -0.316137       9.086043          -0.000002
           24              C       5.186760       5.347668       1.040504       0.062509      34.347771 0.43805667E+03  0.10313413E+05                                 9.365984                            7.094828      -0.061333       1.983076                    0.999455      27.425571      78.780537       0.603739       0.430908      -1.055632       0.028704      -0.082363      -0.021198       0.089760      -0.021266       0.007975      -0.023383      -0.067823      -0.076679      -0.032918      -0.027014       0.059931             10.900749       7.145047      -3.203328      -3.566445      11.398710       4.216447      14.158492          -0.000000
           25              C       4.684352       6.096127       2.202303       0.640057      23.405736 0.23755421E+03  0.49011838E+04                                 7.663812                            5.578811      -0.363419       1.943557                    0.998631      22.609104      65.107472       0.604249       0.491306      -1.000375      -0.047569       0.046378       0.078057       0.102503      -0.020243       0.066260      -0.010355       0.143918      -0.086334      -0.060997      -0.058473       0.119471              8.817560       5.108016      -0.894604      -2.073121      10.218401       0.165213      11.126263           0.000001
           26              C       1.549911       9.437809      14.055577       0.519235      22.318012 0.26471426E+03  0.55724895E+04                                 7.270197                            5.789108       0.053345       2.073537                    0.999483      23.150419      65.827674       0.612854       0.474763      -1.016018       0.078554      -0.060314      -0.104382       0.143889       0.083053      -0.033214      -0.056585      -0.179276      -0.197626      -0.096709      -0.076056       0.172765              8.031607      10.223524      -2.058520       1.981851       5.659121       0.535461       8.212178           0.000001
           27              C       1.613878       2.649895       7.363906       0.660695      21.257329 0.23260490E+03  0.47841446E+04                                 7.333491                            5.587527      -0.441340       1.929519                    0.997896      22.337588      64.677836       0.591656       0.503329      -0.992212       0.038996       0.081918      -0.004045       0.090816      -0.061480       0.052011      -0.024916       0.133264      -0.033150      -0.085462      -0.035750       0.121212              8.396893       6.426676       2.723103      -1.540622      11.346986       0.366962       7.417017           0.000002
           28              C       1.029265       1.297589       7.362445       0.088806      33.695792 0.40850022E+03  0.94371953E+04                                 9.264202                            6.834575       0.129202       2.057287                    0.999718      26.448685      74.899000       0.618292       0.428807      -1.058474      -0.034686      -0.055567       0.056897       0.086764      -0.006180      -0.020978      -0.026050       0.015136       0.131947      -0.043665      -0.013310       0.056975             11.089742       7.790121       5.556693      -0.904253      17.946874      -0.351282       7.532232           0.000003
           29              C       0.884574       0.361527       6.411085      -0.180864      29.552221 0.46087235E+03  0.11043499E+05                                 8.397268                            7.251688       0.014443       1.973369                    0.998717      30.426195      89.605049       0.597381       0.427887      -1.052289      -0.010969      -0.050762      -0.015656       0.054243      -0.007797      -0.012517      -0.006980      -0.016967      -0.022166      -0.021858       0.006372       0.015486              8.859590       6.510669       2.185959      -1.000325      10.018511      -0.369557      10.049591          -0.000006
           30              C       0.365535       8.976618       7.043864      -0.174666      30.427908 0.47640660E+03  0.11530209E+05                                 8.658568                            7.439057      -0.078115       1.946925                    0.998070      30.658006      91.241697       0.580975       0.435601      -1.045830       0.018255       0.010725      -0.051226       0.055429       0.004917      -0.012359      -0.000389       0.001202      -0.025543      -0.016130       0.002008       0.014122              9.230299       6.622772       2.379978      -0.814847      11.982078       0.316134       9.086046          -0.000002
           31              C       0.194742       9.308832       8.347417       0.062509      34.347770 0.43805659E+03  0.10313411E+05                                 9.365984                            7.094827      -0.061333       1.983076                    0.999455      27.425570      78.780535       0.603739       0.430908      -1.055632       0.028704       0.082363      -0.021198       0.089760       0.021265       0.007975       0.023383      -0.067823      -0.076679      -0.032918      -0.027014       0.059931             10.900750       7.145047       3.203329      -3.566448      11.398710      -4.216449      14.158492          -0.000000
           32              C      -0.307666       8.560373       9.509216       0.640057      23.405727 0.23755407E+03  0.49011801E+04                                 7.663810                            5.578809      -0.363419       1.943557                    0.998631      22.609103      65.107468       0.604249       0.491306      -1.000375      -0.047569      -0.046378       0.078057       0.102503       0.020243       0.066260       0.010354       0.143918      -0.086334      -0.060997      -0.058473       0.119471              8.817558       5.108016       0.894602      -2.073123      10.218399      -0.165211      11.126258           0.000001
           33              C      -0.870871       5.218691       6.748664       0.519235      22.318036 0.26471467E+03  0.55725001E+04                                 7.270202                            5.789113       0.053346       2.073537                    0.999483      23.150421      65.827680       0.612854       0.474763      -1.016018       0.078554       0.060314      -0.104382       0.143889      -0.083053      -0.033214       0.056585      -0.179276      -0.197626      -0.096709      -0.076056       0.172766              8.031613      10.223526       2.058521       1.981857       5.659125      -0.535460       8.212189           0.000001
           34              C      -1.764333       7.535395      14.556831       0.660695      21.257338 0.23260507E+03  0.47841488E+04                                 7.333493                            5.587530      -0.441339       1.929519                    0.997896      22.337588      64.677839       0.591655       0.503329      -0.992212      -0.038996       0.081918       0.004045       0.090816       0.061480       0.052011       0.024916       0.133264      -0.033150      -0.085462      -0.035750       0.121212              8.396895       6.426676      -2.723102      -1.540621      11.346989      -0.366964       7.417021           0.000002
           35              C      -1.179720       6.183089      14.558292       0.088806      33.695787 0.40850019E+03  0.94371945E+04                                 9.264201                            6.834575       0.129202       2.057287                    0.999718      26.448685      74.899000       0.618292       0.428807      -1.058474       0.034686      -0.055567      -0.056897       0.086764       0.006180      -0.020978       0.026050       0.015136       0.131947      -0.043665      -0.013310       0.056975             11.089740       7.790119      -5.556691      -0.904252      17.946871       0.351281       7.532231           0.000003
           36              C       1.536208       5.247027       0.895827      -0.180864      29.552241 0.46087266E+03  0.11043507E+05                                 8.397271                            7.251690       0.014443       1.973369                    0.998717      30.426194      89.605045       0.597381       0.427887      -1.052289       0.010969      -0.050762       0.015656       0.054243       0.007797      -0.012517       0.006980      -0.016967      -0.022166      -0.021858       0.006372       0.015486              8.859595       6.510673      -2.185962      -1.000327      10.018519       0.369557      10.049593          -0.000006
           37              C       2.055247       4.091118       0.263049      -0.174666      30.427896 0.47640630E+03  0.11530200E+05                                 8.658565                            7.439054      -0.078114       1.946925                    0.998070      30.658003      91.241684       0.580975       0.435601      -1.045830      -0.018255       0.010725       0.051226       0.055429      -0.004916      -0.012359       0.000389       0.001202      -0.025543      -0.016130       0.002008       0.014122              9.230296       6.622770      -2.379976      -0.814846      11.982075      -0.316137       9.086043          -0.000002
           38              C      -0.345197       4.423332      13.573321       0.062509      34.347768 0.43805662E+03  0.10313411E+05                                 9.365984                            7.094827      -0.061333       1.983076                    0.999455      27.425570      78.780535       0.603739       0.430908      -1.055632      -0.028704       0.082363       0.021198       0.089760      -0.021265       0.007975      -0.023383      -0.067823      -0.076679      -0.032918      -0.027014       0.059931             10.900749       7.145046      -3.203328      -3.566445      11.398710       4.216447      14.158491          -0.000000
           39              C       0.157211       3.674873      12.411522       0.640057      23.405737 0.23755423E+03  0.49011841E+04                                 7.663813                            5.578811      -0.363419       1.943557                    0.998631      22.609104      65.107471       0.604249       0.491306      -1.000375       0.047569      -0.046378      -0.078057       0.102502      -0.020243       0.066260      -0.010355       0.143918      -0.086334      -0.060997      -0.058473       0.119471              8.817560       5.108016      -0.894604      -2.073121      10.218402       0.165213      11.126263           0.000001
           40              C       3.291652       0.333191       0.558248       0.519235      22.318015 0.26471430E+03  0.55724906E+04                                 7.270197                            5.789108       0.053346       2.073537                    0.999483      23.150420      65.827673       0.612854       0.474763      -1.016018      -0.078554       0.060314       0.104382       0.143889       0.083053      -0.033214      -0.056585      -0.179276      -0.197626      -0.096709      -0.076056       0.172766              8.031607      10.223523      -2.058520       1.981851       5.659121       0.535461       8.212178           0.000001
           41              O       4.557024       4.177103       7.577268      -0.610017      43.204950 0.68491910E+03  0.17547442E+05                                 9.925746                            8.279234      -0.010663       2.016607                    0.996139      29.722753      81.485081       0.637029       0.375295      -1.122898       0.044289      -0.008906       0.095083       0.105270      -0.013728       0.037714       0.044522      -0.035514      -0.248118      -0.107736       0.035612       0.072124             11.131626      16.742830       3.408237       2.995841       9.101768       0.986772       7.550280          -0.000001
           42              O       3.234119       6.485013       6.168496      -0.669618      41.840711 0.68428294E+03  0.17547276E+05                                 9.697430                            8.241516      -0.021284       2.002835                    0.996103      30.430112      83.777379       0.641686       0.372229      -1.123908      -0.027512       0.083274       0.038267       0.095686      -0.058102       0.034758       0.018480       0.090533       0.061753      -0.093149       0.018560       0.074589             10.479850       7.423630      -0.585079      -0.861087      12.931169       4.931997      11.084752          -0.000003
           43              O       2.720947       6.739059       8.322573      -0.701381      42.156281 0.68267408E+03  0.17495805E+05                                 9.721356                            8.201476       0.029204       2.013690                    0.996083      30.722175      84.558110       0.646820       0.369489      -1.125980       0.066502       0.033896      -0.081171       0.110273      -0.025652       0.019372      -0.030645       0.113339      -0.014915      -0.070697      -0.002781       0.073478             10.743459      11.263318       3.385691      -4.352325      10.017093      -3.340827      10.949965          -0.000004
           44              O       4.246552       8.944373       6.047201      -0.101125      22.889330 0.33834269E+03  0.72816615E+04                                 6.489212                            5.758151       0.085647       2.147128                    0.999145      22.533263      56.990676       0.774447       0.367486      -1.126558      -0.005172       0.076814       0.142798       0.162229       0.057163      -0.022552      -0.063008      -0.096568      -0.079201      -0.065334      -0.053349       0.118683              6.919387       5.226873       2.212982      -1.307983       8.932799      -1.526206       6.598488           0.000002
           45              O       5.288655       2.454475       5.239056      -0.666958      42.756417 0.66273475E+03  0.16814889E+05                                 9.752750                            8.052729       0.215179       2.087486                    0.996271      29.814577      80.946765       0.657922       0.366925      -1.130927       0.104293      -0.069058       0.011648       0.125625       0.013264       0.043191       0.039760       0.014174      -0.145159      -0.078160       0.009981       0.068179             10.734498       6.570745       0.729036      -0.022107      18.471583       1.198691       7.161166          -0.000001
           46              O       5.410106       0.580397       4.068489      -0.686742      53.279466 0.71848488E+03  0.18619972E+05                                11.354535                            8.414522       0.073980       2.029889                    0.996480      30.559272      84.129235       0.639547       0.369549      -1.127777      -0.066999       0.090900       0.060927       0.128311      -0.004465       0.045676       0.033335       0.117925      -0.001638      -0.078230      -0.006758       0.084988             13.371819       7.406325      -1.034240      -2.848480       9.773253       5.639452      22.935878          -0.000001
           47              O      -1.141641       4.408675       8.974350      -0.593602      36.958355 0.57872374E+03  0.14189162E+05                                 8.810815                            7.500255       0.338761       2.137825                    0.998433      28.658378      76.399844       0.685344       0.364512      -1.133190      -0.087473      -0.036083      -0.024868       0.097836      -0.062147       0.058584       0.042653      -0.073901       0.003280      -0.116919       0.043388       0.073531              9.530640       9.363507       0.287498       4.283941       6.564266      -0.330543      12.664147          -0.000003
           48              O       2.705320       9.062603      14.343469      -0.610017      43.204933 0.68491843E+03  0.17547421E+05                                 9.925743                            8.279230      -0.010663       2.016607                    0.996139      29.722753      81.485082       0.637029       0.375295      -1.122898      -0.044289      -0.008906      -0.095083       0.105270       0.013728       0.037714      -0.044522      -0.035514      -0.248118      -0.107736       0.035612       0.072123             11.131623      16.742827      -3.408238       2.995838       9.101765      -0.986772       7.550276          -0.000001
           49              O       6.599462       1.599513       1.138417      -0.669618      41.840693 0.68428253E+03  0.17547263E+05                                 9.697427                            8.241514      -0.021282       2.002835                    0.996103      30.430104      83.777349       0.641686       0.372229      -1.123908       0.027512       0.083274      -0.038267       0.095687       0.058102       0.034758      -0.018480       0.090533       0.061753      -0.093149       0.018560       0.074589             10.479848       7.423627       0.585078      -0.861085      12.931165      -4.931997      11.084750          -0.000003
           50              O       4.541397       1.853559      13.598164      -0.701381      42.156295 0.68267470E+03  0.17495824E+05                                 9.721358                            8.201480       0.029204       2.013690                    0.996083      30.722178      84.558117       0.646820       0.369489      -1.125980      -0.066502       0.033896       0.081171       0.110273       0.025652       0.019372       0.030645       0.113338      -0.014915      -0.070697      -0.002781       0.073478             10.743460      11.263318      -3.385688      -4.352324      10.017092       3.340826      10.949969          -0.000004
           51              O       5.587029       4.058873       1.259712      -0.101124      22.889320 0.33834259E+03  0.72816586E+04                                 6.489210                            5.758150       0.085648       2.147128                    0.999145      22.533260      56.990661       0.774447       0.367486      -1.126558       0.005172       0.076814      -0.142798       0.162229      -0.057163      -0.022552       0.063008      -0.096568      -0.079201      -0.065334      -0.053349       0.118683              6.919383       5.226870      -2.212980      -1.307982       8.932793       1.526203       6.598486           0.000002
           52              O       4.544926       7.339975       2.067856      -0.666958      42.756442 0.66273532E+03  0.16814908E+05                                 9.752754                            8.052733       0.215178       2.087486                    0.996271      29.814588      80.946809       0.657921       0.366925      -1.130927      -0.104293      -0.069058      -0.011649       0.125625      -0.013263       0.043192      -0.039760       0.014174      -0.145159      -0.078160       0.009981       0.068179             10.734502       6.570748      -0.729039      -0.022105      18.471590      -1.198691       7.161169          -0.000001
           53              O       4.423476       5.465897       3.238424      -0.686742      53.279476 0.71848508E+03  0.18619978E+05                                11.354537                            8.414523       0.073979       2.029889                    0.996480      30.559267      84.129219       0.639547       0.369549      -1.127777       0.066999       0.090900      -0.060927       0.128311       0.004465       0.045676      -0.033335       0.117925      -0.001638      -0.078230      -0.006758       0.084988             13.371823       7.406323       1.034236      -2.848473       9.773253      -5.639453      22.935891          -0.000001
           54              O       0.991186       9.294175      12.946388      -0.593602      36.958357 0.57872390E+03  0.14189167E+05                                 8.810815                            7.500256       0.338761       2.137825                    0.998433      28.658382      76.399856       0.685344       0.364512      -1.133190       0.087473      -0.036083       0.024868       0.097836       0.062147       0.058584      -0.042653      -0.073901       0.003279      -0.116919       0.043388       0.073532              9.530639       9.363507      -0.287499       4.283941       6.564266       0.330542      12.664144          -0.000003
           55              O       0.284539       5.593898       7.036557      -0.610017      43.204965 0.68491945E+03  0.17547453E+05                                 9.925749                            8.279236      -0.010663       2.016607                    0.996139      29.722756      81.485094       0.637029       0.375295      -1.122898      -0.044289       0.008906      -0.095083       0.105269      -0.013728       0.037714       0.044522      -0.035514      -0.248119      -0.107736       0.035612       0.072124             11.131629      16.742831       3.408243       2.995841       9.101774       0.986774       7.550282          -0.000001
           56              O       1.607444       3.285987       8.445329      -0.669618      41.840691 0.68428251E+03  0.17547263E+05                                 9.697427                            8.241514      -0.021283       2.002835                    0.996103      30.430103      83.777347       0.641686       0.372229      -1.123908       0.027512      -0.083274      -0.038267       0.095686      -0.058102       0.034758       0.018480       0.090533       0.061753      -0.093149       0.018560       0.074589             10.479847       7.423627      -0.585079      -0.861087      12.931165       4.931997      11.084750          -0.000003
           57              O       2.120616       3.031941       6.291252      -0.701381      42.156289 0.68267425E+03  0.17495811E+05                                 9.721358                            8.201477       0.029204       2.013690                    0.996083      30.722178      84.558122       0.646820       0.369489      -1.125980      -0.066502      -0.033896       0.081171       0.110273      -0.025652       0.019372      -0.030645       0.113338      -0.014915      -0.070697      -0.002781       0.073478             10.743460      11.263319       3.385692      -4.352326      10.017095      -3.340828      10.949967          -0.000004
           58              O       0.595011       0.826627       8.566624      -0.101124      22.889326 0.33834262E+03  0.72816593E+04                                 6.489211                            5.758150       0.085647       2.147128                    0.999145      22.533261      56.990667       0.774447       0.367486      -1.126558       0.005172      -0.076814      -0.142798       0.162229       0.057163      -0.022552      -0.063008      -0.096567      -0.079201      -0.065334      -0.053349       0.118683              6.919385       5.226872       2.212982      -1.307983       8.932797      -1.526206       6.598487           0.000002
           59              O      -0.447092       7.316525       9.374769      -0.666958      42.756428 0.66273497E+03  0.16814896E+05                                 9.752752                            8.052731       0.215178       2.087486                    0.996271      29.814581      80.946782       0.657921       0.366925      -1.130927      -0.104293       0.069058      -0.011649       0.125625       0.013263       0.043192       0.039760       0.014174      -0.145159      -0.078160       0.009981       0.068179             10.734500       6.570746       0.729036      -0.022107      18.471586       1.198691       7.161167          -0.000001
           60              O      -0.568543       9.190603      10.545336      -0.686742      53.279463 0.71848480E+03  0.18619969E+05                                11.354535                            8.414521       0.073979       2.029889                    0.996480      30.559270      84.129229       0.639547       0.369549      -1.127777       0.066999      -0.090900      -0.060927       0.128311      -0.004465       0.045676       0.033335       0.117925      -0.001638      -0.078230      -0.006758       0.084988             13.371819       7.406325      -1.034240      -2.848479       9.773253       5.639453      22.935878          -0.000001
           61              O       5.983204       5.362325       5.639475      -0.593602      36.958350 0.57872368E+03  0.14189160E+05                                 8.810814                            7.500255       0.338762       2.137825                    0.998433      28.658378      76.399841       0.685344       0.364512      -1.133190       0.087473       0.036083       0.024868       0.097836      -0.062147       0.058584       0.042653      -0.073902       0.003280      -0.116919       0.043388       0.073532              9.530639       9.363506       0.287499       4.283940       6.564265      -0.330541      12.664145          -0.000003
           62              O       2.136243       0.708397       0.270356      -0.610017      43.204928 0.68491835E+03  0.17547418E+05                                 9.925743                            8.279230      -0.010663       2.016607                    0.996139      29.722751      81.485077       0.637029       0.375295      -1.122898       0.044289       0.008906       0.095083       0.105270       0.013728       0.037714      -0.044522      -0.035514      -0.248118      -0.107736       0.035612       0.072123             11.131622      16.742826      -3.408237       2.995838       9.101765      -0.986771       7.550276          -0.000001
           63              O      -1.757899       8.171487      13.475408      -0.669618      41.840690 0.68428246E+03  0.17547261E+05                                 9.697427                            8.241514      -0.021283       2.002835                    0.996103      30.430102      83.777343       0.641686       0.372229      -1.123908      -0.027512      -0.083274       0.038267       0.095686       0.058102       0.034759      -0.018480       0.090533       0.061753      -0.093149       0.018560       0.074589             10.479847       7.423627       0.585078      -0.861085      12.931165      -4.931997      11.084750          -0.000003
           64              O       0.300166       7.917441       1.015661      -0.701381      42.156316 0.68267512E+03  0.17495838E+05                                 9.721362                            8.201483       0.029203       2.013689                    0.996083      30.722184      84.558146       0.646820       0.369489      -1.125980       0.066502      -0.033896      -0.081171       0.110273       0.025652       0.019372       0.030645       0.113339      -0.014915      -0.070697      -0.002781       0.073478             10.743464      11.263323      -3.385690      -4.352326      10.017097       3.340828      10.949973          -0.000004
           65              O      -0.745466       5.712127      13.354113      -0.101124      22.889325 0.33834269E+03  0.72816611E+04                                 6.489211                            5.758151       0.085647       2.147128                    0.999145      22.533263      56.990672       0.774447       0.367486      -1.126558      -0.005172      -0.076814       0.142798       0.162229      -0.057163      -0.022552       0.063008      -0.096568      -0.079201      -0.065334      -0.053349       0.118683              6.919384       5.226871      -2.212980      -1.307982       8.932794       1.526203       6.598488           0.000002
           66              O       0.296637       2.431025      12.545969      -0.666958      42.756443 0.66273532E+03  0.16814908E+05                                 9.752755                            8.052733       0.215178       2.087486                    0.996271      29.814588      80.946809       0.657921       0.366925      -1.130927       0.104293       0.069058       0.011649       0.125625      -0.013264       0.043192      -0.039760       0.014173      -0.145159      -0.078160       0.009981       0.068179             10.734503       6.570748      -0.729039      -0.022105      18.471591      -1.198690       7.161169          -0.000001
           67              O       0.418087       4.305103      11.375401      -0.686742      53.279463 0.71848485E+03  0.18619970E+05                                11.354535                            8.414521       0.073979       2.029889                    0.996480      30.559263      84.129202       0.639547       0.369549      -1.127777      -0.066999      -0.090900       0.060927       0.128311       0.004465       0.045676      -0.033335       0.117925      -0.001638      -0.078230      -0.006758       0.084988             13.371820       7.406322       1.034236      -2.848472       9.773252      -5.639453      22.935887          -0.000001
           68              O       3.850377       0.476825       1.667437      -0.593602      36.958339 0.57872355E+03  0.14189156E+05                                 8.810811                            7.500253       0.338762       2.137825                    0.998433      28.658376      76.399830       0.685344       0.364512      -1.133190      -0.087473       0.036084      -0.024868       0.097836       0.062147       0.058584      -0.042653      -0.073901       0.003279      -0.116919       0.043388       0.073531              9.530635       9.363503      -0.287498       4.283939       6.564264       0.330542      12.664139          -0.000004

******************************************************
Auxiliary information for the entire system
The total spin magnetic moment of the unit cell is   0.000045
The total net atomic charge of the unit cell is   0.000004
Accuracy of reproducing the electrostatic potential in the unit cell:
  The inner radius (bohr) =    5.0000
  The outer radius (bohr) =   12.0000
  Valid grid points have density less than (e/(bohr^3)) =    0.0001
  The number of valid grid points were=         3404
  The rms potential error without charges in kcal/mol is=      8.91697
  The rms potential error with partial charges in kcal/mol is=      0.90312
  The RRMSE value at monopole order=      0.10128
  The rms potential error with partial charges and cloud penetration in kcal/mol is=      0.90190
  The RRMSE value at monopole order with cloud penetration is=      0.10114
  The rms potential error with partial charges and atomic dipoles in kcal/mol is=      0.57757
  The RRMSE value at dipole order=      0.06477
  The rms potential error with partial charges, atomic dipoles and cloud penetration in kcal/mol is=      0.56903
  The RRMSE value at dipole order with cloud penetration=      0.06381

******************************************************
The electron densities and ab initio electrostatic potential were computed in VASP using the PBE functional and
projector augmented wave method. See the main text of the journal article for a description of computational details.
The atomic charges, dipoles, and quadrupoles were computed with the DDEC6 method as described in
(a) T. A. Manz and N. Gabaldon Limas, RSC Adv. 6 (2016) 47771-47801 DOI: 10.1039/c6ra04656h
(b) N. Gabaldon Limas and T. A. Manz, RSC Adv. 8 (2018) 2678-2707 DOI: 10.1039/c7ra11829e.
For each atom in the material, the electron cloud parameters were fit to the spherically averaged atom-in-material
electron density using radial positions for which this density was between 10^-4 and 10^-2 electrons per cubic bohr.
The polarizabilities, dispersion coefficients, and quantum Drude oscillator (QDO) parameters were fit using the MCLF method.
The magnetic structure of the system was optimized in VASP from the default ferromagnetic initial guess using spin polarization.
The atomic spin moments (ASMs) were computed on this optimized magnetic structure using the DDEC6 partition as inputs
to the method of T. A. Manz and D. S. Sholl, J. Chem. Theory Comput. 7 (2011) 4146-4164 DOI: 10.1021/ct200539n.
The RMSE and RRMSE were computed using a uniform grid with Ewald summation.
