# Supplementary material for: A collection of forcefield precursors for metal–organic frameworks
Source: RSC Adv. 2019 Nov 13;9(63):36492–507. doi: 10.1039/c9ra07327b (PMC9075174; doi:10.1039/c9ra07327b)
Supplement: RA-009-C9RA07327B-s5882 [file RA-009-C9RA07327B-s5882.xyz]

   68
jmolscript: load "" {1 1 1} spacegroup "x,y,z" unitcell [{      7.351900     0.000000     0.000000 }, {      0.000000     9.729500     0.000000 }, {     -2.469537     0.000000    14.558128 }]
Eu     3.789057     4.328752     5.201037     1.384196
Eu     6.004025     9.193502     2.078027     1.384197
Eu     1.093306     5.400748     9.357091     1.384189
Eu    -1.121662     0.535998    12.480101     1.384195
H      3.783984     9.273186     9.088639     0.158713
H      4.696870     1.601476     7.937091     0.160361
H      3.539560     4.408436    12.748553     0.158712
H      2.626674     6.466226    13.900101     0.160362
H      1.098379     0.456314     5.469489     0.158713
H      0.185493     8.128024     6.621037     0.160362
H      1.342803     5.321064     1.809575     0.158712
H      2.255689     3.263274     0.658027     0.160361
C      3.237460     7.073346     7.226655     0.583099
C      3.825865     8.415045     7.220831     0.116745
C      3.978760     9.363671     8.183124    -0.172251
C      4.495209     0.785171     7.539654    -0.163785
C      4.636350     0.466043     6.230879     0.104371
C      5.122848     1.209377     5.061861     0.575723
C      5.709851     4.525190     7.833729     0.485357
C      6.555621     2.208597     0.052409     0.583096
C      5.967217     3.550295     0.058233     0.116761
C      3.344784     4.498921    13.654068    -0.172251
C      2.828335     5.649921    14.297538    -0.163784
C      5.156732     5.330793     1.048185     0.104389
C      4.670234     6.074127     2.217203     0.575717
C      1.613693     9.389940    14.003463     0.485351
C      1.644903     2.656153     7.331473     0.583093
C      1.056498     1.314455     7.337297     0.116753
C      0.903603     0.365829     6.375004    -0.172248
C      0.387154     8.944329     7.018474    -0.163783
C      0.246013     9.263457     8.327249     0.104379
C     -0.240485     8.520123     9.496267     0.575720
C     -0.827488     5.204310     6.724399     0.485358
C     -1.673258     7.520904    14.505719     0.583106
C     -1.084854     6.179205    14.499895     0.116763
C      1.537579     5.230579     0.904060    -0.172250
C      2.054028     4.079579     0.260590    -0.163782
C     -0.274369     4.398707    13.509943     0.104391
C      0.212129     3.655373    12.340925     0.575714
C      3.268670     0.339560     0.554665     0.485353
O      4.549607     4.135038     7.544022    -0.451893
O      3.268257     6.419524     6.156632    -0.541517
O      2.725097     6.695842     8.309779    -0.587624
O      4.249429     8.894709     6.015418    -0.104270
O      5.260394     2.458645     5.200163    -0.552090
O      5.367804     0.588635     4.012220    -0.554653
O     -1.091379     4.408436     8.956160    -0.440506
O      2.773937     8.999788    14.293170    -0.451890
O      6.524824     1.554774     1.122432    -0.541516
O      4.598448     1.831092    13.527413    -0.587622
O      5.543652     4.029959     1.263646    -0.104278
O      4.532688     7.323395     2.078901    -0.552087
O      4.425278     5.453385     3.266844    -0.554652
O      1.063023     9.273186    12.881032    -0.440505
O      0.332756     5.594462     7.014106    -0.451892
O      1.614106     3.309976     8.401496    -0.541500
O      2.157266     3.033658     6.248349    -0.587617
O      0.632934     0.834791     8.542710    -0.104274
O     -0.378031     7.270855     9.357965    -0.552078
O     -0.485441     9.140865    10.545908    -0.554650
O      5.973742     5.321064     5.601968    -0.440503
O      2.108426     0.729713     0.264958    -0.451889
O     -1.642461     8.174726    13.435696    -0.541533
O      0.283915     7.898408     1.030715    -0.587631
O     -0.661289     5.699541    13.294482    -0.104279
O      0.349675     2.406105    12.479227    -0.552078
O      0.457085     4.276115    11.291284    -0.554645
O      3.819340     0.456314     1.677096    -0.440503

The following XYZ coordinates are in angstroms. Other properties are in atomic units.
The sperically averaged electron density of each atom fit to a function of the form exp(a - br)
eigen_1, eigen_2 and eigen_3 are the three eigenvalues of traceless quadrupole moment tensor
  atom number  atomic symbol              X              Y              Z     net charge C6 coefficient C8 coefficient C10 coefficient fluctuating dipole atomic polarizability isotropic forcefield polarizability              a              b squared Pearson coefficient          <r^3>          <r^4>         wp_QDO          m_QDO          q_QDO       dipole_x       dipole_y       dipole_z         dipole            Qxy            Qxz            Qyz     Q(x^2-y^2)  Q(3z^2 - R^2)        eigen_1        eigen_2        eigen_3 static polarizability      alpha(xx)      alpha(xy)      alpha(xz)      alpha(yy)      alpha(yz)      alpha(zz) atomic spin moment
            1             Eu       3.789057       4.328752       5.201037       1.384196     211.380694 0.54934050E+04  0.21974213E+06                                24.529070                           21.171321       0.438575       1.837385                    0.999263      92.539695     248.159535       0.500436       0.305975      -1.273695      -0.019649       0.012336      -0.025786       0.034687      -0.011363       0.090285       0.044261       0.106473      -0.094409      -0.111034      -0.012086       0.123120             27.083375      23.594039       2.027306      -2.314189      29.042565      -3.063713      28.613520           0.010060
            2             Eu       6.004025       9.193502       2.078027       1.384197     211.381144 0.54934176E+04  0.21974277E+06                                24.529115                           21.171356       0.438560       1.837381                    0.999263      92.539716     248.159745       0.500435       0.305975      -1.273695       0.019652       0.012330       0.025789       0.034688       0.011362       0.090287      -0.044260       0.106480      -0.094405      -0.111033      -0.012090       0.123123             27.083427      23.594083      -2.027330      -2.314221      29.042606       3.063741      28.613593           0.010090
            3             Eu       1.093306       5.400748       9.357091       1.384189     211.381379 0.54934304E+04  0.21974340E+06                                24.529127                           21.171373       0.438578       1.837385                    0.999263      92.539842     248.160123       0.500436       0.305975      -1.273695       0.019653      -0.012324       0.025784       0.034683      -0.011362       0.090284       0.044261       0.106479      -0.094408      -0.111032      -0.012088       0.123120             27.083435      23.594111       2.027327      -2.314199      29.042620      -3.063725      28.613576           0.010061
            4             Eu      -1.121662       0.535998      12.480101       1.384195     211.381680 0.54934350E+04  0.21974366E+06                                24.529162                           21.171395       0.438555       1.837379                    0.999263      92.539806     248.160150       0.500435       0.305975      -1.273695      -0.019654      -0.012338      -0.025786       0.034691       0.011363       0.090288      -0.044262       0.106475      -0.094411      -0.111036      -0.012087       0.123123             27.083480      23.594125      -2.027332      -2.314222      29.042672       3.063732      28.613643           0.010095
            5              H       3.783984       9.273186       9.088639       0.158713       0.869257 0.60875484E+01  0.55467524E+02                                 1.478249                            1.427966      -0.783444       2.542610                    0.999848       2.967868       7.841769       0.535162       1.256101      -0.716731      -0.007962      -0.001368       0.039977       0.040785       0.002591      -0.005599       0.001692      -0.014951       0.043416      -0.016245       0.000642       0.015603              1.481744       1.317412       0.021852      -0.123456       1.232307      -0.067954       1.895513          -0.000371
            6              H       4.696870       1.601476       7.937091       0.160361       0.870119 0.60459543E+01  0.55792668E+02                                 1.558853                            1.482918      -0.872076       2.500412                    0.999551       3.201988       8.924754       0.486623       1.363957      -0.692073       0.007249       0.033527       0.021153       0.040299       0.007687      -0.002924       0.006840      -0.006777       0.024509      -0.014264       0.002297       0.011966              1.587114       1.368564       0.183046       0.079253       2.007272       0.281347       1.385505           0.000139
            7              H       3.539560       4.408436      12.748553       0.158712       0.869259 0.60875627E+01  0.55467689E+02                                 1.478252                            1.427968      -0.783445       2.542610                    0.999848       2.967870       7.841778       0.535161       1.256102      -0.716731       0.007962      -0.001367      -0.039977       0.040785      -0.002591      -0.005599      -0.001692      -0.014950       0.043416      -0.016245       0.000641       0.015603              1.481746       1.317413      -0.021852      -0.123457       1.232308       0.067954       1.895517          -0.000377
            8              H       2.626674       6.466226      13.900101       0.160362       0.870116 0.60459242E+01  0.55792300E+02                                 1.558847                            1.482913      -0.872070       2.500415                    0.999551       3.201976       8.924702       0.486625       1.363954      -0.692074      -0.007249       0.033527      -0.021153       0.040299      -0.007687      -0.002924      -0.006840      -0.006777       0.024509      -0.014263       0.002297       0.011966              1.587108       1.368559      -0.183045       0.079253       2.007264      -0.281346       1.385500           0.000138
            9              H       1.098379       0.456314       5.469489       0.158713       0.869249 0.60874756E+01  0.55466675E+02                                 1.478239                            1.427957      -0.783443       2.542613                    0.999848       2.967848       7.841694       0.535164       1.256100      -0.716732       0.007962       0.001368      -0.039978       0.040786       0.002591      -0.005598       0.001692      -0.014951       0.043416      -0.016245       0.000642       0.015603              1.481734       1.317403       0.021852      -0.123455       1.232299      -0.067953       1.895499          -0.000370
           10              H       0.185493       8.128024       6.621037       0.160362       0.870114 0.60459120E+01  0.55792183E+02                                 1.558848                            1.482914      -0.872075       2.500414                    0.999551       3.201976       8.924714       0.486624       1.363959      -0.692073      -0.007249      -0.033527      -0.021153       0.040300       0.007687      -0.002924       0.006840      -0.006777       0.024509      -0.014264       0.002297       0.011966              1.587109       1.368560       0.183045       0.079253       2.007265       0.281346       1.385501           0.000141
           11              H       1.342803       5.321064       1.809575       0.158712       0.869256 0.60875364E+01  0.55467393E+02                                 1.478249                            1.427966      -0.783446       2.542610                    0.999848       2.967864       7.841760       0.535161       1.256103      -0.716731      -0.007962       0.001367       0.039977       0.040785      -0.002591      -0.005598      -0.001692      -0.014950       0.043417      -0.016244       0.000641       0.015603              1.481744       1.317411      -0.021852      -0.123456       1.232307       0.067954       1.895513          -0.000375
           12              H       2.255689       3.263274       0.658027       0.160361       0.870115 0.60459139E+01  0.55792184E+02                                 1.558847                            1.482912      -0.872071       2.500415                    0.999551       3.201973       8.924694       0.486625       1.363955      -0.692074       0.007249      -0.033527       0.021153       0.040300      -0.007687      -0.002924      -0.006840      -0.006777       0.024509      -0.014263       0.002297       0.011966              1.587107       1.368559      -0.183045       0.079253       2.007263      -0.281346       1.385500           0.000136
           13              C       3.237460       7.073346       7.226655       0.583099      23.013689 0.25340677E+03  0.52882048E+04                                 7.560028                            5.723774      -0.218125       1.990588                    0.998809      22.713052      64.768402       0.605394       0.484817      -1.008482      -0.035457      -0.076102       0.003365       0.084025      -0.049563       0.044130      -0.022111       0.108862      -0.070647      -0.062799      -0.041495       0.104294              8.678429       6.634460       2.783522      -1.685337      11.755634       0.421204       7.645193          -0.004089
           14              C       3.825865       8.415045       7.220831       0.116745      34.005996 0.41434375E+03  0.96115942E+04                                 9.350977                            6.921339       0.033059       2.023247                    0.999686      26.494620      75.320235       0.609005       0.433561      -1.054973       0.036610       0.051063      -0.056043       0.084193      -0.016770      -0.015832      -0.024170       0.032830       0.102960      -0.050232       0.005713       0.044519             11.172135       7.837085       5.574126      -0.875386      18.147994      -0.388238       7.531325           0.078071
           15              C       3.978760       9.363671       8.183124      -0.172251      29.395247 0.46150608E+03  0.11038947E+05                                 8.341205                            7.247059       0.029467       1.982187                    0.998698      30.024947      87.731932       0.600037       0.426754      -1.055232       0.010354       0.048884       0.019023       0.053467      -0.007587      -0.003821       0.002496      -0.013804      -0.018459      -0.009481      -0.004588       0.014069              8.781133       6.480358       2.156353      -0.920057       9.958043      -0.358926       9.904998           0.019969
           16              C       4.495209       0.785171       7.539654      -0.163785      29.960051 0.46779908E+03  0.11265565E+05                                 8.563148                            7.371381      -0.097307       1.945144                    0.998039      30.315309      89.871164       0.583906       0.435582      -1.046290      -0.018447      -0.006127       0.051743       0.055274      -0.001119      -0.007241      -0.001539       0.015223       0.007441      -0.009422      -0.002502       0.011924              9.118676       6.554988       2.385697      -0.691219      11.780223       0.279952       9.020816           0.025938
           17              C       4.636350       0.466043       6.230879       0.104371      33.396602 0.42896813E+03  0.10042507E+05                                 9.205024                            7.049457      -0.100640       1.973538                    0.999571      26.950785      77.094535       0.602243       0.434428      -1.053921      -0.036028      -0.073948       0.017372       0.084073       0.008503       0.016045       0.021315      -0.049480      -0.100420      -0.044254      -0.005580       0.049834             10.636738       6.849917       2.981190      -3.230531      11.192690      -4.076882      13.867608           0.083196
           18              C       5.122848       1.209377       5.061861       0.575723      24.354674 0.24890946E+03  0.51502985E+04                                 7.666959                            5.584532      -0.101313       2.025076                    0.999164      22.434736      62.867609       0.630016       0.469855      -1.020532       0.026337       0.044501      -0.070620       0.087528       0.002773       0.056939       0.002881       0.135869      -0.098997      -0.056595      -0.050997       0.107591              8.823158       5.004837       0.801320      -1.998372      10.166175      -0.053185      11.298461          -0.004203
           19              C       5.709851       4.525190       7.833729       0.485357      23.279964 0.28055920E+03  0.59663680E+04                                 7.416882                            5.923933       0.127013       2.094826                    0.999278      23.214605      65.405962       0.614036       0.469058      -1.023557      -0.056456      -0.039221       0.071545       0.099219      -0.070461      -0.032263       0.045937      -0.139808      -0.162321      -0.082605      -0.059099       0.141704              8.193617      10.432999       2.174403       2.108633       5.767625      -0.457097       8.380226           0.039526
           20              C       6.555621       2.208597       0.052409       0.583096      23.013765 0.25340768E+03  0.52882292E+04                                 7.560050                            5.723789      -0.218129       1.990586                    0.998809      22.713087      64.768559       0.605392       0.484818      -1.008482       0.035457      -0.076102      -0.003366       0.084024       0.049564       0.044131       0.022111       0.108866      -0.070651      -0.062801      -0.041497       0.104297              8.678456       6.634480      -2.783537      -1.685343      11.755681      -0.421202       7.645209          -0.004087
           21              C       5.967217       3.550295       0.058233       0.116761      34.005638 0.41433837E+03  0.96114402E+04                                 9.350927                            6.921305       0.033051       2.023247                    0.999686      26.494424      75.319616       0.609005       0.433563      -1.054971      -0.036611       0.051062       0.056042       0.084193       0.016773      -0.015830       0.024170       0.032836       0.102951      -0.050235       0.005720       0.044515             11.172071       7.837042      -5.574089      -0.875380      18.147881       0.388231       7.531292           0.078119
           22              C       3.344784       4.498921      13.654068      -0.172251      29.395137 0.46150385E+03  0.11038878E+05                                 8.341182                            7.247040       0.029477       1.982192                    0.998698      30.024846      87.731525       0.600039       0.426754      -1.055233      -0.010353       0.048884      -0.019022       0.053466       0.007589      -0.003821      -0.002497      -0.013800      -0.018465      -0.009480      -0.004590       0.014070              8.781108       6.480336      -2.156344      -0.920052       9.958009       0.358921       9.904978           0.019970
           23              C       2.828335       5.649921      14.297538      -0.163784      29.959884 0.46779591E+03  0.11265468E+05                                 8.563119                            7.371359      -0.097297       1.945149                    0.998039      30.315161      89.870597       0.583906       0.435582      -1.046290       0.018447      -0.006126      -0.051742       0.055272       0.001122      -0.007240       0.001539       0.015230       0.007435      -0.009425      -0.002500       0.011925              9.118642       6.554965      -2.385685      -0.691214      11.780170      -0.279952       9.020790           0.025950
           24              C       5.156732       5.330793       1.048185       0.104389      33.396196 0.42896198E+03  0.10042331E+05                                 9.204975                            7.049424      -0.100651       1.973538                    0.999571      26.950564      77.093878       0.602241       0.434430      -1.053919       0.036029      -0.073947      -0.017372       0.084072      -0.008499       0.016048      -0.021315      -0.049469      -0.100429      -0.044258      -0.005572       0.049830             10.636677       6.849877      -2.981167      -3.230503      11.192628       4.076848      13.867527           0.083244
           25              C       4.670234       6.074127       2.217203       0.575717      24.354751 0.24891053E+03  0.51503259E+04                                 7.666974                            5.584544      -0.101315       2.025075                    0.999164      22.434784      62.867770       0.630016       0.469854      -1.020532      -0.026337       0.044501       0.070621       0.087529      -0.002774       0.056939      -0.002880       0.135871      -0.098999      -0.056595      -0.050998       0.107593              8.823174       5.004845      -0.801322      -1.998374      10.166195       0.053184      11.298481          -0.004221
           26              C       1.613693       9.389940      14.003463       0.485351      23.279838 0.28055741E+03  0.59663225E+04                                 7.416876                            5.923929       0.127003       2.094824                    0.999278      23.214510      65.405733       0.614033       0.469061      -1.023556       0.056454      -0.039220      -0.071543       0.099215       0.070462      -0.032265      -0.045937      -0.139812      -0.162325      -0.082608      -0.059099       0.141707              8.193609      10.432987      -2.174398       2.108633       5.767619       0.457098       8.380222           0.039514
           27              C       1.644903       2.656153       7.331473       0.583093      23.013679 0.25340665E+03  0.52882002E+04                                 7.560020                            5.723769      -0.218121       1.990591                    0.998809      22.713010      64.768207       0.605395       0.484817      -1.008483       0.035457       0.076101      -0.003366       0.084023      -0.049559       0.044127      -0.022110       0.108857      -0.070637      -0.062796      -0.041491       0.104288              8.678420       6.634454       2.783524      -1.685335      11.755626       0.421197       7.645180          -0.004083
           28              C       1.056498       1.314455       7.337297       0.116753      34.005923 0.41434295E+03  0.96115646E+04                                 9.350933                            6.921311       0.033090       2.023257                    0.999686      26.494593      75.319950       0.609009       0.433559      -1.054975      -0.036609      -0.051061       0.056043       0.084192      -0.016766      -0.015835      -0.024169       0.032819       0.102975      -0.050228       0.005704       0.044524             11.172078       7.837050       5.574093      -0.875385      18.147890      -0.388242       7.531296           0.078092
           29              C       0.903603       0.365829       6.375004      -0.172248      29.395173 0.46150479E+03  0.11038905E+05                                 8.341183                            7.247044       0.029487       1.982194                    0.998698      30.024877      87.731583       0.600039       0.426753      -1.055233      -0.010353      -0.048885      -0.019023       0.053468      -0.007586      -0.003821       0.002496      -0.013804      -0.018459      -0.009481      -0.004587       0.014068              8.781107       6.480341       2.156343      -0.920053       9.958010      -0.358922       9.904970           0.019977
           30              C       0.387154       8.944329       7.018474      -0.163783      29.960029 0.46779889E+03  0.11265557E+05                                 8.563140                            7.371377      -0.097297       1.945147                    0.998039      30.315287      89.871037       0.583906       0.435581      -1.046290       0.018447       0.006127      -0.051745       0.055276      -0.001119      -0.007241      -0.001539       0.015224       0.007442      -0.009422      -0.002502       0.011924              9.118663       6.554982       2.385689      -0.691217      11.780199       0.279957       9.020809           0.025946
           31              C       0.246013       9.263457       8.327249       0.104379      33.396652 0.42896899E+03  0.10042528E+05                                 9.205007                            7.049445      -0.100624       1.973543                    0.999571      26.950820      77.094519       0.602246       0.434425      -1.053923       0.036028       0.073948      -0.017371       0.084072       0.008505       0.016044       0.021316      -0.049488      -0.100410      -0.044251      -0.005586       0.049838             10.636717       6.849905       2.981183      -3.230522      11.192668      -4.076868      13.867577           0.083216
           32              C      -0.240485       8.520123       9.496267       0.575720      24.354827 0.24891134E+03  0.51503465E+04                                 7.666982                            5.584547      -0.101311       2.025075                    0.999164      22.434832      62.867909       0.630016       0.469854      -1.020533      -0.026337      -0.044500       0.070621       0.087528       0.002775       0.056937       0.002881       0.135864      -0.098995      -0.056593      -0.050995       0.107589              8.823184       5.004851       0.801324      -1.998379      10.166207      -0.053187      11.298493          -0.004213
           33              C      -0.827488       5.204310       6.724399       0.485358      23.279968 0.28055925E+03  0.59663689E+04                                 7.416882                            5.923932       0.127014       2.094826                    0.999278      23.214604      65.405949       0.614036       0.469058      -1.023557       0.056456       0.039222      -0.071546       0.099219      -0.070460      -0.032263       0.045937      -0.139808      -0.162321      -0.082604      -0.059099       0.141703              8.193616      10.432998       2.174403       2.108632       5.767624      -0.457097       8.380225           0.039523
           34              C      -1.673258       7.520904      14.505719       0.583106      23.013825 0.25340841E+03  0.52882478E+04                                 7.560055                            5.723792      -0.218114       1.990588                    0.998809      22.713151      64.768755       0.605393       0.484817      -1.008482      -0.035457       0.076104       0.003364       0.084026       0.049568       0.044132       0.022112       0.108870      -0.070656      -0.062804      -0.041499       0.104302              8.678461       6.634485      -2.783535      -1.685347      11.755679      -0.421204       7.645220          -0.004085
           35              C      -1.084854       6.179205      14.499895       0.116763      34.005843 0.41434145E+03  0.96115242E+04                                 9.350933                            6.921309       0.033063       2.023250                    0.999686      26.494537      75.319853       0.609008       0.433560      -1.054974       0.036610      -0.051063      -0.056043       0.084194       0.016770      -0.015832       0.024169       0.032833       0.102957      -0.050232       0.005715       0.044518             11.172078       7.837046      -5.574093      -0.875381      18.147891       0.388232       7.531298           0.078133
           36              C       1.537579       5.230579       0.904060      -0.172250      29.395166 0.46150446E+03  0.11038896E+05                                 8.341184                            7.247042       0.029482       1.982193                    0.998698      30.024869      87.731578       0.600039       0.426753      -1.055233       0.010354      -0.048885       0.019023       0.053468       0.007590      -0.003821      -0.002497      -0.013799      -0.018463      -0.009480      -0.004590       0.014070              8.781108       6.480337      -2.156343      -0.920050       9.958009       0.358918       9.904978           0.019975
           37              C       2.054028       4.079579       0.260590      -0.163782      29.959865 0.46779547E+03  0.11265454E+05                                 8.563114                            7.371355      -0.097295       1.945149                    0.998039      30.315145      89.870524       0.583907       0.435582      -1.046290      -0.018447       0.006126       0.051743       0.055273       0.001121      -0.007240       0.001540       0.015229       0.007436      -0.009424      -0.002500       0.011925              9.118636       6.554959      -2.385683      -0.691211      11.780166      -0.279957       9.020781           0.025950
           38              C      -0.274369       4.398707      13.509943       0.104391      33.396245 0.42896282E+03  0.10042352E+05                                 9.204964                            7.049417      -0.100633       1.973543                    0.999571      26.950596      77.093878       0.602244       0.434428      -1.053921      -0.036028       0.073947       0.017371       0.084071      -0.008503       0.016046      -0.021317      -0.049476      -0.100420      -0.044255      -0.005578       0.049833             10.636664       6.849869      -2.981164      -3.230496      11.192621       4.076840      13.867502           0.083251
           39              C       0.212129       3.655373      12.340925       0.575714      24.354740 0.24891045E+03  0.51503227E+04                                 7.666966                            5.584539      -0.101314       2.025076                    0.999164      22.434762      62.867652       0.630017       0.469854      -1.020533       0.026337      -0.044500      -0.070620       0.087528      -0.002775       0.056938      -0.002881       0.135863      -0.098994      -0.056593      -0.050995       0.107588              8.823164       5.004840      -0.801322      -1.998371      10.166189       0.053186      11.298463          -0.004224
           40              C       3.268670       0.339560       0.554665       0.485353      23.279801 0.28055694E+03  0.59663095E+04                                 7.416867                            5.923923       0.127007       2.094826                    0.999278      23.214476      65.405597       0.614034       0.469061      -1.023556      -0.056454       0.039220       0.071543       0.099216       0.070462      -0.032265      -0.045937      -0.139811      -0.162324      -0.082608      -0.059098       0.141706              8.193598      10.432970      -2.174397       2.108627       5.767614       0.457098       8.380211           0.039514
           41              O       4.549607       4.135038       7.544022      -0.451893      35.924231 0.54686553E+03  0.13210563E+05                                 8.748673                            7.359976       0.099106       2.097671                    0.995997      26.805109      70.772737       0.682593       0.371453      -1.128630       0.016979      -0.003019       0.063973       0.066257       0.001038       0.018961       0.023188       0.011056      -0.117165      -0.051738       0.017794       0.033944              9.765796      14.516828       2.995495       2.549248       8.081974       0.861595       6.698587           0.183368
           42              O       3.268257       6.419524       6.156632      -0.541517      35.802319 0.55523074E+03  0.13479168E+05                                 8.680018                            7.365539       0.150109       2.095629                    0.996352      27.818231      73.907318       0.688573       0.366410      -1.131190      -0.020979       0.042547       0.035796       0.059428      -0.026742       0.014097       0.028101       0.055580       0.064728      -0.061223       0.026903       0.034320              9.387845       6.631608      -0.614931      -0.808586      11.685935       4.446309       9.845991           0.112617
           43              O       2.725097       6.695842       8.309779      -0.587624      35.299837 0.54437687E+03  0.13117452E+05                                 8.488864                            7.196740       0.362023       2.159500                    0.996738      27.894994      73.229023       0.712448       0.356782      -1.141623       0.036425       0.005166      -0.059002       0.069532      -0.023086      -0.007279      -0.035215       0.073103       0.068014      -0.068653       0.030772       0.037881              9.338359       9.800911       2.853127      -3.767224       8.608524      -2.844986       9.605642           0.066630
           44              O       4.249429       8.894709       6.015418      -0.104270      22.104304 0.32525151E+03  0.69186302E+04                                 6.285822                            5.605915       0.172828       2.180410                    0.999255      22.259844      55.640333       0.794695       0.362331      -1.132599      -0.002856       0.072246       0.134259       0.152490       0.051443      -0.024348      -0.063490      -0.100339      -0.073899      -0.060719      -0.056111       0.116830              6.681936       5.017244       2.058169      -1.203023       8.651028      -1.451852       6.377537          -0.003107
           45              O       5.260394       2.458645       5.200163      -0.552090      36.913576 0.55422818E+03  0.13419182E+05                                 8.790234                            7.318518       0.456486       2.195666                    0.997296      27.685480      72.930883       0.698039       0.362401      -1.136804       0.046249      -0.052908      -0.012461       0.071369       0.001580       0.021277       0.028614      -0.007665      -0.133125      -0.059484       0.019168       0.040316              9.635151       5.981493       0.522715      -0.018024      16.462564       1.025608       6.461395           0.117580
           46              O       5.367804       0.588635       4.012220      -0.554653      42.702087 0.55014467E+03  0.13254478E+05                                 9.614141                            7.208377       0.504395       2.214228                    0.997638      27.280776      70.963411       0.717779       0.354184      -1.146897      -0.044336       0.060536       0.034821       0.082721      -0.026683       0.025773       0.036939       0.072662      -0.017116      -0.071236       0.018910       0.052326             11.250605       6.301604      -0.844591      -2.248483       8.278821       4.732727      19.171388           0.082741
           47              O      -1.091379       4.408436       8.956160      -0.440506      30.579987 0.45821547E+03  0.10572552E+05                                 7.720765                            6.629815       0.430299       2.209924                    0.998628      25.963409      66.629547       0.737958       0.359720      -1.139632      -0.055557      -0.017223      -0.004184       0.058316      -0.030783       0.037037       0.019699      -0.025122       0.036571      -0.062668       0.025746       0.036922              8.317331       8.128425       0.294537       3.620895       5.774824      -0.192123      11.048743           0.173985
           48              O       2.773937       8.999788      14.293170      -0.451890      35.923987 0.54686112E+03  0.13210430E+05                                 8.748638                            7.359950       0.099105       2.097672                    0.995997      26.804991      70.772354       0.682594       0.371453      -1.128630      -0.016977      -0.003020      -0.063973       0.066256      -0.001042       0.018960      -0.023181       0.011058      -0.117149      -0.051729       0.017786       0.033943              9.765755      14.516766      -2.995480       2.549236       8.081938      -0.861590       6.698563           0.183365
           49              O       6.524824       1.554774       1.122432      -0.541516      35.802253 0.55522967E+03  0.13479133E+05                                 8.679997                            7.365523       0.150130       2.095635                    0.996352      27.818234      73.907248       0.688575       0.366409      -1.131190       0.020980       0.042547      -0.035797       0.059429       0.026742       0.014098      -0.028102       0.055584       0.064723      -0.061224       0.026904       0.034320              9.387820       6.631589       0.614929      -0.808582      11.685905      -4.446296       9.845967           0.112613
           50              O       4.598448       1.831092      13.527413      -0.587622      35.299865 0.54437751E+03  0.13117466E+05                                 8.488847                            7.196726       0.362042       2.159505                    0.996738      27.895067      73.229118       0.712451       0.356780      -1.141625      -0.036426       0.005166       0.059005       0.069535       0.023088      -0.007280       0.035219       0.073107       0.068013      -0.068658       0.030775       0.037883              9.338340       9.800890      -2.853121      -3.767216       8.608507       2.844984       9.605623           0.066634
           51              O       5.543652       4.029959       1.263646      -0.104278      22.104388 0.32525298E+03  0.69186692E+04                                 6.285840                            5.605929       0.172827       2.180409                    0.999255      22.259877      55.640449       0.794694       0.362331      -1.132599       0.002856       0.072244      -0.134257       0.152487      -0.051443      -0.024347       0.063490      -0.100339      -0.073898      -0.060719      -0.056110       0.116829              6.681956       5.017257      -2.058177      -1.203028       8.651058       1.451859       6.377554          -0.003120
           52              O       4.532688       7.323395       2.078901      -0.552087      36.913514 0.55422726E+03  0.13419154E+05                                 8.790220                            7.318509       0.456497       2.195669                    0.997296      27.685472      72.930831       0.698040       0.362400      -1.136805      -0.046252      -0.052908       0.012462       0.071371      -0.001580       0.021279      -0.028614      -0.007658      -0.133146      -0.059490       0.019173       0.040316              9.635133       5.981486      -0.522712      -0.018024      16.462529      -1.025609       6.461385           0.117601
           53              O       4.425278       5.453385       3.266844      -0.554652      42.702084 0.55014493E+03  0.13254484E+05                                 9.614130                            7.208371       0.504408       2.214232                    0.997638      27.280807      70.963445       0.717781       0.354184      -1.146898       0.044337       0.060537      -0.034821       0.082722       0.026685       0.025774      -0.036941       0.072668      -0.017109      -0.071240       0.018912       0.052328             11.250589       6.301597       0.844588      -2.248475       8.278812      -4.732720      19.171357           0.082748
           54              O       1.063023       9.273186      12.881032      -0.440505      30.579835 0.45821272E+03  0.10572474E+05                                 7.720749                            6.629802       0.430292       2.209924                    0.998628      25.963299      66.629245       0.737957       0.359721      -1.139631       0.055556      -0.017224       0.004181       0.058314       0.030778       0.037035      -0.019696      -0.025119       0.036572      -0.062661       0.025741       0.036920              8.317314       8.128407      -0.294533       3.620886       5.774812       0.192124      11.048724           0.173973
           55              O       0.332756       5.594462       7.014106      -0.451892      35.924205 0.54686498E+03  0.13210547E+05                                 8.748671                            7.359974       0.099105       2.097670                    0.995997      26.805093      70.772695       0.682593       0.371453      -1.128630      -0.016979       0.003019      -0.063973       0.066257       0.001038       0.018962       0.023186       0.011055      -0.117162      -0.051736       0.017792       0.033944              9.765794      14.516827       2.995496       2.549247       8.081969       0.861595       6.698585           0.183372
           56              O       1.614106       3.309976       8.401496      -0.541500      35.801783 0.55522060E+03  0.13478873E+05                                 8.679989                            7.365518       0.150080       2.095624                    0.996352      27.817833      73.906344       0.688566       0.366414      -1.131185       0.020976      -0.042553      -0.035796       0.059431      -0.026722       0.014081       0.028084       0.055571       0.064719      -0.061193       0.026890       0.034303              9.387811       6.631588      -0.614927      -0.808580      11.685896       4.446287       9.845949           0.112638
           57              O       2.157266       3.033658       6.248349      -0.587617      35.299572 0.54437191E+03  0.13117306E+05                                 8.488840                            7.196722       0.362015       2.159500                    0.996738      27.894826      73.228572       0.712446       0.356784      -1.141621      -0.036426      -0.005171       0.058999       0.069531      -0.023085      -0.007279      -0.035204       0.073091       0.068027      -0.068642       0.030767       0.037875              9.338331       9.800880       2.853116      -3.767208       8.608501      -2.844980       9.605613           0.066640
           58              O       0.632934       0.834791       8.542710      -0.104274      22.104455 0.32525420E+03  0.69187040E+04                                 6.285863                            5.605948       0.172817       2.180405                    0.999255      22.259909      55.640628       0.794690       0.362332      -1.132597       0.002856      -0.072245      -0.134258       0.152488       0.051444      -0.024348      -0.063489      -0.100342      -0.073899      -0.060720      -0.056110       0.116830              6.681982       5.017276       2.058188      -1.203034       8.651092      -1.451866       6.377578          -0.003109
           59              O      -0.378031       7.270855       9.357965      -0.552078      36.913356 0.55422399E+03  0.13419058E+05                                 8.790211                            7.318500       0.456486       2.195667                    0.997296      27.685355      72.930540       0.698038       0.362402      -1.136803      -0.046250       0.052909       0.012460       0.071370       0.001580       0.021274       0.028614      -0.007658      -0.133115      -0.059480       0.019168       0.040312              9.635124       5.981479       0.522714      -0.018024      16.462516       1.025608       6.461377           0.117616
           60              O      -0.485441       9.140865      10.545908      -0.554650      42.702168 0.55014577E+03  0.13254513E+05                                 9.614154                            7.208386       0.504389       2.214225                    0.997638      27.280798      70.963506       0.717779       0.354184      -1.146897       0.044337      -0.060535      -0.034822       0.082722      -0.026682       0.025774       0.036940       0.072665      -0.017117      -0.071238       0.018911       0.052327             11.250619       6.301612      -0.844591      -2.248487       8.278828       4.732730      19.171417           0.082756
           61              O       5.973742       5.321064       5.601968      -0.440503      30.579958 0.45821492E+03  0.10572536E+05                                 7.720760                            6.629811       0.430301       2.209925                    0.998628      25.963396      66.629499       0.737958       0.359720      -1.139632       0.055557       0.017223       0.004184       0.058316      -0.030782       0.037038       0.019699      -0.025124       0.036570      -0.062668       0.025746       0.036922              8.317325       8.128418       0.294535       3.620892       5.774820      -0.192124      11.048738           0.173994
           62              O       2.108426       0.729713       0.264958      -0.451889      35.923885 0.54685939E+03  0.13210378E+05                                 8.748625                            7.359940       0.099110       2.097675                    0.995997      26.804946      70.772211       0.682594       0.371453      -1.128630       0.016977       0.003019       0.063973       0.066257      -0.001041       0.018959      -0.023182       0.011058      -0.117144      -0.051728       0.017786       0.033942              9.765739      14.516735      -2.995478       2.549228       8.081931      -0.861589       6.698551           0.183368
           63              O      -1.642461       8.174726      13.435696      -0.541533      35.802807 0.55524006E+03  0.13479438E+05                                 8.680036                            7.365552       0.150140       2.095635                    0.996351      27.818613      73.908217       0.688579       0.366405      -1.131194      -0.020983      -0.042542       0.035797       0.059427       0.026762       0.014117      -0.028119       0.055592       0.064729      -0.061255       0.026916       0.034339              9.387864       6.631618       0.614932      -0.808590      11.685960      -4.446321       9.846015           0.112573
           64              O       0.283915       7.898408       1.030715      -0.587631      35.300155 0.54438274E+03  0.13117620E+05                                 8.488873                            7.196745       0.362043       2.159503                    0.996738      27.895253      73.229617       0.712453       0.356779      -1.141626       0.036424      -0.005162      -0.059006       0.069534       0.023091      -0.007279       0.035233       0.073124       0.068001      -0.068673       0.030782       0.037891              9.338370       9.800923      -2.853130      -3.767234       8.608528       2.844991       9.605658           0.066612
           65              O      -0.661289       5.699541      13.294482      -0.104279      22.104531 0.32525552E+03  0.69187385E+04                                 6.285873                            5.605956       0.172814       2.180402                    0.999255      22.259955      55.640753       0.794690       0.362331      -1.132598      -0.002855      -0.072245       0.134257       0.152488      -0.051442      -0.024348       0.063490      -0.100336      -0.073892      -0.060719      -0.056109       0.116828              6.681993       5.017282      -2.058192      -1.203036       8.651110       1.451868       6.377588          -0.003116
           66              O       0.349675       2.406105      12.479227      -0.552078      36.913218 0.55422160E+03  0.13418987E+05                                 8.790197                            7.318491       0.456486       2.195668                    0.997296      27.685280      72.930332       0.698038       0.362402      -1.136803       0.046252       0.052909      -0.012460       0.071371      -0.001580       0.021272      -0.028615      -0.007656      -0.133115      -0.059479       0.019168       0.040311              9.635108       5.981472      -0.522712      -0.018023      16.462485      -1.025603       6.461367           0.117616
           67              O       0.457085       4.276115      11.291284      -0.554645      42.701772 0.55014019E+03  0.13254346E+05                                 9.614108                            7.208358       0.504395       2.214229                    0.997638      27.280649      70.963064       0.717779       0.354185      -1.146896      -0.044338      -0.060535       0.034823       0.082722       0.026681       0.025772      -0.036935       0.072651      -0.017121      -0.071228       0.018907       0.052321             11.250560       6.301585       0.844585      -2.248468       8.278794      -4.732703      19.171302           0.082759
           68              O       3.819340       0.456314       1.677096      -0.440503      30.579756 0.45821136E+03  0.10572435E+05                                 7.720737                            6.629793       0.430295       2.209925                    0.998628      25.963267      66.629136       0.737958       0.359721      -1.139631      -0.055556       0.017223      -0.004181       0.058314       0.030779       0.037034      -0.019696      -0.025116       0.036571      -0.062660       0.025740       0.036920              8.317299       8.128390      -0.294533       3.620876       5.774804       0.192124      11.048704           0.173975

******************************************************
Auxiliary information for the entire system
The total spin magnetic moment of the unit cell is   3.928558
The total net atomic charge of the unit cell is   0.000003
Accuracy of reproducing the electrostatic potential in the unit cell:
  The inner radius (bohr) =    5.0000
  The outer radius (bohr) =   12.0000
  Valid grid points have density less than (e/(bohr^3)) =    0.0001
  The number of valid grid points were=         3176
  The rms potential error without charges in kcal/mol is=      7.00678
  The rms potential error with partial charges in kcal/mol is=      0.78277
  The RRMSE value at monopole order=      0.11172
  The rms potential error with partial charges and cloud penetration in kcal/mol is=      0.77715
  The RRMSE value at monopole order with cloud penetration is=      0.11091
  The rms potential error with partial charges and atomic dipoles in kcal/mol is=      0.47786
  The RRMSE value at dipole order=      0.06820
  The rms potential error with partial charges, atomic dipoles and cloud penetration in kcal/mol is=      0.44566
  The RRMSE value at dipole order with cloud penetration=      0.06360

******************************************************
The electron densities and ab initio electrostatic potential were computed in VASP using the PBE functional and
projector augmented wave method. See the main text of the journal article for a description of computational details.
The atomic charges, dipoles, and quadrupoles were computed with the DDEC6 method as described in
(a) T. A. Manz and N. Gabaldon Limas, RSC Adv. 6 (2016) 47771-47801 DOI: 10.1039/c6ra04656h
(b) N. Gabaldon Limas and T. A. Manz, RSC Adv. 8 (2018) 2678-2707 DOI: 10.1039/c7ra11829e.
For each atom in the material, the electron cloud parameters were fit to the spherically averaged atom-in-material
electron density using radial positions for which this density was between 10^-4 and 10^-2 electrons per cubic bohr.
The polarizabilities, dispersion coefficients, and quantum Drude oscillator (QDO) parameters were fit using the MCLF method.
The magnetic structure of the system was optimized in VASP from the default ferromagnetic initial guess using spin polarization.
The atomic spin moments (ASMs) were computed on this optimized magnetic structure using the DDEC6 partition as inputs
to the method of T. A. Manz and D. S. Sholl, J. Chem. Theory Comput. 7 (2011) 4146-4164 DOI: 10.1021/ct200539n.
The RMSE and RRMSE were computed using a uniform grid with Ewald summation.
