# Supplementary material for: A collection of forcefield precursors for metal–organic frameworks
Source: RSC Adv. 2019 Nov 13;9(63):36492–507. doi: 10.1039/c9ra07327b (PMC9075174; doi:10.1039/c9ra07327b)
Supplement: RA-009-C9RA07327B-s5883 [file RA-009-C9RA07327B-s5883.xyz]

   68
jmolscript: load "" {1 1 1} spacegroup "x,y,z" unitcell [{      7.317300     0.000000     0.000000 }, {      0.000000     9.702200     0.000000 }, {     -2.432785     0.000000    14.505711 }]
Gd     3.785692     4.316994     5.184921     2.066858
Gd     5.973866     9.168094     2.067934     2.066857
Gd     1.098823     5.385206     9.320790     2.066859
Gd    -1.089351     0.534106    12.437777     2.066858
H      3.768205     9.246197     9.054465     0.148738
H      4.666514     1.601833     7.908514     0.158275
H      3.558568     4.395097    12.704102     0.148738
H      2.660258     6.452933    13.850053     0.158275
H      1.116310     0.456003     5.451246     0.148738
H      0.218001     8.100367     6.597197     0.158275
H      1.325947     5.307103     1.801609     0.148738
H      2.224257     3.249267     0.655658     0.158275
C      3.223968     7.049619     7.203536     0.669496
C      3.829108     8.392403     7.203536     0.084930
C      3.968793     9.334487     8.150759    -0.180289
C      4.477067     0.781997     7.511057    -0.171693
C      4.634554     0.458914     6.209895     0.062331
C      5.097716     1.205983     5.036383     0.643783
C      5.694065     4.510553     7.811325     0.520534
C      6.535590     2.198519     0.049319     0.669496
C      5.930449     3.541303     0.049319     0.084930
C      3.357979     4.483387    13.607807    -0.180289
C      2.849705     5.633097    14.247509    -0.171692
C      5.125003     5.310014     1.042961     0.062331
C      4.661841     6.057083     2.216473     0.643783
C      1.632708     9.361653    13.947241     0.520534
C      1.660547     2.652581     7.302175     0.669496
C      1.055407     1.309797     7.302175     0.084930
C      0.915722     0.367713     6.354952    -0.180289
C      0.407448     8.920203     6.994654    -0.171692
C      0.249961     9.243286     8.295816     0.062331
C     -0.213201     8.496217     9.469328     0.643783
C     -0.809550     5.191647     6.694386     0.520533
C     -1.651075     7.503681    14.456392     0.669496
C     -1.045934     6.160897    14.456392     0.084931
C      1.526536     5.218813     0.897904    -0.180289
C      2.034810     4.069103     0.258202    -0.171693
C     -0.240488     4.392186    13.462750     0.062331
C      0.222674     3.645117    12.289238     0.643783
C      3.251807     0.340547     0.558470     0.520533
O      4.541459     4.116643     7.511057    -0.610259
O      3.270823     6.398601     6.138817    -0.664296
O      2.719057     6.677054     8.285662    -0.697061
O      4.240057     8.870721     5.992309    -0.099836
O      5.248025     2.453686     5.174187    -0.666366
O      5.343121     0.582132     3.987620    -0.677682
O     -1.077608     4.401888     8.934067    -0.587463
O      2.785313     8.967743    14.247509    -0.610260
O      6.488735     1.547501     1.114039    -0.664296
O      4.607715     1.825954    13.472904    -0.697061
O      5.519500     4.019621     1.260546    -0.099835
O      4.511533     7.304786     2.078668    -0.666366
O      4.416436     5.433232     3.265236    -0.677682
O      1.087080     9.252988    12.824499    -0.587463
O      0.343056     5.585557     6.994654    -0.610259
O      1.613692     3.303599     8.366894    -0.664297
O      2.165458     3.025146     6.220049    -0.697061
O      0.644458     0.831479     8.513402    -0.099836
O     -0.363510     7.248514     9.331524    -0.666366
O     -0.458606     9.120068    10.518091    -0.677682
O      5.962123     5.300312     5.571644    -0.587463
O      2.099202     0.734457     0.258202    -0.610260
O     -1.604220     8.154699    13.391672    -0.664296
O      0.276800     7.876246     1.032807    -0.697061
O     -0.634985     5.682579    13.245165    -0.099835
O      0.372982     2.397414    12.427043    -0.666366
O      0.468079     4.268968    11.240475    -0.677682
O      3.797435     0.449212     1.681212    -0.587463

The following XYZ coordinates are in angstroms. Other properties are in atomic units.
The sperically averaged electron density of each atom fit to a function of the form exp(a - br)
eigen_1, eigen_2 and eigen_3 are the three eigenvalues of traceless quadrupole moment tensor
  atom number  atomic symbol              X              Y              Z     net charge C6 coefficient C8 coefficient C10 coefficient fluctuating dipole atomic polarizability isotropic forcefield polarizability              a              b squared Pearson coefficient          <r^3>          <r^4>         wp_QDO          m_QDO          q_QDO       dipole_x       dipole_y       dipole_z         dipole            Qxy            Qxz            Qyz     Q(x^2-y^2)  Q(3z^2 - R^2)        eigen_1        eigen_2        eigen_3 static polarizability      alpha(xx)      alpha(xy)      alpha(xz)      alpha(yy)      alpha(yz)      alpha(zz) atomic spin moment
            1             Gd       3.785692       4.316994       5.184921       2.066858     138.987122 0.31428551E+04  0.10827126E+06                                17.954159                           15.387570       1.743628       2.282910                    0.998929      77.843058     187.623486       0.629318       0.282519      -1.312136      -0.003289       0.018268      -0.017402       0.025444      -0.022148       0.052320       0.023647       0.058708      -0.166501      -0.086807       0.007245       0.079562             19.959912      17.361793       1.562083      -1.827861      21.405542      -2.486896      21.112400           0.000003
            2             Gd       5.973866       9.168094       2.067934       2.066857     138.987197 0.31428577E+04  0.10827137E+06                                17.954167                           15.387579       1.743625       2.282909                    0.998929      77.843071     187.623550       0.629318       0.282519      -1.312136       0.003289       0.018269       0.017402       0.025444       0.022148       0.052320      -0.023647       0.058708      -0.166501      -0.086807       0.007245       0.079562             19.959919      17.361811      -1.562085      -1.827862      21.405555       2.486890      21.112392           0.000003
            3             Gd       1.098823       5.385206       9.320790       2.066859     138.986983 0.31428510E+04  0.10827108E+06                                17.954145                           15.387558       1.743633       2.282911                    0.998929      77.843037     187.623384       0.629319       0.282518      -1.312136       0.003288      -0.018268       0.017402       0.025443      -0.022148       0.052320       0.023647       0.058708      -0.166500      -0.086806       0.007245       0.079562             19.959896      17.361780       1.562082      -1.827860      21.405526      -2.486893      21.112381           0.000003
            4             Gd      -1.089351       0.534106      12.437777       2.066858     138.987178 0.31428571E+04  0.10827134E+06                                17.954165                           15.387577       1.743626       2.282909                    0.998929      77.843066     187.623529       0.629318       0.282519      -1.312136      -0.003288      -0.018269      -0.017402       0.025444       0.022148       0.052320      -0.023647       0.058708      -0.166501      -0.086807       0.007245       0.079562             19.959917      17.361810      -1.562085      -1.827863      21.405553       2.486890      21.112390           0.000003
            5              H       3.768205       9.246197       9.054465       0.148738       0.911619 0.64797402E+01  0.60083549E+02                                 1.534764                            1.480085      -0.754299       2.546106                    0.999876       3.081398       8.264296       0.521028       1.267789      -0.713720      -0.009601      -0.002177       0.036994       0.038282       0.002153      -0.006617       0.000609      -0.016256       0.033718      -0.015667       0.002783       0.012884              1.538522       1.364169       0.023983      -0.135762       1.272187      -0.071051       1.979208           0.000004
            6              H       4.666514       1.601833       7.908514       0.158275       0.864276 0.59975119E+01  0.55271491E+02                                 1.555565                            1.479944      -0.860333       2.504800                    0.999536       3.213427       8.970263       0.485317       1.369463      -0.690913       0.006439       0.035301       0.019372       0.040779       0.007923      -0.004186       0.006186      -0.008484       0.017923      -0.014292       0.003963       0.010330              1.583594       1.361213       0.174663       0.074690       2.009474       0.280917       1.380094           0.000001
            7              H       3.558568       4.395097      12.704102       0.148738       0.911619 0.64797364E+01  0.60083505E+02                                 1.534764                            1.480085      -0.754299       2.546106                    0.999876       3.081398       8.264296       0.521028       1.267789      -0.713720       0.009601      -0.002177      -0.036994       0.038282      -0.002153      -0.006617      -0.000609      -0.016256       0.033718      -0.015667       0.002783       0.012884              1.538521       1.364169      -0.023983      -0.135763       1.272187       0.071051       1.979207           0.000004
            8              H       2.660258       6.452933      13.850053       0.158275       0.864275 0.59975031E+01  0.55271389E+02                                 1.555564                            1.479942      -0.860332       2.504800                    0.999536       3.213425       8.970255       0.485317       1.369463      -0.690913      -0.006439       0.035301      -0.019372       0.040779      -0.007923      -0.004186      -0.006186      -0.008484       0.017923      -0.014292       0.003963       0.010330              1.583592       1.361212      -0.174663       0.074690       2.009473      -0.280916       1.380092           0.000001
            9              H       1.116310       0.456003       5.451246       0.148738       0.911619 0.64797368E+01  0.60083505E+02                                 1.534764                            1.480084      -0.754299       2.546106                    0.999876       3.081397       8.264291       0.521028       1.267789      -0.713720       0.009601       0.002177      -0.036994       0.038282       0.002153      -0.006617       0.000609      -0.016256       0.033718      -0.015667       0.002783       0.012884              1.538521       1.364168       0.023983      -0.135762       1.272187      -0.071051       1.979207           0.000004
           10              H       0.218001       8.100367       6.597197       0.158275       0.864275 0.59975053E+01  0.55271414E+02                                 1.555564                            1.479943      -0.860332       2.504800                    0.999536       3.213425       8.970255       0.485317       1.369463      -0.690913      -0.006439      -0.035301      -0.019372       0.040779       0.007923      -0.004186       0.006186      -0.008484       0.017923      -0.014292       0.003963       0.010330              1.583593       1.361212       0.174663       0.074690       2.009473       0.280917       1.380093           0.000001
           11              H       1.325947       5.307103       1.801609       0.148738       0.911619 0.64797329E+01  0.60083462E+02                                 1.534763                            1.480084      -0.754299       2.546106                    0.999876       3.081397       8.264291       0.521028       1.267789      -0.713720      -0.009601       0.002177       0.036994       0.038282      -0.002153      -0.006617      -0.000609      -0.016256       0.033718      -0.015667       0.002783       0.012884              1.538520       1.364168      -0.023983      -0.135763       1.272187       0.071051       1.979206           0.000004
           12              H       2.224257       3.249267       0.655658       0.158275       0.864275 0.59975031E+01  0.55271389E+02                                 1.555564                            1.479942      -0.860332       2.504800                    0.999536       3.213425       8.970255       0.485317       1.369463      -0.690913       0.006439      -0.035301       0.019372       0.040779      -0.007923      -0.004186      -0.006186      -0.008484       0.017923      -0.014292       0.003963       0.010330              1.583592       1.361212      -0.174663       0.074690       2.009473      -0.280916       1.380092           0.000001
           13              C       3.223968       7.049619       7.203536       0.669496      21.207903 0.23070870E+03  0.47329925E+04                                 7.323909                            5.568192      -0.454181       1.928817                    0.997713      22.155528      63.960225       0.592432       0.503960      -0.992415      -0.040436      -0.082684       0.004595       0.092157      -0.059074       0.053381      -0.024469       0.128716      -0.025661      -0.083296      -0.035365       0.118661              8.392984       6.481512       2.647567      -1.656448      11.300450       0.412677       7.396990           0.000005
           14              C       3.829108       8.392403       7.203536       0.084930      33.706405 0.41006038E+03  0.94776015E+04                                 9.251803                            6.838496       0.140787       2.060330                    0.999684      26.460034      74.827920       0.619656       0.427666      -1.059701       0.037764       0.055789      -0.057892       0.088825      -0.008358      -0.022647      -0.024339       0.012747       0.132920      -0.044463      -0.012485       0.056949             11.068118       7.730797       5.511131      -0.883843      17.979802      -0.394592       7.493755           0.000008
           15              C       3.968793       9.334487       8.150759      -0.180289      29.431514 0.45954101E+03  0.10999120E+05                                 8.368978                            7.242214       0.005543       1.970869                    0.998692      30.338648      89.176943       0.597892       0.428006      -1.052648       0.009801       0.050278       0.015841       0.053618      -0.007181      -0.010828      -0.005408      -0.019196      -0.020993      -0.019787       0.004126       0.015662              8.823190       6.470763       2.164431      -0.977104      10.021418      -0.400955       9.977387          -0.000002
           16              C       4.477067       0.781997       7.511057      -0.171693      30.218298 0.47148171E+03  0.11386549E+05                                 8.628448                            7.409815      -0.110825       1.937870                    0.998008      30.592799      91.084225       0.580761       0.436698      -1.044701      -0.017734      -0.010598       0.051100       0.055118       0.005344      -0.012531       0.000175      -0.001606      -0.021467      -0.016168       0.002735       0.013432              9.201535       6.569820       2.371917      -0.753972      11.949093       0.263946       9.085692           0.000001
           17              C       4.634554       0.458914       6.209895       0.062331      34.107936 0.43542698E+03  0.10237269E+05                                 9.318856                            7.075620      -0.079405       1.978019                    0.999399      27.382833      78.632978       0.604216       0.431166      -1.055351      -0.028255      -0.079209       0.023724       0.087380       0.020991       0.007811       0.022998      -0.071281      -0.082068      -0.034272      -0.027373       0.061646             10.824292       6.917770       3.028893      -3.341590      11.326784      -4.220804      14.228321           0.000003
           18              C       5.097716       1.205983       5.036383       0.643783      23.607040 0.23765290E+03  0.48963039E+04                                 7.685443                            5.566955      -0.342085       1.952865                    0.998773      22.412761      64.178071       0.607935       0.489017      -1.003062       0.042454       0.048279      -0.081022       0.103430       0.021855       0.063026       0.010646       0.145011      -0.090546      -0.061083      -0.057237       0.118321              8.867903       5.003261       0.853948      -1.967500      10.205903      -0.109611      11.394546           0.000004
           19              C       5.694065       4.510553       7.811325       0.520534      22.510111 0.26703768E+03  0.56296790E+04                                 7.305671                            5.810367       0.087264       2.084640                    0.999459      23.118503      65.632283       0.612815       0.474095      -1.017101      -0.079012      -0.062667       0.105423       0.145891      -0.084705      -0.034765       0.054204      -0.170536      -0.200352      -0.096469      -0.074067       0.170536              8.090490      10.237679       2.151393       2.110450       5.701921      -0.419664       8.331869           0.000006
           20              C       6.535590       2.198519       0.049319       0.669496      21.207908 0.23070884E+03  0.47329961E+04                                 7.323910                            5.568194      -0.454181       1.928817                    0.997713      22.155527      63.960220       0.592432       0.503960      -0.992415       0.040436      -0.082684      -0.004595       0.092157       0.059074       0.053381       0.024469       0.128716      -0.025661      -0.083296      -0.035365       0.118661              8.392985       6.481514      -2.647569      -1.656448      11.300445      -0.412674       7.396995           0.000005
           21              C       5.930449       3.541303       0.049319       0.084930      33.706407 0.41006054E+03  0.94776063E+04                                 9.251804                            6.838498       0.140786       2.060329                    0.999684      26.460037      74.827934       0.619656       0.427666      -1.059701      -0.037764       0.055789       0.057892       0.088825       0.008358      -0.022647       0.024339       0.012747       0.132920      -0.044463      -0.012485       0.056949             11.068118       7.730800      -5.511132      -0.883845      17.979795       0.394594       7.493758           0.000008
           22              C       3.357979       4.483387      13.607807      -0.180289      29.431502 0.45954077E+03  0.10999113E+05                                 8.368976                            7.242212       0.005543       1.970869                    0.998692      30.338650      89.176951       0.597892       0.428006      -1.052648      -0.009801       0.050278      -0.015841       0.053618       0.007181      -0.010828       0.005408      -0.019196      -0.020993      -0.019787       0.004126       0.015662              8.823187       6.470763      -2.164430      -0.977106      10.021414       0.400955       9.977384          -0.000003
           23              C       2.849705       5.633097      14.247509      -0.171692      30.218298 0.47148181E+03  0.11386552E+05                                 8.628448                            7.409816      -0.110824       1.937870                    0.998008      30.592794      91.084203       0.580761       0.436698      -1.044701       0.017734      -0.010598      -0.051100       0.055118      -0.005344      -0.012531      -0.000175      -0.001606      -0.021467      -0.016168       0.002735       0.013432              9.201535       6.569822      -2.371919      -0.753972      11.949094      -0.263942       9.085688           0.000001
           24              C       5.125003       5.310014       1.042961       0.062331      34.107958 0.43542736E+03  0.10237280E+05                                 9.318860                            7.075623      -0.079405       1.978019                    0.999399      27.382837      78.632992       0.604216       0.431166      -1.055351       0.028254      -0.079209      -0.023724       0.087380      -0.020991       0.007811      -0.022998      -0.071281      -0.082068      -0.034272      -0.027374       0.061646             10.824297       6.917773      -3.028895      -3.341592      11.326790       4.220811      14.228327           0.000003
           25              C       4.661841       6.057083       2.216473       0.643783      23.607047 0.23765294E+03  0.48963050E+04                                 7.685444                            5.566955      -0.342085       1.952865                    0.998773      22.412764      64.178080       0.607935       0.489016      -1.003062      -0.042454       0.048279       0.081022       0.103430      -0.021855       0.063026      -0.010646       0.145011      -0.090546      -0.061083      -0.057237       0.118320              8.867905       5.003260      -0.853944      -1.967500      10.205904       0.109605      11.394550           0.000004
           26              C       1.632708       9.361653      13.947241       0.520534      22.510111 0.26703767E+03  0.56296786E+04                                 7.305671                            5.810366       0.087265       2.084640                    0.999459      23.118501      65.632272       0.612815       0.474095      -1.017101       0.079012      -0.062667      -0.105423       0.145891       0.084705      -0.034765      -0.054204      -0.170536      -0.200351      -0.096469      -0.074067       0.170536              8.090489      10.237683      -2.151393       2.110455       5.701920       0.419660       8.331865           0.000006
           27              C       1.660547       2.652581       7.302175       0.669496      21.207907 0.23070874E+03  0.47329936E+04                                 7.323910                            5.568193      -0.454182       1.928816                    0.997713      22.155531      63.960236       0.592432       0.503960      -0.992415       0.040436       0.082684      -0.004595       0.092157      -0.059074       0.053381      -0.024469       0.128716      -0.025661      -0.083296      -0.035365       0.118661              8.392985       6.481513       2.647568      -1.656448      11.300451       0.412676       7.396991           0.000005
           28              C       1.055407       1.309797       7.302175       0.084930      33.706407 0.41006040E+03  0.94776022E+04                                 9.251803                            6.838497       0.140787       2.060330                    0.999684      26.460035      74.827924       0.619656       0.427666      -1.059701      -0.037764      -0.055789       0.057892       0.088825      -0.008358      -0.022647      -0.024339       0.012747       0.132920      -0.044463      -0.012485       0.056949             11.068118       7.730797       5.511131      -0.883843      17.979802      -0.394592       7.493755           0.000008
           29              C       0.915722       0.367713       6.354952      -0.180289      29.431501 0.45954076E+03  0.10999112E+05                                 8.368976                            7.242212       0.005543       1.970870                    0.998692      30.338637      89.176899       0.597892       0.428006      -1.052648      -0.009801      -0.050278      -0.015841       0.053618      -0.007181      -0.010829      -0.005408      -0.019196      -0.020993      -0.019788       0.004126       0.015662              8.823187       6.470761       2.164430      -0.977104      10.021414      -0.400954       9.977385          -0.000002
           30              C       0.407448       8.920203       6.994654      -0.171692      30.218288 0.47148154E+03  0.11386544E+05                                 8.628445                            7.409813      -0.110824       1.937871                    0.998008      30.592790      91.084183       0.580761       0.436698      -1.044701       0.017734       0.010598      -0.051100       0.055118       0.005344      -0.012531       0.000175      -0.001606      -0.021467      -0.016168       0.002735       0.013432              9.201532       6.569818       2.371916      -0.753971      11.949089       0.263947       9.085689           0.000001
           31              C       0.249961       9.243286       8.295816       0.062331      34.107939 0.43542702E+03  0.10237271E+05                                 9.318857                            7.075621      -0.079405       1.978019                    0.999399      27.382835      78.632988       0.604216       0.431166      -1.055351       0.028255       0.079209      -0.023724       0.087380       0.020990       0.007811       0.022998      -0.071281      -0.082068      -0.034272      -0.027374       0.061646             10.824293       6.917771       3.028894      -3.341590      11.326785      -4.220805      14.228322           0.000003
           32              C      -0.213201       8.496217       9.469328       0.643783      23.607043 0.23765294E+03  0.48963048E+04                                 7.685443                            5.566955      -0.342085       1.952865                    0.998773      22.412763      64.178076       0.607935       0.489016      -1.003062      -0.042454      -0.048279       0.081022       0.103430       0.021855       0.063026       0.010646       0.145011      -0.090546      -0.061083      -0.057237       0.118320              8.867903       5.003261       0.853948      -1.967500      10.205904      -0.109611      11.394545           0.000004
           33              C      -0.809550       5.191647       6.694386       0.520533      22.510112 0.26703770E+03  0.56296795E+04                                 7.305671                            5.810367       0.087265       2.084640                    0.999459      23.118503      65.632280       0.612815       0.474095      -1.017101       0.079012       0.062667      -0.105423       0.145891      -0.084705      -0.034765       0.054204      -0.170536      -0.200352      -0.096469      -0.074067       0.170536              8.090490      10.237680       2.151393       2.110450       5.701921      -0.419664       8.331869           0.000006
           34              C      -1.651075       7.503681      14.456392       0.669496      21.207912 0.23070890E+03  0.47329975E+04                                 7.323910                            5.568195      -0.454181       1.928817                    0.997713      22.155529      63.960224       0.592432       0.503960      -0.992415      -0.040436       0.082685       0.004595       0.092157       0.059074       0.053381       0.024469       0.128716      -0.025662      -0.083296      -0.035365       0.118661              8.392985       6.481514      -2.647569      -1.656449      11.300445      -0.412674       7.396995           0.000005
           35              C      -1.045934       6.160897      14.456392       0.084931      33.706402 0.41006047E+03  0.94776043E+04                                 9.251803                            6.838498       0.140786       2.060330                    0.999684      26.460034      74.827924       0.619656       0.427666      -1.059701       0.037764      -0.055789      -0.057892       0.088825       0.008358      -0.022647       0.024339       0.012747       0.132920      -0.044463      -0.012485       0.056949             11.068117       7.730799      -5.511132      -0.883844      17.979793       0.394594       7.493757           0.000008
           36              C       1.526536       5.218813       0.897904      -0.180289      29.431494 0.45954062E+03  0.10999108E+05                                 8.368975                            7.242211       0.005544       1.970870                    0.998692      30.338643      89.176923       0.597892       0.428006      -1.052648       0.009801      -0.050278       0.015841       0.053618       0.007181      -0.010828       0.005408      -0.019196      -0.020993      -0.019787       0.004125       0.015662              8.823185       6.470762      -2.164430      -0.977106      10.021412       0.400955       9.977382          -0.000003
           37              C       2.034810       4.069103       0.258202      -0.171693      30.218297 0.47148179E+03  0.11386551E+05                                 8.628448                            7.409816      -0.110824       1.937871                    0.998008      30.592793      91.084198       0.580761       0.436698      -1.044701      -0.017734       0.010598       0.051100       0.055118      -0.005344      -0.012531      -0.000175      -0.001606      -0.021467      -0.016168       0.002735       0.013432              9.201534       6.569821      -2.371918      -0.753972      11.949094      -0.263942       9.085688           0.000001
           38              C      -0.240488       4.392186      13.462750       0.062331      34.107960 0.43542739E+03  0.10237281E+05                                 9.318860                            7.075623      -0.079405       1.978019                    0.999399      27.382838      78.632994       0.604216       0.431166      -1.055351      -0.028255       0.079209       0.023724       0.087380      -0.020991       0.007811      -0.022998      -0.071281      -0.082067      -0.034272      -0.027374       0.061646             10.824297       6.917773      -3.028895      -3.341592      11.326790       4.220811      14.228327           0.000003
           39              C       0.222674       3.645117      12.289238       0.643783      23.607052 0.23765300E+03  0.48963064E+04                                 7.685445                            5.566956      -0.342085       1.952865                    0.998773      22.412768      64.178095       0.607935       0.489016      -1.003062       0.042454      -0.048279      -0.081022       0.103430      -0.021854       0.063026      -0.010646       0.145011      -0.090546      -0.061083      -0.057237       0.118320              8.867906       5.003261      -0.853944      -1.967500      10.205905       0.109605      11.394551           0.000004
           40              C       3.251807       0.340547       0.558470       0.520533      22.510112 0.26703768E+03  0.56296789E+04                                 7.305672                            5.810367       0.087265       2.084640                    0.999459      23.118502      65.632279       0.612815       0.474096      -1.017100      -0.079012       0.062667       0.105423       0.145891       0.084705      -0.034765      -0.054204      -0.170536      -0.200351      -0.096469      -0.074067       0.170536              8.090490      10.237684      -2.151393       2.110455       5.701921       0.419660       8.331866           0.000006
           41              O       4.541459       4.116643       7.511057      -0.610259      43.201277 0.68434922E+03  0.17515245E+05                                 9.897390                            8.249579       0.001730       2.020757                    0.996254      29.655856      81.049851       0.641727       0.372921      -1.125577       0.039697      -0.009967       0.098810       0.106952      -0.014964       0.036240       0.045443      -0.031529      -0.256891      -0.109856       0.037637       0.072219             11.124922      16.605236       3.519538       3.080099       9.164272       1.045154       7.605259          -0.000002
           42              O       3.270823       6.398601       6.138817      -0.664296      41.563962 0.66916903E+03  0.17055869E+05                                 9.629270                            8.128754      -0.016367       2.008338                    0.996258      30.151332      82.627090       0.648970       0.370291      -1.125922      -0.025065       0.083130       0.038347       0.094917      -0.054051       0.034726       0.012220       0.100962       0.066309      -0.090807       0.013671       0.077137             10.438635       7.397063      -0.811126      -1.070916      13.035953       4.954095      10.882889           0.000002
           43              O       2.719057       6.677054       8.285662      -0.697061      41.142299 0.65886151E+03  0.16708170E+05                                 9.503211                            8.002029       0.094206       2.039334                    0.996176      30.274404      82.432490       0.662726       0.364449      -1.131756       0.069946       0.035083      -0.078276       0.110681      -0.027804       0.021679      -0.027943       0.109512       0.020883      -0.071626       0.001018       0.070608             10.518352      11.159990       3.338478      -4.327774       9.696778      -3.197037      10.698288           0.000000
           44              O       4.240057       8.870721       5.992309      -0.099836      22.628974 0.33501611E+03  0.71879596E+04                                 6.423572                            5.718706       0.115740       2.158529                    0.999212      22.432482      56.537645       0.779839       0.366067      -1.128326      -0.003866       0.076666       0.143642       0.162867       0.055755      -0.021554      -0.063334      -0.103408      -0.073541      -0.066194      -0.053055       0.119249              6.835418       5.097873       2.116983      -1.242722       8.854410      -1.517612       6.553972           0.000004
           45              O       5.248025       2.453686       5.174187      -0.666366      42.641569 0.65788450E+03  0.16649834E+05                                 9.710023                            8.000132       0.296561       2.114259                    0.996667      29.714164      80.393106       0.663392       0.364818      -1.133330       0.108499      -0.071487       0.009494       0.130279       0.018800       0.039721       0.039766       0.015840      -0.139238      -0.073869       0.003792       0.070077             10.706567       6.523575       0.668121      -0.020039      18.446876       1.307136       7.149249          -0.000001
           46              O       5.343121       0.582132       3.987620      -0.677682      52.513260 0.69044920E+03  0.17683005E+05                                11.171884                            8.185742       0.137342       2.055668                    0.996700      30.060471      81.764940       0.657152       0.363928      -1.134235      -0.069804       0.094107       0.059607       0.131460      -0.003532       0.044423       0.030378       0.121809      -0.011869      -0.076136      -0.009705       0.085842             13.251615       7.160268      -0.951562      -2.614199       9.601238       5.704265      22.993337           0.000002
           47              O      -1.077608       4.401888       8.934067      -0.587463      36.604590 0.56728952E+03  0.13828338E+05                                 8.727450                            7.399618       0.363808       2.148504                    0.998518      28.426054      75.360264       0.694218       0.361947      -1.136117      -0.089052      -0.036420      -0.018382       0.097952      -0.065641       0.056629       0.042375      -0.078796       0.018632      -0.119078       0.043487       0.075591              9.476353       9.301156       0.401486       4.288555       6.454520      -0.169720      12.673383           0.000000
           48              O       2.785313       8.967743      14.247509      -0.610260      43.201241 0.68434828E+03  0.17515215E+05                                 9.897384                            8.249573       0.001731       2.020757                    0.996254      29.655850      81.049823       0.641728       0.372921      -1.125577      -0.039697      -0.009967      -0.098811       0.106952       0.014964       0.036240      -0.045443      -0.031529      -0.256891      -0.109856       0.037637       0.072219             11.124915      16.605223      -3.519536       3.080099       9.164265      -1.045154       7.605256          -0.000002
           49              O       6.488735       1.547501       1.114039      -0.664296      41.563963 0.66916934E+03  0.17055878E+05                                 9.629270                            8.128756      -0.016367       2.008338                    0.996258      30.151329      82.627076       0.648970       0.370291      -1.125922       0.025065       0.083130      -0.038347       0.094917       0.054051       0.034726      -0.012220       0.100962       0.066309      -0.090807       0.013671       0.077137             10.438634       7.397064       0.811125      -1.070914      13.035947      -4.954092      10.882890           0.000002
           50              O       4.607715       1.825954      13.472904      -0.697061      41.142266 0.65886082E+03  0.16708148E+05                                 9.503205                            8.002024       0.094208       2.039334                    0.996176      30.274396      82.432456       0.662726       0.364449      -1.131756      -0.069946       0.035083       0.078275       0.110681       0.027804       0.021679       0.027944       0.109512       0.020883      -0.071626       0.001018       0.070608             10.518344      11.159979      -3.338475      -4.327769       9.696771       3.197036      10.698283           0.000000
           51              O       5.519500       4.019621       1.260546      -0.099835      22.628980 0.33501617E+03  0.71879611E+04                                 6.423573                            5.718706       0.115739       2.158529                    0.999212      22.432485      56.537656       0.779839       0.366067      -1.128326       0.003866       0.076666      -0.143642       0.162867      -0.055755      -0.021554       0.063334      -0.103408      -0.073541      -0.066194      -0.053055       0.119249              6.835420       5.097874      -2.116984      -1.242723       8.854411       1.517615       6.553973           0.000004
           52              O       4.511533       7.304786       2.078668      -0.666366      42.641565 0.65788422E+03  0.16649825E+05                                 9.710023                            8.000130       0.296560       2.114259                    0.996667      29.714157      80.393085       0.663392       0.364818      -1.133330      -0.108499      -0.071487      -0.009494       0.130279      -0.018800       0.039721      -0.039766       0.015840      -0.139238      -0.073869       0.003792       0.070077             10.706568       6.523574      -0.668116      -0.020039      18.446878      -1.307141       7.149251          -0.000000
           53              O       4.416436       5.433232       3.265236      -0.677682      52.513300 0.69044949E+03  0.17683014E+05                                11.171890                            8.185744       0.137342       2.055667                    0.996700      30.060477      81.764966       0.657152       0.363928      -1.134235       0.069804       0.094107      -0.059607       0.131460       0.003532       0.044423      -0.030378       0.121809      -0.011868      -0.076136      -0.009705       0.085841             13.251624       7.160272       0.951563      -2.614202       9.601243      -5.704272      22.993358           0.000001
           54              O       1.087080       9.252988      12.824499      -0.587463      36.604601 0.56728971E+03  0.13828344E+05                                 8.727453                            7.399619       0.363808       2.148503                    0.998518      28.426053      75.360263       0.694218       0.361947      -1.136117       0.089052      -0.036420       0.018382       0.097952       0.065641       0.056629      -0.042375      -0.078796       0.018632      -0.119078       0.043487       0.075591              9.476356       9.301163      -0.401487       4.288559       6.454522       0.169718      12.673383           0.000000
           55              O       0.343056       5.585557       6.994654      -0.610259      43.201261 0.68434890E+03  0.17515234E+05                                 9.897387                            8.249577       0.001731       2.020757                    0.996254      29.655851      81.049828       0.641728       0.372921      -1.125577      -0.039697       0.009967      -0.098811       0.106952      -0.014964       0.036240       0.045443      -0.031529      -0.256891      -0.109856       0.037637       0.072219             11.124919      16.605231       3.519537       3.080098       9.164269       1.045153       7.605257          -0.000002
           56              O       1.613692       3.303599       8.366894      -0.664297      41.564000 0.66916982E+03  0.17055894E+05                                 9.629276                            8.128759      -0.016368       2.008338                    0.996258      30.151347      82.627148       0.648970       0.370291      -1.125922       0.025065      -0.083130      -0.038348       0.094917      -0.054051       0.034726       0.012220       0.100962       0.066309      -0.090807       0.013671       0.077137             10.438642       7.397068      -0.811127      -1.070917      13.035963       4.954098      10.882896           0.000002
           57              O       2.165458       3.025146       6.220049      -0.697061      41.142272 0.65886094E+03  0.16708152E+05                                 9.503206                            8.002025       0.094207       2.039334                    0.996176      30.274393      82.432447       0.662726       0.364449      -1.131756      -0.069946      -0.035083       0.078275       0.110681      -0.027804       0.021679      -0.027943       0.109512       0.020884      -0.071626       0.001018       0.070608             10.518347      11.159984       3.338476      -4.327772       9.696772      -3.197035      10.698284           0.000000
           58              O       0.644458       0.831479       8.513402      -0.099836      22.628984 0.33501629E+03  0.71879645E+04                                 6.423574                            5.718708       0.115739       2.158529                    0.999212      22.432487      56.537664       0.779839       0.366067      -1.128326       0.003866      -0.076666      -0.143642       0.162867       0.055755      -0.021554      -0.063334      -0.103408      -0.073541      -0.066194      -0.053055       0.119249              6.835421       5.097875       2.116984      -1.242722       8.854413      -1.517613       6.553974           0.000004
           59              O      -0.363510       7.248514       9.331524      -0.666366      42.641565 0.65788440E+03  0.16649830E+05                                 9.710022                            8.000131       0.296561       2.114260                    0.996667      29.714162      80.393098       0.663392       0.364818      -1.133330      -0.108499       0.071487      -0.009494       0.130279       0.018800       0.039721       0.039766       0.015840      -0.139237      -0.073869       0.003792       0.070077             10.706567       6.523575       0.668121      -0.020039      18.446876       1.307136       7.149249          -0.000001
           60              O      -0.458606       9.120068      10.518091      -0.677682      52.513271 0.69044936E+03  0.17683010E+05                                11.171886                            8.185743       0.137342       2.055668                    0.996700      30.060474      81.764952       0.657152       0.363928      -1.134235       0.069804      -0.094107      -0.059607       0.131460      -0.003532       0.044423       0.030378       0.121809      -0.011869      -0.076136      -0.009705       0.085842             13.251616       7.160269      -0.951562      -2.614199       9.601240       5.704266      22.993340           0.000002
           61              O       5.962123       5.300312       5.571644      -0.587463      36.604579 0.56728931E+03  0.13828332E+05                                 8.727448                            7.399616       0.363809       2.148504                    0.998518      28.426050      75.360249       0.694218       0.361947      -1.136117       0.089052       0.036420       0.018382       0.097952      -0.065641       0.056629       0.042375      -0.078796       0.018632      -0.119078       0.043487       0.075591              9.476351       9.301154       0.401486       4.288554       6.454519      -0.169720      12.673380           0.000000
           62              O       2.099202       0.734457       0.258202      -0.610260      43.201245 0.68434837E+03  0.17515218E+05                                 9.897384                            8.249573       0.001732       2.020757                    0.996254      29.655853      81.049830       0.641728       0.372921      -1.125577       0.039697       0.009967       0.098811       0.106952       0.014964       0.036240      -0.045443      -0.031529      -0.256890      -0.109856       0.037637       0.072219             11.124915      16.605223      -3.519536       3.080100       9.164265      -1.045154       7.605256          -0.000002
           63              O      -1.604220       8.154699      13.391672      -0.664296      41.563971 0.66916951E+03  0.17055884E+05                                 9.629272                            8.128757      -0.016367       2.008338                    0.996258      30.151332      82.627089       0.648970       0.370291      -1.125922      -0.025065      -0.083130       0.038347       0.094917       0.054051       0.034726      -0.012220       0.100962       0.066309      -0.090807       0.013671       0.077137             10.438636       7.397065       0.811125      -1.070914      13.035950      -4.954093      10.882892           0.000002
           64              O       0.276800       7.876246       1.032807      -0.697061      41.142241 0.65886033E+03  0.16708133E+05                                 9.503201                            8.002021       0.094208       2.039334                    0.996176      30.274387      82.432421       0.662726       0.364449      -1.131756       0.069946      -0.035083      -0.078275       0.110681       0.027804       0.021679       0.027944       0.109512       0.020884      -0.071626       0.001018       0.070608             10.518340      11.159973      -3.338473      -4.327767       9.696767       3.197035      10.698279           0.000000
           65              O      -0.634985       5.682579      13.245165      -0.099835      22.628981 0.33501618E+03  0.71879615E+04                                 6.423573                            5.718706       0.115740       2.158529                    0.999212      22.432486      56.537658       0.779839       0.366067      -1.128326      -0.003866      -0.076666       0.143642       0.162867      -0.055755      -0.021554       0.063334      -0.103408      -0.073541      -0.066194      -0.053055       0.119249              6.835420       5.097874      -2.116984      -1.242723       8.854411       1.517615       6.553973           0.000004
           66              O       0.372982       2.397414      12.427043      -0.666366      42.641579 0.65788449E+03  0.16649833E+05                                 9.710025                            8.000132       0.296560       2.114259                    0.996667      29.714162      80.393104       0.663392       0.364818      -1.133330       0.108499       0.071487       0.009494       0.130279      -0.018800       0.039721      -0.039766       0.015840      -0.139238      -0.073869       0.003792       0.070077             10.706570       6.523575      -0.668116      -0.020039      18.446882      -1.307142       7.149252          -0.000000
           67              O       0.468079       4.268968      11.240475      -0.677682      52.513311 0.69044967E+03  0.17683020E+05                                11.171892                            8.185745       0.137342       2.055667                    0.996700      30.060481      81.764979       0.657152       0.363928      -1.134235      -0.069804      -0.094107       0.059607       0.131460       0.003532       0.044423      -0.030378       0.121809      -0.011869      -0.076136      -0.009705       0.085841             13.251626       7.160272       0.951563      -2.614202       9.601244      -5.704273      22.993361           0.000002
           68              O       3.797435       0.449212       1.681212      -0.587463      36.604598 0.56728966E+03  0.13828343E+05                                 8.727452                            7.399618       0.363808       2.148503                    0.998518      28.426053      75.360261       0.694218       0.361947      -1.136117      -0.089052       0.036420      -0.018382       0.097952       0.065641       0.056629      -0.042375      -0.078796       0.018632      -0.119078       0.043487       0.075591              9.476355       9.301162      -0.401487       4.288558       6.454522       0.169718      12.673382           0.000000

******************************************************
Auxiliary information for the entire system
The total spin magnetic moment of the unit cell is   0.000150
The total net atomic charge of the unit cell is   0.000000
Accuracy of reproducing the electrostatic potential in the unit cell:
  The inner radius (bohr) =    5.0000
  The outer radius (bohr) =   12.0000
  Valid grid points have density less than (e/(bohr^3)) =    0.0001
  The number of valid grid points were=         2844
  The rms potential error without charges in kcal/mol is=      8.56019
  The rms potential error with partial charges in kcal/mol is=      0.75983
  The RRMSE value at monopole order=      0.08876
  The rms potential error with partial charges and cloud penetration in kcal/mol is=      0.76445
  The RRMSE value at monopole order with cloud penetration is=      0.08930
  The rms potential error with partial charges and atomic dipoles in kcal/mol is=      0.54288
  The RRMSE value at dipole order=      0.06342
  The rms potential error with partial charges, atomic dipoles and cloud penetration in kcal/mol is=      0.53835
  The RRMSE value at dipole order with cloud penetration=      0.06289

******************************************************
The electron densities and ab initio electrostatic potential were computed in VASP using the PBE functional and
projector augmented wave method. See the main text of the journal article for a description of computational details.
The atomic charges, dipoles, and quadrupoles were computed with the DDEC6 method as described in
(a) T. A. Manz and N. Gabaldon Limas, RSC Adv. 6 (2016) 47771-47801 DOI: 10.1039/c6ra04656h
(b) N. Gabaldon Limas and T. A. Manz, RSC Adv. 8 (2018) 2678-2707 DOI: 10.1039/c7ra11829e.
For each atom in the material, the electron cloud parameters were fit to the spherically averaged atom-in-material
electron density using radial positions for which this density was between 10^-4 and 10^-2 electrons per cubic bohr.
The polarizabilities, dispersion coefficients, and quantum Drude oscillator (QDO) parameters were fit using the MCLF method.
The magnetic structure of the system was optimized in VASP from the default ferromagnetic initial guess using spin polarization.
The atomic spin moments (ASMs) were computed on this optimized magnetic structure using the DDEC6 partition as inputs
to the method of T. A. Manz and D. S. Sholl, J. Chem. Theory Comput. 7 (2011) 4146-4164 DOI: 10.1021/ct200539n.
The RMSE and RRMSE were computed using a uniform grid with Ewald summation.
