# Supplementary material for: A collection of forcefield precursors for metal–organic frameworks
Source: RSC Adv. 2019 Nov 13;9(63):36492–507. doi: 10.1039/c9ra07327b (PMC9075174; doi:10.1039/c9ra07327b)
Supplement: RA-009-C9RA07327B-s5884 [file RA-009-C9RA07327B-s5884.xyz]

   68
jmolscript: load "" {1 1 1} spacegroup "x,y,z" unitcell [{      7.310800     0.000000     0.000000 }, {      0.000000     9.722000     0.000000 }, {     -2.393407     0.000000    14.486111 }]
Tb     3.802977     4.327359     5.181247     2.100881
Tb     5.966520     9.188359     2.061808     2.100880
Tb     1.114416     5.394641     9.304864     2.100881
Tb    -1.049127     0.533641    12.424303     2.100881
H      3.789337     9.267983     9.052371     0.148492
H      4.711424     1.602186     7.900725     0.158679
H      3.586752     4.406983    12.676796     0.148492
H      2.664665     6.463186    13.828442     0.158679
H      1.128056     0.454017     5.433740     0.148492
H      0.205969     8.119814     6.585386     0.158679
H      1.330641     5.315017     1.809315     0.148492
H      2.252728     3.258814     0.657669     0.158679
C      3.246418     7.057200     7.196700     0.673103
C      3.836134     8.403697     7.189457     0.084170
C      3.987668     9.356453     8.148437    -0.180413
C      4.505042     0.787482     7.503805    -0.166586
C      4.637092     0.464712     6.195710     0.062225
C      5.110483     1.212333     5.025232     0.644174
C      5.705632     4.519758     7.799322     0.521103
C      6.523079     2.196200     0.046356     0.673103
C      5.933363     3.542697     0.053599     0.084170
C      3.388421     4.495453    13.580729    -0.180413
C      2.871048     5.648482    14.225361    -0.166586
C      5.132404     5.325712     1.047346     0.062225
C      4.659013     6.073333     2.217824     0.644174
C      1.670457     9.380758    13.929844     0.521102
C      1.670975     2.664800     7.289411     0.673103
C      1.081259     1.318303     7.296654     0.084170
C      0.929725     0.365547     6.337674    -0.180413
C      0.412351     8.934518     6.982306    -0.166586
C      0.280301     9.257288     8.290401     0.062225
C     -0.193090     8.509667     9.460879     0.644174
C     -0.788239     5.202242     6.686789     0.521102
C     -1.605686     7.525800    14.439755     0.673103
C     -1.015970     6.179303    14.432512     0.084170
C      1.528972     5.226547     0.905382    -0.180413
C      2.046345     4.073518     0.260750    -0.166586
C     -0.215011     4.396288    13.438765     0.062225
C      0.258380     3.648667    12.268287     0.644174
C      3.246936     0.341242     0.556267     0.521102
O      4.554503     4.126989     7.500908    -0.613540
O      3.290542     6.399020     6.131391    -0.674587
O      2.723892     6.687764     8.267658    -0.704495
O      4.249570     8.883964     5.984502    -0.099906
O      5.253947     2.467444     5.163574    -0.675163
O      5.340525     0.593042     3.969194    -0.685692
O     -1.060547     4.413788     8.923444    -0.592444
O      2.821587     8.987989    14.228258    -0.613540
O      6.478954     1.538020     1.111664    -0.674587
O      4.652198     1.826764    13.461508    -0.704495
O      5.519926     4.022964     1.258553    -0.099906
O      4.515550     7.328444     2.079481    -0.675163
O      4.428972     5.454042     3.273861    -0.685692
O      1.125837     9.274788    12.805722    -0.592444
O      0.362890     5.595011     6.985203    -0.613540
O      1.626851     3.322980     8.354720    -0.674587
O      2.193501     3.034236     6.218453    -0.704495
O      0.667823     0.838036     8.501609    -0.099906
O     -0.336554     7.254556     9.322537    -0.675163
O     -0.423132     9.128958    10.516917    -0.685692
O      5.977940     5.308212     5.562667    -0.592444
O      2.095806     0.734011     0.257853    -0.613540
O     -1.561561     8.183980    13.374447    -0.674587
O      0.265195     7.895236     1.024603    -0.704495
O     -0.602533     5.699036    13.227558    -0.099906
O      0.401843     2.393556    12.406630    -0.675163
O      0.488421     4.267958    11.212250    -0.685692
O      3.791556     0.447212     1.680389    -0.592444

The following XYZ coordinates are in angstroms. Other properties are in atomic units.
The sperically averaged electron density of each atom fit to a function of the form exp(a - br)
eigen_1, eigen_2 and eigen_3 are the three eigenvalues of traceless quadrupole moment tensor
  atom number  atomic symbol              X              Y              Z     net charge C6 coefficient C8 coefficient C10 coefficient fluctuating dipole atomic polarizability isotropic forcefield polarizability              a              b squared Pearson coefficient          <r^3>          <r^4>         wp_QDO          m_QDO          q_QDO       dipole_x       dipole_y       dipole_z         dipole            Qxy            Qxz            Qyz     Q(x^2-y^2)  Q(3z^2 - R^2)        eigen_1        eigen_2        eigen_3 static polarizability      alpha(xx)      alpha(xy)      alpha(xz)      alpha(yy)      alpha(yz)      alpha(zz) atomic spin moment
            1             Tb       3.802977       4.327359       5.181247       2.100881     106.225152 0.22389103E+04  0.70496085E+05                                14.641073                           12.615244       2.261569       2.460810                    0.999770      72.507943     164.289709       0.729780       0.266554      -1.338236      -0.003833       0.017486      -0.017505       0.025037      -0.022819       0.041722       0.019969       0.052301      -0.164030      -0.077809       0.006571       0.071238             16.241294      14.144332       1.225355      -1.457924      17.481917      -2.013291      17.097633           0.000000
            2             Tb       5.966520       9.188359       2.061808       2.100880     106.225206 0.22389114E+04  0.70496132E+05                                14.641079                           12.615248       2.261568       2.460809                    0.999770      72.507947     164.289736       0.729780       0.266554      -1.338236       0.003833       0.017486       0.017505       0.025037       0.022819       0.041722      -0.019969       0.052302      -0.164030      -0.077809       0.006571       0.071239             16.241302      14.144338      -1.225358      -1.457929      17.481930       2.013293      17.097637          -0.000000
            3             Tb       1.114416       5.394641       9.304864       2.100881     106.225141 0.22389099E+04  0.70496069E+05                                14.641072                           12.615243       2.261568       2.460810                    0.999770      72.507940     164.289696       0.729780       0.266554      -1.338236       0.003833      -0.017486       0.017505       0.025037      -0.022819       0.041722       0.019969       0.052301      -0.164030      -0.077810       0.006571       0.071238             16.241293      14.144331       1.225355      -1.457925      17.481918      -2.013291      17.097631           0.000000
            4             Tb      -1.049127       0.533641      12.424303       2.100881     106.225174 0.22389104E+04  0.70496092E+05                                14.641075                           12.615244       2.261568       2.460809                    0.999770      72.507942     164.289710       0.729780       0.266554      -1.338236      -0.003833      -0.017486      -0.017505       0.025037       0.022819       0.041722      -0.019969       0.052301      -0.164030      -0.077809       0.006571       0.071238             16.241298      14.144336      -1.225358      -1.457930      17.481927       2.013294      17.097631           0.000000
            5              H       3.789337       9.267983       9.052371       0.148492       0.921892 0.65978411E+01  0.61575118E+02                                 1.559091                            1.503752      -0.760304       2.545080                    0.999877       3.112877       8.429092       0.510647       1.285233      -0.709904      -0.009907      -0.002532       0.037266       0.038644       0.002453      -0.006986       0.000378      -0.016335       0.030875      -0.015553       0.003340       0.012213              1.562658       1.385441       0.024183      -0.136621       1.291606      -0.072173       2.010926           0.000006
            6              H       4.711424       1.602186       7.900725       0.158679       0.862311 0.59908573E+01  0.55209805E+02                                 1.555050                            1.480758      -0.855685       2.507769                    0.999537       3.210926       8.971191       0.484249       1.372493      -0.690344       0.008081       0.036090       0.019766       0.041934       0.008295      -0.003922       0.006286      -0.008058       0.016751      -0.014302       0.004005       0.010297              1.582493       1.367643       0.184605       0.080633       1.997961       0.278345       1.381876           0.000003
            7              H       3.586752       4.406983      12.676796       0.148492       0.921891 0.65978321E+01  0.61575015E+02                                 1.559090                            1.503751      -0.760304       2.545080                    0.999877       3.112876       8.429089       0.510647       1.285234      -0.709904       0.009907      -0.002532      -0.037266       0.038644      -0.002453      -0.006986      -0.000378      -0.016335       0.030875      -0.015553       0.003340       0.012213              1.562657       1.385441      -0.024183      -0.136621       1.291605       0.072173       2.010925           0.000006
            8              H       2.664665       6.463186      13.828442       0.158679       0.862311 0.59908551E+01  0.55209787E+02                                 1.555050                            1.480758      -0.855685       2.507768                    0.999537       3.210926       8.971195       0.484248       1.372495      -0.690344      -0.008081       0.036090      -0.019766       0.041934      -0.008295      -0.003922      -0.006286      -0.008058       0.016751      -0.014302       0.004005       0.010297              1.582494       1.367644      -0.184606       0.080633       1.997962      -0.278345       1.381876           0.000003
            9              H       1.128056       0.454017       5.433740       0.148492       0.921891 0.65978349E+01  0.61575045E+02                                 1.559090                            1.503752      -0.760304       2.545080                    0.999877       3.112875       8.429085       0.510647       1.285233      -0.709904       0.009907       0.002532      -0.037266       0.038644       0.002453      -0.006986       0.000378      -0.016335       0.030875      -0.015553       0.003340       0.012213              1.562657       1.385441       0.024183      -0.136621       1.291605      -0.072173       2.010925           0.000006
           10              H       0.205969       8.119814       6.585386       0.158679       0.862311 0.59908535E+01  0.55209761E+02                                 1.555049                            1.480757      -0.855685       2.507769                    0.999537       3.210925       8.971188       0.484249       1.372494      -0.690344      -0.008081      -0.036090      -0.019766       0.041934       0.008295      -0.003922       0.006286      -0.008058       0.016751      -0.014302       0.004005       0.010297              1.582493       1.367642       0.184605       0.080633       1.997960       0.278345       1.381876           0.000003
           11              H       1.330641       5.315017       1.809315       0.148492       0.921891 0.65978321E+01  0.61575015E+02                                 1.559090                            1.503751      -0.760304       2.545080                    0.999877       3.112876       8.429089       0.510647       1.285234      -0.709904      -0.009907       0.002532       0.037266       0.038644      -0.002453      -0.006986      -0.000378      -0.016335       0.030875      -0.015553       0.003340       0.012213              1.562657       1.385441      -0.024183      -0.136621       1.291605       0.072173       2.010925           0.000006
           12              H       2.252728       3.258814       0.657669       0.158679       0.862311 0.59908551E+01  0.55209783E+02                                 1.555050                            1.480758      -0.855685       2.507768                    0.999537       3.210926       8.971193       0.484249       1.372494      -0.690344       0.008081      -0.036090       0.019766       0.041934      -0.008295      -0.003922      -0.006286      -0.008058       0.016751      -0.014302       0.004005       0.010297              1.582493       1.367643      -0.184606       0.080633       1.997961      -0.278345       1.381876           0.000003
           13              C       3.246418       7.057200       7.196700       0.673103      21.071682 0.22845950E+03  0.46806303E+04                                 7.311365                            5.552891      -0.474293       1.923538                    0.997518      22.163421      64.175160       0.590678       0.506128      -0.990240      -0.038239      -0.080772       0.004741       0.089492      -0.059424       0.055495      -0.024619       0.130395      -0.020674      -0.084918      -0.035612       0.120530              8.386677       6.497077       2.649781      -1.673005      11.328456       0.392233       7.334497           0.000006
           14              C       3.836134       8.403697       7.189457       0.084170      34.006412 0.41432889E+03  0.95983976E+04                                 9.301323                            6.870638       0.134247       2.057952                    0.999658      26.507131      74.979175       0.618831       0.427248      -1.060257       0.036343       0.054565      -0.059652       0.088637      -0.007898      -0.023168      -0.022991       0.015727       0.131899      -0.044028      -0.012416       0.056445             11.136219       7.780292       5.557821      -0.899067      18.104865      -0.451846       7.523501           0.000011
           15              C       3.987668       9.356453       8.148437      -0.180413      29.844253 0.47085118E+03  0.11333138E+05                                 8.442276                            7.324323       0.016513       1.972662                    0.998665      30.494777      89.747441       0.595603       0.427250      -1.053615       0.009008       0.048322       0.014302       0.051193      -0.004537      -0.012775      -0.005535      -0.024864      -0.020820      -0.022090       0.004789       0.017300              8.892810       6.552919       2.184463      -0.971272      10.044176      -0.405260      10.081334           0.000001
           16              C       4.505042       0.787482       7.503805      -0.166586      30.213500 0.47416066E+03  0.11467405E+05                                 8.636304                            7.438455      -0.119082       1.935792                    0.997879      30.585937      91.126087       0.578756       0.437594      -1.044172      -0.016151      -0.006668       0.050280       0.053229       0.002572      -0.013763      -0.000175      -0.001805      -0.025207      -0.017578       0.004538       0.013040              9.199846       6.614171       2.421761      -0.678350      11.852709       0.260006       9.132658           0.000004
           17              C       4.637092       0.464712       6.195710       0.062225      34.457199 0.44100803E+03  0.10401981E+05                                 9.388572                            7.123729      -0.085077       1.975589                    0.999395      27.474567      79.034421       0.601779       0.431519      -1.055092      -0.031062      -0.080240       0.021154       0.088605       0.021540       0.009182       0.024665      -0.074058      -0.078110      -0.034807      -0.028722       0.063529             10.912113       6.919303       3.031190      -3.289668      11.451721      -4.274709      14.365315           0.000005
           18              C       5.110483       1.212333       5.025232       0.644174      23.793337 0.24039434E+03  0.49734148E+04                                 7.750775                            5.615579      -0.377870       1.939326                    0.998614      22.607246      65.143411       0.601838       0.491922      -1.000288       0.044150       0.049500      -0.081849       0.105350       0.023357       0.062171       0.010842       0.148162      -0.089079      -0.063034      -0.056220       0.119253              8.944959       5.035163       0.875794      -1.947327      10.259669      -0.129949      11.540044           0.000004
           19              C       5.705632       4.519758       7.799322       0.521103      22.486388 0.26613347E+03  0.56088620E+04                                 7.307776                            5.804745       0.064070       2.076872                    0.999467      23.147076      65.818094       0.612115       0.474786      -1.016186      -0.079690      -0.063545       0.105252       0.146514      -0.085907      -0.036181       0.053877      -0.174156      -0.199957      -0.099176      -0.073413       0.172589              8.099942      10.253298       2.163281       2.073680       5.713007      -0.432339       8.333521           0.000007
           20              C       6.523079       2.196200       0.046356       0.673103      21.071688 0.22845953E+03  0.46806312E+04                                 7.311366                            5.552891      -0.474293       1.923538                    0.997518      22.163422      64.175163       0.590678       0.506128      -0.990240       0.038239      -0.080772      -0.004741       0.089492       0.059424       0.055495       0.024619       0.130395      -0.020674      -0.084918      -0.035612       0.120530              8.386678       6.497078      -2.649779      -1.673007      11.328458      -0.392235       7.334499           0.000006
           21              C       5.933363       3.542697       0.053599       0.084170      34.006429 0.41432904E+03  0.95984019E+04                                 9.301326                            6.870639       0.134247       2.057952                    0.999658      26.507133      74.979182       0.618831       0.427248      -1.060257      -0.036343       0.054565       0.059652       0.088637       0.007898      -0.023168       0.022991       0.015727       0.131899      -0.044028      -0.012416       0.056445             11.136224       7.780298      -5.557827      -0.899068      18.104871       0.451847       7.523503           0.000011
           22              C       3.388421       4.495453      13.580729      -0.180413      29.844241 0.47085096E+03  0.11333131E+05                                 8.442274                            7.324321       0.016514       1.972663                    0.998665      30.494776      89.747437       0.595603       0.427251      -1.053615      -0.009008       0.048322      -0.014302       0.051193       0.004537      -0.012775       0.005535      -0.024864      -0.020820      -0.022090       0.004790       0.017300              8.892807       6.552917      -2.184462      -0.971270      10.044171       0.405261      10.081332           0.000000
           23              C       2.871048       5.648482      14.225361      -0.166586      30.213511 0.47416096E+03  0.11467414E+05                                 8.636306                            7.438457      -0.119083       1.935792                    0.997879      30.585941      91.126102       0.578756       0.437594      -1.044172       0.016151      -0.006669      -0.050280       0.053229      -0.002572      -0.013763       0.000175      -0.001805      -0.025207      -0.017579       0.004538       0.013040              9.199848       6.614173      -2.421763      -0.678351      11.852716      -0.260002       9.132655           0.000004
           24              C       5.132404       5.325712       1.047346       0.062225      34.457227 0.44100845E+03  0.10401993E+05                                 9.388577                            7.123733      -0.085077       1.975589                    0.999395      27.474571      79.034437       0.601779       0.431519      -1.055092       0.031062      -0.080240      -0.021154       0.088605      -0.021540       0.009182      -0.024665      -0.074058      -0.078110      -0.034807      -0.028722       0.063529             10.912120       6.919308      -3.031192      -3.289672      11.451729       4.274716      14.365323           0.000005
           25              C       4.659013       6.073333       2.217824       0.644174      23.793327 0.24039414E+03  0.49734097E+04                                 7.750772                            5.615577      -0.377870       1.939326                    0.998614      22.607249      65.143423       0.601838       0.491922      -1.000288      -0.044151       0.049500       0.081849       0.105350      -0.023357       0.062171      -0.010842       0.148162      -0.089079      -0.063034      -0.056220       0.119253              8.944955       5.035160      -0.875790      -1.947323      10.259667       0.129940      11.540039           0.000004
           26              C       1.670457       9.380758      13.929844       0.521102      22.486394 0.26613363E+03  0.56088663E+04                                 7.307778                            5.804747       0.064069       2.076872                    0.999467      23.147079      65.818108       0.612115       0.474786      -1.016186       0.079689      -0.063545      -0.105252       0.146514       0.085907      -0.036181      -0.053877      -0.174156      -0.199957      -0.099176      -0.073413       0.172589              8.099944      10.253295      -2.163279       2.073679       5.713008       0.432341       8.333529           0.000007
           27              C       1.670975       2.664800       7.289411       0.673103      21.071683 0.22845951E+03  0.46806306E+04                                 7.311365                            5.552891      -0.474293       1.923538                    0.997518      22.163421      64.175159       0.590678       0.506128      -0.990240       0.038239       0.080772      -0.004741       0.089492      -0.059424       0.055495      -0.024619       0.130396      -0.020674      -0.084918      -0.035612       0.120530              8.386677       6.497078       2.649781      -1.673005      11.328456       0.392232       7.334497           0.000006
           28              C       1.081259       1.318303       7.296654       0.084170      34.006410 0.41432885E+03  0.95983965E+04                                 9.301323                            6.870638       0.134247       2.057952                    0.999658      26.507130      74.979171       0.618832       0.427248      -1.060257      -0.036343      -0.054565       0.059652       0.088637      -0.007898      -0.023169      -0.022991       0.015727       0.131899      -0.044028      -0.012416       0.056445             11.136219       7.780292       5.557820      -0.899067      18.104864      -0.451846       7.523501           0.000011
           29              C       0.929725       0.365547       6.337674      -0.180413      29.844241 0.47085094E+03  0.11333131E+05                                 8.442273                            7.324321       0.016514       1.972663                    0.998665      30.494767      89.747397       0.595603       0.427250      -1.053615      -0.009008      -0.048322      -0.014302       0.051193      -0.004537      -0.012775      -0.005535      -0.024864      -0.020820      -0.022090       0.004789       0.017300              8.892807       6.552917       2.184462      -0.971272      10.044172      -0.405260      10.081331           0.000000
           30              C       0.412351       8.934518       6.982306      -0.166586      30.213501 0.47416070E+03  0.11467406E+05                                 8.636304                            7.438455      -0.119082       1.935792                    0.997879      30.585937      91.126083       0.578756       0.437594      -1.044172       0.016151       0.006668      -0.050280       0.053229       0.002572      -0.013763      -0.000175      -0.001805      -0.025207      -0.017578       0.004538       0.013040              9.199845       6.614170       2.421761      -0.678350      11.852708       0.260006       9.132658           0.000004
           31              C       0.280301       9.257288       8.290401       0.062225      34.457205 0.44100811E+03  0.10401983E+05                                 9.388573                            7.123730      -0.085077       1.975589                    0.999395      27.474571      79.034438       0.601779       0.431519      -1.055092       0.031062       0.080240      -0.021154       0.088605       0.021540       0.009182       0.024665      -0.074058      -0.078110      -0.034807      -0.028722       0.063529             10.912115       6.919304       3.031191      -3.289668      11.451723      -4.274710      14.365317           0.000005
           32              C      -0.193090       8.509667       9.460879       0.644174      23.793339 0.24039436E+03  0.49734154E+04                                 7.750776                            5.615580      -0.377871       1.939326                    0.998614      22.607250      65.143432       0.601838       0.491922      -1.000287      -0.044150      -0.049500       0.081849       0.105350       0.023357       0.062171       0.010842       0.148162      -0.089079      -0.063034      -0.056220       0.119253              8.944960       5.035164       0.875794      -1.947327      10.259671      -0.129950      11.540045           0.000004
           33              C      -0.788239       5.202242       6.686789       0.521102      22.486396 0.26613357E+03  0.56088649E+04                                 7.307778                            5.804746       0.064069       2.076872                    0.999467      23.147082      65.818115       0.612115       0.474786      -1.016186       0.079690       0.063545      -0.105252       0.146514      -0.085906      -0.036181       0.053877      -0.174156      -0.199957      -0.099176      -0.073413       0.172589              8.099944      10.253301       2.163282       2.073681       5.713008      -0.432339       8.333523           0.000007
           34              C      -1.605686       7.525800      14.439755       0.673103      21.071689 0.22845955E+03  0.46806316E+04                                 7.311366                            5.552891      -0.474293       1.923538                    0.997518      22.163422      64.175159       0.590678       0.506128      -0.990240      -0.038239       0.080772       0.004741       0.089492       0.059424       0.055495       0.024619       0.130396      -0.020674      -0.084918      -0.035612       0.120530              8.386678       6.497078      -2.649779      -1.673007      11.328458      -0.392235       7.334498           0.000006
           35              C      -1.015970       6.179303      14.432512       0.084170      34.006425 0.41432898E+03  0.95984001E+04                                 9.301325                            6.870638       0.134247       2.057952                    0.999658      26.507131      74.979173       0.618831       0.427248      -1.060257       0.036343      -0.054565      -0.059652       0.088637       0.007898      -0.023168       0.022991       0.015727       0.131899      -0.044028      -0.012416       0.056445             11.136223       7.780297      -5.557826      -0.899068      18.104869       0.451846       7.523503           0.000011
           36              C       1.528972       5.226547       0.905382      -0.180413      29.844242 0.47085099E+03  0.11333132E+05                                 8.442273                            7.324321       0.016514       1.972663                    0.998665      30.494777      89.747438       0.595603       0.427250      -1.053615       0.009008      -0.048322       0.014302       0.051193       0.004537      -0.012775       0.005535      -0.024864      -0.020820      -0.022090       0.004790       0.017300              8.892807       6.552917      -2.184462      -0.971270      10.044171       0.405261      10.081333           0.000000
           37              C       2.046345       4.073518       0.260750      -0.166586      30.213513 0.47416099E+03  0.11467415E+05                                 8.636307                            7.438457      -0.119083       1.935792                    0.997879      30.585942      91.126107       0.578756       0.437594      -1.044172      -0.016151       0.006669       0.050280       0.053229      -0.002572      -0.013763       0.000175      -0.001805      -0.025207      -0.017579       0.004538       0.013040              9.199848       6.614173      -2.421763      -0.678351      11.852716      -0.260001       9.132656           0.000004
           38              C      -0.215011       4.396288      13.438765       0.062225      34.457225 0.44100842E+03  0.10401992E+05                                 9.388577                            7.123732      -0.085077       1.975589                    0.999395      27.474570      79.034432       0.601779       0.431519      -1.055092      -0.031062       0.080240       0.021154       0.088605      -0.021540       0.009182      -0.024665      -0.074058      -0.078110      -0.034807      -0.028722       0.063529             10.912119       6.919307      -3.031192      -3.289672      11.451729       4.274716      14.365322           0.000005
           39              C       0.258380       3.648667      12.268287       0.644174      23.793325 0.24039412E+03  0.49734093E+04                                 7.750773                            5.615577      -0.377871       1.939326                    0.998614      22.607250      65.143431       0.601838       0.491922      -1.000287       0.044150      -0.049500      -0.081849       0.105350      -0.023357       0.062172      -0.010842       0.148162      -0.089079      -0.063034      -0.056220       0.119253              8.944955       5.035160      -0.875790      -1.947323      10.259668       0.129940      11.540039           0.000005
           40              C       3.246936       0.341242       0.556267       0.521102      22.486397 0.26613368E+03  0.56088676E+04                                 7.307779                            5.804747       0.064069       2.076872                    0.999467      23.147080      65.818108       0.612115       0.474786      -1.016186      -0.079690       0.063545       0.105252       0.146514       0.085907      -0.036181      -0.053877      -0.174157      -0.199956      -0.099176      -0.073413       0.172589              8.099944      10.253295      -2.163279       2.073679       5.713008       0.432342       8.333530           0.000007
           41              O       4.554503       4.126989       7.500908      -0.613540      43.727806 0.69329243E+03  0.17810166E+05                                10.000396                            8.323492      -0.013075       2.013949                    0.996279      29.810233      81.748173       0.636251       0.374736      -1.123685       0.039572      -0.010727       0.102035       0.109964      -0.014381       0.034729       0.044551      -0.035165      -0.262307      -0.109991       0.035838       0.074153             11.253208      16.844238       3.581897       3.091465       9.275146       1.051196       7.640241           0.000000
           42              O       3.290542       6.399020       6.131391      -0.674587      42.649621 0.69275311E+03  0.17817473E+05                                 9.821092                            8.292089      -0.035176       1.997063                    0.996320      30.520031      84.123549       0.639820       0.372204      -1.124036      -0.027853       0.087760       0.040357       0.100531      -0.055254       0.034769       0.010419       0.102439       0.066675      -0.091512       0.012841       0.078671             10.654751       7.564533      -0.846767      -1.118911      13.306932       5.041325      11.092789           0.000005
           43              O       2.723892       6.687764       8.267658      -0.704495      42.428421 0.68333940E+03  0.17512547E+05                                 9.755743                            8.199104       0.032721       2.014802                    0.996071      30.722620      84.486489       0.647837       0.368916      -1.126711       0.068823       0.036954      -0.083956       0.114677      -0.029141       0.024686      -0.025467       0.114272       0.009383      -0.071050      -0.004387       0.075437             10.815812      11.566645       3.455940      -4.492914       9.955346      -3.239978      10.925445           0.000005
           44              O       4.249570       8.883964       5.984502      -0.099906      22.883296 0.33891933E+03  0.72951026E+04                                 6.483849                            5.761249       0.091696       2.150215                    0.999129      22.499579      56.856671       0.774824       0.367255      -1.127055      -0.005216       0.074733       0.143378       0.161770       0.053953      -0.020912      -0.062548      -0.106630      -0.076976      -0.065075      -0.053606       0.118681              6.908732       5.142181       2.142072      -1.256354       8.980386      -1.568865       6.603630           0.000008
           45              O       5.253947       2.467444       5.163574      -0.675163      43.820340 0.68151886E+03  0.17406025E+05                                 9.910343                            8.161582       0.211736       2.082242                    0.996383      30.052799      81.760531       0.654308       0.366524      -1.131672       0.111225      -0.074002       0.009285       0.133916       0.021555       0.037172       0.041426       0.016394      -0.139073      -0.073188       0.001606       0.071582             10.933328       6.649363       0.698564      -0.025620      18.833721       1.360016       7.316900           0.000003
           46              O       5.340525       0.593042       3.969194      -0.685692      54.377310 0.71963890E+03  0.18648483E+05                                11.495582                            8.410473       0.072766       2.029936                    0.996517      30.532326      83.921301       0.641239       0.368602      -1.129038      -0.075051       0.098541       0.057825       0.136700       0.000632       0.045465       0.028243       0.126475      -0.014005      -0.075030      -0.014043       0.089073             13.654344       7.316926      -0.906568      -2.565915       9.837236       5.821765      23.808871           0.000004
           47              O      -1.060547       4.413788       8.923444      -0.592444      37.207156 0.57800474E+03  0.14159102E+05                                 8.840745                            7.483766       0.362926       2.145648                    0.998510      28.598046      76.064602       0.688116       0.363363      -1.134728      -0.092007      -0.037982      -0.017518       0.101068      -0.066922       0.056333       0.041932      -0.081493       0.020804      -0.120124       0.043205       0.076920              9.611500       9.396968       0.391300       4.352983       6.531110      -0.182802      12.906420           0.000004
           48              O       2.821587       8.987989      14.228258      -0.613540      43.727830 0.69329323E+03  0.17810191E+05                                10.000400                            8.323497      -0.013076       2.013948                    0.996279      29.810237      81.748191       0.636251       0.374736      -1.123685      -0.039572      -0.010727      -0.102035       0.109964       0.014381       0.034729      -0.044551      -0.035165      -0.262307      -0.109991       0.035839       0.074153             11.253213      16.844245      -3.581896       3.091466       9.275150      -1.051196       7.640244           0.000000
           49              O       6.478954       1.538020       1.111664      -0.674587      42.649607 0.69275250E+03  0.17817454E+05                                 9.821090                            8.292085      -0.035176       1.997063                    0.996320      30.520029      84.123542       0.639820       0.372204      -1.124036       0.027853       0.087760      -0.040357       0.100530       0.055254       0.034769      -0.010419       0.102439       0.066675      -0.091512       0.012841       0.078671             10.654750       7.564530       0.846769      -1.118912      13.306937      -5.041326      11.092783           0.000005
           50              O       4.652198       1.826764      13.461508      -0.704495      42.428438 0.68333980E+03  0.17512560E+05                                 9.755746                            8.199107       0.032721       2.014802                    0.996071      30.722619      84.486483       0.647837       0.368916      -1.126711      -0.068823       0.036954       0.083956       0.114677       0.029141       0.024686       0.025467       0.114272       0.009383      -0.071050      -0.004387       0.075437             10.815815      11.566649      -3.455940      -4.492916       9.955347       3.239979      10.925450           0.000005
           51              O       5.519926       4.022964       1.258553      -0.099906      22.883298 0.33891923E+03  0.72951004E+04                                 6.483849                            5.761248       0.091696       2.150215                    0.999129      22.499580      56.856679       0.774823       0.367255      -1.127055       0.005216       0.074733      -0.143378       0.161770      -0.053953      -0.020912       0.062548      -0.106630      -0.076976      -0.065075      -0.053606       0.118681              6.908734       5.142184      -2.142075      -1.256356       8.980390       1.568870       6.603629           0.000008
           52              O       4.515550       7.328444       2.079481      -0.675163      43.820348 0.68151872E+03  0.17406020E+05                                 9.910344                            8.161581       0.211736       2.082242                    0.996383      30.052796      81.760519       0.654308       0.366524      -1.131672      -0.111226      -0.074002      -0.009285       0.133917      -0.021555       0.037172      -0.041426       0.016394      -0.139073      -0.073188       0.001606       0.071582             10.933330       6.649363      -0.698560      -0.025620      18.833727      -1.360023       7.316901           0.000003
           53              O       4.428972       5.454042       3.273861      -0.685692      54.377326 0.71963872E+03  0.18648478E+05                                11.495584                            8.410472       0.072765       2.029935                    0.996517      30.532334      83.921335       0.641239       0.368602      -1.129038       0.075051       0.098541      -0.057825       0.136700      -0.000632       0.045465      -0.028243       0.126475      -0.014005      -0.075030      -0.014043       0.089073             13.654348       7.316925       0.906567      -2.565913       9.837239      -5.821768      23.808879           0.000004
           54              O       1.125837       9.274788      12.805722      -0.592444      37.207163 0.57800484E+03  0.14159106E+05                                 8.840746                            7.483767       0.362925       2.145647                    0.998510      28.598052      76.064626       0.688116       0.363363      -1.134728       0.092006      -0.037982       0.017518       0.101068       0.066922       0.056333      -0.041932      -0.081494       0.020804      -0.120124       0.043205       0.076920              9.611501       9.396967      -0.391300       4.352982       6.531111       0.182803      12.906425           0.000004
           55              O       0.362890       5.595011       6.985203      -0.613540      43.727811 0.69329250E+03  0.17810168E+05                                10.000396                            8.323492      -0.013075       2.013948                    0.996279      29.810236      81.748180       0.636251       0.374736      -1.123685      -0.039572       0.010727      -0.102035       0.109964      -0.014381       0.034729       0.044551      -0.035166      -0.262307      -0.109991       0.035838       0.074153             11.253209      16.844239       3.581897       3.091465       9.275146       1.051196       7.640241          -0.000000
           56              O       1.626851       3.322980       8.354720      -0.674587      42.649636 0.69275342E+03  0.17817483E+05                                 9.821095                            8.292091      -0.035176       1.997063                    0.996320      30.520035      84.123569       0.639820       0.372204      -1.124036       0.027853      -0.087760      -0.040358       0.100531      -0.055254       0.034769       0.010419       0.102439       0.066675      -0.091512       0.012841       0.078671             10.654754       7.564535      -0.846767      -1.118911      13.306937       5.041326      11.092791           0.000005
           57              O       2.193501       3.034236       6.218453      -0.704495      42.428393 0.68333884E+03  0.17512529E+05                                 9.755738                            8.199101       0.032721       2.014802                    0.996071      30.722611      84.486450       0.647837       0.368916      -1.126711      -0.068823      -0.036955       0.083956       0.114677      -0.029141       0.024686      -0.025467       0.114272       0.009383      -0.071050      -0.004387       0.075437             10.815806      11.566638       3.455937      -4.492912       9.955340      -3.239976      10.925441           0.000005
           58              O       0.667823       0.838036       8.501609      -0.099906      22.883309 0.33891957E+03  0.72951095E+04                                 6.483852                            5.761252       0.091695       2.150214                    0.999129      22.499585      56.856697       0.774823       0.367256      -1.127055       0.005216      -0.074733      -0.143378       0.161770       0.053953      -0.020912      -0.062548      -0.106630      -0.076976      -0.065075      -0.053606       0.118681              6.908736       5.142184       2.142073      -1.256355       8.980392      -1.568866       6.603633           0.000008
           59              O      -0.336554       7.254556       9.322537      -0.675163      43.820361 0.68151921E+03  0.17406036E+05                                 9.910347                            8.161585       0.211735       2.082242                    0.996383      30.052804      81.760555       0.654308       0.366524      -1.131672      -0.111226       0.074002      -0.009285       0.133916       0.021555       0.037172       0.041426       0.016394      -0.139073      -0.073188       0.001606       0.071582             10.933333       6.649365       0.698564      -0.025620      18.833730       1.360017       7.316903           0.000003
           60              O      -0.423132       9.128958      10.516917      -0.685692      54.377357 0.71963958E+03  0.18648505E+05                                11.495590                            8.410478       0.072765       2.029935                    0.996517      30.532336      83.921349       0.641238       0.368602      -1.129038       0.075051      -0.098541      -0.057825       0.136700       0.000632       0.045465       0.028243       0.126475      -0.014005      -0.075030      -0.014043       0.089073             13.654354       7.316931      -0.906568      -2.565917       9.837243       5.821770      23.808889           0.000004
           61              O       5.977940       5.308212       5.562667      -0.592444      37.207163 0.57800489E+03  0.14159107E+05                                 8.840745                            7.483767       0.362926       2.145647                    0.998510      28.598051      76.064617       0.688116       0.363363      -1.134728       0.092007       0.037982       0.017518       0.101068      -0.066922       0.056333       0.041932      -0.081494       0.020804      -0.120124       0.043205       0.076920              9.611501       9.396969       0.391300       4.352984       6.531110      -0.182802      12.906422           0.000004
           62              O       2.095806       0.734011       0.257853      -0.613540      43.727823 0.69329310E+03  0.17810187E+05                                10.000398                            8.323496      -0.013075       2.013948                    0.996279      29.810237      81.748184       0.636251       0.374736      -1.123685       0.039572       0.010727       0.102035       0.109964       0.014381       0.034729      -0.044551      -0.035166      -0.262307      -0.109991       0.035838       0.074153             11.253210      16.844241      -3.581895       3.091465       9.275148      -1.051196       7.640243          -0.000000
           63              O      -1.561561       8.183980      13.374447      -0.674587      42.649627 0.69275290E+03  0.17817467E+05                                 9.821094                            8.292088      -0.035176       1.997063                    0.996320      30.520034      84.123568       0.639820       0.372204      -1.124036      -0.027853      -0.087760       0.040358       0.100531       0.055254       0.034769      -0.010419       0.102439       0.066675      -0.091512       0.012841       0.078671             10.654754       7.564533       0.846769      -1.118913      13.306943      -5.041328      11.092787           0.000005
           64              O       0.265195       7.895236       1.024603      -0.704495      42.428406 0.68333916E+03  0.17512539E+05                                 9.755740                            8.199102       0.032722       2.014802                    0.996071      30.722608      84.486438       0.647837       0.368916      -1.126711       0.068823      -0.036954      -0.083956       0.114677       0.029141       0.024686       0.025467       0.114272       0.009384      -0.071050      -0.004387       0.075437             10.815809      11.566642      -3.455938      -4.492914       9.955341       3.239977      10.925445           0.000005
           65              O      -0.602533       5.699036      13.227558      -0.099906      22.883301 0.33891929E+03  0.72951018E+04                                 6.483850                            5.761249       0.091696       2.150214                    0.999129      22.499581      56.856684       0.774823       0.367255      -1.127055      -0.005216      -0.074733       0.143378       0.161770      -0.053953      -0.020912       0.062548      -0.106630      -0.076976      -0.065075      -0.053606       0.118681              6.908735       5.142184      -2.142075      -1.256357       8.980392       1.568870       6.603630           0.000008
           66              O       0.401843       2.393556      12.406630      -0.675163      43.820384 0.68151940E+03  0.17406042E+05                                 9.910350                            8.161586       0.211735       2.082241                    0.996383      30.052807      81.760566       0.654308       0.366524      -1.131672       0.111226       0.074002       0.009285       0.133917      -0.021555       0.037172      -0.041426       0.016394      -0.139074      -0.073188       0.001606       0.071582             10.933337       6.649366      -0.698560      -0.025620      18.833740      -1.360024       7.316906           0.000003
           67              O       0.488421       4.267958      11.212250      -0.685692      54.377343 0.71963896E+03  0.18648486E+05                                11.495587                            8.410474       0.072765       2.029935                    0.996517      30.532337      83.921352       0.641239       0.368602      -1.129038      -0.075051      -0.098541       0.057825       0.136700      -0.000632       0.045465      -0.028243       0.126475      -0.014005      -0.075030      -0.014043       0.089073             13.654351       7.316927       0.906567      -2.565914       9.837243      -5.821771      23.808885           0.000005
           68              O       3.791556       0.447212       1.680389      -0.592444      37.207139 0.57800438E+03  0.14159091E+05                                 8.840741                            7.483763       0.362927       2.145648                    0.998510      28.598046      76.064595       0.688116       0.363363      -1.134728      -0.092007       0.037982      -0.017518       0.101068       0.066922       0.056333      -0.041932      -0.081493       0.020804      -0.120124       0.043205       0.076920              9.611495       9.396961      -0.391299       4.352979       6.531107       0.182803      12.906418           0.000004

******************************************************
Auxiliary information for the entire system
The total spin magnetic moment of the unit cell is   0.000309
The total net atomic charge of the unit cell is   -0.000000
Accuracy of reproducing the electrostatic potential in the unit cell:
  The inner radius (bohr) =    5.0000
  The outer radius (bohr) =   12.0000
  Valid grid points have density less than (e/(bohr^3)) =    0.0001
  The number of valid grid points were=         2828
  The rms potential error without charges in kcal/mol is=      8.64795
  The rms potential error with partial charges in kcal/mol is=      0.85500
  The RRMSE value at monopole order=      0.09887
  The rms potential error with partial charges and cloud penetration in kcal/mol is=      0.85638
  The RRMSE value at monopole order with cloud penetration is=      0.09903
  The rms potential error with partial charges and atomic dipoles in kcal/mol is=      0.57524
  The RRMSE value at dipole order=      0.06652
  The rms potential error with partial charges, atomic dipoles and cloud penetration in kcal/mol is=      0.56874
  The RRMSE value at dipole order with cloud penetration=      0.06577

******************************************************
The electron densities and ab initio electrostatic potential were computed in VASP using the PBE functional and
projector augmented wave method. See the main text of the journal article for a description of computational details.
The atomic charges, dipoles, and quadrupoles were computed with the DDEC6 method as described in
(a) T. A. Manz and N. Gabaldon Limas, RSC Adv. 6 (2016) 47771-47801 DOI: 10.1039/c6ra04656h
(b) N. Gabaldon Limas and T. A. Manz, RSC Adv. 8 (2018) 2678-2707 DOI: 10.1039/c7ra11829e.
For each atom in the material, the electron cloud parameters were fit to the spherically averaged atom-in-material
electron density using radial positions for which this density was between 10^-4 and 10^-2 electrons per cubic bohr.
The polarizabilities, dispersion coefficients, and quantum Drude oscillator (QDO) parameters were fit using the MCLF method.
The magnetic structure of the system was optimized in VASP from the default ferromagnetic initial guess using spin polarization.
The atomic spin moments (ASMs) were computed on this optimized magnetic structure using the DDEC6 partition as inputs
to the method of T. A. Manz and D. S. Sholl, J. Chem. Theory Comput. 7 (2011) 4146-4164 DOI: 10.1021/ct200539n.
The RMSE and RRMSE were computed using a uniform grid with Ewald summation.
