# Supplementary material for: A collection of forcefield precursors for metal–organic frameworks
Source: RSC Adv. 2019 Nov 13;9(63):36492–507. doi: 10.1039/c9ra07327b (PMC9075174; doi:10.1039/c9ra07327b)
Supplement: RA-009-C9RA07327B-s5885 [file RA-009-C9RA07327B-s5885.xyz]

   68
jmolscript: load "" {1 1 1} spacegroup "x,y,z" unitcell [{      9.951300     0.000000     0.000000 }, {     -4.297309     8.975606     0.000000 }, {      4.663909     3.330696    12.206430 }]
Sm     0.336737     4.840879     0.023925     2.093675
Sm     1.577136     4.059525     6.079290     2.094096
Sm     5.317254     4.134727    -0.023925     2.093675
Sm     8.740764     8.246777     6.127140     2.094093
H     10.266286     0.963784     1.782139     0.154934
H      5.692416     7.468252     2.186172     0.148802
H      8.040868     2.365641     4.321076     0.154057
H      5.931446     1.049074     3.917043     0.148926
H      0.051614    11.342518    10.424291     0.154934
H      4.625484     4.838050    10.020258     0.148802
H      2.277032     9.940661     7.885354     0.154057
H      8.683763     2.281622     8.289387     0.148926
C      7.951208     2.175133     0.465065     0.631831
C      3.832033     7.706136     1.357355     0.083112
C      9.520827     0.447944     1.575850    -0.170060
C      3.099817     6.423453     1.225526     0.651552
C      5.067277     8.041326     1.802890    -0.191448
C      0.113857     4.526934     3.242028     0.522891
C      8.379606     0.874714     0.998486     0.078084
C      5.835871     9.776260     5.638150     0.631107
C      2.652075     8.449430     4.745860     0.083279
C      7.897520     1.470516     4.527365    -0.168046
C      1.811351     7.235100     4.877689     0.652619
C      2.420979     9.708308     4.300325    -0.191893
C      1.390215     3.722919     2.861187     0.522664
C      4.477956     9.601089     5.104729     0.078362
C      2.366692    10.131169    11.741365     0.631831
C      6.485867     4.600166    10.849075     0.083112
C      5.094382     2.882752    10.630580    -0.170060
C      7.218083     5.882849    10.980904     0.651552
C      5.250623     4.264976    10.403540    -0.191448
C     10.204043     7.779368     8.964402     0.522891
C      1.938294    11.431588    11.207944     0.078085
C      4.482029     2.530042     6.568280     0.631108
C      7.665825     3.856872     7.460570     0.083279
C      2.420380    10.835786     7.679065    -0.168046
C      8.506549     5.071202     7.328741     0.652619
C      7.896921     2.597994     7.906105    -0.191893
C      8.927685     8.583383     9.345243     0.522664
C      5.839944     2.705213     7.101701     0.078362
O     -1.177924     3.097752     0.451638    -0.703834
O      6.766388     2.251997     0.032957    -0.664963
O     -0.518956     5.060962     2.314339    -0.590531
O      3.810073     5.388047     1.249938    -0.709408
O      3.197428     8.819259     0.877642    -0.092348
O      1.860932     6.445360     1.098579    -0.618607
O      9.756319     4.555990     4.450464    -0.623964
O     10.610298     1.940629     5.651577    -0.703805
O      6.416844     8.740801     6.070258    -0.664716
O      2.145155     3.382764     3.788876    -0.590086
O      0.570749     7.428594     4.853277    -0.709468
O      3.930104     8.357731     5.225573    -0.093462
O      2.366102     6.127144     5.004636    -0.619654
O      1.549787     3.456907     1.652751    -0.623696
O     11.495824     9.208550    11.754792    -0.703834
O     -1.112397     6.723609    -0.032957    -0.664963
O     10.836856     7.245340     9.892091    -0.590531
O      6.507827     6.918255    10.956492    -0.709408
O      7.120472     3.487043    11.328788    -0.092348
O      8.456968     5.860942    11.107851    -0.618607
O      0.561581     7.750312     7.755966    -0.623964
O     -0.292398    10.365673     6.554853    -0.703804
O      3.901056     3.565501     6.136172    -0.664717
O      8.172745     8.923538     8.417554    -0.590086
O      9.747151     4.877708     7.353153    -0.709469
O      6.387796     3.948571     6.980857    -0.093463
O      7.951798     6.179158     7.201794    -0.619654
O      8.768113     8.849395    10.553679    -0.623696

The following XYZ coordinates are in angstroms. Other properties are in atomic units.
The sperically averaged electron density of each atom fit to a function of the form exp(a - br)
eigen_1, eigen_2 and eigen_3 are the three eigenvalues of traceless quadrupole moment tensor
  atom number  atomic symbol              X              Y              Z     net charge C6 coefficient C8 coefficient C10 coefficient fluctuating dipole atomic polarizability isotropic forcefield polarizability              a              b squared Pearson coefficient          <r^3>          <r^4>         wp_QDO          m_QDO          q_QDO       dipole_x       dipole_y       dipole_z         dipole            Qxy            Qxz            Qyz     Q(x^2-y^2)  Q(3z^2 - R^2)        eigen_1        eigen_2        eigen_3 static polarizability      alpha(xx)      alpha(xy)      alpha(xz)      alpha(yy)      alpha(yz)      alpha(zz) atomic spin moment
            1             Sm       0.336737       4.840879       0.023925       2.093675     118.573745 0.27409552E+04  0.90954017E+05                                15.620369                           13.884721       2.434600       2.464047                    0.999779      79.251315     185.491049       0.699814       0.263757      -1.339223       0.002909       0.004497       0.009065       0.010529       0.069043      -0.025948      -0.009018      -0.048172       0.043243      -0.083030       0.008543       0.074487             16.998694      18.402067      -0.981338      -0.129649      17.416694      -0.218067      15.177320           0.000013
            2             Sm       1.577136       4.059525       6.079290       2.094096     118.467205 0.27378914E+04  0.90825087E+05                                15.609591                           13.875715       2.441347       2.466101                    0.999802      79.227515     185.395097       0.700149       0.263710      -1.339310       0.002500       0.004415      -0.009446       0.010722       0.062241      -0.002923       0.026816      -0.077209       0.042607      -0.082933       0.008529       0.074404             16.986376      18.350467      -0.996825       0.140738      17.441976       0.210851      15.166686           0.000013
            3             Sm       5.317254       4.134727      -0.023925       2.093675     118.573739 0.27409549E+04  0.90954004E+05                                15.620368                           13.884720       2.434600       2.464047                    0.999779      79.251318     185.491051       0.699814       0.263757      -1.339223      -0.002909      -0.004497      -0.009065       0.010529       0.069043      -0.025948      -0.009017      -0.048172       0.043242      -0.083029       0.008543       0.074486             16.998693      18.402067      -0.981340      -0.129649      17.416694      -0.218067      15.177317           0.000013
            4             Sm       8.740764       8.246777       6.127140       2.094093     118.467565 0.27379019E+04  0.90825528E+05                                15.609629                           13.875748       2.441346       2.466100                    0.999802      79.227547     185.395295       0.700148       0.263710      -1.339310      -0.002501      -0.004415       0.009446       0.010722       0.062242      -0.002923       0.026817      -0.077209       0.042607      -0.082933       0.008529       0.074404             16.986418      18.350511      -0.996827       0.140739      17.442021       0.210851      15.166723           0.000013
            5              H      10.266286       0.963784       1.782139       0.154934       0.866720 0.60533120E+01  0.55636985E+02                                 1.530969                            1.466101      -0.779757       2.542836                    0.999865       3.132259       8.590979       0.500460       1.331576      -0.699253       0.034799       0.020396       0.009489       0.041437       0.001994       0.010324      -0.000530       0.005712      -0.031920      -0.015294       0.002310       0.012983              1.548092       1.732984       0.377346       0.121066       1.567401       0.127907       1.343890           0.000007
            6              H       5.692416       7.468252       2.186172       0.148802       0.957087 0.68886117E+01  0.64876520E+02                                 1.590119                            1.530181      -0.759098       2.544393                    0.999865       3.116860       8.431945       0.510229       1.274633      -0.712572       0.028558      -0.020636       0.018043       0.039585      -0.001329       0.007494      -0.008642       0.006164      -0.034019      -0.017010       0.003861       0.013148              1.595868       1.682541      -0.337906       0.191697       1.619445      -0.173427       1.485617           0.000011
            7              H       8.040868       2.365641       4.321076       0.154057       0.872245 0.61002393E+01  0.56171441E+02                                 1.536517                            1.470947      -0.776574       2.542722                    0.999857       3.142624       8.624718       0.500102       1.330083      -0.699514       0.003428       0.040241      -0.009647       0.041523      -0.001025       0.004824      -0.009091      -0.006834      -0.032191      -0.015305       0.002239       0.013066              1.553856       1.308335       0.173368      -0.063497       2.005108      -0.165674       1.348124           0.000007
            8              H       5.931446       1.049074       3.917043       0.148926       0.956161 0.68837176E+01  0.64844301E+02                                 1.592070                            1.532051      -0.759496       2.545480                    0.999862       3.116675       8.443141       0.508513       1.278659      -0.711732      -0.031014       0.016630      -0.018064       0.039557      -0.003242       0.010967      -0.002983      -0.002025      -0.034070      -0.016989       0.003914       0.013075              1.597817       1.896861      -0.236784       0.239553       1.409192      -0.098142       1.487398           0.000011
            9              H       0.051614      11.342518      10.424291       0.154934       0.866720 0.60533136E+01  0.55637001E+02                                 1.530969                            1.466101      -0.779757       2.542836                    0.999865       3.132259       8.590978       0.500460       1.331576      -0.699253      -0.034799      -0.020396      -0.009489       0.041437       0.001994       0.010324      -0.000530       0.005712      -0.031920      -0.015294       0.002310       0.012983              1.548092       1.732984       0.377346       0.121066       1.567401       0.127907       1.343890           0.000007
           10              H       4.625484       4.838050      10.020258       0.148802       0.957088 0.68886206E+01  0.64876620E+02                                 1.590120                            1.530181      -0.759098       2.544393                    0.999865       3.116862       8.431949       0.510229       1.274632      -0.712573      -0.028558       0.020636      -0.018043       0.039585      -0.001329       0.007494      -0.008642       0.006164      -0.034019      -0.017010       0.003861       0.013148              1.595868       1.682542      -0.337906       0.191697       1.619445      -0.173427       1.485617           0.000011
           11              H       2.277032       9.940661       7.885354       0.154057       0.872246 0.61002438E+01  0.56171494E+02                                 1.536517                            1.470948      -0.776576       2.542721                    0.999857       3.142625       8.624722       0.500102       1.330083      -0.699514      -0.003428      -0.040241       0.009647       0.041523      -0.001025       0.004824      -0.009091      -0.006834      -0.032191      -0.015305       0.002239       0.013066              1.553857       1.308336       0.173368      -0.063497       2.005109      -0.165674       1.348125           0.000007
           12              H       8.683763       2.281622       8.289387       0.148926       0.956160 0.68837074E+01  0.64844184E+02                                 1.592070                            1.532051      -0.759497       2.545480                    0.999862       3.116672       8.443133       0.508513       1.278660      -0.711732       0.031014      -0.016630       0.018064       0.039557      -0.003242       0.010967      -0.002983      -0.002025      -0.034070      -0.016989       0.003913       0.013075              1.597816       1.896861      -0.236784       0.239553       1.409191      -0.098142       1.487397           0.000011
           13              C       7.951208       2.175133       0.465065       0.631831      23.179809 0.23445737E+03  0.48063270E+04                                 7.544943                            5.487321      -0.148149       2.014309                    0.999241      22.309304      63.384522       0.620395       0.481602      -1.008539      -0.016248       0.065491      -0.046305       0.081837       0.015748      -0.014887       0.069781       0.028237       0.322161      -0.098846      -0.033398       0.132244              8.738494       9.427562      -0.558423       1.898268      11.345896      -2.191760       5.442023           0.000008
           14              C       3.832033       7.706136       1.357355       0.083112      35.699072 0.42834737E+03  0.10009603E+05                                 9.630536                            7.015582       0.045448       2.026351                    0.999555      26.815456      76.269584       0.608307       0.430886      -1.057635      -0.013256       0.081689      -0.018580       0.084818      -0.039438       0.003538      -0.025183      -0.019641      -0.027560      -0.041987      -0.011248       0.053236             11.536888      10.470273       5.707113       1.117705      18.352345       0.583774       5.788047           0.000006
           15              C       9.520827       0.447944       1.575850      -0.170060      29.395601 0.46004911E+03  0.11010397E+05                                 8.369749                            7.245187       0.016819       1.975677                    0.999163      30.194640      88.646765       0.598110       0.427884      -1.053098       0.034862      -0.040553       0.015222       0.055602       0.004035       0.005919      -0.007314      -0.009629      -0.051653      -0.020701       0.004973       0.015728              8.830440       9.176537       1.456962       1.400690      11.202228      -0.466636       6.112554           0.000008
           16              C       3.099817       6.423453       1.225526       0.651552      22.249626 0.23853562E+03  0.49277202E+04                                 7.521279                            5.634335      -0.335768       1.960334                    0.998709      22.399368      64.596614       0.594087       0.499072      -0.996215      -0.040290      -0.081623       0.017933       0.092775      -0.018760      -0.021352      -0.040754      -0.000155       0.349036      -0.086616      -0.040324       0.126939              8.670623       9.944547       2.159548      -0.162918      11.526548       0.847267       4.540773           0.000008
           17              C       5.067277       8.041326       1.802890      -0.191448      30.049030 0.46944278E+03  0.11295800E+05                                 8.469776                            7.306782       0.028891       1.972390                    0.999093      30.725426      90.543878       0.596858       0.426482      -1.053621       0.039549       0.040883       0.012311       0.058199       0.004828       0.004451      -0.013175       0.009751      -0.017731      -0.018837       0.008682       0.010155              8.906259       9.236668       0.235434       1.481921      11.255593      -0.843861       6.226517           0.000007
           18              C       0.113857       4.526934       3.242028       0.522891      22.208786 0.26715931E+03  0.56388235E+04                                 7.249363                            5.821408      -0.046908       2.038005                    0.999083      23.289859      66.385484       0.610058       0.475682      -1.015181      -0.124078       0.073082       0.037432       0.148787       0.112644       0.010089       0.022781      -0.112155      -0.280851      -0.096545      -0.078362       0.174907              7.949498       6.628836      -1.386606      -0.191187       5.612201      -0.568310      11.607458           0.000007
           19              C       8.379606       0.874714       0.998486       0.078084      33.865574 0.41502571E+03  0.96081335E+04                                 9.223289                            6.862978       0.099359       2.045487                    0.999641      26.482734      74.619867       0.621671       0.425580      -1.062448      -0.031164      -0.079396      -0.000509       0.085294       0.048206       0.010745       0.011323      -0.000559      -0.076810      -0.035424      -0.028311       0.063735             10.875489       8.260841      -2.088034       1.750294      17.623190      -3.910200       6.742435           0.000007
           20              C       5.835871       9.776260       5.638150       0.631107      23.165517 0.23430587E+03  0.48024404E+04                                 7.542065                            5.485709      -0.147453       2.014665                    0.999205      22.302195      63.358973       0.620460       0.481630      -1.008525       0.065809       0.013876       0.046397       0.081708      -0.000961      -0.070216      -0.017100      -0.042110       0.323327      -0.099437      -0.033726       0.133162              8.734772      11.417651       0.396190       2.795149       9.346378      -0.765518       5.440288           0.000008
           21              C       2.652075       8.449430       4.745860       0.083279      35.681323 0.42814700E+03  0.10003731E+05                                 9.627655                            7.014293       0.045069       2.026364                    0.999527      26.808563      76.244973       0.608318       0.430930      -1.057611       0.079171       0.023215       0.019165       0.084701      -0.016907       0.024598       0.008344       0.074112      -0.027556      -0.042585      -0.010907       0.053492             11.532584      12.431085       6.643626      -0.043370      16.379713      -1.260022       5.786954           0.000006
           22              C       7.897520       1.470516       4.527365      -0.168046      29.303606 0.45796210E+03  0.10947070E+05                                 8.349231                            7.225760       0.017346       1.976652                    0.999178      30.129710      88.377714       0.599334       0.427532      -1.053404      -0.051292       0.014688      -0.015483       0.055555       0.005851       0.009334      -0.001958      -0.000301      -0.052592      -0.020978       0.005425       0.015553              8.809238       9.662015       1.698456       1.022652      10.669166      -1.061650       6.096533           0.000009
           23              C       1.811351       7.235100       4.877689       0.652619      22.226507 0.23825519E+03  0.49204497E+04                                 7.516719                            5.631497      -0.332921       1.961318                    0.998691      22.382550      64.537132       0.594165       0.499156      -0.996179      -0.055641      -0.072026      -0.017919       0.092762      -0.012192       0.027552       0.036981       0.029298       0.347301      -0.086746      -0.039680       0.126426              8.664909       9.542602       1.967790      -0.833765      11.913835      -0.218846       4.538292           0.000009
           24              C       2.420979       9.708308       4.300325      -0.191893      30.089745 0.47032393E+03  0.11322409E+05                                 8.477129                            7.312948       0.030852       1.972501                    0.999086      30.753066      90.649597       0.596685       0.426402      -1.053661       0.020383       0.052657      -0.012385       0.057807      -0.001643       0.014180       0.001205      -0.012809      -0.019831      -0.019280       0.009161       0.010119              8.914095      10.705612       0.935858       1.402058       9.805049      -0.972823       6.231625           0.000007
           25              C       1.390215       3.722919       2.861187       0.522664      22.197316 0.26699765E+03  0.56347291E+04                                 7.248399                            5.820769      -0.048153       2.037912                    0.999148      23.282387      66.366723       0.609896       0.475866      -1.015052       0.119195      -0.080116      -0.037612       0.148461       0.113919      -0.016108      -0.018731      -0.105012      -0.284982      -0.097809      -0.077340       0.175149              7.948337       6.881460      -1.265399       0.430174       5.358273       0.417222      11.605277           0.000006
           26              C       4.477956       9.601089       5.104729       0.078362      33.878202 0.41522623E+03  0.96136712E+04                                 9.225356                            6.864556       0.099521       2.045526                    0.999649      26.484806      74.622447       0.621628       0.425570      -1.062483      -0.057815      -0.063784       0.001186       0.086095       0.030674      -0.006273      -0.015248      -0.074766      -0.079324      -0.035235      -0.029323       0.064559             10.877703      17.506851       2.335864       4.284305       8.381909       0.109086       6.744349           0.000007
           27              C       2.366692      10.131169      11.741365       0.631831      23.179808 0.23445736E+03  0.48063267E+04                                 7.544943                            5.487322      -0.148150       2.014309                    0.999241      22.309302      63.384517       0.620395       0.481602      -1.008539       0.016248      -0.065491       0.046305       0.081837       0.015748      -0.014887       0.069781       0.028237       0.322162      -0.098846      -0.033398       0.132244              8.738494       9.427562      -0.558423       1.898268      11.345897      -2.191760       5.442024           0.000008
           28              C       6.485867       4.600166      10.849075       0.083112      35.699078 0.42834744E+03  0.10009605E+05                                 9.630538                            7.015583       0.045447       2.026350                    0.999555      26.815459      76.269600       0.608307       0.430886      -1.057635       0.013256      -0.081689       0.018580       0.084818      -0.039438       0.003538      -0.025183      -0.019641      -0.027560      -0.041988      -0.011248       0.053236             11.536890      10.470275       5.707115       1.117705      18.352348       0.583774       5.788048           0.000006
           29              C       5.094382       2.882752      10.630580      -0.170060      29.395601 0.46004909E+03  0.11010396E+05                                 8.369749                            7.245187       0.016819       1.975677                    0.999163      30.194640      88.646763       0.598110       0.427884      -1.053098      -0.034862       0.040553      -0.015222       0.055603       0.004035       0.005919      -0.007314      -0.009629      -0.051653      -0.020701       0.004974       0.015728              8.830439       9.176537       1.456962       1.400690      11.202228      -0.466636       6.112553           0.000008
           30              C       7.218083       5.882849      10.980904       0.651552      22.249629 0.23853566E+03  0.49277212E+04                                 7.521280                            5.634335      -0.335768       1.960334                    0.998709      22.399370      64.596621       0.594087       0.499072      -0.996215       0.040290       0.081623      -0.017933       0.092775      -0.018760      -0.021352      -0.040754      -0.000155       0.349036      -0.086616      -0.040324       0.126939              8.670624       9.944548       2.159548      -0.162918      11.526549       0.847268       4.540773           0.000009
           31              C       5.250623       4.264976      10.403540      -0.191448      30.049030 0.46944275E+03  0.11295799E+05                                 8.469776                            7.306782       0.028892       1.972390                    0.999093      30.725427      90.543882       0.596858       0.426482      -1.053621      -0.039549      -0.040884      -0.012311       0.058199       0.004828       0.004451      -0.013175       0.009751      -0.017731      -0.018837       0.008682       0.010156              8.906259       9.236669       0.235434       1.481921      11.255593      -0.843861       6.226517           0.000007
           32              C      10.204043       7.779368       8.964402       0.522891      22.208782 0.26715926E+03  0.56388218E+04                                 7.249362                            5.821407      -0.046907       2.038006                    0.999083      23.289853      66.385456       0.610058       0.475682      -1.015181       0.124078      -0.073082      -0.037432       0.148787       0.112644       0.010089       0.022781      -0.112155      -0.280851      -0.096545      -0.078362       0.174907              7.949497       6.628834      -1.386605      -0.191187       5.612199      -0.568311      11.607456           0.000006
           33              C       1.938294      11.431588      11.207944       0.078085      33.865579 0.41502579E+03  0.96081360E+04                                 9.223290                            6.862979       0.099358       2.045487                    0.999641      26.482737      74.619878       0.621671       0.425580      -1.062448       0.031164       0.079396       0.000509       0.085294       0.048206       0.010745       0.011322      -0.000559      -0.076811      -0.035423      -0.028311       0.063735             10.875490       8.260841      -2.088033       1.750293      17.623192      -3.910201       6.742436           0.000006
           34              C       4.482029       2.530042       6.568280       0.631108      23.165521 0.23430591E+03  0.48024414E+04                                 7.542066                            5.485709      -0.147453       2.014665                    0.999205      22.302199      63.358990       0.620460       0.481630      -1.008525      -0.065809      -0.013875      -0.046397       0.081707      -0.000961      -0.070216      -0.017100      -0.042110       0.323327      -0.099437      -0.033726       0.133162              8.734773      11.417652       0.396191       2.795149       9.346379      -0.765518       5.440289           0.000009
           35              C       7.665825       3.856872       7.460570       0.083279      35.681314 0.42814689E+03  0.10003728E+05                                 9.627654                            7.014293       0.045070       2.026364                    0.999527      26.808558      76.244954       0.608318       0.430930      -1.057611      -0.079171      -0.023215      -0.019165       0.084701      -0.016907       0.024598       0.008344       0.074112      -0.027556      -0.042585      -0.010907       0.053492             11.532582      12.431084       6.643625      -0.043370      16.379709      -1.260021       5.786954           0.000006
           36              C       2.420380      10.835786       7.679065      -0.168046      29.303602 0.45796200E+03  0.10947067E+05                                 8.349229                            7.225759       0.017347       1.976653                    0.999178      30.129707      88.377692       0.599334       0.427532      -1.053404       0.051292      -0.014688       0.015483       0.055555       0.005851       0.009334      -0.001958      -0.000301      -0.052593      -0.020978       0.005425       0.015553              8.809236       9.662012       1.698455       1.022651      10.669164      -1.061650       6.096532           0.000009
           37              C       8.506549       5.071202       7.328741       0.652619      22.226501 0.23825513E+03  0.49204481E+04                                 7.516718                            5.631496      -0.332922       1.961318                    0.998691      22.382547      64.537123       0.594165       0.499156      -0.996179       0.055641       0.072026       0.017919       0.092762      -0.012192       0.027552       0.036981       0.029297       0.347301      -0.086746      -0.039680       0.126426              8.664908       9.542600       1.967789      -0.833765      11.913833      -0.218846       4.538291           0.000009
           38              C       7.896921       2.597994       7.906105      -0.191893      30.089725 0.47032355E+03  0.11322397E+05                                 8.477124                            7.312945       0.030853       1.972502                    0.999086      30.753049      90.649525       0.596685       0.426402      -1.053661      -0.020383      -0.052657       0.012385       0.057806      -0.001643       0.014180       0.001205      -0.012809      -0.019831      -0.019280       0.009161       0.010119              8.914091      10.705606       0.935857       1.402057       9.805044      -0.972822       6.231622           0.000007
           39              C       8.927685       8.583383       9.345243       0.522664      22.197312 0.26699759E+03  0.56347273E+04                                 7.248397                            5.820768      -0.048152       2.037912                    0.999148      23.282380      66.366691       0.609896       0.475866      -1.015052      -0.119195       0.080116       0.037612       0.148461       0.113919      -0.016108      -0.018730      -0.105012      -0.284983      -0.097809      -0.077340       0.175149              7.948335       6.881458      -1.265399       0.430174       5.358272       0.417221      11.605275           0.000006
           40              C       5.839944       2.705213       7.101701       0.078362      33.878210 0.41522635E+03  0.96136744E+04                                 9.225357                            6.864556       0.099523       2.045527                    0.999649      26.484810      74.622454       0.621628       0.425570      -1.062483       0.057815       0.063784      -0.001185       0.086095       0.030674      -0.006273      -0.015248      -0.074766      -0.079325      -0.035235      -0.029324       0.064559             10.877704      17.506852       2.335863       4.284306       8.381909       0.109086       6.744350           0.000007
           41              O      -1.177924       3.097752       0.451638      -0.703834      49.178326 0.77303487E+03  0.20421443E+05                                10.732544                            8.765970      -0.057424       1.974276                    0.997178      31.394900      87.512330       0.621995       0.372762      -1.124353      -0.050927      -0.086053       0.051820       0.112624       0.040174      -0.014847       0.051376       0.008982       0.215628      -0.091119      -0.000718       0.091837             11.811271      12.581773       6.039265       0.682114      15.777854      -0.027209       7.074186          -0.000002
           42              O       6.766388       2.251997       0.032957      -0.664963      44.304280 0.62048662E+03  0.15472235E+05                                 9.984709                            7.737006       0.177346       2.073889                    0.996666      29.569369      79.359502       0.678955       0.361780      -1.135925       0.066581      -0.087966      -0.071864       0.131664      -0.002593       0.026131       0.038557       0.103379       0.156427      -0.089143       0.014121       0.075022             11.560118      17.127238      -4.273406       4.773452       9.363133      -2.248071       8.189984           0.000016
           43              O      -0.518956       5.060962       2.314339      -0.590531      36.942080 0.57865681E+03  0.14202716E+05                                 8.838631                            7.522192       0.261332       2.111497                    0.998024      28.766507      77.005182       0.680545       0.366690      -1.130260      -0.021877       0.010093       0.097354       0.100290       0.074161       0.051407      -0.031589      -0.115629      -0.012088      -0.122502       0.026036       0.096466              9.592076       7.921024      -1.360568       3.114748       7.466757      -2.368636      13.388447           0.000007
           44              O       3.810073       5.388047       1.249938      -0.709408      41.133679 0.69213733E+03  0.17797989E+05                                 9.547568                            8.263037       0.127877       2.044119                    0.996181      30.852063      85.034880       0.643886       0.369929      -1.125740      -0.102410       0.049890       0.076264       0.137088      -0.040293      -0.027413      -0.019749      -0.045444       0.240712      -0.092914       0.006019       0.086894             10.284502       9.563487      -3.109953      -1.954758      13.662307       1.563664       7.627713           0.000010
           45              O       3.197428       8.819259       0.877642      -0.092348      21.400168 0.30737920E+03  0.64457389E+04                                 6.146182                            5.434924       0.175666       2.182652                    0.999270      22.047461      54.690031       0.810521       0.360366      -1.134312       0.147465      -0.003434       0.058577       0.158711       0.019189      -0.001044      -0.036595      -0.158934      -0.180081      -0.068081      -0.051105       0.119186              6.554019       5.363204       0.798871       0.331468      10.079002      -0.938207       4.219852           0.000009
           46              O       1.860932       6.445360       1.098579      -0.618607      38.588062 0.59155625E+03  0.14580609E+05                                 9.130404                            7.594838       0.314140       2.141343                    0.995221      28.604998      76.409200       0.679601       0.365656      -1.132530       0.033668       0.043170       0.071518       0.090067      -0.029161      -0.019136      -0.021988       0.122520       0.138702      -0.095650       0.033889       0.061762             10.101014      16.004793       3.283812       0.270384       8.059030       0.320408       6.239218           0.000012
           47              O       9.756319       4.555990       4.450464      -0.623964      41.993059 0.66719605E+03  0.16989710E+05                                 9.717547                            8.152195       0.073447       2.038712                    0.996960      29.873530      81.775333       0.643942       0.373531      -1.123692      -0.068943       0.021087      -0.082272       0.109392       0.081508      -0.009322      -0.007290      -0.071479       0.109620      -0.107371       0.033292       0.074079             10.780710       7.259784       0.366866      -2.286835       7.561462       0.179177      17.520884           0.000006
           48              O      10.610298       1.940629       5.651577      -0.703805      49.219246 0.77391484E+03  0.20451106E+05                                10.739441                            8.771917      -0.060846       1.973058                    0.997192      31.409245      87.574462       0.621663       0.372844      -1.124258      -0.055826      -0.083769      -0.051456       0.113055       0.021707      -0.052553      -0.008893      -0.069776       0.213694      -0.091417       0.000244       0.091172             11.818491      10.484126       5.034424       0.319380      17.892509      -0.604033       7.078838          -0.000002
           49              O       6.416844       8.740801       6.070258      -0.664716      44.304241 0.62051657E+03  0.15473152E+05                                 9.984607                            7.737103       0.177346       2.074050                    0.996752      29.570532      79.362777       0.678963       0.361772      -1.135933      -0.108413       0.022408       0.071591       0.131836      -0.042246      -0.023390      -0.040676      -0.061154       0.155006      -0.089408       0.014237       0.075171             11.559827      14.138570      -5.703288       4.088537      12.350977      -3.334720       8.189935           0.000016
           50              O       2.145155       3.382764       3.788876      -0.590086      36.914894 0.57812866E+03  0.14185959E+05                                 8.832758                            7.517333       0.263869       2.112246                    0.998013      28.758823      76.964489       0.680985       0.366551      -1.130412       0.017710      -0.015327      -0.097185       0.099968       0.091422       0.050838      -0.033266      -0.042030      -0.012664      -0.122636       0.026327       0.096309              9.585584       8.605738      -1.029394       3.479203       6.772007      -1.785698      13.379006           0.000006
           51              O       0.570749       7.428594       4.853277      -0.709468      41.114831 0.69177617E+03  0.17785816E+05                                 9.543550                            8.260072       0.132691       2.045729                    0.996224      30.844767      84.999057       0.644117       0.369857      -1.125831       0.089193      -0.071124      -0.076097       0.137131      -0.007738       0.006143       0.033330       0.091776       0.241135      -0.093279       0.006217       0.087062             10.279751      15.312515      -0.353595      -2.252894       7.902106       1.087330       7.624631           0.000010
           52              O       3.930104       8.357731       5.225573      -0.093462      21.400354 0.30738418E+03  0.64455116E+04                                 6.144182                            5.433295       0.180338       2.184023                    0.999270      22.054361      54.695819       0.811062       0.360144      -1.134550      -0.066676       0.130803      -0.058956       0.158211       0.073769       0.032722       0.016415       0.069400      -0.178658      -0.067802      -0.050941       0.118743              6.551642       8.573841       2.336039       0.989113       6.862249       0.106105       4.218836           0.000009
           53              O       2.366102       6.127144       5.004636      -0.619654      38.600630 0.59183523E+03  0.14588959E+05                                 9.131509                            7.595929       0.314959       2.141441                    0.995318      28.613880      76.432575       0.679658       0.365588      -1.132601       0.025119       0.048384      -0.071440       0.089864      -0.065272       0.011518       0.026839      -0.030741       0.139315      -0.094990       0.033361       0.061629             10.102122       6.983544      -1.035952      -0.172200      17.082536      -0.382441       6.240288           0.000013
           54              O       1.549787       3.456907       1.652751      -0.623696      42.017828 0.66775309E+03  0.17007968E+05                                 9.722490                            8.156572       0.073134       2.038547                    0.997006      29.881550      81.815347       0.643634       0.373621      -1.123590       0.048762      -0.052881       0.082506       0.109459       0.078612       0.002658       0.011635      -0.081680       0.110057      -0.107030       0.033314       0.073715             10.786067       7.223339       0.347508      -1.150156       7.605597       1.986052      17.529265           0.000006
           55              O      11.495824       9.208550      11.754792      -0.703834      49.178326 0.77303488E+03  0.20421443E+05                                10.732544                            8.765970      -0.057424       1.974276                    0.997178      31.394900      87.512330       0.621995       0.372762      -1.124353       0.050927       0.086053      -0.051820       0.112624       0.040174      -0.014847       0.051376       0.008982       0.215629      -0.091119      -0.000718       0.091837             11.811271      12.581772       6.039264       0.682113      15.777855      -0.027210       7.074186          -0.000002
           56              O      -1.112397       6.723609      -0.032957      -0.664963      44.304230 0.62048583E+03  0.15472210E+05                                 9.984700                            7.737000       0.177347       2.073890                    0.996666      29.569358      79.359447       0.678955       0.361780      -1.135925      -0.066582       0.087966       0.071864       0.131664      -0.002593       0.026131       0.038557       0.103379       0.156428      -0.089143       0.014121       0.075023             11.560107      17.127221      -4.273400       4.773446       9.363124      -2.248068       8.189976           0.000016
           57              O      10.836856       7.245340       9.892091      -0.590531      36.942057 0.57865635E+03  0.14202701E+05                                 8.838626                            7.522188       0.261335       2.111497                    0.998024      28.766500      77.005148       0.680545       0.366690      -1.130260       0.021877      -0.010092      -0.097353       0.100290       0.074161       0.051406      -0.031589      -0.115629      -0.012088      -0.122502       0.026036       0.096466              9.592071       7.921020      -1.360567       3.114747       7.466754      -2.368635      13.388440           0.000007
           58              O       6.507827       6.918255      10.956492      -0.709408      41.133648 0.69213667E+03  0.17797967E+05                                 9.547562                            8.263032       0.127878       2.044119                    0.996181      30.852052      85.034833       0.643886       0.369929      -1.125740       0.102410      -0.049890      -0.076264       0.137088      -0.040294      -0.027413      -0.019749      -0.045444       0.240712      -0.092914       0.006020       0.086894             10.284496       9.563481      -3.109951      -1.954756      13.662298       1.563663       7.627708           0.000010
           59              O       7.120472       3.487043      11.328788      -0.092348      21.400172 0.30737927E+03  0.64457406E+04                                 6.146183                            5.434925       0.175664       2.182651                    0.999270      22.047464      54.690040       0.810521       0.360366      -1.134312      -0.147465       0.003434      -0.058577       0.158711       0.019189      -0.001044      -0.036595      -0.158934      -0.180081      -0.068081      -0.051105       0.119186              6.554020       5.363204       0.798872       0.331468      10.079003      -0.938206       4.219853           0.000010
           60              O       8.456968       5.860942      11.107851      -0.618607      38.588081 0.59155659E+03  0.14580620E+05                                 9.130407                            7.594840       0.314140       2.141342                    0.995221      28.605004      76.409225       0.679601       0.365656      -1.132530      -0.033668      -0.043170      -0.071519       0.090067      -0.029161      -0.019136      -0.021988       0.122520       0.138701      -0.095650       0.033889       0.061762             10.101018      16.004800       3.283815       0.270384       8.059033       0.320408       6.239220           0.000012
           61              O       0.561581       7.750312       7.755966      -0.623964      41.993037 0.66719564E+03  0.16989696E+05                                 9.717544                            8.152192       0.073448       2.038713                    0.996960      29.873523      81.775304       0.643942       0.373531      -1.123692       0.068943      -0.021087       0.082273       0.109392       0.081507      -0.009322      -0.007290      -0.071479       0.109619      -0.107370       0.033292       0.074078             10.780706       7.259781       0.366866      -2.286833       7.561460       0.179177      17.520877           0.000006
           62              O      -0.292398      10.365673       6.554853      -0.703804      49.219243 0.77391471E+03  0.20451102E+05                                10.739441                            8.771916      -0.060847       1.973058                    0.997192      31.409243      87.574455       0.621664       0.372844      -1.124258       0.055826       0.083769       0.051456       0.113055       0.021707      -0.052553      -0.008893      -0.069776       0.213693      -0.091417       0.000244       0.091172             11.818490      10.484124       5.034424       0.319380      17.892510      -0.604033       7.078837          -0.000001
           63              O       3.901056       3.565501       6.136172      -0.664717      44.304304 0.62051761E+03  0.15473185E+05                                 9.984618                            7.737110       0.177345       2.074049                    0.996752      29.570552      79.362854       0.678963       0.361772      -1.135933       0.108413      -0.022408      -0.071591       0.131836      -0.042246      -0.023390      -0.040676      -0.061153       0.155006      -0.089408       0.014237       0.075171             11.559840      14.138585      -5.703294       4.088542      12.350990      -3.334724       8.189943           0.000016
           64              O       8.172745       8.923538       8.417554      -0.590086      36.914843 0.57812768E+03  0.14185929E+05                                 8.832750                            7.517326       0.263870       2.112246                    0.998013      28.758803      76.964414       0.680985       0.366551      -1.130412      -0.017710       0.015327       0.097185       0.099968       0.091421       0.050838      -0.033266      -0.042030      -0.012664      -0.122635       0.026326       0.096309              9.585574       8.605729      -1.029393       3.479199       6.772001      -1.785696      13.378993           0.000006
           65              O       9.747151       4.877708       7.353153      -0.709469      41.114868 0.69177700E+03  0.17785843E+05                                 9.543556                            8.260077       0.132690       2.045728                    0.996224      30.844783      84.999119       0.644116       0.369857      -1.125831      -0.089193       0.071124       0.076097       0.137131      -0.007738       0.006143       0.033330       0.091775       0.241135      -0.093279       0.006217       0.087062             10.279757      15.312525      -0.353594      -2.252895       7.902111       1.087331       7.624637           0.000011
           66              O       6.387796       3.948571       6.980857      -0.093463      21.400357 0.30738422E+03  0.64455127E+04                                 6.144182                            5.433295       0.180339       2.184024                    0.999270      22.054362      54.695822       0.811062       0.360144      -1.134550       0.066676      -0.130803       0.058956       0.158211       0.073769       0.032722       0.016415       0.069401      -0.178658      -0.067802      -0.050941       0.118743              6.551643       8.573843       2.336040       0.989113       6.862250       0.106105       4.218837           0.000010
           67              O       7.951798       6.179158       7.201794      -0.619654      38.600606 0.59183479E+03  0.14588945E+05                                 9.131505                            7.595926       0.314960       2.141441                    0.995318      28.613871      76.432541       0.679658       0.365588      -1.132601      -0.025119      -0.048384       0.071439       0.089864      -0.065273       0.011519       0.026839      -0.030741       0.139315      -0.094991       0.033362       0.061629             10.102118       6.983541      -1.035952      -0.172200      17.082527      -0.382441       6.240285           0.000013
           68              O       8.768113       8.849395      10.553679      -0.623696      42.017810 0.66775275E+03  0.17007957E+05                                 9.722487                            8.156570       0.073135       2.038548                    0.997006      29.881545      81.815324       0.643634       0.373621      -1.123590      -0.048762       0.052881      -0.082506       0.109460       0.078612       0.002659       0.011635      -0.081680       0.110056      -0.107030       0.033314       0.073715             10.786063       7.223337       0.347508      -1.150156       7.605595       1.986051      17.529258           0.000007

******************************************************
Auxiliary information for the entire system
The total spin magnetic moment of the unit cell is   0.000567
The total net atomic charge of the unit cell is   0.000001
Accuracy of reproducing the electrostatic potential in the unit cell:
  The inner radius (bohr) =    5.0000
  The outer radius (bohr) =   12.0000
  Valid grid points have density less than (e/(bohr^3)) =    0.0001
  The number of valid grid points were=        11658
  The rms potential error without charges in kcal/mol is=     12.73714
  The rms potential error with partial charges in kcal/mol is=      2.03954
  The RRMSE value at monopole order=      0.16013
  The rms potential error with partial charges and cloud penetration in kcal/mol is=      2.04303
  The RRMSE value at monopole order with cloud penetration is=      0.16040
  The rms potential error with partial charges and atomic dipoles in kcal/mol is=      0.81420
  The RRMSE value at dipole order=      0.06392
  The rms potential error with partial charges, atomic dipoles and cloud penetration in kcal/mol is=      0.80909
  The RRMSE value at dipole order with cloud penetration=      0.06352

******************************************************
The electron densities and ab initio electrostatic potential were computed in VASP using the PBE functional and
projector augmented wave method. See the main text of the journal article for a description of computational details.
The atomic charges, dipoles, and quadrupoles were computed with the DDEC6 method as described in
(a) T. A. Manz and N. Gabaldon Limas, RSC Adv. 6 (2016) 47771-47801 DOI: 10.1039/c6ra04656h
(b) N. Gabaldon Limas and T. A. Manz, RSC Adv. 8 (2018) 2678-2707 DOI: 10.1039/c7ra11829e.
For each atom in the material, the electron cloud parameters were fit to the spherically averaged atom-in-material
electron density using radial positions for which this density was between 10^-4 and 10^-2 electrons per cubic bohr.
The polarizabilities, dispersion coefficients, and quantum Drude oscillator (QDO) parameters were fit using the MCLF method.
The magnetic structure of the system was optimized in VASP from the default ferromagnetic initial guess using spin polarization.
The atomic spin moments (ASMs) were computed on this optimized magnetic structure using the DDEC6 partition as inputs
to the method of T. A. Manz and D. S. Sholl, J. Chem. Theory Comput. 7 (2011) 4146-4164 DOI: 10.1021/ct200539n.
The RMSE and RRMSE were computed using a uniform grid with Ewald summation.
