# Supplementary material for: A collection of forcefield precursors for metal–organic frameworks
Source: RSC Adv. 2019 Nov 13;9(63):36492–507. doi: 10.1039/c9ra07327b (PMC9075174; doi:10.1039/c9ra07327b)
Supplement: RA-009-C9RA07327B-s5886 [file RA-009-C9RA07327B-s5886.xyz]

   68
jmolscript: load "" {1 1 1} spacegroup "x,y,z" unitcell [{      9.913400     0.000000     0.000000 }, {     -4.279538     8.942095     0.000000 }, {      4.556976     3.374871    12.146091 }]
Tb     0.336887     4.825254     0.030608     2.084158
Tb     1.528836     4.074339     6.042437     2.084831
Tb     5.296975     4.116841    -0.030608     2.084154
Tb     8.662002     8.242627     6.103654     2.084826
H     10.239134     0.970256     1.783046     0.154579
H      5.681967     7.421555     2.174150     0.150507
H      7.969747     2.400081     4.289999     0.155395
H      5.842844     1.074391     3.898895     0.150352
H     -0.048296    11.346710    10.363045     0.154579
H      4.508871     4.895411     9.971941     0.150507
H      2.221091     9.916885     7.856092     0.155395
H      8.627532     2.300480     8.247196     0.150353
C      7.921860     2.192874     0.467625     0.635596
C      3.824211     7.683862     1.338499     0.084350
C      9.494707     0.454930     1.572919    -0.165393
C      3.093446     6.385447     1.200034     0.657531
C      5.059846     8.000886     1.793978    -0.195024
C      0.106626     4.557259     3.226002     0.518823
C      8.361772     0.885157     1.006911     0.074456
C      5.793397     9.779759     5.605421     0.635733
C      2.601898     8.453999     4.734546     0.084007
C      7.826277     1.506134     4.500127    -0.167496
C      1.746168     7.234320     4.873012     0.657296
C      2.354442     9.705418     4.279068    -0.194651
C      1.386473     3.750903     2.847044     0.521316
C      4.423897     9.612031     5.066135     0.076081
C      2.268978    10.124092    11.678466     0.635596
C      6.366627     4.633104    10.807592     0.084351
C      4.975669     2.919941    10.573172    -0.165393
C      7.097392     5.931519    10.946057     0.657531
C      5.130992     4.316080    10.352113    -0.195024
C     10.084212     7.759707     8.920089     0.518824
C      1.829066    11.431809    11.139180     0.074457
C      4.397441     2.537207     6.540670     0.635733
C      7.588940     3.862967     7.411545     0.084008
C      2.364561    10.810832     7.645964    -0.167496
C      8.444670     5.082646     7.273079     0.657296
C      7.836396     2.611548     7.867023    -0.194651
C      8.804365     8.566063     9.299047     0.521316
C      5.766941     2.704935     7.079956     0.076082
O     -1.154493     3.117031     0.462766    -0.707964
O      6.734783     2.281215     0.048584    -0.659446
O     -0.525289     5.085294     2.284680    -0.591368
O      3.806157     5.363045     1.208536    -0.704171
O      3.184578     8.792629     0.868446    -0.095449
O      1.852959     6.412505     1.078573    -0.622917
O      9.700131     4.580187     4.428465    -0.618556
O     10.545196     1.991650     5.610279    -0.708629
O      6.385537     8.747133     6.024461    -0.659711
O      2.135572     3.408864     3.788366    -0.592355
O      0.516268     7.435837     4.864509    -0.704463
O      3.878158     8.355689     5.204600    -0.095035
O      2.306084     6.127057     4.994473    -0.622901
O      1.545240     3.472232     1.644581    -0.619476
O     11.345331     9.199935    11.683325    -0.707964
O      3.456055    10.035751    12.097507    -0.659446
O     10.716127     7.231672     9.861411    -0.591368
O      6.384681     6.953921    10.937555    -0.704172
O      7.006260     3.524337    11.277645    -0.095450
O      8.337879     5.904461    11.067518    -0.622917
O      0.490707     7.736779     7.717626    -0.618557
O     -0.354358    10.325316     6.535812    -0.708629
O      3.805301     3.569833     6.121630    -0.659712
O      8.055266     8.908102     8.357725    -0.592355
O      9.674570     4.881129     7.281582    -0.704464
O      6.312680     3.961277     6.941491    -0.095035
O      7.884754     6.189909     7.151618    -0.622901
O      8.645598     8.844734    10.501510    -0.619476

The following XYZ coordinates are in angstroms. Other properties are in atomic units.
The sperically averaged electron density of each atom fit to a function of the form exp(a - br)
eigen_1, eigen_2 and eigen_3 are the three eigenvalues of traceless quadrupole moment tensor
  atom number  atomic symbol              X              Y              Z     net charge C6 coefficient C8 coefficient C10 coefficient fluctuating dipole atomic polarizability isotropic forcefield polarizability              a              b squared Pearson coefficient          <r^3>          <r^4>         wp_QDO          m_QDO          q_QDO       dipole_x       dipole_y       dipole_z         dipole            Qxy            Qxz            Qyz     Q(x^2-y^2)  Q(3z^2 - R^2)        eigen_1        eigen_2        eigen_3 static polarizability      alpha(xx)      alpha(xy)      alpha(xz)      alpha(yy)      alpha(yz)      alpha(zz) atomic spin moment
            1             Tb       0.336887       4.825254       0.030608       2.084158     103.594340 0.22716145E+04  0.71808130E+05                                14.386024                           12.731022       2.298424       2.469211                    0.999824      72.883110     165.634904       0.724176       0.267561      -1.336556      -0.001201       0.008745      -0.010930       0.014049       0.073052      -0.020065      -0.020064      -0.053873       0.100034      -0.094734       0.016218       0.078517             15.700390      17.125469      -0.964538      -0.139260      16.024778      -0.194512      13.950923          -0.000024
            2             Tb       1.528836       4.074339       6.042437       2.084831     103.524262 0.22695996E+04  0.71727363E+05                                14.378915                           12.724731       2.299299       2.469690                    0.999826      72.859999     165.553948       0.724421       0.267534      -1.336611       0.007735       0.002924       0.010683       0.013510       0.066729       0.009578       0.026380      -0.079204       0.098617      -0.094215       0.016094       0.078121             15.692645      16.972272      -1.032371       0.115083      16.162307       0.209877      13.943356          -0.000023
            3             Tb       5.296975       4.116841      -0.030608       2.084154     103.594748 0.22716257E+04  0.71808576E+05                                14.386070                           12.731061       2.298424       2.469211                    0.999824      72.883149     165.635133       0.724174       0.267562      -1.336555       0.001201      -0.008745       0.010930       0.014050       0.073052      -0.020065      -0.020064      -0.053873       0.100035      -0.094735       0.016218       0.078517             15.700440      17.125524      -0.964541      -0.139260      16.024828      -0.194514      13.950969          -0.000024
            4             Tb       8.662002       8.242627       6.103654       2.084826     103.524774 0.22696136E+04  0.71727925E+05                                14.378972                           12.724780       2.299298       2.469689                    0.999826      72.860045     165.554234       0.724419       0.267535      -1.336611      -0.007735      -0.002924      -0.010684       0.013510       0.066730       0.009578       0.026380      -0.079204       0.098618      -0.094216       0.016094       0.078121             15.692709      16.972337      -1.032375       0.115086      16.162375       0.209877      13.943414          -0.000023
            5              H      10.239134       0.970256       1.783046       0.154579       0.866484 0.60560169E+01  0.55657017E+02                                 1.529480                            1.465583      -0.775918       2.544191                    0.999861       3.129684       8.577982       0.501082       1.330040      -0.699594       0.034633       0.021401       0.009589       0.041826       0.001957       0.010448      -0.000323       0.005546      -0.032357      -0.015481       0.002421       0.013060              1.545897       1.730439       0.373057       0.124468       1.562195       0.128925       1.345057           0.000000
            6              H       5.681967       7.421555       2.174150       0.150507       0.958504 0.69058198E+01  0.65161700E+02                                 1.600090                            1.538814      -0.765623       2.543596                    0.999856       3.126655       8.501569       0.504825       1.285844      -0.710114       0.028263      -0.021329       0.017763       0.039613      -0.001155       0.007947      -0.008850       0.005721      -0.034367      -0.017445       0.004122       0.013323              1.606256       1.690793      -0.343413       0.192300       1.636461      -0.174553       1.491514           0.000003
            7              H       7.969747       2.400081       4.289999       0.155395       0.866533 0.60573179E+01  0.55678378E+02                                 1.530170                            1.466224      -0.775975       2.544061                    0.999874       3.130268       8.583537       0.500666       1.330918      -0.699398       0.004076       0.040199      -0.009246       0.041449      -0.000895       0.004656      -0.009385      -0.006454      -0.031892      -0.015376       0.002358       0.013018              1.546604       1.303578       0.168604      -0.062601       1.990592      -0.168040       1.345641           0.000000
            8              H       5.842844       1.074391       3.898895       0.150352       0.956318 0.68866811E+01  0.64943093E+02                                 1.598773                            1.537606      -0.766445       2.544373                    0.999856       3.122608       8.491091       0.504512       1.287394      -0.709823      -0.031479       0.016320      -0.017794       0.039672      -0.002917       0.011447      -0.003380      -0.002000      -0.034474      -0.017524       0.004212       0.013312              1.604922       1.912311      -0.236259       0.240159       1.412120      -0.097969       1.490335           0.000003
            9              H      -0.048296      11.346710      10.363045       0.154579       0.866485 0.60560289E+01  0.55657155E+02                                 1.529481                            1.465584      -0.775918       2.544191                    0.999861       3.129687       8.577992       0.501081       1.330040      -0.699594      -0.034633      -0.021401      -0.009589       0.041826       0.001957       0.010448      -0.000323       0.005546      -0.032357      -0.015481       0.002421       0.013060              1.545898       1.730441       0.373058       0.124468       1.562197       0.128925       1.345058           0.000000
           10              H       4.508871       4.895411       9.971941       0.150507       0.958506 0.69058457E+01  0.65162013E+02                                 1.600093                            1.538817      -0.765623       2.543595                    0.999856       3.126661       8.501593       0.504824       1.285844      -0.710113      -0.028263       0.021329      -0.017762       0.039613      -0.001155       0.007947      -0.008850       0.005721      -0.034367      -0.017445       0.004122       0.013323              1.606260       1.690797      -0.343415       0.192301       1.636465      -0.174554       1.491517           0.000003
           11              H       2.221091       9.916885       7.856092       0.155395       0.866534 0.60573217E+01  0.55678421E+02                                 1.530170                            1.466224      -0.775975       2.544061                    0.999874       3.130269       8.583540       0.500666       1.330918      -0.699398      -0.004076      -0.040199       0.009246       0.041449      -0.000895       0.004656      -0.009385      -0.006454      -0.031892      -0.015376       0.002358       0.013018              1.546604       1.303579       0.168604      -0.062601       1.990593      -0.168040       1.345641           0.000000
           12              H       8.627532       2.300480       8.247196       0.150353       0.956320 0.68866927E+01  0.64943228E+02                                 1.598774                            1.537607      -0.766445       2.544373                    0.999856       3.122611       8.491100       0.504512       1.287393      -0.709823       0.031479      -0.016320       0.017794       0.039672      -0.002917       0.011447      -0.003380      -0.002000      -0.034474      -0.017524       0.004212       0.013312              1.604922       1.912312      -0.236259       0.240159       1.412120      -0.097969       1.490335           0.000003
           13              C       7.921860       2.192874       0.467625       0.635596      23.465585 0.23858609E+03  0.49107123E+04                                 7.611599                            5.540419      -0.150439       2.013227                    0.999299      22.351578      63.563177       0.616787       0.482471      -1.008422      -0.016931       0.067380      -0.046604       0.083658       0.018314      -0.011873       0.070147       0.028477       0.322917      -0.100077      -0.032288       0.132365              8.816739       9.643485      -0.646588       1.955550      11.329699      -2.175111       5.477033          -0.000009
           14              C       3.824211       7.683862       1.338499       0.084350      35.257988 0.42901988E+03  0.10027471E+05                                 9.553416                            7.020045       0.044082       2.026094                    0.999490      26.813808      76.228885       0.608357       0.430758      -1.057901      -0.016081       0.085388      -0.019998       0.089160      -0.037742       0.000529      -0.022434      -0.018604      -0.021322      -0.041263      -0.007216       0.048479             11.393897      10.342367       5.479977       1.155409      18.086487       0.652853       5.752837          -0.000011
           15              C       9.494707       0.454930       1.572919      -0.165393      29.251568 0.45839992E+03  0.10964134E+05                                 8.352442                            7.241108       0.001850       1.971595                    0.999151      30.161066      88.601347       0.597007       0.428940      -1.052157       0.035686      -0.042527       0.015907       0.057750       0.006283       0.003986      -0.005472      -0.011641      -0.054437      -0.020111       0.002132       0.017979              8.804612       9.149434       1.394364       1.411037      11.171163      -0.417664       6.093237          -0.000007
           16              C       3.093446       6.385447       1.200034       0.657531      22.040212 0.23696220E+03  0.48882025E+04                                 7.485064                            5.624603      -0.353995       1.956210                    0.998461      22.331865      64.402211       0.593062       0.500652      -0.995208      -0.039814      -0.081398       0.017081       0.092209      -0.018306      -0.020873      -0.042530       0.001644       0.354783      -0.087580      -0.041748       0.129328              8.611693       9.938343       2.020050      -0.223534      11.362177       0.899913       4.534559          -0.000013
           17              C       5.059846       8.000886       1.793978      -0.195024      30.168850 0.47501882E+03  0.11459164E+05                                 8.484834                            7.343107       0.040513       1.975239                    0.999124      30.796445      90.749981       0.596463       0.425677      -1.054542       0.040489       0.040745       0.013120       0.058921       0.006782       0.006253      -0.014115       0.005196      -0.029234      -0.021828       0.008688       0.013140              8.906901       9.228602       0.122083       1.504360      11.260946      -0.815040       6.231157          -0.000002
           18              C       0.106626       4.557259       3.226002       0.518823      22.437750 0.26977164E+03  0.57069572E+04                                 7.297968                            5.849539      -0.053964       2.034524                    0.999146      23.356706      66.618706       0.608723       0.475640      -1.015359      -0.125650       0.073623       0.037501       0.150381       0.111326       0.011185       0.025131      -0.117007      -0.293713      -0.101088      -0.076333       0.177421              8.021599       6.641839      -1.367525      -0.208689       5.614938      -0.562990      11.808021          -0.000014
           19              C       8.361772       0.885157       1.006911       0.074456      33.863061 0.42024237E+03  0.97564060E+04                                 9.217193                            6.901239       0.101835       2.045047                    0.999647      26.585912      74.942965       0.620770       0.424997      -1.063131      -0.030566      -0.079054      -0.000640       0.084760       0.052376       0.011419       0.012898      -0.003152      -0.091805      -0.037260      -0.033366       0.070626             10.837365       8.318802      -2.135249       1.760317      17.489635      -3.783944       6.703658          -0.000011
           20              C       5.793397       9.779759       5.605421       0.635733      23.462028 0.23854938E+03  0.49099151E+04                                 7.611618                            5.540492      -0.149513       2.013625                    0.999337      22.351372      63.568547       0.616681       0.482558      -1.008346       0.068580       0.014331       0.046544       0.084113       0.000309      -0.068504      -0.019229      -0.047737       0.322157      -0.100645      -0.031434       0.132079              8.816764      11.519340       0.250962       2.806276       9.453812      -0.824930       5.477141          -0.000009
           21              C       2.601898       8.453999       4.734546       0.084007      35.266500 0.42911594E+03  0.10030255E+05                                 9.554693                            7.020636       0.045332       2.026519                    0.999482      26.817960      76.242182       0.608358       0.430734      -1.057919       0.082356       0.022868       0.019977       0.087776      -0.015571       0.020132       0.010227       0.069533      -0.019823      -0.041308      -0.006068       0.047376             11.395811      12.377919       6.455160      -0.090276      16.056071      -1.324005       5.753444          -0.000011
           22              C       7.826277       1.506134       4.500127      -0.167496      29.271514 0.45880577E+03  0.10976145E+05                                 8.355503                            7.243618      -0.000029       1.970873                    0.999146      30.176633      88.653108       0.596996       0.428858      -1.052219      -0.053615       0.013405      -0.015847       0.057493       0.008222       0.006259      -0.001599      -0.001545      -0.051051      -0.018968       0.001915       0.017053              8.807959       9.711744       1.663019       0.985994      10.616772      -1.093013       6.095361          -0.000007
           23              C       1.746168       7.234320       4.873012       0.657296      22.053511 0.23712342E+03  0.48923615E+04                                 7.487586                            5.626204      -0.353546       1.956081                    0.998496      22.341103      64.434406       0.593027       0.500597      -0.995235      -0.056268      -0.071174      -0.016847       0.092281      -0.012411       0.029619       0.037534       0.027728       0.355431      -0.088139      -0.041567       0.129706              8.614842       9.527133       1.822923      -0.908543      11.781460      -0.186857       4.535932          -0.000013
           24              C       2.354442       9.705418       4.279068      -0.194651      30.174676 0.47517775E+03  0.11463253E+05                                 8.483260                            7.341977       0.042000       1.975433                    0.999106      30.800410      90.744460       0.596833       0.425404      -1.054776       0.019352       0.055178      -0.013900       0.060103       0.002438       0.015230       0.001417      -0.011754      -0.030384      -0.021399       0.007886       0.013513              8.905214      10.784347       0.868630       1.383801       9.701321      -1.004786       6.229974          -0.000002
           25              C       1.386473       3.750903       2.847044       0.521316      22.395028 0.26915721E+03  0.56906073E+04                                 7.288851                            5.842862      -0.047892       2.036683                    0.999109      23.326364      66.508496       0.609084       0.475638      -1.015379       0.119777      -0.081768      -0.037468       0.149788       0.115171      -0.017075      -0.021062      -0.098865      -0.290966      -0.099956      -0.076532       0.176488              8.011205       6.863417      -1.256300       0.417322       5.379365       0.430489      11.790832          -0.000015
           26              C       4.423897       9.612031       5.066135       0.076081      33.838382 0.41986913E+03  0.97459361E+04                                 9.214600                            6.899372       0.106469       2.046372                    0.999635      26.573506      74.910102       0.620669       0.425144      -1.062999      -0.058319      -0.061578       0.000521       0.084813       0.034022      -0.005676      -0.016359      -0.079534      -0.092851      -0.036898      -0.033859       0.070757             10.834353      17.437992       2.231604       4.171551       8.363378       0.045660       6.701688          -0.000011
           27              C       2.268978      10.124092      11.678466       0.635596      23.465585 0.23858608E+03  0.49107122E+04                                 7.611600                            5.540419      -0.150439       2.013227                    0.999299      22.351578      63.563181       0.616787       0.482471      -1.008422       0.016931      -0.067380       0.046605       0.083658       0.018314      -0.011873       0.070147       0.028476       0.322917      -0.100078      -0.032288       0.132366              8.816740       9.643486      -0.646587       1.955550      11.329701      -2.175111       5.477034          -0.000009
           28              C       6.366627       4.633104      10.807592       0.084351      35.257969 0.42901960E+03  0.10027463E+05                                 9.553414                            7.020044       0.044081       2.026093                    0.999490      26.813799      76.228864       0.608357       0.430758      -1.057901       0.016081      -0.085388       0.019998       0.089160      -0.037742       0.000529      -0.022434      -0.018604      -0.021321      -0.041263      -0.007216       0.048479             11.393895      10.342367       5.479976       1.155410      18.086483       0.652853       5.752836          -0.000011
           29              C       4.975669       2.919941      10.573172      -0.165393      29.251577 0.45840006E+03  0.10964138E+05                                 8.352444                            7.241109       0.001851       1.971595                    0.999151      30.161074      88.601377       0.597007       0.428940      -1.052157      -0.035686       0.042527      -0.015907       0.057750       0.006283       0.003987      -0.005472      -0.011641      -0.054436      -0.020111       0.002132       0.017979              8.804614       9.149436       1.394365       1.411038      11.171167      -0.417664       6.093238          -0.000007
           30              C       7.097392       5.931519      10.946057       0.657531      22.040199 0.23696205E+03  0.48881988E+04                                 7.485062                            5.624602      -0.353996       1.956210                    0.998461      22.331859      64.402196       0.593062       0.500652      -0.995208       0.039814       0.081398      -0.017081       0.092209      -0.018306      -0.020872      -0.042530       0.001644       0.354784      -0.087580      -0.041748       0.129329              8.611691       9.938342       2.020051      -0.223534      11.362174       0.899912       4.534558          -0.000013
           31              C       5.130992       4.316080      10.352113      -0.195024      30.168868 0.47501913E+03  0.11459174E+05                                 8.484837                            7.343109       0.040512       1.975238                    0.999124      30.796462      90.750055       0.596463       0.425677      -1.054542      -0.040488      -0.040745      -0.013120       0.058920       0.006782       0.006253      -0.014115       0.005196      -0.029234      -0.021828       0.008688       0.013140              8.906906       9.228607       0.122082       1.504362      11.260952      -0.815041       6.231159          -0.000002
           32              C      10.084212       7.759707       8.920089       0.518824      22.437748 0.26977161E+03  0.57069566E+04                                 7.297968                            5.849539      -0.053965       2.034524                    0.999146      23.356708      66.618719       0.608723       0.475640      -1.015359       0.125649      -0.073623      -0.037501       0.150381       0.111326       0.011185       0.025131      -0.117007      -0.293713      -0.101088      -0.076333       0.177421              8.021599       6.641839      -1.367525      -0.208689       5.614938      -0.562990      11.808021          -0.000015
           33              C       1.829066      11.431809      11.139180       0.074457      33.863044 0.42024211E+03  0.97563984E+04                                 9.217190                            6.901237       0.101836       2.045047                    0.999647      26.585903      74.942930       0.620770       0.424997      -1.063131       0.030566       0.079054       0.000640       0.084760       0.052376       0.011419       0.012898      -0.003152      -0.091805      -0.037260      -0.033366       0.070626             10.837361       8.318800      -2.135249       1.760317      17.489628      -3.783943       6.703656          -0.000011
           34              C       4.397441       2.537207       6.540670       0.635733      23.462031 0.23854940E+03  0.49099158E+04                                 7.611619                            5.540492      -0.149514       2.013625                    0.999337      22.351375      63.568561       0.616681       0.482558      -1.008346      -0.068580      -0.014331      -0.046544       0.084113       0.000309      -0.068504      -0.019229      -0.047737       0.322157      -0.100645      -0.031434       0.132079              8.816766      11.519341       0.250964       2.806276       9.453815      -0.824930       5.477142          -0.000009
           35              C       7.588940       3.862967       7.411545       0.084008      35.266499 0.42911588E+03  0.10030254E+05                                 9.554694                            7.020636       0.045330       2.026519                    0.999482      26.817960      76.242191       0.608358       0.430734      -1.057918      -0.082356      -0.022868      -0.019977       0.087776      -0.015571       0.020132       0.010227       0.069533      -0.019824      -0.041308      -0.006068       0.047376             11.395813      12.377922       6.455162      -0.090276      16.056073      -1.324005       5.753444          -0.000011
           36              C       2.364561      10.810832       7.645964      -0.167496      29.271504 0.45880554E+03  0.10976139E+05                                 8.355501                            7.243616      -0.000029       1.970873                    0.999146      30.176626      88.653083       0.596996       0.428858      -1.052219       0.053615      -0.013405       0.015847       0.057493       0.008222       0.006259      -0.001599      -0.001545      -0.051050      -0.018967       0.001914       0.017053              8.807958       9.711742       1.663019       0.985993      10.616771      -1.093013       6.095359          -0.000007
           37              C       8.444670       5.082646       7.273079       0.657296      22.053510 0.23712340E+03  0.48923614E+04                                 7.487587                            5.626205      -0.353547       1.956080                    0.998496      22.341107      64.434431       0.593026       0.500597      -0.995235       0.056268       0.071174       0.016847       0.092281      -0.012411       0.029619       0.037534       0.027728       0.355431      -0.088139      -0.041567       0.129706              8.614843       9.527134       1.822925      -0.908543      11.781464      -0.186857       4.535933          -0.000013
           38              C       7.836396       2.611548       7.867023      -0.194651      30.174698 0.47517817E+03  0.11463266E+05                                 8.483266                            7.341982       0.041999       1.975432                    0.999106      30.800427      90.744535       0.596833       0.425404      -1.054776      -0.019352      -0.055178       0.013900       0.060103       0.002438       0.015229       0.001417      -0.011754      -0.030384      -0.021399       0.007886       0.013513              8.905220      10.784354       0.868631       1.383802       9.701327      -1.004787       6.229977          -0.000002
           39              C       8.804365       8.566063       9.299047       0.521316      22.395025 0.26915717E+03  0.56906057E+04                                 7.288846                            5.842858      -0.047893       2.036683                    0.999109      23.326362      66.508460       0.609085       0.475637      -1.015379      -0.119779       0.081767       0.037469       0.149789       0.115172      -0.017075      -0.021062      -0.098864      -0.290967      -0.099956      -0.076533       0.176489              8.011199       6.863412      -1.256299       0.417322       5.379362       0.430489      11.790823          -0.000015
           40              C       5.766941       2.704935       7.079956       0.076082      33.838379 0.41986906E+03  0.97459341E+04                                 9.214600                            6.899371       0.106469       2.046372                    0.999635      26.573504      74.910099       0.620669       0.425144      -1.062999       0.058319       0.061578      -0.000521       0.084813       0.034022      -0.005675      -0.016359      -0.079534      -0.092851      -0.036898      -0.033859       0.070757             10.834353      17.437993       2.231604       4.171551       8.363379       0.045660       6.701688          -0.000011
           41              O      -1.154493       3.117031       0.462766      -0.707964      49.566965 0.78416355E+03  0.20777323E+05                                10.772680                            8.814944      -0.061938       1.971840                    0.997192      31.475104      87.697645       0.622099       0.371590      -1.125903      -0.053606      -0.084645       0.057138       0.115339       0.037125      -0.011319       0.050528       0.011025       0.215368      -0.087123      -0.004003       0.091125             11.848133      12.736814       6.082449       0.744747      15.695903       0.060373       7.111681          -0.000013
           42              O       6.734783       2.281215       0.048584      -0.659446      44.395621 0.61562375E+03  0.15318987E+05                                 9.997448                            7.706582       0.217351       2.089609                    0.996869      29.428541      78.868539       0.680381       0.361776      -1.136063       0.067908      -0.089362      -0.073589       0.134211      -0.000527       0.023891       0.038271       0.100759       0.162422      -0.088190       0.013450       0.074740             11.612505      17.211279      -4.392903       4.785288       9.421542      -2.314268       8.204692           0.000012
           43              O      -0.525289       5.085294       2.284680      -0.591368      37.266464 0.58300562E+03  0.14328023E+05                                 8.879882                            7.539059       0.291627       2.120343                    0.998015      28.785843      76.962231       0.681710       0.365589      -1.131761      -0.023899       0.010876       0.098514       0.101953       0.071792       0.056357      -0.034388      -0.119570      -0.016050      -0.126396       0.029636       0.096760              9.665470       7.934856      -1.349096       3.155788       7.449122      -2.350669      13.612433          -0.000000
           44              O       3.806157       5.363045       1.208536      -0.704171      40.924221 0.68147368E+03  0.17460247E+05                                 9.516875                            8.203370       0.103402       2.039134                    0.996084      30.703435      84.540625       0.645562       0.370311      -1.125168      -0.104425       0.050850       0.071963       0.136634      -0.037036      -0.024943      -0.021446      -0.039933       0.249775      -0.089787       0.000115       0.089672             10.270437       9.692719      -3.181361      -2.060504      13.466917       1.687564       7.651673          -0.000000
           45              O       3.184578       8.792629       0.868446      -0.095449      21.314031 0.30806018E+03  0.64618961E+04                                 6.123479                            5.438174       0.183863       2.185089                    0.999270      22.064785      54.694004       0.811110       0.360000      -1.134899       0.146529      -0.005111       0.059373       0.158183       0.020111       0.001946      -0.034604      -0.155538      -0.190087      -0.071434      -0.046973       0.118407              6.510622       5.371210       0.749586       0.348861       9.963587      -0.867912       4.197070           0.000003
           46              O       1.852959       6.412505       1.078573      -0.622917      38.885666 0.59643557E+03  0.14730054E+05                                 9.173888                            7.624155       0.315579       2.140094                    0.995374      28.695240      76.708574       0.678600       0.365470      -1.132754       0.033923       0.045429       0.071876       0.091546      -0.033593      -0.020449      -0.024711       0.121656       0.140569      -0.098756       0.035617       0.063140             10.156212      16.132849       3.269101       0.168448       8.089120       0.286327       6.246668           0.000002
           47              O       9.700131       4.580187       4.428465      -0.618556      41.950620 0.66344536E+03  0.16872722E+05                                 9.716910                            8.133881       0.059246       2.035955                    0.996996      29.799136      81.556359       0.644027       0.373957      -1.123218      -0.071296       0.021077      -0.084260       0.112371       0.081249      -0.013975      -0.004613      -0.080117       0.104252      -0.108586       0.032268       0.076319             10.800982       7.259886       0.353679      -2.329648       7.571747       0.178121      17.571314          -0.000009
           48              O      10.545196       1.991650       5.610279      -0.708629      49.617772 0.78518398E+03  0.20812228E+05                                10.782278                            8.822549      -0.064629       1.970780                    0.997147      31.490654      87.772752       0.621600       0.371747      -1.125724      -0.052606      -0.085066      -0.057188       0.115213       0.018731      -0.050482      -0.011387      -0.065088       0.216318      -0.087336      -0.003943       0.091279             11.858928      10.417349       4.972335       0.267575      18.041723      -0.698768       7.117711          -0.000013
           49              O       6.385537       8.747133       6.024461      -0.659711      44.400749 0.61572579E+03  0.15322053E+05                                 9.997721                            7.706797       0.168230       2.073797                    0.996739      29.432080      78.877553       0.680432       0.361736      -1.136103      -0.109985       0.022569       0.073880       0.134403      -0.039243      -0.024483      -0.037837      -0.062467       0.161444      -0.087893       0.013538       0.074355             11.612723      14.294081      -5.788712       4.153129      12.339354      -3.317473       8.204735           0.000012
           50              O       2.135572       3.408864       3.788366      -0.592355      37.273861 0.58317899E+03  0.14332967E+05                                 8.880105                            7.539393       0.288785       2.119425                    0.998055      28.791438      76.972338       0.681820       0.365512      -1.131850       0.021103      -0.017192      -0.097508       0.101236       0.091887       0.055083      -0.035910      -0.037384      -0.015504      -0.126481       0.029504       0.096977              9.665670       8.590674      -1.035546       3.482647       6.793941      -1.832192      13.612395          -0.000000
           51              O       0.516268       7.435837       4.864509      -0.704463      40.936607 0.68171506E+03  0.17467955E+05                                 9.518444                            8.204574       0.104440       2.039377                    0.996100      30.709761      84.561361       0.645545       0.370289      -1.125187       0.091196      -0.072332      -0.072430       0.137094      -0.007705       0.008548       0.031860       0.082801       0.249950      -0.089884       0.000127       0.089757             10.272232      15.244039      -0.525713      -2.412045       7.919807       1.130394       7.652851          -0.000000
           52              O       3.878158       8.355689       5.204600      -0.095035      21.319542 0.30815977E+03  0.64646235E+04                                 6.125076                            5.439414       0.183079       2.184668                    0.999270      22.066900      54.705153       0.810922       0.360047      -1.134841      -0.068948       0.129347      -0.059878       0.158335       0.073455       0.032412       0.013192       0.067327      -0.190575      -0.071751      -0.047304       0.119055              6.512494       8.526529       2.259602       0.933702       6.812965       0.060049       4.197989           0.000003
           53              O       2.306084       6.127057       4.994473      -0.622901      38.873697 0.59618403E+03  0.14722238E+05                                 9.172000                            7.622529       0.315267       2.140133                    0.995297      28.689926      76.689320       0.678678       0.365468      -1.132759       0.026591       0.050498      -0.071894       0.091793      -0.068220       0.013406       0.029254      -0.023290       0.140471      -0.098503       0.035383       0.063120             10.154175       7.040770      -1.081440      -0.185402      17.176329      -0.275563       6.245426           0.000002
           54              O       1.545240       3.472232       1.644581      -0.619476      41.988728 0.66428245E+03  0.16899501E+05                                 9.723053                            8.139344       0.058923       2.035587                    0.996968      29.815017      81.615658       0.643765       0.373988      -1.123184       0.050685      -0.055410       0.083242       0.112109       0.082261      -0.000464       0.013717      -0.076839       0.103287      -0.108428       0.031792       0.076637             10.807690       7.242882       0.343237      -1.167542       7.598259       2.025622      17.581928          -0.000009
           55              O      11.345331       9.199935      11.683325      -0.707964      49.566934 0.78416284E+03  0.20777299E+05                                10.772675                            8.814939      -0.061937       1.971841                    0.997192      31.475093      87.697599       0.622099       0.371590      -1.125903       0.053606       0.084645      -0.057138       0.115339       0.037125      -0.011319       0.050527       0.011025       0.215368      -0.087123      -0.004003       0.091125             11.848128      12.736809       6.082449       0.744747      15.695897       0.060373       7.111677          -0.000013
           56              O       3.456055      10.035751      12.097507      -0.659446      44.395659 0.61562441E+03  0.15319008E+05                                 9.997453                            7.706586       0.217350       2.089608                    0.996869      29.428554      78.868589       0.680380       0.361776      -1.136063      -0.067908       0.089363       0.073590       0.134211      -0.000527       0.023891       0.038271       0.100758       0.162423      -0.088190       0.013450       0.074740             11.612512      17.211290      -4.392905       4.785291       9.421548      -2.314269       8.204697           0.000012
           57              O      10.716127       7.231672       9.861411      -0.591368      37.266518 0.58300668E+03  0.14328056E+05                                 8.879891                            7.539067       0.291625       2.120342                    0.998015      28.785863      76.962313       0.681710       0.365589      -1.131761       0.023898      -0.010876      -0.098513       0.101952       0.071792       0.056357      -0.034388      -0.119569      -0.016050      -0.126396       0.029636       0.096760              9.665481       7.934864      -1.349098       3.155792       7.449129      -2.350671      13.612450          -0.000000
           58              O       6.384681       6.953921      10.937555      -0.704172      40.924277 0.68147495E+03  0.17460289E+05                                 9.516886                            8.203379       0.103400       2.039133                    0.996084      30.703454      84.540712       0.645561       0.370311      -1.125168       0.104425      -0.050850      -0.071963       0.136634      -0.037036      -0.024943      -0.021446      -0.039933       0.249776      -0.089787       0.000115       0.089672             10.270448       9.692731      -3.181363      -2.060506      13.466933       1.687566       7.651681          -0.000001
           59              O       7.006260       3.524337      11.277645      -0.095450      21.314039 0.30806030E+03  0.64618997E+04                                 6.123482                            5.438176       0.183861       2.185089                    0.999270      22.064785      54.694014       0.811110       0.360000      -1.134899      -0.146529       0.005112      -0.059372       0.158183       0.020111       0.001946      -0.034604      -0.155538      -0.190086      -0.071434      -0.046973       0.118407              6.510626       5.371213       0.749586       0.348861       9.963592      -0.867912       4.197072           0.000002
           60              O       8.337879       5.904461      11.067518      -0.622917      38.885652 0.59643529E+03  0.14730045E+05                                 9.173885                            7.624153       0.315580       2.140094                    0.995374      28.695234      76.708550       0.678601       0.365469      -1.132754      -0.033923      -0.045429      -0.071875       0.091546      -0.033593      -0.020449      -0.024712       0.121656       0.140569      -0.098756       0.035617       0.063139             10.156210      16.132845       3.269101       0.168448       8.089118       0.286327       6.246666           0.000002
           61              O       0.490707       7.736779       7.717626      -0.618557      41.950648 0.66344592E+03  0.16872741E+05                                 9.716916                            8.133885       0.059244       2.035955                    0.996996      29.799145      81.556402       0.644027       0.373957      -1.123218       0.071296      -0.021077       0.084260       0.112370       0.081250      -0.013975      -0.004612      -0.080117       0.104252      -0.108587       0.032268       0.076319             10.800989       7.259890       0.353679      -2.329647       7.571752       0.178120      17.571324          -0.000009
           62              O      -0.354358      10.325316       6.535812      -0.708629      49.617745 0.78518329E+03  0.20812205E+05                                10.782274                            8.822545      -0.064629       1.970780                    0.997147      31.490642      87.772708       0.621600       0.371747      -1.125724       0.052606       0.085066       0.057188       0.115213       0.018731      -0.050481      -0.011387      -0.065088       0.216318      -0.087336      -0.003942       0.091279             11.858925      10.417345       4.972336       0.267574      18.041721      -0.698769       7.117708          -0.000013
           63              O       3.805301       3.569833       6.121630      -0.659712      44.400817 0.61572692E+03  0.15322088E+05                                 9.997733                            7.706806       0.168228       2.073796                    0.996739      29.432099      78.877634       0.680431       0.361736      -1.136102       0.109985      -0.022569      -0.073880       0.134404      -0.039243      -0.024483      -0.037837      -0.062467       0.161444      -0.087893       0.013538       0.074355             11.612737      14.294099      -5.788719       4.153135      12.339369      -3.317478       8.204744           0.000012
           64              O       8.055266       8.908102       8.357725      -0.592355      37.273903 0.58317979E+03  0.14332993E+05                                 8.880114                            7.539400       0.288783       2.119424                    0.998055      28.791451      76.972398       0.681819       0.365513      -1.131850      -0.021103       0.017192       0.097508       0.101236       0.091887       0.055083      -0.035910      -0.037384      -0.015503      -0.126481       0.029504       0.096977              9.665679       8.590681      -1.035547       3.482650       6.793947      -1.832194      13.612409          -0.000000
           65              O       9.674570       4.881129       7.281582      -0.704464      40.936708 0.68171725E+03  0.17468027E+05                                 9.518462                            8.204590       0.104436       2.039376                    0.996100      30.709798      84.561520       0.645544       0.370289      -1.125187      -0.091196       0.072332       0.072430       0.137094      -0.007705       0.008548       0.031860       0.082800       0.249951      -0.089884       0.000127       0.089757             10.272253      15.244069      -0.525713      -2.412050       7.919824       1.130397       7.652866          -0.000001
           66              O       6.312680       3.961277       6.941491      -0.095035      21.319558 0.30816004E+03  0.64646309E+04                                 6.125080                            5.439417       0.183077       2.184667                    0.999270      22.066906      54.705181       0.810922       0.360047      -1.134841       0.068948      -0.129348       0.059878       0.158335       0.073455       0.032412       0.013192       0.067327      -0.190575      -0.071751      -0.047304       0.119055              6.512499       8.526536       2.259604       0.933703       6.812969       0.060049       4.197991           0.000003
           67              O       7.884754       6.189909       7.151618      -0.622901      38.873671 0.59618350E+03  0.14722221E+05                                 9.171996                            7.622525       0.315267       2.140133                    0.995297      28.689914      76.689277       0.678678       0.365468      -1.132759      -0.026591      -0.050498       0.071894       0.091792      -0.068220       0.013406       0.029254      -0.023290       0.140472      -0.098503       0.035383       0.063120             10.154171       7.040766      -1.081439      -0.185402      17.176323      -0.275563       6.245422           0.000002
           68              O       8.645598       8.844734      10.501510      -0.619476      41.988769 0.66428325E+03  0.16899527E+05                                 9.723060                            8.139351       0.058922       2.035586                    0.996968      29.815030      81.615717       0.643765       0.373988      -1.123184      -0.050684       0.055409      -0.083242       0.112108       0.082261      -0.000464       0.013717      -0.076839       0.103287      -0.108428       0.031792       0.076637             10.807698       7.242888       0.343237      -1.167541       7.598265       2.025623      17.581941          -0.000009

******************************************************
Auxiliary information for the entire system
The total spin magnetic moment of the unit cell is   -0.000375
The total net atomic charge of the unit cell is   0.000004
Accuracy of reproducing the electrostatic potential in the unit cell:
  The inner radius (bohr) =    5.0000
  The outer radius (bohr) =   12.0000
  Valid grid points have density less than (e/(bohr^3)) =    0.0001
  The number of valid grid points were=        10758
  The rms potential error without charges in kcal/mol is=     12.57586
  The rms potential error with partial charges in kcal/mol is=      2.05155
  The RRMSE value at monopole order=      0.16313
  The rms potential error with partial charges and cloud penetration in kcal/mol is=      2.05450
  The RRMSE value at monopole order with cloud penetration is=      0.16337
  The rms potential error with partial charges and atomic dipoles in kcal/mol is=      0.82236
  The RRMSE value at dipole order=      0.06539
  The rms potential error with partial charges, atomic dipoles and cloud penetration in kcal/mol is=      0.81662
  The RRMSE value at dipole order with cloud penetration=      0.06494

******************************************************
The electron densities and ab initio electrostatic potential were computed in VASP using the PBE functional and
projector augmented wave method. See the main text of the journal article for a description of computational details.
The atomic charges, dipoles, and quadrupoles were computed with the DDEC6 method as described in
(a) T. A. Manz and N. Gabaldon Limas, RSC Adv. 6 (2016) 47771-47801 DOI: 10.1039/c6ra04656h
(b) N. Gabaldon Limas and T. A. Manz, RSC Adv. 8 (2018) 2678-2707 DOI: 10.1039/c7ra11829e.
For each atom in the material, the electron cloud parameters were fit to the spherically averaged atom-in-material
electron density using radial positions for which this density was between 10^-4 and 10^-2 electrons per cubic bohr.
The polarizabilities, dispersion coefficients, and quantum Drude oscillator (QDO) parameters were fit using the MCLF method.
The magnetic structure of the system was optimized in VASP from the default ferromagnetic initial guess using spin polarization.
The atomic spin moments (ASMs) were computed on this optimized magnetic structure using the DDEC6 partition as inputs
to the method of T. A. Manz and D. S. Sholl, J. Chem. Theory Comput. 7 (2011) 4146-4164 DOI: 10.1021/ct200539n.
The RMSE and RRMSE were computed using a uniform grid with Ewald summation.
