# Supplementary material for: A collection of forcefield precursors for metal–organic frameworks
Source: RSC Adv. 2019 Nov 13;9(63):36492–507. doi: 10.1039/c9ra07327b (PMC9075174; doi:10.1039/c9ra07327b)
Supplement: RA-009-C9RA07327B-s5887 [file RA-009-C9RA07327B-s5887.xyz]

   68
jmolscript: load "" {1 1 1} spacegroup "x,y,z" unitcell [{      9.884600     0.000000     0.000000 }, {     -4.268350     8.915521     0.000000 }, {      4.527834     3.374403    12.099754 }]
Dy     0.334685     4.812880     0.031701     2.083786
Dy     1.518123     4.067364     6.018176     2.083924
Dy     5.281565     4.102641    -0.031701     2.083783
Dy     8.625961     8.222560     6.081578     2.083923
H     10.230300     0.967789     1.782294     0.156700
H      5.672223     7.402032     2.181586     0.150799
H      7.929851     2.416928     4.267583     0.155760
H      5.816946     1.084146     3.868291     0.150269
H     -0.086216    11.322135    10.317460     0.156699
H      4.471861     4.887892     9.918168     0.150798
H      2.214233     9.872996     7.832171     0.155760
H      8.595488     2.290257     8.231463     0.150269
C      7.900001     2.190412     0.469470     0.633202
C      3.810597     7.658177     1.332183     0.083442
C      9.482814     0.454841     1.576598    -0.165674
C      3.092583     6.370740     1.188196     0.655039
C      5.053283     7.981221     1.796813    -0.192726
C      0.099036     4.550351     3.202805     0.522970
C      8.329880     0.887222     1.004280     0.073356
C      5.770520     9.758554     5.580407     0.635911
C      2.583510     8.431157     4.717694     0.083388
C      7.789969     1.521223     4.473279    -0.163582
C      1.732344     7.227597     4.861681     0.654615
C      2.338270     9.691510     4.253064    -0.193056
C      1.383099     3.741468     2.847072     0.524673
C      4.409466     9.583550     5.045597     0.072122
C      2.244083    10.099512    11.630284     0.633202
C      6.333487     4.631747    10.767571     0.083442
C      4.929620     2.919562    10.523156    -0.165673
C      7.051501     5.919184    10.911558     0.655038
C      5.090801     4.308703    10.302941    -0.192726
C     10.045048     7.739573     8.896949     0.522970
C      1.814204    11.402702    11.095474     0.073356
C      4.373564     2.531370     6.519347     0.635911
C      7.560574     3.858767     7.382060     0.083388
C      2.354115    10.768701     7.626475    -0.163582
C      8.411740     5.062327     7.238073     0.654615
C      7.805814     2.598414     7.846690    -0.193056
C      8.760985     8.548456     9.252682     0.524674
C      5.734618     2.706374     7.054157     0.072121
O     -1.138193     3.114277     0.467051    -0.710069
O      6.714332     2.283510     0.052029    -0.657854
O     -0.525110     5.081762     2.266284    -0.591883
O      3.805565     5.331311     1.191826    -0.709364
O      3.175102     8.765858     0.869972    -0.085439
O      1.845057     6.389477     1.063568    -0.623251
O      9.666099     4.578519     4.406730    -0.623508
O     10.506666     2.005400     5.582826    -0.710736
O      6.366483     8.729326     5.997848    -0.659412
O      2.131926     3.407982     3.783593    -0.592131
O      0.486941     7.421835     4.858051    -0.708918
O      3.857012     8.336280     5.179905    -0.085144
O      2.287948     6.110468     4.986309    -0.623145
O      1.545627     3.467232     1.643147    -0.624064
O     11.282277     9.175647    11.632703    -0.710069
O      3.429752    10.006414    12.047725    -0.657854
O     10.669194     7.208162     9.833470    -0.591883
O      6.338519     6.958613    10.907928    -0.709364
O      6.968982     3.524066    11.229782    -0.085439
O      8.299027     5.900447    11.036186    -0.623250
O      0.477985     7.711405     7.693024    -0.623508
O     -0.362582    10.284524     6.516928    -0.710736
O      3.777601     3.560598     6.101906    -0.659412
O      8.012158     8.881942     8.316161    -0.592131
O      9.657143     4.868089     7.241703    -0.708918
O      6.287072     3.953644     6.919849    -0.085144
O      7.856136     6.179456     7.113445    -0.623145
O      8.598457     8.822692    10.456607    -0.624064

The following XYZ coordinates are in angstroms. Other properties are in atomic units.
The sperically averaged electron density of each atom fit to a function of the form exp(a - br)
eigen_1, eigen_2 and eigen_3 are the three eigenvalues of traceless quadrupole moment tensor
  atom number  atomic symbol              X              Y              Z     net charge C6 coefficient C8 coefficient C10 coefficient fluctuating dipole atomic polarizability isotropic forcefield polarizability              a              b squared Pearson coefficient          <r^3>          <r^4>         wp_QDO          m_QDO          q_QDO       dipole_x       dipole_y       dipole_z         dipole            Qxy            Qxz            Qyz     Q(x^2-y^2)  Q(3z^2 - R^2)        eigen_1        eigen_2        eigen_3 static polarizability      alpha(xx)      alpha(xy)      alpha(xz)      alpha(yy)      alpha(yz)      alpha(zz) atomic spin moment
            1             Dy       0.334685       4.812880       0.031701       2.083786      99.416202 0.21367347E+04  0.66479154E+05                                14.028163                           12.370203       2.266336       2.474537                    0.999847      70.825066     159.373779       0.733056       0.268556      -1.336111       0.001464       0.008533      -0.015263       0.017548       0.070646      -0.017065      -0.024845      -0.053282       0.104713      -0.092955       0.014191       0.078764             15.343751      16.766352      -0.968339      -0.196460      15.675369      -0.149383      13.589533          -0.000005
            2             Dy       1.518123       4.067364       6.018176       2.083924      99.347108 0.21349670E+04  0.66410227E+05                                14.020947                           12.364388       2.266599       2.474780                    0.999855      70.817522     159.338616       0.733292       0.268525      -1.336152       0.007507       0.005086       0.014604       0.017190       0.065047       0.014273       0.025356      -0.076701       0.107408      -0.093412       0.015634       0.077779             15.335403      16.624646      -1.031002       0.050309      15.799108       0.241553      13.582455          -0.000004
            3             Dy       5.281565       4.102641      -0.031701       2.083783      99.416485 0.21367423E+04  0.66479454E+05                                14.028196                           12.370230       2.266335       2.474537                    0.999847      70.825092     159.373939       0.733054       0.268556      -1.336110      -0.001464      -0.008534       0.015263       0.017548       0.070646      -0.017065      -0.024846      -0.053283       0.104712      -0.092955       0.014190       0.078764             15.343787      16.766392      -0.968343      -0.196461      15.675405      -0.149385      13.589565          -0.000004
            4             Dy       8.625961       8.222560       6.081578       2.083923      99.347208 0.21349696E+04  0.66410328E+05                                14.020957                           12.364397       2.266599       2.474780                    0.999855      70.817539     159.338685       0.733292       0.268525      -1.336152      -0.007507      -0.005086      -0.014604       0.017190       0.065047       0.014273       0.025356      -0.076701       0.107409      -0.093412       0.015634       0.077779             15.335415      16.624661      -1.031004       0.050309      15.799119       0.241553      13.582464          -0.000006
            5              H      10.230300       0.967789       1.782294       0.156700       0.861349 0.60200240E+01  0.55257895E+02                                 1.524893                            1.462419      -0.781123       2.542702                    0.999855       3.123273       8.562234       0.500880       1.332222      -0.699129       0.035188       0.021013       0.009073       0.041977       0.001677       0.010273      -0.000282       0.006038      -0.031186      -0.015002       0.002043       0.012959              1.540732       1.723341       0.370054       0.119456       1.558515       0.125588       1.340340           0.000000
            6              H       5.672223       7.402032       2.181586       0.150799       0.948575 0.68219165E+01  0.64134727E+02                                 1.584666                            1.525956      -0.767536       2.542774                    0.999853       3.112033       8.429634       0.508991       1.279997      -0.711354       0.028531      -0.021390       0.017779       0.039845      -0.001093       0.007763      -0.008972       0.005514      -0.033119      -0.017162       0.004104       0.013059              1.589980       1.667772      -0.335214       0.190374       1.620713      -0.173448       1.481456           0.000006
            7              H       7.929851       2.416928       4.267583       0.155760       0.863660 0.60407764E+01  0.55499733E+02                                 1.527962                            1.465219      -0.780615       2.542695                    0.999860       3.129126       8.584083       0.500224       1.332734      -0.699017       0.003448       0.041322      -0.009591       0.042560      -0.001246       0.004544      -0.009046      -0.006208      -0.031690      -0.015023       0.002210       0.012813              1.543878       1.303388       0.168489      -0.061893       1.985444      -0.162517       1.342803           0.000000
            8              H       5.816946       1.084146       3.868291       0.150269       0.949318 0.68328467E+01  0.64298163E+02                                 1.589566                            1.530463      -0.767827       2.543686                    0.999850       3.115889       8.459080       0.506330       1.285509      -0.710204      -0.031650       0.016216      -0.017890       0.039809      -0.003056       0.011538      -0.002990      -0.002166      -0.033284      -0.017293       0.004107       0.013186              1.594947       1.897094      -0.229648       0.239844       1.401892      -0.097302       1.485853           0.000006
            9              H      -0.086216      11.322135      10.317460       0.156699       0.861349 0.60200215E+01  0.55257868E+02                                 1.524894                            1.462419      -0.781123       2.542702                    0.999855       3.123272       8.562232       0.500879       1.332223      -0.699129      -0.035188      -0.021013      -0.009073       0.041977       0.001677       0.010273      -0.000282       0.006038      -0.031186      -0.015002       0.002043       0.012959              1.540732       1.723342       0.370054       0.119456       1.558516       0.125588       1.340340           0.000000
           10              H       4.471861       4.887892       9.918168       0.150798       0.948576 0.68219287E+01  0.64134870E+02                                 1.584668                            1.525957      -0.767537       2.542773                    0.999853       3.112036       8.429644       0.508991       1.279997      -0.711354      -0.028531       0.021390      -0.017779       0.039845      -0.001093       0.007763      -0.008972       0.005514      -0.033119      -0.017162       0.004104       0.013059              1.589982       1.667774      -0.335215       0.190375       1.620715      -0.173449       1.481457           0.000006
           11              H       2.214233       9.872996       7.832171       0.155760       0.863661 0.60407798E+01  0.55499772E+02                                 1.527963                            1.465219      -0.780615       2.542695                    0.999860       3.129127       8.584087       0.500224       1.332735      -0.699016      -0.003448      -0.041321       0.009591       0.042560      -0.001246       0.004544      -0.009046      -0.006208      -0.031690      -0.015023       0.002210       0.012813              1.543879       1.303388       0.168489      -0.061893       1.985444      -0.162517       1.342804           0.000001
           12              H       8.595488       2.290257       8.231463       0.150269       0.949319 0.68328506E+01  0.64298206E+02                                 1.589566                            1.530463      -0.767826       2.543686                    0.999850       3.115890       8.459082       0.506331       1.285509      -0.710204       0.031650      -0.016216       0.017891       0.039809      -0.003056       0.011538      -0.002990      -0.002166      -0.033284      -0.017293       0.004107       0.013186              1.594947       1.897095      -0.229648       0.239844       1.401893      -0.097302       1.485853           0.000006
           13              C       7.900001       2.190412       0.469470       0.633202      23.532013 0.23849269E+03  0.49082851E+04                                 7.620395                            5.535501      -0.157866       2.010946                    0.999236      22.360326      63.583755       0.617705       0.481804      -1.008776      -0.015367       0.067357      -0.045270       0.082598       0.018916      -0.011405       0.069041       0.027813       0.322279      -0.099418      -0.032085       0.131503              8.837267       9.656936      -0.661455       1.960486      11.370780      -2.189099       5.484086           0.000001
           14              C       3.810597       7.658177       1.332183       0.083442      35.509974 0.42729604E+03  0.99788481E+04                                 9.597836                            7.007214       0.037228       2.024919                    0.999467      26.781508      76.148063       0.608641       0.430917      -1.057622      -0.012978       0.082385      -0.019113       0.085563      -0.036707       0.000752      -0.023122      -0.012496      -0.018674      -0.040850      -0.006016       0.046866             11.485626      10.326549       5.528483       1.184391      18.353336       0.739432       5.776993          -0.000012
           15              C       9.482814       0.454841       1.576598      -0.165674      29.472846 0.46564848E+03  0.11176464E+05                                 8.391397                            7.297059      -0.002954       1.969683                    0.999081      30.226397      88.823419       0.595101       0.428814      -1.052687       0.035279      -0.038338       0.015296       0.054299       0.002913       0.005870      -0.006492      -0.009767      -0.052680      -0.020502       0.005256       0.015246              8.836178       9.184595       1.433400       1.388793      11.201959      -0.401972       6.121981          -0.000020
           16              C       3.092583       6.370740       1.188196       0.655039      22.480038 0.24078070E+03  0.49854509E+04                                 7.580017                            5.665670      -0.352999       1.954840                    0.998543      22.401593      64.663509       0.591713       0.499933      -0.995848      -0.040880      -0.084360       0.014026       0.094787      -0.019050      -0.020831      -0.043331      -0.001195       0.343210      -0.086678      -0.039463       0.126140              8.754877       9.983418       2.142198      -0.206423      11.689939       0.972326       4.591275          -0.000002
           17              C       5.053283       7.981221       1.796813      -0.192726      30.251664 0.47771177E+03  0.11539434E+05                                 8.504734                            7.369493      -0.014794       1.960918                    0.999315      30.806337      90.813861       0.594767       0.426325      -1.054232       0.039083       0.038354       0.013304       0.056352       0.004630       0.006146      -0.014612       0.009599      -0.022642      -0.021242       0.010389       0.010853              8.924552       9.214640       0.175534       1.522476      11.283580      -0.791537       6.275435          -0.000015
           18              C       0.099036       4.550351       3.202805       0.522970      22.277875 0.26696682E+03  0.56342949E+04                                 7.266979                            5.822295      -0.055795       2.035213                    0.999226      23.286963      66.395633       0.609483       0.476170      -1.014822      -0.127421       0.075445       0.034299       0.152002       0.111667       0.011028       0.024913      -0.114377      -0.283043      -0.097708      -0.077631       0.175338              7.987904       6.614891      -1.376250      -0.151585       5.604896      -0.592109      11.743924          -0.000008
           19              C       8.329880       0.887222       1.004280       0.073356      34.337991 0.42488611E+03  0.98885311E+04                                 9.296505                            6.936065       0.096808       2.042576                    0.999618      26.637434      75.110630       0.619815       0.424605      -1.063680      -0.030106      -0.080984      -0.000255       0.086399       0.050356       0.012641       0.012372       0.002873      -0.094956      -0.034768      -0.034533       0.069301             10.963125       8.317096      -2.123012       1.734681      17.830741      -3.829650       6.741537          -0.000011
           20              C       5.770520       9.758554       5.580407       0.635911      23.505903 0.23819098E+03  0.49008410E+04                                 7.617230                            5.533591      -0.156178       2.011525                    0.999236      22.345870      63.548039       0.617505       0.482081      -1.008566       0.067391       0.014662       0.045349       0.082542       0.001480      -0.067708      -0.020776      -0.047523       0.320333      -0.099764      -0.031784       0.131547              8.833354      11.561299       0.251526       2.819764       9.456580      -0.822884       5.482183           0.000002
           21              C       2.583510       8.431157       4.717694       0.083388      35.509175 0.42729949E+03  0.99792701E+04                                 9.599401                            7.008632       0.034066       2.023807                    0.999453      26.780669      76.154988       0.608379       0.431088      -1.057484       0.079427       0.024155       0.019266       0.085225      -0.017413       0.020011       0.008725       0.063004      -0.021064      -0.038914      -0.006493       0.045407             11.487060      12.549080       6.592102      -0.155377      16.133953      -1.388428       5.778148          -0.000012
           22              C       7.789969       1.521223       4.473279      -0.163582      29.460908 0.46533228E+03  0.11168102E+05                                 8.392641                            7.297039      -0.003517       1.969450                    0.999021      30.219967      88.830626       0.594742       0.429103      -1.052404      -0.048937       0.015199      -0.014209       0.053177       0.005821       0.008790      -0.002562       0.000724      -0.055074      -0.021459       0.005704       0.015755              8.838040       9.711882       1.686305       0.962881      10.679903      -1.079395       6.122336          -0.000020
           23              C       1.732344       7.227597       4.861681       0.654615      22.480772 0.24079983E+03  0.49856353E+04                                 7.578610                            5.664866      -0.353721       1.954795                    0.998545      22.397985      64.638563       0.591953       0.499752      -0.996000      -0.058369      -0.073044      -0.014302       0.094589      -0.011568       0.029754       0.036661       0.029314       0.342410      -0.085869      -0.039639       0.125507              8.753013       9.699900       2.006561      -0.965816      11.968713      -0.233737       4.590426          -0.000001
           24              C       2.338270       9.691510       4.253064      -0.193056      30.269015 0.47805001E+03  0.11550175E+05                                 8.507842                            7.370881       0.036893       1.973816                    0.999048      30.822582      90.885410       0.594832       0.426184      -1.054271       0.016154       0.052253      -0.014544       0.056594      -0.001630       0.015592       0.000430      -0.013705      -0.023373      -0.021212       0.009628       0.011584              8.928379      10.767915       0.915595       1.373614       9.739776      -1.031906       6.277445          -0.000014
           25              C       1.383099       3.741468       2.847072       0.524673      22.244666 0.26648863E+03  0.56216071E+04                                 7.259933                            5.817091      -0.052050       2.036689                    0.999166      23.263183      66.309619       0.609762       0.476172      -1.014834       0.122985      -0.082064      -0.034761       0.151882       0.113960      -0.017735      -0.020663      -0.100817      -0.286039      -0.098629      -0.076351       0.174980              7.979925       6.859348      -1.255250       0.468140       5.349547       0.391530      11.730879          -0.000009
           26              C       4.409466       9.583550       5.045597       0.072122      34.344425 0.42500727E+03  0.98914698E+04                                 9.295819                            6.935590       0.098968       2.043293                    0.999606      26.638747      75.100245       0.620069       0.424426      -1.063855      -0.060312      -0.062948      -0.000421       0.087179       0.031174      -0.005934      -0.016538      -0.081212      -0.093847      -0.035619      -0.034265       0.069884             10.962265      17.709538       2.371298       4.204024       8.435639       0.088373       6.741618          -0.000010
           27              C       2.244083      10.099512      11.630284       0.633202      23.532017 0.23849272E+03  0.49082860E+04                                 7.620396                            5.535502      -0.157867       2.010945                    0.999236      22.360329      63.583769       0.617705       0.481804      -1.008776       0.015367      -0.067357       0.045270       0.082598       0.018916      -0.011405       0.069041       0.027813       0.322279      -0.099418      -0.032085       0.131503              8.837269       9.656938      -0.661454       1.960486      11.370782      -2.189099       5.484087           0.000001
           28              C       6.333487       4.631747      10.767571       0.083442      35.509962 0.42729592E+03  0.99788444E+04                                 9.597834                            7.007213       0.037228       2.024920                    0.999467      26.781502      76.148040       0.608641       0.430917      -1.057622       0.012978      -0.082385       0.019113       0.085563      -0.036707       0.000752      -0.023122      -0.012496      -0.018674      -0.040850      -0.006016       0.046866             11.485623      10.326547       5.528480       1.184390      18.353331       0.739431       5.776992          -0.000012
           29              C       4.929620       2.919562      10.523156      -0.165673      29.472833 0.46564820E+03  0.11176456E+05                                 8.391392                            7.297055      -0.002952       1.969684                    0.999081      30.226386      88.823362       0.595102       0.428814      -1.052687      -0.035279       0.038338      -0.015296       0.054299       0.002913       0.005870      -0.006492      -0.009767      -0.052681      -0.020502       0.005256       0.015246              8.836173       9.184590       1.433399       1.388792      11.201953      -0.401972       6.121977          -0.000020
           30              C       7.051501       5.919184      10.911558       0.655038      22.480030 0.24078061E+03  0.49854488E+04                                 7.580016                            5.665670      -0.353000       1.954840                    0.998543      22.401587      64.663491       0.591713       0.499934      -0.995847       0.040880       0.084360      -0.014026       0.094787      -0.019050      -0.020831      -0.043331      -0.001195       0.343211      -0.086678      -0.039463       0.126141              8.754876       9.983417       2.142198      -0.206423      11.689937       0.972326       4.591275          -0.000002
           31              C       5.090801       4.308703      10.302941      -0.192726      30.251657 0.47771158E+03  0.11539428E+05                                 8.504732                            7.369491      -0.014793       1.960918                    0.999315      30.806332      90.813836       0.594767       0.426325      -1.054232      -0.039083      -0.038355      -0.013304       0.056352       0.004630       0.006146      -0.014612       0.009600      -0.022643      -0.021242       0.010389       0.010853              8.924550       9.214638       0.175532       1.522476      11.283577      -0.791537       6.275434          -0.000015
           32              C      10.045048       7.739573       8.896949       0.522970      22.277874 0.26696681E+03  0.56342947E+04                                 7.266980                            5.822295      -0.055796       2.035213                    0.999226      23.286963      66.395640       0.609483       0.476170      -1.014822       0.127421      -0.075445      -0.034299       0.152002       0.111667       0.011028       0.024913      -0.114377      -0.283043      -0.097708      -0.077631       0.175338              7.987905       6.614891      -1.376250      -0.151585       5.604897      -0.592109      11.743926          -0.000009
           33              C       1.814204      11.402702      11.095474       0.073356      34.337994 0.42488615E+03  0.98885321E+04                                 9.296505                            6.936065       0.096808       2.042576                    0.999618      26.637434      75.110628       0.619815       0.424605      -1.063680       0.030106       0.080984       0.000255       0.086399       0.050356       0.012641       0.012372       0.002874      -0.094956      -0.034768      -0.034533       0.069301             10.963125       8.317097      -2.123013       1.734682      17.830741      -3.829650       6.741538          -0.000011
           34              C       4.373564       2.531370       6.519347       0.635911      23.505900 0.23819095E+03  0.49008401E+04                                 7.617228                            5.533590      -0.156177       2.011526                    0.999236      22.345866      63.548014       0.617506       0.482081      -1.008566      -0.067391      -0.014662      -0.045349       0.082542       0.001480      -0.067708      -0.020776      -0.047523       0.320332      -0.099764      -0.031784       0.131547              8.833351      11.561295       0.251526       2.819763       9.456577      -0.822883       5.482181           0.000001
           35              C       7.560574       3.858767       7.382060       0.083388      35.509161 0.42729927E+03  0.99792640E+04                                 9.599400                            7.008632       0.034066       2.023807                    0.999453      26.780661      76.154969       0.608379       0.431088      -1.057483      -0.079427      -0.024155      -0.019265       0.085225      -0.017413       0.020011       0.008726       0.063005      -0.021064      -0.038915      -0.006493       0.045407             11.487059      12.549077       6.592101      -0.155378      16.133953      -1.388429       5.778148          -0.000012
           36              C       2.354115      10.768701       7.626475      -0.163582      29.460922 0.46533257E+03  0.11168110E+05                                 8.392643                            7.297042      -0.003518       1.969449                    0.999021      30.219979      88.830673       0.594742       0.429103      -1.052404       0.048937      -0.015199       0.014209       0.053177       0.005821       0.008790      -0.002562       0.000724      -0.055075      -0.021459       0.005704       0.015755              8.838043       9.711885       1.686306       0.962881      10.679906      -1.079395       6.122337          -0.000021
           37              C       8.411740       5.062327       7.238073       0.654615      22.480762 0.24079970E+03  0.49856321E+04                                 7.578609                            5.664866      -0.353721       1.954795                    0.998545      22.397979      64.638549       0.591953       0.499752      -0.996000       0.058369       0.073044       0.014302       0.094589      -0.011568       0.029754       0.036661       0.029314       0.342410      -0.085869      -0.039638       0.125507              8.753012       9.699899       2.006560      -0.965815      11.968712      -0.233737       4.590425          -0.000001
           38              C       7.805814       2.598414       7.846690      -0.193056      30.269027 0.47805023E+03  0.11550181E+05                                 8.507844                            7.370882       0.036893       1.973816                    0.999048      30.822591      90.885441       0.594832       0.426184      -1.054271      -0.016154      -0.052253       0.014544       0.056594      -0.001630       0.015592       0.000430      -0.013705      -0.023373      -0.021212       0.009628       0.011584              8.928380      10.767916       0.915596       1.373614       9.739779      -1.031906       6.277446          -0.000014
           39              C       8.760985       8.548456       9.252682       0.524674      22.244657 0.26648849E+03  0.56216034E+04                                 7.259930                            5.817089      -0.052050       2.036689                    0.999166      23.263175      66.309589       0.609762       0.476172      -1.014834      -0.122985       0.082064       0.034761       0.151882       0.113960      -0.017735      -0.020663      -0.100817      -0.286038      -0.098629      -0.076351       0.174980              7.979922       6.859346      -1.255249       0.468140       5.349545       0.391530      11.730875          -0.000008
           40              C       5.734618       2.706374       7.054157       0.072121      34.344421 0.42500724E+03  0.98914688E+04                                 9.295818                            6.935590       0.098969       2.043293                    0.999606      26.638746      75.100240       0.620069       0.424426      -1.063855       0.060312       0.062948       0.000421       0.087179       0.031174      -0.005934      -0.016538      -0.081211      -0.093847      -0.035619      -0.034265       0.069884             10.962264      17.709535       2.371298       4.204023       8.435639       0.088373       6.741618          -0.000010
           41              O      -1.138193       3.114277       0.467051      -0.710069      50.150935 0.79438596E+03  0.21114273E+05                                10.857908                            8.873473      -0.071390       1.967617                    0.997096      31.568315      88.065794       0.619976       0.371695      -1.125939      -0.054600      -0.085648       0.059146       0.117537       0.037253      -0.010573       0.050183       0.011716       0.210207      -0.086291      -0.003221       0.089512             11.953952      12.887588       6.185323       0.764272      15.806437       0.087080       7.167830          -0.000017
           42              O       6.714332       2.283510       0.052029      -0.657854      44.626023 0.61584865E+03  0.15326829E+05                                10.037241                            7.710774       0.163642       2.072409                    0.996762      29.410058      78.838997       0.679790       0.362037      -1.135796       0.070171      -0.089154      -0.074733       0.135858       0.000767       0.022621       0.038704       0.100531       0.166327      -0.088645       0.013519       0.075126             11.685504      17.282829      -4.518961       4.835377       9.515987      -2.384736       8.257695           0.000002
           43              O      -0.525110       5.081762       2.266284      -0.591883      37.319915 0.58047203E+03  0.14252928E+05                                 8.892951                            7.527127       0.270843       2.114990                    0.997995      28.737656      76.846312       0.681514       0.366023      -1.131211      -0.025524       0.013215       0.097658       0.101800       0.072527       0.054867      -0.033031      -0.118888      -0.021808      -0.124757       0.026861       0.097897              9.697199       7.919667      -1.358304       3.165319       7.470090      -2.382368      13.701841          -0.000004
           44              O       3.805565       5.331311       1.191826      -0.709364      41.708064 0.69734424E+03  0.17964655E+05                                 9.640959                            8.297123       0.089147       2.032402                    0.995998      30.870850      85.151096       0.642237       0.370202      -1.125586      -0.108728       0.050202       0.071511       0.139484      -0.037394      -0.026004      -0.020268      -0.049425       0.239159      -0.090886       0.004610       0.086276             10.428950       9.794194      -3.238510      -2.144319      13.686784       1.783644       7.805872          -0.000009
           45              O       3.175102       8.765858       0.869972      -0.085439      21.173613 0.30324669E+03  0.63369375E+04                                 6.098903                            5.396024       0.179371       2.186056                    0.999242      21.933630      54.294364       0.814029       0.360067      -1.134666       0.146491      -0.007170       0.060051       0.158484       0.018022       0.000989      -0.033442      -0.158069      -0.180794      -0.067725      -0.049651       0.117376              6.503148       5.301940       0.750280       0.326131      10.040871      -0.861158       4.166633          -0.000002
           46              O       1.845057       6.389477       1.063568      -0.623251      39.249494 0.60309061E+03  0.14934262E+05                                 9.238028                            7.668657       0.304978       2.135861                    0.995298      28.753688      76.941905       0.676422       0.365668      -1.132716       0.034408       0.043239       0.072331       0.091023      -0.033275      -0.020707      -0.025080       0.124945       0.137463      -0.099668       0.035968       0.063700             10.244846      16.246150       3.404658       0.174999       8.204696       0.298823       6.283692          -0.000003
           47              O       9.666099       4.578519       4.406730      -0.623508      42.200428 0.66848301E+03  0.17030555E+05                                 9.749569                            8.160415       0.071414       2.038343                    0.997002      29.876062      81.799626       0.643580       0.373564      -1.123676      -0.069925       0.023813      -0.083072       0.111164       0.083304      -0.014487      -0.003864      -0.085009       0.104563      -0.111681       0.032868       0.078812             10.839825       7.266476       0.346344      -2.318207       7.612500       0.207738      17.640500          -0.000013
           48              O      10.506666       2.005400       5.582826      -0.710736      50.161751 0.79468904E+03  0.21124348E+05                                10.859417                            8.875190      -0.073005       1.967115                    0.997142      31.572321      88.081248       0.619913       0.371697      -1.125937      -0.053386      -0.085427      -0.058381       0.116431       0.018491      -0.049865      -0.013218      -0.064869       0.209640      -0.085818      -0.003931       0.089749             11.955145      10.445842       5.015369       0.251344      18.250588      -0.727564       7.169006          -0.000016
           49              O       6.366483       8.729326       5.997848      -0.659412      44.673958 0.61666175E+03  0.15352262E+05                                10.044668                            7.716081       0.214261       2.088833                    0.996837      29.425080      78.894864       0.679521       0.362058      -1.135770      -0.109737       0.023402       0.075070       0.135001      -0.037928      -0.025258      -0.037036      -0.064095       0.168691      -0.088374       0.012737       0.075638             11.694582      14.496330      -5.863904       4.242901      12.323609      -3.334441       8.263806           0.000003
           50              O       2.131926       3.407982       3.783593      -0.592131      37.326468 0.58061252E+03  0.14257246E+05                                 8.894597                            7.528511       0.272982       2.115892                    0.998030      28.736561      76.845812       0.681387       0.366069      -1.131175       0.022869      -0.017372      -0.097151       0.101307       0.091587       0.053604      -0.035228      -0.037415      -0.022781      -0.124546       0.026749       0.097797              9.699094       8.613910      -1.027375       3.516500       6.778809      -1.827208      13.704563          -0.000004
           51              O       0.486941       7.421835       4.858051      -0.708918      41.659092 0.69633719E+03  0.17931518E+05                                 9.632131                            8.290207       0.094464       2.034327                    0.996145      30.852207      85.071554       0.642638       0.370120      -1.125693       0.092889      -0.077025      -0.071352       0.140187      -0.004637       0.007064       0.032487       0.089051       0.239406      -0.090981       0.004535       0.086446             10.418883      15.467912      -0.513651      -2.531484       7.990077       1.162417       7.798660          -0.000009
           52              O       3.857012       8.336280       5.179905      -0.085144      21.151822 0.30288070E+03  0.63269583E+04                                 6.092501                            5.390993       0.178469       2.186075                    0.999255      21.928741      54.260485       0.814865       0.359830      -1.134929      -0.070271       0.129344      -0.059709       0.158850       0.072560       0.030752       0.014075       0.071413      -0.182797      -0.068236      -0.049406       0.117642              6.495771       8.562123       2.311845       0.916548       6.762264       0.077467       4.162926          -0.000002
           53              O       2.287948       6.110468       4.986309      -0.623145      39.222165 0.60257570E+03  0.14918100E+05                                 9.233658                            7.665240       0.303673       2.135751                    0.995289      28.743391      76.901761       0.676602       0.365655      -1.132743       0.024053       0.049958      -0.072076       0.090935      -0.069311       0.013578       0.029478      -0.027455       0.137486      -0.099496       0.035731       0.063765             10.239890       7.048424      -0.997501      -0.193647      17.390102      -0.287020       6.281144          -0.000003
           54              O       1.545627       3.467232       1.643147      -0.624064      42.222255 0.66896702E+03  0.17046076E+05                                 9.753503                            8.163892       0.068556       2.037262                    0.996999      29.881936      81.825040       0.643377       0.373612      -1.123633       0.051629      -0.052752       0.082486       0.110690       0.085639      -0.003140       0.014635      -0.077235       0.102665      -0.111823       0.032474       0.079350             10.844223       7.281381       0.351999      -1.189294       7.603414       2.001534      17.647874          -0.000014
           55              O      11.282277       9.175647      11.632703      -0.710069      50.150915 0.79438551E+03  0.21114257E+05                                10.857905                            8.873470      -0.071389       1.967617                    0.997096      31.568308      88.065765       0.619976       0.371695      -1.125939       0.054600       0.085648      -0.059146       0.117537       0.037253      -0.010573       0.050183       0.011715       0.210207      -0.086291      -0.003221       0.089511             11.953948      12.887585       6.185322       0.764272      15.806431       0.087080       7.167828          -0.000017
           56              O       3.429752      10.006414      12.047725      -0.657854      44.626070 0.61584941E+03  0.15326853E+05                                10.037248                            7.710779       0.163642       2.072409                    0.996762      29.410073      78.839054       0.679789       0.362037      -1.135795      -0.070171       0.089154       0.074733       0.135858       0.000767       0.022621       0.038704       0.100531       0.166328      -0.088645       0.013519       0.075126             11.685513      17.282843      -4.518964       4.835382       9.515993      -2.384738       8.257702           0.000003
           57              O      10.669194       7.208162       9.833470      -0.591883      37.319916 0.58047206E+03  0.14252930E+05                                 8.892952                            7.527128       0.270842       2.114989                    0.997995      28.737656      76.846315       0.681514       0.366023      -1.131211       0.025524      -0.013215      -0.097659       0.101800       0.072527       0.054867      -0.033031      -0.118888      -0.021807      -0.124758       0.026861       0.097897              9.697200       7.919667      -1.358305       3.165318       7.470090      -2.382368      13.701842          -0.000004
           58              O       6.338519       6.958613      10.907928      -0.709364      41.708094 0.69734497E+03  0.17964678E+05                                 9.640964                            8.297127       0.089148       2.032402                    0.995998      30.870864      85.151149       0.642237       0.370202      -1.125586       0.108728      -0.050202      -0.071512       0.139484      -0.037394      -0.026004      -0.020268      -0.049425       0.239160      -0.090886       0.004610       0.086276             10.428955       9.794198      -3.238510      -2.144320      13.686790       1.783644       7.805876          -0.000009
           59              O       6.968982       3.524066      11.229782      -0.085439      21.173602 0.30324650E+03  0.63369325E+04                                 6.098901                            5.396022       0.179370       2.186055                    0.999242      21.933623      54.294341       0.814029       0.360067      -1.134666      -0.146491       0.007170      -0.060051       0.158484       0.018022       0.000989      -0.033443      -0.158068      -0.180795      -0.067725      -0.049651       0.117376              6.503146       5.301938       0.750279       0.326131      10.040867      -0.861158       4.166632          -0.000002
           60              O       8.299027       5.900447      11.036186      -0.623250      39.249417 0.60308918E+03  0.14934217E+05                                 9.238014                            7.668646       0.304982       2.135863                    0.995298      28.753663      76.941798       0.676423       0.365668      -1.132716      -0.034408      -0.043239      -0.072331       0.091024      -0.033275      -0.020706      -0.025080       0.124945       0.137464      -0.099668       0.035968       0.063700             10.244829      16.246123       3.404651       0.174999       8.204682       0.298823       6.283683          -0.000003
           61              O       0.477985       7.711405       7.693024      -0.623508      42.200431 0.66848305E+03  0.17030556E+05                                 9.749569                            8.160415       0.071415       2.038343                    0.997002      29.876064      81.799630       0.643580       0.373564      -1.123676       0.069925      -0.023813       0.083072       0.111164       0.083304      -0.014487      -0.003864      -0.085009       0.104563      -0.111680       0.032868       0.078812             10.839825       7.266476       0.346344      -2.318206       7.612499       0.207738      17.640501          -0.000014
           62              O      -0.362582      10.284524       6.516928      -0.710736      50.161755 0.79468913E+03  0.21124351E+05                                10.859417                            8.875191      -0.073005       1.967115                    0.997142      31.572323      88.081254       0.619913       0.371697      -1.125937       0.053386       0.085427       0.058381       0.116431       0.018491      -0.049865      -0.013218      -0.064869       0.209640      -0.085818      -0.003931       0.089749             11.955146      10.445843       5.015369       0.251344      18.250588      -0.727563       7.169007          -0.000016
           63              O       3.777601       3.560598       6.101906      -0.659412      44.673919 0.61666115E+03  0.15352243E+05                                10.044662                            7.716077       0.214262       2.088833                    0.996837      29.425068      78.894817       0.679521       0.362058      -1.135770       0.109737      -0.023402      -0.075070       0.135001      -0.037928      -0.025258      -0.037036      -0.064096       0.168691      -0.088374       0.012737       0.075637             11.694574      14.496318      -5.863899       4.242898      12.323602      -3.334439       8.263801           0.000003
           64              O       8.012158       8.881942       8.316161      -0.592131      37.326450 0.58061216E+03  0.14257235E+05                                 8.894594                            7.528509       0.272984       2.115892                    0.998030      28.736552      76.845780       0.681387       0.366069      -1.131175      -0.022869       0.017372       0.097151       0.101307       0.091587       0.053604      -0.035228      -0.037415      -0.022782      -0.124546       0.026749       0.097797              9.699091       8.613908      -1.027375       3.516499       6.778807      -1.827207      13.704560          -0.000004
           65              O       9.657143       4.868089       7.241703      -0.708918      41.659078 0.69633694E+03  0.17931510E+05                                 9.632129                            8.290206       0.094464       2.034327                    0.996145      30.852201      85.071533       0.642638       0.370120      -1.125693      -0.092889       0.077025       0.071352       0.140187      -0.004637       0.007064       0.032487       0.089051       0.239406      -0.090982       0.004535       0.086446             10.418880      15.467908      -0.513651      -2.531482       7.990075       1.162417       7.798658          -0.000009
           66              O       6.287072       3.953644       6.919849      -0.085144      21.151809 0.30288049E+03  0.63269527E+04                                 6.092499                            5.390991       0.178469       2.186075                    0.999255      21.928733      54.260459       0.814865       0.359830      -1.134929       0.070271      -0.129344       0.059709       0.158850       0.072560       0.030752       0.014075       0.071413      -0.182798      -0.068236      -0.049405       0.117642              6.495769       8.562119       2.311843       0.916547       6.762262       0.077466       4.162925          -0.000002
           67              O       7.856136       6.179456       7.113445      -0.623145      39.222188 0.60257613E+03  0.14918113E+05                                 9.233661                            7.665243       0.303674       2.135751                    0.995289      28.743400      76.901793       0.676602       0.365655      -1.132743      -0.024053      -0.049958       0.072077       0.090936      -0.069311       0.013578       0.029478      -0.027455       0.137485      -0.099495       0.035730       0.063765             10.239894       7.048426      -0.997501      -0.193647      17.390109      -0.287021       6.281146          -0.000003
           68              O       8.598457       8.822692      10.456607      -0.624064      42.222267 0.66896729E+03  0.17046085E+05                                 9.753505                            8.163894       0.068556       2.037262                    0.996999      29.881940      81.825060       0.643376       0.373612      -1.123633      -0.051628       0.052752      -0.082486       0.110690       0.085639      -0.003140       0.014635      -0.077236       0.102665      -0.111823       0.032474       0.079350             10.844226       7.281383       0.351999      -1.189294       7.603416       2.001534      17.647879          -0.000014

******************************************************
Auxiliary information for the entire system
The total spin magnetic moment of the unit cell is   -0.000433
The total net atomic charge of the unit cell is   -0.000005
Accuracy of reproducing the electrostatic potential in the unit cell:
  The inner radius (bohr) =    5.0000
  The outer radius (bohr) =   12.0000
  Valid grid points have density less than (e/(bohr^3)) =    0.0001
  The number of valid grid points were=         8414
  The rms potential error without charges in kcal/mol is=     12.07415
  The rms potential error with partial charges in kcal/mol is=      2.08866
  The RRMSE value at monopole order=      0.17299
  The rms potential error with partial charges and cloud penetration in kcal/mol is=      2.09146
  The RRMSE value at monopole order with cloud penetration is=      0.17322
  The rms potential error with partial charges and atomic dipoles in kcal/mol is=      0.82824
  The RRMSE value at dipole order=      0.06860
  The rms potential error with partial charges, atomic dipoles and cloud penetration in kcal/mol is=      0.82284
  The RRMSE value at dipole order with cloud penetration=      0.06815

******************************************************
The electron densities and ab initio electrostatic potential were computed in VASP using the PBE functional and
projector augmented wave method. See the main text of the journal article for a description of computational details.
The atomic charges, dipoles, and quadrupoles were computed with the DDEC6 method as described in
(a) T. A. Manz and N. Gabaldon Limas, RSC Adv. 6 (2016) 47771-47801 DOI: 10.1039/c6ra04656h
(b) N. Gabaldon Limas and T. A. Manz, RSC Adv. 8 (2018) 2678-2707 DOI: 10.1039/c7ra11829e.
For each atom in the material, the electron cloud parameters were fit to the spherically averaged atom-in-material
electron density using radial positions for which this density was between 10^-4 and 10^-2 electrons per cubic bohr.
The polarizabilities, dispersion coefficients, and quantum Drude oscillator (QDO) parameters were fit using the MCLF method.
The magnetic structure of the system was optimized in VASP from the default ferromagnetic initial guess using spin polarization.
The atomic spin moments (ASMs) were computed on this optimized magnetic structure using the DDEC6 partition as inputs
to the method of T. A. Manz and D. S. Sholl, J. Chem. Theory Comput. 7 (2011) 4146-4164 DOI: 10.1021/ct200539n.
The RMSE and RRMSE were computed using a uniform grid with Ewald summation.
