# Supplementary material for: A collection of forcefield precursors for metal–organic frameworks
Source: RSC Adv. 2019 Nov 13;9(63):36492–507. doi: 10.1039/c9ra07327b (PMC9075174; doi:10.1039/c9ra07327b)
Supplement: RA-009-C9RA07327B-s5888 [file RA-009-C9RA07327B-s5888.xyz]

   68
jmolscript: load "" {1 1 1} spacegroup "x,y,z" unitcell [{      9.854600     0.000000     0.000000 }, {     -4.256636     8.887868     0.000000 }, {      4.475370     3.388155    12.067902 }]
Ho     0.333443     4.798418     0.034635     2.084249
Ho     1.494052     4.067458     5.999316     2.083556
Ho     9.739891     7.477605    12.033267     2.084247
Ho     8.579282     8.208565     6.068586     2.083553
H     10.185103     0.978598     1.782429     0.155721
H      5.659829     7.374169     2.164982     0.150319
H      7.904813     2.414840     4.251522     0.155040
H      5.773044     1.096019     3.868969     0.151875
H     -0.111769    11.297425    10.285473     0.155721
H      4.413505     4.901854     9.902920     0.150319
H      2.168521     9.861183     7.816380     0.155040
H      8.556926     2.292136     8.198933     0.151875
C      7.877637     2.192346     0.470648     0.642121
C      3.801123     7.631208     1.329883     0.082537
C      9.443006     0.460352     1.570034    -0.170490
C      3.075552     6.349042     1.188688     0.661670
C      5.036690     7.950369     1.786049    -0.190559
C      0.092319     4.546120     3.200408     0.525601
C      8.311715     0.887369     1.001636     0.077746
C      5.739561     9.745888     5.563303     0.640925
C      2.551093     8.418554     4.704068     0.082570
C      7.757953     1.521692     4.463917    -0.169366
C      1.708115     7.210339     4.845263     0.660314
C      2.305246     9.670768     4.247902    -0.191840
C      1.370635     3.740978     2.833543     0.523245
C      4.375102     9.573701     5.032315     0.076585
C      2.195697    10.083677    11.597254     0.642120
C      6.272211     4.644815    10.738019     0.082537
C      4.886964     2.927803    10.497868    -0.170489
C      6.997782     5.926981    10.879214     0.661671
C      5.036644     4.325654    10.281853    -0.190558
C      9.981015     7.729903     8.867494     0.525603
C      1.761619    11.388654    11.066266     0.077746
C      4.333773     2.530135     6.504599     0.640925
C      7.522241     3.857469     7.363834     0.082571
C      2.315381    10.754331     7.603985    -0.169367
C      8.365219     5.065684     7.222639     0.660313
C      7.768088     2.605255     7.820000    -0.191840
C      8.702699     8.535045     9.234359     0.523244
C      5.698232     2.702322     7.035587     0.076585
O     -1.138779     3.115584     0.473062    -0.711277
O      6.697680     2.287536     0.053099    -0.660277
O     -0.528453     5.078619     2.254284    -0.596843
O      3.792419     5.316567     1.180241    -0.712012
O      3.163086     8.745615     0.864062    -0.092398
O      1.832411     6.363617     1.047494    -0.626143
O      9.627366     4.573605     4.399957    -0.619733
O     10.466817     2.012766     5.560889    -0.710330
O      6.335091     8.722805     5.980852    -0.659859
O      2.119042     3.411122     3.779667    -0.595725
O      0.467278     7.410910     4.853710    -0.711365
O      3.831777     8.324474     5.169889    -0.091625
O      2.258228     6.095446     4.986457    -0.625486
O      1.533446     3.464633     1.633994    -0.618747
O     11.212113     9.160439    11.594840    -0.711278
O      3.375654     9.988487    12.014803    -0.660278
O     10.601787     7.197404     9.813618    -0.596843
O      6.280915     6.959456    10.887661    -0.712013
O      6.910248     3.530408    11.203840    -0.092396
O      8.240923     5.912406    11.020408    -0.626142
O      0.445968     7.702418     7.667945    -0.619732
O     -0.393483    10.263257     6.507013    -0.710329
O      3.738243     3.553218     6.087050    -0.659858
O      7.954292     8.864901     8.288235    -0.595725
O      9.606056     4.865113     7.214192    -0.711366
O      6.241557     3.951549     6.898013    -0.091625
O      7.815106     6.180577     7.081445    -0.625486
O      8.539888     8.811390    10.433908    -0.618746

The following XYZ coordinates are in angstroms. Other properties are in atomic units.
The sperically averaged electron density of each atom fit to a function of the form exp(a - br)
eigen_1, eigen_2 and eigen_3 are the three eigenvalues of traceless quadrupole moment tensor
  atom number  atomic symbol              X              Y              Z     net charge C6 coefficient C8 coefficient C10 coefficient fluctuating dipole atomic polarizability isotropic forcefield polarizability              a              b squared Pearson coefficient          <r^3>          <r^4>         wp_QDO          m_QDO          q_QDO       dipole_x       dipole_y       dipole_z         dipole            Qxy            Qxz            Qyz     Q(x^2-y^2)  Q(3z^2 - R^2)        eigen_1        eigen_2        eigen_3 static polarizability      alpha(xx)      alpha(xy)      alpha(xz)      alpha(yy)      alpha(yz)      alpha(zz) atomic spin moment
            1             Ho       0.333443       4.798418       0.034635       2.084249      94.875423 0.20019054E+04  0.61242519E+05                                13.619694                           11.989661       2.239834       2.481176                    0.999876      68.846655     153.333794       0.743524       0.269278      -1.335978       0.000171       0.010543      -0.019712       0.022355       0.069825      -0.017035      -0.023374      -0.054020       0.113210      -0.093741       0.016553       0.077188             14.910466      16.362608      -0.914235      -0.172671      15.177051      -0.145449      13.191740           0.000019
            2             Ho       1.494052       4.067458       5.999316       2.083556      94.979573 0.20046728E+04  0.61349559E+05                                13.630511                           11.998761       2.244862       2.482016                    0.999885      68.878143     153.441694       0.743152       0.269315      -1.335906       0.010079       0.005549       0.019541       0.022676       0.064521       0.013981       0.025137      -0.073650       0.113283      -0.093173       0.016505       0.076668             14.922648      16.124344      -1.037166       0.057588      15.441853       0.218596      13.201749           0.000020
            3             Ho       9.739891       7.477605      12.033267       2.084247      94.875540 0.20019086E+04  0.61242642E+05                                13.619708                           11.989674       2.239835       2.481176                    0.999876      68.846666     153.333865       0.743523       0.269279      -1.335978      -0.000170      -0.010543       0.019713       0.022356       0.069826      -0.017035      -0.023375      -0.054020       0.113212      -0.093742       0.016553       0.077189             14.910481      16.362624      -0.914241      -0.172672      15.177066      -0.145451      13.191754           0.000018
            4             Ho       8.579282       8.208565       6.068586       2.083553      94.979724 0.20046767E+04  0.61349711E+05                                13.630529                           11.998776       2.244863       2.482016                    0.999885      68.878153     153.441772       0.743151       0.269315      -1.335906      -0.010079      -0.005550      -0.019542       0.022677       0.064520       0.013981       0.025137      -0.073650       0.113284      -0.093173       0.016505       0.076668             14.922669      16.124364      -1.037167       0.057588      15.441876       0.218596      13.201767           0.000018
            5              H      10.185103       0.978598       1.782429       0.155721       0.863293 0.60357004E+01  0.55457354E+02                                 1.529312                            1.465902      -0.778677       2.543562                    0.999867       3.133255       8.603800       0.499299       1.335099      -0.698506       0.034287       0.021107       0.009722       0.041420       0.002081       0.010188       0.000115       0.005817      -0.030865      -0.014858       0.001913       0.012945              1.545578       1.725411       0.372763       0.126295       1.565347       0.130928       1.345976           0.000012
            6              H       5.659829       7.374169       2.164982       0.150319       0.948528 0.68136046E+01  0.64055491E+02                                 1.586136                            1.526255      -0.767071       2.542774                    0.999840       3.116152       8.448656       0.508180       1.282061      -0.710863       0.028962      -0.021411       0.018159       0.040336      -0.001362       0.007536      -0.008633       0.005554      -0.033712      -0.016919       0.003887       0.013032              1.591867       1.678106      -0.339653       0.190812       1.619408      -0.170493       1.478088           0.000016
            7              H       7.904813       2.414840       4.251522       0.155040       0.864680 0.60446084E+01  0.55534737E+02                                 1.527857                            1.464529      -0.776504       2.543290                    0.999862       3.133080       8.590362       0.501015       1.330635      -0.699405       0.004324       0.040186      -0.009666       0.041557      -0.000962       0.004182      -0.009226      -0.006294      -0.031819      -0.015068       0.002287       0.012780              1.544097       1.303565       0.171090      -0.063452       1.984000      -0.170248       1.344725           0.000013
            8              H       5.773044       1.096019       3.868969       0.151875       0.945187 0.67883499E+01  0.63800239E+02                                 1.587286                            1.527335      -0.767425       2.544623                    0.999843       3.111638       8.453138       0.505722       1.288653      -0.709492      -0.031333       0.016354      -0.017366       0.039380      -0.003138       0.011184      -0.003215      -0.001258      -0.033515      -0.016986       0.003713       0.013274              1.593030       1.896446      -0.236037       0.236417       1.403510      -0.098563       1.479135           0.000017
            9              H      -0.111769      11.297425      10.285473       0.155721       0.863294 0.60357069E+01  0.55457436E+02                                 1.529313                            1.465904      -0.778677       2.543562                    0.999867       3.133257       8.603811       0.499299       1.335101      -0.698506      -0.034287      -0.021107      -0.009722       0.041420       0.002081       0.010188       0.000115       0.005817      -0.030864      -0.014858       0.001913       0.012945              1.545580       1.725413       0.372764       0.126295       1.565349       0.130928       1.345977           0.000012
           10              H       4.413505       4.901854       9.902920       0.150319       0.948529 0.68136143E+01  0.64055608E+02                                 1.586138                            1.526257      -0.767070       2.542774                    0.999840       3.116154       8.448664       0.508180       1.282061      -0.710863      -0.028962       0.021411      -0.018159       0.040336      -0.001362       0.007536      -0.008633       0.005554      -0.033712      -0.016919       0.003887       0.013032              1.591869       1.678107      -0.339653       0.190813       1.619410      -0.170494       1.478089           0.000017
           11              H       2.168521       9.861183       7.816380       0.155040       0.864680 0.60446064E+01  0.55534718E+02                                 1.527857                            1.464529      -0.776505       2.543290                    0.999862       3.133080       8.590364       0.501015       1.330636      -0.699405      -0.004325      -0.040186       0.009666       0.041557      -0.000962       0.004182      -0.009226      -0.006294      -0.031819      -0.015068       0.002287       0.012780              1.544097       1.303565       0.171090      -0.063452       1.984000      -0.170248       1.344726           0.000013
           12              H       8.556926       2.292136       8.198933       0.151875       0.945187 0.67883500E+01  0.63800238E+02                                 1.587286                            1.527335      -0.767425       2.544623                    0.999843       3.111638       8.453137       0.505722       1.288652      -0.709492       0.031333      -0.016354       0.017366       0.039380      -0.003138       0.011184      -0.003215      -0.001258      -0.033515      -0.016986       0.003713       0.013274              1.593030       1.896445      -0.236037       0.236417       1.403510      -0.098562       1.479135           0.000017
           13              C       7.877637       2.192346       0.470648       0.642121      23.180656 0.23360187E+03  0.47855969E+04                                 7.562195                            5.490283      -0.162870       2.012442                    0.999222      22.205040      63.118162       0.617877       0.483887      -1.007097      -0.016100       0.065928      -0.044417       0.081108       0.018118      -0.010794       0.068778       0.027428       0.324731      -0.098823      -0.033210       0.132033              8.771687       9.577725      -0.681557       1.968242      11.292932      -2.159438       5.444403          -0.000007
           14              C       3.801123       7.631208       1.329883       0.082537      35.409571 0.42567940E+03  0.99316241E+04                                 9.577657                            6.991527       0.039737       2.025887                    0.999464      26.757108      76.041100       0.609643       0.430619      -1.057811      -0.012649       0.082574      -0.020265       0.085961      -0.039022       0.001364      -0.022175      -0.018755      -0.020411      -0.041871      -0.007772       0.049643             11.459112      10.363021       5.565155       1.186370      18.262388       0.765037       5.751926           0.000007
           15              C       9.443006       0.460352       1.570034      -0.170490      29.312565 0.45998693E+03  0.11011792E+05                                 8.365338                            7.253866       0.000411       1.971056                    0.999133      30.204305      88.772444       0.596443       0.428968      -1.052122       0.036652      -0.042084       0.016716       0.058257       0.004948       0.003307      -0.005396      -0.014536      -0.054404      -0.019728       0.001372       0.018356              8.821518       9.130710       1.383800       1.430452      11.225691      -0.382563       6.108154          -0.000007
           16              C       3.075552       6.349042       1.188688       0.661670      22.224865 0.23689935E+03  0.48873963E+04                                 7.534344                            5.627747      -0.365569       1.953390                    0.998361      22.282757      64.298804       0.592183       0.501345      -0.994698      -0.041937      -0.083381       0.012454       0.094160      -0.018592      -0.021234      -0.044334       0.000466       0.341559      -0.086586      -0.039539       0.126125              8.702431      10.000924       2.178358      -0.184840      11.538219       0.983764       4.568148          -0.000011
           17              C       5.036690       7.950369       1.786049      -0.190559      30.083193 0.47310541E+03  0.11401484E+05                                 8.475547                            7.334906       0.046843       1.978215                    0.999103      30.705717      90.436654       0.595992       0.426444      -1.054068       0.040953       0.040002       0.012218       0.058537       0.004665       0.005323      -0.013333       0.004551      -0.024595      -0.019355       0.008094       0.011261              8.899865       9.225932       0.122547       1.514671      11.258765      -0.764293       6.214897          -0.000002
           18              C       0.092319       4.546120       3.200408       0.525601      22.273928 0.26627175E+03  0.56159845E+04                                 7.267608                            5.815148      -0.055274       2.035979                    0.999221      23.244629      66.254246       0.609786       0.476242      -1.014780      -0.128108       0.076104       0.034024       0.152843       0.110170       0.011397       0.024174      -0.113177      -0.282671      -0.097257      -0.076344       0.173602              7.999868       6.585211      -1.357170      -0.197545       5.590902      -0.568315      11.823492          -0.000011
           19              C       8.311715       0.887369       1.001636       0.077746      33.619408 0.41424101E+03  0.95862476E+04                                 9.180020                            6.856473       0.088416       2.042367                    0.999642      26.479783      74.617843       0.621915       0.425579      -1.062358      -0.029293      -0.081250      -0.000141       0.086369       0.050034       0.011114       0.014286       0.000536      -0.083956      -0.036951      -0.030457       0.067408             10.812473       8.269154      -2.108785       1.741160      17.515302      -3.744808       6.652962           0.000006
           20              C       5.739561       9.745888       5.563303       0.640925      23.209444 0.23392721E+03  0.47941397E+04                                 7.569107                            5.494641      -0.167197       2.010844                    0.999222      22.224799      63.195757       0.617514       0.483982      -1.007004       0.066308       0.013843       0.044160       0.080861       0.000951      -0.067049      -0.018837      -0.043287       0.326224      -0.098159      -0.034358       0.132518              8.780098      11.515839       0.241300       2.800974       9.375393      -0.843126       5.449063          -0.000005
           21              C       2.551093       8.418554       4.704068       0.082570      35.432739 0.42600003E+03  0.99409100E+04                                 9.580877                            6.993658       0.041882       2.026246                    0.999452      26.769100      76.080446       0.609620       0.430557      -1.057856       0.080434       0.023041       0.021133       0.086297      -0.017132       0.019669       0.007957       0.070594      -0.020942      -0.040665      -0.007701       0.048366             11.463063      12.457124       6.568581      -0.177862      16.178286      -1.401156       5.753779           0.000009
           22              C       7.757953       1.521692       4.463917      -0.169366      29.263037 0.45889213E+03  0.10978940E+05                                 8.357281                            7.246933       0.000340       1.971623                    0.999081      30.166446      88.631702       0.596523       0.429170      -1.052008      -0.053017       0.016124      -0.016511       0.057822       0.008548       0.006120      -0.000691       0.000141      -0.051245      -0.018728       0.001192       0.017536              8.813046       9.748404       1.681558       0.962518      10.588360      -1.123510       6.102374          -0.000007
           23              C       1.708115       7.210339       4.845263       0.660314      22.234304 0.23700268E+03  0.48902243E+04                                 7.537480                            5.629825      -0.369874       1.952192                    0.998406      22.289469      64.329765       0.591920       0.501496      -0.994590      -0.057779      -0.073661      -0.013135       0.094536      -0.012099       0.029695       0.038057       0.028393       0.343702      -0.086680      -0.039650       0.126329              8.706194       9.557770       1.965360      -0.967741      11.990902      -0.258515       4.569911          -0.000011
           24              C       2.305246       9.670768       4.247902      -0.191840      30.120181 0.47394109E+03  0.11425999E+05                                 8.478835                            7.337554       0.048822       1.978320                    0.999118      30.732336      90.515167       0.596385       0.426000      -1.054404       0.019939       0.053606      -0.012422       0.058528       0.002186       0.013923       0.001125      -0.011415      -0.023847      -0.019115       0.007146       0.011970              8.903456      10.788928       0.868935       1.344246       9.704086      -1.036414       6.217353          -0.000003
           25              C       1.370635       3.740978       2.833543       0.523245      22.312029 0.26682015E+03  0.56302403E+04                                 7.274266                            5.820093      -0.052914       2.036375                    0.999201      23.268763      66.330957       0.609713       0.476072      -1.014908       0.123814      -0.083025      -0.034053       0.152914       0.113281      -0.016970      -0.021229      -0.100161      -0.284151      -0.097764      -0.076176       0.173940              8.007394       6.839592      -1.239313       0.427623       5.346838       0.424135      11.835751          -0.000012
           26              C       4.375102       9.573701       5.032315       0.076585      33.647377 0.41463463E+03  0.95969861E+04                                 9.182249                            6.857595       0.090370       2.042971                    0.999601      26.491912      74.641867       0.622196       0.425314      -1.062596      -0.059628      -0.061039      -0.000261       0.085330       0.031192      -0.008106      -0.015330      -0.078232      -0.081803      -0.037333      -0.029459       0.066792             10.815641      17.440560       2.281392       4.131480       8.351738       0.047805       6.654625           0.000005
           27              C       2.195697      10.083677      11.597254       0.642120      23.180643 0.23360174E+03  0.47855937E+04                                 7.562193                            5.490282      -0.162870       2.012442                    0.999222      22.205034      63.118147       0.617877       0.483888      -1.007097       0.016100      -0.065927       0.044417       0.081108       0.018118      -0.010794       0.068778       0.027428       0.324732      -0.098823      -0.033210       0.132034              8.771685       9.577726      -0.681558       1.968243      11.292926      -2.159437       5.444402          -0.000007
           28              C       6.272211       4.644815      10.738019       0.082537      35.409544 0.42567919E+03  0.99316169E+04                                 9.577649                            6.991523       0.039742       2.025888                    0.999464      26.757093      76.041017       0.609644       0.430618      -1.057811       0.012649      -0.082574       0.020265       0.085961      -0.039022       0.001364      -0.022175      -0.018755      -0.020410      -0.041871      -0.007772       0.049643             11.459099      10.363012       5.565148       1.186369      18.262365       0.765036       5.751922           0.000008
           29              C       4.886964       2.927803      10.497868      -0.170489      29.312570 0.45998702E+03  0.11011795E+05                                 8.365338                            7.253867       0.000411       1.971056                    0.999133      30.204309      88.772462       0.596443       0.428968      -1.052122      -0.036651       0.042084      -0.016716       0.058256       0.004948       0.003307      -0.005396      -0.014536      -0.054403      -0.019727       0.001371       0.018356              8.821519       9.130710       1.383799       1.430451      11.225693      -0.382564       6.108154          -0.000007
           30              C       6.997782       5.926981      10.879214       0.661671      22.224850 0.23689921E+03  0.48873919E+04                                 7.534337                            5.627743      -0.365565       1.953391                    0.998361      22.282738      64.298706       0.592184       0.501344      -0.994699       0.041937       0.083381      -0.012454       0.094160      -0.018593      -0.021234      -0.044334       0.000466       0.341559      -0.086586      -0.039539       0.126125              8.702421      10.000916       2.178354      -0.184840      11.538203       0.983763       4.568144          -0.000011
           31              C       5.036644       4.325654      10.281853      -0.190558      30.083204 0.47310562E+03  0.11401491E+05                                 8.475548                            7.334907       0.046843       1.978215                    0.999103      30.705726      90.436685       0.595992       0.426444      -1.054068      -0.040953      -0.040002      -0.012218       0.058537       0.004665       0.005323      -0.013333       0.004551      -0.024594      -0.019354       0.008093       0.011261              8.899866       9.225932       0.122548       1.514670      11.258769      -0.764293       6.214898          -0.000003
           32              C       9.981015       7.729903       8.867494       0.525603      22.273920 0.26627165E+03  0.56159817E+04                                 7.267606                            5.815146      -0.055273       2.035980                    0.999221      23.244622      66.254216       0.609786       0.476242      -1.014780       0.128108      -0.076104      -0.034024       0.152843       0.110170       0.011397       0.024174      -0.113177      -0.282671      -0.097257      -0.076344       0.173602              7.999865       6.585209      -1.357170      -0.197544       5.590900      -0.568315      11.823487          -0.000013
           33              C       1.761619      11.388654      11.066266       0.077746      33.619388 0.41424080E+03  0.95862410E+04                                 9.180015                            6.856471       0.088418       2.042368                    0.999642      26.479769      74.617781       0.621915       0.425579      -1.062359       0.029293       0.081250       0.000142       0.086369       0.050034       0.011114       0.014287       0.000536      -0.083954      -0.036951      -0.030457       0.067408             10.812466       8.269152      -2.108788       1.741161      17.515286      -3.744806       6.652959           0.000006
           34              C       4.333773       2.530135       6.504599       0.640925      23.209447 0.23392725E+03  0.47941407E+04                                 7.569107                            5.494641      -0.167196       2.010845                    0.999222      22.224799      63.195752       0.617514       0.483982      -1.007004      -0.066308      -0.013843      -0.044160       0.080861       0.000951      -0.067049      -0.018837      -0.043287       0.326225      -0.098160      -0.034358       0.132517              8.780098      11.515838       0.241301       2.800973       9.375393      -0.843126       5.449063          -0.000006
           35              C       7.522241       3.857469       7.363834       0.082571      35.432724 0.42599977E+03  0.99409027E+04                                 9.580874                            6.993656       0.041882       2.026247                    0.999452      26.769091      76.080413       0.609620       0.430557      -1.057856      -0.080434      -0.023040      -0.021133       0.086297      -0.017131       0.019669       0.007957       0.070593      -0.020940      -0.040665      -0.007701       0.048366             11.463060      12.457120       6.568579      -0.177862      16.178284      -1.401156       5.753777           0.000009
           36              C       2.315381      10.754331       7.603985      -0.169367      29.263049 0.45889239E+03  0.10978948E+05                                 8.357286                            7.246937       0.000338       1.971622                    0.999081      30.166455      88.631756       0.596523       0.429170      -1.052007       0.053017      -0.016124       0.016511       0.057822       0.008548       0.006120      -0.000691       0.000141      -0.051244      -0.018728       0.001192       0.017536              8.813051       9.748410       1.681559       0.962518      10.588366      -1.123511       6.102377          -0.000008
           37              C       8.365219       5.065684       7.222639       0.660313      22.234297 0.23700258E+03  0.48902221E+04                                 7.537480                            5.629825      -0.369876       1.952191                    0.998406      22.289471      64.329788       0.591919       0.501497      -0.994590       0.057779       0.073661       0.013135       0.094536      -0.012099       0.029695       0.038057       0.028393       0.343704      -0.086679      -0.039650       0.126330              8.706196       9.557770       1.965360      -0.967741      11.990905      -0.258515       4.569911          -0.000011
           38              C       7.768088       2.605255       7.820000      -0.191840      30.120182 0.47394108E+03  0.11425998E+05                                 8.478835                            7.337554       0.048821       1.978320                    0.999118      30.732336      90.515168       0.596385       0.426000      -1.054404      -0.019939      -0.053606       0.012422       0.058528       0.002186       0.013924       0.001125      -0.011415      -0.023846      -0.019116       0.007145       0.011970              8.903456      10.788928       0.868935       1.344245       9.704088      -1.036415       6.217353          -0.000004
           39              C       8.702699       8.535045       9.234359       0.523244      22.312045 0.26682037E+03  0.56302464E+04                                 7.274270                            5.820095      -0.052914       2.036375                    0.999201      23.268777      66.331011       0.609713       0.476072      -1.014908      -0.123814       0.083025       0.034053       0.152914       0.113282      -0.016970      -0.021229      -0.100161      -0.284152      -0.097764      -0.076176       0.173940              8.007398       6.839596      -1.239313       0.427624       5.346840       0.424136      11.835759          -0.000012
           40              C       5.698232       2.702322       7.035587       0.076585      33.647358 0.41463438E+03  0.95969790E+04                                 9.182245                            6.857593       0.090371       2.042972                    0.999601      26.491904      74.641836       0.622196       0.425314      -1.062596       0.059628       0.061039       0.000261       0.085330       0.031192      -0.008106      -0.015330      -0.078232      -0.081803      -0.037333      -0.029459       0.066792             10.815636      17.440551       2.281391       4.131477       8.351736       0.047805       6.654622           0.000007
           41              O      -1.138779       3.115584       0.473062      -0.711277      50.012126 0.78990948E+03  0.20968548E+05                                10.838454                            8.850047      -0.073404       1.967705                    0.997064      31.522040      87.920371       0.620540       0.371831      -1.125681      -0.056843      -0.083030       0.059409       0.116853       0.034218      -0.009520       0.050752       0.011109       0.216285      -0.084251      -0.007298       0.091549             11.936716      12.874166       6.175325       0.820526      15.782433       0.134968       7.153548           0.000008
           42              O       6.697680       2.287536       0.053099      -0.660277      44.882847 0.61616689E+03  0.15339118E+05                                10.078272                            7.716258       0.155266       2.070103                    0.996727      29.411798      78.895003       0.678981       0.362365      -1.135362       0.069797      -0.088293      -0.076040       0.135828       0.001285       0.021645       0.038064       0.098048       0.175317      -0.088296       0.011952       0.076344             11.751631      17.385718      -4.551141       4.907070       9.552783      -2.423929       8.316390           0.000029
           43              O      -0.528453       5.078619       2.254284      -0.596843      37.608082 0.58619066E+03  0.14423297E+05                                 8.932364                            7.557369       0.279725       2.116874                    0.998032      28.800823      77.001696       0.681313       0.365371      -1.132137      -0.027332       0.014213       0.095515       0.100360       0.072443       0.056373      -0.034597      -0.119259      -0.018962      -0.126658       0.029027       0.097632              9.750812       7.936157      -1.354136       3.171903       7.493132      -2.386068      13.823147           0.000025
           44              O       3.792419       5.316567       1.180241      -0.712012      41.826422 0.69905671E+03  0.18021901E+05                                 9.660026                            8.308503       0.087488       2.030916                    0.996044      30.917628      85.343453       0.641584       0.370309      -1.125375      -0.109154       0.050904       0.069358       0.138984      -0.035650      -0.026085      -0.020978      -0.047226       0.244445      -0.089837       0.001613       0.088224             10.452644       9.863879      -3.249682      -2.192374      13.652119       1.841248       7.841933           0.000023
           45              O       3.163086       8.745615       0.864062      -0.092398      21.251796 0.30579602E+03  0.64018719E+04                                 6.110959                            5.416156       0.196582       2.190542                    0.999259      21.991247      54.438657       0.813297       0.359734      -1.135235       0.147769      -0.006668       0.060114       0.159668       0.019059       0.002561      -0.034617      -0.158535      -0.189885      -0.071596      -0.047938       0.119534              6.508535       5.340375       0.770672       0.334819      10.017056      -0.843233       4.168174           0.000009
           46              O       1.832411       6.363617       1.047494      -0.626143      39.527982 0.60489729E+03  0.14993061E+05                                 9.287306                            7.685135       0.282433       2.128642                    0.995347      28.784539      77.108541       0.674908       0.366145      -1.132131       0.035016       0.044113       0.070099       0.089922      -0.032992      -0.020434      -0.026025       0.121714       0.136499      -0.098389       0.035807       0.062582             10.317566      16.402267       3.468973       0.232637       8.250568       0.308577       6.299863           0.000019
           47              O       9.627366       4.573605       4.399957      -0.619733      42.101580 0.66417947E+03  0.16897699E+05                                 9.744393                            8.142528       0.052035       2.034018                    0.996969      29.789714      81.571590       0.643131       0.374338      -1.122823      -0.070239       0.024323      -0.081347       0.110192       0.082623      -0.014886      -0.003451      -0.082739       0.099585      -0.109826       0.031425       0.078400             10.846877       7.264885       0.341254      -2.337108       7.614115       0.227384      17.661630           0.000015
           48              O      10.466817       2.012766       5.560889      -0.710330      49.988013 0.78937126E+03  0.20951124E+05                                10.836226                            8.847899      -0.074735       1.967663                    0.997052      31.509386      87.884429       0.620512       0.371903      -1.125602      -0.050526      -0.087107      -0.059684       0.117059       0.017009      -0.049696      -0.012887      -0.061229       0.215494      -0.084466      -0.006565       0.091031             11.934355      10.425735       5.003274       0.232653      18.225465      -0.797587       7.151865           0.000008
           49              O       6.335091       8.722805       5.980852      -0.659859      44.875052 0.61601318E+03  0.15334306E+05                                10.076627                            7.714860       0.202970       2.085535                    0.996785      29.410739      78.889149       0.679101       0.362324      -1.135396      -0.110216       0.025238       0.076148       0.136320      -0.037239      -0.025220      -0.035698      -0.062870       0.174220      -0.087921       0.012066       0.075854             11.749729      14.557825      -5.903985       4.304635      12.376667      -3.378157       8.314696           0.000029
           50              O       2.119042       3.411122       3.779667      -0.595725      37.561155 0.58525971E+03  0.14394504E+05                                 8.924696                            7.551149       0.281833       2.117781                    0.998024      28.781921      76.932521       0.681631       0.365350      -1.132166       0.024141      -0.017775      -0.095491       0.100086       0.091974       0.055208      -0.036443      -0.038269      -0.018071      -0.126850       0.029359       0.097491              9.742163       8.623649      -1.020473       3.518933       6.792808      -1.828274      13.810033           0.000025
           51              O       0.467278       7.410910       4.853710      -0.711365      41.816406 0.69881745E+03  0.18014507E+05                                 9.659426                            8.307919       0.083595       2.029966                    0.996084      30.908677      85.320722       0.641498       0.370384      -1.125298       0.093827      -0.076569      -0.069601       0.139680      -0.003982       0.007307       0.032588       0.085374       0.243047      -0.089730       0.001999       0.087731             10.452076      15.476368      -0.560977      -2.607686       8.038191       1.181868       7.841667           0.000024
           52              O       3.831777       8.324474       5.169889      -0.091625      21.230382 0.30541510E+03  0.63916279E+04                                 6.105557                            5.411702       0.198590       2.191377                    0.999299      21.984001      54.403351       0.813910       0.359591      -1.135397      -0.069631       0.131936      -0.059690       0.160682       0.073115       0.032397       0.012356       0.068390      -0.190828      -0.071968      -0.046886       0.118854              6.502612       8.536376       2.302475       0.904228       6.806535       0.062331       4.164925           0.000006
           53              O       2.258228       6.095446       4.986457      -0.625486      39.500260 0.60436373E+03  0.14976137E+05                                 9.281676                            7.680586       0.287236       2.130084                    0.995400      28.777052      77.072326       0.675279       0.366034      -1.132247       0.024579       0.051577      -0.069571       0.090025      -0.068597       0.014439       0.029918      -0.026461       0.135189      -0.098784       0.035665       0.063120             10.311146       7.064313      -1.001356      -0.177620      17.572824      -0.343334       6.296300           0.000020
           54              O       1.533446       3.464633       1.633994      -0.618747      42.062736 0.66338828E+03  0.16872385E+05                                 9.738224                            8.137554       0.052301       2.034240                    0.996954      29.774213      81.514152       0.643348       0.374327      -1.122842       0.051769      -0.052971       0.082424       0.110814       0.084368      -0.003756       0.014799      -0.076292       0.100505      -0.110215       0.031925       0.078290             10.839738       7.278425       0.349803      -1.214137       7.591832       2.008652      17.648958           0.000014
           55              O      11.212113       9.160439      11.594840      -0.711278      50.012115 0.78990934E+03  0.20968544E+05                                10.838453                            8.850046      -0.073405       1.967705                    0.997064      31.522036      87.920359       0.620540       0.371831      -1.125681       0.056843       0.083030      -0.059409       0.116852       0.034218      -0.009520       0.050752       0.011109       0.216285      -0.084251      -0.007298       0.091549             11.936713      12.874166       6.175322       0.820526      15.782425       0.134968       7.153548           0.000008
           56              O       3.375654       9.988487      12.014803      -0.660278      44.882889 0.61616756E+03  0.15339139E+05                                10.078280                            7.716263       0.155262       2.070101                    0.996727      29.411809      78.895052       0.678981       0.362365      -1.135362      -0.069797       0.088293       0.076041       0.135829       0.001285       0.021646       0.038065       0.098048       0.175318      -0.088297       0.011952       0.076345             11.751640      17.385736      -4.551144       4.907076       9.552788      -2.423930       8.316397           0.000029
           57              O      10.601787       7.197404       9.813618      -0.596843      37.608072 0.58619049E+03  0.14423291E+05                                 8.932361                            7.557367       0.279728       2.116875                    0.998032      28.800824      77.001687       0.681314       0.365370      -1.132137       0.027332      -0.014212      -0.095515       0.100360       0.072443       0.056373      -0.034597      -0.119257      -0.018962      -0.126658       0.029027       0.097631              9.750809       7.936155      -1.354136       3.171902       7.493129      -2.386067      13.823142           0.000025
           58              O       6.280915       6.959456      10.887661      -0.712013      41.826433 0.69905708E+03  0.18021913E+05                                 9.660027                            8.308505       0.087488       2.030916                    0.996044      30.917638      85.343481       0.641584       0.370309      -1.125375       0.109155      -0.050904      -0.069358       0.138984      -0.035650      -0.026084      -0.020978      -0.047227       0.244446      -0.089838       0.001613       0.088224             10.452644       9.863879      -3.249679      -2.192374      13.652118       1.841248       7.841935           0.000024
           59              O       6.910248       3.530408      11.203840      -0.092396      21.251709 0.30579451E+03  0.64018316E+04                                 6.110939                            5.416140       0.196591       2.190546                    0.999259      21.991204      54.438489       0.813299       0.359734      -1.135235      -0.147768       0.006668      -0.060113       0.159667       0.019060       0.002561      -0.034617      -0.158534      -0.189885      -0.071596      -0.047938       0.119534              6.508512       5.340359       0.770668       0.334818      10.017016      -0.843230       4.168162           0.000006
           60              O       8.240923       5.912406      11.020408      -0.626142      39.527845 0.60489480E+03  0.14992982E+05                                 9.287281                            7.685116       0.282440       2.128645                    0.995347      28.784496      77.108357       0.674910       0.366144      -1.132132      -0.035016      -0.044114      -0.070098       0.089922      -0.032992      -0.020434      -0.026025       0.121714       0.136502      -0.098390       0.035807       0.062582             10.317536      16.402219       3.468957       0.232637       8.250542       0.308576       6.299848           0.000021
           61              O       0.445968       7.702418       7.667945      -0.619732      42.101568 0.66417927E+03  0.16897693E+05                                 9.744391                            8.142526       0.052033       2.034018                    0.996969      29.789710      81.571576       0.643131       0.374338      -1.122823       0.070239      -0.024323       0.081346       0.110192       0.082623      -0.014886      -0.003451      -0.082739       0.099586      -0.109826       0.031426       0.078400             10.846874       7.264884       0.341254      -2.337107       7.614113       0.227384      17.661625           0.000016
           62              O      -0.393483      10.263257       6.507013      -0.710329      49.987964 0.78937027E+03  0.20951090E+05                                10.836218                            8.847892      -0.074733       1.967664                    0.997052      31.509369      87.884359       0.620512       0.371903      -1.125603       0.050526       0.087107       0.059684       0.117058       0.017009      -0.049696      -0.012887      -0.061229       0.215496      -0.084466      -0.006566       0.091031             11.934346      10.425728       5.003271       0.232652      18.225451      -0.797586       7.151860           0.000008
           63              O       3.738243       3.553218       6.087050      -0.659858      44.875041 0.61601307E+03  0.15334303E+05                                10.076625                            7.714860       0.202970       2.085535                    0.996785      29.410736      78.889140       0.679101       0.362324      -1.135396       0.110216      -0.025238      -0.076149       0.136320      -0.037239      -0.025220      -0.035698      -0.062872       0.174218      -0.087921       0.012067       0.075854             11.749727      14.557822      -5.903983       4.304633      12.376664      -3.378156       8.314694           0.000029
           64              O       7.954292       8.864901       8.288235      -0.595725      37.561179 0.58526015E+03  0.14394517E+05                                 8.924701                            7.551153       0.281831       2.117781                    0.998024      28.781928      76.932555       0.681631       0.365350      -1.132166      -0.024141       0.017774       0.095491       0.100087       0.091975       0.055208      -0.036443      -0.038268      -0.018070      -0.126850       0.029359       0.097491              9.742169       8.623653      -1.020474       3.518935       6.792811      -1.828274      13.810042           0.000025
           65              O       9.606056       4.865113       7.214192      -0.711366      41.816456 0.69881852E+03  0.18014542E+05                                 9.659435                            8.307926       0.083593       2.029965                    0.996084      30.908695      85.320798       0.641498       0.370384      -1.125298      -0.093827       0.076569       0.069601       0.139681      -0.003982       0.007307       0.032588       0.085374       0.243048      -0.089730       0.001999       0.087731             10.452085      15.476382      -0.560979      -2.607688       8.038200       1.181870       7.841674           0.000024
           66              O       6.241557       3.951549       6.898013      -0.091625      21.230390 0.30541523E+03  0.63916316E+04                                 6.105559                            5.411703       0.198587       2.191376                    0.999299      21.984005      54.403366       0.813910       0.359591      -1.135397       0.069631      -0.131936       0.059690       0.160681       0.073115       0.032397       0.012356       0.068390      -0.190828      -0.071968      -0.046886       0.118854              6.502614       8.536379       2.302477       0.904228       6.806538       0.062331       4.164925           0.000005
           67              O       7.815106       6.180577       7.081445      -0.625486      39.500345 0.60436529E+03  0.14976186E+05                                 9.281690                            7.680597       0.287234       2.130082                    0.995400      28.777081      77.072444       0.675278       0.366034      -1.132247      -0.024578      -0.051577       0.069571       0.090024      -0.068597       0.014439       0.029918      -0.026462       0.135190      -0.098784       0.035664       0.063120             10.311163       7.064324      -1.001356      -0.177620      17.572857      -0.343335       6.296308           0.000020
           68              O       8.539888       8.811390      10.433908      -0.618746      42.062758 0.66338864E+03  0.16872397E+05                                 9.738227                            8.137556       0.052300       2.034239                    0.996954      29.774221      81.514179       0.643348       0.374327      -1.122842      -0.051769       0.052971      -0.082424       0.110814       0.084368      -0.003756       0.014799      -0.076291       0.100508      -0.110215       0.031925       0.078290             10.839742       7.278427       0.349802      -1.214137       7.591833       2.008653      17.648966           0.000015

******************************************************
Auxiliary information for the entire system
The total spin magnetic moment of the unit cell is   0.000604
The total net atomic charge of the unit cell is   -0.000002
Accuracy of reproducing the electrostatic potential in the unit cell:
  The inner radius (bohr) =    5.0000
  The outer radius (bohr) =   12.0000
  Valid grid points have density less than (e/(bohr^3)) =    0.0001
  The number of valid grid points were=         8124
  The rms potential error without charges in kcal/mol is=     11.98834
  The rms potential error with partial charges in kcal/mol is=      2.08636
  The RRMSE value at monopole order=      0.17403
  The rms potential error with partial charges and cloud penetration in kcal/mol is=      2.08899
  The RRMSE value at monopole order with cloud penetration is=      0.17425
  The rms potential error with partial charges and atomic dipoles in kcal/mol is=      0.82520
  The RRMSE value at dipole order=      0.06883
  The rms potential error with partial charges, atomic dipoles and cloud penetration in kcal/mol is=      0.81967
  The RRMSE value at dipole order with cloud penetration=      0.06837

******************************************************
The electron densities and ab initio electrostatic potential were computed in VASP using the PBE functional and
projector augmented wave method. See the main text of the journal article for a description of computational details.
The atomic charges, dipoles, and quadrupoles were computed with the DDEC6 method as described in
(a) T. A. Manz and N. Gabaldon Limas, RSC Adv. 6 (2016) 47771-47801 DOI: 10.1039/c6ra04656h
(b) N. Gabaldon Limas and T. A. Manz, RSC Adv. 8 (2018) 2678-2707 DOI: 10.1039/c7ra11829e.
For each atom in the material, the electron cloud parameters were fit to the spherically averaged atom-in-material
electron density using radial positions for which this density was between 10^-4 and 10^-2 electrons per cubic bohr.
The polarizabilities, dispersion coefficients, and quantum Drude oscillator (QDO) parameters were fit using the MCLF method.
The magnetic structure of the system was optimized in VASP from the default ferromagnetic initial guess using spin polarization.
The atomic spin moments (ASMs) were computed on this optimized magnetic structure using the DDEC6 partition as inputs
to the method of T. A. Manz and D. S. Sholl, J. Chem. Theory Comput. 7 (2011) 4146-4164 DOI: 10.1021/ct200539n.
The RMSE and RRMSE were computed using a uniform grid with Ewald summation.
