# Supplementary material for: A collection of forcefield precursors for metal–organic frameworks
Source: RSC Adv. 2019 Nov 13;9(63):36492–507. doi: 10.1039/c9ra07327b (PMC9075174; doi:10.1039/c9ra07327b)
Supplement: RA-009-C9RA07327B-s5889 [file RA-009-C9RA07327B-s5889.xyz]

   68
jmolscript: load "" {1 1 1} spacegroup "x,y,z" unitcell [{      9.818400     0.000000     0.000000 }, {     -4.246563     8.852552     0.000000 }, {      4.367221     3.430910    12.042685 }]
Yb     0.328775     4.781729     0.042029     1.351283
Yb     1.443557     4.080037     5.979314     1.351119
Yb     9.610283     7.501733    12.000656     1.351285
Yb     8.495501     8.203425     6.063371     1.351121
H     10.170341     0.976109     1.797973     0.159372
H      5.638056     7.335134     2.159253     0.161224
H      7.820692     2.454971     4.223370     0.159062
H      5.696037     1.118883     3.862089     0.161470
H     -0.231283    11.307353    10.244712     0.159368
H      4.301002     4.948328     9.883432     0.161222
H      2.118366     9.828491     7.819315     0.159059
H      8.489584     2.312027     8.180596     0.161469
C      7.860992     2.207162     0.479299     0.568723
C      3.780838     7.599367     1.318674     0.123970
C      9.425752     0.463414     1.580000    -0.173245
C      3.067909     6.320232     1.157302     0.581224
C      5.018807     7.917704     1.783522    -0.171612
C      0.073655     4.566180     3.191312     0.498221
C      8.279736     0.899222     1.009177     0.116368
C      5.682892     9.757778     5.542044     0.571132
C      2.490974     8.411189     4.702668     0.124866
C      7.680473     1.561880     4.441342    -0.172072
C      1.646018     7.215150     4.864040     0.579954
C      2.242565     9.665065     4.237821    -0.172658
C      1.359575     3.756819     2.830031     0.498514
C      4.322507     9.569637     5.012165     0.114540
C      2.078066    10.076300    11.563386     0.568715
C      6.158220     4.684095    10.724011     0.123979
C      4.759869     2.967496    10.462685    -0.173244
C      6.871149     5.963230    10.885383     0.581224
C      4.920251     4.365758    10.259163    -0.171613
C      9.865403     7.717282     8.851373     0.498230
C      1.659322    11.384240    11.033508     0.116382
C      4.256166     2.525684     6.500641     0.571122
C      7.448084     3.872273     7.340017     0.124872
C      2.258585    10.721582     7.601343    -0.172071
C      8.293040     5.068312     7.178645     0.579956
C      7.696493     2.618397     7.804864    -0.172659
C      8.579483     8.526643     9.212654     0.498528
C      5.616551     2.713825     7.030520     0.114550
O     -1.119785     3.132199     0.485320    -0.586338
O      6.666348     2.308970     0.072256    -0.551611
O     -0.539511     5.091779     2.230305    -0.431785
O      3.782716     5.286962     1.138034    -0.559142
O      3.141719     8.718486     0.856235    -0.097647
O      1.815788     6.333384     1.035671    -0.533710
O      9.565274     4.596344     4.384742    -0.455432
O     10.401214     2.060539     5.536022    -0.587080
O      6.291378     8.724681     5.949086    -0.552561
O      2.098664     3.431288     3.791037    -0.431736
O      0.405230     7.412740     4.883309    -0.558366
O      3.776427     8.318966     5.165108    -0.097042
O      2.199431     6.091888     4.985672    -0.533629
O      1.528115     3.475243     1.636601    -0.455392
O     11.058843     9.151263    11.557365    -0.586342
O      3.272710     9.974492    11.970429    -0.551603
O     10.478569     7.191683     9.812380    -0.431776
O      6.156342     6.996500    10.904651    -0.559142
O      6.797339     3.564976    11.186450    -0.097654
O      8.123270     5.950078    11.007014    -0.533719
O      0.373784     7.687118     7.657943    -0.455435
O     -0.462156    10.222923     6.506663    -0.587080
O      3.647680     3.558781     6.093599    -0.552551
O      7.840394     8.852174     8.251648    -0.431727
O      9.533828     4.870722     7.159376    -0.558369
O      6.162631     3.964496     6.877577    -0.097045
O      7.739627     6.191574     7.057013    -0.533641
O      8.410943     8.808219    10.406084    -0.455395

The following XYZ coordinates are in angstroms. Other properties are in atomic units.
The sperically averaged electron density of each atom fit to a function of the form exp(a - br)
eigen_1, eigen_2 and eigen_3 are the three eigenvalues of traceless quadrupole moment tensor
  atom number  atomic symbol              X              Y              Z     net charge C6 coefficient C8 coefficient C10 coefficient fluctuating dipole atomic polarizability isotropic forcefield polarizability              a              b squared Pearson coefficient          <r^3>          <r^4>         wp_QDO          m_QDO          q_QDO       dipole_x       dipole_y       dipole_z         dipole            Qxy            Qxz            Qyz     Q(x^2-y^2)  Q(3z^2 - R^2)        eigen_1        eigen_2        eigen_3 static polarizability      alpha(xx)      alpha(xy)      alpha(xz)      alpha(yy)      alpha(yz)      alpha(zz) atomic spin moment
            1             Yb       0.328775       4.781729       0.042029       1.351283     164.226039 0.39775432E+04  0.14696444E+06                                21.550686                           18.684545       0.178917       1.822011                    0.999266      78.290971     202.665424       0.503648       0.329141      -1.248991      -0.009420       0.026395      -0.058741       0.065084       0.065565       0.006103      -0.048333      -0.035516       0.363950      -0.133343      -0.001815       0.135158             23.774708      26.802539      -1.355580      -0.069314      23.808187      -0.295491      20.713398           0.007988
            2             Yb       1.443557       4.080037       5.979314       1.351119     164.360559 0.39814920E+04  0.14714877E+06                                21.563193                           18.694636       0.176903       1.821285                    0.999279      78.316503     202.766630       0.503473       0.329169      -1.248947       0.027989       0.003051       0.057644       0.064153       0.054733       0.046597       0.016074      -0.079798       0.364690      -0.133284      -0.002473       0.135758             23.789037      25.446145      -2.022897       0.234535      25.196270       0.191886      20.724697           0.007919
            3             Yb       9.610283       7.501733      12.000656       1.351285     164.225456 0.39775263E+04  0.14696366E+06                                21.550648                           18.684515       0.178889       1.822005                    0.999266      78.290746     202.664727       0.503648       0.329141      -1.248991       0.009416      -0.026390       0.058722       0.065065       0.065559       0.006104      -0.048336      -0.035522       0.363982      -0.133344      -0.001825       0.135169             23.774659      26.802536      -1.355549      -0.069357      23.808170      -0.295440      20.713271           0.007977
            4             Yb       8.495501       8.203425       6.063371       1.351121     164.360065 0.39814775E+04  0.14714810E+06                                21.563163                           18.694612       0.176875       1.821279                    0.999279      78.316291     202.765991       0.503473       0.329170      -1.248947      -0.027984      -0.003051      -0.057626       0.064134       0.054733       0.046599       0.016074      -0.079785       0.364719      -0.133285      -0.002482       0.135767             23.789000      25.446120      -2.022885       0.234473      25.196302       0.191902      20.724577           0.007906
            5              H      10.170341       0.976109       1.797973       0.159372       0.877204 0.61670479E+01  0.56981733E+02                                 1.547399                            1.483139      -0.844564       2.514276                    0.999667       3.142245       8.658452       0.495599       1.337574      -0.698039       0.035149       0.018386       0.010694       0.041084       0.000875       0.010622      -0.000074       0.010000      -0.029655      -0.014513      -0.000086       0.014599              1.563516       1.745791       0.374823       0.131720       1.580458       0.134641       1.364298          -0.000545
            6              H       5.638056       7.335134       2.159253       0.161224       0.890405 0.62653283E+01  0.57526758E+02                                 1.507946                            1.453610      -0.792541       2.542124                    0.999822       2.969846       7.889252       0.527469       1.264687      -0.715175       0.029453      -0.023197       0.018646       0.041872      -0.002849       0.009381      -0.008328       0.003502      -0.032533      -0.017040       0.002277       0.014762              1.512977       1.587909      -0.316121       0.175866       1.545692      -0.158781       1.405331          -0.000401
            7              H       7.820692       2.454971       4.223370       0.159062       0.879611 0.61899619E+01  0.57266563E+02                                 1.552584                            1.487729      -0.844400       2.514612                    0.999666       3.148913       8.692311       0.493744       1.340883      -0.697364       0.001103       0.039745      -0.010731       0.041183      -0.003386       0.004612      -0.009561      -0.007506      -0.029838      -0.014552      -0.000046       0.014597              1.568887       1.322890       0.171172      -0.064797       2.015385      -0.178156       1.368387          -0.000542
            8              H       5.696037       1.118883       3.862089       0.161470       0.889347 0.62559383E+01  0.57416158E+02                                 1.506418                            1.452268      -0.793451       2.541896                    0.999825       2.967762       7.880765       0.527876       1.264249      -0.715273      -0.033531       0.016641      -0.018817       0.041897      -0.003282       0.011491      -0.004675       0.001993      -0.032745      -0.016994       0.002299       0.014695              1.511404       1.798014      -0.213842       0.218775       1.332213      -0.089682       1.403987          -0.000399
            9              H      -0.231283      11.307353      10.244712       0.159368       0.877212 0.61671192E+01  0.56982527E+02                                 1.547405                            1.483145      -0.844566       2.514273                    0.999667       3.142257       8.658480       0.495599       1.337569      -0.698040      -0.035149      -0.018386      -0.010694       0.041084       0.000875       0.010622      -0.000074       0.010002      -0.029655      -0.014513      -0.000087       0.014600              1.563522       1.745799       0.374826       0.131722       1.580465       0.134642       1.364304          -0.000550
           10              H       4.301002       4.948328       9.883432       0.161222       0.890402 0.62652931E+01  0.57526295E+02                                 1.507937                            1.453601      -0.792537       2.542125                    0.999822       2.969834       7.889184       0.527474       1.264678      -0.715177      -0.029452       0.023197      -0.018646       0.041872      -0.002850       0.009381      -0.008328       0.003503      -0.032534      -0.017040       0.002277       0.014763              1.512968       1.587899      -0.316118       0.175865       1.545682      -0.158780       1.405322          -0.000399
           11              H       2.118366       9.828491       7.819315       0.159059       0.879618 0.61900188E+01  0.57267191E+02                                 1.552588                            1.487733      -0.844402       2.514610                    0.999666       3.148922       8.692328       0.493745       1.340878      -0.697365      -0.001103      -0.039745       0.010731       0.041183      -0.003387       0.004612      -0.009561      -0.007506      -0.029837      -0.014552      -0.000046       0.014598              1.568892       1.322893       0.171172      -0.064797       2.015391      -0.178158       1.368390          -0.000548
           12              H       8.489584       2.312027       8.180596       0.161469       0.889342 0.62558948E+01  0.57415613E+02                                 1.506408                            1.452260      -0.793449       2.541896                    0.999825       2.967749       7.880700       0.527880       1.264242      -0.715274       0.033531      -0.016641       0.018818       0.041897      -0.003283       0.011491      -0.004675       0.001994      -0.032746      -0.016994       0.002298       0.014696              1.511395       1.798001      -0.213840       0.218773       1.332205      -0.089681       1.403979          -0.000396
           13              C       7.860992       2.207162       0.479299       0.568723      24.419846 0.24868058E+03  0.51302356E+04                                 7.625914                            5.534583       0.127568       2.099222                    0.999493      22.279231      61.780688       0.642764       0.461912      -1.027717      -0.018489       0.067863      -0.038111       0.079997      -0.000051      -0.021727       0.055620       0.002258       0.274704      -0.068835      -0.044966       0.113801              8.851351       9.686202      -0.577672       1.916612      11.459712      -2.146926       5.408141          -0.003388
           14              C       3.780838       7.599367       1.318674       0.123970      34.805168 0.41736558E+03  0.96945734E+04                                 9.504990                            6.960422       0.003506       2.016683                    0.999650      26.402092      74.987713       0.605771       0.435297      -1.054433      -0.011793       0.079009      -0.022151       0.082899      -0.041156      -0.006833      -0.014862      -0.010301       0.043573      -0.052122       0.015640       0.036482             11.349842      10.244857       5.454527       1.237024      18.070647       0.887707       5.734022           0.087610
           15              C       9.425752       0.463414       1.580000      -0.173245      29.500378 0.46684144E+03  0.11210426E+05                                 8.387367                            7.301054       0.003665       1.971658                    0.999125      30.250105      88.866523       0.595690       0.428187      -1.053246       0.037729      -0.038772       0.013554       0.055772      -0.005212       0.004920      -0.006670       0.001538      -0.024922      -0.011716      -0.000871       0.012587              8.823204       9.157286       1.422749       1.441325      11.176125      -0.287096       6.136200           0.022507
           16              C       3.067909       6.320232       1.157302       0.581224      23.840661 0.25514176E+03  0.53245102E+04                                 7.712335                            5.724397      -0.131296       2.019755                    0.999123      22.586112      64.053017       0.609395       0.481625      -1.011855      -0.034753      -0.074791      -0.003886       0.082562      -0.006404      -0.010986      -0.030609      -0.005764       0.324427      -0.065475      -0.048888       0.114363              8.934890      10.264018       2.167553      -0.220720      11.898119       1.107959       4.642533          -0.004863
           17              C       5.018807       7.917704       1.783522      -0.171612      29.244681 0.45704055E+03  0.10899785E+05                                 8.290816                            7.194321       0.134878       2.015705                    0.999227      29.926338      87.162530       0.604765       0.424674      -1.057085       0.039395       0.035404       0.012873       0.054508       0.007833       0.002102      -0.008198       0.006464       0.008788      -0.013829       0.004376       0.009452              8.695303       8.994003       0.171786       1.490708      11.013809      -0.668137       6.078098           0.027749
           18              C       0.073655       4.566180       3.191312       0.498221      23.210044 0.28070268E+03  0.59734170E+04                                 7.412339                            5.941453      -0.002354       2.050169                    0.998927      23.267115      65.691978       0.610323       0.471596      -1.021624      -0.072425       0.054575       0.024241       0.093869       0.083785       0.006601       0.025556      -0.073346      -0.246987      -0.087118      -0.048381       0.135499              8.161757       6.576919      -1.305650      -0.195862       5.608599      -0.593389      12.299752           0.069367
           19              C       8.279736       0.899222       1.009177       0.116368      33.681972 0.41966356E+03  0.97507365E+04                                 9.227889                            6.945669      -0.025183       2.002276                    0.999684      26.482591      74.960466       0.611521       0.431080      -1.058152      -0.031687      -0.076640       0.000686       0.082935       0.039810      -0.004838       0.022159       0.007501      -0.023027      -0.046473       0.000048       0.046425             10.822774       8.244462      -2.009315       1.686607      17.580262      -3.622625       6.643598           0.093812
           20              C       5.682892       9.757778       5.542044       0.571132      24.363455 0.24801095E+03  0.51129710E+04                                 7.615329                            5.527785       0.125799       2.099096                    0.999458      22.245462      61.666153       0.643044       0.462022      -1.027656       0.068276       0.012442       0.037734       0.078995      -0.001138      -0.059084      -0.005298      -0.002080       0.273559      -0.068844      -0.044337       0.113181              8.838439      11.559770       0.328254       2.759832       9.554390      -0.798631       5.401158          -0.003415
           21              C       2.490974       8.411189       4.702668       0.124866      34.789607 0.41712695E+03  0.96877744E+04                                 9.502965                            6.958982       0.004548       2.017111                    0.999627      26.393910      74.962878       0.605753       0.435366      -1.054377       0.075296       0.023838       0.021856       0.081948      -0.021715       0.010152       0.012667       0.069496       0.043726      -0.051672       0.015868       0.035804             11.347380      12.351046       6.464732      -0.265384      15.958145      -1.498736       5.732948           0.087506
           22              C       7.680473       1.561880       4.441342      -0.172072      29.464686 0.46599474E+03  0.11184362E+05                                 8.377170                            7.290643       0.008213       1.973216                    0.999120      30.227781      88.761217       0.596615       0.427742      -1.053581      -0.051236       0.016595      -0.012910       0.055383      -0.003039       0.008201      -0.002105       0.006621      -0.025288      -0.011940      -0.000215       0.012155              8.813006       9.673242       1.676153       0.880185      10.637842      -1.176199       6.127935           0.022499
           23              C       1.646018       7.215150       4.864040       0.579954      23.868111 0.25549057E+03  0.53334688E+04                                 7.716653                            5.727251      -0.132911       2.019097                    0.999113      22.603239      64.106107       0.609428       0.481447      -1.011975      -0.052182      -0.064560       0.004544       0.083136      -0.001951       0.022557       0.023398       0.013975       0.325653      -0.065970      -0.048761       0.114731              8.940135       9.907600       1.995306      -1.095203      12.267918      -0.280435       4.644887          -0.004849
           24              C       2.242565       9.665065       4.237821      -0.172658      29.264928 0.45747702E+03  0.10912652E+05                                 8.294853                            7.198145       0.131026       2.014465                    0.999233      29.937475      87.200965       0.604563       0.424721      -1.057070       0.014511       0.050825      -0.013168       0.054471       0.002986       0.007946       0.001426      -0.016507       0.007854      -0.013690       0.004240       0.009450              8.699588      10.506153       0.898685       1.246251       9.511906      -1.055169       6.080706           0.027748
           25              C       1.359575       3.756819       2.830031       0.498514      23.198297 0.28052958E+03  0.59688361E+04                                 7.409966                            5.939669      -0.005286       2.049484                    0.998912      23.260406      65.668947       0.610405       0.471604      -1.021616       0.079980      -0.040840      -0.023704       0.092879       0.080783      -0.020990      -0.017054      -0.084624      -0.248079      -0.087828      -0.047687       0.135515              8.159033       6.806110      -1.194533       0.450491       5.375771       0.432611      12.295219           0.069440
           26              C       4.322507       9.569637       5.012165       0.114540      33.707812 0.42008590E+03  0.97625499E+04                                 9.231262                            6.948403      -0.029414       2.000876                    0.999666      26.493408      74.987365       0.611530       0.430986      -1.058259      -0.055306      -0.061814      -0.001087       0.082952       0.022440      -0.022792      -0.005468      -0.069031      -0.020059      -0.048135       0.000828       0.047307             10.826520      17.406499       2.380918       3.997754       8.426734       0.044925       6.646326           0.093759
           27              C       2.078066      10.076300      11.563386       0.568715      24.419672 0.24867871E+03  0.51301876E+04                                 7.625882                            5.534562       0.127551       2.099221                    0.999493      22.279139      61.780391       0.642765       0.461912      -1.027717       0.018488      -0.067864       0.038108       0.079997      -0.000051      -0.021721       0.055616       0.002255       0.274679      -0.068828      -0.044962       0.113791              8.851314       9.686170      -0.577674       1.916607      11.459647      -2.146918       5.408125          -0.003403
           28              C       6.158220       4.684095      10.724011       0.123979      34.804737 0.41735982E+03  0.96944128E+04                                 9.504957                            6.960405       0.003491       2.016681                    0.999650      26.401868      74.987139       0.605767       0.435301      -1.054430       0.011791      -0.079010       0.022149       0.082898      -0.041158      -0.006841      -0.014859      -0.010297       0.043602      -0.052129       0.015653       0.036476             11.349797      10.244822       5.454499       1.237022      18.070557       0.887708       5.734011           0.087630
           29              C       4.759869       2.967496      10.462685      -0.173244      29.500179 0.46683743E+03  0.11210308E+05                                 8.387345                            7.301035       0.003650       1.971656                    0.999125      30.249943      88.866025       0.595689       0.428188      -1.053245      -0.037726       0.038768      -0.013551       0.055766      -0.005213       0.004918      -0.006670       0.001536      -0.024906      -0.011710      -0.000874       0.012585              8.823180       9.157270       1.422743       1.441325      11.176079      -0.287096       6.136192           0.022512
           30              C       6.871149       5.963230      10.885383       0.581224      23.840568 0.25514081E+03  0.53244848E+04                                 7.712318                            5.724388      -0.131295       2.019757                    0.999122      22.586046      64.052783       0.609395       0.481626      -1.011855       0.034755       0.074792       0.003884       0.082564      -0.006404      -0.010986      -0.030609      -0.005764       0.324426      -0.065475      -0.048888       0.114363              8.934868      10.263991       2.167537      -0.220719      11.898082       1.107962       4.642530          -0.004867
           31              C       4.920251       4.365758      10.259163      -0.171613      29.244518 0.45703752E+03  0.10899692E+05                                 8.290785                            7.194297       0.134882       2.015708                    0.999227      29.926195      87.161956       0.604766       0.424674      -1.057085      -0.039392      -0.035400      -0.012873       0.054503       0.007832       0.002100      -0.008198       0.006465       0.008800      -0.013828       0.004375       0.009453              8.695269       8.993966       0.171790       1.490703      11.013757      -0.668133       6.078084           0.027760
           32              C       9.865403       7.717282       8.851373       0.498230      23.209185 0.28069055E+03  0.59730950E+04                                 7.412206                            5.941360      -0.002338       2.050184                    0.998927      23.266414      65.689674       0.610322       0.471601      -1.021621       0.072393      -0.054556      -0.024238       0.093833       0.083748       0.006591       0.025559      -0.073315      -0.246991      -0.087121      -0.048338       0.135459              8.161606       6.576794      -1.305616      -0.195855       5.608500      -0.593383      12.299523           0.069373
           33              C       1.659322      11.384240      11.033508       0.116382      33.681394 0.41965493E+03  0.97504973E+04                                 9.227853                            6.945646      -0.025209       2.002272                    0.999684      26.482269      74.959690       0.611515       0.431086      -1.058147       0.031685       0.076639      -0.000688       0.082933       0.039809      -0.004846       0.022165       0.007506      -0.022999      -0.046482       0.000063       0.046419             10.822731       8.244444      -2.009317       1.686608      17.580166      -3.622615       6.643582           0.093827
           34              C       4.256166       2.525684       6.500641       0.571122      24.363419 0.24801061E+03  0.51129630E+04                                 7.615323                            5.527781       0.125781       2.099092                    0.999458      22.245452      61.666141       0.643045       0.462022      -1.027656      -0.068276      -0.012443      -0.037732       0.078995      -0.001137      -0.059079      -0.005301      -0.002078       0.273536      -0.068838      -0.044334       0.113172              8.838434      11.559761       0.328245       2.759836       9.554382      -0.798631       5.401160          -0.003430
           35              C       7.448084       3.872273       7.340017       0.124872      34.789375 0.41712385E+03  0.96876871E+04                                 9.502944                            6.958971       0.004544       2.017111                    0.999627      26.393787      74.962541       0.605752       0.435368      -1.054376      -0.075297      -0.023838      -0.021854       0.081948      -0.021717       0.010148       0.012670       0.069497       0.043742      -0.051676       0.015876       0.035800             11.347352      12.351010       6.464708      -0.265387      15.958103      -1.498737       5.732943           0.087518
           36              C       2.258585      10.721582       7.601343      -0.172071      29.464541 0.46599170E+03  0.11184272E+05                                 8.377155                            7.290629       0.008202       1.973215                    0.999119      30.227662      88.760857       0.596614       0.427743      -1.053580       0.051233      -0.016595       0.012908       0.055379      -0.003039       0.008200      -0.002104       0.006624      -0.025275      -0.011936      -0.000218       0.012154              8.812990       9.673217       1.676140       0.880187      10.637822      -1.176199       6.127932           0.022501
           37              C       8.293040       5.068312       7.178645       0.579956      23.868079 0.25549026E+03  0.53334603E+04                                 7.716647                            5.727248      -0.132909       2.019098                    0.999113      22.603213      64.106007       0.609428       0.481448      -1.011975       0.052183       0.064562      -0.004542       0.083138      -0.001952       0.022556       0.023398       0.013976       0.325655      -0.065971      -0.048760       0.114731              8.940126       9.907592       1.995298      -1.095206      12.267897      -0.280437       4.644890          -0.004849
           38              C       7.696493       2.618397       7.804864      -0.172659      29.264843 0.45747541E+03  0.10912600E+05                                 8.294831                            7.198128       0.131032       2.014467                    0.999233      29.937394      87.200585       0.604565       0.424720      -1.057071      -0.014510      -0.050823       0.013168       0.054469       0.002985       0.007946       0.001427      -0.016506       0.007859      -0.013689       0.004240       0.009450              8.699564      10.506115       0.898683       1.246246       9.511880      -1.055168       6.080698           0.027756
           39              C       8.579483       8.526643       9.212654       0.498528      23.197373 0.28051649E+03  0.59684887E+04                                 7.409819                            5.939565      -0.005270       2.049501                    0.998912      23.259660      65.666486       0.610405       0.471609      -1.021613      -0.079949       0.040819       0.023701       0.092843       0.080747      -0.020997      -0.017046      -0.084585      -0.248083      -0.087832      -0.047644       0.135475              8.158867       6.805969      -1.194500       0.450489       5.375668       0.432602      12.294965           0.069446
           40              C       5.616551       2.713825       7.030520       0.114550      33.707453 0.42008033E+03  0.97623955E+04                                 9.231242                            6.948388      -0.029431       2.000874                    0.999666      26.493202      74.986878       0.611526       0.430990      -1.058256       0.055305       0.061812       0.001088       0.082950       0.022438      -0.022797      -0.005466      -0.069032      -0.020044      -0.048140       0.000836       0.047304             10.826497      17.406457       2.380898       3.997753       8.426713       0.044922       6.646321           0.093764
           41              O      -1.119785       3.132199       0.485320      -0.586338      41.790717 0.62488801E+03  0.15575466E+05                                 9.492312                            7.759208       0.235084       2.113047                    0.996656      28.352910      75.537576       0.680148       0.361297      -1.138791      -0.056786      -0.039843       0.023551       0.073258       0.033143      -0.023145       0.029247       0.009599       0.113259      -0.065779       0.014551       0.051229             10.450384      11.251451       5.450762       0.587510      13.818326       0.050309       6.281375           0.062225
           42              O       6.666348       2.308970       0.072256      -0.551611      36.939689 0.49150128E+03  0.11510497E+05                                 8.719452                            6.774021       0.468426       2.207268                    0.997724      26.898424      68.943109       0.747028       0.350106      -1.150430       0.046321      -0.028747      -0.040542       0.067939      -0.011111       0.009418       0.025195       0.115529       0.106608      -0.082335       0.034346       0.047989             10.093785      14.879464      -3.888465       4.034555       8.245406      -2.004968       7.156484           0.069224
           43              O      -0.539511       5.091779       2.230305      -0.431785      30.655079 0.45532527E+03  0.10491324E+05                                 7.747748                            6.614364       0.325052       2.178976                    0.998078      25.869355      66.384880       0.737754       0.360318      -1.138934      -0.030145       0.015765       0.052257       0.062354       0.026918       0.036320      -0.025729      -0.018852      -0.005187      -0.061052       0.029385       0.031667              8.417640       6.843135      -1.102204       2.615656       6.477293      -1.997443      11.932492           0.183867
           44              O       3.782716       5.286962       1.138034      -0.559142      33.698924 0.52399923E+03  0.12509381E+05                                 8.235471                            7.077500       0.480520       2.212371                    0.996371      27.328656      71.461441       0.715716       0.358476      -1.140015      -0.073330       0.027958       0.025221       0.082432      -0.041881      -0.019796      -0.018393      -0.025386       0.077054      -0.064602       0.029134       0.035468              8.904946       8.461115      -2.907255      -1.836028      11.583162       1.634196       6.670562           0.103137
           45              O       3.141719       8.718486       0.856235      -0.097647      21.301339 0.30715902E+03  0.64390547E+04                                 6.117672                            5.428663       0.125721       2.165576                    0.999140      22.094765      54.773203       0.812070       0.359794      -1.134924       0.137897      -0.008327       0.056833       0.149382       0.019691       0.000164      -0.026009      -0.161492      -0.172752      -0.062675      -0.053072       0.115747              6.510679       5.345875       0.766452       0.344854      10.021273      -0.778303       4.164888          -0.003189
           46              O       1.815788       6.333384       1.035671      -0.533710      35.892247 0.53472023E+03  0.12837615E+05                                 8.696562                            7.209098       0.406145       2.193593                    0.995912      27.231591      71.545304       0.699974       0.364474      -1.134633       0.026284       0.014496       0.022880       0.037742      -0.019210      -0.007933      -0.007300       0.127851       0.103109      -0.084526       0.032305       0.052222              9.660568      15.308480       3.313635       0.191813       7.752859       0.292803       5.920366           0.076138
           47              O       9.565274       4.596344       4.384742      -0.455432      34.308077 0.51362776E+03  0.12227131E+05                                 8.463905                            7.118218       0.225451       2.138238                    0.997615      26.664493      70.120893       0.695512       0.369935      -1.128634      -0.042437       0.037244      -0.040343       0.069394       0.021555      -0.015700       0.007814      -0.040978       0.058097      -0.044243       0.019848       0.024395              9.380941       6.386366       0.271213      -1.961893       6.607126       0.217536      15.149332           0.173985
           48              O      10.401214       2.060539       5.536022      -0.587080      41.795291 0.62504715E+03  0.15579608E+05                                 9.490600                            7.758428       0.240921       2.114672                    0.996727      28.357988      75.538601       0.680450       0.361132      -1.138980      -0.010815      -0.068118      -0.022758       0.072629       0.016289      -0.036638       0.007462      -0.057261       0.114358      -0.065459       0.013778       0.051681             10.447902       9.084148       4.409831       0.208816      15.979105      -0.551275       6.280455           0.062300
           49              O       6.291378       8.724681       5.949086      -0.552561      37.005648 0.49252614E+03  0.11541048E+05                                 8.731707                            6.782663       0.466003       2.206267                    0.997643      26.915603      69.017314       0.746256       0.350270      -1.150241      -0.046017       0.028651       0.040409       0.067611      -0.051802      -0.018478      -0.019640      -0.054814       0.108918      -0.082455       0.034065       0.048390             10.108936      12.540429      -5.029302       3.559306      10.620179      -2.774789       7.166202           0.069412
           50              O       2.098664       3.431288       3.791037      -0.431736      30.641582 0.45505390E+03  0.10483283E+05                                 7.744735                            6.611670       0.327247       2.179722                    0.998109      25.865743      66.365264       0.738042       0.360239      -1.139021       0.027490      -0.020627      -0.052337       0.062612       0.024516       0.038748      -0.021568      -0.030562      -0.006070      -0.061142       0.029898       0.031244              8.414464       7.402248      -0.832264       2.931556       5.912392      -1.494048      11.928753           0.183409
           51              O       0.405230       7.412740       4.883309      -0.558366      33.725198 0.52447743E+03  0.12524515E+05                                 8.242537                            7.083049       0.478151       2.211581                    0.996291      27.331831      71.496439       0.715035       0.358711      -1.139750       0.057879      -0.054110      -0.025509       0.083238      -0.016975       0.007761       0.025664       0.081618       0.076086      -0.064786       0.029766       0.035020              8.913033      13.279208      -0.602521      -2.270426       6.783678       0.949686       6.676212           0.103226
           52              O       3.776427       8.318966       5.165108      -0.097042      21.287685 0.30691954E+03  0.64326670E+04                                 6.114697                            5.426264       0.125175       2.165457                    0.999156      22.087642      54.746585       0.812327       0.359756      -1.134973      -0.067103       0.121537      -0.057312       0.150196       0.075470       0.023978       0.010663       0.069347      -0.173517      -0.063377      -0.052473       0.115850              6.507292       8.544502       2.300801       0.850466       6.814142       0.025595       4.163233          -0.003202
           53              O       2.199431       6.091888       4.985672      -0.533629      35.846367 0.53386927E+03  0.12811354E+05                                 8.686872                            7.201476       0.409487       2.194964                    0.995948      27.218841      71.482237       0.700659       0.364283      -1.134846       0.002063       0.029275      -0.022848       0.037193      -0.061042       0.003297       0.010107      -0.049860       0.104604      -0.083962       0.032748       0.051214              9.649327       6.575166      -0.873880      -0.180489      16.458448      -0.299530       5.914368           0.076271
           54              O       1.528115       3.475243       1.636601      -0.455392      34.357315 0.51458428E+03  0.12256313E+05                                 8.473813                            7.126485       0.220321       2.136092                    0.997582      26.682588      70.200181       0.694828       0.370106      -1.128438       0.051625      -0.022276       0.040521       0.069306       0.029385      -0.013975       0.010566      -0.007948       0.058105      -0.044147       0.019654       0.024493              9.392007       6.361588       0.255875      -1.046279       6.646566       1.676819      15.167868           0.173865
           55              O      11.058843       9.151263      11.557365      -0.586342      41.790706 0.62488824E+03  0.15575491E+05                                 9.492370                            7.759254       0.235078       2.113042                    0.996656      28.352831      75.537687       0.680139       0.361301      -1.138786       0.056788       0.039848      -0.023555       0.073264       0.033123      -0.023138       0.029242       0.009619       0.113207      -0.065753       0.014542       0.051211             10.450448      11.251541       5.450796       0.587511      13.818393       0.050301       6.281409           0.062225
           56              O       3.272710       9.974492      11.970429      -0.551603      36.939891 0.49150340E+03  0.11510575E+05                                 8.719559                            6.774093       0.468396       2.207260                    0.997724      26.898240      68.943046       0.747014       0.350112      -1.150423      -0.046320       0.028754       0.040538       0.067939      -0.011092       0.009413       0.025181       0.115500       0.106561      -0.082304       0.034330       0.047974             10.093920      14.879668      -3.888530       4.034624       8.245516      -2.005009       7.156577           0.069244
           57              O      10.478569       7.191683       9.812380      -0.431776      30.653512 0.45529699E+03  0.10490534E+05                                 7.747630                            6.614278       0.325051       2.178992                    0.998078      25.868159      66.381859       0.737738       0.360331      -1.138922       0.030174      -0.015780      -0.052268       0.062381       0.026844       0.036252      -0.025684      -0.018770      -0.005238      -0.060921       0.029310       0.031611              8.417507       6.843031      -1.102177       2.615598       6.477201      -1.997400      11.932288           0.183878
           58              O       6.156342       6.996500      10.904651      -0.559142      33.698590 0.52399276E+03  0.12509183E+05                                 8.235406                            7.077447       0.480538       2.212379                    0.996371      27.328541      71.460940       0.715720       0.358475      -1.140016       0.073331      -0.027955      -0.025223       0.082433      -0.041881      -0.019798      -0.018394      -0.025391       0.077051      -0.064604       0.029135       0.035469              8.904874       8.461042      -2.907233      -1.836008      11.583056       1.634183       6.670523           0.103133
           59              O       6.797339       3.564976      11.186450      -0.097654      21.301235 0.30715731E+03  0.64390081E+04                                 6.117647                            5.428643       0.125745       2.165587                    0.999140      22.094693      54.772922       0.812073       0.359793      -1.134925      -0.137896       0.008326      -0.056835       0.149381       0.019689       0.000164      -0.026010      -0.161494      -0.172754      -0.062676      -0.053073       0.115748              6.510650       5.345853       0.766445       0.344853      10.021222      -0.778299       4.164874          -0.003195
           60              O       8.123270       5.950078      11.007014      -0.533719      35.892440 0.53472400E+03  0.12837730E+05                                 8.696597                            7.209127       0.406137       2.193589                    0.995912      27.231674      71.545619       0.699972       0.364474      -1.134633      -0.026284      -0.014496      -0.022883       0.037744      -0.019210      -0.007934      -0.007296       0.127855       0.103115      -0.084528       0.032305       0.052223              9.660606      15.308531       3.313647       0.191816       7.752891       0.292813       5.920395           0.076118
           61              O       0.373784       7.687118       7.657943      -0.455435      34.306959 0.51360831E+03  0.12226553E+05                                 8.463756                            7.118107       0.225532       2.138272                    0.997615      26.663936      70.119122       0.695514       0.369937      -1.128632       0.042445      -0.037253       0.040336       0.069401       0.021515      -0.015697       0.007809      -0.040973       0.058050      -0.044205       0.019824       0.024382              9.380767       6.386257       0.271211      -1.961846       6.607017       0.217529      15.149026           0.174009
           62              O      -0.462156      10.222923       6.506663      -0.587080      41.795255 0.62504667E+03  0.15579608E+05                                 9.490643                            7.758462       0.240920       2.114670                    0.996728      28.357913      75.538659       0.680443       0.361135      -1.138977       0.010819       0.068122       0.022762       0.072635       0.016272      -0.036631       0.007458      -0.057245       0.114312      -0.065436       0.013770       0.051666             10.447950       9.084181       4.409841       0.208823      15.979189      -0.551269       6.280479           0.062309
           63              O       3.647680       3.558781       6.093599      -0.552551      37.005770 0.49252708E+03  0.11541090E+05                                 8.731786                            6.782716       0.465980       2.206260                    0.997643      26.915437      69.017208       0.746244       0.350274      -1.150236       0.046022      -0.028647      -0.040405       0.067611      -0.051783      -0.018469      -0.019632      -0.054823       0.108877      -0.082429       0.034052       0.048377             10.109038      12.540564      -5.029361       3.559359      10.620278      -2.774824       7.166273           0.069441
           64              O       7.840394       8.852174       8.251648      -0.431727      30.640032 0.45502599E+03  0.10482503E+05                                 7.744623                            6.611587       0.327246       2.179738                    0.998109      25.864548      66.362258       0.738024       0.360252      -1.139008      -0.027516       0.020646       0.052348       0.062640       0.024437       0.038678      -0.021526      -0.030499      -0.006121      -0.061011       0.029824       0.031188              8.414336       7.402136      -0.832243       2.931494       5.912314      -1.494015      11.928556           0.183421
           65              O       9.533828       4.870722       7.159376      -0.558369      33.724925 0.52447200E+03  0.12524347E+05                                 8.242472                            7.082995       0.478170       2.211588                    0.996291      27.331773      71.496056       0.715040       0.358709      -1.139752      -0.057876       0.054112       0.025510       0.083238      -0.016973       0.007762       0.025666       0.081632       0.076094      -0.064793       0.029768       0.035025              8.912959      13.279091      -0.602519      -2.270405       6.783616       0.949673       6.676172           0.103218
           66              O       6.162631       3.964496       6.877577      -0.097045      21.287620 0.30691843E+03  0.64326367E+04                                 6.114680                            5.426251       0.125193       2.165464                    0.999156      22.087596      54.746402       0.812329       0.359756      -1.134974       0.067102      -0.121536       0.057313       0.150195       0.075469       0.023979       0.010664       0.069350      -0.173518      -0.063377      -0.052474       0.115851              6.507274       8.544477       2.300792       0.850464       6.814121       0.025596       4.163224          -0.003205
           67              O       7.739627       6.191574       7.057013      -0.533641      35.846671 0.53387492E+03  0.12811522E+05                                 8.686913                            7.201508       0.409480       2.194960                    0.995948      27.218999      71.482729       0.700658       0.364283      -1.134847      -0.002062      -0.029274       0.022851       0.037194      -0.061046       0.003297       0.010105      -0.049871       0.104621      -0.083970       0.032753       0.051217              9.649372       6.575195      -0.873879      -0.180496      16.458522      -0.299538       5.914399           0.076245
           68              O       8.410943       8.808219      10.406084      -0.455395      34.356203 0.51456497E+03  0.12255740E+05                                 8.473668                            7.126378       0.220400       2.136125                    0.997581      26.682024      70.198406       0.694829       0.370108      -1.128436      -0.051637       0.022279      -0.040515       0.069312       0.029358      -0.013969       0.010565      -0.007888       0.058058      -0.044109       0.019630       0.024479              9.391837       6.361484       0.255873      -1.046252       6.646459       1.676783      15.167570           0.173885

******************************************************
Auxiliary information for the entire system
The total spin magnetic moment of the unit cell is   3.860427
The total net atomic charge of the unit cell is   -0.000000
Accuracy of reproducing the electrostatic potential in the unit cell:
  The inner radius (bohr) =    5.0000
  The outer radius (bohr) =   12.0000
  Valid grid points have density less than (e/(bohr^3)) =    0.0001
  The number of valid grid points were=         7836
  The rms potential error without charges in kcal/mol is=     10.02037
  The rms potential error with partial charges in kcal/mol is=      2.42889
  The RRMSE value at monopole order=      0.24239
  The rms potential error with partial charges and cloud penetration in kcal/mol is=      2.40909
  The RRMSE value at monopole order with cloud penetration is=      0.24042
  The rms potential error with partial charges and atomic dipoles in kcal/mol is=      0.91071
  The RRMSE value at dipole order=      0.09089
  The rms potential error with partial charges, atomic dipoles and cloud penetration in kcal/mol is=      0.87602
  The RRMSE value at dipole order with cloud penetration=      0.08742

******************************************************
The electron densities and ab initio electrostatic potential were computed in VASP using the PBE functional and
projector augmented wave method. See the main text of the journal article for a description of computational details.
The atomic charges, dipoles, and quadrupoles were computed with the DDEC6 method as described in
(a) T. A. Manz and N. Gabaldon Limas, RSC Adv. 6 (2016) 47771-47801 DOI: 10.1039/c6ra04656h
(b) N. Gabaldon Limas and T. A. Manz, RSC Adv. 8 (2018) 2678-2707 DOI: 10.1039/c7ra11829e.
For each atom in the material, the electron cloud parameters were fit to the spherically averaged atom-in-material
electron density using radial positions for which this density was between 10^-4 and 10^-2 electrons per cubic bohr.
The polarizabilities, dispersion coefficients, and quantum Drude oscillator (QDO) parameters were fit using the MCLF method.
The magnetic structure of the system was optimized in VASP from the default ferromagnetic initial guess using spin polarization.
The atomic spin moments (ASMs) were computed on this optimized magnetic structure using the DDEC6 partition as inputs
to the method of T. A. Manz and D. S. Sholl, J. Chem. Theory Comput. 7 (2011) 4146-4164 DOI: 10.1021/ct200539n.
The RMSE and RRMSE were computed using a uniform grid with Ewald summation.
