# Supplementary material for: A collection of forcefield precursors for metal–organic frameworks
Source: RSC Adv. 2019 Nov 13;9(63):36492–507. doi: 10.1039/c9ra07327b (PMC9075174; doi:10.1039/c9ra07327b)
Supplement: RA-009-C9RA07327B-s5890 [file RA-009-C9RA07327B-s5890.xyz]

  344
jmolscript: load "" {1 1 1} spacegroup "x,y,z" unitcell [{     11.479000     0.000000     0.000000 }, {      0.000000    24.451000     0.000000 }, {      0.000000     0.000000    16.299000 }]
Fe     7.398904    11.107600     5.646789     0.879216
Fe     7.398904    13.343400     2.502711     0.879222
Fe     7.398904    23.333100    10.652211     0.879209
Fe     7.398904     1.117900    13.796289     0.879208
Fe     4.080096     1.117900     5.646789     0.879214
Fe     4.080096    23.333100     2.502711     0.879200
Fe     4.080096    13.343400    10.652211     0.879204
Fe     4.080096    11.107600    13.796289     0.879223
H      5.019767    12.558034     7.021609     0.108801
H      2.697565    12.570259     7.036278     0.131285
H      2.682642     9.765729     4.152985     0.126763
H      4.992217     9.760839     4.138316     0.105700
H      0.656599    12.809879     6.700519     0.130075
H      9.823728    12.814769     6.676070     0.103494
H      9.819137     9.440531     4.500154     0.108439
H      0.656599     9.413635     4.549051     0.127287
H      7.431505    15.008024     8.237515     0.118351
H      7.333933    16.017850     4.377911     0.115039
H      7.394772    18.264897     4.915778     0.118182
H      7.524484    16.739155     9.927721     0.108020
H      7.553182    18.971531    10.506335     0.115054
H      7.492343    19.993583     6.632063     0.118579
H      5.019767    11.892966     1.127891     0.108803
H      2.697565    11.880741     1.113222     0.131286
H      2.682642    14.685271     3.996515     0.126763
H      4.992217    14.690161     4.011184     0.105700
H      0.656599    11.641121     1.448981     0.130077
H      9.823728    11.636231     1.473430     0.103497
H      9.819137    15.010469     3.649346     0.108438
H      0.656599    15.037365     3.600449     0.127285
H      7.431505     9.442976    16.210985     0.118349
H      7.333933     8.433150     3.771589     0.115038
H      7.394772     6.186103     3.233722     0.118183
H      7.524484     7.711845    14.520779     0.108019
H      7.553182     5.479469    13.942165     0.115054
H      7.492343     4.457417     1.517437     0.118578
H      5.019767     0.332534     9.277391     0.108810
H      2.697565     0.344759     9.262722     0.131294
H      2.682642    21.991229    12.146015     0.126769
H      4.992217    21.986339    12.160684     0.105704
H      0.656599     0.584379     9.598481     0.130079
H      9.823728     0.589269     9.622930     0.103502
H      9.819137    21.666031    11.798846     0.108440
H      0.656599    21.639135    11.749949     0.127285
H      7.431505     2.782524     8.061485     0.118355
H      7.333933     3.792350    11.921089     0.115036
H      7.394772     6.039397    11.383222     0.118177
H      7.524484     4.513655     6.371279     0.108025
H      7.553182     6.746031     5.792665     0.115057
H      7.492343     7.768083     9.666937     0.118571
H      5.019767    24.118466    15.171109     0.108809
H      2.697565    24.106241    15.185778     0.131294
H      2.682642     2.459771    12.302485     0.126769
H      4.992217     2.464661    12.287816     0.105706
H      0.656599    23.866621    14.850019     0.130076
H      9.823728    23.861731    14.825570     0.103499
H      9.819137     2.784969    12.649654     0.108439
H      0.656599     2.811865    12.698551     0.127280
H      7.431505    21.668476     0.088015     0.118358
H      7.333933    20.658650    12.527411     0.115037
H      7.394772    18.411603    13.065278     0.118178
H      7.524484    19.937345     1.778221     0.108027
H      7.553182    17.704969     2.356835     0.115058
H      7.492343    16.682917    14.781563     0.118573
H      6.459233    24.118466     7.021609     0.108789
H      8.781435    24.106241     7.036278     0.131273
H      8.796358     2.459771     4.152985     0.126748
H      6.486783     2.464661     4.138316     0.105688
H     10.822401    23.866621     6.700519     0.130051
H      1.655272    23.861731     6.676070     0.103476
H      1.659863     2.784969     4.500154     0.108414
H     10.822401     2.811865     4.549051     0.127249
H      4.047495    21.668476     8.237515     0.118345
H      4.145067    20.658650     4.377911     0.115039
H      4.084228    18.411603     4.915778     0.118173
H      3.954515    19.937345     9.927721     0.108014
H      3.925818    17.704969    10.506335     0.115048
H      3.986657    16.682917     6.632063     0.118566
H      6.459233     0.332534     1.127891     0.108791
H      8.781435     0.344759     1.113222     0.131275
H      8.796358    21.991229     3.996515     0.126749
H      6.486783    21.986339     4.011184     0.105688
H     10.822401     0.584379     1.448981     0.130054
H      1.655272     0.589269     1.473430     0.103479
H      1.659863    21.666031     3.649346     0.108414
H     10.822401    21.639135     3.600449     0.127246
H      4.047495     2.782524    16.210985     0.118343
H      4.145067     3.792350     3.771589     0.115039
H      4.084228     6.039397     3.233722     0.118173
H      3.954515     4.513655    14.520779     0.108012
H      3.925818     6.746031    13.942165     0.115047
H      3.986657     7.768083     1.517437     0.118564
H      6.459233    11.892966     9.277391     0.108800
H      8.781435    11.880741     9.262722     0.131282
H      8.796358    14.685271    12.146015     0.126757
H      6.486783    14.690161    12.160684     0.105696
H     10.822401    11.641121     9.598481     0.130073
H      1.655272    11.636231     9.622930     0.103493
H      1.659863    15.010469    11.798846     0.108431
H     10.822401    15.037365    11.749949     0.127277
H      4.047495     9.442976     8.061485     0.118343
H      4.145067     8.433150    11.921089     0.115035
H      4.084228     6.186103    11.383222     0.118170
H      3.954515     7.711845     6.371279     0.108015
H      3.925818     5.479469     5.792665     0.115054
H      3.986657     4.457417     9.666937     0.118563
H      6.459233    12.558034    15.171109     0.108798
H      8.781435    12.570259    15.185778     0.131281
H      8.796358     9.765729    12.302485     0.126757
H      6.486783     9.760839    12.287816     0.105696
H     10.822401    12.809879    14.850019     0.130069
H      1.655272    12.814769    14.825570     0.103490
H      1.659863     9.440531    12.649654     0.108428
H     10.822401     9.413635    12.698551     0.127269
H      4.047495    15.008024     0.088015     0.118347
H      4.145067    16.017850    12.527411     0.115036
H      4.084228    18.264897    13.065278     0.118171
H      3.954515    16.739155     1.778221     0.108018
H      3.925818    18.971531     2.356835     0.115055
H      3.986657    19.993583    14.781563     0.118564
C      4.547980    12.000551     6.444625     0.097259
C      3.155577    12.010331     6.452774    -0.174473
C      2.450766    11.176552     5.587297     0.081820
C      3.149838    10.328102     4.725080    -0.191588
C      4.533057    10.323212     4.716931     0.088898
C      0.897658    11.110534     5.616635     0.091445
C      0.195143    12.132586     6.262076    -0.189770
C     10.288628    12.132586     6.249037     0.078131
C     10.282888    10.110488     4.951636     0.090813
C      0.193995    10.100708     4.971195    -0.187561
C      7.390180    13.893058     5.745397     0.595368
C      7.425765    15.660865     7.575775    -0.157121
C      7.379849    15.296546     6.239257    -0.042605
C      7.367222    16.272140     5.271097    -0.131178
C      7.403955    17.619391     5.584037    -0.151309
C      7.453315    17.976375     6.918925     0.097100
C      7.463646    17.003225     7.924574     0.091627
C      7.509562    17.389551     9.262722    -0.147126
C      7.533668    18.724576     9.608260    -0.114384
C      7.529076    19.707506     8.620541    -0.014763
C      7.492343    19.338296     7.290543    -0.190251
C      7.494639    21.223468     9.000308     0.577411
C      4.547980    12.450449     1.704875     0.097258
C      3.155577    12.440669     1.696726    -0.174474
C      2.450766    13.274448     2.562203     0.081819
C      3.149838    14.122898     3.424420    -0.191590
C      4.533057    14.127788     3.432569     0.088895
C      0.897658    13.340466     2.532865     0.091445
C      0.195143    12.318414     1.887424    -0.189771
C     10.288628    12.318414     1.900463     0.078131
C     10.282888    14.340512     3.197864     0.090812
C      0.193995    14.350292     3.178305    -0.187561
C      7.390180    10.557942     2.404102     0.595368
C      7.425765     8.790135     0.573725    -0.157123
C      7.379849     9.154454     1.910243    -0.042607
C      7.367222     8.178859     2.878403    -0.131179
C      7.403955     6.831609     2.565463    -0.151309
C      7.453315     6.474625     1.230574     0.097101
C      7.463646     7.447775     0.224926     0.091628
C      7.509562     7.061449    15.185778    -0.147127
C      7.533668     5.726424    14.840239    -0.114384
C      7.529076     4.743494    15.827959    -0.014766
C      7.492343     5.112704     0.858957    -0.190250
C      7.494639     3.227532    15.448192     0.577412
C      4.547980    24.226051     9.854375     0.097262
C      3.155577    24.235831     9.846226    -0.174469
C      2.450766    23.402052    10.711703     0.081821
C      3.149838    22.553602    11.573920    -0.191591
C      4.533057    22.548712    11.582069     0.088896
C      0.897658    23.336034    10.682365     0.091444
C      0.195143    24.358086    10.036924    -0.189763
C     10.288628    24.358086    10.049963     0.078138
C     10.282888    22.335988    11.347364     0.090813
C      0.193995    22.326208    11.327805    -0.187564
C      7.390180     1.667558    10.553602     0.595368
C      7.425765     3.435366     8.723225    -0.157119
C      7.379849     3.071046    10.059743    -0.042605
C      7.367222     4.046640    11.027903    -0.131179
C      7.403955     5.393891    10.714963    -0.151316
C      7.453315     5.750875     9.380074     0.097097
C      7.463646     4.777725     8.374426     0.091627
C      7.509562     5.164051     7.036278    -0.147121
C      7.533668     6.499076     6.690739    -0.114387
C      7.529076     7.482006     7.678459    -0.014769
C      7.492343     7.112796     9.008457    -0.190252
C      7.494639     8.997968     7.298692     0.577414
C      4.547980     0.224949    14.594125     0.097262
C      3.155577     0.215169    14.602274    -0.174468
C      2.450766     1.048948    13.736797     0.081822
C      3.149838     1.897398    12.874580    -0.191588
C      4.533057     1.902288    12.866431     0.088897
C      0.897658     1.114966    13.766135     0.091444
C      0.195143     0.092914    14.411576    -0.189762
C     10.288628     0.092914    14.398537     0.078138
C     10.282888     2.115011    13.101136     0.090814
C      0.193995     2.124792    13.120695    -0.187562
C      7.390180    22.783442    13.894898     0.595366
C      7.425765    21.015635    15.725275    -0.157118
C      7.379849    21.379954    14.388757    -0.042602
C      7.367222    20.404360    13.420597    -0.131178
C      7.403955    19.057109    13.733537    -0.151315
C      7.453315    18.700125    15.068425     0.097097
C      7.463646    19.673275    16.074074     0.091627
C      7.509562    19.286949     1.113222    -0.147120
C      7.533668    17.951924     1.458760    -0.114387
C      7.529076    16.968994     0.471041    -0.014766
C      7.492343    17.338204    15.440043    -0.190253
C      7.494639    15.453032     0.850808     0.577413
C      6.931020     0.224949     6.444625     0.097244
C      8.323423     0.215169     6.452774    -0.174487
C      9.028233     1.048948     5.587297     0.081820
C      8.329162     1.897398     4.725080    -0.191593
C      6.945943     1.902288     4.716931     0.088887
C     10.581342     1.114966     5.616635     0.091430
C     11.283857     0.092914     6.262076    -0.189778
C      1.190372     0.092914     6.249037     0.078120
C      1.196112     2.115011     4.951636     0.090803
C     11.285005     2.124792     4.971195    -0.187573
C      4.088820    22.783442     5.745397     0.595369
C      4.053235    21.015635     7.575775    -0.157135
C      4.099151    21.379954     6.239257    -0.042600
C      4.111778    20.404360     5.271097    -0.131173
C      4.075045    19.057109     5.584037    -0.151327
C      4.025685    18.700125     6.918925     0.097092
C      4.015354    19.673275     7.924574     0.091622
C      3.969438    19.286949     9.262722    -0.147139
C      3.945332    17.951924     9.608260    -0.114396
C      3.949924    16.968994     8.620541    -0.014775
C      3.986657    17.338204     7.290543    -0.190262
C      3.984361    15.453032     9.000308     0.577409
C      6.931020    24.226051     1.704875     0.097242
C      8.323423    24.235831     1.696726    -0.174486
C      9.028233    23.402052     2.562203     0.081820
C      8.329162    22.553602     3.424420    -0.191592
C      6.945943    22.548712     3.432569     0.088884
C     10.581342    23.336034     2.532865     0.091430
C     11.283857    24.358086     1.887424    -0.189778
C      1.190372    24.358086     1.900463     0.078119
C      1.196112    22.335988     3.197864     0.090801
C     11.285005    22.326208     3.178305    -0.187571
C      4.088820     1.667558     2.404102     0.595367
C      4.053235     3.435366     0.573725    -0.157140
C      4.099151     3.071046     1.910243    -0.042601
C      4.111778     4.046640     2.878403    -0.131174
C      4.075045     5.393891     2.565463    -0.151326
C      4.025685     5.750875     1.230574     0.097092
C      4.015354     4.777725     0.224926     0.091623
C      3.969438     5.164051    15.185778    -0.147141
C      3.945332     6.499076    14.840239    -0.114397
C      3.949924     7.482006    15.827959    -0.014778
C      3.986657     7.112796     0.858957    -0.190262
C      3.984361     8.997968    15.448192     0.577409
C      6.931020    12.450449     9.854375     0.097253
C      8.323423    12.440669     9.846226    -0.174481
C      9.028233    13.274448    10.711703     0.081819
C      8.329162    14.122898    11.573920    -0.191594
C      6.945943    14.127788    11.582069     0.088894
C     10.581342    13.340466    10.682365     0.091442
C     11.283857    12.318414    10.036924    -0.189776
C      1.190372    12.318414    10.049963     0.078127
C      1.196112    14.340512    11.347364     0.090812
C     11.285005    14.350292    11.327805    -0.187567
C      4.088820    10.557942    10.553602     0.595368
C      4.053235     8.790135     8.723225    -0.157134
C      4.099151     9.154454    10.059743    -0.042611
C      4.111778     8.178859    11.027903    -0.131181
C      4.075045     6.831609    10.714963    -0.151321
C      4.025685     6.474625     9.380074     0.097093
C      4.015354     7.447775     8.374426     0.091625
C      3.969438     7.061449     7.036278    -0.147139
C      3.945332     5.726424     6.690739    -0.114389
C      3.949924     4.743494     7.678459    -0.014771
C      3.986657     5.112704     9.008457    -0.190263
C      3.984361     3.227532     7.298692     0.577409
C      6.931020    12.000551    14.594125     0.097253
C      8.323423    12.010331    14.602274    -0.174480
C      9.028233    11.176552    13.736797     0.081820
C      8.329162    10.328102    12.874580    -0.191591
C      6.945943    10.323212    12.866431     0.088896
C     10.581342    11.110534    13.766135     0.091439
C     11.283857    12.132586    14.411576    -0.189775
C      1.190372    12.132586    14.398537     0.078127
C      1.196112    10.110488    13.101136     0.090812
C     11.285005    10.100708    13.120695    -0.187566
C      4.088820    13.893058    13.894898     0.595367
C      4.053235    15.660865    15.725275    -0.157133
C      4.099151    15.296546    14.388757    -0.042609
C      4.111778    16.272140    13.420597    -0.131181
C      4.075045    17.619391    13.733537    -0.151320
C      4.025685    17.976375    15.068425     0.097093
C      4.015354    17.003225    16.074074     0.091625
C      3.969438    17.389551     1.113222    -0.147138
C      3.945332    18.724576     1.458760    -0.114389
C      3.949924    19.707506     0.471041    -0.014769
C      3.986657    19.338296    15.440043    -0.190264
C      3.984361    21.223468     0.850808     0.577407
N      5.235572    11.163349     5.575888    -0.258781
N      9.587261    11.121537     5.605226    -0.249829
N      5.235572    13.287651     2.573612    -0.258787
N      9.587261    13.329463     2.544274    -0.249834
N      5.235572    23.388849    10.723112    -0.258786
N      9.587261    23.347037    10.693774    -0.249834
N      5.235572     1.062151    13.725388    -0.258783
N      9.587261     1.103963    13.754726    -0.249832
N      6.243428     1.062151     5.575888    -0.258793
N      1.891739     1.103963     5.605226    -0.249842
N      6.243428    23.388849     2.573612    -0.258785
N      1.891739    23.347037     2.544274    -0.249835
N      6.243428    13.287651    10.723112    -0.258782
N      1.891739    13.329463    10.693774    -0.249829
N      6.243428    11.163349    13.725388    -0.258782
N      1.891739    11.121537    13.754726    -0.249830
O      7.393624    12.946804     6.547308    -0.528292
O      7.394772    13.692071     4.498361    -0.574985
O      7.701261    22.122287     8.278262    -0.528904
O      7.369518    21.301711    10.268370    -0.571067
O      7.393624    11.504195     1.602192    -0.528296
O      7.394772    10.758929     3.651139    -0.574985
O      7.701261     2.328713    16.170238    -0.528904
O      7.369518     3.149289    14.180130    -0.571061
O      7.393624     0.721304     9.751692    -0.528287
O      7.394772     1.466571    11.800639    -0.574984
O      7.701261     9.896787     8.020738    -0.528921
O      7.369518     9.076211     6.030630    -0.571060
O      7.393624    23.729695    14.696808    -0.528285
O      7.394772    22.984429    12.647861    -0.574982
O      7.701261    14.554213     0.128762    -0.528922
O      7.369518    15.374789     2.118870    -0.571064
O      4.085376    23.729695     6.547308    -0.528306
O      4.084228    22.984429     4.498361    -0.574976
O      3.777739    14.554213     8.278262    -0.528934
O      4.109482    15.374789    10.268370    -0.571060
O      4.085376     0.721304     1.602192    -0.528305
O      4.084228     1.466571     3.651139    -0.574978
O      3.777739     9.896787    16.170238    -0.528938
O      4.109482     9.076211    14.180130    -0.571062
O      4.085376    11.504195     9.751692    -0.528300
O      4.084228    10.758929    11.800639    -0.574984
O      3.777739     2.328713     8.020738    -0.528941
O      4.109482     3.149289     6.030630    -0.571061
O      4.085376    12.946804    14.696808    -0.528300
O      4.084228    13.692071    12.647861    -0.574982
O      3.777739    22.122287     0.128762    -0.528941
O      4.109482    21.301711     2.118870    -0.571063

The following XYZ coordinates are in angstroms. Other properties are in atomic units.
The sperically averaged electron density of each atom fit to a function of the form exp(a - br)
eigen_1, eigen_2 and eigen_3 are the three eigenvalues of traceless quadrupole moment tensor
  atom number  atomic symbol              X              Y              Z     net charge C6 coefficient C8 coefficient C10 coefficient fluctuating dipole atomic polarizability isotropic forcefield polarizability              a              b squared Pearson coefficient          <r^3>          <r^4>         wp_QDO          m_QDO          q_QDO       dipole_x       dipole_y       dipole_z         dipole            Qxy            Qxz            Qyz     Q(x^2-y^2)  Q(3z^2 - R^2)        eigen_1        eigen_2        eigen_3 static polarizability      alpha(xx)      alpha(xy)      alpha(xz)      alpha(yy)      alpha(yz)      alpha(zz) atomic spin moment
            1             Fe       7.398904      11.107600       5.646789       0.879216     114.269823 0.23241610E+04  0.78724270E+05                                20.239915                           16.556403       0.434631       1.916404                    0.999263      55.117564     159.482045       0.408852       0.442280      -1.106364       0.000766       0.004247      -0.016038       0.016609      -0.001501       0.004009       0.095585      -0.407189       0.290395      -0.252057       0.026113       0.225945             24.760404      29.029564       0.135212      -0.276942      24.775449      -3.808249      20.476200           3.974357
            2             Fe       7.398904      13.343400       2.502711       0.879222     114.270327 0.23241718E+04  0.78724655E+05                                20.239887                           16.556373       0.434637       1.916407                    0.999263      55.117635     159.481766       0.408856       0.442276      -1.106368       0.000767      -0.004247       0.016041       0.016611       0.001503      -0.004010       0.095585      -0.407224       0.290360      -0.252069       0.026113       0.225956             24.760378      29.029547      -0.135213       0.276941      24.775431      -3.808243      20.476157           3.974421
            3             Fe       7.398904      23.333100      10.652211       0.879209     114.269789 0.23241572E+04  0.78724155E+05                                20.239957                           16.556423       0.434622       1.916401                    0.999263      55.117682     159.482692       0.408851       0.442282      -1.106362       0.000767       0.004246       0.016040       0.016610      -0.001499      -0.004010      -0.095586      -0.407197       0.290378      -0.252059       0.026110       0.225949             24.760479      29.029736       0.135204       0.276948      24.775517       3.808249      20.476185           3.974275
            4             Fe       7.398904       1.117900      13.796289       0.879208     114.270331 0.23241726E+04  0.78724768E+05                                20.239972                           16.556442       0.434632       1.916403                    0.999263      55.117820     159.482940       0.408852       0.442280      -1.106364       0.000767      -0.004246      -0.016038       0.016608       0.001501       0.004010      -0.095592      -0.407197       0.290404      -0.252063       0.026109       0.225955             24.760485      29.029724      -0.135206      -0.276949      24.775523       3.808239      20.476208           3.974280
            5             Fe       4.080096       1.117900       5.646789       0.879214     114.268810 0.23241374E+04  0.78723315E+05                                20.239860                           16.556368       0.434602       1.916398                    0.999263      55.117189     159.481068       0.408851       0.442282      -1.106362      -0.000770      -0.004248      -0.016040       0.016611      -0.001502      -0.004012      -0.095565      -0.407211       0.290323      -0.252057       0.026125       0.225932             24.760341      29.029573       0.135191       0.276943      24.775343       3.808246      20.476108           3.974409
            6             Fe       4.080096      23.333100       2.502711       0.879200     114.268900 0.23241398E+04  0.78723464E+05                                20.239917                           16.556412       0.434588       1.916392                    0.999263      55.117391     159.482051       0.408849       0.442284      -1.106360      -0.000769       0.004246       0.016036       0.016607       0.001503       0.004011      -0.095596      -0.407184       0.290424      -0.252060       0.026105       0.225955             24.760415      29.029635      -0.135186      -0.276946      24.775440       3.808269      20.476171           3.974274
            7             Fe       4.080096      13.343400      10.652211       0.879204     114.270134 0.23241675E+04  0.78724549E+05                                20.239950                           16.556423       0.434618       1.916400                    0.999263      55.117754     159.482682       0.408852       0.442280      -1.106364      -0.000768      -0.004248       0.016041       0.016611      -0.001502       0.004011       0.095577      -0.407212       0.290352      -0.252062       0.026118       0.225944             24.760468      29.029654       0.135205      -0.276940      24.775526      -3.808272      20.476225           3.974360
            8             Fe       4.080096      11.107600      13.796289       0.879223     114.269624 0.23241556E+04  0.78724021E+05                                20.239873                           16.556370       0.434629       1.916405                    0.999263      55.117381     159.481289       0.408854       0.442279      -1.106365      -0.000768       0.004247      -0.016038       0.016609       0.001501      -0.004009       0.095586      -0.407183       0.290394      -0.252055       0.026110       0.225945             24.760360      29.029490      -0.135198       0.276943      24.775431      -3.808248      20.476158           3.974380
            9              H       5.019767      12.558034       7.021609       0.108801       0.966945 0.67640893E+01  0.64818629E+02                                 1.717877                            1.597140      -1.259522       2.287180                    0.994594       3.756638      11.011803       0.451968       1.414190      -0.679255       0.019343       0.030448       0.033593       0.049292       0.002380       0.005233       0.010647       0.000507       0.007532      -0.010611      -0.002865       0.013476              1.793793       1.830386       0.340237       0.290436       1.746031       0.341946       1.804960          -0.000395
           10              H       2.697565      12.570259       7.036278       0.131285       0.969272 0.69802682E+01  0.67285362E+02                                 1.710700                            1.616548      -1.259747       2.295666                    0.994385       3.662941      10.699569       0.452607       1.403901      -0.681842      -0.014908       0.023042       0.024575       0.036838      -0.004701      -0.002689       0.008639       0.008329      -0.003368      -0.011311       0.000527       0.010784              1.748657       1.825233      -0.177512      -0.199410       1.627430       0.327892       1.793309           0.000108
           11              H       2.682642       9.765729       4.152985       0.126763       0.970167 0.70732479E+01  0.67036792E+02                                 1.594700                            1.538749      -0.835152       2.490585                    0.999511       3.253883       8.821577       0.514830       1.255301      -0.715520      -0.016611      -0.020287      -0.023598       0.035275       0.000604       0.001605       0.014256       0.004385      -0.001655      -0.015532       0.002262       0.013270              1.597019       1.701117       0.159776       0.173734       1.525167       0.232051       1.564774           0.000322
           12              H       4.992217       9.760839       4.138316       0.105700       0.986707 0.68828413E+01  0.65620193E+02                                 1.688254                            1.571402      -0.972165       2.423289                    0.997802       3.525799       9.994933       0.477527       1.345358      -0.694322       0.021257      -0.030185      -0.031597       0.048594      -0.000838       0.001031       0.015776       0.003411      -0.002614      -0.016939       0.002231       0.014708              1.757247       1.810450      -0.350312      -0.380126       1.700502       0.340445       1.760787          -0.000654
           13              H       0.656599      12.809879       6.700519       0.130075       1.039147 0.77231449E+01  0.74857081E+02                                 1.675233                            1.612780      -0.889661       2.467417                    0.999093       3.314022       9.099697       0.500357       1.262954      -0.714104       0.017968       0.029056       0.016915       0.038121       0.001808       0.000614       0.013276      -0.005638      -0.035205      -0.018275       0.002764       0.015512              1.681966       1.865281       0.252262       0.206735       1.603045       0.238379       1.577571           0.000115
           14              H       9.823728      12.814769       6.676070       0.103494       1.081553 0.78657610E+01  0.77056438E+02                                 1.755440                            1.650920      -0.925719       2.438856                    0.998518       3.522951       9.920319       0.481166       1.299400      -0.704741      -0.018407       0.038121       0.023878       0.048603       0.001912       0.000366       0.015089      -0.013531      -0.017280      -0.015041      -0.003987       0.019029              1.802373       1.985862      -0.466872      -0.246863       1.800998       0.275222       1.620260          -0.000613
           15              H       9.819137       9.440531       4.500154       0.108439       1.131933 0.81498386E+01  0.80193629E+02                                 1.782736                            1.659785      -0.996545       2.412053                    0.997574       3.458380       9.619462       0.491054       1.267612      -0.712276      -0.022008      -0.037385      -0.024309       0.049729      -0.001110       0.000437       0.015755      -0.003263      -0.026109      -0.018786       0.002726       0.016060              1.840538       2.012736       0.499790       0.319950       1.887355       0.311400       1.621523          -0.000817
           16              H       0.656599       9.413635       4.549051       0.127287       1.010620 0.73337527E+01  0.69302445E+02                                 1.564416                            1.509208      -0.823883       2.493918                    0.999528       3.132287       8.154321       0.556520       1.164671      -0.737831       0.016837      -0.028966      -0.015523       0.036925      -0.000691       0.000479       0.013820      -0.004004      -0.023753      -0.016475       0.001980       0.014494              1.559734       1.724923      -0.248144      -0.153158       1.605682       0.196146       1.348597           0.000321
           17              H       7.431505      15.008024       8.237515       0.118351       0.972618 0.70545156E+01  0.68315889E+02                                 1.724874                            1.631729      -1.297477       2.271022                    0.993333       3.778557      11.134369       0.446880       1.415339      -0.679118      -0.003166      -0.023072       0.025223       0.034330       0.001044      -0.000911      -0.002915      -0.008423       0.026307      -0.008742      -0.000968       0.009710              1.771802       1.349008      -0.048284       0.022222       2.028292      -0.409395       1.938106          -0.000109
           18              H       7.333933      16.017850       4.377911       0.115039       1.031895 0.70400776E+01  0.67851664E+02                                 1.757039                            1.598369      -1.343068       2.235588                    0.994193       3.821608      11.079247       0.466998       1.360843      -0.688744      -0.001796      -0.008770      -0.036612       0.037691       0.000081       0.000992      -0.001749      -0.009799       0.017722      -0.007928       0.001303       0.006625              1.860040       1.366506      -0.014709       0.003322       1.686988       0.324074       2.526626          -0.000295
           19              H       7.394772      18.264897       4.915778       0.118182       1.004933 0.70924331E+01  0.67276046E+02                                 1.632770                            1.539665      -0.791523       2.506555                    0.999637       3.290788       8.930596       0.515172       1.253397      -0.715665      -0.001384       0.024613      -0.026745       0.036373       0.002019       0.001380      -0.003800      -0.028972       0.030790      -0.019848       0.006210       0.013638              1.666532       1.266483      -0.017088      -0.007743       1.794590      -0.365507       1.938523           0.000027
           20              H       7.524484      16.739155       9.927721       0.108020       1.016512 0.73095567E+01  0.70488314E+02                                 1.692416                            1.597979      -0.995684       2.399621                    0.997794       3.563765      10.040759       0.484839       1.310034      -0.701495      -0.003188      -0.021805       0.024328       0.032824       0.000277       0.000135       0.003591      -0.019064       0.036614      -0.015639       0.002150       0.013489              1.727695       1.315429      -0.045634       0.038821       1.975536      -0.431091       1.892120          -0.000198
           21              H       7.553182      18.971531      10.506335       0.115054       1.029640 0.72098800E+01  0.69314956E+02                                 1.714302                            1.590651      -0.991380       2.410630                    0.997649       3.523289       9.923766       0.484121       1.315991      -0.700435      -0.001659       0.011361       0.037667       0.039378       0.002280       0.000047      -0.000273      -0.011536       0.048909      -0.014354      -0.001953       0.016307              1.781379       1.302500       0.022707       0.041280       1.651599       0.363402       2.390039           0.000144
           22              H       7.492343      19.993583       6.632063       0.118579       1.056877 0.79224179E+01  0.77876774E+02                                 1.733982                            1.662582      -1.086296       2.367510                    0.996980       3.568551      10.119231       0.476230       1.308397      -0.702389      -0.000987       0.024150      -0.024294       0.034270       0.000036      -0.002084      -0.006585      -0.014563       0.034184      -0.013177      -0.001651       0.014828              1.754119       1.367844       0.027265      -0.003453       2.028847      -0.323718       1.865667           0.000028
           23              H       5.019767      11.892966       1.127891       0.108803       0.966943 0.67640782E+01  0.64818483E+02                                 1.717874                            1.597137      -1.259515       2.287183                    0.994594       3.756632      11.011775       0.451969       1.414188      -0.679256       0.019343      -0.030448      -0.033593       0.049292      -0.002381      -0.005233       0.010647       0.000507       0.007532      -0.010610      -0.002865       0.013476              1.793789       1.830382      -0.340236      -0.290435       1.746028       0.341945       1.804957          -0.000397
           24              H       2.697565      11.880741       1.113222       0.131286       0.969272 0.69802695E+01  0.67285343E+02                                 1.710697                            1.616545      -1.259740       2.295669                    0.994385       3.662936      10.699534       0.452609       1.403896      -0.681843      -0.014908      -0.023041      -0.024575       0.036838       0.004701       0.002690       0.008639       0.008329      -0.003368      -0.011311       0.000527       0.010784              1.748654       1.825229       0.177512       0.199410       1.627427       0.327891       1.793306           0.000106
           25              H       2.682642      14.685271       3.996515       0.126763       0.970170 0.70732764E+01  0.67037116E+02                                 1.594701                            1.538751      -0.835152       2.490584                    0.999511       3.253890       8.821594       0.514831       1.255299      -0.715520      -0.016611       0.020287       0.023598       0.035275      -0.000604      -0.001605       0.014256       0.004386      -0.001655      -0.015532       0.002263       0.013269              1.597021       1.701119      -0.159776      -0.173735       1.525168       0.232051       1.564776           0.000335
           26              H       4.992217      14.690161       4.011184       0.105700       0.986708 0.68828550E+01  0.65620344E+02                                 1.688254                            1.571402      -0.972159       2.423291                    0.997802       3.525802       9.994937       0.477528       1.345356      -0.694322       0.021257       0.030184       0.031596       0.048593       0.000838      -0.001031       0.015775       0.003411      -0.002614      -0.016939       0.002231       0.014708              1.757247       1.810451       0.350311       0.380125       1.700502       0.340444       1.760787          -0.000642
           27              H       0.656599      11.641121       1.448981       0.130077       1.039147 0.77231433E+01  0.74857054E+02                                 1.675231                            1.612779      -0.889654       2.467420                    0.999093       3.314022       9.099693       0.500358       1.262952      -0.714104       0.017968      -0.029055      -0.016915       0.038120      -0.001808      -0.000614       0.013276      -0.005638      -0.035204      -0.018275       0.002764       0.015511              1.681964       1.865279      -0.252262      -0.206735       1.603044       0.238378       1.577570           0.000105
           28              H       9.823728      11.636231       1.473430       0.103497       1.081550 0.78657353E+01  0.77056105E+02                                 1.755435                            1.650916      -0.925710       2.438860                    0.998518       3.522945       9.920289       0.481168       1.299396      -0.704742      -0.018407      -0.038121      -0.023879       0.048602      -0.001911      -0.000366       0.015089      -0.013530      -0.017280      -0.015041      -0.003988       0.019029              1.802368       1.985855       0.466870       0.246861       1.800992       0.275221       1.620255          -0.000621
           29              H       9.819137      15.010469       3.649346       0.108438       1.131931 0.81498279E+01  0.80193528E+02                                 1.782737                            1.659787      -0.996533       2.412059                    0.997574       3.458381       9.619477       0.491052       1.267615      -0.712275      -0.022008       0.037385       0.024309       0.049728       0.001109      -0.000437       0.015755      -0.003263      -0.026108      -0.018785       0.002726       0.016059              1.840540       2.012738      -0.499790      -0.319951       1.887357       0.311400       1.621524          -0.000788
           30              H       0.656599      15.037365       3.600449       0.127285       1.010627 0.73338264E+01  0.69303333E+02                                 1.564425                            1.509217      -0.823884       2.493916                    0.999528       3.132303       8.154381       0.556517       1.164673      -0.737830       0.016836       0.028965       0.015523       0.036924       0.000691      -0.000479       0.013819      -0.004003      -0.023753      -0.016475       0.001980       0.014494              1.559743       1.724934       0.248147       0.153160       1.605692       0.196148       1.348604           0.000359
           31              H       7.431505       9.442976      16.210985       0.118349       0.972618 0.70545229E+01  0.68315973E+02                                 1.724875                            1.631730      -1.297475       2.271022                    0.993333       3.778559      11.134374       0.446880       1.415339      -0.679118      -0.003166       0.023072      -0.025223       0.034330      -0.001044       0.000911      -0.002915      -0.008423       0.026307      -0.008742      -0.000968       0.009710              1.771803       1.349009       0.048284      -0.022222       2.028293      -0.409394       1.938107          -0.000116
           32              H       7.333933       8.433150       3.771589       0.115038       1.031899 0.70401098E+01  0.67852041E+02                                 1.757042                            1.598372      -1.343070       2.235587                    0.994193       3.821615      11.079267       0.466998       1.360841      -0.688744      -0.001796       0.008770       0.036612       0.037691      -0.000081      -0.000992      -0.001749      -0.009799       0.017723      -0.007929       0.001303       0.006625              1.860043       1.366508       0.014709      -0.003322       1.686991       0.324075       2.526631          -0.000306
           33              H       7.394772       6.186103       3.233722       0.118183       1.004935 0.70924454E+01  0.67276143E+02                                 1.632767                            1.539662      -0.791524       2.506554                    0.999637       3.290786       8.930568       0.515175       1.253389      -0.715667      -0.001385      -0.024613       0.026745       0.036373      -0.002019      -0.001380      -0.003800      -0.028972       0.030789      -0.019848       0.006210       0.013638              1.666528       1.266480       0.017088       0.007743       1.794587      -0.365507       1.938518           0.000003
           34              H       7.524484       7.711845      14.520779       0.108019       1.016509 0.73095321E+01  0.70488006E+02                                 1.692412                            1.597976      -0.995680       2.399623                    0.997794       3.563757      10.040726       0.484840       1.310033      -0.701495      -0.003188       0.021805      -0.024328       0.032824      -0.000277      -0.000135       0.003591      -0.019064       0.036614      -0.015639       0.002150       0.013489              1.727691       1.315426       0.045634      -0.038821       1.975532      -0.431090       1.892115          -0.000218
           35              H       7.553182       5.479469      13.942165       0.115054       1.029639 0.72098655E+01  0.69314764E+02                                 1.714299                            1.590648      -0.991375       2.410632                    0.997649       3.523284       9.923740       0.484123       1.315989      -0.700436      -0.001659      -0.011361      -0.037667       0.039378      -0.002280      -0.000047      -0.000273      -0.011536       0.048909      -0.014354      -0.001953       0.016307              1.781376       1.302498      -0.022707      -0.041280       1.651596       0.363401       2.390033           0.000126
           36              H       7.492343       4.457417       1.517437       0.118578       1.056880 0.79224304E+01  0.77876834E+02                                 1.733976                            1.662576      -1.086297       2.367508                    0.996980       3.568545      10.119171       0.476234       1.308385      -0.702391      -0.000987      -0.024150       0.024294       0.034269      -0.000036       0.002084      -0.006585      -0.014563       0.034184      -0.013177      -0.001651       0.014828              1.754113       1.367839      -0.027265       0.003453       2.028840      -0.323718       1.865660           0.000006
           37              H       5.019767       0.332534       9.277391       0.108810       0.966942 0.67640614E+01  0.64818272E+02                                 1.717869                            1.597133      -1.259511       2.287185                    0.994595       3.756623      11.011739       0.451970       1.414185      -0.679256       0.019343       0.030447      -0.033594       0.049292       0.002380      -0.005233      -0.010647       0.000507       0.007532      -0.010611      -0.002865       0.013476              1.793784       1.830377       0.340234      -0.290434       1.746023      -0.341944       1.804952          -0.000429
           38              H       2.697565       0.344759       9.262722       0.131294       0.969260 0.69801662E+01  0.67284109E+02                                 1.710684                            1.616534      -1.259729       2.295676                    0.994386       3.662909      10.699442       0.452610       1.403897      -0.681843      -0.014908       0.023041      -0.024576       0.036839      -0.004701       0.002690      -0.008639       0.008329      -0.003367      -0.011311       0.000527       0.010784              1.748640       1.825214      -0.177509       0.199407       1.627415      -0.327886       1.793292           0.000075
           39              H       2.682642      21.991229      12.146015       0.126769       0.970173 0.70733049E+01  0.67037467E+02                                 1.594704                            1.538753      -0.835150       2.490583                    0.999511       3.253902       8.821638       0.514831       1.255297      -0.715520      -0.016611      -0.020286       0.023598       0.035274       0.000604      -0.001605      -0.014256       0.004386      -0.001654      -0.015532       0.002263       0.013269              1.597023       1.701124       0.159776      -0.173734       1.525170      -0.232050       1.564777           0.000303
           40              H       4.992217      21.986339      12.160684       0.105704       0.986714 0.68829073E+01  0.65620953E+02                                 1.688257                            1.571405      -0.972159       2.423290                    0.997802       3.525815       9.994975       0.477529       1.345351      -0.694323       0.021257      -0.030184       0.031596       0.048593      -0.000838      -0.001031      -0.015776       0.003411      -0.002614      -0.016939       0.002231       0.014708              1.757250       1.810456      -0.350313       0.380126       1.700506      -0.340445       1.760790          -0.000675
           41              H       0.656599       0.584379       9.598481       0.130079       1.039148 0.77231528E+01  0.74857173E+02                                 1.675232                            1.612780      -0.889659       2.467418                    0.999093       3.314023       9.099699       0.500358       1.262952      -0.714104       0.017967       0.029055      -0.016917       0.038121       0.001808      -0.000614      -0.013276      -0.005638      -0.035204      -0.018275       0.002764       0.015512              1.681965       1.865279       0.252262      -0.206735       1.603045      -0.238379       1.577571           0.000044
           42              H       9.823728       0.589269       9.622930       0.103502       1.081542 0.78656574E+01  0.77055123E+02                                 1.755423                            1.650905      -0.925697       2.438867                    0.998518       3.522924       9.920204       0.481171       1.299393      -0.704742      -0.018407       0.038121      -0.023880       0.048603       0.001911      -0.000366      -0.015089      -0.013531      -0.017280      -0.015041      -0.003988       0.019029              1.802355       1.985839      -0.466866       0.246859       1.800981      -0.275219       1.620245          -0.000672
           43              H       9.819137      21.666031      11.798846       0.108440       1.131948 0.81499915E+01  0.80195638E+02                                 1.782763                            1.659809      -0.996543       2.412052                    0.997574       3.458424       9.619665       0.491046       1.267624      -0.712273      -0.022008      -0.037384       0.024309       0.049728      -0.001109      -0.000437      -0.015755      -0.003262      -0.026109      -0.018786       0.002727       0.016059              1.840567       2.012772       0.499802      -0.319958       1.887383      -0.311406       1.621545          -0.000831
           44              H       0.656599      21.639135      11.749949       0.127285       1.010656 0.73341091E+01  0.69306806E+02                                 1.564467                            1.509255      -0.823899       2.493907                    0.999528       3.132361       8.154630       0.556504       1.164687      -0.737827       0.016836      -0.028965       0.015523       0.036924      -0.000691      -0.000479      -0.013819      -0.004002      -0.023753      -0.016475       0.001981       0.014494              1.559785       1.724985      -0.248156       0.153166       1.605734      -0.196155       1.348636           0.000315
           45              H       7.431505       2.782524       8.061485       0.118355       0.972596 0.70543196E+01  0.68313519E+02                                 1.724851                            1.631709      -1.297467       2.271031                    0.993333       3.778499      11.134161       0.446882       1.415342      -0.679118      -0.003165      -0.023073      -0.025224       0.034331       0.001044       0.000910       0.002915      -0.008422       0.026306      -0.008741      -0.000969       0.009710              1.771778       1.348993      -0.048283      -0.022222       2.028263       0.409387       1.938078          -0.000145
           46              H       7.333933       3.792350      11.921089       0.115036       1.031897 0.70400960E+01  0.67851900E+02                                 1.757043                            1.598373      -1.343068       2.235588                    0.994193       3.821616      11.079282       0.466997       1.360846      -0.688743      -0.001796      -0.008770       0.036612       0.037691       0.000081      -0.000992       0.001749      -0.009798       0.017722      -0.007928       0.001303       0.006625              1.860045       1.366509      -0.014709      -0.003322       1.686992      -0.324075       2.526632          -0.000324
           47              H       7.394772       6.039397      11.383222       0.118177       1.004945 0.70925335E+01  0.67277225E+02                                 1.632781                            1.539675      -0.791531       2.506548                    0.999637       3.290813       8.930674       0.515171       1.253395      -0.715665      -0.001385       0.024612       0.026745       0.036373       0.002018      -0.001380       0.003799      -0.028972       0.030791      -0.019848       0.006210       0.013638              1.666543       1.266490      -0.017088       0.007743       1.794602       0.365510       1.938536           0.000013
           48              H       7.524484       4.513655       6.371279       0.108025       1.016489 0.73093540E+01  0.70485876E+02                                 1.692393                            1.597959      -0.995676       2.399630                    0.997794       3.563712      10.040578       0.484841       1.310037      -0.701494      -0.003187      -0.021806      -0.024328       0.032825       0.000277      -0.000135      -0.003591      -0.019062       0.036612      -0.015637       0.002150       0.013488              1.727671       1.315414      -0.045633      -0.038820       1.975508       0.431083       1.892093          -0.000246
           49              H       7.553182       6.746031       5.792665       0.115057       1.029640 0.72098750E+01  0.69314826E+02                                 1.714294                            1.590644      -0.991372       2.410633                    0.997649       3.523280       9.923702       0.484126       1.315980      -0.700438      -0.001658       0.011360      -0.037667       0.039377       0.002279      -0.000047       0.000273      -0.011537       0.048909      -0.014354      -0.001953       0.016307              1.781370       1.302495       0.022706      -0.041280       1.651591      -0.363399       2.390025           0.000131
           50              H       7.492343       7.768083       9.666937       0.118571       1.056910 0.79227284E+01  0.77880549E+02                                 1.734013                            1.662609      -1.086335       2.367486                    0.996980       3.568619      10.119454       0.476228       1.308389      -0.702390      -0.000988       0.024149       0.024294       0.034268       0.000036       0.002083       0.006585      -0.014563       0.034185      -0.013177      -0.001651       0.014828              1.754151       1.367864       0.027266       0.003453       2.028887       0.323727       1.865701           0.000037
           51              H       5.019767      24.118466      15.171109       0.108809       0.966944 0.67640809E+01  0.64818512E+02                                 1.717872                            1.597136      -1.259517       2.287182                    0.994594       3.756631      11.011771       0.451970       1.414185      -0.679256       0.019343      -0.030447       0.033594       0.049292      -0.002380       0.005233      -0.010647       0.000507       0.007532      -0.010611      -0.002865       0.013476              1.793788       1.830381      -0.340235       0.290435       1.746027      -0.341945       1.804955          -0.000428
           52              H       2.697565      24.106241      15.185778       0.131294       0.969259 0.69801548E+01  0.67283992E+02                                 1.710685                            1.616534      -1.259732       2.295675                    0.994386       3.662909      10.699452       0.452609       1.403900      -0.681842      -0.014908      -0.023041       0.024576       0.036839       0.004701      -0.002690      -0.008639       0.008329      -0.003367      -0.011311       0.000527       0.010784              1.748641       1.825215       0.177510      -0.199407       1.627416      -0.327887       1.793292           0.000078
           53              H       2.682642       2.459771      12.302485       0.126769       0.970167 0.70732498E+01  0.67036799E+02                                 1.594697                            1.538746      -0.835148       2.490586                    0.999511       3.253887       8.821581       0.514832       1.255296      -0.715521      -0.016611       0.020287      -0.023598       0.035275      -0.000604       0.001605      -0.014256       0.004386      -0.001655      -0.015532       0.002262       0.013269              1.597016       1.701115      -0.159775       0.173733       1.525163      -0.232049       1.564770           0.000287
           54              H       4.992217       2.464661      12.287816       0.105706       0.986711 0.68828788E+01  0.65620617E+02                                 1.688254                            1.571402      -0.972157       2.423291                    0.997802       3.525806       9.994946       0.477529       1.345352      -0.694323       0.021257       0.030184      -0.031596       0.048593       0.000837       0.001031      -0.015776       0.003411      -0.002614      -0.016939       0.002231       0.014708              1.757247       1.810451       0.350311      -0.380125       1.700502      -0.340444       1.760787          -0.000688
           55              H       0.656599      23.866621      14.850019       0.130076       1.039152 0.77231921E+01  0.74857711E+02                                 1.675243                            1.612790      -0.889665       2.467416                    0.999093       3.314032       9.099758       0.500353       1.262961      -0.714102       0.017967      -0.029055       0.016917       0.038121      -0.001808       0.000614      -0.013276      -0.005638      -0.035204      -0.018275       0.002764       0.015511              1.681976       1.865292      -0.252265       0.206737       1.603056      -0.238382       1.577581           0.000060
           56              H       9.823728      23.861731      14.825570       0.103499       1.081543 0.78656691E+01  0.77055293E+02                                 1.755427                            1.650909      -0.925703       2.438864                    0.998518       3.522929       9.920233       0.481169       1.299397      -0.704742      -0.018406      -0.038121       0.023880       0.048603      -0.001911       0.000366      -0.015089      -0.013531      -0.017280      -0.015041      -0.003988       0.019029              1.802360       1.985845       0.466867      -0.246860       1.800985      -0.275220       1.620249          -0.000662
           57              H       9.819137       2.784969      12.649654       0.108439       1.131944 0.81499524E+01  0.80195136E+02                                 1.782757                            1.659804      -0.996542       2.412053                    0.997574       3.458412       9.619616       0.491047       1.267622      -0.712273      -0.022008       0.037384      -0.024309       0.049728       0.001109       0.000437      -0.015755      -0.003263      -0.026108      -0.018786       0.002727       0.016059              1.840561       2.012764      -0.499799       0.319956       1.887378      -0.311405       1.621541          -0.000864
           58              H       0.656599       2.811865      12.698551       0.127280       1.010654 0.73340877E+01  0.69306536E+02                                 1.564465                            1.509253      -0.823903       2.493906                    0.999528       3.132353       8.154599       0.556504       1.164688      -0.737827       0.016836       0.028965      -0.015523       0.036924       0.000691       0.000479      -0.013820      -0.004002      -0.023753      -0.016475       0.001981       0.014494              1.559783       1.724982       0.248156      -0.153166       1.605733      -0.196156       1.348635           0.000271
           59              H       7.431505      21.668476       0.088015       0.118358       0.972595 0.70543072E+01  0.68313374E+02                                 1.724849                            1.631707      -1.297465       2.271032                    0.993333       3.778497      11.134156       0.446882       1.415342      -0.679118      -0.003165       0.023073       0.025224       0.034331      -0.001044      -0.000910       0.002915      -0.008422       0.026306      -0.008741      -0.000969       0.009710              1.771776       1.348992       0.048283       0.022222       2.028260       0.409386       1.938076          -0.000137
           60              H       7.333933      20.658650      12.527411       0.115037       1.031894 0.70400725E+01  0.67851628E+02                                 1.757042                            1.598371      -1.343068       2.235589                    0.994193       3.821612      11.079273       0.466996       1.360847      -0.688743      -0.001796       0.008770      -0.036612       0.037691      -0.000081       0.000992       0.001749      -0.009798       0.017722      -0.007928       0.001303       0.006625              1.860043       1.366508       0.014709       0.003322       1.686991      -0.324075       2.526629          -0.000313
           61              H       7.394772      18.411603      13.065278       0.118178       1.004947 0.70925561E+01  0.67277504E+02                                 1.632784                            1.539678      -0.791535       2.506546                    0.999637       3.290819       8.930699       0.515170       1.253395      -0.715665      -0.001385      -0.024612      -0.026745       0.036373      -0.002018       0.001380       0.003799      -0.028972       0.030792      -0.019849       0.006210       0.013638              1.666546       1.266492       0.017088      -0.007743       1.794606       0.365511       1.938541           0.000035
           62              H       7.524484      19.937345       1.778221       0.108027       1.016490 0.73093596E+01  0.70485962E+02                                 1.692395                            1.597961      -0.995678       2.399629                    0.997794       3.563716      10.040600       0.484840       1.310039      -0.701494      -0.003187       0.021806       0.024328       0.032825      -0.000277       0.000135      -0.003591      -0.019063       0.036612      -0.015638       0.002150       0.013488              1.727673       1.315415       0.045633       0.038821       1.975510       0.431084       1.892095          -0.000223
           63              H       7.553182      17.704969       2.356835       0.115058       1.029638 0.72098608E+01  0.69314685E+02                                 1.714295                            1.590645      -0.991370       2.410634                    0.997649       3.523279       9.923713       0.484124       1.315985      -0.700437      -0.001658      -0.011360       0.037667       0.039377      -0.002279       0.000047       0.000273      -0.011537       0.048909      -0.014354      -0.001953       0.016307              1.781372       1.302496      -0.022706       0.041280       1.651592      -0.363399       2.390027           0.000150
           64              H       7.492343      16.682917      14.781563       0.118573       1.056913 0.79227472E+01  0.77880754E+02                                 1.734012                            1.662609      -1.086340       2.367483                    0.996980       3.568622      10.119453       0.476229       1.308385      -0.702391      -0.000988      -0.024149      -0.024294       0.034268      -0.000036      -0.002083       0.006585      -0.014563       0.034185      -0.013177      -0.001651       0.014828              1.754149       1.367863      -0.027266      -0.003453       2.028886       0.323726       1.865700           0.000054
           65              H       6.459233      24.118466       7.021609       0.108789       0.966971 0.67643192E+01  0.64821378E+02                                 1.717907                            1.597166      -1.259533       2.287169                    0.994594       3.756706      11.012046       0.451965       1.414189      -0.679256      -0.019343      -0.030447       0.033591       0.049290       0.002380      -0.005233      -0.010647       0.000507       0.007532      -0.010611      -0.002865       0.013476              1.793825       1.830421       0.340246      -0.290444       1.746062      -0.341956       1.804993          -0.000426
           66              H       8.781435      24.106241       7.036278       0.131273       0.969289 0.69804181E+01  0.67287084E+02                                 1.710713                            1.616559      -1.259745       2.295663                    0.994385       3.662969      10.699629       0.452608       1.403890      -0.681844       0.014909      -0.023042       0.024572       0.036837      -0.004701       0.002689      -0.008639       0.008329      -0.003368      -0.011311       0.000527       0.010784              1.748670       1.825248      -0.177514       0.199413       1.627440      -0.327895       1.793323           0.000079
           67              H       8.796358       2.459771       4.152985       0.126748       0.970171 0.70732731E+01  0.67037041E+02                                 1.594701                            1.538750      -0.835180       2.490570                    0.999511       3.253889       8.821573       0.514831       1.255299      -0.715521       0.016613       0.020285      -0.023598       0.035275       0.000605      -0.001606      -0.014256       0.004387      -0.001654      -0.015532       0.002263       0.013269              1.597021       1.701122       0.159777      -0.173735       1.525167      -0.232051       1.564774           0.000289
           68              H       6.486783       2.464661       4.138316       0.105688       0.986734 0.68830808E+01  0.65623075E+02                                 1.688288                            1.571431      -0.972197       2.423269                    0.997802       3.525867       9.995185       0.477522       1.345362      -0.694321      -0.021258       0.030183      -0.031597       0.048592      -0.000838      -0.001032      -0.015776       0.003412      -0.002614      -0.016939       0.002231       0.014708              1.757283       1.810490      -0.350323       0.380138       1.700537      -0.340456       1.760823          -0.000685
           69              H      10.822401      23.866621       6.700519       0.130051       1.039171 0.77233671E+01  0.74859806E+02                                 1.675265                            1.612810      -0.889676       2.467406                    0.999093       3.314069       9.099874       0.500349       1.262964      -0.714102      -0.017968      -0.029056       0.016913       0.038120       0.001808      -0.000614      -0.013275      -0.005636      -0.035204      -0.018275       0.002765       0.015510              1.681999       1.865320       0.252270      -0.206742       1.603075      -0.238387       1.577600           0.000061
           70              H       1.655272      23.861731       6.676070       0.103476       1.081566 0.78658777E+01  0.77057861E+02                                 1.755457                            1.650935      -0.925719       2.438853                    0.998518       3.522979       9.920413       0.481163       1.299403      -0.704741       0.018407      -0.038122       0.023876       0.048602       0.001912      -0.000366      -0.015089      -0.013530      -0.017281      -0.015042      -0.003987       0.019029              1.802391       1.985883      -0.466880       0.246867       1.801016      -0.275227       1.620274          -0.000660
           71              H       1.659863       2.784969       4.500154       0.108414       1.131952 0.81500193E+01  0.80196006E+02                                 1.782776                            1.659820      -0.996545       2.412052                    0.997574       3.458428       9.619692       0.491041       1.267636      -0.712271       0.022008       0.037384      -0.024311       0.049729      -0.001109      -0.000437      -0.015755      -0.003263      -0.026107      -0.018786       0.002726       0.016059              1.840581       2.012788       0.499808      -0.319962       1.887399      -0.311411       1.621557          -0.000859
           72              H      10.822401       2.811865       4.549051       0.127249       1.010683 0.73343570E+01  0.69309756E+02                                 1.564504                            1.509290      -0.823940       2.493887                    0.999528       3.132402       8.154781       0.556493       1.164701      -0.737824      -0.016837       0.028964      -0.015524       0.036925      -0.000691      -0.000479      -0.013819      -0.004001      -0.023753      -0.016475       0.001982       0.014493              1.559823       1.725029      -0.248166       0.153172       1.605774      -0.196163       1.348665           0.000273
           73              H       4.047495      21.668476       8.237515       0.118345       0.972628 0.70546125E+01  0.68317046E+02                                 1.724885                            1.631739      -1.297475       2.271020                    0.993333       3.778584      11.134458       0.446880       1.415336      -0.679119       0.003165       0.023073       0.025222       0.034329       0.001044       0.000911       0.002915      -0.008423       0.026307      -0.008742      -0.000968       0.009710              1.771814       1.349016      -0.048284      -0.022222       2.028308       0.409398       1.938119          -0.000137
           74              H       4.145067      20.658650       4.377911       0.115039       1.031880 0.70399497E+01  0.67850147E+02                                 1.757027                            1.598358      -1.343063       2.235594                    0.994193       3.821575      11.079141       0.466998       1.360849      -0.688743       0.001794       0.008771      -0.036613       0.037691       0.000081      -0.000992       0.001749      -0.009797       0.017722      -0.007928       0.001303       0.006625              1.860027       1.366498      -0.014709      -0.003322       1.686976      -0.324071       2.526605          -0.000312
           75              H       4.084228      18.411603       4.915778       0.118173       1.004962 0.70926876E+01  0.67279050E+02                                 1.632798                            1.539690      -0.791546       2.506537                    0.999637       3.290852       8.930803       0.515169       1.253392      -0.715666       0.001384      -0.024611      -0.026744       0.036371       0.002018      -0.001380       0.003799      -0.028972       0.030792      -0.019848       0.006211       0.013638              1.666561       1.266501      -0.017089       0.007743       1.794621       0.365514       1.938561           0.000035
           76              H       3.954515      19.937345       9.927721       0.108014       1.016525 0.73096795E+01  0.70489800E+02                                 1.692431                            1.597993      -0.995697       2.399612                    0.997794       3.563802      10.040888       0.484837       1.310034      -0.701495       0.003187       0.021804       0.024327       0.032823       0.000277      -0.000135      -0.003591      -0.019065       0.036614      -0.015639       0.002150       0.013489              1.727711       1.315439      -0.045635      -0.038822       1.975556       0.431096       1.892138          -0.000225
           77              H       3.925818      17.704969      10.506335       0.115048       1.029647 0.72099419E+01  0.69315724E+02                                 1.714313                            1.590660      -0.991392       2.410623                    0.997649       3.523310       9.923849       0.484119       1.315995      -0.700435       0.001658      -0.011361       0.037667       0.039378       0.002280      -0.000047       0.000272      -0.011537       0.048910      -0.014355      -0.001953       0.016307              1.781391       1.302507       0.022707      -0.041280       1.651610      -0.363405       2.390055           0.000149
           78              H       3.986657      16.682917       6.632063       0.118566       1.056938 0.79229870E+01  0.77883707E+02                                 1.734039                            1.662633      -1.086365       2.367467                    0.996980       3.568680      10.119659       0.476226       1.308384      -0.702391       0.000987      -0.024147      -0.024293       0.034267       0.000035       0.002083       0.006584      -0.014563       0.034186      -0.013177      -0.001651       0.014827              1.754177       1.367881       0.027267       0.003453       2.028920       0.323732       1.865730           0.000053
           79              H       6.459233       0.332534       1.127891       0.108791       0.966971 0.67643137E+01  0.64821304E+02                                 1.717905                            1.597164      -1.259529       2.287171                    0.994594       3.756703      11.012031       0.451965       1.414187      -0.679256      -0.019343       0.030447      -0.033590       0.049290      -0.002380       0.005233      -0.010647       0.000507       0.007532      -0.010611      -0.002865       0.013475              1.793823       1.830419      -0.340246       0.290443       1.746060      -0.341955       1.804991          -0.000430
           80              H       8.781435       0.344759       1.113222       0.131275       0.969292 0.69804384E+01  0.67287307E+02                                 1.710712                            1.616559      -1.259745       2.295663                    0.994385       3.662971      10.699626       0.452610       1.403886      -0.681845       0.014909       0.023042      -0.024572       0.036837       0.004701      -0.002689      -0.008639       0.008329      -0.003368      -0.011311       0.000527       0.010784              1.748670       1.825248       0.177514      -0.199412       1.627440      -0.327895       1.793322           0.000075
           81              H       8.796358      21.991229       3.996515       0.126749       0.970170 0.70732745E+01  0.67037075E+02                                 1.594703                            1.538751      -0.835180       2.490570                    0.999511       3.253893       8.821593       0.514830       1.255300      -0.715520       0.016612      -0.020285       0.023599       0.035275      -0.000604       0.001606      -0.014256       0.004387      -0.001653      -0.015532       0.002263       0.013269              1.597023       1.701124      -0.159778       0.173735       1.525168      -0.232051       1.564775           0.000304
           82              H       6.486783      21.986339       4.011184       0.105688       0.986735 0.68830909E+01  0.65623186E+02                                 1.688287                            1.571431      -0.972195       2.423270                    0.997802       3.525870       9.995190       0.477522       1.345360      -0.694322      -0.021257      -0.030183       0.031596       0.048592       0.000838       0.001032      -0.015776       0.003412      -0.002614      -0.016939       0.002231       0.014708              1.757283       1.810490       0.350323      -0.380138       1.700536      -0.340455       1.760823          -0.000673
           83              H      10.822401       0.584379       1.448981       0.130054       1.039169 0.77233427E+01  0.74859462E+02                                 1.675257                            1.612803      -0.889673       2.467407                    0.999093       3.314062       9.099829       0.500353       1.262957      -0.714103      -0.017968       0.029056      -0.016913       0.038120      -0.001808       0.000614      -0.013275      -0.005636      -0.035204      -0.018275       0.002764       0.015511              1.681991       1.865311      -0.252268       0.206740       1.603068      -0.238385       1.577594           0.000046
           84              H       1.655272       0.589269       1.473430       0.103479       1.081564 0.78658613E+01  0.77057649E+02                                 1.755453                            1.650932      -0.925716       2.438854                    0.998518       3.522974       9.920391       0.481164       1.299401      -0.704741       0.018407       0.038122      -0.023876       0.048602      -0.001912       0.000366      -0.015089      -0.013530      -0.017281      -0.015042      -0.003987       0.019029              1.802388       1.985878       0.466879      -0.246866       1.801013      -0.275226       1.620272          -0.000670
           85              H       1.659863      21.666031       3.649346       0.108414       1.131955 0.81500566E+01  0.80196570E+02                                 1.782789                            1.659831      -0.996543       2.412052                    0.997574       3.458445       9.619792       0.491035       1.267648      -0.712268       0.022008      -0.037384       0.024310       0.049729       0.001108       0.000437      -0.015755      -0.003262      -0.026107      -0.018786       0.002727       0.016059              1.840595       2.012805      -0.499814       0.319965       1.887412      -0.311414       1.621568          -0.000828
           86              H      10.822401      21.639135       3.600449       0.127246       1.010702 0.73345433E+01  0.69312104E+02                                 1.564539                            1.509321      -0.823947       2.493883                    0.999528       3.132438       8.154966       0.556479       1.164720      -0.737820      -0.016837      -0.028964       0.015524       0.036924       0.000691       0.000479      -0.013819      -0.004000      -0.023753      -0.016475       0.001982       0.014493              1.559857       1.725070       0.248175      -0.153177       1.605809      -0.196170       1.348692           0.000317
           87              H       4.047495       2.782524      16.210985       0.118343       0.972633 0.70546517E+01  0.68317518E+02                                 1.724890                            1.631744      -1.297478       2.271017                    0.993332       3.778594      11.134494       0.446879       1.415336      -0.679119       0.003165      -0.023072      -0.025222       0.034329      -0.001044      -0.000911       0.002915      -0.008423       0.026307      -0.008742      -0.000969       0.009710              1.771820       1.349019       0.048284       0.022222       2.028316       0.409400       1.938124          -0.000146
           88              H       4.145067       3.792350       3.771589       0.115039       1.031880 0.70399480E+01  0.67850116E+02                                 1.757025                            1.598357      -1.343059       2.235596                    0.994193       3.821573      11.079128       0.466998       1.360848      -0.688743       0.001794      -0.008771       0.036612       0.037691      -0.000081       0.000992       0.001749      -0.009797       0.017722      -0.007928       0.001303       0.006625              1.860025       1.366497       0.014709       0.003322       1.686974      -0.324071       2.526602          -0.000323
           89              H       4.084228       6.039397       3.233722       0.118173       1.004964 0.70927015E+01  0.67279183E+02                                 1.632797                            1.539689      -0.791548       2.506536                    0.999637       3.290852       8.930789       0.515171       1.253388      -0.715667       0.001384       0.024611       0.026744       0.036371      -0.002018       0.001380       0.003798      -0.028972       0.030792      -0.019848       0.006211       0.013637              1.666560       1.266500       0.017089      -0.007743       1.794620       0.365515       1.938558           0.000013
           90              H       3.954515       4.513655      14.520779       0.108012       1.016524 0.73096720E+01  0.70489698E+02                                 1.692429                            1.597991      -0.995694       2.399613                    0.997794       3.563798      10.040869       0.484837       1.310033      -0.701495       0.003187      -0.021804      -0.024326       0.032823      -0.000277       0.000135      -0.003591      -0.019065       0.036614      -0.015639       0.002150       0.013489              1.727709       1.315438       0.045635       0.038822       1.975554       0.431095       1.892136          -0.000247
           91              H       3.925818       6.746031      13.942165       0.115047       1.029643 0.72099051E+01  0.69315280E+02                                 1.714309                            1.590657      -0.991386       2.410626                    0.997649       3.523302       9.923819       0.484119       1.315996      -0.700435       0.001658       0.011361      -0.037667       0.039378      -0.002280       0.000047       0.000272      -0.011537       0.048910      -0.014355      -0.001953       0.016307              1.781386       1.302505      -0.022707       0.041280       1.651606      -0.363404       2.390048           0.000131
           92              H       3.986657       7.768083       1.517437       0.118564       1.056940 0.79230064E+01  0.77883938E+02                                 1.734041                            1.662635      -1.086365       2.367466                    0.996980       3.568683      10.119667       0.476226       1.308383      -0.702391       0.000987       0.024148       0.024293       0.034267      -0.000035      -0.002083       0.006584      -0.014563       0.034186      -0.013177      -0.001651       0.014827              1.754179       1.367883      -0.027267      -0.003453       2.028923       0.323734       1.865732           0.000038
           93              H       6.459233      11.892966       9.277391       0.108800       0.966952 0.67641510E+01  0.64819347E+02                                 1.717883                            1.597145      -1.259514       2.287181                    0.994594       3.756652      11.011844       0.451968       1.414186      -0.679256      -0.019343      -0.030448      -0.033592       0.049291       0.002380       0.005233       0.010647       0.000507       0.007532      -0.010610      -0.002865       0.013476              1.793799       1.830393       0.340239       0.290438       1.746037       0.341948       1.804966          -0.000397
           94              H       8.781435      11.880741       9.262722       0.131282       0.969288 0.69804125E+01  0.67287029E+02                                 1.710711                            1.616558      -1.259746       2.295663                    0.994385       3.662970      10.699639       0.452609       1.403889      -0.681844       0.014908      -0.023041      -0.024573       0.036837      -0.004701      -0.002689       0.008639       0.008329      -0.003368      -0.011311       0.000527       0.010784              1.748669       1.825245      -0.177513      -0.199412       1.627440       0.327894       1.793321           0.000105
           95              H       8.796358      14.685271      12.146015       0.126757       0.970178 0.70733496E+01  0.67037966E+02                                 1.594709                            1.538757      -0.835167       2.490575                    0.999511       3.253907       8.821643       0.514830       1.255297      -0.715521       0.016611       0.020286       0.023598       0.035275       0.000604       0.001605       0.014256       0.004386      -0.001655      -0.015532       0.002263       0.013269              1.597029       1.701128       0.159777       0.173736       1.525175       0.232052       1.564782           0.000335
           96              H       6.486783      14.690161      12.160684       0.105696       0.986715 0.68829147E+01  0.65621072E+02                                 1.688264                            1.571410      -0.972176       2.423283                    0.997802       3.525820       9.995008       0.477526       1.345359      -0.694322      -0.021258       0.030184       0.031596       0.048593      -0.000838       0.001031       0.015775       0.003411      -0.002614      -0.016939       0.002231       0.014708              1.757257       1.810463      -0.350315      -0.380129       1.700512       0.340448       1.760797          -0.000642
           97              H      10.822401      11.641121       9.598481       0.130073       1.039157 0.77232402E+01  0.74858209E+02                                 1.675240                            1.612787      -0.889658       2.467415                    0.999093       3.314045       9.099762       0.500357       1.262949      -0.714105      -0.017968      -0.029055      -0.016914       0.038120       0.001808       0.000614       0.013276      -0.005637      -0.035204      -0.018275       0.002764       0.015511              1.681973       1.865290       0.252263       0.206736       1.603051       0.238380       1.577577           0.000103
           98              H       1.655272      11.636231       9.622930       0.103493       1.081557 0.78657972E+01  0.77056862E+02                                 1.755442                            1.650922      -0.925712       2.438857                    0.998518       3.522961       9.920343       0.481167       1.299396      -0.704742       0.018407      -0.038121      -0.023877       0.048602       0.001912       0.000366       0.015089      -0.013530      -0.017280      -0.015041      -0.003987       0.019029              1.802376       1.985865      -0.466873      -0.246863       1.801000       0.275223       1.620262          -0.000622
           99              H       1.659863      15.010469      11.798846       0.108431       1.131936 0.81498656E+01  0.80194022E+02                                 1.782746                            1.659794      -0.996540       2.412056                    0.997574       3.458391       9.619524       0.491049       1.267621      -0.712274       0.022009       0.037385       0.024309       0.049729      -0.001109       0.000437       0.015755      -0.003263      -0.026108      -0.018785       0.002726       0.016059              1.840550       2.012750       0.499795       0.319954       1.887367       0.311403       1.621532          -0.000787
          100              H      10.822401      15.037365      11.749949       0.127277       1.010644 0.73339811E+01  0.69305163E+02                                 1.564443                            1.509233      -0.823900       2.493906                    0.999528       3.132335       8.154487       0.556514       1.164674      -0.737830      -0.016836       0.028965       0.015523       0.036924      -0.000691       0.000479       0.013820      -0.004002      -0.023753      -0.016475       0.001981       0.014494              1.559761       1.724956      -0.248151      -0.153162       1.605710       0.196151       1.348618           0.000358
          101              H       4.047495       9.442976       8.061485       0.118343       0.972637 0.70546932E+01  0.68318030E+02                                 1.724895                            1.631749      -1.297486       2.271013                    0.993332       3.778609      11.134552       0.446878       1.415336      -0.679119       0.003166       0.023072      -0.025222       0.034329       0.001044      -0.000911      -0.002915      -0.008424       0.026307      -0.008742      -0.000968       0.009710              1.771825       1.349023      -0.048285       0.022222       2.028321      -0.409401       1.938131          -0.000116
          102              H       4.145067       8.433150      11.921089       0.115035       1.031887 0.70400044E+01  0.67850800E+02                                 1.757033                            1.598364      -1.343063       2.235592                    0.994193       3.821591      11.079194       0.466997       1.360849      -0.688743       0.001795       0.008770       0.036613       0.037691       0.000081       0.000992      -0.001749      -0.009798       0.017723      -0.007928       0.001303       0.006625              1.860033       1.366502      -0.014709       0.003322       1.686983       0.324072       2.526615          -0.000306
          103              H       4.084228       6.186103      11.383222       0.118170       1.004949 0.70925696E+01  0.67277674E+02                                 1.632789                            1.539681      -0.791539       2.506544                    0.999637       3.290824       8.930720       0.515168       1.253399      -0.715664       0.001384      -0.024612       0.026745       0.036373       0.002018       0.001380      -0.003799      -0.028972       0.030791      -0.019848       0.006210       0.013638              1.666551       1.266495      -0.017088      -0.007743       1.794612      -0.365513       1.938548           0.000003
          104              H       3.954515       7.711845       6.371279       0.108015       1.016532 0.73097351E+01  0.70490429E+02                                 1.692433                            1.597995      -0.995699       2.399610                    0.997794       3.563808      10.040892       0.484839       1.310027      -0.701496       0.003187       0.021804      -0.024327       0.032823       0.000277       0.000135       0.003591      -0.019065       0.036614      -0.015639       0.002150       0.013489              1.727713       1.315440      -0.045635       0.038822       1.975558      -0.431097       1.892141          -0.000219
          105              H       3.925818       5.479469       5.792665       0.115054       1.029634 0.72098263E+01  0.69314296E+02                                 1.714295                            1.590644      -0.991383       2.410630                    0.997649       3.523276       9.923712       0.484123       1.315990      -0.700436       0.001657      -0.011362      -0.037667       0.039378       0.002280       0.000047      -0.000272      -0.011534       0.048909      -0.014353      -0.001954       0.016307              1.781371       1.302495       0.022707       0.041280       1.651592       0.363400       2.390026           0.000126
          106              H       3.986657       4.457417       9.666937       0.118563       1.056932 0.79229275E+01  0.77882991E+02                                 1.734035                            1.662629      -1.086368       2.367467                    0.996980       3.568666      10.119617       0.476226       1.308388      -0.702391       0.000986      -0.024148       0.024293       0.034267       0.000036      -0.002083      -0.006584      -0.014562       0.034186      -0.013176      -0.001651       0.014828              1.754174       1.367879       0.027267      -0.003453       2.028916      -0.323733       1.865726           0.000005
          107              H       6.459233      12.558034      15.171109       0.108798       0.966949 0.67641309E+01  0.64819130E+02                                 1.717883                            1.597145      -1.259523       2.287178                    0.994594       3.756651      11.011852       0.451967       1.414191      -0.679255      -0.019344       0.030448       0.033592       0.049292      -0.002380      -0.005233       0.010647       0.000507       0.007532      -0.010611      -0.002865       0.013476              1.793799       1.830393      -0.340239      -0.290438       1.746037       0.341948       1.804967          -0.000394
          108              H       8.781435      12.570259      15.185778       0.131281       0.969279 0.69803281E+01  0.67286054E+02                                 1.710705                            1.616553      -1.259749       2.295664                    0.994385       3.662953      10.699598       0.452607       1.403897      -0.681843       0.014908       0.023042       0.024573       0.036838       0.004701       0.002689       0.008639       0.008329      -0.003368      -0.011311       0.000527       0.010784              1.748663       1.825239       0.177513       0.199411       1.627435       0.327893       1.793315           0.000109
          109              H       8.796358       9.765729      12.302485       0.126757       0.970166 0.70732344E+01  0.67036622E+02                                 1.594699                            1.538748      -0.835164       2.490579                    0.999511       3.253881       8.821565       0.514830       1.255302      -0.715520       0.016611      -0.020287      -0.023598       0.035276      -0.000604      -0.001605       0.014256       0.004386      -0.001655      -0.015532       0.002263       0.013269              1.597019       1.701117      -0.159776      -0.173735       1.525166       0.232050       1.564773           0.000321
          110              H       6.486783       9.760839      12.287816       0.105696       0.986710 0.68828722E+01  0.65620579E+02                                 1.688260                            1.571407      -0.972181       2.423282                    0.997802       3.525809       9.994977       0.477526       1.345362      -0.694321      -0.021258      -0.030185      -0.031597       0.048594       0.000838      -0.001031       0.015776       0.003411      -0.002614      -0.016939       0.002231       0.014708              1.757254       1.810458       0.350314       0.380128       1.700509       0.340447       1.760794          -0.000655
          111              H      10.822401      12.809879      14.850019       0.130069       1.039153 0.77231938E+01  0.74857655E+02                                 1.675237                            1.612785      -0.889664       2.467414                    0.999093       3.314032       9.099723       0.500357       1.262953      -0.714104      -0.017968       0.029056       0.016914       0.038121      -0.001808      -0.000614       0.013276      -0.005637      -0.035204      -0.018275       0.002764       0.015511              1.681971       1.865287      -0.252263      -0.206736       1.603049       0.238380       1.577575           0.000117
          112              H       1.655272      12.814769      14.825570       0.103490       1.081556 0.78657879E+01  0.77056768E+02                                 1.755444                            1.650924      -0.925722       2.438854                    0.998518       3.522958       9.920343       0.481165       1.299401      -0.704741       0.018407       0.038121       0.023878       0.048603      -0.001912      -0.000366       0.015089      -0.013530      -0.017281      -0.015041      -0.003987       0.019029              1.802378       1.985867       0.466875       0.246864       1.801003       0.275224       1.620263          -0.000612
          113              H       1.659863       9.440531      12.649654       0.108428       1.131934 0.81498569E+01  0.80194018E+02                                 1.782756                            1.659803      -0.996547       2.412055                    0.997574       3.458392       9.619572       0.491043       1.267635      -0.712271       0.022009      -0.037386      -0.024309       0.049730       0.001109      -0.000438       0.015755      -0.003263      -0.026108      -0.018785       0.002726       0.016059              1.840560       2.012763      -0.499800      -0.319957       1.887378       0.311406       1.621540          -0.000817
          114              H      10.822401       9.413635      12.698551       0.127269       1.010651 0.73340562E+01  0.69306181E+02                                 1.564466                            1.509255      -0.823910       2.493905                    0.999528       3.132343       8.154576       0.556501       1.164695      -0.737825      -0.016837      -0.028966      -0.015524       0.036925       0.000691      -0.000479       0.013819      -0.004002      -0.023753      -0.016475       0.001981       0.014494              1.559785       1.724983       0.248157       0.153166       1.605735       0.196156       1.348636           0.000322
          115              H       4.047495      15.008024       0.088015       0.118347       0.972632 0.70546503E+01  0.68317503E+02                                 1.724889                            1.631743      -1.297480       2.271017                    0.993332       3.778595      11.134498       0.446880       1.415335      -0.679119       0.003166      -0.023072       0.025222       0.034329      -0.001044       0.000911      -0.002915      -0.008424       0.026307      -0.008742      -0.000968       0.009710              1.771818       1.349018       0.048284      -0.022222       2.028312      -0.409399       1.938124          -0.000108
          116              H       4.145067      16.017850      12.527411       0.115036       1.031889 0.70400254E+01  0.67851060E+02                                 1.757036                            1.598367      -1.343067       2.235590                    0.994193       3.821599      11.079226       0.466997       1.360849      -0.688743       0.001795      -0.008770      -0.036613       0.037691      -0.000081      -0.000992      -0.001749      -0.009799       0.017722      -0.007929       0.001303       0.006625              1.860037       1.366504       0.014709      -0.003322       1.686985       0.324073       2.526621          -0.000295
          117              H       4.084228      18.264897      13.065278       0.118171       1.004951 0.70925900E+01  0.67277924E+02                                 1.632791                            1.539684      -0.791543       2.506542                    0.999637       3.290830       8.930743       0.515168       1.253399      -0.715664       0.001385       0.024612      -0.026745       0.036373      -0.002018      -0.001380      -0.003799      -0.028972       0.030792      -0.019848       0.006210       0.013638              1.666554       1.266496       0.017088       0.007743       1.794614      -0.365513       1.938552           0.000027
          118              H       3.954515      16.739155       1.778221       0.108018       1.016529 0.73097083E+01  0.70490107E+02                                 1.692429                            1.597991      -0.995694       2.399612                    0.997794       3.563802      10.040871       0.484839       1.310026      -0.701496       0.003187      -0.021804       0.024327       0.032823      -0.000277      -0.000135       0.003591      -0.019065       0.036614      -0.015639       0.002150       0.013489              1.727709       1.315438       0.045635      -0.038822       1.975554      -0.431096       1.892136          -0.000197
          119              H       3.925818      18.971531       2.356835       0.115055       1.029635 0.72098404E+01  0.69314492E+02                                 1.714299                            1.590648      -0.991386       2.410628                    0.997649       3.523282       9.923746       0.484121       1.315993      -0.700435       0.001657       0.011362       0.037667       0.039378      -0.002280      -0.000047      -0.000272      -0.011534       0.048909      -0.014353      -0.001954       0.016307              1.781375       1.302498      -0.022707      -0.041280       1.651596       0.363400       2.390033           0.000145
          120              H       3.986657      19.993583      14.781563       0.118564       1.056933 0.79229475E+01  0.77883285E+02                                 1.734041                            1.662635      -1.086371       2.367466                    0.996980       3.568676      10.119672       0.476223       1.308393      -0.702389       0.000987       0.024148      -0.024293       0.034267      -0.000036       0.002083      -0.006584      -0.014562       0.034187      -0.013176      -0.001651       0.014828              1.754179       1.367883      -0.027267       0.003453       2.028923      -0.323733       1.865732           0.000028
          121              C       4.547980      12.000551       6.444625       0.097259      28.368888 0.37947208E+03  0.86993032E+04                                 8.416433                            6.740799      -0.131794       1.974058                    0.998091      27.119010      79.229164       0.595014       0.449029      -1.035190       0.008123      -0.032583      -0.027715       0.043540       0.003034      -0.002348      -0.011551      -0.053027       0.058447      -0.036481       0.006509       0.029972              9.535898      13.402288       0.395239      -0.181704       7.229055       2.409248       7.976351          -0.013881
          122              C       3.155577      12.010331       6.452774      -0.174473      34.641487 0.48039382E+03  0.11646139E+05                                 9.432639                            7.458885      -0.167452       1.922434                    0.997946      30.534155      90.826118       0.581755       0.434292      -1.047051       0.007913      -0.002930       0.002415       0.008777      -0.015072      -0.009865      -0.003996      -0.029342       0.024645      -0.028247       0.011317       0.016930             10.745935      16.201524       0.908643       1.182831       7.297436       2.490182       8.738844          -0.005978
          123              C       2.450766      11.176552       5.587297       0.081820      35.857579 0.44267354E+03  0.10409584E+05                                 9.595055                            7.085256      -0.022605       1.999187                    0.999415      26.933357      76.360414       0.612488       0.425264      -1.063175       0.014759       0.001873      -0.004307       0.015488      -0.005106      -0.001746       0.011429       0.008978      -0.030804      -0.017536       0.003445       0.014091             11.886474      20.634308      -0.137127       0.323759       7.095429       2.167450       7.929685          -0.026803
          124              C       3.149838      10.328102       4.725080      -0.191588      32.611267 0.46420676E+03  0.11100985E+05                                 8.894554                            7.217503       0.175294       2.024535                    0.999620      30.083607      87.409525       0.608642       0.420817      -1.060725       0.000703       0.010776      -0.000016       0.010799       0.020860       0.014330       0.010121      -0.023958       0.029393      -0.030482      -0.000931       0.031413              9.935141      15.514208      -1.386019      -1.062069       6.960626       1.819099       7.330588          -0.001969
          125              C       4.533057      10.323212       4.716931       0.088898      26.950648 0.36675474E+03  0.83023452E+04                                 8.003964                            6.535622       0.142268       2.061006                    0.999330      26.651442      76.345344       0.619515       0.436747      -1.046670       0.022948       0.041236       0.032282       0.057177      -0.005025      -0.001573      -0.000529      -0.044702       0.042167      -0.029997       0.014048       0.015949              8.922781      12.860582      -0.720863      -0.683157       6.739807       1.964798       7.167953          -0.014748
          126              C       0.897658      11.110534       5.616635       0.091445      34.551046 0.43121207E+03  0.10065291E+05                                 9.363012                            6.987414      -0.062569       1.988022                    0.999374      26.691270      75.187161       0.618013       0.424593      -1.064492      -0.016655      -0.001277       0.000083       0.016704      -0.004291       0.000073       0.011302       0.017021      -0.004831      -0.016825       0.005541       0.011284             11.524503      20.809351       0.149524       0.240684       7.518981       1.741201       6.245178          -0.034649
          127              C       0.195143      12.132586       6.262076      -0.189770      33.110909 0.45858199E+03  0.10931987E+05                                 8.986661                            7.157677       0.147659       2.015922                    0.999626      30.023601      87.068855       0.613290       0.418946      -1.062015       0.002274      -0.005962      -0.005795       0.008619       0.019688       0.012586       0.008038      -0.035424      -0.009793      -0.027940      -0.004655       0.032595             10.267662      17.360155      -0.999370      -0.279954       6.962605       1.724502       6.480225          -0.004054
          128              C      10.288628      12.132586       6.249037       0.078131      27.587472 0.36389151E+03  0.82154351E+04                                 8.092728                            6.469987       0.194020       2.071818                    0.999640      26.774567      76.413599       0.628900       0.431386      -1.050669      -0.015994      -0.043346      -0.030603       0.055419      -0.004659      -0.004788       0.002447      -0.055988       0.048060      -0.036786       0.014946       0.021839              9.201018      14.762593      -0.505766       0.100230       6.966016       1.738651       5.874445          -0.016594
          129              C      10.282888      10.110488       4.951636       0.090813      26.699169 0.35074715E+03  0.78317562E+04                                 7.869755                            6.317318       0.180315       2.070997                    0.999590      26.315213      74.241671       0.642893       0.426680      -1.055495      -0.017965       0.040520       0.031214       0.054212       0.003479       0.001805       0.003045      -0.045343       0.037160      -0.029190       0.010764       0.018426              8.865779      14.159997       0.898733       0.550943       6.992238       1.602623       5.445104          -0.020336
          130              C       0.193995      10.100708       4.971195      -0.187561      32.494598 0.44259916E+03  0.10439021E+05                                 8.828814                            7.009980       0.155374       2.016955                    0.999697      29.744932      85.299106       0.623739       0.416346      -1.065585      -0.000958       0.004147       0.006338       0.007634      -0.017163      -0.017280       0.017516      -0.032124       0.003032      -0.028185      -0.009635       0.037819             10.007864      16.978980       1.090453       0.939415       7.359093       1.521711       5.685519          -0.001955
          131              C       7.390180      13.893058       5.745397       0.595368      23.834967 0.24106954E+03  0.49753162E+04                                 7.736114                            5.568781       0.024662       2.072367                    0.999453      22.489320      64.068090       0.615203       0.482402      -1.008331      -0.004010      -0.066650      -0.026028       0.071664       0.000860      -0.000962      -0.018042       0.144668      -0.081615      -0.066927      -0.019025       0.085952              9.399279       4.604645      -0.326949      -0.045811      13.477803       1.118110      10.115387          -0.001215
          132              C       7.425765      15.660865       7.575775      -0.157121      37.847087 0.46904077E+03  0.11303198E+05                                 9.983842                            7.353915      -0.058545       1.950235                    0.999104      30.503319      90.465812       0.587838       0.432372      -1.048204      -0.014518       0.011005      -0.008592       0.020142       0.002302      -0.006718      -0.027848       0.053639       0.007204      -0.044571       0.014564       0.030007             12.021275       5.174204      -0.392706      -0.042432      17.104139       4.284825      13.785481          -0.004216
          133              C       7.379849      15.296546       6.239257      -0.042605      38.990449 0.44196498E+03  0.10374092E+05                                 9.948627                            6.962310       0.106735       2.032895                    0.999321      27.592070      77.797187       0.634445       0.411292      -1.073607      -0.008213       0.051027       0.014352       0.053639       0.004495      -0.004561      -0.010436      -0.003390       0.026303      -0.009912      -0.006738       0.016650             12.471198       5.037508      -0.500093      -0.119617      18.447926       4.463096      13.928159           0.002474
          134              C       7.367222      16.272140       5.271097      -0.131178      36.693647 0.45868064E+03  0.10992954E+05                                 9.775455                            7.269670      -0.092239       1.935940                    0.999622      30.338984      89.757378       0.591496       0.432066      -1.048297      -0.002131       0.004781       0.030262       0.030711      -0.003096      -0.000640       0.007404       0.038837       0.049716      -0.029126       0.011158       0.017969             11.514475       5.018952      -0.384650      -0.067985      16.880884       2.365229      12.643588          -0.000584
          135              C       7.403955      17.619391       5.584037      -0.151309      35.012647 0.43187530E+03  0.10143762E+05                                 9.291879                            6.923447       0.156284       2.018741                    0.999720      29.546980      85.100413       0.626539       0.416215      -1.063574      -0.008025      -0.010049       0.001492       0.012946       0.002174      -0.000231      -0.018679      -0.026099       0.006134      -0.014699      -0.011757       0.026456             10.904258       4.782284      -0.271504      -0.090666      14.477464       3.479996      13.453027           0.000501
          136              C       7.453315      17.976375       6.918925       0.097100      33.435214 0.39149910E+03  0.89708404E+04                                 9.217346                            6.713684      -0.252927       1.939794                    0.999227      26.312395      74.807274       0.619129       0.431740      -1.054079      -0.008626       0.006519      -0.001284       0.010888      -0.001203      -0.001049       0.017606      -0.016420      -0.000187      -0.014000      -0.008262       0.022262             11.273491       4.668533       0.009477       0.120851      15.915514       4.306575      13.236428          -0.001135
          137              C       7.463646      17.003225       7.924574       0.091627      32.607762 0.38797237E+03  0.88799423E+04                                 9.086520                            6.704135      -0.208506       1.955271                    0.999278      26.307785      75.027429       0.616000       0.434426      -1.051260      -0.009049      -0.001097       0.008432       0.012417       0.002180      -0.004682       0.016546      -0.022337       0.008910      -0.016743      -0.006513       0.023256             10.947557       4.595747      -0.115342       0.175532      15.745550       3.806450      12.501373           0.000285
          138              C       7.509562      17.389551       9.262722      -0.147126      34.774581 0.44889858E+03  0.10674986E+05                                 9.344430                            7.132550       0.064061       1.990186                    0.999492      29.951829      87.576709       0.606058       0.424984      -1.055172      -0.019900       0.010252      -0.010970       0.024929       0.000874      -0.010851      -0.020189      -0.013040       0.013994      -0.020580      -0.006059       0.026639             10.803173       4.900498       0.017811       0.384579      15.232828       3.007720      12.276192          -0.001469
          139              C       7.533668      18.724576       9.608260      -0.114384      33.974931 0.44507481E+03  0.10572255E+05                                 9.231192                            7.125139      -0.005906       1.964954                    0.999684      29.933551      87.767277       0.602818       0.427745      -1.052388      -0.016784       0.007888      -0.027718       0.033350       0.007262      -0.003066       0.009217       0.015391       0.065930      -0.023632      -0.000418       0.024051             10.593927       4.807483       0.277798       0.363106      16.024290       2.186369      10.950009           0.000644
          140              C       7.529076      19.707506       8.620541      -0.014763      37.697553 0.45862441E+03  0.10866815E+05                                 9.831434                            7.152032      -0.045586       1.986614                    0.999230      27.706127      78.525529       0.618056       0.418247      -1.068955      -0.006103      -0.050388       0.010285       0.051788       0.010323      -0.002008       0.004820       0.026772       0.040217      -0.024326       0.010172       0.014155             12.286642       5.100779       0.615945       0.486701      19.056698       4.455633      12.702448           0.000260
          141              C       7.492343      19.338296       7.290543      -0.190251      37.405573 0.49031845E+03  0.11949057E+05                                 9.910877                            7.519813      -0.165036       1.904768                    0.999019      31.395106      93.667210       0.581144       0.432481      -1.048023      -0.012162      -0.014564       0.000875       0.018994      -0.001217      -0.004184      -0.034662       0.031640       0.002574      -0.043610       0.015104       0.028506             11.867129       5.293144       0.392217       0.333661      17.207560       4.952692      13.100683           0.000594
          142              C       7.494639      21.223468       9.000308       0.577411      23.044092 0.24685123E+03  0.51062125E+04                                 7.500191                            5.581352      -0.152449       2.001809                    0.999018      22.727003      64.049109       0.625702       0.473233      -1.016892      -0.007468       0.048881       0.033475       0.059714      -0.011612       0.023938      -0.006487       0.178595      -0.088616      -0.075844      -0.033241       0.109085              9.036457       4.383660       0.923502      -0.283181      13.415751       1.644664       9.309961           0.001024
          143              C       4.547980      12.450449       1.704875       0.097258      28.368878 0.37947196E+03  0.86993018E+04                                 8.416441                            6.740806      -0.131805       1.974055                    0.998091      27.119011      79.229234       0.595013       0.449030      -1.035189       0.008121       0.032582       0.027715       0.043539      -0.003034       0.002348      -0.011552      -0.053028       0.058448      -0.036482       0.006508       0.029974              9.535906      13.402300      -0.395239       0.181705       7.229061       2.409250       7.976358          -0.013885
          144              C       3.155577      12.440669       1.696726      -0.174474      34.641409 0.48039251E+03  0.11646100E+05                                 9.432629                            7.458878      -0.167451       1.922435                    0.997945      30.534106      90.825946       0.581755       0.434292      -1.047050       0.007915       0.002930      -0.002416       0.008779       0.015071       0.009865      -0.003997      -0.029343       0.024646      -0.028247       0.011318       0.016930             10.745922      16.201504      -0.908640      -1.182827       7.297428       2.490179       8.738835          -0.005982
          145              C       2.450766      13.274448       2.562203       0.081819      35.857456 0.44267176E+03  0.10409535E+05                                 9.595051                            7.085254      -0.022619       1.999183                    0.999415      26.933292      76.360279       0.612486       0.425266      -1.063174       0.014756      -0.001873       0.004307       0.015486       0.005106       0.001746       0.011425       0.008976      -0.030800      -0.017531       0.003443       0.014089             11.886470      20.634305       0.137127      -0.323758       7.095425       2.167449       7.929681          -0.026799
          146              C       3.149838      14.122898       3.424420      -0.191590      32.611290 0.46420709E+03  0.11100997E+05                                 8.894564                            7.217510       0.175289       2.024533                    0.999620      30.083624      87.409633       0.608642       0.420818      -1.060724       0.000704      -0.010776       0.000017       0.010799      -0.020859      -0.014330       0.010120      -0.023958       0.029393      -0.030482      -0.000930       0.031412              9.935153      15.514235       1.386019       1.062068       6.960631       1.819100       7.330594          -0.001947
          147              C       4.533057      14.127788       3.432569       0.088895      26.950701 0.36675561E+03  0.83023731E+04                                 8.003987                            6.535640       0.142255       2.061001                    0.999330      26.651490      76.345617       0.619512       0.436748      -1.046669       0.022947      -0.041235      -0.032282       0.057175       0.005025       0.001573      -0.000530      -0.044704       0.042169      -0.029997       0.014048       0.015950              8.922808      12.860629       0.720864       0.683156       6.739824       1.964802       7.167972          -0.014729
          148              C       0.897658      13.340466       2.532865       0.091445      34.550910 0.43121010E+03  0.10065237E+05                                 9.363004                            6.987409      -0.062583       1.988019                    0.999374      26.691190      75.186964       0.618011       0.424595      -1.064490      -0.016652       0.001278      -0.000084       0.016701       0.004292      -0.000074       0.011298       0.017021      -0.004822      -0.016820       0.005539       0.011282             11.524495      20.809334      -0.149523      -0.240683       7.518976       1.741201       6.245174          -0.034642
          149              C       0.195143      12.318414       1.887424      -0.189771      33.110885 0.45858154E+03  0.10931974E+05                                 8.986662                            7.157677       0.147658       2.015922                    0.999626      30.023579      87.068805       0.613289       0.418947      -1.062015       0.002272       0.005962       0.005793       0.008618      -0.019688      -0.012586       0.008037      -0.035424      -0.009788      -0.027940      -0.004652       0.032592             10.267663      17.360159       0.999368       0.279953       6.962606       1.724502       6.480225          -0.004063
          150              C      10.288628      12.318414       1.900463       0.078131      27.587450 0.36389117E+03  0.82154273E+04                                 8.092734                            6.469993       0.194012       2.071816                    0.999640      26.774550      76.413607       0.628898       0.431387      -1.050668      -0.015992       0.043346       0.030602       0.055418       0.004659       0.004787       0.002445      -0.055988       0.048066      -0.036786       0.014949       0.021837              9.201026      14.762608       0.505763      -0.100232       6.966020       1.738651       5.874449          -0.016603
          151              C      10.282888      14.340512       3.197864       0.090812      26.699128 0.35074650E+03  0.78317401E+04                                 7.869758                            6.317320       0.180309       2.070995                    0.999590      26.315179      74.241630       0.642891       0.426681      -1.055494      -0.017964      -0.040518      -0.031214       0.054210      -0.003479      -0.001805       0.003042      -0.045344       0.037166      -0.029191       0.010768       0.018424              8.865784      14.160007      -0.898731      -0.550941       6.992239       1.602623       5.445105          -0.020288
          152              C       0.193995      14.350292       3.178305      -0.187561      32.494510 0.44259763E+03  0.10438977E+05                                 8.828800                            7.009968       0.155373       2.016956                    0.999697      29.744881      85.298942       0.623739       0.416346      -1.065585      -0.000959      -0.004146      -0.006337       0.007633       0.017161       0.017280       0.017515      -0.032123       0.003036      -0.028184      -0.009633       0.037817             10.007849      16.978953      -1.090444      -0.939408       7.359083       1.521711       5.685510          -0.001884
          153              C       7.390180      10.557942       2.404102       0.595368      23.834955 0.24106933E+03  0.49753114E+04                                 7.736112                            5.568779       0.024658       2.072366                    0.999453      22.489329      64.068135       0.615203       0.482402      -1.008331      -0.004011       0.066650       0.026028       0.071664      -0.000860       0.000962      -0.018042       0.144666      -0.081613      -0.066926      -0.019024       0.085951              9.399277       4.604644       0.326949       0.045811      13.477806       1.118108      10.115381          -0.001223
          154              C       7.425765       8.790135       0.573725      -0.157123      37.847143 0.46904150E+03  0.11303222E+05                                 9.983858                            7.353925      -0.058550       1.950233                    0.999104      30.503345      90.465956       0.587837       0.432373      -1.048203      -0.014518      -0.011005       0.008592       0.020142      -0.002302       0.006717      -0.027848       0.053640       0.007203      -0.044571       0.014564       0.030007             12.021296       5.174211       0.392706       0.042433      17.104173       4.284840      13.785504          -0.004242
          155              C       7.379849       9.154454       1.910243      -0.042607      38.990562 0.44196625E+03  0.10374131E+05                                 9.948649                            6.962322       0.106730       2.032893                    0.999321      27.592113      77.797377       0.634444       0.411292      -1.073607      -0.008214      -0.051027      -0.014352       0.053639      -0.004494       0.004561      -0.010436      -0.003390       0.026302      -0.009912      -0.006738       0.016650             12.471229       5.037518       0.500095       0.119618      18.447988       4.463103      13.928182           0.002462
          156              C       7.367222       8.178859       2.878403      -0.131179      36.693680 0.45868105E+03  0.10992965E+05                                 9.775452                            7.269669      -0.092239       1.935940                    0.999622      30.339008      89.757421       0.591497       0.432066      -1.048297      -0.002133      -0.004781      -0.030262       0.030711       0.003096       0.000640       0.007404       0.038837       0.049718      -0.029127       0.011157       0.017969             11.514470       5.018950       0.384650       0.067985      16.880881       2.365221      12.643578          -0.000623
          157              C       7.403955       6.831609       2.565463      -0.151309      35.012584 0.43187457E+03  0.10143737E+05                                 9.291853                            6.923431       0.156285       2.018741                    0.999720      29.546970      85.100246       0.626541       0.416214      -1.063575      -0.008026       0.010049      -0.001493       0.012947      -0.002174       0.000231      -0.018679      -0.026098       0.006133      -0.014698      -0.011757       0.026456             10.904223       4.782272       0.271503       0.090665      14.477427       3.479970      13.452970           0.000444
          158              C       7.453315       6.474625       1.230574       0.097101      33.435131 0.39149831E+03  0.89708124E+04                                 9.217310                            6.713664      -0.252925       1.939794                    0.999227      26.312353      74.806962       0.619133       0.431738      -1.054080      -0.008627      -0.006519       0.001284       0.010889       0.001203       0.001049       0.017606      -0.016420      -0.000188      -0.014001      -0.008261       0.022262             11.273441       4.668517      -0.009477      -0.120850      15.915453       4.306537      13.236354          -0.001171
          159              C       7.463646       7.447775       0.224926       0.091628      32.607710 0.38797153E+03  0.88799164E+04                                 9.086504                            6.704123      -0.208505       1.955272                    0.999278      26.307755      75.027268       0.616001       0.434426      -1.051261      -0.009049       0.001097      -0.008432       0.012417      -0.002180       0.004682       0.016546      -0.022337       0.008910      -0.016743      -0.006514       0.023256             10.947538       4.595740       0.115341      -0.175532      15.745526       3.806442      12.501348           0.000261
          160              C       7.509562       7.061449      15.185778      -0.147127      34.774557 0.44889827E+03  0.10674976E+05                                 9.344425                            7.132547       0.064060       1.990185                    0.999492      29.951807      87.576601       0.606058       0.424984      -1.055172      -0.019899      -0.010252       0.010970       0.024928      -0.000874       0.010850      -0.020189      -0.013039       0.013993      -0.020580      -0.006058       0.026638             10.803168       4.900497      -0.017812      -0.384578      15.232818       3.007730      12.276189          -0.001522
          161              C       7.533668       5.726424      14.840239      -0.114384      33.974858 0.44507386E+03  0.10572224E+05                                 9.231173                            7.125128      -0.005902       1.964956                    0.999684      29.933518      87.767086       0.602820       0.427745      -1.052388      -0.016784      -0.007888       0.027719       0.033350      -0.007262       0.003065       0.009217       0.015392       0.065931      -0.023632      -0.000419       0.024051             10.593905       4.807475      -0.277798      -0.363105      16.024253       2.186369      10.949985           0.000587
          162              C       7.529076       4.743494      15.827959      -0.014766      37.697454 0.45862369E+03  0.10866788E+05                                 9.831399                            7.152014      -0.045581       1.986615                    0.999230      27.706097      78.525273       0.618059       0.418246      -1.068956      -0.006104       0.050388      -0.010284       0.051788      -0.010322       0.002008       0.004820       0.026772       0.040216      -0.024326       0.010172       0.014154             12.286589       5.100763      -0.615941      -0.486698      19.056612       4.455600      12.702392           0.000229
          163              C       7.492343       5.112704       0.858957      -0.190250      37.405349 0.49031516E+03  0.11948949E+05                                 9.910812                            7.519771      -0.165030       1.904770                    0.999019      31.395015      93.666624       0.581148       0.432479      -1.048025      -0.012162       0.014564      -0.000875       0.018995       0.001218       0.004184      -0.034662       0.031644       0.002570      -0.043611       0.015106       0.028505             11.867044       5.293112      -0.392213      -0.333658      17.207440       4.952634      13.100580           0.000526
          164              C       7.494639       3.227532      15.448192       0.577412      23.044036 0.24685063E+03  0.51061967E+04                                 7.500181                            5.581347      -0.152456       2.001808                    0.999018      22.726957      64.048946       0.625702       0.473233      -1.016892      -0.007469      -0.048882      -0.033475       0.059714       0.011613      -0.023937      -0.006487       0.178596      -0.088616      -0.075845      -0.033241       0.109085              9.036441       4.383654      -0.923500       0.283182      13.415723       1.644652       9.309947           0.001001
          165              C       4.547980      24.226051       9.854375       0.097262      28.368940 0.37947303E+03  0.86993306E+04                                 8.416443                            6.740808      -0.131796       1.974057                    0.998091      27.119051      79.229318       0.595014       0.449029      -1.035190       0.008121      -0.032584       0.027713       0.043540       0.003034       0.002349       0.011551      -0.053024       0.058452      -0.036480       0.006508       0.029972              9.535910      13.402305       0.395242       0.181701       7.229065      -2.409251       7.976361          -0.013969
          166              C       3.155577      24.235831       9.846226      -0.174469      34.641470 0.48039363E+03  0.11646133E+05                                 9.432640                            7.458888      -0.167454       1.922434                    0.997945      30.534126      90.826019       0.581754       0.434292      -1.047050       0.007915      -0.002934      -0.002420       0.008781      -0.015071       0.009865       0.003997      -0.029341       0.024653      -0.028247       0.011320       0.016927             10.745937      16.201532       0.908651      -1.182838       7.297437      -2.490181       8.738843          -0.006067
          167              C       2.450766      23.402052      10.711703       0.081821      35.857573 0.44267315E+03  0.10409575E+05                                 9.595064                            7.085259      -0.022607       1.999186                    0.999415      26.933354      76.360474       0.612487       0.425265      -1.063174       0.014758       0.001871       0.004306       0.015487      -0.005105       0.001747      -0.011427       0.008979      -0.030797      -0.017533       0.003443       0.014089             11.886496      20.634372      -0.137118      -0.323765       7.095433      -2.167447       7.929684          -0.026866
          168              C       3.149838      22.553602      11.573920      -0.191591      32.611569 0.46421167E+03  0.11101135E+05                                 8.894614                            7.217545       0.175286       2.024529                    0.999620      30.083805      87.410324       0.608640       0.420818      -1.060724       0.000704       0.010776       0.000015       0.010799       0.020860      -0.014331      -0.010121      -0.023956       0.029393      -0.030482      -0.000931       0.031413              9.935219      15.514371      -1.386029       1.062077       6.960664      -1.819103       7.330624          -0.002021
          169              C       4.533057      22.548712      11.582069       0.088896      26.950868 0.36675815E+03  0.83024449E+04                                 8.004011                            6.535656       0.142261       2.061001                    0.999330      26.651617      76.346042       0.619512       0.436747      -1.046669       0.022948       0.041235      -0.032282       0.057176      -0.005026       0.001573       0.000529      -0.044701       0.042164      -0.029996       0.014047       0.015949              8.922841      12.860694      -0.720867       0.683159       6.739843      -1.964805       7.167987          -0.014806
          170              C       0.897658      23.336034      10.682365       0.091444      34.551062 0.43121189E+03  0.10065290E+05                                 9.363028                            6.987421      -0.062565       1.988023                    0.999374      26.691265      75.187241       0.618011       0.424594      -1.064491      -0.016654      -0.001279      -0.000086       0.016703      -0.004292      -0.000073      -0.011300       0.017024      -0.004820      -0.016823       0.005540       0.011283             11.524533      20.809407       0.149538      -0.240692       7.519002      -1.741211       6.245190          -0.034718
          171              C       0.195143      24.358086      10.036924      -0.189763      33.110771 0.45857988E+03  0.10931925E+05                                 8.986642                            7.157666       0.147654       2.015922                    0.999626      30.023514      87.068583       0.613289       0.418947      -1.062015       0.002271      -0.005965       0.005787       0.008616       0.019687      -0.012585      -0.008038      -0.035424      -0.009780      -0.027940      -0.004652       0.032591             10.267635      17.360088      -0.999362       0.279951       6.962602      -1.724505       6.480217          -0.004176
          172              C      10.288628      24.358086      10.049963       0.078138      27.587313 0.36388919E+03  0.82153688E+04                                 8.092700                            6.469970       0.194031       2.071823                    0.999640      26.774452      76.413180       0.628900       0.431387      -1.050669      -0.015992      -0.043348       0.030597       0.055417      -0.004659       0.004786      -0.002447      -0.055986       0.048072      -0.036786       0.014949       0.021837              9.200983      14.762524      -0.505762      -0.100230       6.965996      -1.738646       5.874429          -0.016709
          173              C      10.282888      22.335988      11.347364       0.090813      26.699406 0.35075024E+03  0.78318485E+04                                 7.869817                            6.317354       0.180306       2.070991                    0.999590      26.315374      74.242425       0.642889       0.426681      -1.055493      -0.017965       0.040520      -0.031213       0.054211       0.003480      -0.001806      -0.003046      -0.045339       0.037164      -0.029189       0.010764       0.018425              8.865864      14.160170       0.898740      -0.550948       6.992285      -1.602635       5.445138          -0.020392
          174              C       0.193995      22.326208      11.327805      -0.187564      32.495007 0.44260481E+03  0.10439198E+05                                 8.828908                            7.010035       0.155349       2.016945                    0.999697      29.745191      85.300313       0.623734       0.416347      -1.065583      -0.000958       0.004147      -0.006338       0.007635      -0.017163       0.017280      -0.017518      -0.032118       0.003037      -0.028182      -0.009637       0.037819             10.007989      16.979228       1.090454      -0.939420       7.359169      -1.521731       5.685570          -0.002001
          175              C       7.390180       1.667558      10.553602       0.595368      23.835021 0.24107019E+03  0.49753320E+04                                 7.736117                            5.568783       0.024669       2.072369                    0.999453      22.489345      64.068134       0.615204       0.482401      -1.008332      -0.004009      -0.066649       0.026029       0.071664       0.000861       0.000961       0.018041       0.144664      -0.081613      -0.066925      -0.019024       0.085950              9.399284       4.604647      -0.326949       0.045812      13.477834      -1.118099      10.115372          -0.001275
          176              C       7.425765       3.435366       8.723225      -0.157119      37.846761 0.46903601E+03  0.11303055E+05                                 9.983804                            7.353893      -0.058549       1.950238                    0.999104      30.503076      90.464980       0.587837       0.432374      -1.048203      -0.014512       0.011004       0.008592       0.020137       0.002301       0.006716       0.027846       0.053648       0.007196      -0.044572       0.014565       0.030008             12.021225       5.174187      -0.392702       0.042433      17.104083      -4.284804      13.785404          -0.004342
          177              C       7.379849       3.071046      10.059743      -0.042605      38.990345 0.44196366E+03  0.10374054E+05                                 9.948612                            6.962301       0.106744       2.032899                    0.999321      27.592014      77.796996       0.634445       0.411292      -1.073607      -0.008211       0.051025      -0.014352       0.053637       0.004494       0.004560       0.010437      -0.003386       0.026302      -0.009913      -0.006737       0.016650             12.471179       5.037503      -0.500093       0.119617      18.447933      -4.463076      13.928102           0.002418
          178              C       7.367222       4.046640      11.027903      -0.131179      36.693627 0.45867998E+03  0.10992937E+05                                 9.775461                            7.269671      -0.092243       1.935939                    0.999622      30.338965      89.757381       0.591495       0.432067      -1.048296      -0.002130       0.004781      -0.030261       0.030710      -0.003097       0.000639      -0.007403       0.038841       0.049713      -0.029128       0.011161       0.017967             11.514488       5.018956      -0.384653       0.067986      16.880932      -2.365236      12.643577          -0.000684
          179              C       7.403955       5.393891      10.714963      -0.151316      35.012875 0.43187847E+03  0.10143858E+05                                 9.291926                            6.923477       0.156273       2.018736                    0.999720      29.547107      85.100943       0.626536       0.416215      -1.063574      -0.008025      -0.010050      -0.001492       0.012947       0.002171       0.000229       0.018678      -0.026100       0.006141      -0.014700      -0.011756       0.026455             10.904320       4.782305      -0.271508       0.090667      14.477570      -3.480027      13.453084           0.000433
          180              C       7.453315       5.750875       9.380074       0.097097      33.435274 0.39149961E+03  0.89708545E+04                                 9.217355                            6.713687      -0.252928       1.939793                    0.999227      26.312418      74.807339       0.619130       0.431740      -1.054079      -0.008625       0.006518       0.001285       0.010887      -0.001205       0.001047      -0.017607      -0.016420      -0.000189      -0.014001      -0.008261       0.022262             11.273510       4.668536       0.009476      -0.120850      15.915573      -4.306581      13.236421          -0.001178
          181              C       7.463646       4.777725       8.374426       0.091627      32.607535 0.38796921E+03  0.88798498E+04                                 9.086474                            6.704105      -0.208479       1.955282                    0.999278      26.307657      75.026919       0.616002       0.434426      -1.051260      -0.009044      -0.001099      -0.008433       0.012414       0.002178       0.004680      -0.016545      -0.022337       0.008912      -0.016740      -0.006515       0.023255             10.947496       4.595727      -0.115341      -0.175531      15.745469      -3.806410      12.501292           0.000228
          182              C       7.509562       5.164051       7.036278      -0.147121      34.774234 0.44889353E+03  0.10674835E+05                                 9.344383                            7.132522       0.064060       1.990190                    0.999491      29.951577      87.575818       0.606058       0.424986      -1.055171      -0.019891       0.010251       0.010970       0.024922       0.000871       0.010848       0.020189      -0.013033       0.013980      -0.020580      -0.006054       0.026634             10.803111       4.900477       0.017811      -0.384576      15.232732      -3.007695      12.276125          -0.001581
          183              C       7.533668       6.499076       6.690739      -0.114387      33.974918 0.44507518E+03  0.10572260E+05                                 9.231168                            7.125128      -0.005883       1.964960                    0.999684      29.933580      87.767199       0.602821       0.427743      -1.052389      -0.016780       0.007887       0.027720       0.033349       0.007259       0.003064      -0.009216       0.015386       0.065938      -0.023629      -0.000424       0.024053             10.593893       4.807473       0.277795      -0.363105      16.024221      -2.186349      10.949985           0.000600
          184              C       7.529076       7.482006       7.678459      -0.014769      37.697711 0.45862687E+03  0.10866884E+05                                 9.831445                            7.152038      -0.045578       1.986614                    0.999230      27.706217      78.525739       0.618058       0.418246      -1.068956      -0.006103      -0.050389      -0.010284       0.051789       0.010321       0.002007      -0.004821       0.026764       0.040217      -0.024322       0.010168       0.014155             12.286657       5.100782       0.615945      -0.486702      19.056715      -4.455641      12.702472           0.000264
          185              C       7.492343       7.112796       9.008457      -0.190252      37.405716 0.49032005E+03  0.11949107E+05                                 9.910893                            7.519817      -0.165045       1.904763                    0.999019      31.395246      93.667701       0.581145       0.432480      -1.048023      -0.012163      -0.014566      -0.000876       0.018996      -0.001221       0.004181       0.034662       0.031639       0.002579      -0.043610       0.015104       0.028506             11.867156       5.293148       0.392216      -0.333662      17.207621      -4.952698      13.100700           0.000582
          186              C       7.494639       8.997968       7.298692       0.577414      23.044017 0.24685027E+03  0.51061909E+04                                 7.500194                            5.581353      -0.152480       2.001800                    0.999018      22.726987      64.049184       0.625700       0.473235      -1.016890      -0.007470       0.048883      -0.033475       0.059716      -0.011613      -0.023938       0.006488       0.178597      -0.088614      -0.075846      -0.033240       0.109086              9.036461       4.383661       0.923500       0.283182      13.415750      -1.644675       9.309971           0.001051
          187              C       4.547980       0.224949      14.594125       0.097262      28.368950 0.37947321E+03  0.86993367E+04                                 8.416449                            6.740813      -0.131805       1.974054                    0.998091      27.119059      79.229379       0.595013       0.449029      -1.035190       0.008121       0.032584      -0.027713       0.043540      -0.003034      -0.002349       0.011551      -0.053025       0.058452      -0.036481       0.006509       0.029972              9.535916      13.402311      -0.395241      -0.181703       7.229071      -2.409254       7.976367          -0.013972
          188              C       3.155577       0.215169      14.602274      -0.174468      34.641407 0.48039269E+03  0.11646104E+05                                 9.432630                            7.458881      -0.167457       1.922434                    0.997945      30.534087      90.825882       0.581754       0.434292      -1.047050       0.007914       0.002934       0.002419       0.008780       0.015071      -0.009865       0.003997      -0.029341       0.024651      -0.028247       0.011320       0.016927             10.745924      16.201509      -0.908648       1.182834       7.297429      -2.490177       8.738832          -0.006064
          189              C       2.450766       1.048948      13.736797       0.081822      35.857486 0.44267227E+03  0.10409548E+05                                 9.595047                            7.085252      -0.022604       1.999188                    0.999415      26.933315      76.360318       0.612487       0.425265      -1.063174       0.014757      -0.001871      -0.004306       0.015486       0.005105      -0.001747      -0.011426       0.008977      -0.030797      -0.017532       0.003443       0.014089             11.886467      20.634308       0.137118       0.323764       7.095422      -2.167444       7.929672          -0.026877
          190              C       3.149838       1.897398      12.874580      -0.191588      32.611427 0.46420943E+03  0.11101066E+05                                 8.894584                            7.217525       0.175293       2.024532                    0.999620      30.083708      87.409914       0.608641       0.420818      -1.060724       0.000704      -0.010775      -0.000015       0.010798      -0.020860       0.014330      -0.010120      -0.023957       0.029391      -0.030482      -0.000931       0.031413              9.935180      15.514295       1.386023      -1.062072       6.960644      -1.819097       7.330601          -0.002045
          191              C       4.533057       1.902288      12.866431       0.088897      26.950826 0.36675763E+03  0.83024290E+04                                 8.004001                            6.535650       0.142265       2.061002                    0.999330      26.651581      76.345887       0.619513       0.436747      -1.046670       0.022947      -0.041235       0.032283       0.057176       0.005025      -0.001573       0.000528      -0.044702       0.042165      -0.029996       0.014047       0.015949              8.922826      12.860663       0.720864      -0.683158       6.739837      -1.964803       7.167979          -0.014831
          192              C       0.897658       1.114966      13.766135       0.091444      34.550988 0.43121121E+03  0.10065268E+05                                 9.363011                            6.987413      -0.062560       1.988025                    0.999374      26.691233      75.187086       0.618012       0.424594      -1.064491      -0.016653       0.001279       0.000086       0.016702       0.004292       0.000073      -0.011300       0.017023      -0.004820      -0.016822       0.005540       0.011283             11.524503      20.809334      -0.149535       0.240690       7.518993      -1.741210       6.245180          -0.034735
          193              C       0.195143       0.092914      14.411576      -0.189762      33.110656 0.45857798E+03  0.10931869E+05                                 8.986621                            7.157649       0.147656       2.015924                    0.999626      30.023449      87.068357       0.613290       0.418947      -1.062015       0.002272       0.005965      -0.005787       0.008616      -0.019686       0.012585      -0.008037      -0.035424      -0.009780      -0.027940      -0.004651       0.032591             10.267610      17.360037       0.999353      -0.279945       6.962590      -1.724504       6.480203          -0.004164
          194              C      10.288628       0.092914      14.398537       0.078138      27.587306 0.36388910E+03  0.82153668E+04                                 8.092702                            6.469972       0.194027       2.071823                    0.999640      26.774442      76.413174       0.628899       0.431387      -1.050669      -0.015992       0.043348      -0.030598       0.055417       0.004659      -0.004786      -0.002447      -0.055988       0.048071      -0.036787       0.014949       0.021838              9.200986      14.762528       0.505759       0.100233       6.965999      -1.738647       5.874431          -0.016703
          195              C      10.282888       2.115011      13.101136       0.090814      26.699320 0.35074904E+03  0.78318129E+04                                 7.869794                            6.317339       0.180311       2.070994                    0.999590      26.315310      74.242133       0.642891       0.426681      -1.055494      -0.017964      -0.040520       0.031214       0.054211      -0.003480       0.001806      -0.003046      -0.045341       0.037164      -0.029190       0.010764       0.018426              8.865834      14.160108      -0.898729       0.550943       6.992270      -1.602632       5.445124          -0.020447
          196              C       0.193995       2.124792      13.120695      -0.187562      32.494799 0.44260164E+03  0.10439103E+05                                 8.828867                            7.010008       0.155353       2.016948                    0.999697      29.745069      85.299823       0.623736       0.416347      -1.065584      -0.000958      -0.004145       0.006339       0.007635       0.017163      -0.017279      -0.017518      -0.032118       0.003036      -0.028182      -0.009637       0.037819             10.007935      16.979115      -1.090439       0.939411       7.359143      -1.521727       5.685547          -0.002080
          197              C       7.390180      22.783442      13.894898       0.595366      23.835040 0.24107040E+03  0.49753379E+04                                 7.736125                            5.568788       0.024667       2.072368                    0.999453      22.489365      64.068228       0.615203       0.482402      -1.008332      -0.004009       0.066649      -0.026027       0.071663      -0.000861      -0.000961       0.018042       0.144665      -0.081613      -0.066926      -0.019024       0.085950              9.399293       4.604651       0.326949      -0.045812      13.477840      -1.118102      10.115389          -0.001271
          198              C       7.425765      21.015635      15.725275      -0.157118      37.846819 0.46903718E+03  0.11303093E+05                                 9.983823                            7.353908      -0.058548       1.950239                    0.999104      30.503114      90.465194       0.587835       0.432375      -1.048202      -0.014512      -0.011004      -0.008592       0.020137      -0.002301      -0.006716       0.027846       0.053646       0.007197      -0.044572       0.014565       0.030007             12.021247       5.174197       0.392704      -0.042433      17.104104      -4.284815      13.785439          -0.004306
          199              C       7.379849      21.379954      14.388757      -0.042602      38.990262 0.44196265E+03  0.10374024E+05                                 9.948599                            6.962294       0.106747       2.032900                    0.999321      27.591982      77.796894       0.634445       0.411292      -1.073607      -0.008211      -0.051025       0.014351       0.053637      -0.004494      -0.004560       0.010437      -0.003387       0.026304      -0.009913      -0.006737       0.016650             12.471161       5.037497       0.500092      -0.119617      18.447898      -4.463066      13.928087           0.002432
          200              C       7.367222      20.404360      13.420597      -0.131178      36.693671 0.45868049E+03  0.10992953E+05                                 9.775474                            7.269679      -0.092247       1.935938                    0.999622      30.338976      89.757467       0.591494       0.432067      -1.048296      -0.002131      -0.004780       0.030261       0.030710       0.003098      -0.000639      -0.007403       0.038840       0.049712      -0.029128       0.011160       0.017967             11.514504       5.018962       0.384654      -0.067987      16.880950      -2.365244      12.643600          -0.000640
          201              C       7.403955      19.057109      13.733537      -0.151315      35.012935 0.43187911E+03  0.10143878E+05                                 9.291936                            6.923481       0.156271       2.018735                    0.999720      29.547149      85.101118       0.626536       0.416215      -1.063573      -0.008026       0.010050       0.001492       0.012948      -0.002171      -0.000228       0.018678      -0.026102       0.006143      -0.014701      -0.011755       0.026456             10.904333       4.782310       0.271508      -0.090667      14.477576      -3.480035      13.453113           0.000493
          202              C       7.453315      18.700125      15.068425       0.097097      33.435358 0.39150060E+03  0.89708857E+04                                 9.217378                            6.713700      -0.252933       1.939791                    0.999227      26.312465      74.807579       0.619128       0.431740      -1.054078      -0.008625      -0.006518      -0.001285       0.010887       0.001205      -0.001047      -0.017607      -0.016421      -0.000189      -0.014001      -0.008262       0.022263             11.273539       4.668546      -0.009476       0.120851      15.915597      -4.306605      13.236474          -0.001138
          203              C       7.463646      19.673275      16.074074       0.091627      32.607628 0.38797068E+03  0.88798958E+04                                 9.086508                            6.704129      -0.208483       1.955281                    0.999278      26.307707      75.027229       0.615999       0.434427      -1.051259      -0.009044       0.001099       0.008433       0.012414      -0.002178      -0.004680      -0.016545      -0.022338       0.008913      -0.016741      -0.006515       0.023256             10.947537       4.595742       0.115342       0.175532      15.745520      -3.806432      12.501350           0.000263
          204              C       7.509562      19.286949       1.113222      -0.147120      34.774295 0.44889438E+03  0.10674863E+05                                 9.344402                            7.132535       0.064058       1.990189                    0.999491      29.951610      87.576028       0.606056       0.424986      -1.055170      -0.019891      -0.010251      -0.010970       0.024922      -0.000871      -0.010848       0.020189      -0.013034       0.013982      -0.020579      -0.006055       0.026634             10.803135       4.900487      -0.017811       0.384578      15.232765      -3.007702      12.276154          -0.001515
          205              C       7.533668      17.951924       1.458760      -0.114387      33.974979 0.44507592E+03  0.10572284E+05                                 9.231185                            7.125137      -0.005884       1.964960                    0.999684      29.933597      87.767320       0.602820       0.427744      -1.052389      -0.016779      -0.007887      -0.027720       0.033349      -0.007260      -0.003063      -0.009216       0.015385       0.065937      -0.023629      -0.000424       0.024053             10.593915       4.807480      -0.277795       0.363106      16.024261      -2.186354      10.950004           0.000662
          206              C       7.529076      16.968994       0.471041      -0.014766      37.697696 0.45862629E+03  0.10866868E+05                                 9.831443                            7.152034      -0.045581       1.986613                    0.999230      27.706207      78.525712       0.618058       0.418246      -1.068956      -0.006103       0.050389       0.010285       0.051789      -0.010321      -0.002007      -0.004821       0.026765       0.040217      -0.024323       0.010168       0.014155             12.286658       5.100781      -0.615945       0.486701      19.056720      -4.455645      12.702472           0.000295
          207              C       7.492343      17.338204      15.440043      -0.190253      37.405783 0.49032104E+03  0.11949136E+05                                 9.910901                            7.519822      -0.165045       1.904762                    0.999019      31.395288      93.667835       0.581145       0.432480      -1.048023      -0.012163       0.014566       0.000876       0.018996       0.001220      -0.004181       0.034662       0.031639       0.002578      -0.043609       0.015104       0.028505             11.867168       5.293152      -0.392217       0.333663      17.207630      -4.952711      13.100722           0.000640
          208              C       7.494639      15.453032       0.850808       0.577413      23.044031 0.24685040E+03  0.51061947E+04                                 7.500197                            5.581355      -0.152483       2.001799                    0.999018      22.727003      64.049250       0.625700       0.473235      -1.016890      -0.007469      -0.048883       0.033475       0.059715       0.011613       0.023939       0.006488       0.178598      -0.088615      -0.075846      -0.033241       0.109086              9.036467       4.383663      -0.923501      -0.283181      13.415761      -1.644679       9.309976           0.001070
          209              C       6.931020       0.224949       6.444625       0.097244      28.369144 0.37947587E+03  0.86994127E+04                                 8.416472                            6.740822      -0.131769       1.974061                    0.998091      27.119230      79.229936       0.595014       0.449027      -1.035191      -0.008124       0.032577      -0.027723       0.043541       0.003036       0.002345       0.011550      -0.053026       0.058449      -0.036481       0.006510       0.029971              9.535946      13.402364       0.395248       0.181694       7.229083      -2.409267       7.976390          -0.013959
          210              C       8.323423       0.215169       6.452774      -0.174487      34.641580 0.48039493E+03  0.11646171E+05                                 9.432645                            7.458885      -0.167424       1.922440                    0.997946      30.534239      90.826334       0.581756       0.434291      -1.047051      -0.007910       0.002924       0.002407       0.008770      -0.015076       0.009866       0.003997      -0.029340       0.024640      -0.028249       0.011317       0.016933             10.745945      16.201562       0.908640      -1.182827       7.297429      -2.490181       8.738844          -0.006055
          211              C       9.028233       1.048948       5.587297       0.081820      35.857167 0.44266801E+03  0.10409423E+05                                 9.595003                            7.085227      -0.022630       1.999182                    0.999415      26.933161      76.359790       0.612487       0.425266      -1.063173      -0.014756      -0.001879      -0.004312       0.015487      -0.005105       0.001745      -0.011426       0.008972      -0.030803      -0.017532       0.003444       0.014088             11.886404      20.634169      -0.137108      -0.323768       7.095395      -2.167444       7.929647          -0.026862
          212              C       8.329162       1.897398       4.725080      -0.191593      32.611082 0.46420322E+03  0.11100877E+05                                 8.894517                            7.217471       0.175296       2.024536                    0.999620      30.083486      87.409012       0.608644       0.420817      -1.060725      -0.000700      -0.010783      -0.000023       0.010806       0.020862      -0.014332      -0.010117      -0.023954       0.029392      -0.030484      -0.000928       0.031412              9.935103      15.514171      -1.386004       1.062059       6.960590      -1.819089       7.330548          -0.002037
          213              C       6.945943       1.902288       4.716931       0.088887      26.950786 0.36675673E+03  0.83024029E+04                                 8.003985                            6.535633       0.142259       2.060999                    0.999330      26.651582      76.345847       0.619515       0.436746      -1.046670      -0.022950      -0.041243       0.032276       0.057179      -0.005027       0.001573       0.000529      -0.044701       0.042168      -0.029997       0.014048       0.015948              8.922809      12.860623      -0.720878       0.683167       6.739829      -1.964814       7.167976          -0.014819
          214              C      10.581342       1.114966       5.616635       0.091430      34.550942 0.43121115E+03  0.10065267E+05                                 9.363007                            6.987416      -0.062585       1.988018                    0.999374      26.691220      75.187055       0.618011       0.424595      -1.064491       0.016651       0.001273       0.000078       0.016700      -0.004292      -0.000073      -0.011299       0.017022      -0.004831      -0.016822       0.005539       0.011283             11.524490      20.809282       0.149542      -0.240692       7.519004      -1.741219       6.245183          -0.034712
          215              C      11.283857       0.092914       6.262076      -0.189778      33.110743 0.45857901E+03  0.10931901E+05                                 8.986634                            7.157654       0.147656       2.015921                    0.999626      30.023531      87.068654       0.613290       0.418946      -1.062015      -0.002275       0.005955      -0.005804       0.008621       0.019689      -0.012587      -0.008036      -0.035425      -0.009798      -0.027941      -0.004654       0.032595             10.267626      17.360067      -0.999350       0.279944       6.962602      -1.724510       6.480210          -0.004156
          216              C       1.190372       0.092914       6.249037       0.078120      27.587426 0.36389064E+03  0.82154105E+04                                 8.092718                            6.469978       0.194026       2.071819                    0.999641      26.774549      76.413527       0.628900       0.431386      -1.050669       0.015994       0.043340      -0.030612       0.055419      -0.004660       0.004789      -0.002446      -0.055993       0.048052      -0.036787       0.014946       0.021841              9.201006      14.762561      -0.505769      -0.100222       6.966019      -1.738655       5.874438          -0.016687
          217              C       1.196112       2.115011       4.951636       0.090803      26.699091 0.35074519E+03  0.78317083E+04                                 7.869769                            6.317316       0.180298       2.070993                    0.999590      26.315143      74.241662       0.642890       0.426682      -1.055493       0.017966      -0.040522       0.031209       0.054210       0.003481      -0.001804      -0.003044      -0.045344       0.037172      -0.029193       0.010767       0.018425              8.865805      14.160051       0.898728      -0.550938       6.992255      -1.602633       5.445110          -0.020427
          218              C      11.285005       2.124792       4.971195      -0.187573      32.494663 0.44259924E+03  0.10439043E+05                                 8.828882                            7.010017       0.155302       2.016934                    0.999697      29.744979      85.299828       0.623731       0.416350      -1.065580       0.000957      -0.004149       0.006330       0.007629      -0.017162       0.017281      -0.017517      -0.032117       0.003041      -0.028182      -0.009636       0.037818             10.007950      16.979125       1.090428      -0.939401       7.359167      -1.521739       5.685558          -0.002068
          219              C       4.088820      22.783442       5.745397       0.595369      23.834684 0.24106648E+03  0.49752352E+04                                 7.736055                            5.568748       0.024667       2.072373                    0.999452      22.489112      64.067299       0.615205       0.482402      -1.008331       0.004006       0.066649      -0.026027       0.071662       0.000863       0.000961       0.018039       0.144669      -0.081628      -0.066925      -0.019030       0.085955              9.399202       4.604617      -0.326943       0.045810      13.477674      -1.118094      10.115315          -0.001265
          220              C       4.053235      21.015635       7.575775      -0.157135      37.847316 0.46904382E+03  0.11303292E+05                                 9.983888                            7.353942      -0.058519       1.950241                    0.999104      30.503434      90.466281       0.587836       0.432373      -1.048203       0.014506      -0.011003      -0.008593       0.020133       0.002300       0.006719       0.027846       0.053636       0.007197      -0.044568       0.014562       0.030006             12.021337       5.174222      -0.392706       0.042433      17.104260      -4.284840      13.785527          -0.004309
          221              C       4.099151      21.379954       6.239257      -0.042600      38.989897 0.44195805E+03  0.10373888E+05                                 9.948549                            6.962265       0.106740       2.032901                    0.999321      27.591798      77.796246       0.634445       0.411293      -1.073607       0.008203      -0.051025       0.014352       0.053636       0.004495       0.004561       0.010438      -0.003375       0.026295      -0.009915      -0.006734       0.016649             12.471093       5.037475      -0.500084       0.119614      18.447769      -4.463032      13.928035           0.002434
          222              C       4.111778      20.404360       5.271097      -0.131173      36.693299 0.45867488E+03  0.10992784E+05                                 9.775416                            7.269640      -0.092247       1.935942                    0.999622      30.338733      89.756566       0.591495       0.432068      -1.048296       0.002120      -0.004779       0.030260       0.030709      -0.003096       0.000641      -0.007404       0.038847       0.049700      -0.029129       0.011165       0.017964             11.514434       5.018936      -0.384648       0.067984      16.880832      -2.365224      12.643535          -0.000638
          223              C       4.075045      19.057109       5.584037      -0.151327      35.013245 0.43188352E+03  0.10144009E+05                                 9.291992                            6.923517       0.156287       2.018736                    0.999720      29.547335      85.101822       0.626534       0.416215      -1.063573       0.008016       0.010050       0.001492       0.012942       0.002170       0.000231       0.018678      -0.026104       0.006149      -0.014700      -0.011757       0.026456             10.904403       4.782333      -0.271510       0.090667      14.477653      -3.480058      13.453222           0.000493
          224              C       4.025685      18.700125       6.918925       0.097092      33.435424 0.39150085E+03  0.89708963E+04                                 9.217402                            6.713709      -0.252928       1.939792                    0.999227      26.312499      74.807795       0.619126       0.431741      -1.054077       0.008619      -0.006517      -0.001283       0.010881      -0.001205       0.001049      -0.017607      -0.016422      -0.000189      -0.014002      -0.008262       0.022264             11.273574       4.668553       0.009475      -0.120851      15.915646      -4.306604      13.236523          -0.001139
          225              C       4.015354      19.673275       7.924574       0.091622      32.607792 0.38797208E+03  0.88799391E+04                                 9.086545                            6.704144      -0.208499       1.955274                    0.999278      26.307799      75.027627       0.615998       0.434428      -1.051258       0.009041       0.001097       0.008431       0.012410       0.002179       0.004683      -0.016547      -0.022335       0.008913      -0.016743      -0.006514       0.023256             10.947594       4.595755      -0.115342      -0.175533      15.745617      -3.806445      12.501409           0.000262
          226              C       3.969438      19.286949       9.262722      -0.147139      34.775006 0.44890460E+03  0.10675172E+05                                 9.344522                            7.132609       0.064057       1.990181                    0.999492      29.952082      87.577814       0.606054       0.424985      -1.055170       0.019892      -0.010252      -0.010971       0.024923       0.000873       0.010851       0.020190      -0.013044       0.013993      -0.020582      -0.006059       0.026640             10.803286       4.900538       0.017809      -0.384583      15.233005      -3.007746      12.276315          -0.001520
          227              C       3.945332      17.951924       9.608260      -0.114396      33.975295 0.44507984E+03  0.10572409E+05                                 9.231265                            7.125184      -0.005916       1.964948                    0.999684      29.933773      87.768205       0.602816       0.427746      -1.052387       0.016778      -0.007888      -0.027721       0.033349       0.007262       0.003066      -0.009219       0.015385       0.065944      -0.023632      -0.000423       0.024056             10.594020       4.807513       0.277799      -0.363109      16.024443      -2.186379      10.950103           0.000659
          228              C       3.949924      16.968994       8.620541      -0.014775      37.697849 0.45862763E+03  0.10866912E+05                                 9.831483                            7.152052      -0.045577       1.986614                    0.999230      27.706265      78.526033       0.618056       0.418247      -1.068955       0.006098       0.050390       0.010285       0.051789       0.010321       0.002008      -0.004822       0.026762       0.040216      -0.024322       0.010167       0.014155             12.286718       5.100796       0.615948      -0.486703      19.056835      -4.455653      12.702524           0.000292
          229              C       3.986657      17.338204       7.290543      -0.190262      37.406183 0.49032686E+03  0.11949321E+05                                 9.910983                            7.519874      -0.165046       1.904758                    0.999019      31.395541      93.668939       0.581141       0.432481      -1.048022       0.012157       0.014567       0.000876       0.018993      -0.001221       0.004181       0.034663       0.031636       0.002583      -0.043609       0.015102       0.028507             11.867273       5.293187       0.392219      -0.333666      17.207795      -4.952749      13.100836           0.000637
          230              C       3.984361      15.453032       9.000308       0.577409      23.044053 0.24685046E+03  0.51061975E+04                                 7.500210                            5.581360      -0.152486       2.001797                    0.999018      22.727027      64.049387       0.625698       0.473236      -1.016889       0.007465      -0.048883       0.033475       0.059715      -0.011613      -0.023939       0.006488       0.178597      -0.088616      -0.075845      -0.033241       0.109086              9.036488       4.383668       0.923502       0.283181      13.415808      -1.644691       9.309987           0.001070
          231              C       6.931020      24.226051       1.704875       0.097242      28.369240 0.37947747E+03  0.86994593E+04                                 8.416495                            6.740840      -0.131773       1.974059                    0.998091      27.119288      79.230179       0.595013       0.449028      -1.035190      -0.008124      -0.032577       0.027723       0.043541      -0.003036      -0.002345       0.011550      -0.053025       0.058445      -0.036480       0.006509       0.029970              9.535974      13.402408      -0.395250      -0.181696       7.229101      -2.409272       7.976412          -0.013971
          232              C       8.323423      24.235831       1.696726      -0.174486      34.641634 0.48039578E+03  0.11646197E+05                                 9.432653                            7.458890      -0.167424       1.922440                    0.997946      30.534281      90.826485       0.581756       0.434291      -1.047051      -0.007911      -0.002923      -0.002406       0.008770       0.015075      -0.009866       0.003997      -0.029340       0.024640      -0.028249       0.011317       0.016933             10.745955      16.201578      -0.908645       1.182833       7.297434      -2.490184       8.738852          -0.006061
          233              C       9.028233      23.402052       2.562203       0.081820      35.857236 0.44266888E+03  0.10409450E+05                                 9.595017                            7.085234      -0.022632       1.999181                    0.999415      26.933195      76.359932       0.612487       0.425266      -1.063173      -0.014756       0.001879       0.004312       0.015488       0.005105      -0.001745      -0.011426       0.008973      -0.030803      -0.017532       0.003444       0.014088             11.886425      20.634214       0.137102       0.323774       7.095403      -2.167446       7.929658          -0.026865
          234              C       8.329162      22.553602       3.424420      -0.191592      32.611106 0.46420354E+03  0.11100887E+05                                 8.894521                            7.217473       0.175295       2.024535                    0.999620      30.083505      87.409090       0.608645       0.420817      -1.060725      -0.000700       0.010783       0.000023       0.010806      -0.020862       0.014332      -0.010117      -0.023954       0.029393      -0.030483      -0.000929       0.031412              9.935109      15.514188       1.386003      -1.062060       6.960589      -1.819089       7.330550          -0.002015
          235              C       6.945943      22.548712       3.432569       0.088884      26.950912 0.36675879E+03  0.83024623E+04                                 8.004014                            6.535654       0.142256       2.060997                    0.999330      26.651662      76.346161       0.619514       0.436746      -1.046670      -0.022950       0.041242      -0.032276       0.057178       0.005027      -0.001573       0.000528      -0.044700       0.042167      -0.029996       0.014048       0.015948              8.922843      12.860680       0.720879      -0.683169       6.739849      -1.964820       7.168000          -0.014805
          236              C      10.581342      23.336034       2.532865       0.091430      34.551000 0.43121178E+03  0.10065287E+05                                 9.363022                            6.987424      -0.062587       1.988017                    0.999374      26.691243      75.187179       0.618010       0.424595      -1.064490       0.016651      -0.001273      -0.000078       0.016700       0.004292       0.000073      -0.011299       0.017023      -0.004829      -0.016822       0.005538       0.011283             11.524511      20.809320      -0.149550       0.240698       7.519020      -1.741226       6.245194          -0.034710
          237              C      11.283857      24.358086       1.887424      -0.189778      33.110802 0.45857995E+03  0.10931928E+05                                 8.986644                            7.157662       0.147655       2.015921                    0.999626      30.023566      87.068772       0.613290       0.418947      -1.062015      -0.002275      -0.005955       0.005804       0.008621      -0.019689       0.012587      -0.008036      -0.035425      -0.009798      -0.027941      -0.004654       0.032595             10.267638      17.360087       0.999358      -0.279949       6.962610      -1.724512       6.480217          -0.004169
          238              C       1.190372      24.358086       1.900463       0.078119      27.587490 0.36389165E+03  0.82154394E+04                                 8.092733                            6.469989       0.194022       2.071817                    0.999641      26.774583      76.413663       0.628899       0.431386      -1.050669       0.015994      -0.043341       0.030611       0.055419       0.004659      -0.004789      -0.002445      -0.055992       0.048051      -0.036787       0.014947       0.021840              9.201024      14.762591       0.505772       0.100221       6.966031      -1.738659       5.874449          -0.016702
          239              C       1.196112      22.335988       3.197864       0.090801      26.699196 0.35074670E+03  0.78317533E+04                                 7.869801                            6.317336       0.180297       2.070993                    0.999590      26.315202      74.241976       0.642888       0.426683      -1.055492       0.017966       0.040521      -0.031209       0.054210      -0.003482       0.001803      -0.003044      -0.045343       0.037172      -0.029192       0.010767       0.018425              8.865848      14.160136      -0.898735       0.550942       6.992278      -1.602640       5.445129          -0.020382
          240              C      11.285005      22.326208       3.178305      -0.187571      32.494691 0.44259929E+03  0.10439049E+05                                 8.828893                            7.010018       0.155300       2.016934                    0.999697      29.745012      85.300063       0.623731       0.416350      -1.065580       0.000957       0.004150      -0.006330       0.007629       0.017162      -0.017281      -0.017517      -0.032115       0.003040      -0.028182      -0.009636       0.037818             10.007967      16.979154      -1.090421       0.939396       7.359181      -1.521748       5.685565          -0.001992
          241              C       4.088820       1.667558       2.404102       0.595367      23.834767 0.24106731E+03  0.49752576E+04                                 7.736079                            5.568761       0.024646       2.072366                    0.999452      22.489160      64.067513       0.615203       0.482403      -1.008331       0.004006      -0.066650       0.026027       0.071664      -0.000863      -0.000961       0.018039       0.144666      -0.081628      -0.066923      -0.019030       0.085953              9.399235       4.604629       0.326944      -0.045811      13.477742      -1.118098      10.115334          -0.001281
          242              C       4.053235       3.435366       0.573725      -0.157140      37.847424 0.46904499E+03  0.11303326E+05                                 9.983899                            7.353946      -0.058523       1.950239                    0.999104      30.503486      90.466425       0.587837       0.432372      -1.048204       0.014506       0.011003       0.008593       0.020133      -0.002301      -0.006718       0.027847       0.053638       0.007198      -0.044569       0.014563       0.030007             12.021356       5.174227       0.392706      -0.042433      17.104303      -4.284854      13.785538          -0.004350
          243              C       4.099151       3.071046       1.910243      -0.042601      38.989965 0.44195863E+03  0.10373905E+05                                 9.948558                            6.962268       0.106736       2.032899                    0.999321      27.591824      77.796328       0.634446       0.411293      -1.073607       0.008204       0.051025      -0.014351       0.053636      -0.004496      -0.004561       0.010437      -0.003375       0.026295      -0.009915      -0.006734       0.016649             12.471109       5.037478       0.500085      -0.119613      18.447805      -4.463039      13.928042           0.002420
          244              C       4.111778       4.046640       2.878403      -0.131174      36.693293 0.45867494E+03  0.10992783E+05                                 9.775407                            7.269634      -0.092246       1.935941                    0.999622      30.338737      89.756509       0.591496       0.432067      -1.048296       0.002121       0.004779      -0.030260       0.030709       0.003095      -0.000641      -0.007405       0.038847       0.049701      -0.029129       0.011164       0.017965             11.514421       5.018930       0.384646      -0.067983      16.880821      -2.365207      12.643512          -0.000680
          245              C       4.075045       5.393891       2.565463      -0.151326      35.013182 0.43188293E+03  0.10143988E+05                                 9.291966                            6.923502       0.156288       2.018736                    0.999720      29.547319      85.101633       0.626537       0.416214      -1.063574       0.008016      -0.010050      -0.001492       0.012942      -0.002169      -0.000231       0.018678      -0.026103       0.006148      -0.014700      -0.011757       0.026456             10.904369       4.782321       0.271509      -0.090666      14.477619      -3.480033      13.453167           0.000435
          246              C       4.025685       5.750875       1.230574       0.097092      33.435361 0.39150023E+03  0.89708739E+04                                 9.217374                            6.713693      -0.252925       1.939793                    0.999227      26.312466      74.807538       0.619129       0.431740      -1.054079       0.008619       0.006517       0.001283       0.010881       0.001205      -0.001048      -0.017608      -0.016421      -0.000190      -0.014002      -0.008261       0.022264             11.273536       4.668540      -0.009475       0.120851      15.915611      -4.306570      13.236458          -0.001178
          247              C       4.015354       4.777725       0.224926       0.091623      32.607691 0.38797039E+03  0.88798868E+04                                 9.086511                            6.704119      -0.208498       1.955275                    0.999278      26.307746      75.027309       0.616001       0.434426      -1.051260       0.009040      -0.001097      -0.008431       0.012410      -0.002179      -0.004683      -0.016547      -0.022334       0.008911      -0.016742      -0.006514       0.023256             10.947553       4.595739       0.115341       0.175532      15.745570      -3.806424      12.501350           0.000229
          248              C       3.969438       5.164051      15.185778      -0.147141      34.774993 0.44890445E+03  0.10675165E+05                                 9.344514                            7.132604       0.064060       1.990181                    0.999492      29.952072      87.577715       0.606055       0.424985      -1.055171       0.019890       0.010252       0.010971       0.024921      -0.000873      -0.010851       0.020190      -0.013044       0.013992      -0.020581      -0.006059       0.026640             10.803278       4.900534      -0.017810       0.384582      15.232997      -3.007749      12.276303          -0.001585
          249              C       3.945332       6.499076      14.840239      -0.114397      33.975229 0.44507904E+03  0.10572384E+05                                 9.231253                            7.125177      -0.005913       1.964950                    0.999684      29.933739      87.768057       0.602816       0.427745      -1.052387       0.016776       0.007889       0.027721       0.033348      -0.007262      -0.003065      -0.009219       0.015385       0.065943      -0.023632      -0.000423       0.024056             10.594005       4.807509      -0.277798       0.363108      16.024419      -2.186376      10.950087           0.000602
          250              C       3.949924       7.482006      15.827959      -0.014778      37.697822 0.45862760E+03  0.10866910E+05                                 9.831478                            7.152053      -0.045571       1.986616                    0.999230      27.706252      78.525976       0.618056       0.418247      -1.068955       0.006097      -0.050390      -0.010285       0.051789      -0.010321      -0.002007      -0.004823       0.026762       0.040217      -0.024322       0.010167       0.014155             12.286708       5.100794      -0.615946       0.486702      19.056816      -4.455644      12.702515           0.000264
          251              C       3.986657       7.112796       0.858957      -0.190262      37.406100 0.49032566E+03  0.11949282E+05                                 9.910960                            7.519859      -0.165042       1.904760                    0.999019      31.395511      93.668757       0.581143       0.432480      -1.048023       0.012157      -0.014567      -0.000877       0.018993       0.001221      -0.004181       0.034663       0.031635       0.002582      -0.043609       0.015102       0.028507             11.867242       5.293176      -0.392216       0.333664      17.207756      -4.952718      13.100794           0.000584
          252              C       3.984361       8.997968      15.448192       0.577409      23.043987 0.24684971E+03  0.51061779E+04                                 7.500197                            5.581353      -0.152487       2.001798                    0.999018      22.726982      64.049227       0.625699       0.473236      -1.016889       0.007465       0.048883      -0.033475       0.059715       0.011614       0.023939       0.006488       0.178598      -0.088615      -0.075846      -0.033241       0.109087              9.036470       4.383661      -0.923499      -0.283181      13.415776      -1.644682       9.309971           0.001051
          253              C       6.931020      12.450449       9.854375       0.097253      28.369023 0.37947407E+03  0.86993614E+04                                 8.416461                            6.740817      -0.131784       1.974059                    0.998091      27.119114      79.229565       0.595013       0.449029      -1.035190      -0.008123       0.032580       0.027718       0.043540       0.003035      -0.002347      -0.011552      -0.053027       0.058446      -0.036481       0.006508       0.029973              9.535933      13.402353       0.395243      -0.181701       7.229073       2.409256       7.976373          -0.013885
          254              C       8.323423      12.440669       9.846226      -0.174481      34.641678 0.48039660E+03  0.11646225E+05                                 9.432669                            7.458904      -0.167441       1.922435                    0.997946      30.534304      90.826659       0.581754       0.434292      -1.047051      -0.007914       0.002927      -0.002412       0.008776      -0.015073      -0.009865      -0.003996      -0.029341       0.024643      -0.028247       0.011317       0.016931             10.745974      16.201596       0.908646       1.182835       7.297454       2.490192       8.738872          -0.005984
          255              C       9.028233      13.274448      10.711703       0.081819      35.857542 0.44267285E+03  0.10409568E+05                                 9.595068                            7.085263      -0.022628       1.999180                    0.999415      26.933348      76.360504       0.612486       0.425266      -1.063173      -0.014757      -0.001875       0.004310       0.015488      -0.005105      -0.001745       0.011426       0.008977      -0.030804      -0.017533       0.003444       0.014089             11.886495      20.634347      -0.137123       0.323762       7.095440       2.167459       7.929698          -0.026798
          256              C       8.329162      14.122898      11.573920      -0.191594      32.611364 0.46420818E+03  0.11101029E+05                                 8.894574                            7.217515       0.175288       2.024531                    0.999620      30.083689      87.409857       0.608642       0.420818      -1.060724      -0.000703      -0.010779       0.000019       0.010802       0.020859       0.014331       0.010120      -0.023956       0.029391      -0.030481      -0.000931       0.031413              9.935168      15.514263      -1.386022      -1.062071       6.960639       1.819105       7.330602          -0.001948
          257              C       6.945943      14.127788      11.582069       0.088894      26.950695 0.36675529E+03  0.83023631E+04                                 8.003979                            6.535631       0.142259       2.061002                    0.999330      26.651487      76.345562       0.619514       0.436747      -1.046669      -0.022949      -0.041237      -0.032280       0.057176      -0.005026      -0.001572      -0.000530      -0.044703       0.042166      -0.029997       0.014047       0.015950              8.922803      12.860624      -0.720872      -0.683162       6.739819       1.964804       7.167965          -0.014727
          258              C      10.581342      13.340466      10.682365       0.091442      34.551087 0.43121263E+03  0.10065312E+05                                 9.363035                            6.987428      -0.062592       1.988014                    0.999374      26.691289      75.187342       0.618010       0.424595      -1.064490       0.016653       0.001275      -0.000081       0.016702      -0.004292       0.000073       0.011300       0.017023      -0.004829      -0.016822       0.005539       0.011284             11.524538      20.809417       0.149528       0.240685       7.519004       1.741210       6.245193          -0.034640
          259              C      11.283857      12.318414      10.036924      -0.189776      33.111144 0.45858568E+03  0.10932100E+05                                 8.986707                            7.157709       0.147653       2.015917                    0.999626      30.023761      87.069499       0.613288       0.418947      -1.062015      -0.002273       0.005959       0.005799       0.008620       0.019689       0.012586       0.008038      -0.035424      -0.009796      -0.027940      -0.004655       0.032595             10.267720      17.360266      -0.999378      -0.279957       6.962639       1.724511       6.480254          -0.004066
          260              C       1.190372      12.318414      10.049963       0.078127      27.587569 0.36389280E+03  0.82154735E+04                                 8.092753                            6.470003       0.194016       2.071815                    0.999641      26.774632      76.413886       0.628898       0.431387      -1.050669       0.015993       0.043344       0.030606       0.055419      -0.004660      -0.004789       0.002445      -0.055988       0.048058      -0.036786       0.014948       0.021838              9.201052      14.762659      -0.505769       0.100228       6.966037       1.738655       5.874459          -0.016604
          261              C       1.196112      14.340512      11.347364       0.090812      26.699104 0.35074584E+03  0.78317228E+04                                 7.869757                            6.317316       0.180308       2.070996                    0.999590      26.315154      74.241577       0.642891       0.426682      -1.055494       0.017965      -0.040519      -0.031213       0.054210       0.003480       0.001804       0.003042      -0.045343       0.037166      -0.029191       0.010768       0.018423              8.865787      14.160017       0.898738       0.550943       6.992241       1.602625       5.445104          -0.020286
          262              C      11.285005      14.350292      11.327805      -0.187567      32.494733 0.44260111E+03  0.10439085E+05                                 8.828852                            7.010005       0.155352       2.016947                    0.999697      29.745030      85.299614       0.623736       0.416347      -1.065584       0.000958      -0.004147      -0.006334       0.007632      -0.017161      -0.017281       0.017517      -0.032121       0.003034      -0.028184      -0.009635       0.037818             10.007912      16.979068       1.090454       0.939414       7.359128       1.521722       5.685540          -0.001887
          263              C       4.088820      10.557942      10.553602       0.595368      23.834905 0.24106865E+03  0.49752936E+04                                 7.736104                            5.568773       0.024656       2.072366                    0.999453      22.489286      64.067984       0.615203       0.482402      -1.008331       0.004009       0.066650       0.026028       0.071664       0.000861      -0.000962      -0.018042       0.144666      -0.081618      -0.066927      -0.019025       0.085952              9.399271       4.604641      -0.326947      -0.045811      13.477804       1.118113      10.115370          -0.001222
          264              C       4.053235       8.790135       8.723225      -0.157134      37.847531 0.46904665E+03  0.11303379E+05                                 9.983919                            7.353960      -0.058540       1.950233                    0.999104      30.503581      90.466838       0.587836       0.432372      -1.048204       0.014514      -0.011005       0.008593       0.020139       0.002302      -0.006718      -0.027849       0.053635       0.007207      -0.044570       0.014564       0.030006             12.021380       5.174237      -0.392708      -0.042433      17.104318       4.284865      13.785583          -0.004242
          265              C       4.099151       9.154454      10.059743      -0.042611      38.990650 0.44196693E+03  0.10374153E+05                                 9.948672                            6.962332       0.106720       2.032889                    0.999321      27.592140      77.797524       0.634442       0.411293      -1.073606       0.008210      -0.051027      -0.014351       0.053639       0.004495      -0.004561      -0.010435      -0.003389       0.026300      -0.009912      -0.006737       0.016649             12.471267       5.037528      -0.500095      -0.119617      18.448059       4.463118      13.928212           0.002463
          266              C       4.111778       8.178859      11.027903      -0.131181      36.693545 0.45867866E+03  0.10992897E+05                                 9.775447                            7.269661      -0.092245       1.935939                    0.999622      30.338905      89.757149       0.591496       0.432067      -1.048296       0.002127      -0.004781      -0.030261       0.030710      -0.003095      -0.000641       0.007403       0.038840       0.049718      -0.029128       0.011158       0.017969             11.514470       5.018948      -0.384650      -0.067984      16.880900       2.365216      12.643563          -0.000624
          267              C       4.075045       6.831609      10.714963      -0.151321      35.012873 0.43187831E+03  0.10143854E+05                                 9.291927                            6.923476       0.156275       2.018736                    0.999720      29.547116      85.100994       0.626536       0.416215      -1.063573       0.008020       0.010049      -0.001491       0.012944       0.002172      -0.000230      -0.018678      -0.026101       0.006143      -0.014700      -0.011756       0.026456             10.904320       4.782303      -0.271506      -0.090665      14.477566       3.480006      13.453091           0.000444
          268              C       4.025685       6.474625       9.380074       0.097093      33.435271 0.39149927E+03  0.89708452E+04                                 9.217355                            6.713683      -0.252921       1.939795                    0.999227      26.312417      74.807338       0.619130       0.431740      -1.054079       0.008621      -0.006517       0.001283       0.010884      -0.001203      -0.001048       0.017606      -0.016418      -0.000188      -0.014001      -0.008260       0.022261             11.273512       4.668533       0.009477       0.120852      15.915586       4.306557      13.236417          -0.001172
          269              C       4.015354       7.447775       8.374426       0.091625      32.607804 0.38797206E+03  0.88799346E+04                                 9.086530                            6.704132      -0.208510       1.955270                    0.999278      26.307803      75.027513       0.616000       0.434426      -1.051260       0.009044       0.001096      -0.008431       0.012413       0.002181      -0.004682       0.016547      -0.022336       0.008909      -0.016743      -0.006514       0.023257             10.947578       4.595748      -0.115341       0.175533      15.745603       3.806442      12.501383           0.000259
          270              C       3.969438       7.061449       7.036278      -0.147139      34.774995 0.44890466E+03  0.10675167E+05                                 9.344490                            7.132587       0.064074       1.990184                    0.999492      29.952105      87.577654       0.606058       0.424983      -1.055172       0.019892      -0.010253       0.010971       0.024924       0.000876      -0.010849      -0.020190      -0.013045       0.013996      -0.020579      -0.006062       0.026641             10.803248       4.900523       0.017812       0.384582      15.232940       3.007738      12.276280          -0.001523
          271              C       3.945332       5.726424       6.690739      -0.114389      33.974956 0.44507481E+03  0.10572254E+05                                 9.231196                            7.125138      -0.005903       1.964955                    0.999684      29.933558      87.767275       0.602819       0.427745      -1.052388       0.016774      -0.007890       0.027720       0.033347       0.007264      -0.003063       0.009220       0.015395       0.065924      -0.023635      -0.000415       0.024050             10.593936       4.807482       0.277799       0.363106      16.024311       2.186360      10.950014           0.000588
          272              C       3.949924       4.743494       7.678459      -0.014771      37.697487 0.45862323E+03  0.10866779E+05                                 9.831427                            7.152024      -0.045573       1.986618                    0.999230      27.706081      78.525361       0.618057       0.418247      -1.068954       0.006094       0.050389      -0.010286       0.051788       0.010323      -0.002006       0.004821       0.026777       0.040214      -0.024328       0.010174       0.014153             12.286637       5.100772       0.615945       0.486700      19.056700       4.455611      12.702440           0.000232
          273              C       3.986657       5.112704       9.008457      -0.190263      37.405895 0.49032268E+03  0.11949190E+05                                 9.910928                            7.519839      -0.165046       1.904761                    0.999019      31.395371      93.668223       0.581143       0.432480      -1.048023       0.012155       0.014565      -0.000875       0.018991      -0.001218      -0.004180      -0.034661       0.031640       0.002574      -0.043608       0.015105       0.028504             11.867200       5.293161       0.392219       0.333664      17.207705       4.952692      13.100734           0.000526
          274              C       3.984361       3.227532       7.298692       0.577409      23.043886 0.24684861E+03  0.51061488E+04                                 7.500173                            5.581339      -0.152477       2.001803                    0.999018      22.726915      64.048968       0.625700       0.473236      -1.016890       0.007462      -0.048882      -0.033475       0.059714      -0.011614       0.023939      -0.006486       0.178596      -0.088631      -0.075842      -0.033246       0.109088              9.036436       4.383650       0.923495      -0.283181      13.415715       1.644670       9.309943           0.001008
          275              C       6.931020      12.000551      14.594125       0.097253      28.368982 0.37947356E+03  0.86993457E+04                                 8.416448                            6.740809      -0.131784       1.974060                    0.998091      27.119085      79.229423       0.595014       0.449028      -1.035190      -0.008124      -0.032580      -0.027719       0.043541      -0.003035       0.002346      -0.011551      -0.053027       0.058445      -0.036480       0.006509       0.029972              9.535915      13.402320      -0.395243       0.181701       7.229063       2.409252       7.976363          -0.013880
          276              C       8.323423      12.010331      14.602274      -0.174480      34.641607 0.48039572E+03  0.11646196E+05                                 9.432653                            7.458894      -0.167440       1.922436                    0.997946      30.534248      90.826412       0.581755       0.434291      -1.047051      -0.007912      -0.002928       0.002412       0.008774       0.015074       0.009865      -0.003995      -0.029340       0.024642      -0.028247       0.011316       0.016931             10.745951      16.201554      -0.908646      -1.182834       7.297441       2.490186       8.738858          -0.005975
          277              C       9.028233      11.176552      13.736797       0.081820      35.857511 0.44267298E+03  0.10409567E+05                                 9.595043                            7.085252      -0.022611       1.999185                    0.999415      26.933343      76.360358       0.612488       0.425264      -1.063175      -0.014758       0.001875      -0.004309       0.015488       0.005105       0.001746       0.011430       0.008976      -0.030806      -0.017537       0.003446       0.014091             11.886453      20.634258       0.137115      -0.323767       7.095422       2.167452       7.929679          -0.026803
          278              C       8.329162      10.328102      12.874580      -0.191591      32.611177 0.46420531E+03  0.11100939E+05                                 8.894532                            7.217488       0.175300       2.024536                    0.999620      30.083556      87.409280       0.608644       0.420817      -1.060725      -0.000701       0.010778      -0.000018       0.010801      -0.020860      -0.014330       0.010120      -0.023958       0.029390      -0.030482      -0.000931       0.031413              9.935115      15.514169       1.386010       1.062063       6.960607       1.819095       7.330568          -0.001969
          279              C       6.945943      10.323212      12.866431       0.088896      26.950601 0.36675397E+03  0.83023229E+04                                 8.003952                            6.535613       0.142265       2.061005                    0.999330      26.651416      76.345228       0.619516       0.436746      -1.046670      -0.022950       0.041237       0.032281       0.057177       0.005026       0.001572      -0.000529      -0.044703       0.042165      -0.029997       0.014047       0.015949              8.922768      12.860562       0.720869       0.683159       6.739798       1.964798       7.167943          -0.014750
          280              C      10.581342      11.110534      13.766135       0.091439      34.551079 0.43121302E+03  0.10065319E+05                                 9.363015                            6.987420      -0.062569       1.988022                    0.999374      26.691300      75.187251       0.618013       0.424593      -1.064492       0.016654      -0.001275       0.000081       0.016703       0.004291      -0.000073       0.011303       0.017022      -0.004835      -0.016825       0.005540       0.011285             11.524501      20.809324      -0.149534      -0.240689       7.518996       1.741211       6.245184          -0.034646
          281              C      11.283857      12.132586      14.411576      -0.189775      33.110966 0.45858289E+03  0.10932014E+05                                 8.986669                            7.157682       0.147662       2.015922                    0.999626      30.023648      87.069013       0.613290       0.418946      -1.062016      -0.002275      -0.005960      -0.005798       0.008620      -0.019689      -0.012586       0.008038      -0.035424      -0.009797      -0.027940      -0.004656       0.032596             10.267669      17.360162       0.999371       0.279955       6.962615       1.724506       6.480230          -0.004050
          282              C       1.190372      12.132586      14.398537       0.078127      27.587485 0.36389162E+03  0.82154379E+04                                 8.092729                            6.469987       0.194020       2.071818                    0.999641      26.774575      76.413616       0.628900       0.431386      -1.050669       0.015994      -0.043345      -0.030606       0.055419       0.004659       0.004789       0.002446      -0.055989       0.048055      -0.036786       0.014947       0.021839              9.201020      14.762593       0.505770      -0.100226       6.966021       1.738653       5.874445          -0.016590
          283              C       1.196112      10.110488      13.101136       0.090812      26.698979 0.35074392E+03  0.78316686E+04                                 7.869733                            6.317296       0.180318       2.071001                    0.999590      26.315065      74.241259       0.642892       0.426681      -1.055494       0.017966       0.040518       0.031215       0.054211      -0.003480      -0.001804       0.003043      -0.045344       0.037163      -0.029191       0.010767       0.018424              8.865758      14.159962      -0.898732      -0.550941       6.992224       1.602624       5.445089          -0.020334
          284              C      11.285005      10.100708      13.120695      -0.187566      32.494544 0.44259807E+03  0.10438997E+05                                 8.828823                            7.009982       0.155357       2.016951                    0.999697      29.744921      85.299282       0.623737       0.416347      -1.065584       0.000957       0.004146       0.006336       0.007633       0.017161       0.017281       0.017517      -0.032122       0.003031      -0.028184      -0.009635       0.037819             10.007875      16.978986      -1.090437      -0.939403       7.359115       1.521724       5.685524          -0.001953
          285              C       4.088820      13.893058      13.894898       0.595367      23.834948 0.24106917E+03  0.49753070E+04                                 7.736113                            5.568779       0.024654       2.072365                    0.999453      22.489301      64.068036       0.615203       0.482403      -1.008331       0.004009      -0.066650      -0.026027       0.071664      -0.000861       0.000962      -0.018042       0.144668      -0.081616      -0.066928      -0.019025       0.085952              9.399283       4.604646       0.326948       0.045811      13.477825       1.118114      10.115379          -0.001214
          286              C       4.053235      15.660865      15.725275      -0.157133      37.847483 0.46904604E+03  0.11303358E+05                                 9.983904                            7.353950      -0.058535       1.950234                    0.999104      30.503553      90.466663       0.587837       0.432372      -1.048204       0.014514       0.011005      -0.008593       0.020139      -0.002302       0.006718      -0.027849       0.053635       0.007206      -0.044570       0.014564       0.030006             12.021359       5.174230       0.392706       0.042433      17.104283       4.284859      13.785565          -0.004207
          287              C       4.099151      15.296546      14.388757      -0.042609      38.990564 0.44196584E+03  0.10374120E+05                                 9.948653                            6.962321       0.106721       2.032890                    0.999321      27.592110      77.797386       0.634443       0.411292      -1.073607       0.008210       0.051027       0.014351       0.053639      -0.004495       0.004561      -0.010435      -0.003389       0.026301      -0.009912      -0.006737       0.016649             12.471242       5.037520       0.500093       0.119617      18.448014       4.463108      13.928191           0.002476
          288              C       4.111778      16.272140      13.420597      -0.131181      36.693629 0.45867988E+03  0.10992933E+05                                 9.775459                            7.269668      -0.092250       1.935937                    0.999622      30.338956      89.757324       0.591496       0.432067      -1.048296       0.002128       0.004780       0.030261       0.030710       0.003096       0.000640       0.007403       0.038839       0.049718      -0.029127       0.011158       0.017969             11.514487       5.018953       0.384649       0.067984      16.880919       2.365224      12.643589          -0.000583
          289              C       4.075045      17.619391      13.733537      -0.151320      35.012921 0.43187885E+03  0.10143869E+05                                 9.291931                            6.923476       0.156274       2.018735                    0.999720      29.547148      85.101084       0.626537       0.416215      -1.063574       0.008022      -0.010049       0.001491       0.012945      -0.002171       0.000229      -0.018678      -0.026102       0.006144      -0.014700      -0.011756       0.026456             10.904328       4.782304       0.271505       0.090665      14.477569       3.480020      13.453110           0.000502
          290              C       4.025685      17.976375      15.068425       0.097093      33.435328 0.39149986E+03  0.89708634E+04                                 9.217369                            6.713690      -0.252925       1.939793                    0.999227      26.312448      74.807482       0.619129       0.431740      -1.054079       0.008622       0.006517      -0.001283       0.010884       0.001204       0.001047       0.017606      -0.016419      -0.000187      -0.014001      -0.008261       0.022261             11.273532       4.668540      -0.009478      -0.120852      15.915603       4.306583      13.236455          -0.001133
          291              C       4.015354      17.003225      16.074074       0.091625      32.607832 0.38797261E+03  0.88799498E+04                                 9.086533                            6.704135      -0.208511       1.955269                    0.999278      26.307819      75.027556       0.616000       0.434426      -1.051260       0.009044      -0.001096       0.008431       0.012413      -0.002180       0.004682       0.016547      -0.022337       0.008909      -0.016743      -0.006514       0.023257             10.947581       4.595750       0.115340      -0.175533      15.745602       3.806448      12.501390           0.000287
          292              C       3.969438      17.389551       1.113222      -0.147138      34.775006 0.44890479E+03  0.10675171E+05                                 9.344493                            7.132590       0.064077       1.990185                    0.999492      29.952110      87.577686       0.606058       0.424983      -1.055172       0.019892       0.010253      -0.010972       0.024924      -0.000876       0.010849      -0.020191      -0.013045       0.013997      -0.020579      -0.006063       0.026641             10.803251       4.900525      -0.017812      -0.384583      15.232948       3.007734      12.276280          -0.001462
          293              C       3.945332      18.724576       1.458760      -0.114389      33.975066 0.44507637E+03  0.10572303E+05                                 9.231222                            7.125156      -0.005909       1.964953                    0.999684      29.933613      87.767560       0.602817       0.427745      -1.052387       0.016773       0.007890      -0.027720       0.033347      -0.007264       0.003063       0.009220       0.015395       0.065924      -0.023635      -0.000415       0.024050             10.593966       4.807494      -0.277800      -0.363107      16.024358       2.186360      10.950046           0.000648
          294              C       3.949924      19.707506       0.471041      -0.014769      37.697605 0.45862432E+03  0.10866817E+05                                 9.831461                            7.152041      -0.045578       1.986616                    0.999230      27.706127      78.525650       0.618054       0.418248      -1.068953       0.006094      -0.050389       0.010286       0.051788      -0.010323       0.002006       0.004820       0.026778       0.040214      -0.024328       0.010175       0.014153             12.286685       5.100787      -0.615949      -0.486703      19.056777       4.455636      12.702490           0.000265
          295              C       3.986657      19.338296      15.440043      -0.190264      37.406088 0.49032558E+03  0.11949283E+05                                 9.910972                            7.519869      -0.165051       1.904759                    0.999019      31.395469      93.668717       0.581141       0.432481      -1.048022       0.012156      -0.014565       0.000875       0.018992       0.001219       0.004179      -0.034660       0.031637       0.002577      -0.043607       0.015103       0.028504             11.867258       5.293183      -0.392222      -0.333667      17.207781       4.952734      13.100811           0.000597
          296              C       3.984361      21.223468       0.850808       0.577407      23.043952 0.24684931E+03  0.51061678E+04                                 7.500190                            5.581349      -0.152491       2.001797                    0.999018      22.726965      64.049174       0.625699       0.473236      -1.016889       0.007461       0.048884       0.033475       0.059715       0.011614      -0.023939      -0.006484       0.178594      -0.088634      -0.075840      -0.033248       0.109087              9.036460       4.383659      -0.923498       0.283180      13.415755       1.644683       9.309966           0.001023
          297              N       5.235572      11.163349       5.575888      -0.258781      37.450487 0.60061313E+03  0.15021980E+05                                 9.351209                            7.933800       0.041712       2.028371                    0.998389      28.824765      80.354133       0.623124       0.393006      -1.100310      -0.168277      -0.002808      -0.010333       0.168617      -0.001056      -0.005974       0.040037      -0.134022       0.134240      -0.089654       0.004783       0.084871             10.408399      13.656244      -0.263710      -0.641087       8.552708       2.734927       9.016247           0.016188
          298              N       9.587261      11.121537       5.605226      -0.249829      36.527712 0.59123276E+03  0.14727550E+05                                 9.241639                            7.902980      -0.033785       2.006470                    0.997994      28.692397      79.792427       0.620697       0.396145      -1.098253       0.172552      -0.006851      -0.001224       0.172692       0.005173       0.005988       0.033536      -0.156836       0.072806      -0.090944       0.005781       0.085163             10.260014      14.872135       0.588444       0.295242       9.044741       2.168683       6.863166           0.013017
          299              N       5.235572      13.287651       2.573612      -0.258787      37.450621 0.60061572E+03  0.15022066E+05                                 9.351241                            7.933825       0.041714       2.028370                    0.998389      28.824839      80.354478       0.623122       0.393007      -1.100309      -0.168274       0.002808       0.010333       0.168614       0.001056       0.005975       0.040034      -0.134025       0.134238      -0.089655       0.004786       0.084869             10.408438      13.656307       0.263709       0.641087       8.552735       2.734935       9.016274           0.016191
          300              N       9.587261      13.329463       2.544274      -0.249834      36.527812 0.59123471E+03  0.14727614E+05                                 9.241664                            7.903000      -0.033780       2.006470                    0.997994      28.692445      79.792660       0.620695       0.396146      -1.098252       0.172548       0.006852       0.001223       0.172689      -0.005173      -0.005988       0.033533      -0.156837       0.072810      -0.090945       0.005784       0.085160             10.260046      14.872193      -0.588446      -0.295241       9.044762       2.168687       6.863182           0.013021
          301              N       5.235572      23.388849      10.723112      -0.258786      37.450739 0.60061790E+03  0.15022136E+05                                 9.351262                            7.933840       0.041704       2.028367                    0.998389      28.824905      80.354745       0.623122       0.393007      -1.100308      -0.168274      -0.002809       0.010333       0.168615      -0.001056       0.005975      -0.040038      -0.134021       0.134238      -0.089653       0.004782       0.084871             10.408468      13.656364      -0.263706       0.641085       8.552753      -2.734937       9.016286           0.016148
          302              N       9.587261      23.347037      10.693774      -0.249834      36.527938 0.59123683E+03  0.14727682E+05                                 9.241687                            7.903013      -0.033783       2.006469                    0.997994      28.692508      79.792906       0.620695       0.396146      -1.098252       0.172549      -0.006852       0.001222       0.172689       0.005173      -0.005989      -0.033537      -0.156833       0.072808      -0.090943       0.005780       0.085162             10.260079      14.872256       0.588429      -0.295233       9.044785      -2.168693       6.863195           0.012973
          303              N       5.235572       1.062151      13.725388      -0.258783      37.450649 0.60061620E+03  0.15022081E+05                                 9.351242                            7.933825       0.041710       2.028369                    0.998389      28.824860      80.354545       0.623123       0.393006      -1.100309      -0.168276       0.002808      -0.010333       0.168616       0.001056      -0.005975      -0.040036      -0.134022       0.134240      -0.089654       0.004783       0.084871             10.408442      13.656315       0.263707      -0.641087       8.552738      -2.734935       9.016271           0.016139
          304              N       9.587261       1.103963      13.754726      -0.249832      36.527843 0.59123489E+03  0.14727618E+05                                 9.241662                            7.902994      -0.033776       2.006472                    0.997994      28.692466      79.792690       0.620696       0.396145      -1.098252       0.172550       0.006852      -0.001222       0.172690      -0.005173       0.005989      -0.033536      -0.156835       0.072811      -0.090944       0.005782       0.085162             10.260047      14.872194      -0.588428       0.295234       9.044766      -2.168691       6.863180           0.012960
          305              N       6.243428       1.062151       5.575888      -0.258793      37.450749 0.60061808E+03  0.15022144E+05                                 9.351272                            7.933848       0.041688       2.028362                    0.998389      28.824909      80.354797       0.623120       0.393007      -1.100308       0.168277       0.002802      -0.010339       0.168617      -0.001057       0.005974      -0.040036      -0.134022       0.134232      -0.089653       0.004783       0.084869             10.408474      13.656345      -0.263718       0.641087       8.552766      -2.734956       9.016310           0.016151
          306              N       1.891739       1.103963       5.605226      -0.249842      36.527702 0.59123200E+03  0.14727528E+05                                 9.241645                            7.902980      -0.033774       2.006474                    0.997994      28.692375      79.792382       0.620696       0.396146      -1.098252      -0.172550       0.006848      -0.001228       0.172690       0.005174      -0.005987      -0.033532      -0.156837       0.072805      -0.090944       0.005784       0.085160             10.260024      14.872139       0.588428      -0.295222       9.044762      -2.168694       6.863172           0.012979
          307              N       6.243428      23.388849       2.573612      -0.258785      37.450483 0.60061269E+03  0.15021973E+05                                 9.351222                            7.933808       0.041695       2.028366                    0.998389      28.824777      80.354283       0.623123       0.393007      -1.100308       0.168276      -0.002802       0.010337       0.168617       0.001058      -0.005973      -0.040037      -0.134022       0.134235      -0.089653       0.004782       0.084871             10.408416      13.656256       0.263714      -0.641079       8.552725      -2.734944       9.016266           0.016147
          308              N       1.891739      23.347037       2.544274      -0.249835      36.527479 0.59122756E+03  0.14727387E+05                                 9.241603                            7.902946      -0.033768       2.006478                    0.997994      28.692259      79.791932       0.620698       0.396145      -1.098253      -0.172549      -0.006849       0.001226       0.172689      -0.005175       0.005986      -0.033533      -0.156837       0.072806      -0.090944       0.005783       0.085161             10.259974      14.872048      -0.588418       0.295216       9.044730      -2.168688       6.863145           0.012975
          309              N       6.243428      13.287651      10.723112      -0.258782      37.450470 0.60061255E+03  0.15021966E+05                                 9.351217                            7.933804       0.041703       2.028368                    0.998389      28.824759      80.354189       0.623123       0.393007      -1.100309       0.168274       0.002806       0.010334       0.168615      -0.001057      -0.005974       0.040035      -0.134024       0.134235      -0.089654       0.004785       0.084870             10.408412      13.656269      -0.263713      -0.641084       8.552715       2.734932       9.016251           0.016191
          310              N       1.891739      13.329463      10.693774      -0.249829      36.527605 0.59123033E+03  0.14727476E+05                                 9.241629                            7.902970      -0.033786       2.006471                    0.997994      28.692330      79.792240       0.620696       0.396146      -1.098252      -0.172548       0.006851       0.001224       0.172689       0.005174       0.005987       0.033533      -0.156837       0.072806      -0.090944       0.005783       0.085161             10.260008      14.872128       0.588443       0.295236       9.044737       2.168682       6.863158           0.013022
          311              N       6.243428      11.163349      13.725388      -0.258782      37.450496 0.60061336E+03  0.15021989E+05                                 9.351215                            7.933806       0.041700       2.028367                    0.998389      28.824771      80.354183       0.623124       0.393006      -1.100309       0.168276      -0.002807      -0.010334       0.168617       0.001057       0.005974       0.040038      -0.134024       0.134238      -0.089655       0.004782       0.084872             10.408406      13.656253       0.263714       0.641086       8.552714       2.734931       9.016252           0.016189
          312              N       1.891739      11.121537      13.754726      -0.249830      36.527592 0.59123027E+03  0.14727471E+05                                 9.241618                            7.902963      -0.033781       2.006473                    0.997994      28.692323      79.792136       0.620698       0.396145      -1.098253      -0.172551      -0.006852      -0.001223       0.172691      -0.005174      -0.005988       0.033535      -0.156839       0.072805      -0.090944       0.005781       0.085163             10.259990      14.872084      -0.588436      -0.295233       9.044732       2.168683       6.863153           0.013019
          313              O       7.393624      12.946804       6.547308      -0.528292      39.294162 0.59969937E+03  0.14859250E+05                                 9.310578                            7.699265      -0.151534       2.019955                    0.992332      27.524926      74.162199       0.666878       0.370677      -1.126599      -0.005819       0.008413      -0.021361       0.023683      -0.001635      -0.004972      -0.041100       0.020492      -0.142014      -0.068329       0.033386       0.034942             10.659580       7.289243      -0.210864      -0.006873      14.675363      -2.979728      10.014134           0.041181
          314              O       7.394772      13.692071       4.498361      -0.574985      49.527868 0.71585034E+03  0.18584057E+05                                10.883511                            8.461167      -0.321352       1.932978                    0.993904      29.382423      81.666739       0.629098       0.375033      -1.120645      -0.004648       0.020671       0.024770       0.032595       0.000379       0.001971      -0.008818       0.086890       0.089191      -0.059189       0.027421       0.031767             12.895216       7.862568      -0.184105      -0.079460       9.443927       2.498238      21.379155           0.043212
          315              O       7.701261      22.122287       8.278262      -0.528904      32.292212 0.47125195E+03  0.10973394E+05                                 8.023195                            6.741873       0.634241       2.265929                    0.997042      26.817453      69.623424       0.727242       0.361692      -1.135636       0.000238      -0.008832       0.018770       0.020745      -0.003856       0.016264      -0.052594       0.062970      -0.168546      -0.089577       0.025139       0.064439              8.823831       5.427413       1.484343      -0.578564      12.308002      -2.964231       8.736077           0.012026
          316              O       7.369518      21.301711      10.268370      -0.571067      42.534449 0.63358546E+03  0.15886395E+05                                 9.816794                            7.856722       0.045284       2.061537                    0.995190      28.334647      76.331432       0.668616       0.365350      -1.132797       0.012278      -0.013786      -0.017292       0.025295      -0.007242      -0.000952       0.021022       0.025946       0.158405      -0.045422      -0.012034       0.057456             11.666179       6.489043       0.266396      -0.308403      11.870324       4.934026      16.639172           0.047796
          317              O       7.393624      11.504195       1.602192      -0.528296      39.294387 0.59970317E+03  0.14859372E+05                                 9.310622                            7.699297      -0.151542       2.019951                    0.992332      27.525019      74.162591       0.666876       0.370678      -1.126598      -0.005819      -0.008414       0.021363       0.023686       0.001636       0.004972      -0.041097       0.020492      -0.142010      -0.068326       0.033385       0.034941             10.659635       7.289272       0.210865       0.006873      14.675453      -2.979740      10.014179           0.041180
          318              O       7.394772      10.758929       3.651139      -0.574985      49.527864 0.71585044E+03  0.18584060E+05                                10.883512                            8.461168      -0.321353       1.932978                    0.993904      29.382411      81.666707       0.629098       0.375033      -1.120645      -0.004648      -0.020670      -0.024770       0.032595      -0.000379      -0.001970      -0.008818       0.086892       0.089193      -0.059190       0.027422       0.031768             12.895218       7.862566       0.184105       0.079462       9.443926       2.498236      21.379161           0.043206
          319              O       7.701261       2.328713      16.170238      -0.528904      32.292128 0.47125051E+03  0.10973352E+05                                 8.023183                            6.741864       0.634233       2.265927                    0.997042      26.817414      69.623300       0.727242       0.361692      -1.135635       0.000238       0.008832      -0.018770       0.020745       0.003856      -0.016264      -0.052593       0.062972      -0.168544      -0.089576       0.025137       0.064439              8.823817       5.427406      -1.484340       0.578563      12.307979      -2.964228       8.736065           0.012001
          320              O       7.369518       3.149289      14.180130      -0.571061      42.534242 0.63358208E+03  0.15886286E+05                                 9.816754                            7.856695       0.045288       2.061539                    0.995190      28.334586      76.331158       0.668619       0.365349      -1.132798       0.012278       0.013787       0.017294       0.025296       0.007242       0.000952       0.021020       0.025946       0.158403      -0.045421      -0.012034       0.057455             11.666123       6.489016      -0.266394       0.308404      11.870262       4.933988      16.639092           0.047778
          321              O       7.393624       0.721304       9.751692      -0.528287      39.294055 0.59969700E+03  0.14859177E+05                                 9.310563                            7.699251      -0.151536       2.019955                    0.992332      27.524885      74.162064       0.666879       0.370678      -1.126599      -0.005817       0.008411       0.021361       0.023682      -0.001635       0.004971       0.041099       0.020492      -0.142009      -0.068327       0.033385       0.034942             10.659564       7.289229      -0.210862       0.006874      14.675346       2.979730      10.014118           0.041131
          322              O       7.394772       1.466571      11.800639      -0.574984      49.527924 0.71585225E+03  0.18584120E+05                                10.883521                            8.461180      -0.321361       1.932975                    0.993904      29.382451      81.666875       0.629097       0.375033      -1.120645      -0.004647       0.020669      -0.024771       0.032595       0.000380      -0.001971       0.008818       0.086890       0.089195      -0.059189       0.027421       0.031768             12.895222       7.862583      -0.184105       0.079463       9.443947      -2.498236      21.379138           0.043158
          323              O       7.701261       9.896787       8.020738      -0.528921      32.292885 0.47126444E+03  0.10973762E+05                                 8.023320                            6.741974       0.634209       2.265913                    0.997042      26.817734      69.624517       0.727234       0.361694      -1.135634       0.000235      -0.008836      -0.018774       0.020750      -0.003857      -0.016266       0.052592       0.062972      -0.168554      -0.089577       0.025136       0.064441              8.823972       5.427489       1.484372       0.578572      12.308212       2.964263       8.736214           0.012091
          324              O       7.369518       9.076211       6.030630      -0.571060      42.534210 0.63358100E+03  0.15886253E+05                                 9.816753                            7.856690       0.045276       2.061536                    0.995190      28.334557      76.331079       0.668618       0.365349      -1.132798       0.012278      -0.013791       0.017293       0.025298      -0.007242       0.000952      -0.021019       0.025946       0.158404      -0.045421      -0.012034       0.057455             11.666126       6.489010       0.266392       0.308408      11.870247      -4.933988      16.639121           0.047821
          325              O       7.393624      23.729695      14.696808      -0.528285      39.294031 0.59969651E+03  0.14859163E+05                                 9.310559                            7.699248      -0.151548       2.019952                    0.992332      27.524879      74.162052       0.666879       0.370678      -1.126599      -0.005817      -0.008413      -0.021361       0.023683       0.001635      -0.004971       0.041099       0.020490      -0.142007      -0.068326       0.033385       0.034941             10.659559       7.289225       0.210862      -0.006874      14.675335       2.979728      10.014118           0.041131
          326              O       7.394772      22.984429      12.647861      -0.574982      49.527766 0.71584936E+03  0.18584024E+05                                10.883495                            8.461160      -0.321354       1.932978                    0.993904      29.382391      81.666631       0.629098       0.375033      -1.120645      -0.004647      -0.020671       0.024769       0.032594      -0.000380       0.001971       0.008819       0.086891       0.089194      -0.059190       0.027421       0.031768             12.895193       7.862567       0.184104      -0.079463       9.443918      -2.498227      21.379093           0.043163
          327              O       7.701261      14.554213       0.128762      -0.528922      32.292939 0.47126546E+03  0.10973793E+05                                 8.023330                            6.741982       0.634209       2.265912                    0.997042      26.817763      69.624620       0.727234       0.361694      -1.135634       0.000236       0.008836       0.018774       0.020751       0.003856       0.016266       0.052592       0.062972      -0.168554      -0.089578       0.025137       0.064441              8.823982       5.427495      -1.484373      -0.578572      12.308227       2.964266       8.736226           0.012113
          328              O       7.369518      15.374789       2.118870      -0.571064      42.534376 0.63358373E+03  0.15886342E+05                                 9.816787                            7.856715       0.045269       2.061533                    0.995190      28.334605      76.331312       0.668616       0.365350      -1.132797       0.012278       0.013789      -0.017293       0.025297       0.007242      -0.000952      -0.021020       0.025944       0.158400      -0.045419      -0.012034       0.057454             11.666173       6.489031      -0.266393      -0.308408      11.870302      -4.934017      16.639185           0.047835
          329              O       4.085376      23.729695       6.547308      -0.528306      39.294236 0.59970133E+03  0.14859309E+05                                 9.310586                            7.699276      -0.151509       2.019962                    0.992332      27.524971      74.162320       0.666878       0.370677      -1.126599       0.005815      -0.008410      -0.021367       0.023688      -0.001634       0.004971       0.041100       0.020496      -0.142027      -0.068332       0.033387       0.034945             10.659590       7.289260      -0.210859       0.006875      14.675379       2.979721      10.014131           0.041135
          330              O       4.084228      22.984429       4.498361      -0.574976      49.526763 0.71583215E+03  0.18583460E+05                                10.883352                            8.461060      -0.321359       1.932983                    0.993904      29.382025      81.665266       0.629102       0.375033      -1.120646       0.004644      -0.020667       0.024769       0.032591       0.000381      -0.001972       0.008818       0.086899       0.089191      -0.059193       0.027424       0.031769             12.895014       7.862473      -0.184099       0.079457       9.443768      -2.498174      21.378802           0.043165
          331              O       3.777739      14.554213       8.278262      -0.528934      32.293416 0.47127407E+03  0.10974046E+05                                 8.023412                            6.742046       0.634204       2.265906                    0.997042      26.817975      69.625384       0.727230       0.361694      -1.135633      -0.000238       0.008838       0.018779       0.020756      -0.003857      -0.016267       0.052591       0.062968      -0.168562      -0.089577       0.025136       0.064441              8.824080       5.427545       1.484392       0.578576      12.308386       2.964289       8.736309           0.012110
          332              O       4.109482      15.374789      10.268370      -0.571060      42.534032 0.63357727E+03  0.15886139E+05                                 9.816738                            7.856676       0.045263       2.061534                    0.995190      28.334456      76.330801       0.668618       0.365350      -1.132797      -0.012281       0.013791      -0.017291       0.025298      -0.007243       0.000952      -0.021019       0.025942       0.158401      -0.045419      -0.012035       0.057454             11.666114       6.489000       0.266389       0.308410      11.870244      -4.933986      16.639098           0.047836
          333              O       4.085376       0.721304       1.602192      -0.528305      39.294255 0.59970143E+03  0.14859312E+05                                 9.310586                            7.699273      -0.151511       2.019961                    0.992332      27.524979      74.162339       0.666879       0.370677      -1.126599       0.005815       0.008411       0.021372       0.023692       0.001633      -0.004971       0.041100       0.020495      -0.142027      -0.068332       0.033387       0.034945             10.659593       7.289261       0.210859      -0.006876      14.675394       2.979723      10.014123           0.041129
          334              O       4.084228       1.466571       3.651139      -0.574978      49.526938 0.71583553E+03  0.18583566E+05                                10.883368                            8.461073      -0.321338       1.932987                    0.993904      29.382090      81.665443       0.629102       0.375032      -1.120646       0.004645       0.020667      -0.024771       0.032593      -0.000381       0.001972       0.008820       0.086897       0.089181      -0.059191       0.027424       0.031767             12.895033       7.862482       0.184100      -0.079457       9.443784      -2.498179      21.378832           0.043159
          335              O       3.777739       9.896787      16.170238      -0.528938      32.293404 0.47127393E+03  0.10974042E+05                                 8.023412                            6.742047       0.634205       2.265907                    0.997042      26.817966      69.625363       0.727230       0.361694      -1.135633      -0.000238      -0.008838      -0.018779       0.020756       0.003857       0.016267       0.052591       0.062971      -0.168562      -0.089578       0.025135       0.064442              8.824079       5.427544      -1.484390      -0.578575      12.308383       2.964289       8.736310           0.012093
          336              O       4.109482       9.076211      14.180130      -0.571062      42.533966 0.63357630E+03  0.15886106E+05                                 9.816722                            7.856665       0.045280       2.061539                    0.995190      28.334445      76.330708       0.668619       0.365350      -1.132797      -0.012282      -0.013794       0.017291       0.025300       0.007244      -0.000952      -0.021017       0.025945       0.158402      -0.045420      -0.012034       0.057453             11.666091       6.488988      -0.266387      -0.308409      11.870219      -4.933971      16.639064           0.047822
          337              O       4.085376      11.504195       9.751692      -0.528300      39.294430 0.59970400E+03  0.14859395E+05                                 9.310621                            7.699295      -0.151522       2.019956                    0.992332      27.525045      74.162627       0.666877       0.370677      -1.126599       0.005818      -0.008413       0.021365       0.023688      -0.001635      -0.004972      -0.041098       0.020492      -0.142017      -0.068328       0.033386       0.034942             10.659638       7.289277      -0.210863      -0.006874      14.675472      -2.979737      10.014166           0.041178
          338              O       4.084228      10.758929      11.800639      -0.574984      49.527619 0.71584606E+03  0.18583916E+05                                10.883476                            8.461142      -0.321353       1.932979                    0.993904      29.382316      81.666344       0.629099       0.375033      -1.120645       0.004647      -0.020672      -0.024770       0.032596       0.000380       0.001971      -0.008819       0.086892       0.089191      -0.059189       0.027422       0.031768             12.895175       7.862544      -0.184103      -0.079459       9.443897       2.498232      21.379082           0.043207
          339              O       3.777739       2.328713       8.020738      -0.528941      32.293454 0.47127501E+03  0.10974074E+05                                 8.023425                            6.742059       0.634193       2.265902                    0.997042      26.817977      69.625442       0.727228       0.361695      -1.135633      -0.000243       0.008834      -0.018787       0.020761      -0.003857       0.016267      -0.052590       0.062972      -0.168581      -0.089581       0.025135       0.064446              8.824092       5.427553       1.484392      -0.578576      12.308394      -2.964291       8.736328           0.012002
          340              O       4.109482       3.149289       6.030630      -0.571061      42.533837 0.63357455E+03  0.15886053E+05                                 9.816709                            7.856661       0.045243       2.061529                    0.995189      28.334388      76.330557       0.668618       0.365350      -1.132797      -0.012285       0.013785       0.017289       0.025295      -0.007245      -0.000953       0.021021       0.025950       0.158410      -0.045425      -0.012032       0.057457             11.666068       6.488986       0.266387      -0.308410      11.870189       4.933949      16.639030           0.047786
          341              O       4.085376      12.946804      14.696808      -0.528300      39.294383 0.59970323E+03  0.14859371E+05                                 9.310613                            7.699289      -0.151526       2.019956                    0.992332      27.525020      74.162529       0.666877       0.370677      -1.126599       0.005817       0.008415      -0.021363       0.023686       0.001635       0.004972      -0.041099       0.020492      -0.142017      -0.068329       0.033386       0.034943             10.659628       7.289271       0.210863       0.006875      14.675456      -2.979734      10.014156           0.041182
          342              O       4.084228      13.692071      12.647861      -0.574982      49.527570 0.71584541E+03  0.18583894E+05                                10.883466                            8.461135      -0.321347       1.932981                    0.993904      29.382308      81.666302       0.629099       0.375033      -1.120646       0.004647       0.020672       0.024769       0.032595      -0.000380      -0.001971      -0.008819       0.086892       0.089189      -0.059190       0.027422       0.031768             12.895162       7.862541       0.184104       0.079461       9.443889       2.498229      21.379057           0.043211
          343              O       3.777739      22.122287       0.128762      -0.528941      32.293524 0.47127620E+03  0.10974109E+05                                 8.023438                            6.742069       0.634192       2.265902                    0.997042      26.817998      69.625531       0.727227       0.361695      -1.135633      -0.000242      -0.008834       0.018790       0.020764       0.003857      -0.016267      -0.052590       0.062969      -0.168575      -0.089579       0.025136       0.064443              8.824107       5.427561      -1.484395       0.578577      12.308419      -2.964294       8.736341           0.012022
          344              O       4.109482      21.301711       2.118870      -0.571063      42.533948 0.63357637E+03  0.15886107E+05                                 9.816714                            7.856662       0.045289       2.061542                    0.995190      28.334450      76.330707       0.668620       0.365349      -1.132798      -0.012285      -0.013780      -0.017290       0.025293       0.007245       0.000952       0.021020       0.025954       0.158410      -0.045426      -0.012030       0.057456             11.666079       6.488991      -0.266388       0.308409      11.870197       4.933959      16.639051           0.047792

******************************************************
Auxiliary information for the entire system
The total spin magnetic moment of the unit cell is   32.008209
The total net atomic charge of the unit cell is   -0.000002
Accuracy of reproducing the electrostatic potential in the unit cell:
  The inner radius (bohr) =    5.0000
  The outer radius (bohr) =   12.0000
  Valid grid points have density less than (e/(bohr^3)) =    0.0001
  The number of valid grid points were=       109328
  The rms potential error without charges in kcal/mol is=      3.55405
  The rms potential error with partial charges in kcal/mol is=      0.60559
  The RRMSE value at monopole order=      0.17040
  The rms potential error with partial charges and cloud penetration in kcal/mol is=      0.61430
  The RRMSE value at monopole order with cloud penetration is=      0.17284
  The rms potential error with partial charges and atomic dipoles in kcal/mol is=      0.33876
  The RRMSE value at dipole order=      0.09532
  The rms potential error with partial charges, atomic dipoles and cloud penetration in kcal/mol is=      0.32748
  The RRMSE value at dipole order with cloud penetration=      0.09214

******************************************************
The electron densities and ab initio electrostatic potential were computed in VASP using the PBE functional and
projector augmented wave method. See the main text of the journal article for a description of computational details.
The atomic charges, dipoles, and quadrupoles were computed with the DDEC6 method as described in
(a) T. A. Manz and N. Gabaldon Limas, RSC Adv. 6 (2016) 47771-47801 DOI: 10.1039/c6ra04656h
(b) N. Gabaldon Limas and T. A. Manz, RSC Adv. 8 (2018) 2678-2707 DOI: 10.1039/c7ra11829e.
For each atom in the material, the electron cloud parameters were fit to the spherically averaged atom-in-material
electron density using radial positions for which this density was between 10^-4 and 10^-2 electrons per cubic bohr.
The polarizabilities, dispersion coefficients, and quantum Drude oscillator (QDO) parameters were fit using the MCLF method.
The magnetic structure of the system was optimized in VASP from the default ferromagnetic initial guess using spin polarization.
The atomic spin moments (ASMs) were computed on this optimized magnetic structure using the DDEC6 partition as inputs
to the method of T. A. Manz and D. S. Sholl, J. Chem. Theory Comput. 7 (2011) 4146-4164 DOI: 10.1021/ct200539n.
The RMSE and RRMSE were computed using a uniform grid with Ewald summation.
