# Supplementary material for: A collection of forcefield precursors for metal–organic frameworks
Source: RSC Adv. 2019 Nov 13;9(63):36492–507. doi: 10.1039/c9ra07327b (PMC9075174; doi:10.1039/c9ra07327b)
Supplement: RA-009-C9RA07327B-s5891 [file RA-009-C9RA07327B-s5891.xyz]

  106
jmolscript: load "" {1 1 1} spacegroup "x,y,z" unitcell [{     18.301400     0.000000     0.000000 }, {      9.150700    15.849477     0.000000 }, {      9.150700     5.283159    14.943031 }]
Zn     9.150700     7.125925     3.084242     0.971711
Zn    10.746582     4.361776     3.084242     0.971707
Zn     7.554818     4.361776     3.084242     0.971710
Zn     9.150700     5.283159     5.690306     0.971711
Zn    25.856218    16.770860    11.858789     0.971708
Zn    27.452100    14.006711    11.858789     0.971711
Zn    29.047982    16.770860    11.858789     0.971710
Zn    27.452100    15.849477     9.252725     0.971711
H      6.507978     9.222282     0.724737     0.113741
H     13.883442     2.550709     5.040284     0.113740
H      4.417958     5.602262     0.724737     0.113739
H     11.793422     3.757383     8.453273     0.113740
H      4.417958     2.550709     5.040284     0.113738
H     13.883442     5.602262     0.724737     0.113740
H      6.507978     3.757383     8.453273     0.113741
H     11.793422     9.222282     0.724737     0.113740
H      9.150700     8.334712     8.453273     0.113740
H     11.240720     1.024933     0.724737     0.113740
H      9.150700    10.748059     5.040284     0.113740
H      7.060680     1.024933     0.724737     0.113737
H     25.362080    20.107703    14.218294     0.113738
H     27.452100    10.384577     9.902747     0.113739
H     29.542120    20.107703    14.218294     0.113736
H     27.452100    12.797924     6.489758     0.113739
H     32.184842    18.581927     9.902747     0.113737
H     24.809378    11.910354    14.218294     0.113739
H     30.094822    17.375253     6.489758     0.113740
H     22.719358    15.530374    14.218294     0.113738
H     24.809378    17.375253     6.489758     0.113739
H     30.094822    11.910354    14.218294     0.113740
H     22.719358    18.581927     9.902747     0.113738
H     32.184842    15.530374    14.218294     0.113737
C      5.658793     8.685513     0.394496    -0.087574
C     13.843179     2.573955     6.096757    -0.087577
C      4.458221     6.606062     0.394496    -0.087577
C     12.642607     3.267106     8.057282    -0.087575
C      4.458221     2.573955     6.096757    -0.087577
C     13.843179     6.606062     0.394496    -0.087577
C      5.658793     3.267106     8.057282    -0.087574
C     12.642607     8.685513     0.394496    -0.087575
C      9.150700     9.315266     8.057282    -0.087572
C     10.351272     0.557902     0.394496    -0.087573
C      9.150700    10.701567     6.096757    -0.087572
C      7.950128     0.557902     0.394496    -0.087574
C     26.251528    20.574734    14.548535    -0.087553
C     27.452100    10.431069     8.846274    -0.087552
C     28.652672    20.574734    14.548535    -0.087553
C     27.452100    11.817370     6.885749    -0.087552
C     32.144579    18.558681     8.846274    -0.087557
C     23.960193    12.447123    14.548535    -0.087555
C     30.944007    17.865530     6.885749    -0.087554
C     22.759621    14.526574    14.548535    -0.087557
C     23.960193    17.865530     6.885749    -0.087555
C     30.944007    12.447123    14.548535    -0.087554
C     22.759621    18.558681     8.846274    -0.087557
C     32.144579    14.526574    14.548535    -0.087557
C      6.597655     6.757160     1.651205     0.617722
C      5.569116     7.350987     0.811407    -0.034196
C     11.703745     3.809158     5.820311     0.617722
C     12.732284     3.215331     6.660109    -0.034196
C      6.597655     3.809158     5.820311     0.617722
C      5.569116     3.215331     6.660109    -0.034196
C     11.703745     6.757160     1.651205     0.617722
C     12.732284     7.350987     0.811407    -0.034196
C      9.150700     8.231162     5.820311     0.617712
C      9.150700     9.418816     6.660109    -0.034196
C      9.150700     2.335156     1.651205     0.617719
C      9.150700     1.147502     0.811407    -0.034192
C     27.452100    18.797480    13.291826     0.617719
C     27.452100    19.985134    14.131624    -0.034197
C     27.452100    12.901474     9.122720     0.617712
C     27.452100    11.713820     8.282922    -0.034201
C     30.005145    17.323478     9.122720     0.617722
C     31.033684    17.917305     8.282922    -0.034201
C     24.899055    14.375476    13.291826     0.617722
C     23.870516    13.781649    14.131624    -0.034201
C     24.899055    17.323478     9.122720     0.617722
C     23.870516    17.917305     8.282922    -0.034201
C     30.005145    14.375476    13.291826     0.617722
C     31.033684    13.781649    14.131624    -0.034201
O      9.150700     5.283159     3.735758    -1.039169
O     27.452100    15.849477    11.207273    -1.039169
O      7.578610     7.492576     1.991906    -0.555241
O     11.850157     3.724627     4.559119    -0.555241
O      6.451244     5.539921     1.991906    -0.555243
O     10.722790     4.375512     6.400100    -0.555243
O      6.451244     3.724627     4.559119    -0.555243
O     11.850156     5.539921     1.991906    -0.555241
O      7.578610     4.375512     6.400100    -0.555241
O     10.722790     7.492576     1.991906    -0.555243
O      9.150700     7.098452     6.400100    -0.555236
O     10.278066     2.816980     1.991906    -0.555241
O      9.150700     8.400223     4.559119    -0.555236
O      8.023334     2.816980     1.991906    -0.555245
O     26.324734    18.315656    12.951125    -0.555241
O     27.452100    12.732413    10.383912    -0.555236
O     28.579466    18.315656    12.951125    -0.555245
O     27.452100    14.034184     8.542931    -0.555236
O     30.151557    17.408009    10.383912    -0.555243
O     25.880010    13.640060    12.951125    -0.555243
O     29.024190    16.757124     8.542931    -0.555241
O     24.752643    15.592715    12.951125    -0.555241
O     25.880010    16.757124     8.542931    -0.555243
O     29.024190    13.640060    12.951125    -0.555241
O     24.752643    17.408009    10.383912    -0.555241
O     30.151557    15.592715    12.951125    -0.555243

The following XYZ coordinates are in angstroms. Other properties are in atomic units.
The sperically averaged electron density of each atom fit to a function of the form exp(a - br)
eigen_1, eigen_2 and eigen_3 are the three eigenvalues of traceless quadrupole moment tensor
  atom number  atomic symbol              X              Y              Z     net charge C6 coefficient C8 coefficient C10 coefficient fluctuating dipole atomic polarizability isotropic forcefield polarizability              a              b squared Pearson coefficient          <r^3>          <r^4>         wp_QDO          m_QDO          q_QDO       dipole_x       dipole_y       dipole_z         dipole            Qxy            Qxz            Qyz     Q(x^2-y^2)  Q(3z^2 - R^2)        eigen_1        eigen_2        eigen_3 static polarizability      alpha(xx)      alpha(xy)      alpha(xz)      alpha(yy)      alpha(yz)      alpha(zz) atomic spin moment
            1             Zn       9.150700       7.125925       3.084242       0.971711      89.075158 0.17033145E+04  0.53126024E+05                                16.607283                           13.750889       0.068126       1.898282                    0.998561      44.990148     122.972117       0.471732       0.416292      -1.128652      -0.000000       0.049767      -0.017596       0.052786      -0.000007      -0.000005      -0.055693      -0.157528      -0.118124      -0.059080      -0.059062       0.118143             20.998111      22.961351       0.000087      -0.000153      17.725965       1.851166      22.307018           0.000001
            2             Zn      10.746582       4.361776       3.084242       0.971707      89.075139 0.17033102E+04  0.53125857E+05                                16.607284                           13.750871       0.068172       1.898296                    0.998561      44.990100     122.971964       0.471733       0.416292      -1.128652       0.043100      -0.024883      -0.017595       0.052786      -0.068211      -0.048233       0.027843       0.078748      -0.118126      -0.059075      -0.059063       0.118139             20.998140      19.034898       2.267069       1.603063      21.652477      -0.925699      22.307046           0.000001
            3             Zn       7.554818       4.361776       3.084242       0.971710      89.076672 0.17033239E+04  0.53126464E+05                                16.607555                           13.750977       0.068159       1.898293                    0.998561      44.990268     122.973192       0.471728       0.416295      -1.128648      -0.043103      -0.024884      -0.017596       0.052789       0.068200       0.048225       0.027845       0.078752      -0.118132      -0.059066      -0.059062       0.118128             20.998649      19.035254      -2.267134      -1.603111      21.653110      -0.925552      22.307581           0.000001
            4             Zn       9.150700       5.283159       5.690306       0.971711      89.075164 0.17033141E+04  0.53126007E+05                                16.607283                           13.750887       0.068126       1.898282                    0.998561      44.990147     122.972111       0.471732       0.416292      -1.128652      -0.000000      -0.000000       0.052786       0.052786      -0.000007      -0.000005      -0.000003      -0.000011       0.354426      -0.059077      -0.059065       0.118142             20.998114      22.961357      -0.000115       0.000133      22.961541       0.000111      17.071444           0.000001
            5             Zn      25.856218      16.770860      11.858789       0.971708      89.075093 0.17033092E+04  0.53125818E+05                                16.607278                           13.750866       0.068173       1.898296                    0.998561      44.990088     122.971916       0.471733       0.416292      -1.128652      -0.043100       0.024883       0.017595       0.052786      -0.068211      -0.048233       0.027843       0.078748      -0.118126      -0.059075      -0.059063       0.118139             20.998130      19.034887       2.267073       1.603067      21.652466      -0.925696      22.307038           0.000001
            6             Zn      27.452100      14.006711      11.858789       0.971711      89.075120 0.17033133E+04  0.53125975E+05                                16.607277                           13.750883       0.068127       1.898282                    0.998561      44.990135     122.972064       0.471733       0.416292      -1.128652       0.000000      -0.049767       0.017596       0.052786      -0.000007      -0.000005      -0.055693      -0.157528      -0.118124      -0.059080      -0.059062       0.118143             20.998104      22.961348       0.000087      -0.000154      17.725951       1.851170      22.307014           0.000001
            7             Zn      29.047982      16.770860      11.858789       0.971710      89.076618 0.17033230E+04  0.53126429E+05                                16.607548                           13.750972       0.068160       1.898293                    0.998561      44.990256     122.973140       0.471728       0.416295      -1.128648       0.043103       0.024884       0.017596       0.052789       0.068200       0.048225       0.027845       0.078752      -0.118131      -0.059066      -0.059062       0.118128             20.998636      19.035245      -2.267138      -1.603115      21.653098      -0.925546      22.307565           0.000001
            8             Zn      27.452100      15.849477       9.252725       0.971711      89.075124 0.17033129E+04  0.53125960E+05                                16.607277                           13.750881       0.068127       1.898282                    0.998561      44.990135     122.972061       0.471733       0.416292      -1.128652       0.000000       0.000000      -0.052786       0.052786      -0.000007      -0.000005      -0.000003      -0.000011       0.354426      -0.059077      -0.059065       0.118142             20.998106      22.961353      -0.000115       0.000133      22.961537       0.000111      17.071427           0.000001
            9              H       6.507978       9.222282       0.724737       0.113741       1.698421 0.13414045E+02  0.14580613E+03                                 2.131289                            1.973151      -1.277055       2.243836                    0.997020       3.682342       9.919360       0.517724       1.088409      -0.758707       0.040103       0.023975       0.016081       0.049413       0.014297       0.008940      -0.001557      -0.006308      -0.039968      -0.019347      -0.002536       0.021883              2.225178       2.721323       0.361748       0.540688       2.022750       0.082500       1.931462          -0.000002
           10              H      13.883442       2.550709       5.040284       0.113740       1.698944 0.13419053E+02  0.14587460E+03                                 2.131797                            1.973580      -1.277105       2.243813                    0.997019       3.682564       9.920530       0.517642       1.088476      -0.758693       0.000710      -0.000412      -0.049405       0.049412      -0.008781      -0.007374       0.004261       0.010138       0.055261      -0.019349      -0.002533       0.021882              2.225735       1.884536      -0.147045       0.181038       1.714745      -0.104523       3.077922          -0.000002
           11              H       4.417958       5.602262       0.724737       0.113739       1.699021 0.13419837E+02  0.14588620E+03                                 2.131914                            1.973676      -1.277118       2.243807                    0.997019       3.682709       9.921235       0.517611       1.088518      -0.758681      -0.000711      -0.046715       0.016081       0.049411       0.009881       0.005821      -0.006964      -0.021601      -0.039969      -0.019350      -0.002531       0.021881              2.225864       1.884636      -0.121680       0.199000       2.860950      -0.509747       1.932008          -0.000002
           12              H      11.793422       3.757383       8.453273       0.113740       1.698879 0.13418419E+02  0.14586579E+03                                 2.131730                            1.973523      -1.277078       2.243826                    0.997020       3.682506       9.920266       0.517654       1.088465      -0.758696      -0.040103       0.023151       0.017243       0.049412      -0.013193      -0.010500       0.006059       0.015244       0.024673      -0.019349      -0.002534       0.021883              2.225661       2.721973      -0.630565      -0.160878       1.993864       0.092883       1.961145          -0.000002
           13              H       4.417958       2.550709       5.040284       0.113738       1.699022 0.13419849E+02  0.14588635E+03                                 2.131914                            1.973677      -1.277118       2.243807                    0.997019       3.682710       9.921236       0.517611       1.088518      -0.758681      -0.000711      -0.000411      -0.049404       0.049411       0.008782       0.007376       0.004258       0.010141       0.055257      -0.019350      -0.002531       0.021881              2.225865       1.884636       0.147059      -0.181055       1.714828      -0.104532       3.078131          -0.000002
           14              H      13.883442       5.602262       0.724737       0.113740       1.698943 0.13419038E+02  0.14587440E+03                                 2.131796                            1.973579      -1.277105       2.243813                    0.997019       3.682563       9.920527       0.517642       1.088476      -0.758693       0.000710      -0.046717       0.016080       0.049412      -0.009879      -0.005821      -0.006962      -0.021606      -0.039973      -0.019349      -0.002533       0.021882              2.225734       1.884535       0.121669      -0.198981       2.860759      -0.509701       1.931906          -0.000002
           15              H       6.507978       3.757383       8.453273       0.113741       1.698421 0.13414047E+02  0.14580616E+03                                 2.131289                            1.973151      -1.277055       2.243836                    0.997020       3.682342       9.919360       0.517724       1.088409      -0.758707       0.040103       0.023153       0.017244       0.049413       0.013194       0.010499       0.006061       0.015237       0.024668      -0.019347      -0.002536       0.021883              2.225178       2.721322       0.630348       0.160831       1.993460       0.092856       1.960753          -0.000002
           16              H      11.793422       9.222282       0.724737       0.113740       1.698880 0.13418426E+02  0.14586590E+03                                 2.131732                            1.973524      -1.277078       2.243826                    0.997020       3.682506       9.920270       0.517654       1.088466      -0.758696      -0.040103       0.023974       0.016080       0.049412      -0.014297      -0.008939      -0.001560      -0.006306      -0.039974      -0.019349      -0.002534       0.021883              2.225663       2.721976      -0.361866      -0.540877       2.023162       0.082524       1.931849          -0.000002
           17              H       9.150700       8.334712       8.453273       0.113740       1.699018 0.13419789E+02  0.14588520E+03                                 2.131911                            1.973676      -1.277185       2.243781                    0.997018       3.682575       9.920783       0.517611       1.088522      -0.758682      -0.000001      -0.046306       0.017243       0.049412       0.000003      -0.000002      -0.012121      -0.030474       0.024676      -0.019350      -0.002532       0.021882              2.225858       1.629919      -0.000001      -0.000000       3.086351      -0.185789       1.961305          -0.000002
           18              H      11.240720       1.024933       0.724737       0.113740       1.698485 0.13414675E+02  0.14581491E+03                                 2.131359                            1.973209      -1.277065       2.243832                    0.997020       3.682397       9.919623       0.517710       1.088422      -0.758704       0.040814       0.022743       0.016081       0.049413       0.004416       0.003122       0.008521       0.027915      -0.039966      -0.019347      -0.002535       0.021882              2.225254       2.510766       0.483390       0.341808       2.233474       0.427024       1.931523          -0.000002
           19              H       9.150700      10.748059       5.040284       0.113740       1.699018 0.13419786E+02  0.14588517E+03                                 2.131911                            1.973676      -1.277184       2.243781                    0.997018       3.682574       9.920779       0.517611       1.088522      -0.758682      -0.000001       0.000821      -0.049405       0.049412      -0.000001       0.000004      -0.008516      -0.020279       0.055262      -0.019350      -0.002532       0.021882              2.225858       1.629919      -0.000001      -0.000001       1.969534       0.209065       3.078121          -0.000002
           20              H       7.060680       1.024933       0.724737       0.113737       1.699023 0.13419853E+02  0.14588643E+03                                 2.131917                            1.973679      -1.277101       2.243815                    0.997020       3.682708       9.921239       0.517609       1.088521      -0.758680      -0.040813       0.022742       0.016081       0.049411      -0.004413      -0.003121       0.008523       0.027915      -0.039969      -0.019350      -0.002531       0.021881              2.225868       2.511497      -0.483598      -0.341955       2.234097       0.427214       1.932011          -0.000002
           21              H      25.362080      20.107703      14.218294       0.113738       1.698511 0.13414912E+02  0.14581810E+03                                 2.131379                            1.973225      -1.277073       2.243826                    0.997020       3.682420       9.919699       0.517709       1.088421      -0.758704      -0.040814      -0.022743      -0.016081       0.049413       0.004416       0.003122       0.008521       0.027916      -0.039967      -0.019348      -0.002534       0.021882              2.225277       2.510795       0.483401       0.341816       2.233496       0.427031       1.931540          -0.000002
           22              H      27.452100      10.384577       9.902747       0.113739       1.699044 0.13420024E+02  0.14588837E+03                                 2.131932                            1.973692      -1.277193       2.243776                    0.997018       3.682596       9.920855       0.517609       1.088521      -0.758682       0.000001      -0.000821       0.049405       0.049412      -0.000001       0.000004      -0.008516      -0.020279       0.055263      -0.019350      -0.002532       0.021882              2.225881       1.629931      -0.000001      -0.000001       1.969550       0.209069       3.078163          -0.000002
           23              H      29.542120      20.107703      14.218294       0.113736       1.699048 0.13420085E+02  0.14588957E+03                                 2.131937                            1.973695      -1.277109       2.243809                    0.997020       3.682730       9.921314       0.517608       1.088519      -0.758681       0.040813      -0.022742      -0.016081       0.049411      -0.004413      -0.003121       0.008523       0.027915      -0.039969      -0.019350      -0.002531       0.021881              2.225891       2.511526      -0.483608      -0.341963       2.234119       0.427222       1.932028          -0.000002
           24              H      27.452100      12.797924       6.489758       0.113739       1.699045 0.13420027E+02  0.14588842E+03                                 2.131932                            1.973692      -1.277193       2.243775                    0.997018       3.682598       9.920861       0.517609       1.088521      -0.758682       0.000001       0.046306      -0.017243       0.049412       0.000003      -0.000002      -0.012121      -0.030475       0.024677      -0.019350      -0.002532       0.021882              2.225882       1.629931      -0.000001      -0.000000       3.086392      -0.185794       1.961322          -0.000002
           25              H      32.184842      18.581927       9.902747       0.113737       1.699049 0.13420091E+02  0.14588961E+03                                 2.131935                            1.973693      -1.277127       2.243801                    0.997019       3.682733       9.921315       0.517609       1.088517      -0.758681       0.000711       0.000411       0.049404       0.049411       0.008782       0.007376       0.004258       0.010141       0.055258      -0.019350      -0.002531       0.021882              2.225889       1.884652       0.147061      -0.181058       1.714841      -0.104534       3.078173          -0.000002
           26              H      24.809378      11.910354      14.218294       0.113739       1.698905 0.13418654E+02  0.14586896E+03                                 2.131750                            1.973539      -1.277086       2.243820                    0.997020       3.682529       9.920343       0.517653       1.088463      -0.758697       0.040103      -0.023974      -0.016080       0.049412      -0.014297      -0.008939      -0.001560      -0.006306      -0.039975      -0.019349      -0.002534       0.021883              2.225683       2.722006      -0.361873      -0.540887       2.023179       0.082527       1.931865          -0.000002
           27              H      30.094822      17.375253       6.489758       0.113740       1.698447 0.13414279E+02  0.14580929E+03                                 2.131309                            1.973166      -1.277064       2.243831                    0.997020       3.682364       9.919434       0.517722       1.088407      -0.758708      -0.040103      -0.023153      -0.017244       0.049413       0.013195       0.010500       0.006061       0.015238       0.024669      -0.019348      -0.002536       0.021884              2.225201       2.721355       0.630361       0.160835       1.993478       0.092858       1.960769          -0.000002
           28              H      22.719358      15.530374      14.218294       0.113738       1.698971 0.13419291E+02  0.14587782E+03                                 2.131819                            1.973597      -1.277114       2.243807                    0.997019       3.682587       9.920610       0.517640       1.088475      -0.758693      -0.000710       0.046717      -0.016080       0.049412      -0.009879      -0.005821      -0.006963      -0.021607      -0.039974      -0.019350      -0.002533       0.021882              2.225759       1.884552       0.121672      -0.198984       2.860799      -0.509712       1.931924          -0.000002
           29              H      24.809378      17.375253       6.489758       0.113739       1.698906 0.13418664E+02  0.14586911E+03                                 2.131752                            1.973540      -1.277086       2.243820                    0.997020       3.682529       9.920346       0.517652       1.088464      -0.758696       0.040103      -0.023151      -0.017243       0.049412      -0.013194      -0.010500       0.006059       0.015244       0.024674      -0.019349      -0.002534       0.021883              2.225685       2.722008      -0.630578      -0.160883       1.993884       0.092886       1.961163          -0.000002
           30              H      30.094822      11.910354      14.218294       0.113740       1.698448 0.13414291E+02  0.14580944E+03                                 2.131311                            1.973168      -1.277064       2.243830                    0.997020       3.682365       9.919439       0.517722       1.088407      -0.758708      -0.040103      -0.023975      -0.016081       0.049413       0.014297       0.008940      -0.001557      -0.006308      -0.039969      -0.019348      -0.002536       0.021884              2.225202       2.721357       0.361757       0.540699       2.022769       0.082502       1.931480          -0.000002
           31              H      22.719358      18.581927       9.902747       0.113738       1.698971 0.13419297E+02  0.14587789E+03                                 2.131819                            1.973597      -1.277114       2.243807                    0.997019       3.682587       9.920608       0.517640       1.088475      -0.758694      -0.000710       0.000412       0.049405       0.049412      -0.008781      -0.007374       0.004261       0.010139       0.055262      -0.019350      -0.002533       0.021882              2.225758       1.884552      -0.147047       0.181041       1.714759      -0.104525       3.077964          -0.000002
           32              H      32.184842      15.530374      14.218294       0.113737       1.699048 0.13420078E+02  0.14588945E+03                                 2.131934                            1.973692      -1.277127       2.243801                    0.997019       3.682733       9.921314       0.517609       1.088517      -0.758681       0.000711       0.046716      -0.016081       0.049411       0.009881       0.005821      -0.006964      -0.021602      -0.039970      -0.019350      -0.002531       0.021882              2.225888       1.884651      -0.121683       0.199003       2.860987      -0.509758       1.932025          -0.000002
           33              C       5.658793       8.685513       0.394496      -0.087574      38.768663 0.44128109E+03  0.10387888E+05                                 9.879877                            6.953864       0.071503       1.990891                    0.999575      29.235557      83.434760       0.633178       0.410930      -1.070343      -0.025643      -0.019523      -0.008802       0.033410       0.018340      -0.008326       0.016417       0.011667      -0.004127      -0.030112       0.009527       0.020585             13.072503      15.425582      -3.592705       7.511721      12.297795      -4.697770      11.494133          -0.000000
           34              C      13.843179       2.573955       6.096757      -0.087577      38.768984 0.44128065E+03  0.10387905E+05                                 9.879954                            6.953862       0.071506       1.990892                    0.999575      29.235854      83.436512       0.633176       0.410931      -1.070340      -0.004086       0.002358       0.033077       0.033412       0.015954      -0.010008       0.005780      -0.018422       0.053396      -0.030109       0.009522       0.020587             13.072605      16.190803      -6.326372       5.578698       8.885794      -3.220880      14.141218           0.000000
           35              C       4.458221       6.606062       0.394496      -0.087577      38.768902 0.44128140E+03  0.10387944E+05                                 9.879973                            6.953895       0.071499       1.990890                    0.999575      29.235946      83.437303       0.633170       0.410934      -1.070336       0.004086       0.031972      -0.008802       0.033412       0.004116      -0.018379      -0.001002      -0.037596      -0.004128      -0.030110       0.009525       0.020584             13.072606      16.190557      -3.150965       7.823982      11.533120      -4.156900      11.494142          -0.000000
           36              C      12.642607       3.267106       8.057282      -0.087575      38.768846 0.44127917E+03  0.10387856E+05                                 9.879925                            6.953848       0.071503       1.990892                    0.999575      29.235774      83.436103       0.633177       0.410930      -1.070341       0.025644      -0.014808      -0.015473       0.033411       0.001735      -0.020068       0.011583      -0.001997      -0.045136      -0.030112       0.009524       0.020588             13.072566      15.425934      -5.884780       5.890928       8.630830      -3.401148      15.160933          -0.000001
           37              C       4.458221       2.573955       6.096757      -0.087577      38.768938 0.44128188E+03  0.10387958E+05                                 9.879979                            6.953899       0.071499       1.990890                    0.999575      29.235950      83.437318       0.633170       0.410934      -1.070336       0.004086       0.002359       0.033077       0.033412      -0.015956       0.010007       0.005777      -0.018423       0.053392      -0.030109       0.009525       0.020584             13.072616      16.190569       6.326206      -5.578755       8.885705      -3.220897      14.141573          -0.000000
           38              C      13.843179       6.606062       0.394496      -0.087577      38.768956 0.44128029E+03  0.10387895E+05                                 9.879949                            6.953860       0.071506       1.990892                    0.999575      29.235854      83.436514       0.633176       0.410931      -1.070340      -0.004086       0.031971      -0.008802       0.033412      -0.004117       0.018377      -0.001000      -0.037599      -0.004136      -0.030109       0.009522       0.020587             13.072597      16.190792       3.150856      -7.824120      11.532827      -4.156748      11.494172           0.000000
           39              C       5.658793       3.267106       8.057282      -0.087574      38.768647 0.44128094E+03  0.10387883E+05                                 9.879875                            6.953863       0.071503       1.990891                    0.999575      29.235555      83.434755       0.633178       0.410931      -1.070343      -0.025643      -0.014807      -0.015472       0.033410      -0.001736       0.020066       0.011584      -0.002003      -0.045138      -0.030112       0.009527       0.020585             13.072499      15.425576       5.884548      -5.891136       8.630694      -3.401250      15.161227          -0.000000
           40              C      12.642607       8.685513       0.394496      -0.087575      38.768870 0.44127938E+03  0.10387863E+05                                 9.879930                            6.953850       0.071503       1.990891                    0.999575      29.235778      83.436123       0.633177       0.410930      -1.070341       0.025644      -0.019524      -0.008804       0.033411      -0.018342       0.008325       0.016415       0.011671      -0.004134      -0.030112       0.009524       0.020588             13.072574      15.425947       3.592434      -7.511874      12.297616      -4.697556      11.494160          -0.000000
           41              C       9.150700       9.315266       8.057282      -0.087572      38.768579 0.44127384E+03  0.10387703E+05                                 9.879866                            6.953780       0.071447       1.990875                    0.999575      29.235724      83.435947       0.633184       0.410927      -1.070342      -0.000001       0.029610      -0.015471       0.033409       0.000002      -0.000002      -0.023169       0.003999      -0.045131      -0.030109       0.009521       0.020587             13.072491       5.233188      -0.000020      -0.000015      18.823512       6.802135      15.160772          -0.000000
           42              C      10.351272       0.557902       0.394496      -0.087573      38.768675 0.44128035E+03  0.10387873E+05                                 9.879903                            6.953872       0.071507       1.990893                    0.999575      29.235540      83.434925       0.633175       0.410932      -1.070341      -0.029730      -0.012447      -0.008801       0.033410       0.014220       0.010055      -0.015419       0.025929      -0.004124      -0.030111       0.009528       0.020583             13.072547       9.968419      -0.441934      -0.312495      17.755062       8.854255      11.494159          -0.000000
           43              C       9.150700      10.701567       6.096757      -0.087572      38.768585 0.44127389E+03  0.10387705E+05                                 9.879867                            6.953781       0.071448       1.990875                    0.999575      29.235713      83.435907       0.633184       0.410927      -1.070342      -0.000001      -0.004716       0.033074       0.033409      -0.000001       0.000002      -0.011557       0.036842       0.053397      -0.030109       0.009522       0.020587             13.072494       5.233189      -0.000020      -0.000014      19.843159       6.441643      14.141134           0.000000
           44              C       7.950128       0.557902       0.394496      -0.087574      38.768818 0.44127964E+03  0.10387894E+05                                 9.879977                            6.953892       0.071500       1.990891                    0.999575      29.235849      83.437058       0.633168       0.410935      -1.070335       0.029731      -0.012448      -0.008802       0.033412      -0.014222      -0.010056      -0.015418       0.025927      -0.004123      -0.030111       0.009528       0.020583             13.072623       9.968676       0.441279       0.312032      17.755041       8.854235      11.494153          -0.000000
           45              C      26.251528      20.574734      14.548535      -0.087553      38.767955 0.44127073E+03  0.10387585E+05                                 9.879757                            6.953775       0.071532       1.990905                    0.999575      29.235250      83.433701       0.633183       0.410930      -1.070344       0.029730       0.012447       0.008802       0.033410       0.014220       0.010055      -0.015418       0.025928      -0.004125      -0.030110       0.009527       0.020583             13.072337       9.968291      -0.441898      -0.312470      17.754753       8.854089      11.493968          -0.000000
           46              C      27.452100      10.431069       8.846274      -0.087552      38.767879 0.44126443E+03  0.10387421E+05                                 9.879724                            6.953685       0.071472       1.990886                    0.999575      29.235429      83.434708       0.633191       0.410925      -1.070345       0.000001       0.004716      -0.033075       0.033409      -0.000001       0.000002      -0.011556       0.036840       0.053397      -0.030107       0.009520       0.020587             13.072288       5.233117      -0.000020      -0.000014      19.842796       6.441519      14.140951           0.000000
           47              C      28.652672      20.574734      14.548535      -0.087553      38.768108 0.44127014E+03  0.10387610E+05                                 9.879834                            6.953796       0.071525       1.990902                    0.999575      29.235563      83.435853       0.633176       0.410933      -1.070337      -0.029731       0.012448       0.008802       0.033412      -0.014222      -0.010056      -0.015417       0.025926      -0.004124      -0.030110       0.009527       0.020583             13.072417       9.968549       0.441243       0.312007      17.754737       8.854071      11.493965           0.000000
           48              C      27.452100      11.817370       6.885749      -0.087552      38.767864 0.44126426E+03  0.10387416E+05                                 9.879721                            6.953684       0.071472       1.990886                    0.999575      29.235435      83.434733       0.633191       0.410925      -1.070345       0.000001      -0.029611       0.015471       0.033409       0.000002      -0.000002      -0.023168       0.003998      -0.045129      -0.030107       0.009520       0.020587             13.072283       5.233116      -0.000020      -0.000015      18.823229       6.801980      15.160506          -0.000000
           49              C      32.144579      18.558681       8.846274      -0.087557      38.768225 0.44127231E+03  0.10387671E+05                                 9.879835                            6.953803       0.071523       1.990901                    0.999575      29.235662      83.436106       0.633177       0.410931      -1.070338      -0.004086      -0.002359      -0.033078       0.033412      -0.015955       0.010006       0.005776      -0.018421       0.053392      -0.030108       0.009524       0.020584             13.072410      16.190278       6.326080      -5.578649       8.885560      -3.220835      14.141391           0.000000
           50              C      23.960193      12.447123      14.548535      -0.087555      38.768147 0.44126975E+03  0.10387574E+05                                 9.879784                            6.953753       0.071528       1.990903                    0.999575      29.235487      83.434893       0.633185       0.410928      -1.070343      -0.025644       0.019524       0.008804       0.033412      -0.018342       0.008324       0.016414       0.011670      -0.004135      -0.030111       0.009523       0.020588             13.072363      15.425711       3.592337      -7.511741      12.297410      -4.697450      11.493967          -0.000000
           51              C      30.944007      17.865530       6.885749      -0.087554      38.767923 0.44127129E+03  0.10387594E+05                                 9.879728                            6.953766       0.071529       1.990903                    0.999575      29.235264      83.433526       0.633186       0.410928      -1.070345       0.025644       0.014807       0.015472       0.033410      -0.001736       0.020065       0.011583      -0.002002      -0.045136      -0.030111       0.009526       0.020585             13.072288      15.425341       5.884455      -5.891000       8.630566      -3.401172      15.160956          -0.000000
           52              C      22.759621      14.526574      14.548535      -0.087557      38.768245 0.44127071E+03  0.10387607E+05                                 9.879806                            6.953764       0.071531       1.990903                    0.999575      29.235566      83.435307       0.633184       0.410928      -1.070342       0.004086      -0.031971       0.008803       0.033412      -0.004117       0.018376      -0.001001      -0.037599      -0.004137      -0.030108       0.009521       0.020587             13.072392      16.190503       3.150798      -7.823967      11.532689      -4.156689      11.493985          -0.000000
           53              C      23.960193      17.865530       6.885749      -0.087555      38.768130 0.44126958E+03  0.10387569E+05                                 9.879780                            6.953751       0.071528       1.990903                    0.999575      29.235486      83.434888       0.633185       0.410928      -1.070343      -0.025644       0.014809       0.015473       0.033412       0.001734      -0.020067       0.011582      -0.001996      -0.045134      -0.030111       0.009523       0.020588             13.072357      15.425704      -5.884690       5.890794       8.630704      -3.401070      15.160664          -0.000000
           54              C      30.944007      12.447123      14.548535      -0.087554      38.767943 0.44127148E+03  0.10387599E+05                                 9.879731                            6.953767       0.071528       1.990903                    0.999575      29.235268      83.433540       0.633186       0.410928      -1.070345       0.025644       0.019523       0.008803       0.033410       0.018339      -0.008325       0.016416       0.011667      -0.004128      -0.030111       0.009526       0.020585             13.072293      15.425349      -3.592608       7.511589      12.297590      -4.697663      11.493941          -0.000000
           55              C      22.759621      18.558681       8.846274      -0.087557      38.768262 0.44127099E+03  0.10387615E+05                                 9.879807                            6.953765       0.071531       1.990904                    0.999575      29.235564      83.435286       0.633184       0.410928      -1.070342       0.004086      -0.002358      -0.033077       0.033412       0.015953      -0.010007       0.005779      -0.018421       0.053396      -0.030108       0.009521       0.020586             13.072394      16.190505      -6.326243       5.578588       8.885646      -3.220816      14.141032           0.000000
           56              C      32.144579      14.526574      14.548535      -0.087557      38.768191 0.44127184E+03  0.10387657E+05                                 9.879829                            6.953799       0.071524       1.990901                    0.999575      29.235658      83.436091       0.633177       0.410931      -1.070338      -0.004085      -0.031972       0.008802       0.033412       0.004116      -0.018378      -0.001002      -0.037595      -0.004129      -0.030108       0.009524       0.020584             13.072400      16.190266      -3.150906       7.823828      11.532981      -4.156840      11.493954          -0.000000
           57              C       6.597655       6.757160       1.651205       0.617722      26.853298 0.25176952E+03  0.52010298E+04                                 8.267931                            5.599123      -0.004646       2.052921                    0.999278      21.933367      60.520818       0.634968       0.466948      -1.026705       0.043261      -0.024976       0.035321       0.061179      -0.001279      -0.078056       0.045064       0.001473       0.130419      -0.083992      -0.023212       0.107204             11.469755      13.756228      -2.597414       6.564375      10.756979      -3.789936       9.896059           0.000002
           58              C       5.569116       7.350987       0.811407      -0.034196      42.891998 0.43613158E+03  0.10186626E+05                                10.661896                            6.928304      -0.063726       1.982779                    0.999233      27.363531      76.554052       0.635368       0.412731      -1.074417      -0.032546       0.018791      -0.026574       0.046028      -0.007202      -0.009232       0.005329       0.008314       0.031705      -0.013600      -0.004507       0.018106             15.857143      19.695188      -5.168007      10.448106      13.728088      -6.032357      14.148154          -0.000000
           59              C      11.703745       3.809158       5.820311       0.617722      26.853559 0.25177228E+03  0.52011086E+04                                 8.268023                            5.599181      -0.004680       2.052910                    0.999278      21.933513      60.521635       0.634959       0.466952      -1.026701      -0.043262       0.024975      -0.035322       0.061179       0.074012      -0.024816       0.014325      -0.085468      -0.130405      -0.083991      -0.023207       0.107197             11.469884      13.756378      -5.323228       4.637069       7.609692      -2.677229      13.043582           0.000002
           60              C      12.732284       3.215331       6.660109      -0.034196      42.892344 0.43613464E+03  0.10186718E+05                                10.661955                            6.928329      -0.063725       1.982780                    0.999233      27.363616      76.554412       0.635367       0.412732      -1.074417       0.032546      -0.018792       0.026575       0.046028       0.011103       0.003711      -0.002143      -0.012820      -0.031703      -0.013598      -0.004507       0.018104             15.857221      19.695378      -8.128029       8.355064      10.310012      -4.823822      17.566274          -0.000000
           61              C       6.597655       3.809158       5.820311       0.617722      26.853310 0.25176963E+03  0.52010325E+04                                 8.267934                            5.599124      -0.004646       2.052921                    0.999278      21.933368      60.520820       0.634968       0.466948      -1.026705       0.043261       0.024976      -0.035322       0.061179      -0.074018       0.024813       0.014325      -0.085470      -0.130412      -0.083992      -0.023212       0.107204             11.469760      13.756240       5.323152      -4.636994       7.609596      -2.677168      13.043444           0.000002
           62              C       5.569116       3.215331       6.660109      -0.034196      42.891990 0.43613145E+03  0.10186623E+05                                10.661894                            6.928303      -0.063726       1.982779                    0.999233      27.363530      76.554048       0.635369       0.412731      -1.074417      -0.032546      -0.018791       0.026575       0.046028      -0.011105      -0.003713      -0.002144      -0.012822      -0.031703      -0.013600      -0.004507       0.018107             15.857141      19.695187       8.127899      -8.355145      10.309904      -4.823845      17.566333          -0.000000
           63              C      11.703745       6.757160       1.651205       0.617722      26.853556 0.25177221E+03  0.52011068E+04                                 8.268022                            5.599180      -0.004680       2.052910                    0.999278      21.933515      60.521640       0.634959       0.466952      -1.026701      -0.043262      -0.024977       0.035320       0.061179       0.001274       0.078051       0.045063       0.001471       0.130413      -0.083991      -0.023206       0.107197             11.469883      13.756368       2.597466      -6.564474      10.757078      -3.790000       9.896201           0.000002
           64              C      12.732284       7.350987       0.811407      -0.034196      42.892353 0.43613473E+03  0.10186720E+05                                10.661956                            6.928330      -0.063725       1.982780                    0.999233      27.363616      76.554410       0.635367       0.412732      -1.074417       0.032546       0.018791      -0.026576       0.046028       0.007200       0.009231       0.005329       0.008314       0.031701      -0.013597      -0.004507       0.018104             15.857223      19.695380       5.167889     -10.448202      13.728063      -6.032288      14.148228          -0.000000
           65              C       9.150700       8.231162       5.820311       0.617712      26.853658 0.25177381E+03  0.52011435E+04                                 8.268001                            5.599172      -0.004620       2.052928                    0.999277      21.933602      60.521726       0.634964       0.466948      -1.026705      -0.000001      -0.049953      -0.035322       0.061179      -0.000002      -0.000001      -0.028654       0.170915      -0.130393      -0.083987      -0.023203       0.107190             11.469846       4.536301      -0.000020      -0.000014      16.829694       5.354418      13.043543           0.000002
           66              C       9.150700       9.418816       6.660109      -0.034196      42.892838 0.43613911E+03  0.10186860E+05                                10.662085                            6.928403      -0.063789       1.982760                    0.999233      27.363723      76.555142       0.635358       0.412736      -1.074413      -0.000002       0.037580       0.026573       0.046026      -0.000000      -0.000000       0.004284       0.025632      -0.031692      -0.013594      -0.004505       0.018098             15.857419       5.617327      -0.000028      -0.000020      24.388428       9.647661      17.566503          -0.000000
           67              C       9.150700       2.335156       1.651205       0.617719      26.853338 0.25176999E+03  0.52010422E+04                                 8.267937                            5.599126      -0.004623       2.052928                    0.999277      21.933405      60.520951       0.634968       0.466947      -1.026706       0.000000       0.049952       0.035322       0.061179      -0.000001      -0.000001      -0.090131      -0.002953       0.130417      -0.083992      -0.023213       0.107205             11.469768       9.257373       0.000008       0.000005      15.255862       7.579894       9.896069           0.000002
           68              C       9.150700       1.147502       0.811407      -0.034192      42.891774 0.43612888E+03  0.10186547E+05                                10.661862                            6.928283      -0.063710       1.982785                    0.999233      27.363433      76.553710       0.635369       0.412732      -1.074417       0.000000      -0.037581      -0.026574       0.046028      -0.000001      -0.000001      -0.010662      -0.016631       0.031709      -0.013600      -0.004509       0.018109             15.857092      10.744235      -0.000154      -0.000109      22.678944      12.064450      14.148096          -0.000000
           69              C      27.452100      18.797480      13.291826       0.617719      26.853352 0.25177021E+03  0.52010486E+04                                 8.267942                            5.599130      -0.004627       2.052927                    0.999277      21.933425      60.521047       0.634967       0.466948      -1.026705      -0.000000      -0.049952      -0.035322       0.061179      -0.000001      -0.000001      -0.090131      -0.002954       0.130418      -0.083992      -0.023213       0.107205             11.469769       9.257378       0.000008       0.000006      15.255861       7.579892       9.896070           0.000002
           70              C      27.452100      19.985134      14.131624      -0.034197      42.892202 0.43613347E+03  0.10186683E+05                                10.661942                            6.928328      -0.063720       1.982780                    0.999233      27.363564      76.554228       0.635366       0.412733      -1.074416      -0.000000       0.037581       0.026574       0.046027      -0.000001      -0.000001      -0.010661      -0.016632       0.031708      -0.013601      -0.004507       0.018108             15.857227      10.744308      -0.000154      -0.000109      22.679154      12.064571      14.148220          -0.000000
           71              C      27.452100      12.901474       9.122720       0.617712      26.853674 0.25177404E+03  0.52011502E+04                                 8.268006                            5.599177      -0.004624       2.052926                    0.999277      21.933623      60.521828       0.634964       0.466948      -1.026704       0.000001       0.049953       0.035322       0.061179      -0.000002      -0.000001      -0.028654       0.170915      -0.130394      -0.083987      -0.023203       0.107190             11.469849       4.536303      -0.000020      -0.000014      16.829697       5.354416      13.043547           0.000002
           72              C      27.452100      11.713820       8.282922      -0.034201      42.893272 0.43614377E+03  0.10186998E+05                                10.662165                            6.928447      -0.063799       1.982755                    0.999233      27.363857      76.555668       0.635355       0.412737      -1.074412       0.000002      -0.037580      -0.026573       0.046026      -0.000000      -0.000000       0.004285       0.025630      -0.031691      -0.013594      -0.004503       0.018097             15.857556       5.617365      -0.000028      -0.000020      24.388651       9.647767      17.566651          -0.000000
           73              C      30.005145      17.323478       9.122720       0.617722      26.853321 0.25176987E+03  0.52010396E+04                                 8.267938                            5.599128      -0.004651       2.052919                    0.999278      21.933388      60.520919       0.634967       0.466948      -1.026705      -0.043261      -0.024976       0.035322       0.061179      -0.074018       0.024813       0.014325      -0.085470      -0.130413      -0.083992      -0.023213       0.107205             11.469760      13.756241       5.323152      -4.636986       7.609597      -2.677165      13.043441           0.000002
           74              C      31.033684      17.917305       8.282922      -0.034201      42.892412 0.43613603E+03  0.10186758E+05                                10.661972                            6.928347      -0.063735       1.982774                    0.999233      27.363661      76.554562       0.635365       0.412732      -1.074416       0.032546       0.018791      -0.026574       0.046028      -0.011104      -0.003713      -0.002144      -0.012821      -0.031702      -0.013600      -0.004505       0.018106             15.857274      19.695358       8.127977      -8.355233      10.309986      -4.823896      17.566477          -0.000000
           75              C      24.899055      14.375476      13.291826       0.617722      26.853567 0.25177245E+03  0.52011137E+04                                 8.268025                            5.599185      -0.004684       2.052908                    0.999278      21.933535      60.521738       0.634958       0.466952      -1.026701       0.043262       0.024977      -0.035320       0.061179       0.001274       0.078051       0.045063       0.001471       0.130414      -0.083991      -0.023207       0.107198             11.469882      13.756369       2.597458      -6.564471      10.757078      -3.789996       9.896200           0.000002
           76              C      23.870516      13.781649      14.131624      -0.034201      42.892776 0.43613931E+03  0.10186856E+05                                10.662034                            6.928374      -0.063735       1.982775                    0.999233      27.363747      76.554926       0.635364       0.412732      -1.074416      -0.032545      -0.018791       0.026575       0.046028       0.007200       0.009230       0.005328       0.008315       0.031701      -0.013598      -0.004506       0.018103             15.857357      19.695553       5.167946     -10.448306      13.728168      -6.032347      14.148350          -0.000000
           77              C      24.899055      17.323478       9.122720       0.617722      26.853575 0.25177252E+03  0.52011155E+04                                 8.268027                            5.599185      -0.004684       2.052908                    0.999278      21.933534      60.521733       0.634958       0.466952      -1.026701       0.043262      -0.024975       0.035322       0.061179       0.074012      -0.024816       0.014325      -0.085468      -0.130405      -0.083991      -0.023207       0.107198             11.469886      13.756379      -5.323227       4.637067       7.609694      -2.677227      13.043584           0.000002
           78              C      23.870516      17.917305       8.282922      -0.034201      42.892764 0.43613918E+03  0.10186852E+05                                10.662031                            6.928372      -0.063734       1.982775                    0.999233      27.363746      76.554916       0.635364       0.412732      -1.074416      -0.032545       0.018792      -0.026574       0.046028       0.011102       0.003712      -0.002144      -0.012819      -0.031702      -0.013598      -0.004506       0.018103             15.857352      19.695547      -8.128106       8.355151      10.310092      -4.823872      17.566416          -0.000000
           79              C      30.005145      14.375476      13.291826       0.617722      26.853310 0.25176979E+03  0.52010374E+04                                 8.267935                            5.599127      -0.004650       2.052919                    0.999278      21.933388      60.520916       0.634967       0.466948      -1.026705      -0.043261       0.024976      -0.035321       0.061179      -0.001279      -0.078056       0.045064       0.001473       0.130419      -0.083992      -0.023212       0.107205             11.469754      13.756227      -2.597406       6.564371      10.756978      -3.789932       9.896057           0.000002
           80              C      31.033684      13.781649      14.131624      -0.034201      42.892413 0.43613609E+03  0.10186760E+05                                10.661972                            6.928347      -0.063735       1.982775                    0.999233      27.363660      76.554556       0.635365       0.412732      -1.074416       0.032546      -0.018791       0.026574       0.046028      -0.007202      -0.009232       0.005328       0.008314       0.031704      -0.013600      -0.004505       0.018105             15.857273      19.695355      -5.168063      10.448206      13.728191      -6.032416      14.148272          -0.000000
           81              O       9.150700       5.283159       3.735758      -1.039169      58.356915 0.12895225E+04  0.38270145E+05                                11.316348                           10.486628      -0.001908       1.917853                    0.997941      37.465831     106.595913       0.645358       0.319797      -1.181832      -0.000001      -0.000000      -0.000000       0.000001      -0.000004      -0.000003      -0.000001      -0.000006       0.000006      -0.000004       0.000002       0.000002             13.113480      13.113546       0.000069       0.000048      13.113462       0.000043      13.113434           0.000002
           82              O      27.452100      15.849477      11.207273      -1.039169      58.356892 0.12895221E+04  0.38270129E+05                                11.316344                           10.486626      -0.001907       1.917854                    0.997941      37.465824     106.595878       0.645358       0.319797      -1.181832       0.000001       0.000000       0.000000       0.000001      -0.000004      -0.000003      -0.000001      -0.000006       0.000006      -0.000004       0.000002       0.000002             13.113473      13.113537       0.000069       0.000048      13.113456       0.000043      13.113426           0.000002
           83              O       7.578610       7.492576       1.991906      -0.555241      34.930128 0.46377059E+03  0.10701497E+05                                 8.387750                            6.510985       0.577298       2.244264                    0.998361      26.676125      67.806574       0.774361       0.342785      -1.156851      -0.019630      -0.003183      -0.010897       0.022676       0.041628      -0.005157       0.046921       0.076232       0.005513      -0.081975       0.021584       0.060391             10.667033      16.237069       1.151535       6.340235       6.723920       0.172988       9.040111           0.000002
           84              O      11.850157       3.724627       4.559119      -0.555241      34.932600 0.46380613E+03  0.10702555E+05                                 8.388276                            6.511338       0.577285       2.244260                    0.998361      26.676470      67.808881       0.774319       0.342796      -1.156838       0.007057      -0.004075       0.021161       0.022676       0.044807      -0.002905       0.001673      -0.051751       0.180958      -0.081980       0.021582       0.060398             10.667808       8.105607      -1.666617       4.348171       6.181197      -2.510449      17.716621           0.000002
           85              O       6.451244       5.539921       1.991906      -0.555243      34.934057 0.46382607E+03  0.10703155E+05                                 8.388596                            6.511543       0.577205       2.244234                    0.998360      26.676815      67.810712       0.774293       0.342803      -1.156830      -0.007057       0.018594      -0.010895       0.022677      -0.012205      -0.043215      -0.019006      -0.110229       0.005514      -0.081984       0.021582       0.060403             10.668308       8.106013      -3.544219       3.020906      14.857679      -5.578116       9.041232           0.000002
           86              O      10.722790       4.375512       6.400100      -0.555243      34.932151 0.46379955E+03  0.10702358E+05                                 8.388171                            6.511266       0.577286       2.244259                    0.998361      26.676441      67.808514       0.774328       0.342793      -1.156841       0.019630      -0.011336       0.000630       0.022677      -0.009022      -0.040970       0.023645       0.010409      -0.191962      -0.081977       0.021578       0.060399             10.667653      16.238047      -6.361939       1.027970       8.891995      -0.593504       6.872915           0.000002
           87              O       6.451244       3.724627       4.559119      -0.555243      34.934067 0.46382641E+03  0.10703164E+05                                 8.388598                            6.511546       0.577205       2.244234                    0.998360      26.676815      67.810712       0.774293       0.342803      -1.156830      -0.007057      -0.004074       0.021162       0.022677      -0.044812       0.002898       0.001672      -0.051743       0.180971      -0.081984       0.021582       0.060402             10.668310       8.106016       1.666732      -4.348493       6.181440      -2.510600      17.717475           0.000002
           88              O      11.850156       5.539921       1.991906      -0.555241      34.932598 0.46380575E+03  0.10702544E+05                                 8.388275                            6.511335       0.577285       2.244260                    0.998361      26.676471      67.808884       0.774319       0.342796      -1.156838       0.007057       0.018593      -0.010895       0.022676       0.012197       0.043212      -0.019002      -0.110229       0.005526      -0.081980       0.021581       0.060399             10.667809       8.105605       3.543959      -3.020693      14.856995      -5.577809       9.040827           0.000002
           89              O       7.578610       4.375512       6.400100      -0.555241      34.930127 0.46377037E+03  0.10701491E+05                                 8.387750                            6.510984       0.577298       2.244264                    0.998361      26.676125      67.806576       0.774361       0.342785      -1.156851      -0.019630      -0.011335       0.000631       0.022676       0.009014       0.040966       0.023649       0.010409      -0.191956      -0.081975       0.021584       0.060391             10.667035      16.237075       6.361477      -1.027737       8.891485      -0.593364       6.872544           0.000002
           90              O      10.722790       7.492576       1.991906      -0.555243      34.932149 0.46379977E+03  0.10702364E+05                                 8.388171                            6.511268       0.577286       2.244259                    0.998361      26.676440      67.808511       0.774328       0.342793      -1.156841       0.019630      -0.003184      -0.010898       0.022677      -0.041635       0.005151       0.046919       0.076237       0.005521      -0.081977       0.021578       0.060399             10.667651      16.238039      -1.151469      -6.340747       6.724220       0.172923       9.040693           0.000002
           91              O       9.150700       7.098452       6.400100      -0.555236      34.932278 0.46380116E+03  0.10702408E+05                                 8.388213                            6.511295       0.577272       2.244256                    0.998360      26.676405      67.808557       0.774323       0.342795      -1.156839      -0.000001       0.022666       0.000630       0.022675      -0.000004      -0.000005      -0.047303      -0.020831      -0.191969      -0.081978       0.021579       0.060399             10.667720       5.218929      -0.000031      -0.000004      19.911276       1.187055       6.872957           0.000002
           92              O      10.278066       2.816980       1.991906      -0.555241      34.930592 0.46377707E+03  0.10701690E+05                                 8.387851                            6.511051       0.577274       2.244255                    0.998361      26.676193      67.807017       0.774353       0.342787      -1.156848      -0.012572      -0.015408      -0.010895       0.022675       0.053823       0.038059      -0.027928       0.033981       0.005514      -0.081977       0.021586       0.060391             10.667184      10.099581       4.695155       3.319976      12.861736       5.404417       9.040237           0.000002
           93              O       9.150700       8.400223       4.559119      -0.555236      34.932258 0.46380097E+03  0.10702403E+05                                 8.388210                            6.511293       0.577273       2.244256                    0.998360      26.676402      67.808545       0.774323       0.342795      -1.156839      -0.000001       0.008149       0.021160       0.022675      -0.000006      -0.000002      -0.003353       0.103478       0.180959      -0.081978       0.021579       0.060399             10.667714       5.218926      -0.000015      -0.000028       9.067766       5.020806      17.716452           0.000002
           94              O       8.023334       2.816980       1.991906      -0.555245      34.934077 0.46382665E+03  0.10703170E+05                                 8.388593                            6.511542       0.577182       2.244224                    0.998360      26.676854      67.810788       0.774294       0.342802      -1.156830       0.012575      -0.015408      -0.010895       0.022677      -0.053833      -0.038066      -0.027922       0.033976       0.005510      -0.081983       0.021581       0.060403             10.668302      10.100382      -4.695663      -3.320335      12.863299       5.405232       9.041225           0.000002
           95              O      26.324734      18.315656      12.951125      -0.555241      34.930646 0.46377789E+03  0.10701715E+05                                 8.387862                            6.511059       0.577272       2.244255                    0.998361      26.676206      67.807085       0.774352       0.342787      -1.156848       0.012572       0.015408       0.010895       0.022675       0.053823       0.038059      -0.027928       0.033981       0.005515      -0.081977       0.021587       0.060391             10.667199      10.099594       4.695164       3.319982      12.861753       5.404426       9.040249           0.000002
           96              O      27.452100      12.732413      10.383912      -0.555236      34.932320 0.46380190E+03  0.10702431E+05                                 8.388222                            6.511302       0.577271       2.244256                    0.998360      26.676416      67.808620       0.774322       0.342795      -1.156839       0.000001      -0.008149      -0.021160       0.022675      -0.000006      -0.000002      -0.003354       0.103479       0.180959      -0.081978       0.021580       0.060399             10.667732       5.218933      -0.000015      -0.000028       9.067778       5.020817      17.716484           0.000002
           97              O      28.579466      18.315656      12.951125      -0.555245      34.934127 0.46382742E+03  0.10703193E+05                                 8.388603                            6.511549       0.577180       2.244223                    0.998360      26.676866      67.810852       0.774294       0.342802      -1.156830      -0.012575       0.015408       0.010895       0.022677      -0.053833      -0.038066      -0.027922       0.033977       0.005511      -0.081984       0.021581       0.060403             10.668315      10.100395      -4.695671      -3.320341      12.863315       5.405240       9.041235           0.000002
           98              O      27.452100      14.034184       8.542931      -0.555236      34.932333 0.46380198E+03  0.10702433E+05                                 8.388224                            6.511303       0.577271       2.244256                    0.998360      26.676417      67.808624       0.774322       0.342795      -1.156839       0.000001      -0.022666      -0.000630       0.022675      -0.000004      -0.000005      -0.047304      -0.020830      -0.191969      -0.081979       0.021580       0.060399             10.667736       5.218934      -0.000031      -0.000004      19.911309       1.187056       6.872964           0.000002
           99              O      30.151557      17.408009      10.383912      -0.555243      34.934112 0.46382725E+03  0.10703189E+05                                 8.388608                            6.511554       0.577204       2.244233                    0.998360      26.676827      67.810775       0.774292       0.342803      -1.156829       0.007057       0.004074      -0.021162       0.022677      -0.044812       0.002898       0.001672      -0.051744       0.180971      -0.081985       0.021582       0.060402             10.668321       8.106024       1.666733      -4.348495       6.181446      -2.510603      17.717493           0.000002
          100              O      25.880010      13.640060      12.951125      -0.555243      34.932210 0.46380062E+03  0.10702389E+05                                 8.388183                            6.511276       0.577284       2.244258                    0.998361      26.676453      67.808581       0.774327       0.342793      -1.156841      -0.019630       0.003184       0.010898       0.022677      -0.041635       0.005151       0.046919       0.076237       0.005522      -0.081977       0.021578       0.060399             10.667668      16.238069      -1.151472      -6.340760       6.724227       0.172924       9.040707           0.000002
          101              O      29.024190      16.757124       8.542931      -0.555241      34.930180 0.46377112E+03  0.10701513E+05                                 8.387761                            6.510991       0.577297       2.244263                    0.998361      26.676137      67.806639       0.774360       0.342785      -1.156851       0.019630       0.011335      -0.000631       0.022676       0.009014       0.040967       0.023649       0.010409      -0.191957      -0.081975       0.021584       0.060391             10.667049      16.237101       6.361488      -1.027739       8.891497      -0.593365       6.872550           0.000002
          102              O      24.752643      15.592715      12.951125      -0.555241      34.932642 0.46380659E+03  0.10702569E+05                                 8.388284                            6.511343       0.577283       2.244259                    0.998361      26.676483      67.808947       0.774318       0.342796      -1.156838      -0.007057      -0.018592       0.010895       0.022676       0.012197       0.043213      -0.019002      -0.110229       0.005526      -0.081980       0.021582       0.060399             10.667820       8.105613       3.543960      -3.020696      14.857010      -5.577816       9.040837           0.000002
          103              O      25.880010      16.757124       8.542931      -0.555243      34.932201 0.46380031E+03  0.10702380E+05                                 8.388181                            6.511273       0.577285       2.244258                    0.998361      26.676452      67.808576       0.774327       0.342793      -1.156841      -0.019630       0.011336      -0.000630       0.022677      -0.009022      -0.040971       0.023646       0.010409      -0.191963      -0.081977       0.021578       0.060399             10.667666      16.238070      -6.361949       1.027971       8.892006      -0.593504       6.872921           0.000002
          104              O      29.024190      13.640060      12.951125      -0.555241      34.930184 0.46377136E+03  0.10701520E+05                                 8.387762                            6.510993       0.577297       2.244263                    0.998361      26.676137      67.806638       0.774360       0.342785      -1.156851       0.019630       0.003183       0.010897       0.022676       0.041628      -0.005157       0.046921       0.076232       0.005513      -0.081975       0.021584       0.060391             10.667048      16.237096       1.151537       6.340246       6.723926       0.172989       9.040123           0.000002
          105              O      24.752643      17.408009      10.383912      -0.555241      34.932651 0.46380690E+03  0.10702578E+05                                 8.388286                            6.511345       0.577283       2.244260                    0.998361      26.676482      67.808945       0.774318       0.342796      -1.156838      -0.007057       0.004075      -0.021161       0.022676       0.044807      -0.002905       0.001673      -0.051751       0.180958      -0.081980       0.021582       0.060398             10.667822       8.105616      -1.666619       4.348178       6.181203      -2.510452      17.716646           0.000002
          106              O      30.151557      15.592715      12.951125      -0.555243      34.934097 0.46382685E+03  0.10703178E+05                                 8.388605                            6.511551       0.577204       2.244233                    0.998360      26.676827      67.810772       0.774292       0.342803      -1.156829       0.007057      -0.018594       0.010895       0.022677      -0.012205      -0.043215      -0.019006      -0.110229       0.005514      -0.081985       0.021582       0.060403             10.668317       8.106019      -3.544220       3.020908      14.857693      -5.578121       9.041240           0.000002

******************************************************
Auxiliary information for the entire system
The total spin magnetic moment of the unit cell is   0.000025
The total net atomic charge of the unit cell is   0.000000
Accuracy of reproducing the electrostatic potential in the unit cell:
  The inner radius (bohr) =    5.0000
  The outer radius (bohr) =   12.0000
  Valid grid points have density less than (e/(bohr^3)) =    0.0001
  The number of valid grid points were=       854138
  The rms potential error without charges in kcal/mol is=      1.83121
  The rms potential error with partial charges in kcal/mol is=      0.51620
  The RRMSE value at monopole order=      0.28189
  The rms potential error with partial charges and cloud penetration in kcal/mol is=      0.51853
  The RRMSE value at monopole order with cloud penetration is=      0.28316
  The rms potential error with partial charges and atomic dipoles in kcal/mol is=      0.28172
  The RRMSE value at dipole order=      0.15384
  The rms potential error with partial charges, atomic dipoles and cloud penetration in kcal/mol is=      0.27017
  The RRMSE value at dipole order with cloud penetration=      0.14754

******************************************************
The electron densities and ab initio electrostatic potential were computed in VASP using the PBE functional and
projector augmented wave method. See the main text of the journal article for a description of computational details.
The atomic charges, dipoles, and quadrupoles were computed with the DDEC6 method as described in
(a) T. A. Manz and N. Gabaldon Limas, RSC Adv. 6 (2016) 47771-47801 DOI: 10.1039/c6ra04656h
(b) N. Gabaldon Limas and T. A. Manz, RSC Adv. 8 (2018) 2678-2707 DOI: 10.1039/c7ra11829e.
For each atom in the material, the electron cloud parameters were fit to the spherically averaged atom-in-material
electron density using radial positions for which this density was between 10^-4 and 10^-2 electrons per cubic bohr.
The polarizabilities, dispersion coefficients, and quantum Drude oscillator (QDO) parameters were fit using the MCLF method.
The magnetic structure of the system was optimized in VASP from the default ferromagnetic initial guess using spin polarization.
The atomic spin moments (ASMs) were computed on this optimized magnetic structure using the DDEC6 partition as inputs
to the method of T. A. Manz and D. S. Sholl, J. Chem. Theory Comput. 7 (2011) 4146-4164 DOI: 10.1021/ct200539n.
The RMSE and RRMSE were computed using a uniform grid with Ewald summation.
