# Supplementary material for: A collection of forcefield precursors for metal–organic frameworks
Source: RSC Adv. 2019 Nov 13;9(63):36492–507. doi: 10.1039/c9ra07327b (PMC9075174; doi:10.1039/c9ra07327b)
Supplement: RA-009-C9RA07327B-s5892 [file RA-009-C9RA07327B-s5892.xyz]

  118
jmolscript: load "" {1 1 1} spacegroup "x,y,z" unitcell [{     20.636200     0.000000     0.000000 }, {     10.318100    17.871473     0.000000 }, {     10.318100     5.957158    16.849387 }]
Zn    10.317997     7.786899     3.565499     0.946961
Zn    11.902547     5.042377     3.565499     0.946906
Zn     8.733446     5.042377     3.565499     0.946962
Zn    10.317997     5.957217     6.153059     0.946961
Zn    29.369853    18.786254    13.283888     0.946906
Zn    30.954403    16.041732    13.283888     0.946961
Zn    32.538954    18.786254    13.283888     0.946962
Zn    30.954403    17.871414    10.696328     0.946961
H      5.361285     6.569553     0.960415     0.112057
H     13.326858     4.220051     9.054861     0.112053
H      7.309342     9.943688     0.960415     0.112058
H     15.274915     3.095339     5.873696     0.112055
H      7.309342     4.220051     9.054861     0.112058
H     13.326858     9.943688     0.960415     0.112053
H      5.361285     3.095339     5.873696     0.112057
H     15.274915     6.569553     0.960415     0.112056
H     10.318100    11.680795     5.873696     0.112059
H      8.370043     1.358232     0.960415     0.112052
H     10.318100     9.431372     9.054861     0.112059
H     12.266157     1.358232     0.960415     0.112055
H     32.902357    22.470399    15.888972     0.112052
H     30.954300    14.397259     7.794526     0.112059
H     29.006243    22.470399    15.888972     0.112055
H     30.954300    12.147836    10.975691     0.112059
H     33.963058    19.608580     7.794526     0.112058
H     25.997485    17.259078    15.888972     0.112056
H     35.911115    20.733292    10.975691     0.112057
H     27.945542    13.884943    15.888972     0.112053
H     25.997485    20.733292    10.975691     0.112055
H     35.911115    17.259078    15.888972     0.112057
H     27.945542    19.608580     7.794526     0.112052
H     33.963058    13.884943    15.888972     0.112058
C      5.606856     7.452404     0.798661    -0.023935
C     13.968644     3.849515     8.492091    -0.023945
C      6.667556     9.289592     0.798661    -0.023936
C     15.029344     3.237120     6.759974    -0.023941
C      6.667556     3.849515     8.492091    -0.023934
C     13.968644     9.289592     0.798661    -0.023945
C      5.606856     3.237120     6.759974    -0.023936
C     15.029344     7.452404     0.798661    -0.023941
C     10.318100    11.397234     6.759974    -0.023934
C      9.257399     1.129477     0.798661    -0.023945
C     10.318100    10.172443     8.492091    -0.023936
C     11.378801     1.129477     0.798661    -0.023940
C     32.015001    22.699154    16.050726    -0.023947
C     30.954300    13.656188     8.357296    -0.023934
C     29.893599    22.699154    16.050726    -0.023939
C     30.954300    12.431397    10.089413    -0.023936
C     34.604844    19.979116     8.357296    -0.023936
C     26.243056    16.376227    16.050726    -0.023939
C     35.665544    20.591511    10.089413    -0.023935
C     27.303756    14.539039    16.050726    -0.023947
C     26.243056    20.591511    10.089413    -0.023940
C     35.665544    16.376227    16.050726    -0.023937
C     27.303756    19.979116     8.357296    -0.023947
C     34.604844    14.539039    16.050726    -0.023934
C      7.805436     7.407845     2.160765     0.599167
C      6.750307     8.017024     1.299256    -0.099991
C     12.830764     4.506471     6.263928     0.599028
C     13.885893     3.897292     7.125437    -0.099996
C      7.805436     4.506471     6.263928     0.599167
C      6.750307     3.897292     7.125437    -0.099991
C     12.830764     7.407845     2.160765     0.599028
C     13.885893     8.017024     1.299256    -0.099996
C     10.318100     8.858532     6.263928     0.599167
C     10.318100    10.076890     7.125437    -0.099991
C     10.318100     3.055784     2.160765     0.599028
C     10.318100     1.837426     1.299256    -0.099996
C     30.954300    20.772847    14.688622     0.599028
C     30.954300    21.991205    15.550131    -0.099996
C     30.954300    14.970099    10.585459     0.599167
C     30.954300    13.751741     9.723950    -0.099991
C     33.466964    19.322160    10.585459     0.599167
C     34.522093    19.931339     9.723950    -0.099991
C     28.441636    16.420786    14.688622     0.599028
C     27.386507    15.811607    15.550131    -0.099996
C     28.441636    19.322160    10.585459     0.599028
C     27.386507    19.931339     9.723950    -0.099996
C     33.466964    16.420786    14.688622     0.599167
C     34.522093    15.811607    15.550131    -0.099991
C      4.817315     8.343833     0.000000    -0.053025
C     15.135415     3.175880     8.982745    -0.053026
C      5.500785     9.527640     0.000000    -0.053009
C     15.818885     2.781278     7.866642    -0.053010
C      5.500785     3.175880     8.982745    -0.053025
C     15.135415     9.527640     0.000000    -0.053026
C      4.817315     2.781278     7.866642    -0.053009
C     15.818885     8.343833     0.000000    -0.053010
C     10.318100    12.308918     7.866642    -0.053024
C      9.634629     0.000000     0.000000    -0.053026
C     10.318100    11.519713     8.982745    -0.053008
C     11.001571     0.000000     0.000000    -0.053011
O     10.318100     5.957158     4.212347    -1.028431
O     30.954300    17.871473    12.637040    -1.028431
O      8.767083     8.187041     2.474164    -0.541192
O     13.024744     4.394476     5.006964    -0.541040
O      7.611456     6.185436     2.474164    -0.541193
O     11.869117     5.061678     6.894095    -0.541003
O      7.611456     4.394476     5.006964    -0.541192
O     13.024744     6.185436     2.474164    -0.541040
O      8.767083     5.061678     6.894095    -0.541192
O     11.869117     8.187041     2.474164    -0.541003
O     10.318100     7.748118     6.894095    -0.541193
O     11.473727     3.498996     2.474164    -0.541040
O     10.318100     9.082521     5.006964    -0.541193
O      9.162473     3.498996     2.474164    -0.541003
O     29.798673    20.329635    14.375223    -0.541040
O     30.954300    14.746110    11.842423    -0.541193
O     32.109927    20.329635    14.375223    -0.541003
O     30.954300    16.080513     9.955292    -0.541193
O     33.660944    19.434155    11.842423    -0.541193
O     29.403283    15.641590    14.375223    -0.541003
O     32.505317    18.766953     9.955292    -0.541192
O     28.247656    17.643195    14.375223    -0.541040
O     29.403283    18.766953     9.955292    -0.541003
O     32.505317    15.641590    14.375223    -0.541192
O     28.247656    19.434155    11.842423    -0.541040
O     33.660944    17.643195    14.375223    -0.541193

The following XYZ coordinates are in angstroms. Other properties are in atomic units.
The sperically averaged electron density of each atom fit to a function of the form exp(a - br)
eigen_1, eigen_2 and eigen_3 are the three eigenvalues of traceless quadrupole moment tensor
  atom number  atomic symbol              X              Y              Z     net charge C6 coefficient C8 coefficient C10 coefficient fluctuating dipole atomic polarizability isotropic forcefield polarizability              a              b squared Pearson coefficient          <r^3>          <r^4>         wp_QDO          m_QDO          q_QDO       dipole_x       dipole_y       dipole_z         dipole            Qxy            Qxz            Qyz     Q(x^2-y^2)  Q(3z^2 - R^2)        eigen_1        eigen_2        eigen_3 static polarizability      alpha(xx)      alpha(xy)      alpha(xz)      alpha(yy)      alpha(yz)      alpha(zz) atomic spin moment
            1             Zn      10.317997       7.786899       3.565499       0.946961      89.987251 0.17410264E+04  0.54633067E+05                                16.749927                           13.900519       0.086616       1.899133                    0.998493      45.554108     125.136884       0.468995       0.416186      -1.128048      -0.000284       0.047862      -0.016748       0.050708      -0.000052       0.000088      -0.058486      -0.165632      -0.124126      -0.062163      -0.062004       0.124167             21.988230      24.014957      -0.000217       0.002218      18.608786       1.912826      23.340947           0.000001
            2             Zn      11.902547       5.042377       3.565499       0.946906      89.986253 0.17410620E+04  0.54634426E+05                                16.749750                           13.900570       0.086941       1.899230                    0.998493      45.554902     125.139074       0.468999       0.416181      -1.128052       0.041072      -0.023712      -0.016767       0.050302      -0.071724      -0.050716       0.029275       0.082808      -0.124210      -0.062118      -0.062104       0.124222             21.987761      19.961237       2.340019       1.654646      22.663238      -0.955390      23.338807           0.000001
            3             Zn       8.733446       5.042377       3.565499       0.946962      89.985705 0.17409884E+04  0.54631525E+05                                16.749658                           13.900298       0.086613       1.899132                    0.998493      45.553979     125.135742       0.469002       0.416182      -1.128051      -0.041592      -0.023685      -0.016748       0.050709       0.071691       0.050693       0.029160       0.082891      -0.124130      -0.062162      -0.061996       0.124158             21.987857      19.960226      -2.340988      -1.655322      22.662842      -0.958355      23.340503           0.000000
            4             Zn      10.317997       5.957217       6.153059       0.946961      89.987249 0.17410262E+04  0.54633058E+05                                16.749928                           13.900518       0.086617       1.899133                    0.998493      45.554107     125.136885       0.468995       0.416186      -1.128048      -0.000284       0.000164       0.050707       0.050708       0.000066      -0.000079       0.000042      -0.000091       0.372499      -0.062163      -0.062003       0.124166             21.988235      24.014983       0.002012      -0.000939      24.017425       0.000571      17.932296           0.000000
            5             Zn      29.369853      18.786254      13.283888       0.946906      89.986256 0.17410620E+04  0.54634426E+05                                16.749750                           13.900570       0.086941       1.899230                    0.998493      45.554902     125.139075       0.468999       0.416181      -1.128052      -0.041072       0.023712       0.016767       0.050302      -0.071724      -0.050716       0.029275       0.082808      -0.124210      -0.062118      -0.062104       0.124222             21.987762      19.961238       2.340017       1.654648      22.663238      -0.955389      23.338809           0.000001
            6             Zn      30.954403      16.041732      13.283888       0.946961      89.987249 0.17410264E+04  0.54633066E+05                                16.749927                           13.900519       0.086616       1.899133                    0.998493      45.554108     125.136883       0.468995       0.416186      -1.128048       0.000284      -0.047862       0.016748       0.050708      -0.000052       0.000088      -0.058486      -0.165632      -0.124126      -0.062163      -0.062004       0.124167             21.988229      24.014956      -0.000218       0.002220      18.608785       1.912825      23.340947           0.000001
            7             Zn      32.538954      18.786254      13.283888       0.946962      89.985703 0.17409884E+04  0.54631525E+05                                16.749658                           13.900298       0.086613       1.899132                    0.998493      45.553979     125.135741       0.469002       0.416182      -1.128051       0.041592       0.023685       0.016748       0.050709       0.071691       0.050693       0.029160       0.082891      -0.124130      -0.062162      -0.061996       0.124158             21.987856      19.960226      -2.340989      -1.655322      22.662841      -0.958355      23.340502           0.000000
            8             Zn      30.954403      17.871414      10.696328       0.946961      89.987253 0.17410262E+04  0.54633060E+05                                16.749928                           13.900518       0.086616       1.899133                    0.998493      45.554108     125.136888       0.468995       0.416186      -1.128048       0.000284      -0.000164      -0.050707       0.050708       0.000066      -0.000079       0.000042      -0.000091       0.372499      -0.062163      -0.062003       0.124166             21.988236      24.014984       0.002011      -0.000938      24.017427       0.000572      17.932296           0.000000
            9              H       5.361285       6.569553       0.960415       0.112057       1.236788 0.89221538E+01  0.88221106E+02                                 1.783115                            1.661085      -0.823335       2.493917                    0.999524       3.204479       8.431019       0.534143       1.159699      -0.741356      -0.010792      -0.040019       0.007539       0.042129       0.009533       0.002608      -0.001580      -0.011218      -0.026433      -0.010967      -0.004500       0.015466              1.833238       1.571942       0.107169       0.066311       2.385605      -0.282205       1.542166          -0.000000
           10              H      13.326858       4.220051       9.054861       0.112053       1.236940 0.89235166E+01  0.88237985E+02                                 1.783268                            1.661219      -0.823425       2.493869                    0.999523       3.204618       8.431558       0.534118       1.159709      -0.741354      -0.029259       0.016892       0.025165       0.042128      -0.005725      -0.008186       0.004726       0.006611       0.026120      -0.010964      -0.004505       0.015469              1.833398       2.089575      -0.397038      -0.290216       1.631117       0.167557       1.779502          -0.000000
           11              H       7.309342       9.943688       0.960415       0.112058       1.236615 0.89206468E+01  0.88202445E+02                                 1.782926                            1.660925      -0.823331       2.493919                    0.999524       3.204414       8.430657       0.534179       1.159671      -0.741360       0.029261       0.029356       0.007539       0.042129       0.009624       0.002672      -0.001468      -0.010903      -0.026433      -0.010966      -0.004501       0.015467              1.833036       2.089129       0.405840       0.277500       1.867964       0.083661       1.542016          -0.000000
           12              H      15.274915       3.095339       5.873696       0.112055       1.236909 0.89232371E+01  0.88234502E+02                                 1.783238                            1.661193      -0.823396       2.493886                    0.999523       3.204572       8.431394       0.534123       1.159708      -0.741354       0.010793      -0.006232      -0.040243       0.042128      -0.005636      -0.008121       0.004689       0.006506       0.026747      -0.010965      -0.004503       0.015468              1.833366       1.572043      -0.098251      -0.078945       1.458592       0.045579       2.469463          -0.000000
           13              H       7.309342       4.220051       9.054861       0.112058       1.236617 0.89206608E+01  0.88202629E+02                                 1.782930                            1.660927      -0.823330       2.493919                    0.999524       3.204413       8.430660       0.534178       1.159673      -0.741360       0.029261       0.016893       0.025164       0.042129       0.005727       0.008183       0.004725       0.006614       0.026118      -0.010966      -0.004500       0.015467              1.833040       2.089134       0.396911       0.290131       1.630820       0.167506       1.779166          -0.000000
           14              H      13.326858       9.943688       0.960415       0.112053       1.236930 0.89234302E+01  0.88236862E+02                                 1.783253                            1.661207      -0.823424       2.493870                    0.999523       3.204610       8.431507       0.534123       1.159703      -0.741355      -0.029259       0.029357       0.007538       0.042128      -0.009626      -0.002669      -0.001468      -0.010906      -0.026432      -0.010964      -0.004505       0.015469              1.833383       2.089556      -0.405960      -0.277588       1.868316       0.083687       1.542276          -0.000000
           15              H       5.361285       3.095339       5.873696       0.112057       1.236793 0.89222055E+01  0.88221765E+02                                 1.783122                            1.661092      -0.823338       2.493916                    0.999524       3.204485       8.431048       0.534141       1.159702      -0.741355      -0.010792      -0.006232      -0.040243       0.042129       0.005636       0.008118       0.004687       0.006509       0.026748      -0.010967      -0.004500       0.015466              1.833245       1.571948       0.098242       0.078937       1.458510       0.045575       2.469277          -0.000000
           16              H      15.274915       6.569553       0.960415       0.112056       1.236903 0.89231766E+01  0.88233717E+02                                 1.783228                            1.661184      -0.823395       2.493886                    0.999523       3.204565       8.431355       0.534126       1.159704      -0.741355       0.010793      -0.040018       0.007539       0.042128      -0.009535      -0.002606      -0.001579      -0.011220      -0.026432      -0.010965      -0.004503       0.015468              1.833355       1.572034      -0.107179      -0.066317       2.385777      -0.282234       1.542255          -0.000000
           17              H      10.318100      11.680795       5.873696       0.112059       1.236832 0.89225189E+01  0.88225382E+02                                 1.783142                            1.661109      -0.823334       2.493917                    0.999524       3.204468       8.430948       0.534146       1.159685      -0.741360       0.000000       0.012462      -0.040243       0.042129      -0.000001      -0.000000      -0.009374      -0.013017       0.026748      -0.010967      -0.004500       0.015466              1.833266       1.401802       0.000001      -0.000001       1.628686      -0.091150       2.469311          -0.000000
           18              H       8.370043       1.358232       0.960415       0.112052       1.236889 0.89230914E+01  0.88232932E+02                                 1.783230                            1.661187      -0.823426       2.493869                    0.999523       3.204623       8.431594       0.534119       1.159719      -0.741350      -0.040053       0.010660       0.007538       0.042128      -0.000090      -0.000064       0.003045       0.022125      -0.026432      -0.010964      -0.004505       0.015469              1.833359       2.275163      -0.298774      -0.211265       1.682655       0.198550       1.542258          -0.000000
           19              H      10.318100       9.431372       9.054861       0.112059       1.236835 0.89225480E+01  0.88225755E+02                                 1.783147                            1.661113      -0.823336       2.493917                    0.999524       3.204471       8.430964       0.534145       1.159687      -0.741359       0.000000      -0.033788       0.025164       0.042129      -0.000000      -0.000001      -0.009449      -0.013228       0.026117      -0.010967      -0.004500       0.015466              1.833271       1.401805      -0.000001       0.000001       2.318623      -0.335079       1.779384          -0.000000
           20              H      12.266157       1.358232       0.960415       0.112055       1.236684 0.89212830E+01  0.88210519E+02                                 1.783010                            1.660998      -0.823390       2.493888                    0.999523       3.204507       8.431053       0.534159       1.159691      -0.741355       0.040054       0.010662       0.007539       0.042129       0.000091       0.000064       0.003046       0.022125      -0.026433      -0.010965      -0.004504       0.015469              1.833124       2.274843       0.298709       0.211219       1.682447       0.198506       1.542083          -0.000000
           21              H      32.902357      22.470399      15.888972       0.112052       1.236892 0.89231199E+01  0.88233296E+02                                 1.783234                            1.661190      -0.823427       2.493868                    0.999523       3.204627       8.431612       0.534118       1.159720      -0.741350       0.040053      -0.010660      -0.007538       0.042128      -0.000090      -0.000064       0.003045       0.022126      -0.026432      -0.010964      -0.004505       0.015469              1.833362       2.275168      -0.298774      -0.211265       1.682658       0.198551       1.542261          -0.000000
           22              H      30.954300      14.397259       7.794526       0.112059       1.236834 0.89225393E+01  0.88225640E+02                                 1.783145                            1.661112      -0.823334       2.493917                    0.999524       3.204470       8.430958       0.534145       1.159686      -0.741360      -0.000000       0.033787      -0.025164       0.042129      -0.000000      -0.000001      -0.009449      -0.013228       0.026117      -0.010967      -0.004500       0.015466              1.833270       1.401804      -0.000001       0.000001       2.318622      -0.335079       1.779382          -0.000000
           23              H      29.006243      22.470399      15.888972       0.112055       1.236682 0.89212614E+01  0.88210235E+02                                 1.783007                            1.660995      -0.823389       2.493889                    0.999523       3.204505       8.431039       0.534161       1.159689      -0.741356      -0.040054      -0.010662      -0.007539       0.042128       0.000090       0.000064       0.003046       0.022125      -0.026433      -0.010965      -0.004504       0.015469              1.833121       2.274838       0.298709       0.211219       1.682444       0.198505       1.542080          -0.000000
           24              H      30.954300      12.147836      10.975691       0.112059       1.236832 0.89225258E+01  0.88225467E+02                                 1.783143                            1.661110      -0.823336       2.493917                    0.999524       3.204470       8.430954       0.534146       1.159685      -0.741360      -0.000000      -0.012462       0.040243       0.042129      -0.000001      -0.000000      -0.009374      -0.013017       0.026748      -0.010967      -0.004500       0.015466              1.833266       1.401802       0.000001      -0.000001       1.628686      -0.091150       2.469311          -0.000000
           25              H      33.963058      19.608580       7.794526       0.112058       1.236619 0.89206817E+01  0.88202898E+02                                 1.782933                            1.660930      -0.823331       2.493919                    0.999524       3.204415       8.430672       0.534177       1.159674      -0.741360      -0.029261      -0.016893      -0.025164       0.042129       0.005727       0.008183       0.004725       0.006614       0.026118      -0.010966      -0.004501       0.015467              1.833043       2.089137       0.396912       0.290132       1.630823       0.167507       1.779170          -0.000000
           26              H      25.997485      17.259078      15.888972       0.112056       1.236898 0.89231297E+01  0.88233119E+02                                 1.783221                            1.661178      -0.823393       2.493887                    0.999523       3.204559       8.431327       0.534128       1.159702      -0.741356      -0.010793       0.040018      -0.007539       0.042128      -0.009535      -0.002606      -0.001579      -0.011220      -0.026432      -0.010965      -0.004503       0.015468              1.833349       1.572029      -0.107179      -0.066316       2.385768      -0.282232       1.542250          -0.000000
           27              H      35.911115      20.733292      10.975691       0.112057       1.236791 0.89221827E+01  0.88221478E+02                                 1.783119                            1.661089      -0.823336       2.493917                    0.999524       3.204481       8.431033       0.534142       1.159701      -0.741355       0.010792       0.006232       0.040243       0.042129       0.005636       0.008118       0.004687       0.006509       0.026748      -0.010967      -0.004500       0.015466              1.833242       1.571946       0.098242       0.078937       1.458508       0.045575       2.469274          -0.000000
           28              H      27.945542      13.884943      15.888972       0.112053       1.236932 0.89234478E+01  0.88237086E+02                                 1.783256                            1.661209      -0.823426       2.493869                    0.999523       3.204612       8.431517       0.534122       1.159704      -0.741355       0.029259      -0.029357      -0.007538       0.042128      -0.009626      -0.002669      -0.001468      -0.010906      -0.026432      -0.010964      -0.004505       0.015469              1.833385       2.089558      -0.405960      -0.277588       1.868318       0.083687       1.542278          -0.000000
           29              H      25.997485      20.733292      10.975691       0.112055       1.236908 0.89232242E+01  0.88234339E+02                                 1.783236                            1.661191      -0.823395       2.493886                    0.999523       3.204570       8.431386       0.534123       1.159708      -0.741354      -0.010793       0.006232       0.040242       0.042128      -0.005636      -0.008121       0.004688       0.006506       0.026747      -0.010965      -0.004503       0.015468              1.833365       1.572041      -0.098251      -0.078944       1.458591       0.045579       2.469462          -0.000000
           30              H      35.911115      17.259078      15.888972       0.112057       1.236791 0.89221870E+01  0.88221532E+02                                 1.783119                            1.661090      -0.823337       2.493916                    0.999524       3.204483       8.431039       0.534142       1.159701      -0.741355       0.010792       0.040019      -0.007539       0.042129       0.009533       0.002608      -0.001580      -0.011218      -0.026433      -0.010967      -0.004500       0.015466              1.833242       1.571946       0.107169       0.066311       2.385611      -0.282206       1.542170          -0.000000
           31              H      27.945542      19.608580       7.794526       0.112052       1.236942 0.89235436E+01  0.88238327E+02                                 1.783272                            1.661223      -0.823427       2.493868                    0.999523       3.204622       8.431575       0.534117       1.159710      -0.741353       0.029259      -0.016892      -0.025165       0.042128      -0.005725      -0.008186       0.004726       0.006611       0.026120      -0.010964      -0.004505       0.015469              1.833402       2.089579      -0.397038      -0.290217       1.631120       0.167557       1.779506          -0.000000
           32              H      33.963058      13.884943      15.888972       0.112058       1.236613 0.89206193E+01  0.88202095E+02                                 1.782923                            1.660922      -0.823330       2.493919                    0.999524       3.204410       8.430640       0.534180       1.159671      -0.741361      -0.029261      -0.029356      -0.007539       0.042129       0.009624       0.002672      -0.001469      -0.010903      -0.026433      -0.010966      -0.004501       0.015467              1.833033       2.089125       0.405840       0.277499       1.867961       0.083661       1.542013          -0.000000
           33              C       5.606856       7.452404       0.798661      -0.023935      35.993351 0.39248779E+03  0.90080658E+04                                 9.561349                            6.638792       0.115552       2.016207                    0.999741      28.308152      80.806895       0.633749       0.421098      -1.059628       0.013180       0.021684       0.000402       0.025379      -0.003215      -0.062691       0.019616      -0.043181       0.074620      -0.074589       0.004389       0.070200             13.361694      15.228889      -3.798991       7.435526      13.209072      -5.129713      11.647122           0.000001
           34              C      13.968644       3.849515       8.492091      -0.023945      35.994479 0.39250052E+03  0.90084526E+04                                 9.561572                            6.638910       0.115482       2.016177                    0.999741      28.308849      80.809940       0.633741       0.421099      -1.059625       0.012194      -0.007042      -0.021114       0.025379       0.039883      -0.032233       0.018608      -0.046054      -0.144935      -0.074597       0.004388       0.070209             13.361984      17.004470      -6.769001       5.335578       9.188324      -3.080505      13.893159           0.000001
           35              C       6.667556       9.289592       0.798661      -0.023936      35.993617 0.39249354E+03  0.90082235E+04                                 9.561417                            6.638868       0.115550       2.016206                    0.999741      28.308093      80.806631       0.633742       0.421102      -1.059627      -0.012188      -0.022256       0.000402       0.025378       0.017089      -0.048336       0.044482       0.027152       0.074620      -0.074588       0.004386       0.070201             13.361804      17.004111      -2.774293       8.160296      11.434029      -3.874635      11.647270           0.000001
           36              C      15.029344       3.237120       6.759974      -0.023941      35.994174 0.39249690E+03  0.90083454E+04                                 9.561519                            6.638880       0.115503       2.016186                    0.999741      28.308669      80.809222       0.633742       0.421100      -1.059625      -0.013178       0.007607       0.020312       0.025379       0.060178      -0.017876       0.010320      -0.069491      -0.004306      -0.074595       0.004388       0.070206             13.361907      15.229155      -5.744035       6.060280       8.596537      -3.498911      16.260030           0.000001
           37              C       6.667556       3.849515       8.492091      -0.023934      35.993518 0.39249194E+03  0.90081773E+04                                 9.561398                            6.638852       0.115555       2.016208                    0.999741      28.308033      80.806407       0.633743       0.421101      -1.059627      -0.012189      -0.007039      -0.021117       0.025378      -0.039875       0.032224       0.018605      -0.046040      -0.144952      -0.074587       0.004386       0.070202             13.361776      17.004075       6.768821      -5.335713       9.188196      -3.080612      13.893058           0.000001
           38              C      13.968644       9.289592       0.798661      -0.023945      35.994406 0.39249998E+03  0.90084349E+04                                 9.561552                            6.638901       0.115483       2.016178                    0.999741      28.308835      80.809808       0.633742       0.421099      -1.059626       0.012194      -0.022254       0.000399       0.025379      -0.017096       0.048346       0.044484       0.027134       0.074629      -0.074597       0.004388       0.070209             13.361946      17.004410       2.774095      -8.160369      11.434159      -3.874528      11.647270           0.000001
           39              C       5.606856       3.237120       6.759974      -0.023936      35.993467 0.39248943E+03  0.90081133E+04                                 9.561370                            6.638807       0.115548       2.016204                    0.999741      28.308211      80.807126       0.633748       0.421098      -1.059628       0.013180       0.007607       0.020310       0.025379      -0.060177       0.017866       0.010317      -0.069484      -0.004286      -0.074589       0.004389       0.070200             13.361727      15.228921       5.743963      -6.060251       8.596463      -3.498914      16.259798           0.000002
           40              C      15.029344       7.452404       0.798661      -0.023941      35.994102 0.39249634E+03  0.90083271E+04                                 9.561498                            6.638871       0.115504       2.016187                    0.999741      28.308649      80.809074       0.633743       0.421099      -1.059626      -0.013178       0.021686       0.000401       0.025379       0.003206       0.062695       0.019623      -0.043180       0.074630      -0.074595       0.004388       0.070207             13.361869      15.229113       3.798991      -7.435596      13.209287      -5.129758      11.647207           0.000001
           41              C      10.318100      11.397234       6.759974      -0.023934      35.993322 0.39248667E+03  0.90080305E+04                                 9.561320                            6.638766       0.115560       2.016209                    0.999741      28.308172      80.806819       0.633753       0.421096      -1.059630       0.000001      -0.015218       0.020310       0.025379      -0.000003      -0.000002      -0.020634       0.138967      -0.004289      -0.074588       0.004390       0.070198             13.361655       5.280129       0.000033       0.000016      18.545160       6.997717      16.259676           0.000001
           42              C       9.257399       1.129477       0.798661      -0.023945      35.994403 0.39250072E+03  0.90084591E+04                                 9.561574                            6.638924       0.115477       2.016175                    0.999741      28.308805      80.809846       0.633738       0.421101      -1.059624       0.025369       0.000566       0.000400       0.025379      -0.020298      -0.014353      -0.064112       0.016037       0.074631      -0.074598       0.004387       0.070211             13.361976      10.424287      -1.024975      -0.724767      18.014348       9.004373      11.647294           0.000002
           43              C      10.318100      10.172443       8.492091      -0.023936      35.993456 0.39248836E+03  0.90080797E+04                                 9.561346                            6.638782       0.115556       2.016207                    0.999741      28.308229      80.807046       0.633752       0.421096      -1.059630       0.000001       0.014076      -0.021118       0.025379      -0.000003      -0.000002      -0.037212       0.092077      -0.144954      -0.074589       0.004391       0.070198             13.361694       5.280141       0.000026       0.000026      20.912042       6.160943      13.892900           0.000001
           44              C      11.378801       1.129477       0.798661      -0.023940      35.994264 0.39250132E+03  0.90084653E+04                                 9.561570                            6.638955       0.115500       2.016186                    0.999741      28.308505      80.808633       0.633734       0.421104      -1.059623      -0.025369       0.000569       0.000403       0.025379       0.020298       0.014353      -0.064110       0.016032       0.074633      -0.074594       0.004384       0.070210             13.361980      10.424138       1.024787       0.724635      18.014447       9.004427      11.647356           0.000001
           45              C      32.015001      22.699154      16.050726      -0.023947      35.994530 0.39250255E+03  0.90085123E+04                                 9.561599                            6.638942       0.115472       2.016173                    0.999741      28.308869      80.810100       0.633737       0.421101      -1.059624      -0.025370      -0.000566      -0.000400       0.025379      -0.020299      -0.014353      -0.064112       0.016038       0.074629      -0.074598       0.004387       0.070211             13.362014      10.424313      -1.024985      -0.724774      18.014401       9.004401      11.647327           0.000000
           46              C      30.954300      13.656188       8.357296      -0.023934      35.993346 0.39248670E+03  0.90080320E+04                                 9.561325                            6.638767       0.115560       2.016209                    0.999741      28.308173      80.806837       0.633753       0.421096      -1.059630      -0.000001      -0.014076       0.021117       0.025379      -0.000003      -0.000002      -0.037211       0.092078      -0.144954      -0.074588       0.004390       0.070198             13.361664       5.280131       0.000026       0.000026      20.911985       6.160930      13.892878           0.000001
           47              C      29.893599      22.699154      16.050726      -0.023939      35.994148 0.39249963E+03  0.90084163E+04                                 9.561548                            6.638939       0.115504       2.016188                    0.999741      28.308447      80.808405       0.633735       0.421104      -1.059623       0.025369      -0.000569      -0.000402       0.025379       0.020297       0.014352      -0.064110       0.016031       0.074633      -0.074594       0.004383       0.070211             13.361947      10.424114       1.024777       0.724628      18.014400       9.004402      11.647327           0.000000
           48              C      30.954300      12.431397      10.089413      -0.023936      35.993441 0.39248843E+03  0.90080814E+04                                 9.561343                            6.638783       0.115555       2.016207                    0.999741      28.308231      80.807044       0.633752       0.421096      -1.059630      -0.000001       0.015218      -0.020310       0.025379      -0.000003      -0.000002      -0.020634       0.138967      -0.004286      -0.074589       0.004391       0.070198             13.361688       5.280141       0.000033       0.000016      18.545201       6.997741      16.259724           0.000001
           49              C      34.604844      19.979116       8.357296      -0.023936      35.993623 0.39249352E+03  0.90082230E+04                                 9.561418                            6.638867       0.115551       2.016206                    0.999741      28.308087      80.806615       0.633742       0.421101      -1.059627       0.012188       0.007039       0.021117       0.025378      -0.039875       0.032224       0.018605      -0.046039      -0.144953      -0.074588       0.004386       0.070201             13.361806      17.004120       6.768841      -5.335724       9.188218      -3.080618      13.893080           0.000000
           50              C      26.243056      16.376227      16.050726      -0.023939      35.993985 0.39249465E+03  0.90082777E+04                                 9.561475                            6.638854       0.115509       2.016189                    0.999741      28.308588      80.808826       0.633745       0.421099      -1.059626       0.013178      -0.021686      -0.000401       0.025379       0.003206       0.062695       0.019623      -0.043179       0.074631      -0.074595       0.004388       0.070207             13.361835      15.229082       3.798977      -7.435579      13.209245      -5.129739      11.647179           0.000001
           51              C      35.665544      20.591511      10.089413      -0.023935      35.993345 0.39248765E+03  0.90080619E+04                                 9.561347                            6.638790       0.115553       2.016207                    0.999741      28.308150      80.806887       0.633749       0.421098      -1.059628      -0.013180      -0.007607      -0.020310       0.025379      -0.060177       0.017866       0.010317      -0.069484      -0.004289      -0.074589       0.004388       0.070201             13.361692      15.228887       5.743950      -6.060230       8.596443      -3.498902      16.259748           0.000000
           52              C      27.303756      14.539039      16.050726      -0.023947      35.994498 0.39250141E+03  0.90084760E+04                                 9.561569                            6.638915       0.115480       2.016176                    0.999741      28.308883      80.809987       0.633741       0.421099      -1.059626      -0.012194       0.022254      -0.000399       0.025379      -0.017096       0.048346       0.044484       0.027134       0.074628      -0.074597       0.004389       0.070209             13.361972      17.004450       2.774098      -8.160389      11.434173      -3.874532      11.647293           0.000001
           53              C      26.243056      20.591511      10.089413      -0.023940      35.994064 0.39249526E+03  0.90082980E+04                                 9.561498                            6.638865       0.115507       2.016189                    0.999741      28.308614      80.809012       0.633743       0.421099      -1.059626       0.013178      -0.007607      -0.020312       0.025379       0.060178      -0.017876       0.010320      -0.069491      -0.004308      -0.074594       0.004387       0.070207             13.361876      15.229124      -5.744024       6.060260       8.596519      -3.498900      16.259984           0.000001
           54              C      35.665544      16.376227      16.050726      -0.023937      35.993468 0.39248949E+03  0.90081153E+04                                 9.561371                            6.638809       0.115548       2.016204                    0.999741      28.308212      80.807133       0.633748       0.421098      -1.059628      -0.013180      -0.021684      -0.000402       0.025379      -0.003215      -0.062691       0.019616      -0.043182       0.074619      -0.074589       0.004389       0.070200             13.361728      15.228922      -3.799006       7.435545      13.209111      -5.129732      11.647152           0.000001
           55              C      27.303756      19.979116       8.357296      -0.023947      35.994606 0.39250233E+03  0.90085053E+04                                 9.561597                            6.638928       0.115477       2.016175                    0.999741      28.308912      80.810192       0.633739       0.421100      -1.059625      -0.012194       0.007042       0.021114       0.025379       0.039882      -0.032233       0.018608      -0.046054      -0.144935      -0.074597       0.004389       0.070208             13.362021      17.004525      -6.769025       5.335593       9.188351      -3.080513      13.893189           0.000001
           56              C      34.604844      14.539039      16.050726      -0.023934      35.993506 0.39249192E+03  0.90081765E+04                                 9.561396                            6.638852       0.115554       2.016208                    0.999741      28.308037      80.806410       0.633743       0.421101      -1.059627       0.012189       0.022256      -0.000402       0.025378       0.017089      -0.048336       0.044482       0.027151       0.074621      -0.074587       0.004386       0.070202             13.361771      17.004062      -2.774288       8.160272      11.434009      -3.874629      11.647241           0.000001
           57              C       7.805436       7.407845       2.160765       0.599167      28.502669 0.26717461E+03  0.55869964E+04                                 8.550985                            5.724530       0.116937       2.083006                    0.999390      22.353266      61.521846       0.636806       0.459955      -1.033320       0.039699      -0.022920       0.032400       0.056134       0.001254      -0.066826       0.038581      -0.001451       0.106170      -0.073716      -0.016246       0.089963             12.549686      15.167448      -3.134282       7.402307      11.548229      -4.273702      10.933380           0.000001
           58              C       6.750307       8.017024       1.299256      -0.099991      51.194280 0.44649183E+03  0.10493608E+05                                12.016822                            6.984721      -0.050281       1.979230                    0.999231      28.043357      78.788630       0.636032       0.409747      -1.075998      -0.017563       0.010140      -0.014344       0.024840       0.034947      -0.003278       0.001891      -0.040356      -0.075365      -0.030471      -0.022444       0.052915             21.263944      27.639306     -10.071315      16.303420      16.009861      -9.412751      20.142666           0.000000
           59              C      12.830764       4.506471       6.263928       0.599028      28.506165 0.26721657E+03  0.55880825E+04                                 8.551503                            5.724866       0.117124       2.083025                    0.999390      22.355285      61.528162       0.636807       0.459937      -1.033332      -0.039673       0.022904      -0.032400       0.056110       0.062559      -0.023444       0.013534      -0.072240      -0.106234      -0.073680      -0.016263       0.089943             12.550473      15.168520      -5.934546       5.423055       8.315921      -3.131010      14.166979           0.000002
           60              C      13.885893       3.897292       7.125437      -0.099996      51.197653 0.44652202E+03  0.10494540E+05                                12.017454                            6.985037      -0.050431       1.979172                    0.999231      28.044418      78.793565       0.636004       0.409756      -1.075987       0.017568      -0.010145       0.014340       0.024843      -0.008543      -0.034036       0.019650       0.009863       0.075332      -0.030477      -0.022419       0.052896             21.265059      27.640878     -12.014511      14.930642      13.767766      -8.620228      22.386533           0.000000
           61              C       7.805436       4.506471       6.263928       0.599167      28.502658 0.26717450E+03  0.55869938E+04                                 8.550982                            5.724529       0.116937       2.083006                    0.999390      22.353267      61.521848       0.636806       0.459955      -1.033320       0.039699       0.022906      -0.032409       0.056134      -0.062586       0.023458       0.013553      -0.072242      -0.106206      -0.073716      -0.016246       0.089963             12.549680      15.167442       5.934197      -5.422458       8.315502      -3.130756      14.166094           0.000002
           62              C       6.750307       3.897292       7.125437      -0.099991      51.194291 0.44649185E+03  0.10493608E+05                                12.016822                            6.984721      -0.050280       1.979230                    0.999231      28.043357      78.788625       0.636032       0.409747      -1.075998      -0.017563      -0.010144       0.014342       0.024840       0.008558       0.034041       0.019655       0.009886       0.075363      -0.030471      -0.022444       0.052915             21.263946      27.639307      12.013906     -14.929805      13.767180      -8.619847      22.385353           0.000000
           63              C      12.830764       7.407845       2.160765       0.599028      28.506170 0.26721667E+03  0.55880850E+04                                 8.551502                            5.724867       0.117125       2.083025                    0.999390      22.355284      61.528150       0.636807       0.459937      -1.033333      -0.039673      -0.022912       0.032394       0.056110      -0.001250       0.066796       0.038571      -0.001425       0.106211      -0.073680      -0.016263       0.089943             12.550469      15.168511       3.134720      -7.402823      11.548896      -4.274039      10.933999           0.000001
           64              C      13.885893       8.017024       1.299256      -0.099996      51.197622 0.44652208E+03  0.10494541E+05                                12.017447                            6.985036      -0.050432       1.979172                    0.999231      28.044421      78.793557       0.636004       0.409756      -1.075987       0.017568       0.010138      -0.014345       0.024843      -0.034937       0.003291       0.001896      -0.040353      -0.075314      -0.030477      -0.022419       0.052896             21.265029      27.640834      10.071888     -16.304241      16.010723      -9.413223      20.143531           0.000000
           65              C      10.318100       8.858532       6.263928       0.599167      28.502957 0.26717711E+03  0.55870699E+04                                 8.551079                            5.724582       0.116911       2.082997                    0.999391      22.353404      61.522628       0.636798       0.459960      -1.033316       0.000011      -0.045834      -0.032410       0.056135      -0.000013      -0.000009      -0.027092       0.144515      -0.106197      -0.073715      -0.016242       0.089957             12.549847       4.889372       0.000110       0.000078      18.593862       6.261504      14.166306           0.000001
           66              C      10.318100      10.076890       7.125437      -0.099991      51.195224 0.44649847E+03  0.10493813E+05                                12.017007                            6.984801      -0.050278       1.979232                    0.999231      28.043512      78.789496       0.636024       0.409750      -1.075995       0.000002       0.020282       0.014342       0.024841      -0.000003      -0.000002      -0.039309      -0.019771       0.075362      -0.030471      -0.022446       0.052917             21.264338       6.830959       0.000124       0.000088      34.576246      17.239849      22.385810           0.000000
           67              C      10.318100       3.055784       2.160765       0.599028      28.505822 0.26721361E+03  0.55879968E+04                                 8.551394                            5.724808       0.117108       2.083019                    0.999390      22.355138      61.527331       0.636816       0.459933      -1.033336       0.000006       0.045813       0.032395       0.056110      -0.000009      -0.000006      -0.077136       0.002870       0.106218      -0.073681      -0.016268       0.089949             12.550279       9.738958       0.000048       0.000035      16.978068       8.547878      10.933809           0.000001
           68              C      10.318100       1.837426       1.299256      -0.099996      51.196730 0.44651593E+03  0.10494350E+05                                12.017268                            6.984960      -0.050435       1.979170                    0.999231      28.044261      78.792664       0.636012       0.409753      -1.075990       0.000004      -0.020284      -0.014343       0.024843       0.000003       0.000002      -0.003799       0.080684      -0.075312      -0.030477      -0.022417       0.052894             21.264649      10.195544      -0.000005      -0.000003      33.455245      18.826131      20.143159           0.000000
           69              C      30.954300      20.772847      14.688622       0.599028      28.505821 0.26721360E+03  0.55879967E+04                                 8.551394                            5.724807       0.117108       2.083019                    0.999390      22.355138      61.527329       0.636816       0.459933      -1.033336      -0.000006      -0.045813      -0.032395       0.056110      -0.000009      -0.000006      -0.077136       0.002870       0.106218      -0.073681      -0.016268       0.089949             12.550278       9.738958       0.000049       0.000035      16.978067       8.547878      10.933809           0.000001
           70              C      30.954300      21.991205      15.550131      -0.099996      51.196729 0.44651592E+03  0.10494349E+05                                12.017268                            6.984960      -0.050435       1.979170                    0.999231      28.044261      78.792664       0.636012       0.409753      -1.075990      -0.000004       0.020284       0.014343       0.024843       0.000003       0.000002      -0.003799       0.080684      -0.075312      -0.030477      -0.022417       0.052894             21.264649      10.195544      -0.000011      -0.000008      33.455244      18.826130      20.143158           0.000001
           71              C      30.954300      14.970099      10.585459       0.599167      28.502959 0.26717713E+03  0.55870703E+04                                 8.551080                            5.724582       0.116911       2.082997                    0.999391      22.353405      61.522631       0.636798       0.459960      -1.033316      -0.000011       0.045834       0.032410       0.056135      -0.000013      -0.000009      -0.027093       0.144515      -0.106198      -0.073715      -0.016242       0.089957             12.549847       4.889373       0.000110       0.000078      18.593863       6.261505      14.166307           0.000001
           72              C      30.954300      13.751741       9.723950      -0.099991      51.195230 0.44649850E+03  0.10493814E+05                                12.017009                            6.984801      -0.050278       1.979232                    0.999231      28.043513      78.789504       0.636024       0.409750      -1.075995      -0.000002      -0.020282      -0.014342       0.024841      -0.000003      -0.000002      -0.039309      -0.019771       0.075362      -0.030471      -0.022446       0.052917             21.264342       6.830960       0.000124       0.000088      34.576241      17.239856      22.385824           0.000000
           73              C      33.466964      19.322160      10.585459       0.599167      28.502656 0.26717449E+03  0.55869933E+04                                 8.550982                            5.724529       0.116937       2.083006                    0.999390      22.353266      61.521844       0.636806       0.459955      -1.033320      -0.039699      -0.022906       0.032409       0.056134      -0.062586       0.023458       0.013552      -0.072242      -0.106206      -0.073716      -0.016246       0.089963             12.549678      15.167441       5.934196      -5.422457       8.315501      -3.130756      14.166093           0.000001
           74              C      34.522093      19.931339       9.723950      -0.099991      51.194288 0.44649183E+03  0.10493608E+05                                12.016822                            6.984721      -0.050280       1.979230                    0.999231      28.043356      78.788621       0.636032       0.409747      -1.075998       0.017563       0.010144      -0.014342       0.024840       0.008558       0.034041       0.019655       0.009887       0.075363      -0.030471      -0.022444       0.052914             21.263945      27.639312      12.013909     -14.929801      13.767182      -8.619844      22.385342           0.000001
           75              C      28.441636      16.420786      14.688622       0.599028      28.506167 0.26721665E+03  0.55880843E+04                                 8.551502                            5.724867       0.117125       2.083025                    0.999390      22.355282      61.528142       0.636807       0.459937      -1.033333       0.039673       0.022912      -0.032394       0.056110      -0.001250       0.066796       0.038571      -0.001425       0.106211      -0.073680      -0.016263       0.089943             12.550468      15.168509       3.134719      -7.402823      11.548895      -4.274039      10.933998           0.000001
           76              C      27.386507      15.811607      15.550131      -0.099996      51.197603 0.44652193E+03  0.10494537E+05                                12.017443                            6.985034      -0.050432       1.979172                    0.999231      28.044416      78.793530       0.636004       0.409756      -1.075987      -0.017568      -0.010138       0.014345       0.024843      -0.034937       0.003291       0.001896      -0.040352      -0.075313      -0.030477      -0.022419       0.052896             21.265022      27.640830      10.071882     -16.304238      16.010711      -9.413216      20.143524           0.000000
           77              C      28.441636      19.322160      10.585459       0.599028      28.506169 0.26721660E+03  0.55880834E+04                                 8.551504                            5.724867       0.117124       2.083025                    0.999390      22.355287      61.528173       0.636807       0.459937      -1.033332       0.039673      -0.022904       0.032400       0.056110       0.062559      -0.023444       0.013534      -0.072240      -0.106234      -0.073680      -0.016263       0.089943             12.550476      15.168524      -5.934548       5.423056       8.315923      -3.131011      14.166981           0.000001
           78              C      27.386507      19.931339       9.723950      -0.099996      51.197673 0.44652216E+03  0.10494545E+05                                12.017458                            6.985038      -0.050432       1.979172                    0.999231      28.044423      78.793590       0.636004       0.409756      -1.075987      -0.017567       0.010145      -0.014340       0.024843      -0.008543      -0.034036       0.019650       0.009863       0.075331      -0.030477      -0.022419       0.052896             21.265067      27.640895     -12.014520      14.930644      13.767773      -8.620229      22.386532           0.000000
           79              C      33.466964      16.420786      14.688622       0.599167      28.502671 0.26717462E+03  0.55869969E+04                                 8.550986                            5.724531       0.116937       2.083006                    0.999390      22.353267      61.521851       0.636806       0.459956      -1.033320      -0.039699       0.022920      -0.032400       0.056135       0.001254      -0.066826       0.038581      -0.001451       0.106170      -0.073716      -0.016246       0.089963             12.549687      15.167450      -3.134282       7.402308      11.548230      -4.273702      10.933381           0.000001
           80              C      34.522093      15.811607      15.550131      -0.099991      51.194277 0.44649180E+03  0.10493607E+05                                12.016821                            6.984721      -0.050280       1.979230                    0.999231      28.043356      78.788627       0.636032       0.409747      -1.075998       0.017563      -0.010140       0.014344       0.024840       0.034947      -0.003278       0.001891      -0.040357      -0.075365      -0.030471      -0.022444       0.052915             21.263943      27.639299     -10.071318      16.303417      16.009866      -9.412754      20.142665           0.000000
           81              C       4.817315       8.343833       0.000000      -0.053025      48.322601 0.44800881E+03  0.10562479E+05                                11.586750                            6.997556       0.050484       1.994854                    0.999531      28.409076      80.545294       0.633854       0.409862      -1.073449      -0.014097      -0.024417      -0.000000       0.028194       0.007785       0.042014      -0.024258      -0.008993      -0.086596      -0.063169       0.023423       0.039746             19.595659      25.366821      -9.082803      14.782754      14.879240      -8.534944      18.540918          -0.000001
           82              C      15.135415       3.175880       8.982745      -0.053026      48.323329 0.44801110E+03  0.10562549E+05                                11.586886                            6.997567       0.050485       1.994853                    0.999531      28.409189      80.545763       0.633854       0.409861      -1.073449      -0.014097       0.008139       0.023020       0.028193      -0.042206       0.006662      -0.003847       0.048733       0.086588      -0.063166       0.023423       0.039743             19.595957      25.367449     -10.910002      13.491135      12.769700      -7.789123      20.650721          -0.000001
           83              C       5.500785       9.527640       0.000000      -0.053009      48.321791 0.44800165E+03  0.10562261E+05                                11.586602                            6.997483       0.050506       1.994864                    0.999531      28.408840      80.544279       0.633860       0.409860      -1.073451       0.014097       0.024416       0.000000       0.028193       0.007785       0.042015      -0.024258      -0.008993      -0.086596      -0.063170       0.023423       0.039747             19.595377      25.366446      -9.082653      14.782519      14.879039      -8.534809      18.540648          -0.000001
           84              C      15.818885       2.781278       7.866642      -0.053010      48.322507 0.44800384E+03  0.10562329E+05                                11.586735                            6.997494       0.050508       1.994863                    0.999531      28.408950      80.544733       0.633860       0.409859      -1.073451       0.014097      -0.008139      -0.023019       0.028193      -0.042206       0.006663      -0.003848       0.048734       0.086588      -0.063166       0.023422       0.039744             19.595669      25.367067     -10.909827      13.490911      12.769520      -7.788993      20.650421          -0.000001
           85              C       5.500785       3.175880       8.982745      -0.053025      48.322584 0.44800857E+03  0.10562472E+05                                11.586748                            6.997554       0.050484       1.994854                    0.999531      28.409076      80.545293       0.633854       0.409862      -1.073449       0.014097       0.008139       0.023020       0.028194       0.042207      -0.006665      -0.003847       0.048738       0.086597      -0.063169       0.023423       0.039746             19.595658      25.366826      10.909715     -13.490930      12.769515      -7.789042      20.650635          -0.000001
           86              C      15.135415       9.527640       0.000000      -0.053026      48.323262 0.44801102E+03  0.10562544E+05                                11.586864                            6.997561       0.050485       1.994853                    0.999531      28.409179      80.545651       0.633856       0.409860      -1.073449      -0.014097       0.024416       0.000000       0.028193      -0.007787      -0.042013      -0.024256      -0.008992      -0.086587      -0.063166       0.023423       0.039744             19.595901      25.367368       9.082868     -14.783043      14.879247      -8.534947      18.541089          -0.000001
           87              C       4.817315       2.781278       7.866642      -0.053009      48.321751 0.44800122E+03  0.10562248E+05                                11.586596                            6.997479       0.050507       1.994864                    0.999531      28.408834      80.544250       0.633860       0.409860      -1.073451      -0.014097      -0.008139      -0.023020       0.028193       0.042207      -0.006665      -0.003847       0.048738       0.086597      -0.063170       0.023423       0.039747             19.595367      25.366439      10.909538     -13.490702      12.769332      -7.788911      20.650330          -0.000001
           88              C      15.818885       8.343833       0.000000      -0.053010      48.322419 0.44800357E+03  0.10562318E+05                                11.586711                            6.997487       0.050509       1.994864                    0.999531      28.408933      80.544596       0.633861       0.409859      -1.073451       0.014096      -0.024415      -0.000000       0.028192      -0.007787      -0.042013      -0.024256      -0.008991      -0.086586      -0.063166       0.023422       0.039744             19.595609      25.366979       9.082713     -14.782799      14.879039      -8.534807      18.540809          -0.000001
           89              C      10.318100      12.308918       7.866642      -0.053024      48.322800 0.44800881E+03  0.10562472E+05                                11.586768                            6.997542       0.050488       1.994855                    0.999531      28.409064      80.545073       0.633857       0.409860      -1.073450       0.000000       0.016278      -0.023020       0.028194      -0.000002      -0.000001       0.007694      -0.097474       0.086593      -0.063169       0.023424       0.039745             19.595752       6.470761       0.000046       0.000033      31.665935      15.578050      20.650561          -0.000001
           90              C       9.634629       0.000000       0.000000      -0.053026      48.323061 0.44801083E+03  0.10562545E+05                                11.586847                            6.997574       0.050482       1.994852                    0.999531      28.409186      80.545858       0.633853       0.409862      -1.073448      -0.028193       0.000000       0.000000       0.028193      -0.000002      -0.000001       0.048513       0.017980      -0.086588      -0.063166       0.023422       0.039745             19.595807       9.635256      -0.000202      -0.000143      30.611184      17.069845      18.540982          -0.000001
           91              C      10.318100      11.519713       8.982745      -0.053008      48.321966 0.44800147E+03  0.10562249E+05                                11.586614                            6.997467       0.050511       1.994865                    0.999531      28.408823      80.544029       0.633863       0.409858      -1.073452      -0.000000      -0.016277       0.023020       0.028193      -0.000002      -0.000001       0.007694      -0.097475       0.086593      -0.063170       0.023424       0.039746             19.595458       6.470680       0.000046       0.000033      31.665441      15.577784      20.650253          -0.000001
           92              C      11.001571       0.000000       0.000000      -0.053011      48.322243 0.44800359E+03  0.10562325E+05                                11.586698                            6.997501       0.050505       1.994862                    0.999531      28.408948      80.544832       0.633859       0.409860      -1.073450       0.028193      -0.000000      -0.000000       0.028193      -0.000002      -0.000001       0.048513       0.017980      -0.086588      -0.063167       0.023421       0.039745             19.595522       9.635140      -0.000202      -0.000142      30.610717      17.069571      18.540710          -0.000001
           93              O      10.318100       5.957158       4.212347      -1.028431      57.832656 0.12669632E+04  0.37477844E+05                                11.281927                           10.399327      -0.024802       1.913735                    0.998066      37.320764     106.405599       0.646871       0.320094      -1.180210      -0.000038       0.000021       0.000015       0.000046       0.000222       0.000157      -0.000093      -0.000264       0.000394      -0.000388       0.000190       0.000198             13.558307      13.559148      -0.000934      -0.000658      13.558025       0.000393      13.557748           0.000001
           94              O      30.954300      17.871473      12.637040      -1.028431      57.832656 0.12669632E+04  0.37477844E+05                                11.281927                           10.399327      -0.024802       1.913735                    0.998066      37.320764     106.405599       0.646871       0.320094      -1.180210       0.000038      -0.000021      -0.000015       0.000046       0.000222       0.000157      -0.000093      -0.000264       0.000394      -0.000388       0.000190       0.000198             13.558307      13.559148      -0.000935      -0.000658      13.558025       0.000393      13.557748           0.000001
           95              O       8.767083       8.187041       2.474164      -0.541192      33.699970 0.44737770E+03  0.10239283E+05                                 8.212693                            6.401554       0.527820       2.231667                    0.998145      26.537026      67.360878       0.779082       0.343501      -1.155287      -0.015836       0.005645      -0.011744       0.020508       0.044169       0.000685       0.041639       0.067903      -0.014181      -0.073983       0.009614       0.064368             10.784613      16.510305       1.229909       6.405127       6.678965       0.280102       9.164569           0.000001
           96              O      13.024744       4.394476       5.006964      -0.541040      33.696722 0.44733812E+03  0.10238186E+05                                 8.212416                            6.401468       0.527230       2.231526                    0.998142      26.535113      67.356156       0.779048       0.343522      -1.155265       0.012746      -0.007359       0.014113       0.020391       0.036062      -0.004916       0.002833      -0.041643       0.192842      -0.074015       0.009501       0.064513             10.784110       8.071631      -1.576527       4.420364       6.251231      -2.552112      18.029468           0.000001
           97              O       7.611456       6.185436       2.474164      -0.541193      33.700564 0.44738661E+03  0.10239548E+05                                 8.212832                            6.401653       0.527820       2.231668                    0.998145      26.537108      67.361505       0.779069       0.343505      -1.155282      -0.012808       0.010892      -0.011745       0.020509      -0.007320      -0.035718      -0.021416      -0.110462      -0.014184      -0.073986       0.009612       0.064375             10.784818       8.071853      -3.642248       2.960091      15.117846      -5.687177       9.164755           0.000001
           98              O      11.869117       5.061678       6.894095      -0.541003      33.695888 0.44732442E+03  0.10237794E+05                                 8.212327                            6.401411       0.527027       2.231478                    0.998141      26.534459      67.354252       0.779044       0.343526      -1.155261       0.015763      -0.009101       0.009090       0.020345      -0.015544      -0.041320       0.023857       0.017940      -0.164501      -0.073919       0.009470       0.064449             10.783970      16.509432      -6.448157       0.975215       9.063776      -0.563043       6.778702           0.000001
           99              O       7.611456       4.394476       5.006964      -0.541192      33.700545 0.44738628E+03  0.10239538E+05                                 8.212828                            6.401650       0.527819       2.231667                    0.998145      26.537102      67.361485       0.779069       0.343505      -1.155282      -0.012808      -0.007443       0.014184       0.020509      -0.036115       0.005004       0.002929      -0.041603       0.192393      -0.073986       0.009612       0.064374             10.784813       8.071849       1.576716      -4.420637       6.251591      -2.552480      18.030998           0.000001
          100              O      13.024744       6.185436       2.474164      -0.541040      33.696723 0.44733823E+03  0.10238189E+05                                 8.212416                            6.401469       0.527231       2.231526                    0.998142      26.535116      67.356163       0.779048       0.343522      -1.155265       0.012746       0.010853      -0.011642       0.020391       0.007386       0.035639      -0.021555      -0.110624      -0.014100      -0.074015       0.009501       0.064514             10.784106       8.071626       3.642045      -2.959815      15.116667      -5.686517       9.164026           0.000001
          101              O       8.767083       5.061678       6.894095      -0.541192      33.699990 0.44737793E+03  0.10239289E+05                                 8.212697                            6.401556       0.527821       2.231668                    0.998145      26.537030      67.360898       0.779082       0.343501      -1.155286      -0.015836      -0.009191       0.009237       0.020508       0.015368       0.041415       0.023944       0.017855      -0.164325      -0.073983       0.009615       0.064368             10.784619      16.510319       6.448784      -0.975473       9.064448      -0.563292       6.779091           0.000001
          102              O      11.869117       8.187041       2.474164      -0.541003      33.695855 0.44732406E+03  0.10237784E+05                                 8.212320                            6.401407       0.527025       2.231477                    0.998141      26.534458      67.354235       0.779045       0.343526      -1.155261       0.015763       0.005536      -0.011610       0.020345      -0.044139      -0.000882       0.041585       0.068083      -0.014072      -0.073919       0.009470       0.064449             10.783955      16.509405      -1.229946      -6.404439       6.678699       0.280208       9.163763           0.000001
          103              O      10.318100       7.748118       6.894095      -0.541193      33.700613 0.44738697E+03  0.10239556E+05                                 8.212832                            6.401648       0.527829       2.231670                    0.998145      26.537099      67.361453       0.779071       0.343504      -1.155283       0.000042       0.018310       0.009238       0.020508      -0.000051      -0.000028      -0.047842      -0.035555      -0.164318      -0.073983       0.009609       0.064374             10.784826       5.341181       0.000221       0.000086      20.234090       1.126513       6.779209           0.000001
          104              O      11.473727       3.498996       2.474164      -0.541040      33.696096 0.44732908E+03  0.10237919E+05                                 8.212281                            6.401377       0.527223       2.231523                    0.998142      26.535047      67.355609       0.779060       0.343519      -1.155268      -0.003027      -0.016465      -0.011642       0.020391       0.051594       0.036483      -0.020090       0.042508      -0.014096      -0.074015       0.009507       0.064507             10.783898      10.201165       4.871521       3.444688      12.986704       5.406373       9.163826           0.000001
          105              O      10.318100       9.082521       5.006964      -0.541193      33.700596 0.44738666E+03  0.10239548E+05                                 8.212828                            6.401645       0.527826       2.231669                    0.998145      26.537098      67.361441       0.779071       0.343504      -1.155283       0.000041       0.014813       0.014183       0.020508      -0.000044      -0.000039      -0.005803       0.083348       0.192391      -0.073983       0.009609       0.064374             10.784820       5.341178       0.000155       0.000181       8.982249       5.104636      18.031032           0.000001
          106              O       9.162473       3.498996       2.474164      -0.541003      33.695820 0.44732388E+03  0.10237780E+05                                 8.212324                            6.401415       0.527017       2.231475                    0.998141      26.534468      67.354303       0.779043       0.343527      -1.155260       0.003087      -0.016420      -0.011611       0.020346      -0.051554      -0.036455      -0.020031       0.042399      -0.014071      -0.073922       0.009473       0.064449             10.783952      10.201539      -4.871778      -3.444869      12.986570       5.406291       9.163747           0.000001
          107              O      29.798673      20.329635      14.375223      -0.541040      33.696107 0.44732924E+03  0.10237923E+05                                 8.212283                            6.401378       0.527222       2.231523                    0.998142      26.535051      67.355625       0.779059       0.343519      -1.155268       0.003027       0.016465       0.011642       0.020391       0.051594       0.036483      -0.020090       0.042508      -0.014096      -0.074015       0.009507       0.064508             10.783901      10.201168       4.871522       3.444689      12.986708       5.406375       9.163829           0.000001
          108              O      30.954300      14.746110      11.842423      -0.541193      33.700585 0.44738650E+03  0.10239543E+05                                 8.212826                            6.401643       0.527826       2.231669                    0.998145      26.537094      67.361425       0.779071       0.343504      -1.155283      -0.000041      -0.014813      -0.014183       0.020508      -0.000044      -0.000039      -0.005803       0.083347       0.192391      -0.073983       0.009609       0.064374             10.784817       5.341177       0.000156       0.000181       8.982247       5.104634      18.031028           0.000001
          109              O      32.109927      20.329635      14.375223      -0.541003      33.695812 0.44732377E+03  0.10237777E+05                                 8.212322                            6.401414       0.527017       2.231475                    0.998141      26.534465      67.354290       0.779043       0.343527      -1.155260      -0.003087       0.016420       0.011611       0.020346      -0.051554      -0.036455      -0.020031       0.042399      -0.014071      -0.073922       0.009473       0.064449             10.783950      10.201538      -4.871777      -3.444868      12.986567       5.406290       9.163746           0.000001
          110              O      30.954300      16.080513       9.955292      -0.541193      33.700628 0.44738719E+03  0.10239563E+05                                 8.212835                            6.401650       0.527828       2.231670                    0.998145      26.537103      67.361472       0.779070       0.343504      -1.155283      -0.000042      -0.018310      -0.009238       0.020508      -0.000051      -0.000028      -0.047842      -0.035555      -0.164318      -0.073983       0.009609       0.064374             10.784831       5.341183       0.000221       0.000086      20.234099       1.126514       6.779211           0.000001
          111              O      33.660944      19.434155      11.842423      -0.541193      33.700544 0.44738629E+03  0.10239538E+05                                 8.212828                            6.401650       0.527818       2.231667                    0.998145      26.537104      67.361490       0.779069       0.343505      -1.155282       0.012808       0.007443      -0.014184       0.020509      -0.036115       0.005004       0.002929      -0.041603       0.192393      -0.073986       0.009612       0.064374             10.784812       8.071849       1.576716      -4.420636       6.251591      -2.552479      18.030996           0.000001
          112              O      29.403283      15.641590      14.375223      -0.541003      33.695839 0.44732383E+03  0.10237777E+05                                 8.212317                            6.401405       0.527026       2.231477                    0.998141      26.534453      67.354215       0.779045       0.343526      -1.155261      -0.015763      -0.005536       0.011610       0.020345      -0.044138      -0.000882       0.041585       0.068083      -0.014072      -0.073918       0.009470       0.064449             10.783951      16.509397      -1.229946      -6.404436       6.678697       0.280208       9.163759           0.000001
          113              O      32.505317      18.766953       9.955292      -0.541192      33.699984 0.44737784E+03  0.10239287E+05                                 8.212696                            6.401556       0.527822       2.231668                    0.998145      26.537027      67.360887       0.779082       0.343501      -1.155287       0.015836       0.009191      -0.009237       0.020508       0.015368       0.041415       0.023944       0.017855      -0.164325      -0.073983       0.009615       0.064368             10.784618      16.510317       6.448783      -0.975473       9.064447      -0.563292       6.779090           0.000001
          114              O      28.247656      17.643195      14.375223      -0.541040      33.696719 0.44733818E+03  0.10238187E+05                                 8.212415                            6.401468       0.527230       2.231526                    0.998142      26.535118      67.356166       0.779049       0.343522      -1.155265      -0.012746      -0.010853       0.011642       0.020391       0.007386       0.035639      -0.021555      -0.110624      -0.014100      -0.074015       0.009501       0.064514             10.784105       8.071625       3.642044      -2.959814      15.116664      -5.686516       9.164025           0.000001
          115              O      29.403283      18.766953       9.955292      -0.541003      33.695891 0.44732445E+03  0.10237795E+05                                 8.212328                            6.401411       0.527027       2.231478                    0.998141      26.534458      67.354249       0.779044       0.343526      -1.155261      -0.015763       0.009101      -0.009090       0.020346      -0.015544      -0.041320       0.023857       0.017940      -0.164500      -0.073919       0.009470       0.064449             10.783971      16.509435      -6.448158       0.975215       9.063777      -0.563043       6.778702           0.000001
          116              O      32.505317      15.641590      14.375223      -0.541192      33.699980 0.44737785E+03  0.10239287E+05                                 8.212695                            6.401555       0.527820       2.231667                    0.998145      26.537030      67.360894       0.779082       0.343501      -1.155287       0.015836      -0.005645       0.011744       0.020508       0.044169       0.000685       0.041639       0.067903      -0.014181      -0.073983       0.009614       0.064369             10.784616      16.510309       1.229909       6.405129       6.678966       0.280102       9.164572           0.000001
          117              O      28.247656      19.434155      11.842423      -0.541040      33.696739 0.44733836E+03  0.10238193E+05                                 8.212420                            6.401470       0.527229       2.231526                    0.998142      26.535118      67.356178       0.779048       0.343522      -1.155265      -0.012746       0.007359      -0.014113       0.020391       0.036062      -0.004916       0.002833      -0.041643       0.192842      -0.074015       0.009501       0.064514             10.784115       8.071635      -1.576528       4.420367       6.251233      -2.552113      18.029477           0.000001
          118              O      33.660944      17.643195      14.375223      -0.541193      33.700559 0.44738655E+03  0.10239546E+05                                 8.212831                            6.401652       0.527820       2.231668                    0.998145      26.537105      67.361495       0.779069       0.343505      -1.155282       0.012808      -0.010892       0.011745       0.020509      -0.007320      -0.035718      -0.021416      -0.110462      -0.014184      -0.073986       0.009612       0.064375             10.784817       8.071853      -3.642247       2.960091      15.117844      -5.687177       9.164755           0.000001

******************************************************
Auxiliary information for the entire system
The total spin magnetic moment of the unit cell is   0.000049
The total net atomic charge of the unit cell is   -0.000008
Accuracy of reproducing the electrostatic potential in the unit cell:
  The inner radius (bohr) =    5.0000
  The outer radius (bohr) =   12.0000
  Valid grid points have density less than (e/(bohr^3)) =    0.0001
  The number of valid grid points were=      1515760
  The rms potential error without charges in kcal/mol is=      1.89460
  The rms potential error with partial charges in kcal/mol is=      0.57886
  The RRMSE value at monopole order=      0.30553
  The rms potential error with partial charges and cloud penetration in kcal/mol is=      0.58456
  The RRMSE value at monopole order with cloud penetration is=      0.30854
  The rms potential error with partial charges and atomic dipoles in kcal/mol is=      0.15774
  The RRMSE value at dipole order=      0.08326
  The rms potential error with partial charges, atomic dipoles and cloud penetration in kcal/mol is=      0.14700
  The RRMSE value at dipole order with cloud penetration=      0.07759

******************************************************
The electron densities and ab initio electrostatic potential were computed in VASP using the PBE functional and
projector augmented wave method. See the main text of the journal article for a description of computational details.
The atomic charges, dipoles, and quadrupoles were computed with the DDEC6 method as described in
(a) T. A. Manz and N. Gabaldon Limas, RSC Adv. 6 (2016) 47771-47801 DOI: 10.1039/c6ra04656h
(b) N. Gabaldon Limas and T. A. Manz, RSC Adv. 8 (2018) 2678-2707 DOI: 10.1039/c7ra11829e.
For each atom in the material, the electron cloud parameters were fit to the spherically averaged atom-in-material
electron density using radial positions for which this density was between 10^-4 and 10^-2 electrons per cubic bohr.
The polarizabilities, dispersion coefficients, and quantum Drude oscillator (QDO) parameters were fit using the MCLF method.
The magnetic structure of the system was optimized in VASP from the default ferromagnetic initial guess using spin polarization.
The atomic spin moments (ASMs) were computed on this optimized magnetic structure using the DDEC6 partition as inputs
to the method of T. A. Manz and D. S. Sholl, J. Chem. Theory Comput. 7 (2011) 4146-4164 DOI: 10.1021/ct200539n.
The RMSE and RRMSE were computed using a uniform grid with Ewald summation.
