# Supplementary material for: A collection of forcefield precursors for metal–organic frameworks
Source: RSC Adv. 2019 Nov 13;9(63):36492–507. doi: 10.1039/c9ra07327b (PMC9075174; doi:10.1039/c9ra07327b)
Supplement: RA-009-C9RA07327B-s5893 [file RA-009-C9RA07327B-s5893.xyz]

  220
jmolscript: load "" {1 1 1} spacegroup "x,y,z" unitcell [{     11.337300     0.000000     0.000000 }, {     -5.417168     9.959351     0.000000 }, {      0.000000     0.000000    30.746000 }]
Ni     6.518582     2.327002    17.615921     0.585253
Ni     7.306712     1.858514     2.242921     0.585139
Ni    -1.070522     6.838190    13.130079     0.585107
Ni    -1.858652     7.306678    28.503079     0.585281
H      3.680788     1.195122    22.343118     0.143363
H      7.350200     2.702968    21.740497     0.146500
H      5.507276     4.519553    28.541512     0.143352
H      7.507108     1.059675    28.679869     0.147997
H      4.076082     3.672013    18.865746     0.106335
H      2.966901     5.632013    18.930312     0.140712
H      5.746397     7.164757    16.501378     0.117276
H      6.795203     5.126078    16.486005     0.103352
H      4.894198     9.065001    16.765794     0.132417
H      9.153095     1.074614    16.759645     0.102865
H      0.707645     9.391668    18.555211     0.099872
H      1.757938     7.366932    18.585957     0.135602
H      2.251184     8.784148     6.970118     0.143363
H      7.239621     2.768700     6.367497     0.146500
H      9.715999     2.017765    13.168512     0.143355
H      5.721082     2.121342    13.306869     0.147998
H      9.655320     0.355549     3.492746     0.106334
H      0.569785     0.317703     3.557312     0.140712
H      0.588145     3.491748     1.128378     0.117275
H     -1.703890     3.438964     1.113005     0.103350
H      2.664627     3.651098     1.392794     0.132417
H      4.947723     3.574411     1.386645     0.102864
H      4.952001     0.129472     3.182211     0.099870
H      2.671505     0.084654     3.212957     0.135601
H     -0.708882     3.804472     8.402882     0.143364
H     -1.137613     7.748375     9.005503     0.146500
H      1.338765     6.997440     2.204488     0.143355
H     -2.656152     7.101017     2.066131     0.147998
H      1.278086     5.335224    11.880254     0.106336
H      3.529851     5.297379    11.815688     0.140713
H      3.548211     8.471424    14.244622     0.117276
H      1.256176     8.418639    14.259995     0.103352
H      5.624693     8.630774    13.980206     0.132418
H     -3.429511     8.554087    13.986355     0.102867
H      7.912067     5.109147    12.190789     0.099873
H      5.631571     5.064330    12.160043     0.135603
H      6.640854     6.174798    23.775882     0.143364
H     -1.027034     7.682643    24.378503     0.146498
H     -2.869958     9.499229    17.577488     0.143354
H     -0.870126     6.039350    17.439131     0.147998
H     -4.301152     8.651688    27.253254     0.106335
H      0.006835     0.652337    27.188688     0.140713
H      2.786331     2.185082    29.617622     0.117277
H      3.835137     0.146402    29.632995     0.103351
H      1.934132     4.085326    29.353206     0.132418
H      0.775861     6.054289    29.359355     0.102865
H     -2.252421     4.411992    27.563789     0.099871
H     -1.202128     2.387256    27.533043     0.135602
C      5.336892     1.722968    20.329870     0.567200
C      5.490781     1.913191    21.823818     0.025861
C      4.476941     1.542703    22.675482    -0.111001
C      4.670348     1.704045    24.062435     0.040323
C      5.847324     2.226911    24.613095     0.015914
C      6.826057     2.576484    23.680569     0.036839
C      6.671309     2.442033    22.320674    -0.115027
C      6.016594     2.420122    26.097205    -0.003927
C      5.572335     3.526606    26.763163     0.050232
C      5.845830     3.761647    28.124596    -0.132774
C      6.618975     2.861322    28.842208     0.024955
C      7.039944     1.708029    28.205458    -0.151636
C      6.764305     1.522785    26.865855     0.039927
C      6.995902     3.129228    30.268207     0.558557
C      4.409756     4.382114    18.364586     0.107934
C      3.734843     5.558314    18.410705    -0.152179
C      4.182578     6.654838    17.682025     0.110838
C      5.373684     6.457643    16.974867    -0.182550
C      6.008642     5.225671    16.974867     0.092840
C      3.460017     7.964493    17.692478     0.115459
C      4.040863     9.101851    17.131671    -0.178125
C      8.747531     0.323679    17.128597     0.097275
C      1.555049     9.321953    18.177035     0.110562
C      2.188041     8.101932    18.210856    -0.163004
C      7.340726     0.531829     4.956870     0.567189
C      7.434299     0.757907     6.450818     0.025865
C      2.176104     9.649615     7.302482    -0.111001
C      2.225422     9.896607     8.689435     0.040320
C      7.539525     1.221016     9.240095     0.015911
C      7.378955     2.247826     8.307569     0.036840
C      7.334786     2.047643     6.947674    -0.115025
C      7.628374     1.462033    10.724205    -0.003930
C      8.812649     1.600468    11.390163     0.050230
C      8.888442     1.953029    12.751596    -0.132777
C      7.728120     2.202013    13.469208     0.024953
C      6.513854     2.020752    12.832458    -0.151632
C      6.482830     1.690102    11.492855     0.039928
C      7.783362     2.661139    14.895207     0.558562
C     10.119679     0.987968     2.991586     0.107930
C      0.138107     0.957094     3.037705    -0.152184
C      0.887423     1.874350     2.309025     0.110831
C      0.145063     2.826464     1.601867    -0.182543
C     -1.240568     2.795590     1.601867     0.092848
C      2.383153     1.865386     2.319478     0.115454
C      3.104737     2.919086     1.758671    -0.178123
C      4.481843     2.859330     1.755597     0.097278
C      4.485854     0.840569     2.804035     0.110563
C      3.111661     0.813679     2.837856    -0.163005
C     -1.036508     5.511505    10.416130     0.567185
C     -0.942935     5.737582     8.922182     0.025864
C     -0.783962     4.669940     8.070518    -0.111005
C     -0.734644     4.916932     6.683565     0.040318
C     -0.837709     6.200692     6.132905     0.015911
C     -0.998279     7.227501     7.065431     0.036840
C     -1.042448     7.027318     8.425326    -0.115023
C     -0.748860     6.441708     4.648795    -0.003929
C      0.435415     6.580143     3.982837     0.050230
C      0.511208     6.932704     2.621404    -0.132787
C     -0.649114     7.181688     1.903792     0.024952
C     -1.863380     7.000428     2.540542    -0.151635
C     -1.894404     6.669777     3.880145     0.039929
C     -0.593872     7.640814     0.477793     0.558558
C      1.742445     5.967643    12.381414     0.107931
C      3.098173     5.936769    12.335295    -0.152188
C      3.847489     6.854025    13.063975     0.110830
C      3.105129     7.806139    13.771133    -0.182546
C      1.719498     7.775265    13.771133     0.092849
C      5.343219     6.845062    13.053522     0.115454
C      6.064803     7.898761    13.614329    -0.178127
C     -3.895391     7.839005    13.617403     0.097279
C      7.445920     5.820245    12.568965     0.110565
C      6.071727     5.793354    12.535144    -0.163010
C     -3.040342     6.702643    25.789130     0.567199
C     -2.886453     6.892867    24.295182     0.025865
C      7.437007     6.522379    23.443518    -0.111007
C      7.630414     6.683720    22.056565     0.040317
C     -2.529910     7.206586    21.505905     0.015908
C     -1.551177     7.556160    22.438431     0.036840
C     -1.705925     7.421708    23.798326    -0.115018
C     -2.360640     7.399798    20.021795    -0.003927
C     -2.804899     8.506282    19.355837     0.050230
C     -2.531404     8.741322    17.994404    -0.132782
C     -1.758259     7.840997    17.276792     0.024953
C     -1.337290     6.687704    17.913542    -0.151635
C     -1.612929     6.502460    19.253145     0.039927
C     -1.381332     8.108904    15.850793     0.558552
C     -3.967478     9.361790    27.754414     0.107940
C      0.774777     0.578638    27.708295    -0.152185
C      1.222512     1.675163    28.436975     0.110828
C      2.413618     1.477968    29.144133    -0.182552
C      3.048576     0.245996    29.144133     0.092849
C      0.499951     2.984817    28.426522     0.115451
C      1.080797     4.122175    28.987329    -0.178130
C      0.370297     5.303354    28.990403     0.097281
C     -1.405017     4.342277    27.941965     0.110571
C     -0.772025     3.122257    27.908144    -0.163007
N      8.152775     3.080427    24.114088     0.567962
N      3.542129     1.293720    24.913484     0.541277
N      4.775211     4.577318    26.066459     0.553644
N      7.403117     0.308740    26.263233     0.525480
N      5.532536     4.172968    17.646359    -0.167356
N      7.508874     0.456138    17.624837    -0.159235
N      7.187718     3.654086     8.741088     0.567961
N      2.404052     8.709452     9.540484     0.541277
N     10.116536     1.402277    10.693459     0.553642
N      5.111106     1.671179    10.890233     0.525481
N      9.399468     1.874350     2.273359    -0.167326
N      5.190056     1.834512     2.251837    -0.159208
N     -1.189516     8.633761     6.631912     0.567962
N     -0.556014     3.729777     5.832516     0.541275
N      1.739302     6.381952     4.679541     0.553643
N     -3.266128     6.650855     4.482767     0.525482
N      1.022234     6.854025    13.099641    -0.167319
N     -3.187178     6.814188    13.121163    -0.159206
N     -0.224459     8.060103    22.004912     0.567962
N      6.502195     6.273395    21.205516     0.541274
N     -3.602023     9.556993    20.052541     0.553642
N     -0.974117     5.288415    19.855767     0.525480
N     -2.844698     9.152644    28.472641    -0.167364
N     -0.868360     5.435814    28.494163    -0.159243
O      6.287579     2.174126    19.619638    -0.507496
O      4.295649     1.165244    19.916951    -0.558985
O      7.031598     4.318375    30.651610    -0.566501
O      7.250333     2.115366     0.212762    -0.508099
O      8.586225     2.825468    25.180974    -0.347367
O      8.771256     3.777582    23.360811    -0.326044
O      2.772340     0.441199    24.501487    -0.307337
O      3.301722     1.964980    25.912729    -0.351801
O      4.836870     4.661972    24.872284    -0.317378
O      4.101944     5.302358    26.764393    -0.331609
O      1.453848     9.803985    25.279361    -0.312089
O      3.015245     9.813944    26.758244    -0.336423
O      7.282795     1.582541     4.246638    -0.507476
O      1.931145     9.310001     4.543951    -0.558959
O      8.810922     3.260692    15.278610    -0.566520
O      6.771155     2.400204    15.585762    -0.508118
O      6.756637     3.913029     9.807974    -0.347387
O      7.504618     4.530509     7.987811    -0.326024
O      2.022967     7.625875     9.128487    -0.307321
O      3.108597     8.819005    10.539729    -0.351818
O     10.161440     1.496890     9.499284    -0.317362
O     -0.262146     1.157277    11.391393    -0.331621
O      4.957655     0.981992     9.906361    -0.312085
O      4.220340     2.358374    11.385244    -0.336424
O     -1.094439     6.562216    11.126362    -0.507439
O     -1.028921     4.330326    10.829049    -0.558979
O      0.433688     8.240367     0.094390    -0.566524
O     -1.606079     7.379879    30.533238    -0.508109
O     -1.620597     8.892705     5.565026    -0.347370
O     -0.872616     9.510184     7.385189    -0.326041
O     -0.937099     2.646200     6.244513    -0.307326
O      0.148531     3.839330     4.833271    -0.351808
O      1.784206     6.476566     5.873716    -0.317375
O      2.697920     6.136952     3.981607    -0.331610
O      7.917721     5.961668     5.466639    -0.312086
O      7.180406     7.338050     3.987756    -0.336426
O     -2.089655     7.153802    26.499362    -0.507481
O      7.255715     6.144920    26.202049    -0.558992
O     -1.345636     9.298050    15.467390    -0.566516
O     -1.126901     7.095042    15.160238    -0.508071
O      0.208991     7.805143    20.938026    -0.347386
O      0.394022     8.757257    22.758189    -0.326026
O      5.732406     5.420875    21.617513    -0.307329
O      6.261788     6.944655    20.206271    -0.351810
O     -3.540364     9.641648    21.246716    -0.317351
O      1.141878     0.322683    19.354607    -0.331629
O     -1.506218     4.824310    20.839639    -0.312084
O      0.055179     4.834269    19.360756    -0.336425

The following XYZ coordinates are in angstroms. Other properties are in atomic units.
The sperically averaged electron density of each atom fit to a function of the form exp(a - br)
eigen_1, eigen_2 and eigen_3 are the three eigenvalues of traceless quadrupole moment tensor
  atom number  atomic symbol              X              Y              Z     net charge C6 coefficient C8 coefficient C10 coefficient fluctuating dipole atomic polarizability isotropic forcefield polarizability              a              b squared Pearson coefficient          <r^3>          <r^4>         wp_QDO          m_QDO          q_QDO       dipole_x       dipole_y       dipole_z         dipole            Qxy            Qxz            Qyz     Q(x^2-y^2)  Q(3z^2 - R^2)        eigen_1        eigen_2        eigen_3 static polarizability      alpha(xx)      alpha(xy)      alpha(xz)      alpha(yy)      alpha(yz)      alpha(zz) atomic spin moment
            1             Ni       6.518582       2.327002      17.615921       0.585253     151.385958 0.27173298E+04  0.93587767E+05                                21.293851                           15.728411       0.565653       2.009133                    0.995843      50.465052     136.845769       0.520920       0.341396      -1.207098      -0.009326      -0.014025      -0.007863       0.018587       0.031773       0.035011       0.012939       0.056357       0.367488      -0.103747      -0.027989       0.131736             27.756879      16.528835     -10.008626      -5.511045      34.226406      -0.242313      32.515395          -0.020045
            2             Ni       7.306712       1.858514       2.242921       0.585139     151.408237 0.27178007E+04  0.93608154E+05                                21.295782                           15.729712       0.565646       2.009093                    0.995844      50.469106     136.860360       0.520901       0.341393      -1.207099      -0.007864      -0.014899      -0.007866       0.018593      -0.006361      -0.005352       0.036937      -0.083711       0.367902      -0.103684      -0.028170       0.131854             27.759503      38.591672       1.990155       2.420709      12.168320      -4.957549      32.518516          -0.020159
            3             Ni      -1.070522       6.838190      13.130079       0.585107     151.411577 0.27178802E+04  0.93611654E+05                                21.296153                           15.730002       0.565601       2.009074                    0.995844      50.469547     136.862486       0.520892       0.341396      -1.207095      -0.007865      -0.014903       0.007868       0.018597      -0.006299       0.005326      -0.036856      -0.083551       0.367952      -0.103604      -0.028220       0.131825             27.759966      38.592473       1.990202      -2.420757      12.168526       4.957592      32.518900          -0.020188
            4             Ni      -1.858652       7.306678      28.503079       0.585281     151.382926 0.27172645E+04  0.93584920E+05                                21.293564                           15.728209       0.565712       2.009153                    0.995843      50.464562     136.843842       0.520924       0.341396      -1.207099      -0.009323      -0.014023       0.007861       0.018584       0.031734      -0.035115      -0.012979       0.056356       0.367764      -0.103764      -0.028107       0.131871             27.756500      16.528625     -10.008494       5.510974      34.225952       0.242310      32.514923          -0.020218
            5              H       3.680788       1.195122      22.343118       0.143363       1.108516 0.82681882E+01  0.82640270E+02                                 1.827805                            1.725363      -1.479006       2.194739                    0.993160       3.689749      10.758161       0.453882       1.350149      -0.692746      -0.034697      -0.009469      -0.017591       0.040037      -0.004019       0.003651       0.002783       0.011073      -0.028506      -0.011340      -0.000587       0.011927              1.871245       2.119219       0.420682       0.297925       1.665186       0.199386       1.829329          -0.000006
            6              H       7.350200       2.702968      21.740497       0.146500       1.087485 0.81404263E+01  0.80604279E+02                                 1.775937                            1.691929      -1.346743       2.263369                    0.994790       3.501825       9.982228       0.469080       1.318707      -0.700668       0.029222       0.007953      -0.030424       0.042928      -0.003686      -0.013816      -0.006166       0.012276      -0.005668      -0.016473      -0.000670       0.017143              1.802227       1.860351       0.272967      -0.302807       1.553340      -0.116176       1.992992           0.000167
            7              H       5.507276       4.519553      28.541512       0.143352       1.214397 0.94040989E+01  0.95926151E+02                                 1.871392                            1.789201      -1.390141       2.240854                    0.994512       3.518566       9.971080       0.470385       1.276534      -0.710885      -0.010932       0.035295       0.022001       0.043003      -0.006348      -0.012169       0.009061      -0.018852      -0.001191      -0.017757      -0.002210       0.019967              1.894026       1.714097      -0.255390      -0.100772       2.065527       0.264553       1.902455          -0.000005
            8              H       7.507108       1.059675      28.679869       0.147997       1.116167 0.84520602E+01  0.84303239E+02                                 1.800746                            1.720903      -1.216015       2.325526                    0.996495       3.442874       9.783025       0.467351       1.313958      -0.702768       0.016619      -0.028359       0.027860       0.043089      -0.003748       0.012068      -0.010391      -0.010965      -0.007671      -0.016467      -0.001728       0.018196              1.826282       1.680431      -0.253450       0.207590       1.855092      -0.255804       1.943322           0.000131
            9              H       4.076082       3.672013      18.865746       0.106335       1.125343 0.79447046E+01  0.77913974E+02                                 1.795858                            1.652331      -1.013158       2.404284                    0.997610       3.497141       9.807505       0.484642       1.288687      -0.707202      -0.023643      -0.032345       0.029959       0.050028       0.001725      -0.014345      -0.005988       0.010121      -0.001754      -0.013808      -0.004388       0.018195              1.867664       1.516954       0.142167      -0.134531       2.358831      -0.560430       1.727205          -0.000193
           10              H       2.966901       5.632013      18.930312       0.140712       0.990838 0.70283256E+01  0.66804686E+02                                 1.651235                            1.559621      -0.845353       2.501042                    0.999470       3.241959       8.932229       0.496516       1.297829      -0.706402      -0.029592       0.001216       0.025268       0.038931      -0.000979      -0.012189      -0.004074      -0.006637      -0.001795      -0.014719       0.003496       0.011223              1.682040       2.047714      -0.215128      -0.362240       1.499206       0.015213       1.499198          -0.000068
           11              H       5.746397       7.164757      16.501378       0.117276       0.951684 0.69757381E+01  0.66874054E+02                                 1.653524                            1.587716      -1.075821       2.367287                    0.997123       3.618005      10.357807       0.471467       1.355149      -0.691563       0.015737       0.026374      -0.011800       0.032901      -0.000109      -0.007968      -0.004042      -0.006034      -0.034116      -0.015547       0.005617       0.009930              1.672618       1.526273       0.091191      -0.148532       1.847475      -0.298017       1.644107          -0.000077
           12              H       6.795203       5.126078      16.486005       0.103352       1.025814 0.73951514E+01  0.71909194E+02                                 1.742398                            1.636445      -1.050647       2.384363                    0.996700       3.641257      10.485321       0.463854       1.357960      -0.691474       0.041128      -0.001303      -0.027592       0.049543       0.003614      -0.014458      -0.004513       0.002749      -0.008810      -0.014894      -0.001742       0.016636              1.788833       2.065735      -0.183079      -0.467850       1.560467       0.115953       1.740298          -0.000205
           13              H       4.894198       9.065001      16.765794       0.132417       0.994234 0.70595471E+01  0.66909819E+02                                 1.625874                            1.540028      -0.829837       2.498204                    0.999544       3.240123       8.799617       0.512957       1.259830      -0.714499       0.035852       0.001655      -0.009975       0.037250       0.002041      -0.010943      -0.007592       0.003838      -0.035980      -0.018546       0.003343       0.015203              1.660624       2.038580      -0.180364      -0.231542       1.485635       0.038871       1.457656          -0.000074
           14              H       9.153095       1.074614      16.759645       0.102865       1.190574 0.85477480E+01  0.84652226E+02                                 1.804319                            1.668780      -1.042983       2.382656                    0.997531       3.453837       9.466819       0.506223       1.221737      -0.722820       0.028048       0.036645      -0.016886       0.049140       0.005002      -0.009192      -0.003886       0.015935      -0.028201      -0.013167      -0.004566       0.017734              1.869280       1.575962       0.212270      -0.119893       2.365761      -0.443175       1.666117          -0.000212
           15              H       0.707645       9.391668      18.555211       0.099872       1.010791 0.70881078E+01  0.68573829E+02                                 1.754847                            1.622625      -1.257120       2.284550                    0.994205       3.788709      11.080005       0.454507       1.392956      -0.683311      -0.042303       0.001262       0.022327       0.047850       0.002412      -0.009801      -0.003510       0.006671      -0.026440      -0.013695       0.000295       0.013399              1.832187       2.334483      -0.121794      -0.485499       1.532936       0.085202       1.629140          -0.000205
           16              H       1.757938       7.366932      18.585957       0.135602       0.940991 0.67799997E+01  0.64784987E+02                                 1.669275                            1.587212      -1.158601       2.347018                    0.995710       3.576467      10.351131       0.460034       1.393385      -0.684137      -0.015521      -0.027479       0.016500       0.035613      -0.000006      -0.004531      -0.005127      -0.002568      -0.021246      -0.010426       0.003078       0.007348              1.691547       1.729345       0.184890      -0.224731       1.883884      -0.254660       1.461412          -0.000078
           17              H       2.251184       8.784148       6.970118       0.143363       1.108516 0.82681898E+01  0.82640286E+02                                 1.827804                            1.725362      -1.479015       2.194734                    0.993160       3.689754      10.758174       0.453882       1.350148      -0.692746       0.008261      -0.035004      -0.017591       0.040037      -0.006832       0.000700       0.004536       0.000731      -0.028508      -0.011340      -0.000587       0.011928              1.871243       1.415688       0.038013       0.032798       2.368714       0.356984       1.829328          -0.000007
           18              H       7.239621       2.768700       6.367497       0.146500       1.087485 0.81404293E+01  0.80604312E+02                                 1.775936                            1.691929      -1.346752       2.263364                    0.994789       3.501827       9.982232       0.469080       1.318706      -0.700668      -0.006977       0.029470      -0.030424       0.042928      -0.007156       0.001185      -0.015084      -0.000482      -0.005668      -0.016473      -0.000670       0.017143              1.802227       1.394282       0.019459       0.042630       2.019407      -0.321514       1.992992           0.000166
           19              H       9.715999       2.017765      13.168512       0.143355       1.214360 0.94037448E+01  0.95921666E+02                                 1.871360                            1.789172      -1.390095       2.240879                    0.994513       3.518506       9.970875       0.470387       1.276540      -0.710884       0.036229       0.007262       0.022001       0.043004       0.004463       0.013774      -0.006360       0.020902      -0.001191      -0.017757      -0.002210       0.019967              1.893993       2.199648       0.008737       0.280544       1.579911       0.037883       1.902421          -0.000005
           20              H       5.721082       2.121342      13.306869       0.147998       1.116163 0.84520215E+01  0.84302781E+02                                 1.800745                            1.720902      -1.216007       2.325531                    0.996495       3.442862       9.782996       0.467350       1.313962      -0.702767      -0.032854       0.001048       0.027861       0.043089       0.002566      -0.014894       0.005637       0.012252      -0.007672      -0.016467      -0.001728       0.018196              1.826281       2.027983      -0.064407      -0.323904       1.507539       0.060132       1.943320           0.000130
           21              H       9.655320       0.355549       3.492746       0.106334       1.125362 0.79448785E+01  0.77916182E+02                                 1.795885                            1.652353      -1.013182       2.404273                    0.997609       3.497184       9.807689       0.484636       1.288694      -0.707200      -0.017117      -0.036225       0.029959       0.050028      -0.003312       0.001594      -0.015463      -0.008396      -0.001754      -0.013808      -0.004388       0.018195              1.867692       2.047309       0.430632      -0.428043       1.828538      -0.385971       1.727230          -0.000193
           22              H       0.569785       0.317703       3.557312       0.140712       0.990833 0.70282808E+01  0.66804144E+02                                 1.651228                            1.559615      -0.845350       2.501044                    0.999470       3.241951       8.932195       0.496518       1.297828      -0.706402       0.015207      -0.025415       0.025268       0.038931       0.002254       0.002245      -0.012654       0.005250      -0.001795      -0.014719       0.003496       0.011223              1.682033       1.805027      -0.347127       0.186447       1.741879      -0.310941       1.499192          -0.000067
           23              H       0.588145       3.491748       1.128378       0.117275       0.951688 0.69757742E+01  0.66874488E+02                                 1.653528                            1.587720      -1.075826       2.367283                    0.997123       3.618015      10.357843       0.471467       1.355148      -0.691563       0.015649       0.026427      -0.011800       0.032901       0.002474       0.000257      -0.008931       0.003461      -0.034116      -0.015547       0.005617       0.009930              1.672623       1.697594       0.184375      -0.190825       1.676164      -0.272878       1.644111          -0.000077
           24              H      -1.703890       3.438964       1.113005       0.103350       1.025829 0.73952886E+01  0.71910942E+02                                 1.742421                            1.636465      -1.050677       2.384348                    0.996699       3.641307      10.485533       0.463849       1.357968      -0.691472      -0.020796       0.035507      -0.027592       0.049543       0.000810       0.002944      -0.014857      -0.007561      -0.008810      -0.014894      -0.001742       0.016636              1.788857       1.829543      -0.311570       0.325414       1.796708      -0.355589       1.740320          -0.000205
           25              H       2.664627       3.651098       1.392794       0.132417       0.994235 0.70595557E+01  0.66909926E+02                                 1.625875                            1.540029      -0.829842       2.498202                    0.999544       3.240126       8.799629       0.512957       1.259830      -0.714499      -0.015676       0.032285      -0.009975       0.037250      -0.000502      -0.001441      -0.013241      -0.005512      -0.035981      -0.018546       0.003343       0.015203              1.660625       1.763295      -0.330102       0.144782       1.760924      -0.184827       1.457657          -0.000074
           26              H       4.947723       3.574411       1.386645       0.102864       1.190612 0.85480872E+01  0.84656535E+02                                 1.804365                            1.668819      -1.043028       2.382634                    0.997531       3.453902       9.467090       0.506213       1.221746      -0.722818       0.018789       0.042149      -0.016887       0.049140      -0.003971       0.000977      -0.009931      -0.017058      -0.028200      -0.013167      -0.004567       0.017735              1.869330       2.007302       0.446874      -0.332038       1.934529      -0.317091       1.666158          -0.000212
           27              H       4.952001       0.129472       3.182211       0.099870       1.010797 0.70881598E+01  0.68574489E+02                                 1.754856                            1.622633      -1.257134       2.284543                    0.994205       3.788735      11.080110       0.454505       1.392959      -0.683310       0.021322      -0.036558       0.022326       0.047850      -0.001489       0.001600      -0.010287      -0.007675      -0.026439      -0.013695       0.000295       0.013400              1.832196       1.818193      -0.402627       0.306830       2.049248      -0.385782       1.629148          -0.000205
           28              H       2.671505       0.084654       3.212957       0.135601       0.940996 0.67800384E+01  0.64785447E+02                                 1.669280                            1.587216      -1.158602       2.347017                    0.995710       3.576477      10.351166       0.460034       1.393385      -0.684137      -0.016723      -0.026765       0.016500       0.035613       0.001074      -0.002339      -0.006430       0.001406      -0.021247      -0.010426       0.003078       0.007348              1.691552       1.693394       0.165333      -0.116328       1.919846      -0.319099       1.461415          -0.000078
           29              H      -0.708882       3.804472       8.402882       0.143364       1.108515 0.82681831E+01  0.82640214E+02                                 1.827804                            1.725362      -1.479013       2.194736                    0.993160       3.689751      10.758170       0.453882       1.350149      -0.692746       0.008261      -0.035004       0.017591       0.040037      -0.006832      -0.000700      -0.004536       0.000732      -0.028508      -0.011340      -0.000587       0.011928              1.871244       1.415689       0.038013      -0.032798       2.368715      -0.356984       1.829328          -0.000006
           30              H      -1.137613       7.748375       9.005503       0.146500       1.087490 0.81404734E+01  0.80604874E+02                                 1.775942                            1.691934      -1.346758       2.263361                    0.994789       3.501835       9.982269       0.469079       1.318708      -0.700667      -0.006977       0.029470       0.030424       0.042928      -0.007156      -0.001185       0.015084      -0.000482      -0.005671      -0.016474      -0.000670       0.017144              1.802233       1.394286       0.019459      -0.042631       2.019416       0.321516       1.992999           0.000167
           31              H       1.338765       6.997440       2.204488       0.143355       1.214367 0.94038215E+01  0.95922676E+02                                 1.871369                            1.789181      -1.390115       2.240871                    0.994512       3.518521       9.970940       0.470385       1.276543      -0.710884       0.036230       0.007261      -0.022001       0.043004       0.004463      -0.013774       0.006360       0.020903      -0.001190      -0.017757      -0.002211       0.019968              1.894003       2.199659       0.008737      -0.280544       1.579919      -0.037883       1.902431          -0.000005
           32              H      -2.656152       7.101017       2.066131       0.147998       1.116181 0.84522010E+01  0.84305075E+02                                 1.800768                            1.720923      -1.216029       2.325520                    0.996494       3.442897       9.783146       0.467345       1.313967      -0.702766      -0.032854       0.001049      -0.027860       0.043089       0.002565       0.014894      -0.005637       0.012253      -0.007674      -0.016467      -0.001729       0.018196              1.826305       2.028011      -0.064408       0.323910       1.507556      -0.060132       1.943347           0.000131
           33              H       1.278086       5.335224      11.880254       0.106336       1.125346 0.79447435E+01  0.77914547E+02                                 1.795871                            1.652342      -1.013167       2.404282                    0.997610       3.497155       9.807596       0.484637       1.288698      -0.707199      -0.017118      -0.036225      -0.029958       0.050028      -0.003311      -0.001594       0.015463      -0.008395      -0.001756      -0.013808      -0.004387       0.018195              1.867678       2.047292       0.430627       0.428038       1.828524       0.385967       1.727217          -0.000193
           34              H       3.529851       5.297379      11.815688       0.140713       0.990830 0.70282604E+01  0.66803912E+02                                 1.651227                            1.559614      -0.845354       2.501043                    0.999470       3.241947       8.932186       0.496517       1.297829      -0.706402       0.015207      -0.025415      -0.025268       0.038931       0.002254      -0.002245       0.012654       0.005250      -0.001795      -0.014719       0.003496       0.011223              1.682031       1.805025      -0.347126      -0.186447       1.741877       0.310941       1.499192          -0.000067
           35              H       3.548211       8.471424      14.244622       0.117276       0.951688 0.69757702E+01  0.66874449E+02                                 1.653529                            1.587721      -1.075830       2.367282                    0.997123       3.618013      10.357842       0.471466       1.355150      -0.691563       0.015649       0.026426       0.011801       0.032901       0.002474      -0.000257       0.008931       0.003462      -0.034116      -0.015547       0.005617       0.009930              1.672623       1.697593       0.184374       0.190825       1.676165       0.272878       1.644112          -0.000077
           36              H       1.256176       8.418639      14.259995       0.103352       1.025816 0.73951624E+01  0.71909359E+02                                 1.742402                            1.636449      -1.050655       2.384360                    0.996700       3.641264      10.485360       0.463853       1.357964      -0.691473      -0.020797       0.035507       0.027592       0.049543       0.000810      -0.002944       0.014857      -0.007560      -0.008812      -0.014894      -0.001741       0.016636              1.788838       1.829522      -0.311566      -0.325409       1.796689       0.355584       1.740302          -0.000205
           37              H       5.624693       8.630774      13.980206       0.132418       0.994233 0.70595371E+01  0.66909708E+02                                 1.625873                            1.540028      -0.829844       2.498202                    0.999544       3.240120       8.799611       0.512957       1.259831      -0.714499      -0.015677       0.032285       0.009975       0.037250      -0.000502       0.001441       0.013241      -0.005512      -0.035981      -0.018546       0.003343       0.015203              1.660623       1.763292      -0.330101      -0.144781       1.760923       0.184827       1.457656          -0.000074
           38              H      -3.429511       8.554087      13.986355       0.102867       1.190594 0.85479298E+01  0.84654568E+02                                 1.804346                            1.668803      -1.043012       2.382644                    0.997531       3.453870       9.466973       0.506216       1.221745      -0.722818       0.018789       0.042149       0.016886       0.049140      -0.003971      -0.000977       0.009931      -0.017058      -0.028201      -0.013167      -0.004567       0.017734              1.869309       2.007278       0.446867       0.332032       1.934509       0.317086       1.666141          -0.000212
           39              H       7.912067       5.109147      12.190789       0.099873       1.010784 0.70880516E+01  0.68573158E+02                                 1.754841                            1.622620      -1.257118       2.284552                    0.994205       3.788696      11.079961       0.454507       1.392958      -0.683311       0.021323      -0.036558      -0.022326       0.047850      -0.001489      -0.001599       0.010288      -0.007673      -0.026440      -0.013695       0.000296       0.013399              1.832180       1.818176      -0.402623      -0.306826       2.049230       0.385778       1.629135          -0.000205
           40              H       5.631571       5.064330      12.160043       0.135603       0.940990 0.67799829E+01  0.64784773E+02                                 1.669271                            1.587208      -1.158603       2.347017                    0.995710       3.576462      10.351105       0.460035       1.393383      -0.684138      -0.016723      -0.026765      -0.016500       0.035613       0.001074       0.002339       0.006430       0.001406      -0.021246      -0.010426       0.003078       0.007348              1.691543       1.693385       0.165332       0.116327       1.919835       0.319097       1.461409          -0.000078
           41              H       6.640854       6.174798      23.775882       0.143364       1.108501 0.82680490E+01  0.82638520E+02                                 1.827788                            1.725348      -1.478997       2.194744                    0.993161       3.689724      10.758060       0.453884       1.350149      -0.692746      -0.034697      -0.009469       0.017592       0.040038      -0.004019      -0.003651      -0.002783       0.011074      -0.028506      -0.011340      -0.000588       0.011928              1.871227       2.119197       0.420676      -0.297920       1.665171      -0.199383       1.829312          -0.000006
           42              H      -1.027034       7.682643      24.378503       0.146498       1.087507 0.81406322E+01  0.80606800E+02                                 1.775957                            1.691947      -1.346772       2.263353                    0.994789       3.501861       9.982349       0.469079       1.318702      -0.700668       0.029221       0.007952       0.030424       0.042927      -0.003686       0.013816       0.006166       0.012276      -0.005670      -0.016473      -0.000670       0.017143              1.802248       1.860373       0.272972       0.302813       1.553356       0.116179       1.993016           0.000167
           43              H      -2.869958       9.499229      17.577488       0.143354       1.214368 0.94038149E+01  0.95922526E+02                                 1.871363                            1.789175      -1.390114       2.240869                    0.994513       3.518522       9.970916       0.470389       1.276535      -0.710885      -0.010932       0.035295      -0.022001       0.043004      -0.006349       0.012169      -0.009061      -0.018852      -0.001191      -0.017757      -0.002210       0.019967              1.893996       1.714072      -0.255384       0.100770       2.065493      -0.264547       1.902424          -0.000005
           44              H      -0.870126       6.039350      17.439131       0.147998       1.116164 0.84520343E+01  0.84302931E+02                                 1.800745                            1.720902      -1.216014       2.325527                    0.996495       3.442866       9.783005       0.467350       1.313961      -0.702767       0.016620      -0.028360      -0.027860       0.043089      -0.003749      -0.012068       0.010391      -0.010965      -0.007673      -0.016468      -0.001729       0.018196              1.826281       1.680430      -0.253450      -0.207590       1.855091       0.255804       1.943321           0.000131
           45              H      -4.301152       8.651688      27.253254       0.106335       1.125347 0.79447412E+01  0.77914430E+02                                 1.795864                            1.652335      -1.013172       2.404278                    0.997610       3.497147       9.807531       0.484641       1.288688      -0.707201      -0.023643      -0.032346      -0.029959       0.050028       0.001725       0.014345       0.005988       0.010121      -0.001753      -0.013808      -0.004388       0.018195              1.867670       1.516958       0.142168       0.134532       2.358841       0.560434       1.727211          -0.000193
           46              H       0.006835       0.652337      27.188688       0.140713       0.990829 0.70282524E+01  0.66803830E+02                                 1.651227                            1.559614      -0.845348       2.501046                    0.999470       3.241944       8.932183       0.496517       1.297832      -0.706401      -0.029592       0.001215      -0.025269       0.038931      -0.000979       0.012189       0.004074      -0.006637      -0.001795      -0.014719       0.003496       0.011223              1.682032       2.047704      -0.215127       0.362237       1.499200      -0.015213       1.499192          -0.000067
           47              H       2.786331       2.185082      29.617622       0.117277       0.951679 0.69756915E+01  0.66873504E+02                                 1.653519                            1.587712      -1.075816       2.367290                    0.997123       3.617994      10.357772       0.471467       1.355151      -0.691562       0.015738       0.026374       0.011800       0.032902      -0.000108       0.007968       0.004042      -0.006034      -0.034116      -0.015547       0.005617       0.009930              1.672613       1.526269       0.091190       0.148532       1.847469       0.298015       1.644102          -0.000077
           48              H       3.835137       0.146402      29.632995       0.103351       1.025825 0.73952455E+01  0.71910381E+02                                 1.742413                            1.636458      -1.050670       2.384351                    0.996700       3.641288      10.485450       0.463851       1.357964      -0.691473       0.041128      -0.001303       0.027592       0.049543       0.003614       0.014458       0.004513       0.002749      -0.008809      -0.014894      -0.001742       0.016636              1.788849       2.065755      -0.183082       0.467857       1.560479      -0.115955       1.740313          -0.000205
           49              H       1.934132       4.085326      29.353206       0.132418       0.994232 0.70595315E+01  0.66909652E+02                                 1.625873                            1.540028      -0.829836       2.498205                    0.999544       3.240120       8.799615       0.512957       1.259832      -0.714498       0.035852       0.001655       0.009975       0.037251       0.002041       0.010944       0.007592       0.003838      -0.035980      -0.018546       0.003343       0.015203              1.660623       2.038579      -0.180364       0.231542       1.485635      -0.038871       1.457656          -0.000074
           50              H       0.775861       6.054289      29.359355       0.102865       1.190578 0.85477749E+01  0.84652546E+02                                 1.804321                            1.668782      -1.042997       2.382649                    0.997531       3.453841       9.466828       0.506223       1.221735      -0.722820       0.028048       0.036645       0.016886       0.049140       0.005002       0.009192       0.003886       0.015934      -0.028199      -0.013167      -0.004566       0.017733              1.869282       1.575963       0.212271       0.119894       2.365765       0.443177       1.666118          -0.000212
           51              H      -2.252421       4.411992      27.563789       0.099871       1.010797 0.70881623E+01  0.68574508E+02                                 1.754856                            1.622633      -1.257135       2.284542                    0.994205       3.788728      11.080083       0.454505       1.392958      -0.683311      -0.042302       0.001263      -0.022327       0.047850       0.002412       0.009801       0.003510       0.006671      -0.026439      -0.013694       0.000295       0.013400              1.832196       2.334498      -0.121795       0.485503       1.532943      -0.085203       1.629148          -0.000205
           52              H      -1.202128       2.387256      27.533043       0.135602       0.940993 0.67800197E+01  0.64785222E+02                                 1.669277                            1.587213      -1.158603       2.347017                    0.995710       3.576470      10.351141       0.460034       1.393385      -0.684137      -0.015522      -0.027479      -0.016500       0.035613      -0.000006       0.004531       0.005127      -0.002567      -0.021247      -0.010426       0.003078       0.007348              1.691549       1.729346       0.184890       0.224731       1.883887       0.254660       1.461413          -0.000078
           53              C       5.336892       1.722968      20.329870       0.567200      24.214113 0.26355305E+03  0.55283149E+04                                 7.726041                            5.765815      -0.005005       2.053287                    0.999514      22.713215      63.952860       0.617301       0.473026      -1.019458       0.012844      -0.000362      -0.056055       0.057509      -0.060970      -0.004627      -0.011066      -0.063445      -0.181395      -0.064401      -0.034875       0.099275              9.118788       7.592440       2.362481      -0.303348       6.272954       0.446540      13.490970          -0.000394
           54              C       5.490781       1.913191      21.823818       0.025861      36.442943 0.42645804E+03  0.99411145E+04                                 9.674237                            6.946859      -0.065900       1.999641                    0.998985      26.680004      75.460549       0.619178       0.424357      -1.063104       0.002013       0.006645       0.040374       0.040967      -0.009400      -0.002710      -0.005603      -0.003304      -0.117756      -0.039990       0.010723       0.029267             11.880723       9.758203       3.055977       0.518378       6.875103       1.385105      19.008864          -0.000384
           55              C       4.476941       1.542703      22.675482      -0.111001      34.217800 0.44942786E+03  0.10743739E+05                                 9.433115                            7.268070      -0.251055       1.899174                    0.999016      30.016881      89.430724       0.581301       0.440767      -1.040436       0.008505       0.016523      -0.003649       0.018938      -0.058622       0.022001       0.006034      -0.058200      -0.173411      -0.071679      -0.022951       0.094630             10.829257       9.559892       2.731509      -0.809207       6.615309       0.737564      16.312568           0.000324
           56              C       4.670348       1.704045      24.062435       0.040323      38.136201 0.46288854E+03  0.11035122E+05                                10.007753                            7.320074      -0.211821       1.937194                    0.999019      27.590476      79.417158       0.591861       0.434096      -1.055043      -0.013830      -0.003164      -0.004630       0.014923      -0.006532      -0.029945      -0.010641       0.013731       0.001940      -0.032470      -0.001352       0.033823             11.946666      12.648023       3.874698      -0.193512       7.110436       1.340125      16.081540           0.000120
           57              C       5.847324       2.226911      24.613095       0.015914      40.440921 0.48265302E+03  0.11706966E+05                                10.691935                            7.698314      -0.392253       1.858834                    0.998459      29.313335      87.030743       0.548415       0.460455      -1.032526       0.006602       0.006212       0.031830       0.033095      -0.023729       0.014026       0.005438      -0.049912       0.087612      -0.051831       0.019832       0.031998             13.068638      11.894954       3.246975       0.924429       7.576409       1.510420      19.734551           0.000028
           58              C       6.826057       2.576484      23.680569       0.036839      36.851713 0.44749548E+03  0.10588625E+05                                 9.805440                            7.216509      -0.138705       1.967119                    0.999091      27.348817      78.676986       0.593141       0.436412      -1.052617       0.003157       0.005230      -0.005603       0.008289       0.004774       0.024790       0.011177       0.010859      -0.054776      -0.033203       0.001941       0.031263             11.664293      12.182448       3.751902       0.434342       6.865314       0.543443      15.945116          -0.000100
           59              C       6.671309       2.442033      22.320674      -0.115027      34.598963 0.44171551E+03  0.10514781E+05                                 9.486461                            7.203873      -0.245092       1.900511                    0.999152      29.944595      89.054567       0.584020       0.440576      -1.040450      -0.014976      -0.011699      -0.004229       0.019469      -0.066730      -0.027747      -0.010339      -0.053614      -0.117302      -0.075378      -0.016475       0.091852             11.008122       9.977537       3.260660       2.235651       6.973616       1.743856      16.073214           0.000295
           60              C       6.016594       2.420122      26.097205      -0.003927      38.430882 0.47432836E+03  0.11469150E+05                                10.316519                            7.597343      -0.475288       1.834028                    0.998274      29.429861      87.589933       0.555109       0.456327      -1.033587      -0.005276      -0.008560      -0.036806       0.038155       0.045962       0.005696      -0.000003       0.031683       0.066135      -0.059772       0.020894       0.038878             12.343791       7.764296      -2.132890       2.162664      10.297570       1.600746      18.969506           0.000197
           61              C       5.572335       3.526606      26.763163       0.050232      36.143453 0.46648417E+03  0.11181428E+05                                 9.730262                            7.403288      -0.285920       1.911784                    0.999092      27.951814      81.603441       0.579965       0.440599      -1.047457       0.004093       0.020581       0.006001       0.021825      -0.003609       0.000822      -0.023309       0.012323      -0.007560      -0.027172       0.006805       0.020367             11.214269       7.440614      -2.714726       1.915993      11.163987       0.849035      15.038205           0.000061
           62              C       5.845830       3.761647      28.124596      -0.132774      34.590659 0.46534830E+03  0.11222189E+05                                 9.475679                            7.387827      -0.246995       1.892497                    0.999074      30.616144      91.633373       0.577458       0.439832      -1.040930       0.021262      -0.001829      -0.007414       0.022592       0.041812      -0.041835       0.005866       0.012459      -0.090138      -0.063939      -0.002420       0.066359             10.850635       7.569282      -2.053029       2.790807       8.740290      -0.671999      16.242331           0.000547
           63              C       6.618975       2.861322      28.842208       0.024955      36.083709 0.42632042E+03  0.99243840E+04                                 9.550311                            6.904347       0.086830       2.044134                    0.999385      26.627168      74.945617       0.627478       0.419315      -1.067652      -0.000646      -0.004751      -0.037971       0.038273       0.006766      -0.016465      -0.015616      -0.026496      -0.086047      -0.038124       0.002839       0.035285             11.881349       7.173995      -1.537694       3.204773       8.604924       0.972444      19.865129          -0.000318
           64              C       7.039944       1.708029      28.205458      -0.151636      33.827312 0.45418675E+03  0.10880360E+05                                 9.297606                            7.276531      -0.136274       1.930035                    0.999194      30.385958      90.468752       0.584860       0.437165      -1.043126      -0.009282       0.013612       0.008738       0.018650       0.042092      -0.007528      -0.042719       0.038063      -0.090936      -0.066046      -0.004832       0.070879             10.634237       6.435988      -1.403640       1.213816       9.023535       2.218621      16.443189           0.000307
           65              C       6.764305       1.522785      26.865855       0.039927      36.405702 0.46079285E+03  0.10972647E+05                                 9.654331                            7.272633      -0.027218       1.986843                    0.999400      27.782478      79.922842       0.597574       0.430436      -1.057284       0.006879      -0.004779       0.000320       0.008382       0.002245      -0.000215       0.028209      -0.034673      -0.034001      -0.027294      -0.011631       0.038925             11.227599       7.316765      -2.783006       1.860536      10.507751       1.018159      15.858282          -0.000143
           66              C       6.995902       3.129228      30.268207       0.558557      24.138488 0.26583238E+03  0.55878647E+04                                 7.723497                            5.790182      -0.091919       2.020248                    0.999406      22.883732      64.490236       0.616113       0.472942      -1.019554       0.023240      -0.008843       0.048669       0.054653      -0.008751      -0.037324      -0.005598       0.134049      -0.138846      -0.059573      -0.040485       0.100058              9.247465       5.209543       0.263509       1.945487       8.033549      -0.376395      14.499304          -0.000364
           67              C       4.409756       4.382114      18.364586       0.107934      26.194621 0.32313232E+03  0.70885590E+04                                 7.851311                            6.112840       0.024470       2.034300                    0.999260      25.702389      72.534165       0.643860       0.433648      -1.048290       0.035824       0.014722      -0.025367       0.046298       0.035616       0.005743       0.002375       0.045363       0.081575      -0.055827       0.021695       0.034131              8.936872       8.262800      -2.952847      -1.702914      12.279376      -1.388086       6.268441          -0.000235
           68              C       3.734843       5.558314      18.410705      -0.152179      32.042753 0.42115302E+03  0.98425648E+04                                 8.865576                            6.916619       0.039749       2.002284                    0.998970      28.898277      83.372867       0.615260       0.425970      -1.056076       0.005981      -0.003881       0.011913       0.013883       0.013139      -0.006851       0.009724       0.023006       0.031994      -0.026484       0.010854       0.015630             10.106768       9.507480      -3.754788      -1.365639      14.339645      -1.762191       6.473178          -0.000881
           69              C       4.182578       6.654838      17.682025       0.110838      34.712255 0.41051386E+03  0.94769876E+04                                 9.405631                            6.842266      -0.126473       1.978234                    0.999136      26.136535      73.521672       0.620384       0.427665      -1.061236       0.010591       0.001604       0.013867       0.017522       0.008863       0.001994       0.009170       0.005184      -0.025628      -0.014362      -0.001383       0.015746             11.635977      11.658533      -6.089900      -1.569048      16.371733      -1.371587       6.877664           0.000386
           70              C       5.373684       6.457643      16.974867      -0.182550      33.606508 0.47736350E+03  0.11523876E+05                                 9.187145                            7.395601       0.002848       1.974756                    0.998825      30.271064      89.080886       0.590511       0.429664      -1.052638       0.010800      -0.005731       0.020836       0.024158       0.023774       0.006218       0.002485      -0.021940      -0.013865      -0.024653      -0.004721       0.029373             10.382397      10.886570      -4.113002      -2.182787      12.868626      -0.586896       7.391995          -0.000930
           71              C       6.008642       5.225671      16.974867       0.092840      26.256382 0.34262141E+03  0.76323891E+04                                 7.867915                            6.305980       0.157166       2.070510                    0.999544      26.229273      74.765619       0.631740       0.435233      -1.046587      -0.030411      -0.019163       0.029163       0.046288       0.027940       0.006038       0.017751       0.044703       0.068584      -0.049759       0.011964       0.037795              8.798098       8.058305      -2.250737      -2.040730      11.726312      -1.060459       6.609677          -0.000178
           72              C       3.460017       7.964493      17.692478       0.115459      34.292110 0.39581308E+03  0.90448167E+04                                 9.302989                            6.699346       0.032548       2.033178                    0.999355      25.733155      71.762490       0.630363       0.425212      -1.063922       0.005322       0.007839       0.019290       0.021491       0.001945       0.005056      -0.001446      -0.000952       0.019855      -0.007126      -0.001578       0.008704             11.583992      12.907314      -5.831393      -1.734629      15.761966      -0.939006       6.082696           0.000370
           73              C       4.040863       9.101851      17.131671      -0.178125      32.347135 0.43740227E+03  0.10273737E+05                                 8.790109                            6.961551       0.285144       2.071758                    0.999653      29.027533      82.745440       0.627620       0.415492      -1.067408       0.009785       0.010826       0.023712       0.027843       0.007121      -0.003608       0.000531       0.033864       0.008436      -0.019843       0.002090       0.017753              9.991641       9.928147      -3.397474      -1.076168      13.976220      -1.359114       6.070556          -0.001043
           74              C       8.747531       0.323679      17.128597       0.097275      25.751645 0.31617154E+03  0.68719184E+04                                 7.643619                            5.967083       0.329296       2.129911                    0.999796      25.396205      70.454899       0.667296       0.422311      -1.059292      -0.031504      -0.014764       0.034679       0.049124       0.033833       0.015724       0.000338       0.031750       0.092828      -0.053651       0.012567       0.041084              8.712721       8.950944      -2.647466      -1.516434      11.619678      -1.188894       5.567540          -0.000213
           75              C       1.555049       9.321953      18.177035       0.110562      26.689634 0.33889215E+03  0.75406250E+04                                 8.037828                            6.330239      -0.026540       2.020643                    0.998618      25.998115      74.448347       0.620798       0.443415      -1.040077       0.039517       0.024536      -0.009896       0.047556       0.020367       0.017591       0.017221       0.039203       0.103091      -0.046567      -0.002492       0.049058              9.090976       9.715339      -1.859905      -2.437921      11.576740      -0.890485       5.980849          -0.000193
           76              C       2.188041       8.101932      18.210856      -0.163004      33.088639 0.43231573E+03  0.10173217E+05                                 9.060117                            7.000439       0.114448       2.025489                    0.998972      29.115795      84.384234       0.612305       0.425090      -1.056261       0.004123       0.010429       0.012525       0.016812       0.015578       0.021626       0.000862      -0.014766       0.048561      -0.032394       0.002964       0.029430             10.494026      13.079410      -4.038669      -2.684953      12.282997      -0.275615       6.119670          -0.001013
           77              C       7.340726       0.531829       4.956870       0.567189      24.214505 0.26355758E+03  0.55284384E+04                                 7.726131                            5.765869      -0.005037       2.053272                    0.999514      22.713507      63.954018       0.617296       0.473026      -1.019457      -0.006455       0.011110      -0.056055       0.057509      -0.006499      -0.007510      -0.009354       0.136844      -0.181387      -0.064399      -0.034875       0.099274              9.118908       4.590982       0.729891       0.537220       9.274563      -0.053126      13.491181          -0.000404
           78              C       7.434299       0.757907       6.450818       0.025865      36.443008 0.42645798E+03  0.99411150E+04                                 9.674257                            6.946862      -0.065901       1.999641                    0.998985      26.680004      75.460610       0.619177       0.424358      -1.063103       0.004876       0.004942       0.040373       0.040966      -0.003721      -0.003626      -0.005057       0.017580      -0.117758      -0.039990       0.010722       0.029268             11.880762       4.967897       0.450390       0.969072      11.665424       1.117196      19.008966          -0.000380
           79              C       2.176104       9.649615       7.302482      -0.111001      34.217879 0.44942872E+03  0.10743766E+05                                 9.433138                            7.268082      -0.251067       1.899170                    0.999016      30.016923      89.430933       0.581300       0.440768      -1.040436       0.010452       0.015366      -0.003649       0.018939      -0.007425      -0.005212       0.022210       0.130052      -0.173413      -0.071680      -0.022951       0.094632             10.829288       4.994531       0.248276       1.034577      11.180693      -0.358450      16.312640           0.000323
           80              C       2.225422       9.896607       8.689435       0.040320      38.136226 0.46288883E+03  0.11035129E+05                                10.007751                            7.320071      -0.211820       1.937194                    0.999019      27.590484      79.417134       0.591862       0.434095      -1.055044       0.003829      -0.013660      -0.004631       0.014923      -0.009313       0.004961      -0.031390       0.003506       0.001939      -0.032471      -0.001352       0.033823             11.946664       5.121964      -0.218940       1.269709      14.636469       0.470327      16.081560           0.000120
           81              C       7.539525       1.221016       9.240095       0.015911      40.441010 0.48265478E+03  0.11707016E+05                                10.691938                            7.698319      -0.392234       1.858839                    0.998459      29.313366      87.030790       0.548416       0.460454      -1.032527       0.002303       0.008767       0.031830       0.033096       0.008057      -0.001924       0.014920       0.066959       0.087613      -0.051830       0.019831       0.031999             13.068635       5.836582      -0.048343       0.885133      13.634786       1.533778      19.734536           0.000027
           82              C       7.378955       2.247826       8.307569       0.036840      36.851704 0.44749519E+03  0.10588618E+05                                 9.805444                            7.216510      -0.138718       1.967116                    0.999091      27.348804      78.676972       0.593141       0.436413      -1.052616       0.003087       0.005273      -0.005603       0.008290      -0.001964      -0.002029       0.027118      -0.013914      -0.054777      -0.033204       0.001942       0.031262             11.664300       4.929598      -0.193128       0.269853      14.118170       0.641248      15.945132          -0.000100
           83              C       7.334786       2.047643       6.947674      -0.115025      34.598980 0.44171545E+03  0.10514779E+05                                 9.486465                            7.203872      -0.245101       1.900509                    0.999152      29.944589      89.054552       0.584020       0.440576      -1.040450      -0.003123      -0.018745      -0.004229       0.019468      -0.013756       0.004175      -0.029315       0.141171      -0.117302      -0.075378      -0.016474       0.091852             11.008134       4.922160       0.510898       0.463670      12.028986       2.797192      16.073255           0.000294
           84              C       7.628374       1.462033      10.724205      -0.003930      38.430826 0.47432812E+03  0.11469142E+05                                10.316505                            7.597340      -0.475283       1.834030                    0.998274      29.429846      87.589856       0.555109       0.456326      -1.033587      -0.004999      -0.008726      -0.036806       0.038155       0.011677      -0.002725       0.005002      -0.094383       0.066135      -0.059772       0.020894       0.038877             12.343763      11.509727      -0.095642       0.372839       6.552128       2.664662      18.969435           0.000199
           85              C       8.812649       1.600468      11.390163       0.050230      36.143371 0.46648354E+03  0.11181407E+05                                 9.730238                            7.403278      -0.285913       1.911787                    0.999092      27.951794      81.603308       0.579966       0.440599      -1.047458       0.016124       0.013429       0.006001       0.021825      -0.007133      -0.020868      -0.010415      -0.000635      -0.007559      -0.027171       0.006804       0.020368             11.214228      12.592863       0.087736      -0.169641       6.011708       2.088792      15.038113           0.000061
           86              C       8.888442       1.953029      12.751596      -0.132777      34.590549 0.46534782E+03  0.11222169E+05                                 9.475647                            7.387817      -0.246972       1.892506                    0.999074      30.616037      91.632847       0.577459       0.439831      -1.040931      -0.011766       0.017804      -0.007414       0.022591       0.017492       0.025143      -0.033947      -0.076970      -0.090140      -0.063939      -0.002419       0.066358             10.850580      10.196389      -0.624044      -1.923801       6.113130       2.130500      16.242221           0.000547
           87              C       7.728120       2.202013      13.469208       0.024953      36.083547 0.42631978E+03  0.99243618E+04                                 9.550270                            6.904338       0.086842       2.044137                    0.999385      26.627127      74.945384       0.627479       0.419314      -1.067653      -0.003866      -0.002841      -0.037971       0.038273       0.014799      -0.005853      -0.021926       0.003039      -0.086048      -0.038124       0.002838       0.035287             11.881271       9.569066      -0.234921      -0.677017       6.209797       3.279885      19.864949          -0.000320
           88              C       6.513854       2.020752      12.832458      -0.151632      33.827119 0.45418419E+03  0.10880282E+05                                 9.297571                            7.276511      -0.136270       1.930038                    0.999194      30.385853      90.468358       0.584861       0.437165      -1.043126       0.016393      -0.001653       0.008740       0.018650       0.006895      -0.033929      -0.027025      -0.091354      -0.090936      -0.066045      -0.004833       0.070879             10.634185       9.611081       0.323396       1.368969       5.848395       2.126370      16.443078           0.000308
           89              C       6.482830       1.690102      11.492855       0.039928      36.405610 0.46079198E+03  0.10972623E+05                                 9.654321                            7.272632      -0.027206       1.986848                    0.999400      27.782439      79.922743       0.597573       0.430437      -1.057284      -0.007486       0.003757       0.000321       0.008382       0.015773       0.024882       0.013289       0.015071      -0.034002      -0.027293      -0.011630       0.038924             11.227579      12.115505      -0.172831       0.005407       5.708997       2.120887      15.858234          -0.000142
           90              C       7.783362       2.661139      14.895207       0.558562      24.138189 0.26582918E+03  0.55877734E+04                                 7.723409                            5.790132      -0.091887       2.020261                    0.999406      22.883488      64.489141       0.616119       0.472939      -1.019557      -0.018873       0.016190       0.048670       0.054654      -0.061020       0.012918      -0.035462      -0.058148      -0.138849      -0.059572      -0.040486       0.100058              9.247338       7.167519       1.328538      -1.260201       6.075446       1.529161      14.499050          -0.000356
           91              C      10.119679       0.987968       2.991586       0.107930      26.194927 0.32313603E+03  0.70886665E+04                                 7.851391                            6.112887       0.024441       2.034289                    0.999260      25.702567      72.534989       0.643855       0.433649      -1.048288      -0.004183       0.038502      -0.025369       0.046297       0.000312      -0.000659       0.006178      -0.084450       0.081574      -0.055828       0.021697       0.034131              8.936980      13.841436       0.081414      -0.405694       6.701011      -2.159215       6.268493          -0.000235
           92              C       0.138107       0.957094       3.037705      -0.152184      32.042880 0.42115410E+03  0.98425975E+04                                 8.865605                            6.916631       0.039744       2.002282                    0.998970      28.898322      83.373059       0.615259       0.425970      -1.056076      -0.006268       0.003398       0.011911       0.013881      -0.002517       0.011816      -0.001373      -0.034562       0.031995      -0.026485       0.010854       0.015631             10.106819      16.388646      -0.011999      -0.895494       7.458626      -2.041659       6.473183          -0.000880
           93              C       0.887423       1.874350       2.309025       0.110831      34.712380 0.41051461E+03  0.94770086E+04                                 9.405652                            6.842270      -0.126470       1.978235                    0.999136      26.136563      73.521745       0.620384       0.427664      -1.061236      -0.003652       0.010068       0.013866       0.017520       0.002641       0.007102       0.006134      -0.017697      -0.025629      -0.014362      -0.001384       0.015746             11.636029      20.408202      -1.330797      -0.455168       7.622219      -2.033707       6.877666           0.000385
           94              C       0.145063       2.826464       1.601867      -0.182543      33.606444 0.47736166E+03  0.11523821E+05                                 9.187133                            7.395584       0.002851       1.974758                    0.998825      30.271016      89.080708       0.590512       0.429664      -1.052638      -0.010196       0.006748       0.020834       0.024157       0.022127      -0.000788       0.006649      -0.027996      -0.013868      -0.024651      -0.004722       0.029373             10.382395      15.868951      -1.402958       0.527404       7.886263      -2.197908       7.391971          -0.000928
           95              C      -1.240568       2.795590       1.601867       0.092848      26.256436 0.34262162E+03  0.76323986E+04                                 7.867938                            6.305989       0.157153       2.070506                    0.999544      26.229292      74.765814       0.631738       0.435234      -1.046586      -0.002302      -0.035872       0.029162       0.046287      -0.003580       0.012709       0.013785      -0.071201       0.068580      -0.049758       0.011964       0.037794              8.798135      12.778416       0.316619       0.043529       7.006304      -2.299412       6.609687          -0.000181
           96              C       2.383153       1.865386       2.319478       0.115454      34.292225 0.39581359E+03  0.90448310E+04                                 9.303009                            6.699348       0.032553       2.033180                    0.999355      25.733179      71.762554       0.630363       0.425212      -1.063922       0.004344       0.008420       0.019288       0.021489       0.001456      -0.003686       0.003752      -0.002747       0.019855      -0.007126      -0.001578       0.008705             11.584041      20.005733      -1.970444       0.003955       8.663688      -1.972471       6.082701           0.000370
           97              C       3.104737       2.919086       1.758671      -0.178123      32.347169 0.43740182E+03  0.10273725E+05                                 8.790120                            6.961548       0.285132       2.071754                    0.999653      29.027527      82.745448       0.627619       0.415492      -1.067408       0.004836       0.013768       0.023710       0.027841      -0.010344       0.002190      -0.002916      -0.030357       0.008435      -0.019842       0.002089       0.017753              9.991670      15.904235      -0.146954      -0.679723       8.000224      -1.594775       6.070552          -0.001039
           98              C       4.481843       2.859330       1.755597       0.097278      25.751813 0.31617311E+03  0.68719669E+04                                 7.643669                            5.967106       0.329265       2.129900                    0.999796      25.396313      70.455462       0.667292       0.422312      -1.059290       0.002083      -0.034730       0.034677       0.049122       0.005056      -0.007218       0.013975      -0.074062       0.092830      -0.053654       0.012568       0.041086              8.712792      13.233034      -0.318385      -0.319826       7.337774      -1.900217       5.567568          -0.000217
           99              C       4.485854       0.840569       2.804035       0.110563      26.689774 0.33889378E+03  0.75406737E+04                                 8.037867                            6.330261      -0.026550       2.020639                    0.998618      25.998200      74.448756       0.620796       0.443416      -1.040076       0.002672       0.046436      -0.009899       0.047555      -0.005388       0.006723       0.023681      -0.055496       0.103088      -0.046566      -0.002491       0.049057              9.091032      12.713241      -0.229319       0.382628       8.578988      -2.567114       5.980868          -0.000196
          100              C       3.111661       0.813679       2.837856      -0.163005      33.088742 0.43231658E+03  0.10173243E+05                                 9.060136                            7.000445       0.114444       2.025487                    0.998972      29.115839      84.384408       0.612305       0.425090      -1.056261       0.007192       0.008604       0.012522       0.016809       0.014662      -0.009577       0.019409      -0.018131       0.048559      -0.032393       0.002965       0.029429             10.494060      15.855324      -2.528827       1.040805       9.507184      -2.490315       6.119673          -0.001013
          101              C      -1.036508       5.511505      10.416130       0.567185      24.214499 0.26355752E+03  0.55284337E+04                                 7.726121                            5.765863      -0.005002       2.053284                    0.999514      22.713457      63.953746       0.617298       0.473025      -1.019458      -0.006455       0.011107       0.056055       0.057508      -0.006499       0.007510       0.009351       0.136843      -0.181372      -0.064393      -0.034878       0.099271              9.118894       4.590972       0.729887      -0.537219       9.274549       0.053129      13.491162          -0.000401
          102              C      -0.942935       5.737582       8.922182       0.025864      36.443064 0.42645902E+03  0.99411461E+04                                 9.674266                            6.946871      -0.065913       1.999636                    0.998985      26.680052      75.460800       0.619177       0.424358      -1.063103       0.004876       0.004943      -0.040373       0.040965      -0.003721       0.003626       0.005057       0.017580      -0.117757      -0.039990       0.010722       0.029268             11.880769       4.967902       0.450391      -0.969072      11.665441      -1.117202      19.008964          -0.000379
          103              C      -0.783962       4.669940       8.070518      -0.111005      34.217915 0.44942931E+03  0.10743784E+05                                 9.433145                            7.268088      -0.251066       1.899170                    0.999016      30.016941      89.431012       0.581300       0.440768      -1.040436       0.010452       0.015366       0.003648       0.018939      -0.007425       0.005212      -0.022210       0.130053      -0.173415      -0.071681      -0.022952       0.094632             10.829294       4.994533       0.248276      -1.034576      11.180706       0.358450      16.312643           0.000321
          104              C      -0.734644       4.916932       6.683565       0.040318      38.136223 0.46288885E+03  0.11035129E+05                                10.007749                            7.320070      -0.211821       1.937194                    0.999019      27.590486      79.417133       0.591862       0.434095      -1.055044       0.003829      -0.013660       0.004631       0.014923      -0.009313      -0.004961       0.031390       0.003506       0.001939      -0.032471      -0.001352       0.033823             11.946661       5.121962      -0.218938      -1.269706      14.636474      -0.470330      16.081546           0.000121
          105              C      -0.837709       6.200692       6.132905       0.015911      40.440979 0.48265413E+03  0.11706997E+05                                10.691935                            7.698315      -0.392237       1.858839                    0.998459      29.313352      87.030752       0.548416       0.460454      -1.032526       0.002302       0.008768      -0.031830       0.033096       0.008057       0.001924      -0.014920       0.066960       0.087612      -0.051830       0.019832       0.031998             13.068632       5.836580      -0.048342      -0.885133      13.634775      -1.533773      19.734539           0.000025
          106              C      -0.998279       7.227501       7.065431       0.036840      36.851639 0.44749424E+03  0.10588590E+05                                 9.805434                            7.216503      -0.138716       1.967117                    0.999091      27.348776      78.676870       0.593141       0.436413      -1.052616       0.003086       0.005273       0.005603       0.008290      -0.001964       0.002028      -0.027118      -0.013913      -0.054777      -0.033204       0.001942       0.031262             11.664285       4.929592      -0.193125      -0.269856      14.118157      -0.641231      15.945105          -0.000100
          107              C      -1.042448       7.027318       8.425326      -0.115023      34.598982 0.44171565E+03  0.10514787E+05                                 9.486469                            7.203876      -0.245108       1.900507                    0.999152      29.944604      89.054651       0.584020       0.440576      -1.040450      -0.003123      -0.018745       0.004229       0.019468      -0.013757      -0.004175       0.029315       0.141171      -0.117308      -0.075378      -0.016475       0.091853             11.008133       4.922161       0.510899      -0.463672      12.029004      -2.797183      16.073236           0.000293
          108              C      -0.748860       6.441708       4.648795      -0.003929      38.430843 0.47432811E+03  0.11469143E+05                                10.316512                            7.597342      -0.475285       1.834029                    0.998274      29.429857      87.589914       0.555109       0.456327      -1.033587      -0.004999      -0.008725       0.036807       0.038156       0.011676       0.002724      -0.005002      -0.094383       0.066136      -0.059772       0.020895       0.038877             12.343772      11.509727      -0.095640      -0.372838       6.552130      -2.664667      18.969459           0.000202
          109              C       0.435415       6.580143       3.982837       0.050230      36.143419 0.46648395E+03  0.11181422E+05                                 9.730254                            7.403285      -0.285920       1.911784                    0.999092      27.951828      81.603495       0.579966       0.440599      -1.047457       0.016124       0.013428      -0.006002       0.021825      -0.007134       0.020869       0.010416      -0.000636      -0.007558      -0.027172       0.006805       0.020368             11.214248      12.592875       0.087736       0.169652       6.011717      -2.088799      15.038154           0.000059
          110              C       0.511208       6.932704       2.621404      -0.132787      34.590910 0.46535336E+03  0.11222343E+05                                 9.475732                            7.387875      -0.247009       1.892492                    0.999074      30.616264      91.633889       0.577455       0.439833      -1.040930      -0.011766       0.017801       0.007413       0.022589       0.017490      -0.025144       0.033949      -0.076969      -0.090136      -0.063939      -0.002419       0.066358             10.850683      10.196475      -0.624053       1.923832       6.113184      -2.130524      16.242391           0.000549
          111              C      -0.649114       7.181688       1.903792       0.024952      36.083595 0.42631985E+03  0.99243680E+04                                 9.550290                            6.904345       0.086831       2.044134                    0.999385      26.627155      74.945588       0.627477       0.419315      -1.067652      -0.003867      -0.002842       0.037972       0.038274       0.014797       0.005852       0.021928       0.003035      -0.086056      -0.038128       0.002841       0.035287             11.881297       9.569091      -0.234920       0.677014       6.209807      -3.279896      19.864991          -0.000320
          112              C      -1.863380       7.000428       2.540542      -0.151635      33.827215 0.45418559E+03  0.10880330E+05                                 9.297601                            7.276530      -0.136293       1.930030                    0.999194      30.385947      90.468854       0.584858       0.437166      -1.043125       0.016393      -0.001651      -0.008740       0.018651       0.006894       0.033928       0.027025      -0.091355      -0.090938      -0.066045      -0.004834       0.070879             10.634218       9.611124       0.323398      -1.368970       5.848411      -2.126377      16.443117           0.000312
          113              C      -1.894404       6.669777       3.880145       0.039929      36.405639 0.46079238E+03  0.10972635E+05                                 9.654327                            7.272635      -0.027206       1.986847                    0.999400      27.782453      79.922809       0.597573       0.430437      -1.057284      -0.007485       0.003758      -0.000320       0.008382       0.015773      -0.024882      -0.013289       0.015070      -0.034002      -0.027294      -0.011630       0.038924             11.227586      12.115511      -0.172832      -0.005407       5.709001      -2.120893      15.858245          -0.000146
          114              C      -0.593872       7.640814       0.477793       0.558558      24.138450 0.26583244E+03  0.55878625E+04                                 7.723472                            5.790172      -0.091933       2.020243                    0.999406      22.883702      64.489999       0.616115       0.472940      -1.019556      -0.018873       0.016190      -0.048671       0.054655      -0.061022      -0.012919       0.035462      -0.058151      -0.138851      -0.059572      -0.040488       0.100060              9.247419       7.167569       1.328548       1.260211       6.075495      -1.529179      14.499192          -0.000376
          115              C       1.742445       5.967643      12.381414       0.107931      26.194778 0.32313401E+03  0.70886095E+04                                 7.851360                            6.112867       0.024453       2.034295                    0.999260      25.702448      72.534538       0.643857       0.433649      -1.048289      -0.004185       0.038499       0.025370       0.046296       0.000312       0.000659      -0.006181      -0.084447       0.081570      -0.055825       0.021693       0.034132              8.936943      13.841375       0.081409       0.405687       6.700983       2.159203       6.268471          -0.000231
          116              C       3.098173       5.936769      12.335295      -0.152188      32.042924 0.42115502E+03  0.98426244E+04                                 8.865613                            6.916639       0.039746       2.002282                    0.998970      28.898357      83.373182       0.615259       0.425970      -1.056076      -0.006267       0.003396      -0.011909       0.013880      -0.002516      -0.011817       0.001372      -0.034561       0.031994      -0.026484       0.010854       0.015630             10.106825      16.388647      -0.011997       0.895494       7.458634       2.041663       6.473196          -0.000883
          117              C       3.847489       6.854025      13.063975       0.110830      34.712307 0.41051399E+03  0.94769896E+04                                 9.405635                            6.842262      -0.126462       1.978237                    0.999136      26.136544      73.521647       0.620385       0.427664      -1.061236      -0.003652       0.010067      -0.013865       0.017519       0.002641      -0.007103      -0.006134      -0.017698      -0.025628      -0.014363      -0.001384       0.015747             11.635998      20.408125      -1.330782       0.455172       7.622207       2.033706       6.877661           0.000388
          118              C       3.105129       7.806139      13.771133      -0.182546      33.606511 0.47736331E+03  0.11523870E+05                                 9.187146                            7.395599       0.002848       1.974756                    0.998825      30.271047      89.080821       0.590511       0.429664      -1.052638      -0.010195       0.006748      -0.020833       0.024155       0.022127       0.000787      -0.006649      -0.027994      -0.013868      -0.024651      -0.004722       0.029373             10.382405      15.868948      -1.402956      -0.527403       7.886275       2.197913       7.391991          -0.000932
          119              C       1.719498       7.775265      13.771133       0.092849      26.256174 0.34261764E+03  0.76322828E+04                                 7.867873                            6.305943       0.157188       2.070520                    0.999544      26.229092      74.764956       0.631742       0.435233      -1.046588      -0.002304      -0.035871      -0.029161       0.046286      -0.003581      -0.012707      -0.013788      -0.071195       0.068575      -0.049754       0.011960       0.037794              8.798059      12.778294       0.316621      -0.043523       7.006246       2.299390       6.609637          -0.000179
          120              C       5.343219       6.845062      13.053522       0.115454      34.292130 0.39581276E+03  0.90448056E+04                                 9.302986                            6.699337       0.032558       2.033181                    0.999355      25.733151      71.762412       0.630364       0.425212      -1.063922       0.004343       0.008420      -0.019287       0.021488       0.001456       0.003686      -0.003752      -0.002748       0.019857      -0.007127      -0.001578       0.008705             11.584003      20.005651      -1.970423      -0.003949       8.663665       1.972467       6.082692           0.000369
          121              C       6.064803       7.898761      13.614329      -0.178127      32.347213 0.43740263E+03  0.10273747E+05                                 8.790125                            6.961553       0.285132       2.071754                    0.999653      29.027546      82.745482       0.627620       0.415491      -1.067408       0.004835       0.013769      -0.023710       0.027841      -0.010343      -0.002191       0.002916      -0.030356       0.008435      -0.019841       0.002090       0.017752              9.991674      15.904233      -0.146955       0.679722       8.000228       1.594777       6.070560          -0.001041
          122              C      -3.895391       7.839005      13.617403       0.097279      25.751696 0.31617147E+03  0.68719209E+04                                 7.643646                            5.967091       0.329266       2.129903                    0.999796      25.396209      70.455072       0.667293       0.422312      -1.059290       0.002084      -0.034727      -0.034678       0.049121       0.005056       0.007217      -0.013977      -0.074058       0.092830      -0.053652       0.012565       0.041087              8.712764      13.232992      -0.318395       0.319815       7.337747       1.900207       5.567554          -0.000213
          123              C       7.445920       5.820245      12.568965       0.110565      26.689502 0.33888977E+03  0.75405574E+04                                 8.037799                            6.330213      -0.026513       2.020654                    0.998618      25.997995      74.447878       0.620800       0.443414      -1.040077       0.002673       0.046435       0.009899       0.047553      -0.005389      -0.006721      -0.023682      -0.055490       0.103086      -0.046562      -0.002495       0.049057              9.090950      12.713113      -0.229309      -0.382619       8.578915       2.567091       5.980823          -0.000198
          124              C       6.071727       5.793354      12.535144      -0.163010      33.088781 0.43231780E+03  0.10173276E+05                                 9.060140                            7.000454       0.114446       2.025487                    0.998972      29.115865      84.384452       0.612305       0.425090      -1.056261       0.007192       0.008604      -0.012523       0.016810       0.014662       0.009576      -0.019409      -0.018129       0.048560      -0.032392       0.002964       0.029428             10.494060      15.855310      -2.528820      -1.040803       9.507187       2.490317       6.119683          -0.001013
          125              C      -3.040342       6.702643      25.789130       0.567199      24.214307 0.26355550E+03  0.55283809E+04                                 7.726084                            5.765844      -0.005039       2.053273                    0.999514      22.713361      63.953424       0.617299       0.473026      -1.019458       0.012843      -0.000363       0.056055       0.057509      -0.060971       0.004627       0.011066      -0.063446      -0.181400      -0.064402      -0.034875       0.099277              9.118842       7.592481       2.362498       0.303343       6.272992      -0.446549      13.491053          -0.000414
          126              C      -2.886453       6.892867      24.295182       0.025865      36.442878 0.42645693E+03  0.99410839E+04                                 9.674233                            6.946855      -0.065903       1.999641                    0.998985      26.679969      75.460480       0.619177       0.424358      -1.063103       0.002013       0.006646      -0.040374       0.040967      -0.009402       0.002711       0.005603      -0.003306      -0.117768      -0.039994       0.010723       0.029271             11.880721       9.758202       3.055978      -0.518399       6.875102      -1.385117      19.008859          -0.000378
          127              C       7.437007       6.522379      23.443518      -0.111007      34.217905 0.44942958E+03  0.10743789E+05                                 9.433136                            7.268086      -0.251057       1.899173                    0.999016      30.016922      89.430868       0.581300       0.440768      -1.040436       0.008504       0.016524       0.003649       0.018939      -0.058622      -0.022002      -0.006035      -0.058199      -0.173409      -0.071680      -0.022950       0.094630             10.829282       9.559897       2.731505       0.809215       6.615318      -0.737564      16.312631           0.000321
          128              C       7.630414       6.683720      22.056565       0.040317      38.136309 0.46288991E+03  0.11035163E+05                                10.007767                            7.320082      -0.211820       1.937193                    0.999019      27.590536      79.417352       0.591861       0.434096      -1.055043      -0.013829      -0.003163       0.004631       0.014923      -0.006532       0.029946       0.010641       0.013733       0.001940      -0.032471      -0.001353       0.033824             11.946684      12.648037       3.874697       0.193526       7.110439      -1.340121      16.081575           0.000120
          129              C      -2.529910       7.206586      21.505905       0.015908      40.441075 0.48265514E+03  0.11707030E+05                                10.691957                            7.698328      -0.392251       1.858834                    0.998459      29.313417      87.031018       0.548415       0.460455      -1.032526       0.006601       0.006213      -0.031829       0.033095      -0.023728      -0.014027      -0.005439      -0.049910       0.087617      -0.051830       0.019830       0.032000             13.068665      11.894982       3.246985      -0.924432       7.576421      -1.510425      19.734592           0.000027
          130              C      -1.551177       7.556160      22.438431       0.036840      36.851766 0.44749616E+03  0.10588646E+05                                 9.805451                            7.216515      -0.138706       1.967119                    0.999091      27.348839      78.677081       0.593141       0.436412      -1.052617       0.003157       0.005231       0.005602       0.008289       0.004774      -0.024790      -0.011176       0.010860      -0.054777      -0.033203       0.001941       0.031263             11.664308      12.182460       3.751905      -0.434354       6.865319      -0.543448      15.945144          -0.000101
          131              C      -1.705925       7.421708      23.798326      -0.115018      34.598806 0.44171275E+03  0.10514701E+05                                 9.486437                            7.203853      -0.245101       1.900510                    0.999152      29.944528      89.054369       0.584021       0.440576      -1.040450      -0.014976      -0.011699       0.004229       0.019468      -0.066731       0.027746       0.010338      -0.053617      -0.117304      -0.075377      -0.016477       0.091854             11.008095       9.977520       3.260653      -2.235636       6.973597      -1.743845      16.073168           0.000294
          132              C      -2.360640       7.399798      20.021795      -0.003927      38.430847 0.47432806E+03  0.11469142E+05                                10.316516                            7.597344      -0.475291       1.834027                    0.998274      29.429848      87.589903       0.555109       0.456327      -1.033587      -0.005276      -0.008560       0.036807       0.038155       0.045962      -0.005696       0.000004       0.031683       0.066133      -0.059772       0.020894       0.038878             12.343785       7.764296      -2.132890      -2.162653      10.297567      -1.600756      18.969491           0.000199
          133              C      -2.804899       8.506282      19.355837       0.050230      36.143391 0.46648339E+03  0.11181403E+05                                 9.730245                            7.403278      -0.285915       1.911786                    0.999092      27.951794      81.603326       0.579966       0.440599      -1.047457       0.004093       0.020581      -0.006001       0.021825      -0.003609      -0.000822       0.023309       0.012324      -0.007557      -0.027172       0.006805       0.020367             11.214244       7.440609      -2.714730      -1.915984      11.163973      -0.849035      15.038150           0.000061
          134              C      -2.531404       8.741322      17.994404      -0.132782      34.590773 0.46535070E+03  0.11222258E+05                                 9.475694                            7.387844      -0.246988       1.892499                    0.999074      30.616169      91.633397       0.577457       0.439831      -1.040931       0.021261      -0.001830       0.007414       0.022591       0.041811       0.041836      -0.005866       0.012459      -0.090140      -0.063939      -0.002419       0.066358             10.850648       7.569296      -2.053028      -2.790818       8.740294       0.672009      16.242353           0.000545
          135              C      -1.758259       7.840997      17.276792       0.024953      36.083720 0.42632120E+03  0.99244062E+04                                 9.550308                            6.904353       0.086827       2.044132                    0.999385      26.627195      74.945694       0.627478       0.419315      -1.067652      -0.000647      -0.004752       0.037971       0.038273       0.006766       0.016465       0.015616      -0.026494      -0.086046      -0.038123       0.002839       0.035284             11.881337       7.173993      -1.537689      -3.204761       8.604921      -0.972460      19.865097          -0.000315
          136              C      -1.337290       6.687704      17.913542      -0.151635      33.827240 0.45418601E+03  0.10880338E+05                                 9.297594                            7.276526      -0.136273       1.930036                    0.999194      30.385928      90.468649       0.584860       0.437165      -1.043126      -0.009282       0.013612      -0.008738       0.018649       0.042092       0.007528       0.042719       0.038064      -0.090940      -0.066047      -0.004833       0.070879             10.634217       6.435981      -1.403641      -1.213811       9.023527      -2.218613      16.443142           0.000307
          137              C      -1.612929       6.502460      19.253145       0.039927      36.405672 0.46079284E+03  0.10972648E+05                                 9.654331                            7.272638      -0.027219       1.986843                    0.999400      27.782469      79.922849       0.597573       0.430437      -1.057284       0.006879      -0.004779      -0.000320       0.008383       0.002245       0.000215      -0.028208      -0.034671      -0.034000      -0.027294      -0.011630       0.038924             11.227596       7.316766      -2.783006      -1.860532      10.507750      -1.018157      15.858271          -0.000141
          138              C      -1.381332       8.108904      15.850793       0.558552      24.138446 0.26583198E+03  0.55878490E+04                                 7.723469                            5.790164      -0.091881       2.020262                    0.999406      22.883644      64.489754       0.616116       0.472940      -1.019556       0.023240      -0.008841      -0.048669       0.054653      -0.008750       0.037323       0.005596       0.134048      -0.138834      -0.059568      -0.040488       0.100056              9.247427       5.209521       0.263507      -1.945477       8.033526       0.376386      14.499233          -0.000363
          139              C      -3.967478       9.361790      27.754414       0.107940      26.194462 0.32312973E+03  0.70884873E+04                                 7.851276                            6.112812       0.024465       2.034299                    0.999260      25.702288      72.533781       0.643862       0.433647      -1.048291       0.035823       0.014722       0.025366       0.046298       0.035616      -0.005745      -0.002377       0.045364       0.081580      -0.055827       0.021693       0.034134              8.936832       8.262759      -2.952825       1.702907      12.279321       1.388087       6.268416          -0.000234
          140              C       0.774777       0.578638      27.708295      -0.152185      32.042817 0.42115406E+03  0.98425952E+04                                 8.865592                            6.916632       0.039749       2.002284                    0.998970      28.898296      83.372952       0.615259       0.425971      -1.056076       0.005981      -0.003881      -0.011914       0.013885       0.013140       0.006851      -0.009724       0.023005       0.031997      -0.026485       0.010854       0.015630             10.106788       9.507494      -3.754803       1.365635      14.339684       1.762196       6.473185          -0.000883
          141              C       1.222512       1.675163      28.436975       0.110828      34.712333 0.41051466E+03  0.94770090E+04                                 9.405637                            6.842267      -0.126469       1.978235                    0.999136      26.136569      73.521739       0.620384       0.427664      -1.061236       0.010591       0.001604      -0.013868       0.017524       0.008862      -0.001994      -0.009170       0.005183      -0.025629      -0.014363      -0.001383       0.015746             11.635990      11.658548      -6.089919       1.569046      16.371760       1.371585       6.877663           0.000388
          142              C       2.413618       1.477968      29.144133      -0.182552      33.606535 0.47736396E+03  0.11523890E+05                                 9.187154                            7.395607       0.002843       1.974755                    0.998825      30.271065      89.080906       0.590510       0.429664      -1.052638       0.010801      -0.005731      -0.020837       0.024159       0.023776      -0.006218      -0.002486      -0.021938      -0.013861      -0.024654      -0.004720       0.029374             10.382410      10.886589      -4.113018       2.182790      12.868644       0.586890       7.391995          -0.000928
          143              C       3.048576       0.245996      29.144133       0.092849      26.256251 0.34261916E+03  0.76323275E+04                                 7.867890                            6.305959       0.157144       2.070504                    0.999544      26.229199      74.765390       0.631741       0.435233      -1.046587      -0.030410      -0.019163      -0.029163       0.046287       0.027941      -0.006041      -0.017752       0.044701       0.068589      -0.049759       0.011961       0.037798              8.798071       8.058293      -2.250734       2.040733      11.726263       1.060447       6.609658          -0.000178
          144              C       0.499951       2.984817      28.426522       0.115451      34.292134 0.39581307E+03  0.90448148E+04                                 9.302986                            6.699341       0.032561       2.033182                    0.999355      25.733167      71.762479       0.630364       0.425212      -1.063922       0.005322       0.007839      -0.019291       0.021493       0.001944      -0.005057       0.001445      -0.000954       0.019855      -0.007126      -0.001578       0.008704             11.583993      12.907318      -5.831404       1.734627      15.761968       0.939004       6.082692           0.000374
          145              C       1.080797       4.122175      28.987329      -0.178130      32.347193 0.43740333E+03  0.10273769E+05                                 8.790126                            6.961564       0.285137       2.071756                    0.999653      29.027561      82.745583       0.627618       0.415492      -1.067408       0.009785       0.010827      -0.023713       0.027844       0.007122       0.003608      -0.000531       0.033865       0.008441      -0.019844       0.002091       0.017753              9.991662       9.928165      -3.397482       1.076167      13.976254       1.359120       6.070565          -0.001044
          146              C       0.370297       5.303354      28.990403       0.097281      25.751475 0.31616901E+03  0.68718496E+04                                 7.643585                            5.967058       0.329295       2.129912                    0.999796      25.396105      70.454542       0.667297       0.422311      -1.059292      -0.031503      -0.014763      -0.034680       0.049123       0.033831      -0.015726      -0.000340       0.031749       0.092836      -0.053650       0.012564       0.041087              8.712680       8.950899      -2.647449       1.516424      11.619626       1.188893       5.567516          -0.000212
          147              C      -1.405017       4.342277      27.941965       0.110571      26.689485 0.33888969E+03  0.75405580E+04                                 8.037804                            6.330219      -0.026563       2.020637                    0.998618      25.998027      74.448081       0.620798       0.443415      -1.040076       0.039517       0.024536       0.009895       0.047555       0.020367      -0.017594      -0.017222       0.039201       0.103097      -0.046567      -0.002495       0.049062              9.090949       9.715320      -1.859905       2.437915      11.576696       0.890478       5.980831          -0.000191
          148              C      -0.772025       3.122257      27.908144      -0.163007      33.088666 0.43231590E+03  0.10173221E+05                                 9.060120                            7.000439       0.114452       2.025490                    0.998972      29.115799      84.384230       0.612306       0.425090      -1.056261       0.004123       0.010430      -0.012527       0.016814       0.015579      -0.021627      -0.000863      -0.014764       0.048562      -0.032394       0.002963       0.029431             10.494033      13.079419      -4.038682       2.684951      12.283010       0.275613       6.119668          -0.001014
          149              N       8.152775       3.080427      24.114088       0.567962      18.388428 0.19558924E+03  0.37233311E+04                                 5.839383                            4.575642       0.153390       2.188234                    0.999585      19.230766      47.933278       0.801547       0.401412      -1.086301       0.050095       0.015586       0.016876       0.055111      -0.047639      -0.024195       0.044542      -0.052645      -0.050934      -0.046472      -0.041015       0.087487              6.522999       6.900464       1.947616       0.924563       5.193894      -1.463598       7.474638          -0.000025
          150              N       3.542129       1.293720      24.913484       0.541277      19.175008 0.21319780E+03  0.41340587E+04                                 5.969170                            4.758045       0.225684       2.202108                    0.999504      19.563869      48.717155       0.793244       0.398204      -1.091877      -0.048307      -0.004580       0.026089       0.055092      -0.042868       0.036818      -0.039862      -0.014397       0.002653      -0.044388      -0.035745       0.080132              6.574314       6.761497       1.977521      -1.607615       5.923285       1.379076       7.038159           0.000016
          151              N       4.775211       4.577318      26.066459       0.553644      19.568127 0.22610211E+03  0.44747383E+04                                 6.155320                            4.989073      -0.240317       2.038480                    0.998784      20.188340      51.747735       0.749681       0.412825      -1.075895      -0.019712       0.048715      -0.022141       0.057026       0.047712       0.014675       0.008722       0.018282      -0.089683      -0.035858      -0.030623       0.066481              6.624289       5.678353      -1.968195      -0.679368       6.398511      -0.400729       7.796004           0.000025
          152              N       7.403117       0.308740      26.263233       0.525480      20.228923 0.22778555E+03  0.44999923E+04                                 6.223714                            4.955894      -0.017812       2.108162                    0.999232      20.199554      51.117973       0.766781       0.404342      -1.085443       0.024908      -0.051285      -0.018734       0.060013       0.030286      -0.036645      -0.038340      -0.013428       0.037690      -0.039665      -0.032259       0.071924              6.768442       6.856132      -1.393808       1.756128       6.774447       1.525199       6.674747          -0.000040
          153              N       5.532536       4.172968      17.646359      -0.167356      34.051321 0.47828975E+03  0.11292614E+05                                 8.761467                            7.049150       0.142665       2.080129                    0.999436      26.842169      72.536379       0.665869       0.389595      -1.103479      -0.058542       0.107831       0.002163       0.122717       0.035148      -0.017949      -0.011307       0.046181       0.095935      -0.058067       0.007664       0.050404              9.978425       8.764247      -2.251079      -2.667685      13.267868      -1.355950       7.903160          -0.012129
          154              N       7.508874       0.456138      17.624837      -0.159235      33.725480 0.47079122E+03  0.11060304E+05                                 8.685749                            6.986915       0.222278       2.111083                    0.999471      26.491720      71.170392       0.670492       0.388843      -1.105155       0.060686      -0.104247       0.007669       0.120868       0.040608      -0.014801      -0.008453       0.060374       0.075163      -0.063136       0.013347       0.049789              9.873390       9.940145      -1.713082      -2.657482      12.658719      -1.312535       7.021305          -0.011966
          155              N       7.187718       3.654086       8.741088       0.567961      18.388462 0.19558965E+03  0.37233416E+04                                 5.839393                            4.575649       0.153379       2.188230                    0.999585      19.230798      47.933407       0.801546       0.401412      -1.086301      -0.010245       0.051453       0.016878       0.055111      -0.003789       0.050688       0.000030       0.108592      -0.050934      -0.046473      -0.041014       0.087486              6.523009       3.948527       0.341974      -1.727485       8.145850       0.112859       7.474652          -0.000022
          156              N       2.404052       8.709452       9.540484       0.541277      19.174962 0.21319721E+03  0.41340439E+04                                 5.969158                            4.758036       0.225696       2.202112                    0.999504      19.563843      48.717052       0.793245       0.398204      -1.091877       0.019059      -0.044623       0.026091       0.055093      -0.017251      -0.052610       0.013296       0.079798       0.002654      -0.044389      -0.035745       0.080133              6.574300       4.454545       0.722708       1.979604       8.230205      -0.753278       7.038148           0.000017
          157              N      10.116536       1.402277      10.693459       0.553642      19.568176 0.22610291E+03  0.44747571E+04                                 6.155328                            4.989080      -0.240317       2.038480                    0.998784      20.188357      51.747761       0.749681       0.412825      -1.075895       0.052213       0.005961      -0.022139       0.057025       0.018251       0.000651       0.017059      -0.090039      -0.089682      -0.035857      -0.030624       0.066480              6.624296       7.886383      -0.767195      -0.027409       4.190501      -0.788272       7.796003           0.000027
          158              N       5.111106       1.671179      10.890233       0.525481      20.228937 0.22778585E+03  0.45000007E+04                                 6.223724                            4.955903      -0.017815       2.108162                    0.999232      20.199554      51.118019       0.766779       0.404343      -1.085442      -0.056953      -0.002626      -0.018733       0.060012       0.022093      -0.016171      -0.050510      -0.043552       0.037690      -0.039665      -0.032259       0.071924              6.768452       7.963194      -0.791653       0.500715       5.667408       2.271456       6.674754          -0.000041
          159              N       9.399468       1.874350       2.273359      -0.167326      34.051183 0.47828633E+03  0.11292521E+05                                 8.761457                            7.049132       0.142610       2.080113                    0.999436      26.842064      72.536202       0.665869       0.389596      -1.103478       0.122691       0.000097       0.002161       0.122710      -0.000289      -0.001356      -0.021172      -0.084094       0.095931      -0.058061       0.007659       0.050402              9.978420      14.129392       0.667170       0.083528       7.902716      -2.991353       7.903152          -0.012120
          160              N       5.190056       1.834512       2.251837      -0.159208      33.725346 0.47078811E+03  0.11060220E+05                                 8.685740                            6.986900       0.222228       2.111069                    0.999471      26.491617      71.170217       0.670491       0.388843      -1.105154      -0.120566       0.003495       0.007666       0.120860      -0.003279      -0.000354      -0.017042      -0.100976       0.075158      -0.063130       0.013345       0.049785              9.873386      13.476146       0.210247       0.116789       9.122715      -2.961646       7.021298          -0.011956
          161              N      -1.189516       8.633761       6.631912       0.567962      18.388433 0.19558931E+03  0.37233330E+04                                 5.839383                            4.575642       0.153384       2.188232                    0.999585      19.230776      47.933312       0.801547       0.401412      -1.086301      -0.010245       0.051454      -0.016876       0.055111      -0.003789      -0.050688      -0.000029       0.108591      -0.050934      -0.046472      -0.041015       0.087486              6.522999       3.948521       0.341972       1.727481       8.145838      -0.112862       7.474637          -0.000023
          162              N      -0.556014       3.729777       5.832516       0.541275      19.174992 0.21319762E+03  0.41340537E+04                                 5.969163                            4.758040       0.225695       2.202112                    0.999504      19.563863      48.717108       0.793245       0.398204      -1.091877       0.019059      -0.044624      -0.026090       0.055093      -0.017251       0.052610      -0.013295       0.079797       0.002654      -0.044388      -0.035745       0.080133              6.574305       4.454548       0.722709      -1.979605       8.230216       0.753278       7.038151           0.000015
          163              N       1.739302       6.381952       4.679541       0.553643      19.568163 0.22610270E+03  0.44747520E+04                                 6.155324                            4.989077      -0.240314       2.038481                    0.998784      20.188352      51.747746       0.749682       0.412825      -1.075895       0.052213       0.005960       0.022140       0.057026       0.018251      -0.000650      -0.017059      -0.090038      -0.089681      -0.035857      -0.030622       0.066479              6.624292       7.886377      -0.767195       0.027414       4.190500       0.788272       7.795999           0.000025
          164              N      -3.266128       6.650855       4.482767       0.525482      20.228908 0.22778548E+03  0.44999912E+04                                 6.223716                            4.955897      -0.017808       2.108164                    0.999232      20.199538      51.117956       0.766780       0.404343      -1.085442      -0.056953      -0.002625       0.018734       0.060012       0.022093       0.016171       0.050510      -0.043551       0.037690      -0.039665      -0.032258       0.071923              6.768442       7.963182      -0.791653      -0.500717       5.667401      -2.271452       6.674744          -0.000040
          165              N       1.022234       6.854025      13.099641      -0.167319      34.050857 0.47828073E+03  0.11292364E+05                                 8.761445                            7.049125       0.142510       2.080087                    0.999436      26.841842      72.535707       0.665864       0.389600      -1.103474       0.122680       0.000097      -0.002161       0.122699      -0.000293       0.001358       0.021174      -0.084093       0.095922      -0.058059       0.007656       0.050403              9.978405      14.129375       0.667166      -0.083530       7.902700       2.991341       7.903140          -0.012114
          166              N      -3.187178       6.814188      13.121163      -0.159206      33.725161 0.47078470E+03  0.11060129E+05                                 8.685750                            6.986908       0.222124       2.111040                    0.999471      26.491478      71.170009       0.670485       0.388847      -1.105150      -0.120556       0.003495      -0.007666       0.120850      -0.003284       0.000357       0.017043      -0.100974       0.075146      -0.063128       0.013342       0.049786              9.873400      13.476182       0.210243      -0.116794       9.122712       2.961643       7.021306          -0.011946
          167              N      -0.224459       8.060103      22.004912       0.567962      18.388456 0.19558958E+03  0.37233401E+04                                 5.839393                            4.575649       0.153380       2.188230                    0.999585      19.230790      47.933388       0.801545       0.401413      -1.086300       0.050095       0.015585      -0.016877       0.055111      -0.047640       0.024194      -0.044541      -0.052645      -0.050933      -0.046473      -0.041014       0.087486              6.523010       6.900476       1.947620      -0.924564       5.193902       1.463602       7.474651          -0.000023
          168              N       6.502195       6.273395      21.205516       0.541274      19.175011 0.21319780E+03  0.41340584E+04                                 5.969169                            4.758043       0.225690       2.202110                    0.999504      19.563875      48.717159       0.793244       0.398204      -1.091877      -0.048308      -0.004579      -0.026090       0.055093      -0.042868      -0.036817       0.039863      -0.014396       0.002653      -0.044388      -0.035745       0.080133              6.574312       6.761497       1.977519       1.607617       5.923280      -1.379074       7.038160           0.000016
          169              N      -3.602023       9.556993      20.052541       0.553642      19.568171 0.22610271E+03  0.44747520E+04                                 6.155328                            4.989078      -0.240311       2.038482                    0.998784      20.188346      51.747725       0.749681       0.412825      -1.075895      -0.019713       0.048715       0.022139       0.057025       0.047711      -0.014674      -0.008723       0.018282      -0.089685      -0.035856      -0.030624       0.066480              6.624298       5.678359      -1.968202       0.679368       6.398525       0.400732       7.796009           0.000025
          170              N      -0.974117       5.288415      19.855767       0.525480      20.228950 0.22778592E+03  0.45000021E+04                                 6.223724                            4.955901      -0.017820       2.108159                    0.999232      20.199570      51.118052       0.766780       0.404343      -1.085442       0.024908      -0.051284       0.018734       0.060012       0.030285       0.036644       0.038340      -0.013428       0.037691      -0.039665      -0.032258       0.071923              6.768452       6.856145      -1.393809      -1.756134       6.774453      -1.525199       6.674759          -0.000042
          171              N      -2.844698       9.152644      28.472641      -0.167364      34.051602 0.47829460E+03  0.11292761E+05                                 8.761524                            7.049193       0.142641       2.080119                    0.999436      26.842298      72.536886       0.665866       0.389596      -1.103478      -0.058542       0.107831      -0.002163       0.122716       0.035152       0.017945       0.011303       0.046185       0.095949      -0.058074       0.007673       0.050401              9.978496       8.764305      -2.251104       2.667705      13.267973       1.355957       7.903208          -0.012133
          172              N      -0.868360       5.435814      28.494163      -0.159243      33.725781 0.47079656E+03  0.11060465E+05                                 8.685813                            6.986964       0.222253       2.111073                    0.999471      26.491851      71.170930       0.670488       0.388844      -1.105154       0.060687      -0.104246      -0.007671       0.120867       0.040613       0.014798       0.008450       0.060376       0.075180      -0.063143       0.013356       0.049787              9.873469       9.940213      -1.713113       2.657496      12.658840       1.312546       7.021353          -0.011974
          173              O       6.287579       2.174126      19.619638      -0.507496      38.360326 0.55088852E+03  0.13343826E+05                                 9.106215                            7.300861       0.190105       2.105129                    0.998223      27.644116      73.296050       0.696905       0.362841      -1.134276      -0.037343      -0.023835      -0.002779       0.044389      -0.006548      -0.026760      -0.024322       0.008079       0.078485      -0.039721      -0.006537       0.046258             10.540946       8.093924       1.216116      -4.135448       7.560284      -1.864727      15.968630           0.027465
          174              O       4.295649       1.165244      19.916951      -0.558985      33.942495 0.52983800E+03  0.12651593E+05                                 8.219715                            7.088923       0.818207       2.307905                    0.998058      27.553316      71.459922       0.721199       0.355671      -1.145170      -0.002385       0.006820       0.014496       0.016197      -0.002765       0.036363       0.016249      -0.002695      -0.338339      -0.121831       0.059147       0.062684              8.946270      10.090922       4.042164       2.045394       9.151923       1.690303       7.595967          -0.001812
          175              O       7.031598       4.318375      30.651610      -0.566501      28.324468 0.45072954E+03  0.10351236E+05                                 7.173276                            6.443443       0.954078       2.332235                    0.999688      27.689598      70.762487       0.772109       0.345423      -1.151896       0.003380      -0.004197      -0.011886       0.013050       0.015712      -0.042013       0.043110       0.001426      -0.341462      -0.134452       0.061808       0.072643              7.532016       5.744700       1.178289       0.455825       9.628399       1.948072       7.222948          -0.000949
          176              O       7.250333       2.115366       0.212762      -0.508099      38.255592 0.53882331E+03  0.12991871E+05                                 9.129281                            7.235931       0.212733       2.113625                    0.998176      27.616482      73.282398       0.697119       0.364396      -1.131986       0.004835       0.041734       0.002485       0.042086      -0.015750      -0.008313      -0.040438       0.001601       0.086970      -0.048380      -0.004582       0.052962             10.862312       7.117418      -0.457770       1.642296       8.290630      -4.708114      17.178889           0.024074
          177              O       8.586225       2.825468      25.180974      -0.347367      25.363135 0.36768520E+03  0.80360451E+04                                 6.879893                            6.007636       0.784509       2.366751                    0.996027      24.133340      60.437806       0.761338       0.368097      -1.132167      -0.014428       0.021674      -0.053345       0.059360      -0.104109       0.032298       0.023129      -0.094476       0.268245      -0.165215       0.069476       0.095739              7.385394       6.460819       0.035365       2.518852       5.075287      -1.557377      10.620077          -0.000021
          178              O       8.771256       3.777582      23.360811      -0.326044      25.081128 0.35090747E+03  0.75782331E+04                                 6.788808                            5.838221       0.697891       2.333979                    0.996846      24.038744      59.788228       0.778630       0.364250      -1.135458      -0.015063      -0.028836       0.028283       0.043108      -0.004330      -0.131205      -0.023698      -0.172513      -0.048403      -0.183170       0.075243       0.107927              7.360596       6.608726       2.671954      -2.018600       7.977898      -2.946624       7.495165          -0.000011
          179              O       2.772340       0.441199      24.501487      -0.307337      22.222189 0.31862674E+03  0.66966792E+04                                 6.162962                            5.485979       1.296664       2.538775                    0.999630      23.430999      56.922293       0.822757       0.354207      -1.146904       0.019079       0.039473       0.003849       0.044011       0.037583       0.132448      -0.019915      -0.111884      -0.186455      -0.183111       0.076361       0.106751              6.486012       6.454603       2.871313       0.436974       7.719720       1.360383       5.283712           0.000003
          180              O       3.301722       1.964980      25.912729      -0.351801      24.936282 0.38592605E+03  0.85239616E+04                                 6.753648                            6.129024       0.876977       2.385056                    0.997437      24.496522      61.353745       0.759729       0.365014      -1.136343      -0.006868      -0.015599      -0.041260       0.044642      -0.103741       0.029175       0.044621      -0.122102       0.222377      -0.166880       0.059649       0.107231              7.083560       6.177099      -0.028266      -2.115779       5.863958       2.253705       9.209623           0.000063
          181              O       4.836870       4.661972      24.872284      -0.317378      23.797839 0.36253843E+03  0.79169411E+04                                 6.603762                            5.991756       0.522282       2.274723                    0.996081      24.339469      61.466018       0.755296       0.371352      -1.126645      -0.000374       0.008716       0.041738       0.042640       0.119877      -0.009697       0.009818       0.032964       0.295825      -0.171012       0.071674       0.099338              6.812300       4.972158       0.173445      -0.774265       5.664702      -0.978484       9.800041           0.000039
          182              O       4.101944       5.302358      26.764393      -0.331609      23.275810 0.32552354E+03  0.68920413E+04                                 6.370468                            5.538700       0.806017       2.356677                    0.998759      24.078271      59.092237       0.818608       0.353398      -1.145282       0.042512      -0.012531      -0.035985       0.057089       0.036787      -0.067390       0.120093       0.044359      -0.199725      -0.178739       0.076241       0.102498              6.755505       7.529240      -2.429015      -2.084832       6.866706       1.445175       5.870568          -0.000021
          183              O       1.453848       9.803985      25.279361      -0.312089      25.568976 0.37307292E+03  0.81924295E+04                                 6.925564                            6.066245       0.666559       2.316471                    0.998070      24.348146      61.338028       0.754067       0.369894      -1.129558       0.027902       0.009412       0.026385       0.039538       0.129047       0.031430      -0.017555       0.011626       0.294625      -0.182506       0.075914       0.106592              7.351766       6.151872       1.156813       2.660364       6.933616       2.424947       8.969810          -0.000067
          184              O       3.015245       9.813944      26.758244      -0.336423      23.074606 0.31914495E+03  0.67093854E+04                                 6.286570                            5.440327       1.038360       2.429477                    0.999498      24.015319      58.323841       0.837757       0.347771      -1.152331      -0.041740       0.000756      -0.026995       0.049714      -0.012907       0.018641      -0.128514       0.177420      -0.114327      -0.183386       0.064018       0.119368              6.672703       9.117766      -2.164930       1.903459       5.811429      -0.645498       5.088913          -0.000018
          185              O       7.282795       1.582541       4.246638      -0.507476      38.361094 0.55089955E+03  0.13344182E+05                                 9.106391                            7.300979       0.189933       2.105074                    0.998223      27.644206      73.296924       0.696892       0.362845      -1.134270      -0.003094      -0.044197      -0.002784       0.044392      -0.006950      -0.008579      -0.035129       0.006596       0.078516      -0.039720      -0.006546       0.046266             10.541168       6.661326       0.436832       0.337914       8.993169      -4.523930      15.969007           0.027493
          186              O       1.931145       9.310001       4.543951      -0.558959      33.942979 0.52984712E+03  0.12651865E+05                                 8.219777                            7.088970       0.818250       2.307912                    0.998058      27.553578      71.460759       0.721199       0.355670      -1.145171       0.007129       0.001166       0.014495       0.016195      -0.000369      -0.003100       0.039709       0.006111      -0.338354      -0.121836       0.059153       0.062684              8.946341       5.972998       1.802314       0.507538      13.270011       2.604454       7.596013          -0.001812
          187              O       8.810922       3.260692      15.278610      -0.566520      28.323617 0.45071220E+03  0.10350738E+05                                 7.173150                            6.443334       0.954108       2.332258                    0.999688      27.689073      70.760780       0.772113       0.345425      -1.151895      -0.005298       0.000969      -0.011881       0.013044       0.007944       0.057944      -0.016305      -0.027149      -0.341443      -0.134445       0.061806       0.072640              7.531879       7.752419       2.270367       1.493477       7.620409       1.331221       7.222810          -0.000950
          188              O       6.771155       2.400204      15.585762      -0.508118      38.255063 0.53881699E+03  0.12991659E+05                                 9.129132                            7.235837       0.212910       2.113677                    0.998177      27.616537      73.281972       0.697132       0.364391      -1.131992       0.034350       0.024189       0.002481       0.042085      -0.009233      -0.031548      -0.026626       0.025572       0.086945      -0.048380      -0.004576       0.052956             10.862112       8.406932       0.243706      -4.920493       7.000880      -0.806922      17.178525           0.024052
          189              O       6.756637       3.913029       9.807974      -0.347387      25.363531 0.36769252E+03  0.80362501E+04                                 6.879987                            6.007715       0.784442       2.366728                    0.996027      24.133478      60.438447       0.761329       0.368099      -1.132164       0.025932      -0.002317      -0.053346       0.059360      -0.016916       0.004884       0.039425       0.226130       0.268243      -0.165214       0.069475       0.095739              7.385496       5.361995      -0.562361      -2.571680       6.174271       1.468593      10.620221          -0.000022
          190              O       7.504618       4.530509       7.987811      -0.326024      25.080831 0.35090219E+03  0.75780859E+04                                 6.788728                            5.838154       0.697943       2.333993                    0.996847      24.038697      59.787861       0.778639       0.364247      -1.135461      -0.018132      -0.027012       0.028282       0.043108       0.070060       0.041876      -0.126583       0.101019      -0.048402      -0.183175       0.075247       0.107928              7.360506       5.422166       2.026556      -1.623940       9.164273      -3.181163       7.495078          -0.000012
          191              O       2.022967       7.625875       9.128487      -0.307321      22.221906 0.31862154E+03  0.66965392E+04                                 6.162890                            5.485917       1.296707       2.538789                    0.999630      23.430927      56.921894       0.822766       0.354205      -1.146907       0.025559       0.035621       0.003848       0.044011       0.067385      -0.080783       0.106837      -0.002300      -0.186453      -0.183115       0.076365       0.106750              6.485933       5.020394       2.091208       0.986231       9.153753       1.033867       5.283654           0.000001
          192              O       3.108597       8.819005      10.539729      -0.351818      24.936552 0.38593158E+03  0.85241194E+04                                 6.753721                            6.129089       0.876913       2.385036                    0.997437      24.496583      61.354146       0.759721       0.365017      -1.136340      -0.010421      -0.013487      -0.041259       0.044641      -0.005120       0.025259       0.046950       0.240527       0.222375      -0.166880       0.059647       0.107232              7.083639       5.959240      -0.146805       2.990778       6.081949      -0.781788       9.209726           0.000064
          193              O      10.161440       1.496890       9.499284      -0.317362      23.797593 0.36253368E+03  0.79168067E+04                                 6.603689                            5.991693       0.522311       2.274730                    0.996081      24.339454      61.465743       0.755305       0.371349      -1.126648       0.007832       0.003837       0.041738       0.042640       0.051304       0.013261      -0.003829      -0.219189       0.295825      -0.171017       0.071678       0.099339              6.812222       5.360921       0.384931      -0.489591       5.275823      -1.147679       9.799922           0.000038
          194              O      -0.262146       1.157277      11.391393      -0.331621      23.275742 0.32552243E+03  0.68920124E+04                                 6.370465                            5.538698       0.805999       2.356675                    0.998758      24.078189      59.092027       0.818607       0.353399      -1.145281      -0.031317       0.031357      -0.035983       0.057086       0.001369       0.137698      -0.001816      -0.085859      -0.199724      -0.178738       0.076237       0.102501              6.755500       9.057094      -1.597968       2.265698       5.338848      -1.140906       5.870560          -0.000023
          195              O       4.957655       0.981992       9.906361      -0.312085      25.568893 0.37307156E+03  0.81923909E+04                                 6.925543                            6.066229       0.666592       2.316482                    0.998070      24.348120      61.337899       0.754069       0.369894      -1.129558      -0.005064       0.029006       0.026386       0.039538       0.065242      -0.030440       0.019223      -0.222986       0.294625      -0.182507       0.075915       0.106593              7.351741       5.783987       0.956718       0.859042       7.301459       3.495687       8.969777          -0.000066
          196              O       4.220340       2.358374      11.385244      -0.336424      23.074513 0.31914345E+03  0.67093455E+04                                 6.286553                            5.440314       1.038377       2.429484                    0.999498      24.015258      58.323643       0.837758       0.347771      -1.152331       0.020606      -0.036307      -0.026992       0.049713      -0.081483      -0.121803      -0.045030      -0.074734      -0.114326      -0.183386       0.064018       0.119368              6.672685       8.383705      -2.564185      -1.476548       6.545450       1.363675       5.088900          -0.000020
          197              O      -1.094439       6.562216      11.126362      -0.507439      38.359984 0.55088092E+03  0.13343607E+05                                 9.106184                            7.300830       0.189975       2.105092                    0.998223      27.643849      73.295445       0.696903       0.362842      -1.134273      -0.003093      -0.044202       0.002795       0.044398      -0.006947       0.008580       0.035125       0.006597       0.078539      -0.039718      -0.006551       0.046268             10.540907       6.661179       0.436816      -0.337904       8.992984       4.523814      15.968557           0.027490
          198              O      -1.028921       4.330326      10.829049      -0.558979      33.942606 0.52983993E+03  0.12651653E+05                                 8.219739                            7.088941       0.818198       2.307903                    0.998058      27.553339      71.460078       0.721197       0.355672      -1.145169       0.007131       0.001168      -0.014487       0.016189      -0.000371       0.003100      -0.039710       0.006109      -0.338325      -0.121828       0.059146       0.062682              8.946298       5.972971       1.802299      -0.507535      13.269934      -2.604448       7.595990          -0.001814
          199              O       0.433688       8.240367       0.094390      -0.566524      28.324192 0.45072371E+03  0.10351070E+05                                 7.173244                            6.443414       0.954060       2.332235                    0.999688      27.689391      70.761870       0.772109       0.345424      -1.151895      -0.005300       0.000965       0.011876       0.013041       0.007941      -0.057947       0.016304      -0.027146      -0.341450      -0.134449       0.061810       0.072639              7.531981       7.752516       2.270404      -1.493501       7.620515      -1.331247       7.222910          -0.000945
          200              O      -1.606079       7.379879      30.533238      -0.508109      38.255219 0.53881965E+03  0.12991737E+05                                 9.129145                            7.235846       0.212884       2.113666                    0.998176      27.616635      73.282250       0.697133       0.364390      -1.131993       0.034348       0.024187      -0.002481       0.042083      -0.009233       0.031560       0.026630       0.025576       0.086937      -0.048388      -0.004577       0.052965             10.862127       8.406946       0.243711       4.920505       7.000889       0.806927      17.178547           0.024104
          201              O      -1.620597       8.892705       5.565026      -0.347370      25.363274 0.36768781E+03  0.80361177E+04                                 6.879923                            6.007662       0.784490       2.366744                    0.996027      24.133399      60.438044       0.761335       0.368098      -1.132166       0.025932      -0.002318       0.053345       0.059359      -0.016916      -0.004885      -0.039424       0.226133       0.268246      -0.165216       0.069476       0.095740              7.385425       5.361949      -0.562354       2.571653       6.174208      -1.468578      10.620119          -0.000021
          202              O      -0.872616       9.510184       7.385189      -0.326041      25.081043 0.35090599E+03  0.75781924E+04                                 6.788787                            5.838204       0.697896       2.333980                    0.996846      24.038724      59.788120       0.778632       0.364250      -1.135459      -0.018134      -0.027011      -0.028282       0.043108       0.070058      -0.041875       0.126582       0.101012      -0.048403      -0.183171       0.075244       0.107927              7.360571       5.422211       2.026576       1.623955       9.164361       3.181192       7.495140          -0.000012
          203              O      -0.937099       2.646200       6.244513      -0.307326      22.221992 0.31862311E+03  0.66965815E+04                                 6.162911                            5.485936       1.296700       2.538786                    0.999630      23.430956      56.922034       0.822763       0.354206      -1.146906       0.025560       0.035621      -0.003848       0.044011       0.067385       0.080782      -0.106835      -0.002302      -0.186453      -0.183113       0.076363       0.106750              6.485956       5.020410       2.091216      -0.986233       9.153790      -1.033867       5.283669           0.000004
          204              O       0.148531       3.839330       4.833271      -0.351808      24.936377 0.38592811E+03  0.85240211E+04                                 6.753679                            6.129053       0.876940       2.385045                    0.997437      24.496523      61.353864       0.759725       0.365016      -1.136342      -0.010421      -0.013488       0.041259       0.044641      -0.005120      -0.025258      -0.046950       0.240527       0.222378      -0.166880       0.059648       0.107232              7.083592       5.959205      -0.146801      -2.990756       6.081910       0.781776       9.209661           0.000063
          205              O       1.784206       6.476566       5.873716      -0.317375      23.797783 0.36253747E+03  0.79169142E+04                                 6.603747                            5.991745       0.522286       2.274724                    0.996081      24.339462      61.465960       0.755298       0.371351      -1.126645       0.007836       0.003836      -0.041737       0.042639       0.051302      -0.013258       0.003828      -0.219181       0.295826      -0.171012       0.071673       0.099339              6.812283       5.360970       0.384937       0.489601       5.275870       1.147693       9.800008           0.000040
          206              O       2.697920       6.136952       3.981607      -0.331610      23.275633 0.32552054E+03  0.68919612E+04                                 6.370437                            5.538675       0.806009       2.356678                    0.998758      24.078164      59.091884       0.818610       0.353398      -1.145282      -0.031318       0.031356       0.035984       0.057086       0.001370      -0.137697       0.001816      -0.085862      -0.199722      -0.178737       0.076238       0.102499              6.755471       9.057051      -1.597962      -2.265685       5.338827       1.140900       5.870534          -0.000023
          207              O       7.917721       5.961668       5.466639      -0.312086      25.568935 0.37307241E+03  0.81924149E+04                                 6.925555                            6.066239       0.666582       2.316479                    0.998070      24.348132      61.337970       0.754067       0.369894      -1.129558      -0.005064       0.029007      -0.026385       0.039538       0.065241       0.030440      -0.019222      -0.222984       0.294623      -0.182506       0.075914       0.106592              7.351752       5.783998       0.956721      -0.859045       7.301470      -3.495692       8.969788          -0.000067
          208              O       7.180406       7.338050       3.987756      -0.336426      23.074508 0.31914334E+03  0.67093434E+04                                 6.286559                            5.440320       1.038374       2.429485                    0.999498      24.015213      58.323556       0.837756       0.347772      -1.152330       0.020606      -0.036305       0.026993       0.049712      -0.081483       0.121801       0.045030      -0.074732      -0.114325      -0.183384       0.064016       0.119368              6.672691       8.383714      -2.564188       1.476546       6.545457      -1.363675       5.088901          -0.000020
          209              O      -2.089655       7.153802      26.499362      -0.507481      38.359990 0.55088304E+03  0.13343653E+05                                 9.106137                            7.300804       0.190101       2.105127                    0.998223      27.644058      73.295653       0.696911       0.362838      -1.134278      -0.037340      -0.023834       0.002778       0.044385      -0.006546       0.026771       0.024326       0.008083       0.078478      -0.039728      -0.006539       0.046268             10.540849       8.093868       1.216115       4.135408       7.560226       1.864715      15.968452           0.027525
          210              O       7.255715       6.144920      26.202049      -0.558992      33.943146 0.52985040E+03  0.12651970E+05                                 8.219839                            7.089021       0.818153       2.307883                    0.998058      27.553550      71.460898       0.721192       0.355673      -1.145168      -0.002384       0.006820      -0.014495       0.016196      -0.002765      -0.036364      -0.016250      -0.002694      -0.338346      -0.121834       0.059148       0.062686              8.946412      10.091075       4.042240      -2.045432       9.152070      -1.690338       7.596089          -0.001810
          211              O      -1.345636       9.298050      15.467390      -0.566516      28.323945 0.45071879E+03  0.10350928E+05                                 7.173204                            6.443380       0.954092       2.332249                    0.999688      27.689256      70.761417       0.772110       0.345424      -1.151895       0.003382      -0.004197       0.011875       0.013041       0.015712       0.042010      -0.043113       0.001422      -0.341441      -0.134446       0.061806       0.072639              7.531938       5.744642       1.178271      -0.455818       9.628295      -1.948055       7.222879          -0.000953
          212              O      -1.126901       7.095042      15.160238      -0.508071      38.254487 0.53880554E+03  0.12991328E+05                                 9.129087                            7.235798       0.212750       2.113636                    0.998176      27.616097      73.280910       0.697128       0.364395      -1.131988       0.004836       0.041737      -0.002496       0.042090      -0.015748       0.008313       0.040436       0.001602       0.086983      -0.048379      -0.004585       0.052963             10.862057       7.117272      -0.457763      -1.642250       8.290469       4.707993      17.178431           0.024071
          213              O       0.208991       7.805143      20.938026      -0.347386      25.363480 0.36769161E+03  0.80362240E+04                                 6.879973                            6.007704       0.784463       2.366735                    0.996027      24.133464      60.438358       0.761331       0.368099      -1.132165      -0.014426       0.021673       0.053347       0.059361      -0.104108      -0.032299      -0.023128      -0.094472       0.268243      -0.165213       0.069475       0.095739              7.385481       6.460901       0.035368      -2.518888       5.075342       1.557395      10.620200          -0.000021
          214              O       0.394022       8.757257      22.758189      -0.326026      25.080855 0.35090254E+03  0.75780961E+04                                 6.788737                            5.838160       0.697938       2.333992                    0.996847      24.038688      59.787868       0.778638       0.364248      -1.135461      -0.015066      -0.028836      -0.028281       0.043108      -0.004332       0.131207       0.023697      -0.172519      -0.048401      -0.183174       0.075247       0.107928              7.360518       6.608654       2.671919       2.018577       7.977807       2.946591       7.495093          -0.000012
          215              O       5.732406       5.420875      21.617513      -0.307329      22.221987 0.31862295E+03  0.66965771E+04                                 6.162911                            5.485935       1.296694       2.538785                    0.999630      23.430943      56.921993       0.822763       0.354206      -1.146906       0.019078       0.039474      -0.003848       0.044011       0.037583      -0.132450       0.019915      -0.111885      -0.186452      -0.183113       0.076362       0.106751              6.485957       6.454549       2.871284      -0.436974       7.719650      -1.360372       5.283672           0.000002
          216              O       6.261788       6.944655      20.206271      -0.351810      24.936463 0.38592968E+03  0.85240648E+04                                 6.753695                            6.129065       0.876945       2.385046                    0.997437      24.496572      61.354026       0.759724       0.365016      -1.136342      -0.006870      -0.015599       0.041261       0.044643      -0.103741      -0.029175      -0.044622      -0.122100       0.222377      -0.166879       0.059648       0.107231              7.083611       6.177147      -0.028267       2.115804       5.863992      -2.253718       9.209693           0.000065
          217              O      -3.540364       9.641648      21.246716      -0.317351      23.797329 0.36252824E+03  0.79166553E+04                                 6.603630                            5.991638       0.522341       2.274741                    0.996081      24.339335      61.465246       0.755311       0.371348      -1.126649      -0.000371       0.008713      -0.041739       0.042640       0.119883       0.009700      -0.009821       0.032965       0.295822      -0.171018       0.071680       0.099338              6.812163       4.972062       0.173443       0.774251       5.664583       0.978460       9.799844           0.000040
          218              O       1.141878       0.322683      19.354607      -0.331629      23.275930 0.32552570E+03  0.68921008E+04                                 6.370510                            5.538735       0.805997       2.356675                    0.998759      24.078233      59.092269       0.818602       0.353401      -1.145279       0.042509      -0.012529       0.035986       0.057087       0.036780       0.067389      -0.120092       0.044356      -0.199722      -0.178736       0.076235       0.102501              6.755550       7.529292      -2.429036       2.084844       6.866760      -1.445184       5.870597          -0.000023
          219              O      -1.506218       4.824310      20.839639      -0.312084      25.568841 0.37307036E+03  0.81923570E+04                                 6.925529                            6.066215       0.666583       2.316479                    0.998070      24.348112      61.337830       0.754070       0.369893      -1.129559       0.027902       0.009413      -0.026384       0.039538       0.129048      -0.031431       0.017554       0.011627       0.294627      -0.182507       0.075914       0.106593              7.351728       6.151842       1.156806      -2.660350       6.933576      -2.424931       8.969767          -0.000067
          220              O       0.055179       4.834269      19.360756      -0.336425      23.074543 0.31914378E+03  0.67093545E+04                                 6.286558                            5.440317       1.038366       2.429480                    0.999498      24.015280      58.323713       0.837758       0.347771      -1.152331      -0.041738       0.000756       0.026995       0.049713      -0.012908      -0.018642       0.128514       0.177418      -0.114327      -0.183385       0.064016       0.119368              6.672690       9.117750      -2.164924      -1.903457       5.811417       0.645497       5.088905          -0.000018

******************************************************
Auxiliary information for the entire system
The total spin magnetic moment of the unit cell is   -0.000293
The total net atomic charge of the unit cell is   0.000001
Accuracy of reproducing the electrostatic potential in the unit cell:
  The inner radius (bohr) =    5.0000
  The outer radius (bohr) =   12.0000
  Valid grid points have density less than (e/(bohr^3)) =    0.0001
  The number of valid grid points were=       109076
  The rms potential error without charges in kcal/mol is=      6.13145
  The rms potential error with partial charges in kcal/mol is=      1.75335
  The RRMSE value at monopole order=      0.28596
  The rms potential error with partial charges and cloud penetration in kcal/mol is=      1.75899
  The RRMSE value at monopole order with cloud penetration is=      0.28688
  The rms potential error with partial charges and atomic dipoles in kcal/mol is=      0.98999
  The RRMSE value at dipole order=      0.16146
  The rms potential error with partial charges, atomic dipoles and cloud penetration in kcal/mol is=      0.98297
  The RRMSE value at dipole order with cloud penetration=      0.16032

******************************************************
The electron densities and ab initio electrostatic potential were computed in VASP using the PBE functional and
projector augmented wave method. See the main text of the journal article for a description of computational details.
The atomic charges, dipoles, and quadrupoles were computed with the DDEC6 method as described in
(a) T. A. Manz and N. Gabaldon Limas, RSC Adv. 6 (2016) 47771-47801 DOI: 10.1039/c6ra04656h
(b) N. Gabaldon Limas and T. A. Manz, RSC Adv. 8 (2018) 2678-2707 DOI: 10.1039/c7ra11829e.
For each atom in the material, the electron cloud parameters were fit to the spherically averaged atom-in-material
electron density using radial positions for which this density was between 10^-4 and 10^-2 electrons per cubic bohr.
The polarizabilities, dispersion coefficients, and quantum Drude oscillator (QDO) parameters were fit using the MCLF method.
The magnetic structure of the system was optimized in VASP from the default ferromagnetic initial guess using spin polarization.
The atomic spin moments (ASMs) were computed on this optimized magnetic structure using the DDEC6 partition as inputs
to the method of T. A. Manz and D. S. Sholl, J. Chem. Theory Comput. 7 (2011) 4146-4164 DOI: 10.1021/ct200539n.
The RMSE and RRMSE were computed using a uniform grid with Ewald summation.
