# Supplementary material for: A collection of forcefield precursors for metal–organic frameworks
Source: RSC Adv. 2019 Nov 13;9(63):36492–507. doi: 10.1039/c9ra07327b (PMC9075174; doi:10.1039/c9ra07327b)
Supplement: RA-009-C9RA07327B-s5894 [file RA-009-C9RA07327B-s5894.xyz]

   52
jmolscript: load "" {1 1 1} spacegroup "x,y,z" unitcell [{      8.002000     0.000000     0.000000 }, {     -2.215627     8.816875     0.000000 }, {     -2.255476    -4.645004    11.859637 }]
Co    -0.242990     2.110428     5.928514     0.961371
Co     3.758803     2.108953     5.927328     0.985303
H      1.762068     3.287610     6.949747     0.447069
H      1.761988     3.642549     5.642815     0.447652
H      5.786059     0.985664     4.887356     0.448021
H      5.786276     0.599221     6.182429     0.449465
H      0.781723     4.523171    10.845638     0.110718
H      4.275971     0.777840     1.073297     0.123284
H     -2.722758     3.196995     9.459246     0.121789
H      2.240236     1.078025     2.422924     0.124006
H      6.734924    -0.168434     0.929796     0.108326
H      3.206890     3.376960    10.890705     0.116919
H      5.117322    -1.560373     9.978699     0.117576
H      6.692572     2.541827     0.202800     0.113145
H      2.285544     1.303112     9.747436     0.124280
H      5.115733     2.858093     2.094412     0.118946
H      2.387060     5.739508     1.936679     0.120409
H      0.800137     1.684605    11.684114     0.114957
C     -0.169637     3.411926     8.649352     0.593556
C     -0.871892     3.774651     9.959960    -0.018237
C     -0.120450     4.341630    10.982735    -0.117428
C      3.761309     0.472214     0.361126    -0.133896
C      2.389947     0.302341     0.494547     0.085224
C     -2.843610     3.912823    11.300930     0.092194
C     -2.223114     3.574929    10.146631    -0.156158
C      1.739197     0.693825     1.740283    -0.149050
C      0.405724     0.498398     1.906081    -0.025794
C      7.652472    -0.058369     0.826617    -0.116300
C     -4.261203     3.751005    11.554251    -0.127782
C     -0.272658     0.803998     3.169844     0.611811
C      4.230732     0.339853     8.274113     0.595289
C      3.801268    -0.035243     9.625756    -0.026793
C      4.416278    -1.086497    10.364848    -0.095883
C      4.010567    -1.413198    11.608687    -0.126832
C      5.225037     3.907176     0.361363     0.094805
C      2.327919     0.301116    11.515589     0.078396
C      2.731216     0.634706    10.215891    -0.157367
C      4.736354     3.573873     1.637816    -0.167862
C      3.740306     4.260673     2.211941    -0.011913
C      3.093751     5.290838     1.531198    -0.102388
C      3.489773     5.642880     0.276685    -0.128361
C      3.292893     3.861795     3.624305     0.603732
O     -0.887041     2.926638     7.734737    -0.584386
O      1.043121     3.679097     8.586496    -0.542874
O      0.405049     1.314024     4.108415    -0.602837
O      6.510940     0.608688     3.272311    -0.550336
O      3.734086     1.412516     7.796644    -0.575233
O      5.086462    -0.355589     7.666900    -0.554581
O      3.817943     2.861018     4.062756    -0.559127
O      2.458711     4.599529     4.186570    -0.568340
O      1.761781     2.968778     6.161437    -0.857412
O      5.783822     1.285853     5.682071    -0.851074

The following XYZ coordinates are in angstroms. Other properties are in atomic units.
The sperically averaged electron density of each atom fit to a function of the form exp(a - br)
eigen_1, eigen_2 and eigen_3 are the three eigenvalues of traceless quadrupole moment tensor
  atom number  atomic symbol              X              Y              Z     net charge C6 coefficient C8 coefficient C10 coefficient fluctuating dipole atomic polarizability isotropic forcefield polarizability              a              b squared Pearson coefficient          <r^3>          <r^4>         wp_QDO          m_QDO          q_QDO       dipole_x       dipole_y       dipole_z         dipole            Qxy            Qxz            Qyz     Q(x^2-y^2)  Q(3z^2 - R^2)        eigen_1        eigen_2        eigen_3 static polarizability      alpha(xx)      alpha(xy)      alpha(xz)      alpha(yy)      alpha(yz)      alpha(zz) atomic spin moment
            1             Co      -0.242990       2.110428       5.928514       0.961371     103.060834 0.20870856E+04  0.67305557E+05                                16.835478                           14.008224       0.691565       2.094634                    0.998152      44.813876     117.664661       0.538689       0.352580      -1.197177      -0.000238       0.002118      -0.003822       0.004376      -0.021944      -0.088252       0.001995       0.238304      -0.120177      -0.102325      -0.074622       0.176947             19.659691      19.291835       2.634089      -0.807136      12.845969       7.093717      26.841268           2.758117
            2             Co       3.758803       2.108953       5.927328       0.985303     105.232553 0.19271569E+04  0.60838413E+05                                16.942797                           13.352508       0.808720       2.143481                    0.998186      43.710101     113.044619       0.559249       0.346928      -1.203668       0.002444       0.004001       0.000361       0.004702      -0.021415      -0.064575       0.061762       0.193211       0.296245      -0.160864       0.005058       0.155806             20.783195      18.829874      -3.597191       1.971467      14.542651      -9.097604      28.977060           2.769532
            3              H       1.762068       3.287610       6.949747       0.447069       0.401767 0.23097928E+01  0.17471674E+02                                 1.096790                            1.043110      -1.334373       2.435111                    0.999057       2.374199       6.866159       0.458380       1.766521      -0.622229       0.008572       0.004422       0.006670       0.011727       0.002897       0.008485      -0.004258      -0.015497      -0.025162      -0.015749       0.002845       0.012904              1.134640       0.972548      -0.026694      -0.097616       0.930763       0.061319       1.500609           0.000099
            4              H       1.761988       3.642549       5.642815       0.447652       0.422532 0.25282169E+01  0.19523832E+02                                 1.125733                            1.084219      -1.361058       2.421794                    0.998815       2.405775       6.986574       0.454888       1.743615      -0.625444      -0.006852       0.008642      -0.002188       0.011243      -0.007117       0.005045       0.012705      -0.016228       0.002575      -0.017144      -0.000564       0.017708              1.153781       0.987068       0.049714      -0.094301       1.086422      -0.223731       1.387853           0.000036
            5              H       5.786059       0.985664       4.887356       0.448021       0.390258 0.22144805E+01  0.16554824E+02                                 1.071417                            1.018112      -1.252808       2.476580                    0.999735       2.325646       6.659526       0.466770       1.755295      -0.623988      -0.008626      -0.003596      -0.007297       0.011857       0.002981       0.008728      -0.004295      -0.016011      -0.024293      -0.015969       0.002933       0.013036              1.109469       0.953984      -0.025829      -0.095796       0.908919       0.051445       1.465504           0.000089
            6              H       5.786276       0.599221       6.182429       0.449465       0.419181 0.25031790E+01  0.19275227E+02                                 1.119048                            1.078536      -1.356324       2.427499                    0.998859       2.379053       6.890662       0.456447       1.742643      -0.625765       0.006418      -0.009914       0.002328       0.012037      -0.006915       0.005320       0.012470      -0.018820       0.001951      -0.017498      -0.000783       0.018281              1.146745       0.982959       0.049405      -0.090739       1.090436      -0.223521       1.366840          -0.000037
            7              H       0.781723       4.523171      10.845638       0.110718       1.035939 0.74237521E+01  0.72562168E+02                                 1.771869                            1.651262      -1.295606       2.261957                    0.993695       3.826973      11.201837       0.454966       1.377336      -0.686131       0.035875       0.009696      -0.005739       0.037603       0.004573       0.002386       0.001846       0.021683      -0.004954      -0.011135      -0.001956       0.013091              1.850608       2.478370       0.180457      -0.036592       1.561351       0.048937       1.512102           0.000028
            8              H       4.275971       0.777840       1.073297       0.123284       0.980067 0.69367708E+01  0.66478479E+02                                 1.699581                            1.592854      -1.068926       2.381999                    0.996504       3.568111      10.249018       0.465968       1.371595      -0.688743       0.020245       0.010486       0.029858       0.037568       0.004877      -0.001879       0.005872       0.018024       0.024080      -0.015847       0.006195       0.009652              1.756114       1.882408       0.214408       0.348432       1.593096       0.287468       1.792840           0.000050
            9              H      -2.722758       3.196995       9.459246       0.121789       1.080868 0.78954904E+01  0.77839272E+02                                 1.784122                            1.676375      -1.222633       2.307062                    0.994796       3.639107      10.462592       0.465470       1.334733      -0.696265      -0.020257      -0.014064      -0.025590       0.035538       0.001850       0.002822       0.004620       0.013372      -0.003586      -0.008871       0.000021       0.008850              1.826558       1.844806       0.251615       0.273158       1.610200       0.377111       2.024666           0.000026
           10              H       2.240236       1.078025       2.422924       0.124006       1.070163 0.78847569E+01  0.77807505E+02                                 1.779664                            1.681044      -1.252449       2.294886                    0.994354       3.660070      10.572406       0.461819       1.344005      -0.694164       0.019599       0.016531       0.027463       0.037571       0.001673       0.002930       0.005212       0.011759      -0.004766      -0.008843       0.000376       0.008467              1.818369       1.873990       0.258969       0.260735       1.610777       0.354643       1.970342           0.000059
           11              H       6.734924      -0.168434       0.929796       0.108326       1.045842 0.74473607E+01  0.72849288E+02                                 1.783413                            1.653355      -1.287891       2.263938                    0.993607       3.840178      11.244113       0.454906       1.376452      -0.686255      -0.036048      -0.005091       0.000792       0.036414       0.002230       0.004258       0.004341       0.022837      -0.009415      -0.011981      -0.002498       0.014479              1.870622       2.561724       0.084301      -0.035834       1.533393       0.057876       1.516750           0.000031
           12              H       3.206890       3.376960      10.890705       0.116919       0.974171 0.68925408E+01  0.65990944E+02                                 1.695676                            1.588936      -1.067709       2.378832                    0.996204       3.606998      10.377224       0.465732       1.373615      -0.688053      -0.021652      -0.014260      -0.024649       0.035774       0.005569      -0.001774       0.007778       0.020170       0.015604      -0.016988       0.008019       0.008969              1.754441       1.851725       0.254267       0.325108       1.647347       0.330007       1.764251           0.000057
           13              H       5.117322      -1.560373       9.978699       0.117576       1.136432 0.84549900E+01  0.83641369E+02                                 1.762763                            1.674812      -0.984270       2.417120                    0.998222       3.399748       9.363017       0.497677       1.244086      -0.718383       0.029886      -0.023174      -0.014050       0.040344      -0.013922      -0.003567      -0.002466       0.001865      -0.015333      -0.013537      -0.003013       0.016549              1.783882       1.951147      -0.377305      -0.290127       1.759001       0.093408       1.641499           0.000015
           14              H       6.692572       2.541827       0.202800       0.113145       1.003066 0.70230450E+01  0.67332638E+02                                 1.708311                            1.587785      -0.992591       2.408507                    0.997345       3.572749      10.174833       0.474588       1.346137      -0.693837       0.015265      -0.024307       0.016700       0.033207      -0.006508      -0.006207      -0.005758       0.003958       0.019839      -0.013565       0.003214       0.010351              1.776939       1.663318      -0.413562       0.192547       2.072991      -0.390984       1.594507           0.000039
           15              H       2.285544       1.303112       9.747436       0.124280       1.047909 0.77116904E+01  0.75861814E+02                                 1.769342                            1.673327      -1.305120       2.267059                    0.994338       3.701820      10.760940       0.457287       1.361580      -0.690242      -0.017943       0.025212      -0.017813       0.035705      -0.006990      -0.000328      -0.001931       0.005320      -0.003749      -0.007373      -0.000805       0.008178              1.811254       1.675425      -0.321270       0.137887       1.938385      -0.339953       1.819954           0.000101
           16              H       5.115733       2.858093       2.094412       0.118946       1.038760 0.75823067E+01  0.74257073E+02                                 1.754546                            1.654687      -1.307057       2.260204                    0.994293       3.730974      10.813383       0.461858       1.354133      -0.691348       0.013209      -0.026582       0.016700       0.034058      -0.006750      -0.001996      -0.002731       0.000914      -0.006729      -0.007710      -0.000194       0.007904              1.801438       1.620297      -0.294568       0.094553       1.991131      -0.338155       1.792886           0.000076
           17              H       2.387060       5.739508       1.936679       0.120409       1.141391 0.84604665E+01  0.83654141E+02                                 1.762678                            1.671349      -0.996148       2.411303                    0.998241       3.392090       9.319603       0.500313       1.238144      -0.719716      -0.029886       0.020385       0.014913       0.039130      -0.014251      -0.003334      -0.002253       0.004207      -0.017047      -0.013503      -0.003793       0.017296              1.784763       1.958559      -0.373286      -0.302568       1.740871       0.090788       1.654858           0.000014
           18              H       0.800137       1.684605      11.684114       0.114957       1.012336 0.71428997E+01  0.68775144E+02                                 1.717376                            1.600587      -1.035747       2.388195                    0.997121       3.592454      10.254349       0.472970       1.344979      -0.693955      -0.016715       0.025259      -0.015083       0.033837      -0.006698      -0.006892      -0.005017       0.005635       0.018297      -0.013636       0.003086       0.010549              1.782719       1.669537      -0.405431       0.191305       2.073460      -0.391373       1.605160           0.000045
           19              C      -0.169637       3.411926       8.649352       0.593556      24.186468 0.25752819E+03  0.53538169E+04                                 7.636894                            5.659237      -0.028638       2.040512                    0.999398      22.361849      62.037473       0.631750       0.466361      -1.026326       0.007964      -0.013932      -0.060190       0.062292      -0.019467       0.031628      -0.055193      -0.112137      -0.159166      -0.083610      -0.024809       0.108419              8.945571       9.564681       0.544095      -1.058700       5.365626       2.851264      11.906406          -0.001142
           20              C      -0.871892       3.774651       9.959960      -0.018237      37.064324 0.43375568E+03  0.10100373E+05                                 9.562395                            6.868413       0.099879       2.035275                    0.999345      27.049217      75.147404       0.644934       0.407849      -1.079425      -0.021286       0.017631       0.034493       0.044201       0.009613       0.010060      -0.001461      -0.000302      -0.015700      -0.014978       0.000556       0.014422             11.543282      13.887775       0.459458      -2.841392       6.552679       3.518670      14.189391           0.003829
           21              C      -0.120450       4.341630      10.982735      -0.117428      33.972783 0.46540352E+03  0.11186133E+05                                 9.281760                            7.323963      -0.077459       1.944023                    0.999427      30.192129      89.227071       0.589606       0.432209      -1.049016      -0.029317       0.006918       0.001059       0.030141      -0.007126       0.001535      -0.018264       0.006723      -0.048758      -0.026950       0.006305       0.020645             10.410447      12.260225       1.110209      -0.562265       7.234189       3.172759      11.736928          -0.000058
           22              C       3.761309       0.472214       0.361126      -0.133896      34.077891 0.44755971E+03  0.10615295E+05                                 9.188823                            7.099475       0.158998       2.029156                    0.999385      29.406426      85.345489       0.611494       0.422311      -1.058819       0.002789      -0.004627      -0.013681       0.014709       0.000336       0.011998      -0.002209      -0.031105       0.037901      -0.025659       0.008737       0.016922             10.523194      14.950777       0.866590      -1.900236       6.543087       2.245619      10.075720           0.002691
           23              C       2.389947       0.302341       0.494547       0.085224      33.518970 0.39895629E+03  0.91237388E+04                                 9.052960                            6.668085      -0.038462       2.003776                    0.999182      25.974880      72.181432       0.640841       0.417934      -1.069806      -0.001197       0.007309       0.012847       0.014829      -0.003690      -0.022250       0.002497       0.020676       0.025996      -0.015996      -0.014052       0.030048             10.729096      15.417937       0.507386      -2.980655       5.981093       2.594316      10.788257          -0.000114
           24              C      -2.843610       3.912823      11.300930       0.092194      33.427264 0.38186114E+03  0.86455061E+04                                 9.040974                            6.533969      -0.010253       2.018228                    0.999221      25.662670      71.166269       0.645270       0.419257      -1.067996      -0.015520      -0.006336      -0.008739       0.018905       0.002685      -0.009779       0.000244       0.028635      -0.010887      -0.012968      -0.007359       0.020328             10.798487      15.330515       0.270082      -3.726820       5.889747       2.574022      11.175198          -0.000330
           25              C      -2.223114       3.574929      10.146631      -0.156158      35.494272 0.43169433E+03  0.10176028E+05                                 9.455489                            6.999827      -0.000305       1.971499                    0.999602      29.836909      87.136789       0.610484       0.425627      -1.053739       0.011199       0.006931       0.003268       0.013569       0.001537       0.032604      -0.011047      -0.038824      -0.029251      -0.045912       0.015565       0.030347             11.004758      14.779753       0.323551      -3.821988       6.232692       2.683502      12.001829           0.002080
           26              C       1.739197       0.693825       1.740283      -0.149050      36.426431 0.46150477E+03  0.11040263E+05                                 9.635652                            7.238637       0.001334       1.968584                    0.999503      30.091524      87.967108       0.601359       0.425764      -1.055716       0.008263      -0.003308      -0.014915       0.017369      -0.000967       0.028847      -0.009736      -0.044244      -0.009157      -0.042364       0.012338       0.030026             11.197913      15.303065       0.360176      -3.839585       6.382202       2.651836      11.908471           0.003158
           27              C       0.405724       0.498398       1.906081      -0.025794      37.400441 0.42395906E+03  0.98227022E+04                                 9.611810                            6.791460       0.089792       2.035408                    0.999361      26.901652      74.715334       0.647986       0.407975      -1.078608       0.004990      -0.021405      -0.047542       0.052377       0.005958       0.015051       0.005739      -0.011320      -0.014566      -0.019117       0.001157       0.017960             11.685258      13.724201       0.350485      -2.924917       6.494798       3.612718      14.836775           0.003635
           28              C       7.652472      -0.058369       0.826617      -0.116300      33.689025 0.44030433E+03  0.10453348E+05                                 9.237146                            7.134903      -0.095177       1.942759                    0.999424      29.896831      88.256553       0.595044       0.433565      -1.046575       0.030799       0.005730       0.022210       0.038402       0.000133       0.014165      -0.015847       0.001309      -0.053798      -0.029686       0.009147       0.020539             10.460373      12.057780       0.506039      -0.586918       7.234814       3.567916      12.088525           0.000087
           29              C      -4.261203       3.751005      11.554251      -0.127782      34.108658 0.42967530E+03  0.10097419E+05                                 9.208339                            6.967265       0.157644       2.032234                    0.999375      29.132662      84.425495       0.615206       0.423658      -1.056962       0.023484       0.002785       0.004002       0.023985       0.001369       0.019838      -0.007425      -0.017718       0.009585      -0.025526       0.005836       0.019690             10.660320      14.898235       0.610503      -2.596415       6.823926       2.601027      10.258799           0.002420
           30              C      -0.272658       0.803998       3.169844       0.611811      23.810322 0.24438037E+03  0.50252196E+04                                 7.604107                            5.534380      -0.093735       2.024355                    0.999359      22.062090      61.303768       0.633745       0.470005      -1.022117      -0.007618       0.011821       0.060424       0.062039      -0.018628       0.031107      -0.051596      -0.113737      -0.149004      -0.079964      -0.025328       0.105292              9.004323       9.568511       0.264278      -1.662574       5.231495       2.827804      12.212964          -0.001813
           31              C       4.230732       0.339853       8.274113       0.595289      24.657178 0.26197744E+03  0.54908172E+04                                 7.858639                            5.767873      -0.147844       2.002216                    0.999616      22.679932      63.977201       0.613669       0.476210      -1.017048       0.009545       0.039014      -0.048108       0.062670       0.047894       0.044579       0.033888       0.026104      -0.186057      -0.081372      -0.018631       0.100003              9.317148       6.699463      -1.136775      -2.698257       8.152373      -2.922027      13.099607          -0.002898
           32              C       3.801268      -0.035243       9.625756      -0.026793      37.998213 0.44094892E+03  0.10323440E+05                                 9.773653                            6.956165       0.081738       2.031506                    0.999356      27.190111      76.061601       0.635751       0.411512      -1.075632      -0.003764      -0.020383       0.044163       0.048786      -0.008461      -0.000191       0.002814      -0.016155      -0.041812      -0.014244      -0.004639       0.018883             11.896607       8.679309      -1.544444      -3.581413      10.116455      -4.511441      16.894056           0.003847
           33              C       4.416278      -1.086497      10.364848      -0.095883      31.830916 0.42058972E+03  0.98355255E+04                                 8.793471                            6.901503       0.051563       1.991897                    0.999680      29.145978      84.377202       0.616747       0.424678      -1.055867      -0.023713       0.014625      -0.001539       0.027903      -0.010486       0.000795       0.012394       0.001718      -0.068587      -0.027393       0.003990       0.023402              9.760478       7.645288      -1.829106      -1.750645       9.660460      -3.686792      11.975685          -0.000247
           34              C       4.010567      -1.413198      11.608687      -0.126832      32.202130 0.41775233E+03  0.97568523E+04                                 8.856355                            6.879724       0.128655       2.024415                    0.999406      29.034176      84.118664       0.617250       0.424868      -1.055294      -0.006773       0.005196      -0.007545       0.011393       0.000789       0.014563      -0.005152      -0.016972      -0.009695      -0.020261       0.006782       0.013479              9.840302       9.247591      -2.524918      -2.880979       9.124560      -1.847431      11.148755           0.002754
           35              C       5.225037       3.907176       0.361363       0.094805      32.099241 0.38512335E+03  0.87659064E+04                                 8.864630                            6.619162      -0.073451       1.998647                    0.999308      25.919774      72.827402       0.630771       0.426616      -1.059966       0.003616      -0.009354       0.010441       0.014477      -0.002271      -0.012778       0.002195       0.006682       0.036872      -0.010840      -0.009056       0.019897             10.176181       9.334944      -2.296337      -4.073112       8.703694      -1.727775      12.489904          -0.000128
           36              C       2.327919       0.301116      11.515589       0.078396      32.603750 0.40552880E+03  0.93376524E+04                                 8.936085                            6.774243      -0.081249       1.990963                    0.999295      26.288936      73.965736       0.626843       0.424357      -1.062808      -0.005729       0.009954      -0.004934       0.012500      -0.004949      -0.019195       0.002832       0.013373       0.036831      -0.015859      -0.011308       0.027168             10.194734       9.000864      -2.262117      -3.680208       8.932119      -2.047994      12.651218          -0.000324
           37              C       2.731216       0.634706      10.215891      -0.157367      35.201847 0.46834432E+03  0.11270492E+05                                 9.464895                            7.331542      -0.045093       1.951967                    0.999412      30.466386      89.986218       0.591387       0.430385      -1.050504       0.005119      -0.008890       0.005821       0.011795       0.013310       0.028410       0.000803      -0.012629      -0.088524      -0.045181       0.010472       0.034709             10.665204       9.330507      -1.732974      -4.050453       8.448690      -1.864116      14.216414           0.003322
           38              C       4.736354       3.573873       1.637816      -0.167862      35.167702 0.45245767E+03  0.10807494E+05                                 9.465958                            7.216157      -0.062677       1.948222                    0.999515      30.367497      89.708821       0.594147       0.431584      -1.048526       0.000121       0.007875      -0.014331       0.016353       0.012551       0.034191      -0.001634      -0.007719      -0.062876      -0.045238       0.010842       0.034397             10.750073       9.407938      -1.765471      -4.449167       8.728615      -1.671916      14.113666           0.003086
           39              C       3.740306       4.260673       2.211941      -0.011913      36.021633 0.42299728E+03  0.98105526E+04                                 9.457356                            6.829550       0.088402       2.036174                    0.999390      26.932490      75.232123       0.638664       0.413502      -1.073266       0.005715       0.025192      -0.042675       0.049884       0.000863       0.007225       0.006314      -0.019312      -0.039579      -0.017764      -0.000058       0.017821             11.368584       8.555878      -2.072299      -3.151715      10.051255      -3.835161      15.498618           0.004172
           40              C       3.093751       5.290838       1.531198      -0.102388      31.466599 0.41664536E+03  0.97243078E+04                                 8.717893                            6.866465       0.038761       1.987152                    0.999680      29.182605      84.512881       0.618419       0.424357      -1.055638       0.020536      -0.013796       0.003119       0.024936      -0.006105       0.003530       0.013839       0.006991      -0.065882      -0.028169       0.009607       0.018562              9.626835       7.681528      -2.034645      -1.577099       9.690570      -3.564033      11.508405          -0.000059
           41              C       3.489773       5.642880       0.276685      -0.128361      32.849269 0.44414053E+03  0.10514712E+05                                 8.961349                            7.081812       0.136293       2.020912                    0.999436      29.394340      85.249765       0.610983       0.423448      -1.058039       0.010321      -0.007260       0.005858       0.013912      -0.004844       0.011439      -0.006261      -0.012732      -0.009996      -0.015504      -0.000128       0.015632              9.882908       9.135685      -2.460730      -2.650274       9.345674      -2.110875      11.167365           0.003445
           42              C       3.292893       3.861795       3.624305       0.603732      22.904777 0.24699275E+03  0.51032866E+04                                 7.487057                            5.613167      -0.118831       2.019262                    0.999456      22.305643      62.561519       0.619694       0.478369      -1.015460      -0.007802      -0.034337       0.052182       0.062951       0.057999       0.043592       0.036741       0.031935      -0.187851      -0.081511      -0.028719       0.110230              8.739835       6.449025      -1.434618      -2.178816       7.939238      -2.540228      11.831243          -0.002144
           43              O      -0.887041       2.926638       7.734737      -0.584386      39.944073 0.55383325E+03  0.13432881E+05                                 9.307811                            7.290305       0.289174       2.122946                    0.997306      28.512843      75.646306       0.701734       0.359868      -1.136624      -0.006284       0.027353       0.062063       0.068114       0.023191       0.034057       0.021000      -0.047176       0.018196      -0.049282      -0.005378       0.054661             10.898513       8.380188       1.508102       2.144111       7.550456       4.980990      16.764896           0.045887
           44              O       1.043121       3.679097       8.586496      -0.542874      28.961763 0.43020026E+03  0.97333296E+04                                 7.314304                            6.295339       1.037527       2.402664                    0.999175      26.200121      65.749918       0.783640       0.345461      -1.155648      -0.015189       0.005248       0.008597       0.018225      -0.009954      -0.008341      -0.037137       0.013722      -0.165791      -0.071638       0.029782       0.041856              7.907639      11.085219       0.492678      -1.259308       5.230407       0.668852       7.407293           0.010507
           45              O       0.405049       1.314024       4.108415      -0.602837      41.180941 0.57507004E+03  0.14078756E+05                                 9.512116                            7.426615       0.284758       2.114856                    0.997352      28.895586      77.001785       0.695617       0.359660      -1.136873      -0.005308      -0.021960      -0.068761       0.072377       0.025364       0.028627       0.025814      -0.052825       0.029944      -0.048237      -0.009887       0.058124             11.200071       8.354585       1.413109       1.963144       7.661711       5.167982      17.583917           0.053322
           46              O       6.510940       0.608688       3.272311      -0.550336      29.418903 0.43170777E+03  0.97757962E+04                                 7.399420                            6.303709       1.057364       2.408349                    0.999239      26.226608      65.840441       0.783628       0.345171      -1.155913       0.021679       0.007756      -0.001357       0.023065      -0.017843      -0.019570      -0.042738       0.015264      -0.158340      -0.078452       0.031519       0.046933              8.063032      11.467967       0.264547      -1.516296       5.160095       0.644387       7.561034           0.013807
           47              O       3.734086       1.412516       7.796644      -0.575233      42.246023 0.59348737E+03  0.14632113E+05                                 9.719107                            7.568824       0.309672       2.140871                    0.996793      28.270294      75.390200       0.686331       0.361973      -1.136021       0.023914      -0.032037       0.063163       0.074752      -0.011334       0.023718      -0.033472      -0.006389      -0.082194      -0.049773       0.001940       0.047833             11.598035       7.363276      -1.973501       1.266174      11.806983      -6.367461      15.623846           0.061262
           48              O       5.086462      -0.355589       7.666900      -0.554581      28.234009 0.43341202E+03  0.98538466E+04                                 7.216078                            6.332664       0.743229       2.285780                    0.999004      27.014866      68.630867       0.776422       0.346979      -1.150914      -0.007924       0.007032       0.019599       0.022279       0.018057      -0.028759       0.058803       0.033804      -0.091792      -0.086298       0.039514       0.046784              7.628765       7.439322      -1.458412      -2.937665       6.858420       0.570856       8.588553           0.018971
           49              O       3.817943       2.861018       4.062756      -0.559127      39.626557 0.54271467E+03  0.13110380E+05                                 9.325249                            7.264501       0.271272       2.139474                    0.996264      27.677787      73.534834       0.695330       0.364646      -1.131696      -0.015827       0.033804      -0.054354       0.065936       0.001520       0.026222      -0.016492       0.012387      -0.092125      -0.046145       0.012559       0.033585             11.051156       7.251794      -2.128295       1.265070      11.237944      -5.902115      14.663729           0.046362
           50              O       2.458711       4.599529       4.186570      -0.568340      28.062742 0.42961317E+03  0.97436585E+04                                 7.156545                            6.290588       0.819660       2.309406                    0.999236      27.044397      68.568131       0.781854       0.345411      -1.152495       0.010930      -0.001160      -0.020811       0.023536       0.012307      -0.026230       0.051837       0.024800      -0.119885      -0.080532       0.036533       0.043999              7.535207       7.277651      -1.589919      -2.715500       7.036595       0.547776       8.291376           0.014517
           51              O       1.761781       2.968778       6.161437      -0.857412      38.057980 0.70114130E+03  0.18310861E+05                                 9.450129                            8.487481      -0.695294       1.783113                    0.996977      32.298515      93.376886       0.608723       0.385286      -1.100780       0.001585      -0.064548      -0.017815       0.066980      -0.001725       0.043764       0.006144      -0.078886       0.096518      -0.073792       0.022608       0.051184             10.163460      11.065194       0.215772      -1.331959       7.268473      -0.301188      12.156714           0.045896
           52              O       5.783822       1.285853       5.682071      -0.851074      37.780265 0.68863168E+03  0.17898069E+05                                 9.397072                            8.407196      -0.693862       1.787344                    0.997001      32.031013      92.291744       0.612266       0.384899      -1.101385      -0.002953       0.069585       0.020147       0.072503      -0.000101       0.043938       0.004119      -0.091560       0.089905      -0.078578       0.030015       0.048563             10.143030      11.145815       0.266173      -1.345501       7.215259      -0.311987      12.068018           0.047174

******************************************************
Auxiliary information for the entire system
The total spin magnetic moment of the unit cell is   5.915351
The total net atomic charge of the unit cell is   -0.000001
Accuracy of reproducing the electrostatic potential in the unit cell:
  The inner radius (bohr) =    5.0000
  The outer radius (bohr) =   12.0000
  Valid grid points have density less than (e/(bohr^3)) =    0.0001
  The number of valid grid points were=        28321
  The rms potential error without charges in kcal/mol is=      4.46989
  The rms potential error with partial charges in kcal/mol is=      0.62050
  The RRMSE value at monopole order=      0.13882
  The rms potential error with partial charges and cloud penetration in kcal/mol is=      0.60370
  The RRMSE value at monopole order with cloud penetration is=      0.13506
  The rms potential error with partial charges and atomic dipoles in kcal/mol is=      0.44150
  The RRMSE value at dipole order=      0.09877
  The rms potential error with partial charges, atomic dipoles and cloud penetration in kcal/mol is=      0.43143
  The RRMSE value at dipole order with cloud penetration=      0.09652

******************************************************
The electron densities and ab initio electrostatic potential were computed in VASP using the PBE functional and
projector augmented wave method. See the main text of the journal article for a description of computational details.
The atomic charges, dipoles, and quadrupoles were computed with the DDEC6 method as described in
(a) T. A. Manz and N. Gabaldon Limas, RSC Adv. 6 (2016) 47771-47801 DOI: 10.1039/c6ra04656h
(b) N. Gabaldon Limas and T. A. Manz, RSC Adv. 8 (2018) 2678-2707 DOI: 10.1039/c7ra11829e.
For each atom in the material, the electron cloud parameters were fit to the spherically averaged atom-in-material
electron density using radial positions for which this density was between 10^-4 and 10^-2 electrons per cubic bohr.
The polarizabilities, dispersion coefficients, and quantum Drude oscillator (QDO) parameters were fit using the MCLF method.
The magnetic structure of the system was optimized in VASP from the default ferromagnetic initial guess using spin polarization.
The atomic spin moments (ASMs) were computed on this optimized magnetic structure using the DDEC6 partition as inputs
to the method of T. A. Manz and D. S. Sholl, J. Chem. Theory Comput. 7 (2011) 4146-4164 DOI: 10.1021/ct200539n.
The RMSE and RRMSE were computed using a uniform grid with Ewald summation.
