# Supplementary material for: A collection of forcefield precursors for metal–organic frameworks
Source: RSC Adv. 2019 Nov 13;9(63):36492–507. doi: 10.1039/c9ra07327b (PMC9075174; doi:10.1039/c9ra07327b)
Supplement: RA-009-C9RA07327B-s5895 [file RA-009-C9RA07327B-s5895.xyz]

  202
jmolscript: load "" {1 1 1} spacegroup "x,y,z" unitcell [{      9.834000     0.000000     0.000000 }, {     -4.917125    16.655429     0.000000 }, {      0.000000    -0.750211    18.280613 }]
Co    -1.976327    11.529922     0.031625     0.959531
Co     2.940721     4.750402     9.108681     0.959621
Co     6.893202     5.125507    -0.031625     0.959524
Co     1.976154    11.154816     9.171932     0.959648
Co    -2.458562     8.327715     0.000000     1.053373
Co     2.458437     7.952609     9.140306     1.053149
H      1.166196    15.431093     1.586757     0.111705
H     -1.617810    14.889580    16.973549     0.112945
H      2.399425     8.771934    16.286198     0.110454
H      0.625379     8.355281     1.438684     0.115658
H      6.152059    12.067256     4.089373     0.113870
H      4.986730    11.885250     6.089272     0.120574
H      3.764392     8.194540     5.030825     0.119103
H      4.882517     8.407651     3.003505     0.114100
H      6.083304     0.849231     7.553549     0.111523
H      3.299299     0.640533    10.447370     0.113046
H      7.316442     6.758178    11.134721     0.110842
H      5.542381     7.925042     7.701622     0.114759
H      1.235117     4.213068     5.050933     0.113606
H      0.069787     4.395073     3.051034     0.121378
H     -1.152607     8.085783     4.109482     0.120377
H     -0.034480     7.872672     6.136802     0.114662
H      3.750679     0.474125    16.693856     0.111719
H      6.534685     1.015638     1.307064     0.112952
H      2.517450     7.133284     1.994415     0.110451
H      4.291496     7.549937    16.841929     0.115658
H     -1.235184     3.837962    14.191240     0.113893
H     -0.069855     4.019968    12.191341     0.120578
H      1.152483     7.710678    13.249788     0.119105
H      0.034358     7.497567    15.277108     0.114103
H     -1.166429    15.055987    10.727064     0.111525
H      1.617576    15.264685     7.833243     0.113047
H     -2.399567     9.147040     7.145892     0.110844
H     -0.625506     7.980176    10.578991     0.114759
H      3.681758    11.692150    13.229680     0.113596
H      4.847088    11.510145    15.229579     0.121344
H      6.069482     7.819435    14.171131     0.120374
H      4.951355     8.032546    12.143811     0.114661
H      0.316557    12.394758    15.183877     0.313622
H     -0.593080    11.273818    15.306357     0.316081
H      1.110173    10.798055    13.831112     0.100429
H      0.598797    11.974197    12.931706     0.102845
H     -1.293256    10.830148    12.399740     0.160695
H     -0.092517     9.846862    12.171232     0.183068
H     -0.975610     9.720688    13.460015     0.154396
H     -2.113424    12.377020    13.911546     0.105533
H     -1.911832    13.052243    15.315498     0.109295
H     -0.617683    13.888896    12.948158     0.161425
H     -1.755483    14.692109    13.668414     0.167439
H     -0.351187    14.540951    14.348453     0.152272
H      5.233627     3.135354    12.237042     0.313643
H      4.323974     4.256295    12.114562     0.314875
H      6.027219     4.732057    13.589808     0.100919
H      5.515859     3.555916    14.489214     0.102552
H      3.623789     4.699965    15.021180     0.159938
H      4.824513     5.683250    15.249687     0.183330
H      3.941419     5.809424    13.960904     0.154685
H      2.803646     3.153093    13.509373     0.105575
H      3.005248     2.477870    12.105422     0.108375
H      4.299408     1.641217    14.472761     0.162075
H      3.161620     0.838003    13.752505     0.168352
H      4.565915     0.989161    13.072466     0.152716
H      4.600318     3.510460     3.096736     0.313629
H      5.509955     4.631400     2.974256     0.316082
H      3.806702     5.107163     4.449501     0.100429
H      4.318078     3.931021     5.348907     0.102847
H      6.210131     5.075070     5.880873     0.160697
H      5.009392     6.058356     6.109381     0.183070
H      5.892485     6.184530     4.820598     0.154396
H      7.030299     3.528198     4.369067     0.105536
H      6.828707     2.852975     2.965115     0.109298
H      5.534558     2.016322     5.332455     0.161429
H      6.672358     1.213109     4.612199     0.167449
H      5.268062     1.364267     3.932160     0.152277
H     -0.316753    12.769864     6.043571     0.313641
H      0.592901    11.648923     6.166051     0.314873
H     -1.110344    11.173161     4.690805     0.100918
H     -0.598984    12.349302     3.791399     0.102553
H      1.293086    11.205253     3.259433     0.159932
H      0.092362    10.221968     3.030926     0.183330
H      0.975456    10.095794     4.319709     0.154683
H      2.113229    12.752125     4.771240     0.105571
H      1.911627    13.427348     6.175191     0.108372
H      0.617467    14.264001     3.807852     0.162073
H      1.755255    15.067215     4.528108     0.168341
H      0.350960    14.916057     5.208147     0.152707
C     -0.572443    13.828921     0.367258     0.557659
C     -0.273500    15.284144     0.167450    -0.018446
C      0.697111    15.918275     0.949312    -0.121520
C     -0.966802    15.296381    17.499300    -0.125156
C      0.126785     9.144616    17.602768     0.593824
C      1.321622     8.317895    17.950465    -0.012320
C      2.424997     8.294147    17.084330    -0.110614
C      1.358013     8.345179     0.865039    -0.093437
C      6.296631    10.406337     2.004286     0.593848
C      5.606285    10.264900     3.332190    -0.016797
C      5.656431    11.301356     4.269986    -0.128493
C      4.967068    11.189989     5.473947    -0.126301
C      4.245261    10.027332     5.752543    -0.016052
C      4.226584     8.976083     4.834308    -0.113572
C      4.903163     9.102845     3.620475    -0.095327
C      3.483126     9.902012     7.036756     0.588419
C      4.344640     2.451403     8.773049     0.557046
C      4.643605     0.996179     8.972856    -0.018477
C      5.614225     0.362049     8.190994    -0.119969
C      3.950313     0.233731     9.921620    -0.126681
C      5.043808     6.385496     9.818152     0.593933
C      6.238633     7.212217     9.470454    -0.010828
C      7.342007     7.235966    10.336590    -0.112761
C      6.275013     7.935145     8.275268    -0.092192
C      1.379664     5.873987     7.136020     0.593347
C      0.689316     6.015423     5.808116    -0.015608
C      0.739478     4.978968     4.870321    -0.128391
C      0.050114     5.090335     3.666360    -0.127540
C     -0.671710     6.252991     3.387763    -0.015383
C     -0.690403     7.304240     4.305998    -0.115271
C     -0.013823     7.177478     5.519831    -0.096374
C     -1.433846     6.378311     2.103550     0.587712
C      5.489318     2.076297    17.913355     0.557659
C      5.190375     0.621074    18.113163    -0.018439
C      4.219764    -0.013057    17.331301    -0.121519
C      5.883677     0.608837     0.781313    -0.125159
C      4.790090     6.760602     0.677845     0.593819
C      3.595253     7.587323     0.330148    -0.012315
C      2.491878     7.611071     1.196283    -0.110611
C      3.558862     7.560039    17.415574    -0.093438
C     -1.379756     5.498881    16.276327     0.593849
C     -0.689410     5.640318    14.948423    -0.016793
C     -0.739556     4.603862    14.010627    -0.128499
C     -0.050193     4.715229    12.806666    -0.126302
C      0.671614     5.877886    12.528070    -0.016052
C      0.690291     6.929135    13.446305    -0.113572
C      0.013712     6.802373    14.660138    -0.095330
C      1.433749     6.003206    11.243857     0.588417
C      0.572235    13.453815     9.507564     0.557050
C      0.273270    14.909039     9.307757    -0.018480
C     -0.697350    15.543169    10.089619    -0.119966
C      0.966562    15.671487     8.358993    -0.126680
C     -0.126933     9.519722     8.462461     0.593934
C     -1.321758     8.693001     8.810159    -0.010830
C     -2.425132     8.669252     7.944023    -0.112762
C     -1.358138     7.970073    10.005345    -0.092190
C      3.537211    10.031231    11.144593     0.593349
C      4.227559     9.889795    12.472497    -0.015610
C      4.177397    10.926250    13.410292    -0.128392
C      4.866761    10.814883    14.614253    -0.127524
C      5.588585     9.652227    14.892850    -0.015389
C      5.607278     8.600978    13.974615    -0.115270
C      4.930698     8.727740    12.760782    -0.096375
C      6.350721     9.526907    16.177063     0.587718
C      0.317549    11.279366    13.547762     0.016710
C     -0.592088    10.334432    12.831162    -0.468168
C     -1.471267    12.831033    14.480074     0.011082
C     -1.006128    14.105841    13.798207    -0.480467
C      5.234602     4.250746    13.873157     0.015400
C      4.324950     5.195680    14.589757    -0.467369
C      3.445809     2.699080    12.940846     0.011849
C      3.910967     1.424271    13.622713    -0.482556
C      4.599326     4.625852     4.732851     0.016709
C      5.508963     5.570786     5.449451    -0.468166
C      6.388142     3.074185     3.800539     0.011083
C      5.923003     1.799377     4.482406    -0.480469
C     -0.317727    11.654472     4.407456     0.015399
C      0.591925    10.709538     3.690856    -0.467368
C      1.471066    13.206138     5.339767     0.011849
C      1.005908    14.480947     4.657900    -0.482551
O     -1.423080    12.570619    17.814275    -0.594019
O     -0.048286    13.182843     1.280740    -0.556568
O     -0.873333     9.868956     0.163611    -0.626429
O      0.126780     9.856655    16.583624    -0.577520
O     -2.864731    11.472928     1.801920    -0.555999
O      6.139295     9.492248     1.152958    -0.573045
O      3.239235    10.982788     7.657566    -0.570749
O      3.132061     8.743523     7.384271    -0.568616
O      3.493995     2.959494     9.606645    -0.593192
O      4.868788     3.097480     7.859567    -0.556512
O      4.043690     6.411368     8.976695    -0.626981
O      5.043813     5.673458    10.837296    -0.577150
O      2.052317     4.807396     7.338386    -0.556247
O      1.222313     6.788076     7.987348    -0.572647
O      8.156279     5.297535     1.482741    -0.570491
O     -1.784928     7.536801     1.756036    -0.568095
O      6.339955     3.334599     0.466338    -0.594030
O      4.965161     2.722375    16.999873    -0.556577
O      5.790208     6.036262    18.117002    -0.626432
O      4.790095     6.048563     1.696989    -0.577527
O      7.781606     4.432290    16.478693    -0.556008
O     -1.222420     6.412970    17.127655    -0.573046
O      1.677640     4.922430    10.623047    -0.570750
O      1.784814     7.161695    10.896342    -0.568618
O      1.422880    12.945724     8.673968    -0.593187
O      0.048087    12.807738    10.421046    -0.556503
O      0.873185     9.493850     9.303918    -0.626980
O     -0.126938    10.231760     7.443317    -0.577145
O      2.864558    11.097822    10.942227    -0.556245
O      3.694562     9.117142    10.293265    -0.572645
O     -3.239404    10.607683    16.797872    -0.570481
O      6.701803     8.368417    16.524577    -0.568097
N     -0.315765    11.923868    14.750627    -0.243859
N      4.601298     3.606245    12.670293    -0.241811
N      5.232640     3.981350     3.529986    -0.243861
N      0.315577    12.298973     5.610320    -0.241811

The following XYZ coordinates are in angstroms. Other properties are in atomic units.
The sperically averaged electron density of each atom fit to a function of the form exp(a - br)
eigen_1, eigen_2 and eigen_3 are the three eigenvalues of traceless quadrupole moment tensor
  atom number  atomic symbol              X              Y              Z     net charge C6 coefficient C8 coefficient C10 coefficient fluctuating dipole atomic polarizability isotropic forcefield polarizability              a              b squared Pearson coefficient          <r^3>          <r^4>         wp_QDO          m_QDO          q_QDO       dipole_x       dipole_y       dipole_z         dipole            Qxy            Qxz            Qyz     Q(x^2-y^2)  Q(3z^2 - R^2)        eigen_1        eigen_2        eigen_3 static polarizability      alpha(xx)      alpha(xy)      alpha(xz)      alpha(yy)      alpha(yz)      alpha(zz) atomic spin moment
            1             Co      -1.976327      11.529922       0.031625       0.959531     104.010822 0.22588043E+04  0.74535997E+05                                16.947637                           14.545279       0.289029       1.964178                    0.998271      46.185094     123.957082       0.528472       0.351234      -1.194487      -0.006978       0.027871       0.008928       0.030086      -0.039653       0.014349      -0.039247      -0.032113       0.005982      -0.047074      -0.020251       0.067325             20.073995      17.831692       4.418006      -1.099686      23.872852      -0.153139      18.517441           2.786314
            2             Co       2.940721       4.750402       9.108681       0.959621     104.022935 0.22591744E+04  0.74553344E+05                                16.950854                           14.548097       0.289364       1.964100                    0.998195      46.187405     123.978869       0.528317       0.351313      -1.194386      -0.006433      -0.027463      -0.009053       0.029623       0.039910      -0.014108      -0.039223      -0.030646       0.005914      -0.047344      -0.019767       0.067110             20.077682      17.836009      -4.417190       1.098528      23.876716      -0.152493      18.520321           2.787885
            3             Co       6.893202       5.125507      -0.031625       0.959524     104.010616 0.22588072E+04  0.74536130E+05                                16.947651                           14.545331       0.288994       1.964166                    0.998271      46.184988     123.956906       0.528468       0.351236      -1.194485       0.006972      -0.027869      -0.008927       0.030083      -0.039649       0.014343      -0.039255      -0.032116       0.005972      -0.047075      -0.020252       0.067326             20.073968      17.831684       4.417962      -1.099648      23.872860      -0.153105      18.517360           2.786265
            4             Co       1.976154      11.154816       9.171932       0.959648     104.021639 0.22591400E+04  0.74551800E+05                                16.950589                           14.547885       0.289415       1.964119                    0.998195      46.187217     123.977339       0.528328       0.351308      -1.194393       0.006435       0.027461       0.009052       0.029622       0.039911      -0.014110      -0.039221      -0.030649       0.005917      -0.047344      -0.019767       0.067111             20.077347      17.835725      -4.417068       1.098514      23.876261      -0.152509      18.520054           2.787932
            5             Co      -2.458562       8.327715       0.000000       1.053373      82.054075 0.15385582E+04  0.46462097E+05                                15.762128                           13.091914       0.634672       2.091589                    0.996715      43.894318     115.436193       0.485509       0.417757      -1.135432      -0.000002      -0.000002      -0.000000       0.000002      -0.004453      -0.052567      -0.000849       0.171311       0.209040      -0.120640       0.006964       0.113675             19.199195      18.860466      -1.012856      -0.983545      16.868461      -1.999409      21.868657           2.832279
            6             Co       2.458437       7.952609       9.140306       1.053149      82.028902 0.15382346E+04  0.46449686E+05                                15.758458                           13.090558       0.627692       2.089833                    0.996825      43.886571     115.410950       0.485535       0.417758      -1.135435       0.000001      -0.000002       0.000000       0.000002       0.004472       0.051369      -0.001325       0.170779       0.210544      -0.120638       0.008061       0.112577             19.192608      18.858217       1.008533       0.986684      16.863377      -1.995141      21.856229           2.832130
            7              H       1.166196      15.431093       1.586757       0.111705       1.182633 0.86076326E+01  0.85041210E+02                                 1.760991                            1.649410      -1.051381       2.373948                    0.997626       3.435733       9.279507       0.523065       1.185236      -0.731345       0.022361      -0.017794       0.023379       0.036922       0.000400       0.015527      -0.002049       0.006538      -0.006012      -0.014974      -0.002051       0.017025              1.798099       1.514012      -0.169083       0.302088       1.961542      -0.412131       1.918742          -0.000006
            8              H      -1.617810      14.889580      16.973549       0.112945       1.164111 0.84025549E+01  0.82561207E+02                                 1.753262                            1.637871      -0.979604       2.412895                    0.998148       3.373206       9.101902       0.520669       1.197235      -0.729108      -0.029826      -0.013942      -0.019373       0.038201       0.002117       0.016698      -0.002958       0.005482      -0.001068      -0.016438      -0.001631       0.018068              1.803922       1.682466       0.347734       0.335789       1.963882       0.308378       1.765417           0.000159
            9              H       2.399425       8.771934      16.286198       0.110454       1.052306 0.78218267E+01  0.76641324E+02                                 1.724286                            1.647190      -1.052186       2.374300                    0.997525       3.609097      10.217163       0.480553       1.300799      -0.703425       0.001402       0.016554      -0.032972       0.036921      -0.001510      -0.004090      -0.006206       0.008917       0.034434      -0.012440      -0.001535       0.013975              1.753774       1.600729      -0.086265       0.038516       1.554616      -0.380793       2.105977          -0.000017
           10              H       0.625379       8.355281       1.438684       0.115658       0.949175 0.67022207E+01  0.64188597E+02                                 1.704376                            1.594806      -1.281362       2.270792                    0.993917       3.819529      11.255921       0.449406       1.423077      -0.677028      -0.030918      -0.001265       0.020655       0.037204      -0.004709      -0.005455      -0.004471       0.006722       0.014168      -0.010921       0.002222       0.008699              1.786373       2.154159      -0.037458      -0.458526       1.382111      -0.022161       1.822848          -0.000065
           11              H       6.152059      12.067256       4.089373       0.113870       1.165777 0.85242042E+01  0.83370129E+02                                 1.695640                            1.605048      -1.026407       2.388025                    0.997956       3.306485       8.665525       0.552581       1.133323      -0.745275       0.018755       0.033897      -0.006943       0.039357       0.011730      -0.003636       0.007440      -0.023073      -0.005733      -0.018036      -0.000883       0.018919              1.722207       1.790827       0.388439      -0.190976       1.864220      -0.130825       1.511576           0.000185
           12              H       4.986730      11.885250       6.089272       0.120574       1.097195 0.80113513E+01  0.77031501E+02                                 1.623071                            1.553212      -0.944947       2.432669                    0.998678       3.183013       8.230450       0.564101       1.129242      -0.747077       0.002413       0.030203       0.026480       0.040239       0.009666      -0.003178       0.007204      -0.023394       0.002006      -0.017252       0.000297       0.016955              1.636189       1.448987      -0.017175      -0.091338       1.718479       0.356346       1.741101           0.000080
           13              H       3.764392       8.194540       5.030825       0.119103       0.919798 0.66875423E+01  0.63222340E+02                                 1.600379                            1.542987      -0.954400       2.430657                    0.998442       3.462053       9.733251       0.485303       1.335025      -0.696528      -0.018639      -0.033614       0.007513       0.039163       0.009947      -0.004964       0.005099      -0.019120      -0.007299      -0.015852       0.000378       0.015474              1.615822       1.552889       0.253858      -0.132264       1.795109      -0.138999       1.499468           0.000051
           14              H       4.882517       8.407651       3.003505       0.114100       0.949110 0.68176673E+01  0.65480500E+02                                 1.692793                            1.600107      -1.312896       2.256640                    0.993686       3.824660      11.234826       0.452831       1.408294      -0.679763      -0.000417      -0.028974      -0.025740       0.038759       0.005488      -0.005799       0.004784      -0.011162       0.000710      -0.012181       0.003534       0.008647              1.738191       1.432459       0.029149      -0.036150       1.776691       0.451703       2.005423           0.000062
           15              H       6.083304       0.849231       7.553549       0.111523       1.185587 0.86349840E+01  0.85399959E+02                                 1.765986                            1.653650      -1.063134       2.369118                    0.997492       3.439591       9.302156       0.521498       1.187564      -0.730808       0.022169       0.017790      -0.023365       0.036795      -0.000400      -0.015696      -0.002078       0.006742      -0.006076      -0.015114      -0.002137       0.017251              1.803389       1.517921       0.169962      -0.303576       1.967656      -0.414286       1.924590          -0.000000
           16              H       3.299299       0.640533      10.447370       0.113046       1.163678 0.83992692E+01  0.82519476E+02                                 1.752622                            1.637389      -0.983336       2.411500                    0.998131       3.373103       9.100607       0.520832       1.196999      -0.729156      -0.030168       0.014111       0.019304       0.038495      -0.001876      -0.016511      -0.002923       0.005391      -0.001075      -0.016190      -0.001674       0.017864              1.803207       1.681771      -0.347426      -0.335479       1.963149       0.308089       1.764702           0.000164
           17              H       7.316442       6.758178      11.134721       0.110842       1.052570 0.78315855E+01  0.76822117E+02                                 1.730545                            1.652954      -1.074086       2.365583                    0.997308       3.616757      10.271254       0.477272       1.308288      -0.701856       0.001118      -0.016347       0.032568       0.036458       0.001434       0.004290      -0.006053       0.008754       0.035072      -0.012368      -0.001818       0.014186              1.760252       1.606692       0.086789      -0.038595       1.559851      -0.382701       2.114213          -0.000014
           18              H       5.542381       7.925042       7.701622       0.114759       0.949300 0.67049480E+01  0.64254152E+02                                 1.708344                            1.598070      -1.301130       2.262851                    0.993736       3.827508      11.301791       0.447479       1.428326      -0.676059      -0.031250       0.001325      -0.020935       0.037638       0.004871       0.005290      -0.004504       0.006636       0.013818      -0.010954       0.002491       0.008464              1.790829       2.160495       0.037656       0.460850       1.384647      -0.022190       1.827346          -0.000064
           19              H       1.235117       4.213068       5.050933       0.113606       1.168193 0.85458549E+01  0.83641132E+02                                 1.698720                            1.607664      -1.034132       2.384507                    0.997865       3.308860       8.676933       0.551792       1.134139      -0.745086       0.018897      -0.033870       0.006840       0.039384      -0.011622       0.003679       0.007574      -0.023068      -0.005487      -0.018053      -0.000827       0.018879              1.725447       1.794334      -0.389897       0.191645       1.868001      -0.131338       1.514006           0.000188
           20              H       0.069787       4.395073       3.051034       0.121378       1.095067 0.79936334E+01  0.76826367E+02                                 1.621681                            1.552076      -0.984146       2.414751                    0.998514       3.180084       8.223729       0.563933       1.130089      -0.746861       0.002516      -0.030024      -0.026249       0.039960      -0.009534       0.003067       0.007131      -0.023723       0.002146      -0.017213       0.000238       0.016975              1.634731       1.448069       0.017112       0.091217       1.716729       0.355475       1.739395           0.000074
           21              H      -1.152607       8.085783       4.109482       0.120377       0.917949 0.66736851E+01  0.63085609E+02                                 1.601101                            1.543650      -0.963168       2.427600                    0.998339       3.462389       9.747364       0.483925       1.338947      -0.695720      -0.018121       0.033208      -0.007479       0.038562      -0.009982       0.004809       0.005130      -0.019118      -0.007029      -0.015791       0.000309       0.015482              1.616579       1.553611      -0.254006       0.132384       1.795897      -0.139060       1.500229           0.000051
           22              H      -0.034480       7.872672       6.136802       0.114662       0.946613 0.67950886E+01  0.65203926E+02                                 1.689415                            1.597187      -1.305698       2.260178                    0.993789       3.816733      11.203259       0.453398       1.407822      -0.679879      -0.000345       0.028899       0.025595       0.038605      -0.005500       0.005851       0.004752      -0.010776       0.000209      -0.012112       0.003593       0.008519              1.734605       1.430040      -0.029069       0.036001       1.772936       0.450034       2.000840           0.000063
           23              H       3.750679       0.474125      16.693856       0.111719       1.182560 0.86068993E+01  0.85031248E+02                                 1.760831                            1.649270      -1.051375       2.373949                    0.997626       3.435594       9.278660       0.523126       1.185136      -0.731368      -0.022361       0.017793      -0.023379       0.036921       0.000399       0.015526      -0.002048       0.006542      -0.006015      -0.014972      -0.002053       0.017025              1.797930       1.513884      -0.169061       0.302044       1.961349      -0.412073       1.918557          -0.000005
           24              H       6.534685       1.015638       1.307064       0.112952       1.164071 0.84021844E+01  0.82556343E+02                                 1.753190                            1.637810      -0.979594       2.412898                    0.998148       3.373148       9.101565       0.520693       1.197198      -0.729116       0.029826       0.013941       0.019372       0.038200       0.002117       0.016698      -0.002958       0.005485      -0.001068      -0.016437      -0.001632       0.018069              1.803845       1.682397       0.347712       0.335764       1.963797       0.308357       1.765341           0.000159
           25              H       2.517450       7.133284       1.994415       0.110451       1.052321 0.78219703E+01  0.76643069E+02                                 1.724300                            1.647203      -1.052203       2.374290                    0.997525       3.609128      10.217267       0.480552       1.300796      -0.703426      -0.001402      -0.016553       0.032972       0.036920      -0.001510      -0.004090      -0.006206       0.008918       0.034435      -0.012440      -0.001535       0.013976              1.753789       1.600742      -0.086266       0.038517       1.554629      -0.380798       2.105997          -0.000016
           26              H       4.291496       7.549937      16.841929       0.115658       0.949171 0.67021834E+01  0.64188161E+02                                 1.704372                            1.594803      -1.281362       2.270793                    0.993917       3.819519      11.255890       0.449406       1.423079      -0.677028       0.030918       0.001265      -0.020655       0.037204      -0.004709      -0.005455      -0.004470       0.006721       0.014168      -0.010921       0.002222       0.008699              1.786369       2.154154      -0.037458      -0.458524       1.382109      -0.022161       1.822844          -0.000065
           27              H      -1.235184       3.837962      14.191240       0.113893       1.165674 0.85232041E+01  0.83357156E+02                                 1.695464                            1.604892      -1.026383       2.388035                    0.997957       3.306347       8.664744       0.552645       1.133235      -0.745296      -0.018755      -0.033896       0.006942       0.039356       0.011729      -0.003636       0.007439      -0.023078      -0.005737      -0.018036      -0.000885       0.018920              1.722024       1.790633       0.388372      -0.190941       1.864014      -0.130803       1.511425           0.000186
           28              H      -0.069855       4.019968      12.191341       0.120578       1.097196 0.80113585E+01  0.77031572E+02                                 1.623070                            1.553211      -0.944950       2.432669                    0.998678       3.183012       8.230442       0.564102       1.129239      -0.747078      -0.002414      -0.030202      -0.026480       0.040239       0.009666      -0.003178       0.007204      -0.023394       0.002005      -0.017252       0.000297       0.016955              1.636189       1.448986      -0.017174      -0.091337       1.718481       0.356347       1.741099           0.000080
           29              H       1.152483       7.710678      13.249788       0.119105       0.919797 0.66875321E+01  0.63222234E+02                                 1.600378                            1.542987      -0.954405       2.430656                    0.998442       3.462052       9.733255       0.485302       1.335027      -0.696527       0.018639       0.033614      -0.007514       0.039164       0.009947      -0.004964       0.005099      -0.019120      -0.007300      -0.015851       0.000378       0.015474              1.615822       1.552889       0.253857      -0.132264       1.795108      -0.138999       1.499468           0.000051
           30              H       0.034358       7.497567      15.277108       0.114103       0.949111 0.68176788E+01  0.65480664E+02                                 1.692795                            1.600109      -1.312900       2.256638                    0.993686       3.824667      11.234865       0.452830       1.408297      -0.679763       0.000417       0.028974       0.025740       0.038759       0.005488      -0.005799       0.004784      -0.011162       0.000710      -0.012182       0.003534       0.008647              1.738194       1.432462       0.029149      -0.036151       1.776693       0.451703       2.005428           0.000062
           31              H      -1.166429      15.055987      10.727064       0.111525       1.185571 0.86348198E+01  0.85397785E+02                                 1.765956                            1.653624      -1.063130       2.369121                    0.997492       3.439559       9.301988       0.521508       1.187549      -0.730812      -0.022169      -0.017790       0.023366       0.036795      -0.000400      -0.015696      -0.002078       0.006742      -0.006077      -0.015113      -0.002137       0.017251              1.803358       1.517897       0.169959      -0.303568       1.967619      -0.414277       1.924557           0.000000
           32              H       1.617576      15.264685       7.833243       0.113047       1.163669 0.83991906E+01  0.82518505E+02                                 1.752613                            1.637381      -0.983327       2.411504                    0.998131       3.373091       9.100562       0.520833       1.196998      -0.729156       0.030168      -0.014111      -0.019304       0.038495      -0.001877      -0.016511      -0.002923       0.005391      -0.001076      -0.016191      -0.001674       0.017864              1.803198       1.681762      -0.347424      -0.335475       1.963139       0.308087       1.764693           0.000164
           33              H      -2.399567       9.147040       7.145892       0.110844       1.052571 0.78315977E+01  0.76822274E+02                                 1.730546                            1.652955      -1.074088       2.365582                    0.997308       3.616761      10.271271       0.477272       1.308288      -0.701856      -0.001119       0.016347      -0.032568       0.036458       0.001434       0.004290      -0.006053       0.008754       0.035071      -0.012369      -0.001817       0.014186              1.760253       1.606693       0.086789      -0.038595       1.559852      -0.382702       2.114215          -0.000014
           34              H      -0.625506       7.980176      10.578991       0.114759       0.949301 0.67049521E+01  0.64254198E+02                                 1.708344                            1.598070      -1.301125       2.262852                    0.993736       3.827508      11.301789       0.447479       1.428326      -0.676059       0.031250      -0.001325       0.020935       0.037638       0.004871       0.005290      -0.004504       0.006635       0.013818      -0.010954       0.002491       0.008463              1.790829       2.160495       0.037656       0.460850       1.384647      -0.022189       1.827346          -0.000064
           35              H       3.681758      11.692150      13.229680       0.113596       1.168219 0.85461129E+01  0.83644462E+02                                 1.698763                            1.607703      -1.034142       2.384503                    0.997865       3.308895       8.677125       0.551776       1.134160      -0.745081      -0.018898       0.033871      -0.006840       0.039385      -0.011622       0.003679       0.007574      -0.023067      -0.005486      -0.018053      -0.000826       0.018879              1.725491       1.794382      -0.389913       0.191655       1.868048      -0.131344       1.514044           0.000187
           36              H       4.847088      11.510145      15.229579       0.121344       1.095197 0.79948931E+01  0.76842243E+02                                 1.621891                            1.552265      -0.984207       2.414724                    0.998513       3.180253       8.224627       0.563856       1.130187      -0.746838      -0.002516       0.030025       0.026250       0.039961      -0.009533       0.003069       0.007129      -0.023720       0.002146      -0.017211       0.000240       0.016972              1.634946       1.448242       0.017115       0.091240       1.716961       0.355553       1.739636           0.000072
           37              H       6.069482       7.819435      14.171131       0.120374       0.917948 0.66736788E+01  0.63085525E+02                                 1.601100                            1.543650      -0.963163       2.427602                    0.998339       3.462386       9.747349       0.483925       1.338947      -0.695720       0.018121      -0.033208       0.007479       0.038562      -0.009982       0.004809       0.005130      -0.019119      -0.007028      -0.015791       0.000309       0.015482              1.616579       1.553611      -0.254006       0.132384       1.795897      -0.139059       1.500228           0.000051
           38              H       4.951355       8.032546      12.143811       0.114661       0.946613 0.67950834E+01  0.65203870E+02                                 1.689416                            1.597188      -1.305698       2.260178                    0.993789       3.816733      11.203262       0.453398       1.407824      -0.679879       0.000345      -0.028899      -0.025595       0.038605      -0.005500       0.005851       0.004752      -0.010776       0.000210      -0.012112       0.003593       0.008519              1.734606       1.430040      -0.029069       0.036001       1.772937       0.450035       2.000842           0.000063
           39              H       0.316557      12.394758      15.183877       0.313622       0.580087 0.38542356E+01  0.31671720E+02                                 1.201820                            1.195433      -0.984148       2.562469                    0.999492       2.288488       5.951756       0.536079       1.390413      -0.691136       0.029424       0.020396       0.016527       0.039433       0.008260       0.009255       0.005090       0.013875      -0.011098      -0.009536      -0.008270       0.017806              1.197836       1.197819       0.133043       0.136496       1.230049       0.127271       1.165640          -0.000007
           40              H      -0.593080      11.273818      15.306357       0.316081       0.523396 0.32785934E+01  0.26674301E+02                                 1.235912                            1.186514      -1.250194       2.403300                    0.998580       2.772285       7.925038       0.467532       1.610236      -0.646238      -0.013068      -0.018631       0.008781       0.024392       0.005102      -0.000945       0.004262       0.005535      -0.017960      -0.008910      -0.000027       0.008937              1.267819       1.055513       0.076322      -0.085515       1.404511      -0.303102       1.343433          -0.000085
           41              H       1.110173      10.798055      13.831112       0.100429       1.002382 0.74574032E+01  0.71762993E+02                                 1.641066                            1.582730      -0.693273       2.537349                    0.999406       3.456790       9.505814       0.505284       1.259672      -0.713457       0.026787      -0.030282      -0.000577       0.040434      -0.010322       0.002347       0.005756      -0.000286      -0.004045      -0.012613       0.001087       0.011526              1.670170       1.997575      -0.397281       0.174039       1.577914      -0.115884       1.435020           0.000003
           42              H       0.598797      11.974197      12.931706       0.102845       1.127023 0.87378639E+01  0.87305122E+02                                 1.761255                            1.703554      -0.891750       2.444423                    0.997585       3.560223       9.909925       0.492191       1.245483      -0.716936       0.007651       0.017749      -0.037235       0.041952       0.006700      -0.006336       0.000266      -0.013618       0.010668      -0.013450       0.004427       0.009023              1.782795       1.519436       0.097677      -0.208875       1.955744      -0.408363       1.873204          -0.000051
           43              H      -1.293256      10.830148      12.399740       0.160695       0.987872 0.76119682E+01  0.73417101E+02                                 1.624085                            1.602499      -0.744392       2.540648                    0.999931       3.185940       8.689548       0.501968       1.265115      -0.714726      -0.006177       0.010440      -0.011295       0.016575      -0.002752       0.007439      -0.001772      -0.003338      -0.008337      -0.009088       0.000983       0.008106              1.619089       1.729141      -0.246553       0.246449       1.578880      -0.117182       1.549248           0.000004
           44              H      -0.092517       9.846862      12.171232       0.183068       0.786186 0.54259070E+01  0.49074611E+02                                 1.500438                            1.432570      -0.882726       2.497414                    0.998757       3.227633       9.110932       0.477453       1.418373      -0.680588       0.012678      -0.007157      -0.015825       0.021503      -0.001195      -0.002760       0.006987       0.003760       0.002011      -0.007982       0.000255       0.007727              1.536075       1.397682      -0.194268      -0.272509       1.485347       0.359861       1.725196          -0.000082
           45              H      -0.975610       9.720688      13.460015       0.154396       0.855318 0.62774285E+01  0.58378845E+02                                 1.529346                            1.495901      -0.775619       2.521323                    0.999453       3.317324       9.232102       0.492694       1.336766      -0.696717      -0.002450      -0.009140       0.011577       0.014952       0.005059      -0.000114      -0.002719      -0.004516       0.018296      -0.008723       0.001374       0.007349              1.538033       1.395440       0.209060      -0.202145       1.610533      -0.292354       1.608126          -0.000017
           46              H      -2.113424      12.377020      13.911546       0.105533       1.038879 0.79487928E+01  0.77128624E+02                                 1.638377                            1.602411      -0.633332       2.567857                    0.999895       3.331751       8.972684       0.521091       1.211374      -0.726005      -0.025673      -0.006901      -0.026555       0.037575      -0.003510       0.011671      -0.000139       0.001633      -0.009423      -0.012697       0.000372       0.012324              1.647218       1.715194       0.285382       0.262037       1.644843       0.253589       1.581618          -0.000004
           47              H      -1.911832      13.052243      15.315498       0.109295       1.134778 0.85397119E+01  0.84404605E+02                                 1.737957                            1.659106      -0.770615       2.503547                    0.999009       3.435937       9.354654       0.512680       1.208750      -0.726026      -0.023778       0.016994       0.030531       0.042266      -0.012795      -0.009995       0.000381       0.006238      -0.002159      -0.015553      -0.001838       0.017392              1.761734       1.530532      -0.058462      -0.327774       1.564733       0.222748       2.189936          -0.000089
           48              H      -0.617683      13.888896      12.948158       0.161425       0.956819 0.68837040E+01  0.64770411E+02                                 1.572248                            1.504450      -1.077670       2.378351                    0.998209       3.275022       8.834168       0.527943       1.233005      -0.719048       0.003833      -0.007955      -0.015162       0.017546       0.002528      -0.001778       0.000060      -0.001535      -0.003963      -0.003215      -0.000316       0.003531              1.585764       1.289415      -0.103589      -0.297048       1.455414       0.093524       2.012464           0.000003
           49              H      -1.755483      14.692109      13.668414       0.167439       0.917614 0.64565173E+01  0.58627855E+02                                 1.432637                            1.384239      -0.727149       2.548691                    0.999983       2.857109       7.102518       0.606101       1.112898      -0.752278      -0.013328       0.004155      -0.002154       0.014126      -0.000469      -0.000290      -0.003057       0.005898      -0.009185      -0.005432       0.000915       0.004517              1.442870       1.465940      -0.342064       0.066592       1.657352      -0.102960       1.205319          -0.000005
           50              H      -0.351187      14.540951      14.348453       0.152272       1.034396 0.78056960E+01  0.74819242E+02                                 1.592179                            1.555226      -0.752112       2.524864                    0.999930       3.113988       8.128291       0.549918       1.162001      -0.739261       0.008005       0.003695       0.008102       0.011974       0.001576       0.002535      -0.002738       0.000492      -0.004628      -0.004930       0.002327       0.002603              1.590459       1.478487       0.245260       0.268238       1.693693       0.246090       1.599197          -0.000010
           51              H       5.233627       3.135354      12.237042       0.313643       0.580662 0.38588596E+01  0.31717139E+02                                 1.202143                            1.195739      -0.984567       2.562042                    0.999524       2.289799       5.954584       0.536322       1.389457      -0.691300       0.029421      -0.020269      -0.016847       0.039500      -0.008302      -0.009226       0.005121       0.013755      -0.011405      -0.009544      -0.008270       0.017814              1.198160       1.198143      -0.133099      -0.136559       1.230418       0.127323       1.165921          -0.000004
           52              H       4.323974       4.256295      12.114562       0.314875       0.524832 0.32883839E+01  0.26760939E+02                                 1.235732                            1.186360      -1.239796       2.406873                    0.998706       2.771842       7.912275       0.468927       1.605026      -0.647075      -0.013109       0.019107      -0.008928       0.024832      -0.005252       0.001064       0.004411       0.005784      -0.017620      -0.009092       0.000028       0.009064              1.267614       1.055379      -0.076315       0.085468       1.404326      -0.302993       1.343138          -0.000084
           53              H       6.027219       4.732057      13.589808       0.100919       1.000306 0.74363277E+01  0.71490600E+02                                 1.637003                            1.579075      -0.688332       2.539425                    0.999473       3.449964       9.474215       0.506684       1.257414      -0.713967       0.026673       0.030102       0.000450       0.040222       0.010404      -0.002345       0.005649      -0.000229      -0.003726      -0.012635       0.001112       0.011523              1.665911       1.991968       0.395521      -0.173211       1.574010      -0.115313       1.431754           0.000004
           54              H       5.515859       3.555916      14.489214       0.102552       1.125913 0.87246217E+01  0.87111511E+02                                 1.757526                            1.700198      -0.879312       2.449133                    0.997750       3.557294       9.887810       0.493734       1.242464      -0.717604       0.007690      -0.018322       0.037619       0.042545      -0.006663       0.006324       0.000411      -0.013376       0.010685      -0.013374       0.004528       0.008846              1.778916       1.516664      -0.097383       0.208221       1.951061      -0.406718       1.869023          -0.000053
           55              H       3.623789       4.699965      15.021180       0.159938       0.991671 0.76496210E+01  0.73871226E+02                                 1.628146                            1.606330      -0.744132       2.540327                    0.999941       3.192894       8.713841       0.501429       1.264914      -0.714756      -0.005792      -0.010771       0.011757       0.016964       0.002812      -0.007485      -0.001881      -0.002729      -0.008260      -0.008994       0.000708       0.008286              1.623162       1.733621       0.247526      -0.247607       1.582690      -0.117816       1.553174           0.000001
           56              H       4.824513       5.683250      15.249687       0.183330       0.783784 0.54053601E+01  0.48849180E+02                                 1.498558                            1.430806      -0.884422       2.497527                    0.998750       3.222727       9.097507       0.477205       1.420261      -0.680268       0.012414       0.007059       0.015886       0.021361       0.001285       0.002699       0.006864       0.003766       0.001501      -0.007866       0.000274       0.007591              1.534132       1.396144       0.194133       0.272192       1.483479       0.359196       1.722774          -0.000083
           57              H       3.941419       5.809424      13.960904       0.154685       0.854091 0.62678265E+01  0.58285737E+02                                 1.530072                            1.496529      -0.780585       2.519742                    0.999442       3.317461       9.241755       0.491560       1.339937      -0.696083      -0.002337       0.009057      -0.011546       0.014859      -0.004897       0.000100      -0.002701      -0.004379       0.018273      -0.008545       0.001250       0.007296              1.538783       1.395876      -0.209221       0.202249       1.611497      -0.292836       1.608976          -0.000017
           58              H       2.803646       3.153093      13.509373       0.105575       1.031991 0.78825936E+01  0.76342180E+02                                 1.633420                            1.597687      -0.650521       2.561990                    0.999847       3.318918       8.935681       0.520793       1.214354      -0.725410      -0.025495       0.006842       0.026416       0.037344       0.003363      -0.011691      -0.000171       0.001402      -0.009527      -0.012737       0.000503       0.012234              1.642203       1.709605      -0.284073      -0.260980       1.639839       0.252709       1.577166          -0.000004
           59              H       3.005248       2.477870      12.105422       0.108375       1.139522 0.85835599E+01  0.84935572E+02                                 1.741648                            1.662413      -0.829831       2.475378                    0.998342       3.443151       9.375678       0.512675       1.207374      -0.726328      -0.023742      -0.016983      -0.030866       0.042483       0.012917       0.010156       0.000449       0.006305      -0.002556      -0.015674      -0.001983       0.017657              1.765514       1.533633       0.058681       0.329053       1.567810       0.223361       2.195100          -0.000087
           60              H       4.299408       1.641217      14.472761       0.162075       0.954467 0.68611656E+01  0.64490000E+02                                 1.567992                            1.500650      -1.069684       2.381791                    0.998212       3.269330       8.807259       0.529443       1.230813      -0.719540       0.004050       0.008065       0.014942       0.017456      -0.002477       0.001741      -0.000003      -0.001702      -0.003939      -0.003154      -0.000352       0.003506              1.581379       1.286424       0.103227       0.295755       1.451676       0.093260       2.006037           0.000002
           61              H       3.161620       0.838003      13.752505       0.168352       0.917085 0.64546277E+01  0.58629754E+02                                 1.434968                            1.386439      -0.726289       2.550265                    0.999983       2.854375       7.106114       0.603806       1.116765      -0.751327      -0.012749      -0.003936       0.002027       0.013496       0.000679       0.000250      -0.003056       0.006106      -0.008806      -0.005429       0.000832       0.004597              1.445226       1.468191       0.342736      -0.066859       1.660277      -0.103327       1.207209          -0.000005
           62              H       4.565915       0.989161      13.072466       0.152716       1.033110 0.77946057E+01  0.74691277E+02                                 1.591387                            1.554579      -0.749779       2.526223                    0.999943       3.111608       8.122638       0.549753       1.162687      -0.739104       0.007869      -0.003618      -0.007782       0.011643      -0.001632      -0.002648      -0.002672       0.000508      -0.004788      -0.005001       0.002312       0.002689              1.589608       1.477958      -0.244960      -0.267929       1.692702       0.245607       1.598165          -0.000008
           63              H       4.600318       3.510460       3.096736       0.313629       0.580091 0.38542696E+01  0.31672032E+02                                 1.201818                            1.195432      -0.984146       2.562468                    0.999492       2.288489       5.951738       0.536085       1.390397      -0.691139      -0.029424      -0.020396      -0.016527       0.039432       0.008261       0.009255       0.005090       0.013876      -0.011099      -0.009536      -0.008270       0.017807              1.197835       1.197817       0.133043       0.136495       1.230049       0.127271       1.165639          -0.000006
           64              H       5.509955       4.631400       2.974256       0.316082       0.523391 0.32785613E+01  0.26673998E+02                                 1.235910                            1.186512      -1.250198       2.403300                    0.998580       2.772280       7.925041       0.467529       1.610247      -0.646236       0.013068       0.018631      -0.008781       0.024392       0.005103      -0.000945       0.004262       0.005535      -0.017960      -0.008910      -0.000027       0.008937              1.267818       1.055512       0.076321      -0.085515       1.404510      -0.303101       1.343431          -0.000084
           65              H       3.806702       5.107163       4.449501       0.100429       1.002386 0.74574409E+01  0.71763454E+02                                 1.641071                            1.582734      -0.693279       2.537346                    0.999406       3.456801       9.505854       0.505283       1.259672      -0.713457      -0.026787       0.030283       0.000577       0.040434      -0.010322       0.002347       0.005756      -0.000286      -0.004046      -0.012613       0.001086       0.011527              1.670174       1.997580      -0.397283       0.174039       1.577920      -0.115884       1.435023           0.000003
           66              H       4.318078       3.931021       5.348907       0.102847       1.127025 0.87378776E+01  0.87305275E+02                                 1.761254                            1.703554      -0.891758       2.444420                    0.997585       3.560224       9.909922       0.492192       1.245480      -0.716937      -0.007651      -0.017749       0.037236       0.041953       0.006700      -0.006336       0.000266      -0.013619       0.010668      -0.013450       0.004427       0.009023              1.782794       1.519435       0.097677      -0.208875       1.955745      -0.408363       1.873204          -0.000051
           67              H       6.210131       5.075070       5.880873       0.160697       0.987871 0.76119619E+01  0.73417015E+02                                 1.624083                            1.602497      -0.744389       2.540649                    0.999931       3.185938       8.689537       0.501969       1.265113      -0.714727       0.006176      -0.010440       0.011296       0.016575      -0.002752       0.007439      -0.001772      -0.003338      -0.008336      -0.009088       0.000983       0.008106              1.619087       1.729138      -0.246553       0.246449       1.578878      -0.117182       1.549246           0.000003
           68              H       5.009392       6.058356       6.109381       0.183070       0.786179 0.54258521E+01  0.49073997E+02                                 1.500431                            1.432564      -0.882729       2.497415                    0.998757       3.227616       9.110877       0.477454       1.418376      -0.680588      -0.012678       0.007158       0.015825       0.021504      -0.001195      -0.002760       0.006987       0.003760       0.002011      -0.007981       0.000254       0.007727              1.536068       1.397676      -0.194267      -0.272507       1.485341       0.359859       1.725187          -0.000082
           69              H       5.892485       6.184530       4.820598       0.154396       0.855317 0.62774167E+01  0.58378716E+02                                 1.529346                            1.495901      -0.775622       2.521323                    0.999453       3.317321       9.232096       0.492693       1.336767      -0.696716       0.002449       0.009140      -0.011577       0.014953       0.005059      -0.000114      -0.002719      -0.004516       0.018297      -0.008723       0.001374       0.007349              1.538033       1.395440       0.209061      -0.202145       1.610533      -0.292354       1.608125          -0.000017
           70              H       7.030299       3.528198       4.369067       0.105536       1.038878 0.79487791E+01  0.77128427E+02                                 1.638373                            1.602407      -0.633332       2.567857                    0.999895       3.331746       8.972655       0.521093       1.211369      -0.726006       0.025672       0.006901       0.026555       0.037575      -0.003510       0.011671      -0.000140       0.001633      -0.009423      -0.012697       0.000372       0.012324              1.647214       1.715189       0.285381       0.262035       1.644839       0.253588       1.581613          -0.000004
           71              H       6.828707       2.852975       2.965115       0.109298       1.134778 0.85396847E+01  0.84403974E+02                                 1.737929                            1.659081      -0.770623       2.503542                    0.999008       3.435914       9.354464       0.512696       1.208717      -0.726033       0.023778      -0.016994      -0.030531       0.042265      -0.012796      -0.009995       0.000381       0.006237      -0.002161      -0.015554      -0.001838       0.017392              1.761704       1.530510      -0.058461      -0.327766       1.564710       0.222743       2.189894          -0.000089
           72              H       5.534558       2.016322       5.332455       0.161429       0.956812 0.68836412E+01  0.64769696E+02                                 1.572243                            1.504445      -1.077676       2.378350                    0.998209       3.275010       8.834138       0.527942       1.233008      -0.719048      -0.003833       0.007955       0.015162       0.017546       0.002528      -0.001778       0.000059      -0.001535      -0.003964      -0.003215      -0.000317       0.003531              1.585758       1.289410      -0.103588      -0.297045       1.455410       0.093523       2.012455           0.000003
           73              H       6.672358       1.213109       4.612199       0.167449       0.917594 0.64563355E+01  0.58625758E+02                                 1.432611                            1.384215      -0.727147       2.548694                    0.999983       2.857078       7.102401       0.606110       1.112891      -0.752280       0.013328      -0.004156       0.002155       0.014126      -0.000469      -0.000289      -0.003057       0.005899      -0.009185      -0.005432       0.000914       0.004518              1.442844       1.465913      -0.342054       0.066590       1.657320      -0.102956       1.205299          -0.000004
           74              H       5.268062       1.364267       3.932160       0.152277       1.034389 0.78056322E+01  0.74818540E+02                                 1.592176                            1.555224      -0.752106       2.524869                    0.999930       3.113979       8.128285       0.549916       1.162007      -0.739260      -0.008005      -0.003696      -0.008102       0.011974       0.001576       0.002535      -0.002738       0.000492      -0.004628      -0.004930       0.002327       0.002603              1.590457       1.478484       0.245260       0.268237       1.693693       0.246090       1.599195          -0.000010
           75              H      -0.316753      12.769864       6.043571       0.313641       0.580662 0.38588655E+01  0.31717208E+02                                 1.202145                            1.195741      -0.984564       2.562042                    0.999524       2.289803       5.954601       0.536321       1.389460      -0.691300      -0.029421       0.020269       0.016847       0.039500      -0.008302      -0.009226       0.005121       0.013755      -0.011405      -0.009545      -0.008269       0.017814              1.198162       1.198145      -0.133099      -0.136559       1.230420       0.127324       1.165922          -0.000004
           76              H       0.592901      11.648923       6.166051       0.314873       0.524838 0.32884279E+01  0.26761369E+02                                 1.235738                            1.186365      -1.239793       2.406872                    0.998706       2.771856       7.912309       0.468928       1.605017      -0.647076       0.013109      -0.019107       0.008928       0.024832      -0.005252       0.001064       0.004411       0.005783      -0.017620      -0.009092       0.000027       0.009064              1.267620       1.055383      -0.076315       0.085469       1.404333      -0.302995       1.343144          -0.000084
           77              H      -1.110344      11.173161       4.690805       0.100918       1.000310 0.74363703E+01  0.71491122E+02                                 1.637008                            1.579080      -0.688334       2.539424                    0.999473       3.449976       9.474260       0.506683       1.257415      -0.713966      -0.026673      -0.030101      -0.000450       0.040221       0.010404      -0.002345       0.005649      -0.000229      -0.003726      -0.012635       0.001112       0.011522              1.665917       1.991977       0.395522      -0.173211       1.574014      -0.115313       1.431759           0.000003
           78              H      -0.598984      12.349302       3.791399       0.102553       1.125899 0.87244976E+01  0.87110096E+02                                 1.757523                            1.700196      -0.879306       2.449137                    0.997750       3.557289       9.887836       0.493730       1.242478      -0.717601      -0.007690       0.018323      -0.037619       0.042545      -0.006663       0.006324       0.000411      -0.013375       0.010685      -0.013374       0.004527       0.008847              1.778913       1.516663      -0.097382       0.208220       1.951058      -0.406717       1.869020          -0.000054
           79              H       1.293086      11.205253       3.259433       0.159932       0.991652 0.76494375E+01  0.73869054E+02                                 1.628133                            1.606317      -0.744131       2.540331                    0.999941       3.192865       8.713755       0.501428       1.264924      -0.714754       0.005793       0.010772      -0.011758       0.016966       0.002812      -0.007485      -0.001881      -0.002729      -0.008261      -0.008994       0.000708       0.008286              1.623148       1.733607       0.247524      -0.247604       1.582677      -0.117815       1.553161           0.000001
           80              H       0.092362      10.221968       3.030926       0.183330       0.783791 0.54054142E+01  0.48849765E+02                                 1.498562                            1.430810      -0.884411       2.497530                    0.998750       3.222738       9.097531       0.477207       1.420254      -0.680269      -0.012413      -0.007058      -0.015887       0.021361       0.001285       0.002698       0.006865       0.003767       0.001501      -0.007866       0.000274       0.007592              1.534136       1.396147       0.194133       0.272194       1.483482       0.359198       1.722780          -0.000084
           81              H       0.975456      10.095794       4.319709       0.154683       0.854095 0.62678641E+01  0.58286155E+02                                 1.530075                            1.496532      -0.780580       2.519743                    0.999442       3.317468       9.241770       0.491560       1.339934      -0.696084       0.002337      -0.009056       0.011546       0.014859      -0.004897       0.000100      -0.002701      -0.004378       0.018273      -0.008545       0.001250       0.007296              1.538786       1.395880      -0.209222       0.202250       1.611500      -0.292836       1.608979          -0.000017
           82              H       2.113229      12.752125       4.771240       0.105571       1.031976 0.78824585E+01  0.76340639E+02                                 1.633415                            1.597682      -0.650521       2.561993                    0.999847       3.318900       8.935655       0.520789       1.214368      -0.725407       0.025496      -0.006841      -0.026417       0.037346       0.003362      -0.011691      -0.000171       0.001402      -0.009527      -0.012737       0.000503       0.012233              1.642199       1.709600      -0.284073      -0.260979       1.639835       0.252708       1.577161          -0.000005
           83              H       1.911627      13.427348       6.175191       0.108372       1.139526 0.85836034E+01  0.84936117E+02                                 1.741653                            1.662418      -0.829820       2.475382                    0.998342       3.443160       9.375711       0.512674       1.207375      -0.726327       0.023742       0.016983       0.030865       0.042482       0.012917       0.010156       0.000449       0.006306      -0.002555      -0.015674      -0.001983       0.017657              1.765519       1.533637       0.058681       0.329055       1.567814       0.223361       2.195107          -0.000087
           84              H       0.617467      14.264001       3.807852       0.162073       0.954460 0.68611155E+01  0.64489587E+02                                 1.568005                            1.500661      -1.069661       2.381803                    0.998212       3.269334       8.807352       0.529431       1.230841      -0.719535      -0.004050      -0.008065      -0.014942       0.017456      -0.002477       0.001741      -0.000003      -0.001702      -0.003938      -0.003154      -0.000352       0.003506              1.581393       1.286434       0.103229       0.295759       1.451687       0.093263       2.006059           0.000002
           85              H       1.755255      15.067215       4.528108       0.168341       0.917109 0.64548559E+01  0.58632485E+02                                 1.435012                            1.386479      -0.726287       2.550265                    0.999983       2.854412       7.106301       0.603786       1.116789      -0.751321       0.012749       0.003935      -0.002027       0.013496       0.000679       0.000250      -0.003056       0.006105      -0.008806      -0.005428       0.000833       0.004596              1.445270       1.468236       0.342753      -0.066863       1.660330      -0.103332       1.207242          -0.000005
           86              H       0.350960      14.916057       5.208147       0.152707       1.033142 0.77949300E+01  0.74695314E+02                                 1.591436                            1.554625      -0.749790       2.526215                    0.999943       3.111662       8.122884       0.549737       1.162707      -0.739099      -0.007869       0.003617       0.007782       0.011643      -0.001631      -0.002648      -0.002672       0.000507      -0.004787      -0.005000       0.002312       0.002689              1.589658       1.478003      -0.244972      -0.267943       1.692755       0.245620       1.598216          -0.000009
           87              C      -0.572443      13.828921       0.367258       0.557659      26.955641 0.27180225E+03  0.57327963E+04                                 8.258265                            5.798645      -0.081690       2.011217                    0.999494      23.107210      64.773222       0.625981       0.463907      -1.026692      -0.030723      -0.054196      -0.005116       0.062508      -0.033519      -0.062329       0.030553       0.115643       0.018889      -0.073810      -0.035406       0.109217             10.694218       6.500065       3.032645       1.995676      17.520533      -1.104158       8.062055           0.001220
           88              C      -0.273500      15.284144       0.167450      -0.018446      40.558126 0.44603090E+03  0.10469200E+05                                10.232206                            6.988912      -0.049478       1.983917                    0.999354      27.415310      76.713793       0.635436       0.410663      -1.076514       0.002039       0.046345      -0.000045       0.046390       0.001339       0.002421      -0.000362       0.017428      -0.016569      -0.006503      -0.005402       0.011905             13.891834       8.046736       4.278407       2.274416      25.071153      -1.445690       8.557612           0.001057
           89              C       0.697111      15.918275       0.949312      -0.121520      36.561046 0.43859360E+03  0.10368154E+05                                 9.664788                            7.052230      -0.044914       1.949393                    0.999646      29.974960      87.345998       0.609319       0.425228      -1.055162      -0.004739       0.013565      -0.023724       0.027736      -0.013192       0.016122      -0.016631       0.038039      -0.001578      -0.028872      -0.006714       0.035586             12.000367       7.585124       3.449938       2.309400      20.298195      -0.592340       8.117783           0.000264
           90              C      -0.966802      15.296381      17.499300      -0.125156      36.245335 0.43679559E+03  0.10306851E+05                                 9.585270                            7.016268       0.033189       1.974849                    0.999733      29.849052      86.674439       0.614176       0.422635      -1.057618       0.003302       0.017863       0.025774       0.031532       0.013275       0.023767       0.006399       0.037113      -0.013260      -0.021002      -0.017963       0.038966             11.929907       6.965421       2.434861       2.002364      20.634640      -1.610522       8.189659           0.000497
           91              C       0.126785       9.144616      17.602768       0.593824      24.826852 0.27225100E+03  0.57895676E+04                                 7.986381                            5.938797      -0.357228       1.927507                    0.999016      23.436929      67.668151       0.592885       0.485801      -1.007046      -0.063882       0.028102       0.004381       0.069927       0.064268       0.015314       0.059919      -0.055667       0.046611      -0.083172      -0.019428       0.102600              9.683010      12.671560      -3.373106      -0.435632       7.609547      -2.261869       8.767923           0.005442
           92              C       1.321622       8.317895      17.950465      -0.012320      36.942305 0.44525974E+03  0.10469895E+05                                 9.675412                            7.039165      -0.022410       2.003228                    0.999066      27.233554      76.831155       0.624190       0.417311      -1.069813       0.035290      -0.033877       0.011582       0.050271       0.012264      -0.005550       0.006354      -0.013258      -0.011783      -0.016984       0.000698       0.016286             12.093475      17.764299      -5.110273       0.183718       8.100522      -2.497639      10.415606           0.001564
           93              C       2.424997       8.294147      17.084330      -0.110614      33.820604 0.43745902E+03  0.10326769E+05                                 9.154129                            7.017720       0.074999       1.995357                    0.999694      29.487907      85.652813       0.614601       0.422169      -1.057874       0.005065      -0.013826       0.023121       0.027412       0.018395       0.005341      -0.002768      -0.016257       0.046697      -0.028703       0.012244       0.016459             10.837913      16.387971      -3.791863      -0.609727       6.754567      -1.704924       9.371201           0.000665
           94              C       1.358013       8.345179       0.865039      -0.093437      33.966976 0.44908426E+03  0.10702226E+05                                 9.336078                            7.227449      -0.105824       1.950405                    0.998835      29.423677      86.697747       0.589232       0.436188      -1.046202       0.012382      -0.012468      -0.023488       0.029333       0.019004      -0.003821       0.018726      -0.000373      -0.025693      -0.028743       0.001650       0.027093             10.976553      15.212036      -3.663626       0.452033       7.237059      -2.575522      10.480563           0.000530
           95              C       6.296631      10.406337       2.004286       0.593848      24.368237 0.25718811E+03  0.53640089E+04                                 7.794569                            5.706162      -0.008407       2.054706                    0.999551      22.421758      63.031448       0.618584       0.474754      -1.018135       0.023659       0.009795      -0.061361       0.066489      -0.049767       0.062639      -0.019068       0.062801      -0.166533      -0.083202      -0.028179       0.111381              9.618921       7.986051       1.946354      -4.312752       7.687329       0.465672      13.183384          -0.000948
           96              C       5.606285      10.264900       3.332190      -0.016797      36.116250 0.43630195E+03  0.10180816E+05                                 9.452103                            6.912601       0.098413       2.037668                    0.999251      27.025939      75.312352       0.639122       0.410702      -1.076881      -0.027127      -0.002589       0.036423       0.045488       0.001072       0.004619       0.002098      -0.005534      -0.009388      -0.006968       0.001145       0.005823             11.898453       9.698424       1.831189      -6.402951       8.580078       0.596318      17.416858           0.002616
           97              C       5.656431      11.301356       4.269986      -0.128493      33.480949 0.43401507E+03  0.10192617E+05                                 8.975901                            6.931761       0.027848       1.969128                    0.999626      29.665556      85.053666       0.628220       0.415158      -1.065713      -0.018297      -0.016187       0.005426       0.025025       0.020516       0.002321      -0.007262      -0.043043      -0.038147      -0.025330      -0.011465       0.036795             10.414810       9.087175       1.405565      -4.935747       8.090089       1.040791      14.067165           0.000210
           98              C       4.967068      11.189989       5.473947      -0.126301      32.579598 0.43033288E+03  0.10080289E+05                                 8.817982                            6.905818       0.120813       2.003187                    0.999595      29.389877      84.036920       0.629188       0.415582      -1.065901       0.007043      -0.018280      -0.010941       0.022438       0.003467       0.007550       0.020469      -0.044952       0.014398      -0.026744      -0.008400       0.035144             10.154818       9.366118       1.744474      -5.120600       8.140557      -0.251411      12.957779          -0.000695
           99              C       4.245261      10.027332       5.752543      -0.016052      37.539660 0.45370899E+03  0.10700887E+05                                 9.755171                            7.082817       0.115271       2.043197                    0.999425      27.212805      76.469232       0.626322       0.414635      -1.073331       0.035045       0.001502      -0.035228       0.049713      -0.005126       0.003714      -0.001934      -0.014741      -0.007616      -0.009138      -0.001782       0.010920             12.447721      10.456850       1.536595      -7.074261       8.902941       0.121534      17.983372           0.004581
          100              C       4.226584       8.976083       4.834308      -0.113572      33.242147 0.44520311E+03  0.10539952E+05                                 9.036119                            7.075443       0.172200       2.029632                    0.999759      29.286033      84.772629       0.613543       0.421677      -1.059772       0.016217       0.014845      -0.007755       0.023313       0.018998       0.008142      -0.006629      -0.013855      -0.029817      -0.023403      -0.001806       0.025209             10.711344       8.235988       0.838706      -4.813584       8.093899       1.083852      15.804145          -0.000417
          101              C       4.903163       9.102845       3.620475      -0.095327      33.482380 0.44684948E+03  0.10624781E+05                                 9.195749                            7.174264      -0.070393       1.956709                    0.999373      29.441798      86.362428       0.596379       0.431941      -1.049841      -0.004030       0.015974       0.013361       0.021212      -0.009136       0.009289       0.012452      -0.009702       0.002053      -0.020825       0.005574       0.015251             10.857625       9.023068       1.870974      -5.008941       8.349967       0.309979      15.199839           0.000108
          102              C       3.483126       9.902012       7.036756       0.588419      24.087301 0.26078881E+03  0.54715456E+04                                 7.781602                            5.770645      -0.092955       2.021197                    0.999444      22.836346      64.909791       0.609669       0.478841      -1.013449      -0.023181      -0.003618       0.063571       0.067762       0.002109       0.082131       0.007569       0.083509      -0.083203      -0.078722      -0.027570       0.106292              9.538549       7.793047      -0.140465      -4.850787       8.483865      -0.304622      12.338736          -0.001420
          103              C       4.344640       2.451403       8.773049       0.557046      26.963765 0.27188684E+03  0.57351409E+04                                 8.260782                            5.800229      -0.078824       2.011868                    0.999428      23.110018      64.788485       0.625773       0.464016      -1.026611      -0.030112       0.054057       0.005027       0.062082       0.033718       0.062110       0.030968       0.117102       0.017350      -0.074544      -0.035111       0.109655             10.697794       6.501877      -3.033889      -1.996285      17.526925      -1.104871       8.064579           0.001247
          104              C       4.643605       0.996179       8.972856      -0.018477      40.571428 0.44622533E+03  0.10474575E+05                                10.232556                            6.989081      -0.043926       1.985348                    0.999324      27.423793      76.732588       0.635633       0.410504      -1.076652       0.001799      -0.046418       0.000468       0.046456      -0.001606      -0.002560      -0.000592       0.016886      -0.017461      -0.006785      -0.005072       0.011857             13.892034       8.047406      -4.277927      -2.275316      25.069823      -1.446458       8.558873           0.001080
          105              C       5.614225       0.362049       8.190994      -0.119969      36.512194 0.43783442E+03  0.10346171E+05                                 9.657321                            7.046404      -0.041374       1.950716                    0.999669      29.950765      87.270736       0.609509       0.425262      -1.055096      -0.004447      -0.014291       0.023464       0.027831       0.012666      -0.016401      -0.016382       0.038362      -0.004190      -0.028561      -0.007057       0.035619             11.990468       7.579370      -3.443265      -2.308991      20.277968      -0.596226       8.114066           0.000280
          106              C       3.950313       0.233731       9.921620      -0.126681      36.288051 0.43741627E+03  0.10324881E+05                                 9.591441                            7.020233       0.035866       1.975374                    0.999656      29.872785      86.749868       0.614153       0.422512      -1.057723       0.003206      -0.017429      -0.025744       0.031254      -0.013418      -0.022919       0.007110       0.037529      -0.011499      -0.021163      -0.017403       0.038566             11.938560       6.968540      -2.435132      -2.002855      20.652481      -1.615010       8.194659           0.000518
          107              C       5.043808       6.385496       9.818152       0.593933      24.840922 0.27243099E+03  0.57945537E+04                                 7.989867                            5.941318      -0.356271       1.927375                    0.999069      23.446019      67.708839       0.592655       0.485893      -1.006964      -0.064730      -0.028011      -0.004872       0.070699      -0.063650      -0.016061       0.060034      -0.055242       0.045606      -0.082184      -0.020422       0.102606              9.687500      12.679934       3.375274       0.437139       7.612359      -2.261757       8.770207           0.005431
          108              C       6.238633       7.212217       9.470454      -0.010828      36.916367 0.44480817E+03  0.10457521E+05                                 9.675995                            7.039121      -0.030990       2.000910                    0.999100      27.216320      76.797605       0.623670       0.417730      -1.069453       0.036436       0.033879      -0.011541       0.051074      -0.012195       0.005741       0.006951      -0.011388      -0.013293      -0.017140       0.001033       0.016107             12.094490      17.764229       5.109128      -0.180312       8.100396      -2.498084      10.418846           0.001570
          109              C       7.342007       7.235966      10.336590      -0.112761      33.919010 0.43904369E+03  0.10374047E+05                                 9.170399                            7.028580       0.073868       1.994205                    0.999736      29.547286      85.879571       0.614337       0.421948      -1.057962       0.005954       0.013609      -0.022061       0.026596      -0.019153      -0.005564      -0.002307      -0.016325       0.044845      -0.029088       0.012895       0.016193             10.858522      16.420142       3.800149       0.611148       6.766178      -1.708833       9.389245           0.000664
          110              C       6.275013       7.935145       8.275268      -0.092192      33.895603 0.44789337E+03  0.10664856E+05                                 9.314787                            7.210144      -0.097167       1.953482                    0.998814      29.384160      86.494312       0.590991       0.435256      -1.046949       0.011527       0.012681       0.022780       0.028507      -0.019392       0.005193       0.019504       0.001434      -0.023910      -0.030460       0.003579       0.026880             10.951201      15.174333       3.654066      -0.446392       7.220960      -2.569351      10.458311           0.000538
          111              C       1.379664       5.873987       7.136020       0.593347      24.381660 0.25736347E+03  0.53683837E+04                                 7.795973                            5.707122      -0.013077       2.053430                    0.999612      22.429135      63.048828       0.618715       0.474590      -1.018260       0.024517      -0.009852       0.061232       0.066689       0.050001      -0.062922      -0.019289       0.061912      -0.168593      -0.083991      -0.027772       0.111763              9.620777       7.988037      -1.946806       4.313932       7.688361       0.465878      13.185932          -0.000933
          112              C       0.689316       6.015423       5.808116      -0.015608      36.094020 0.43595982E+03  0.10171628E+05                                 9.452366                            6.912866       0.093835       2.036363                    0.999315      27.011393      75.286459       0.638647       0.411056      -1.076566      -0.027904       0.002453      -0.036714       0.046180      -0.001808      -0.004388       0.002241      -0.004981      -0.006728      -0.006238       0.000232       0.006006             11.898970       9.699539      -1.831265       6.403854       8.579768       0.596189      17.417605           0.002602
          113              C       0.739478       4.978968       4.870321      -0.128391      33.434614 0.43327098E+03  0.10169980E+05                                 8.963391                            6.922193       0.030552       1.970229                    0.999611      29.646140      84.954648       0.629197       0.414724      -1.066075      -0.018139       0.016067      -0.004859       0.024714      -0.020917      -0.002476      -0.008017      -0.044242      -0.040777      -0.026009      -0.012066       0.038074             10.399580       9.075630      -1.406741       4.927056       8.081563       1.036973      14.041548           0.000220
          114              C       0.050114       5.090335       3.666360      -0.127540      32.654318 0.43157323E+03  0.10117085E+05                                 8.833039                            6.917121       0.121645       2.002764                    0.999618      29.430687      84.198456       0.628460       0.415745      -1.065747       0.007210       0.018169       0.011493       0.022676      -0.003374      -0.007634       0.019965      -0.043667       0.010514      -0.025689      -0.008586       0.034274             10.173173       9.385541      -1.749320       5.132926       8.152810      -0.255642      12.981168          -0.000716
          115              C      -0.671710       6.252991       3.387763      -0.015383      37.507840 0.45322136E+03  0.10686595E+05                                 9.750176                            7.079147       0.115252       2.043549                    0.999390      27.199739      76.424475       0.626461       0.414651      -1.073312       0.035383      -0.001372       0.035508       0.050146       0.005235      -0.003710      -0.001859      -0.014691      -0.006466      -0.009262      -0.001511       0.010773             12.441333      10.451375      -1.536871       7.070116       8.899313       0.120402      17.973310           0.004584
          116              C      -0.690403       7.304240       4.305998      -0.115271      33.286728 0.44595973E+03  0.10562105E+05                                 9.041521                            7.079168       0.168879       2.028152                    0.999748      29.312956      84.861220       0.613693       0.421405      -1.059967       0.016346      -0.016079       0.008472       0.024444      -0.017865      -0.008042      -0.006605      -0.011720      -0.029346      -0.022441      -0.001265       0.023706             10.718296       8.241605      -0.839973       4.817643       8.098595       1.083524      15.814689          -0.000433
          117              C      -0.013823       7.177478       5.519831      -0.096374      33.516016 0.44741576E+03  0.10641932E+05                                 9.203608                            7.180420      -0.073745       1.955792                    0.999412      29.458428      86.434621       0.595905       0.432135      -1.049692      -0.003863      -0.015858      -0.013054       0.020900       0.008418      -0.009294       0.011734      -0.008425       0.001299      -0.019847       0.005755       0.014092             10.867675       9.033374      -1.873432       5.016088       8.355008       0.307029      15.214641           0.000118
          118              C      -1.433846       6.378311       2.103550       0.587712      24.090923 0.26082141E+03  0.54724711E+04                                 7.782580                            5.771093      -0.087464       2.022672                    0.999465      22.839249      64.922208       0.609624       0.478855      -1.013428      -0.023076       0.003291      -0.063256       0.067414      -0.001881      -0.082234       0.008042       0.084241      -0.082882      -0.078771      -0.027872       0.106643              9.540304       7.794164       0.139872       4.852155       8.484673      -0.305324      12.342074          -0.001476
          119              C       5.489318       2.076297      17.913355       0.557659      26.955768 0.27180395E+03  0.57328294E+04                                 8.258236                            5.798625      -0.081715       2.011206                    0.999494      23.107231      64.772837       0.625990       0.463901      -1.026698       0.030723       0.054199       0.005115       0.062511      -0.033519      -0.062329       0.030554       0.115639       0.018887      -0.073809      -0.035407       0.109216             10.694182       6.500029       3.032602       1.995666      17.520483      -1.104185       8.062035           0.001222
          120              C       5.190375       0.621074      18.113163      -0.018439      40.557808 0.44602810E+03  0.10469098E+05                                10.232083                            6.988839      -0.049496       1.983908                    0.999354      27.415261      76.713033       0.635448       0.410657      -1.076520      -0.002038      -0.046346       0.000043       0.046391       0.001339       0.002419      -0.000362       0.017427      -0.016570      -0.006502      -0.005402       0.011904             13.891671       8.046600       4.278310       2.274339      25.070927      -1.445739       8.557487           0.001057
          121              C       4.219764      -0.013057      17.331301      -0.121519      36.560610 0.43858936E+03  0.10367991E+05                                 9.664604                            7.052129      -0.044889       1.949397                    0.999646      29.974787      87.344189       0.609335       0.425220      -1.055171       0.004741      -0.013566       0.023722       0.027735      -0.013197       0.016120      -0.016630       0.038052      -0.001585      -0.028876      -0.006713       0.035590             12.000121       7.584978       3.449911       2.309320      20.297802      -0.592271       8.117585           0.000266
          122              C       5.883677       0.608837       0.781313      -0.125159      36.245487 0.43679737E+03  0.10306895E+05                                 9.585287                            7.016274       0.033202       1.974851                    0.999733      29.849082      86.674303       0.614178       0.422634      -1.057619      -0.003301      -0.017862      -0.025776       0.031533       0.013277       0.023766       0.006399       0.037120      -0.013255      -0.021006      -0.017962       0.038967             11.929960       6.965395       2.434842       2.002321      20.634842      -1.610602       8.189644           0.000498
          123              C       4.790090       6.760602       0.677845       0.593819      24.826903 0.27225160E+03  0.57895847E+04                                 7.986395                            5.938806      -0.357240       1.927502                    0.999016      23.436975      67.668345       0.592884       0.485802      -1.007046       0.063884      -0.028102      -0.004379       0.069929       0.064265       0.015313       0.059920      -0.055669       0.046612      -0.083170      -0.019429       0.102599              9.683027      12.671580      -3.373109      -0.435630       7.609563      -2.261877       8.767938           0.005442
          124              C       3.595253       7.587323       0.330148      -0.012315      36.942315 0.44525986E+03  0.10469898E+05                                 9.675413                            7.039165      -0.022421       2.003224                    0.999065      27.233561      76.831184       0.624190       0.417311      -1.069813      -0.035287       0.033881      -0.011579       0.050271       0.012262      -0.005550       0.006355      -0.013261      -0.011782      -0.016984       0.000698       0.016285             12.093476      17.764295      -5.110271       0.183720       8.100524      -2.497642      10.415609           0.001564
          125              C       2.491878       7.611071       1.196283      -0.110611      33.820635 0.43745927E+03  0.10326777E+05                                 9.154131                            7.017718       0.074993       1.995354                    0.999694      29.487954      85.652977       0.614601       0.422168      -1.057874      -0.005062       0.013834      -0.023116       0.027411       0.018394       0.005340      -0.002768      -0.016255       0.046701      -0.028703       0.012242       0.016460             10.837916      16.387968      -3.791867      -0.609723       6.754571      -1.704929       9.371207           0.000666
          126              C       3.558862       7.560039      17.415574      -0.093438      33.966934 0.44908378E+03  0.10702211E+05                                 9.336069                            7.227445      -0.105823       1.950405                    0.998835      29.423650      86.697636       0.589232       0.436188      -1.046202      -0.012379       0.012474       0.023491       0.029337       0.019003      -0.003822       0.018727      -0.000377      -0.025692      -0.028743       0.001650       0.027093             10.976541      15.212015      -3.663615       0.452030       7.237052      -2.575520      10.480556           0.000530
          127              C      -1.379756       5.498881      16.276327       0.593849      24.368421 0.25719025E+03  0.53640584E+04                                 7.794577                            5.706165      -0.008424       2.054698                    0.999551      22.421804      63.031360       0.618588       0.474750      -1.018138      -0.023665      -0.009792       0.061360       0.066491      -0.049766       0.062638      -0.019069       0.062801      -0.166530      -0.083200      -0.028179       0.111379              9.618933       7.986064       1.946362      -4.312762       7.687340       0.465665      13.183396          -0.000951
          128              C      -0.689410       5.640318      14.948423      -0.016793      36.116296 0.43630292E+03  0.10180842E+05                                 9.452094                            6.912599       0.098393       2.037660                    0.999251      27.026000      75.312474       0.639123       0.410701      -1.076882       0.027121       0.002591      -0.036428       0.045489       0.001073       0.004619       0.002099      -0.005533      -0.009386      -0.006968       0.001144       0.005824             11.898440       9.698417       1.831160      -6.402960       8.580031       0.596320      17.416874           0.002615
          129              C      -0.739556       4.603862      14.010627      -0.128499      33.481255 0.43402170E+03  0.10192789E+05                                 8.975900                            6.931789       0.027850       1.969122                    0.999626      29.665706      85.053535       0.628223       0.415155      -1.065717       0.018290       0.016191      -0.005430       0.025024       0.020516       0.002321      -0.007263      -0.043050      -0.038157      -0.025331      -0.011468       0.036799             10.414794       9.087134       1.405475      -4.935726       8.090031       1.040865      14.067217           0.000212
          130              C      -0.050193       4.715229      12.806666      -0.126302      32.579654 0.43033476E+03  0.10080344E+05                                 8.817979                            6.905830       0.120792       2.003178                    0.999595      29.389970      84.037220       0.629188       0.415582      -1.065901      -0.007047       0.018283       0.010939       0.022441       0.003467       0.007549       0.020470      -0.044949       0.014398      -0.026742      -0.008401       0.035143             10.154792       9.366071       1.744439      -5.120541       8.140567      -0.251350      12.957739          -0.000696
          131              C       0.671614       5.877886      12.528070      -0.016052      37.539681 0.45370962E+03  0.10700907E+05                                 9.755176                            7.082825       0.115265       2.043195                    0.999425      27.212831      76.469365       0.626321       0.414635      -1.073331      -0.035047      -0.001502       0.035228       0.049714      -0.005126       0.003714      -0.001933      -0.014740      -0.007621      -0.009138      -0.001782       0.010920             12.447720      10.456834       1.536570      -7.074250       8.902940       0.121573      17.983387           0.004581
          132              C       0.690291       6.929135      13.446305      -0.113572      33.242205 0.44520396E+03  0.10539978E+05                                 9.036131                            7.075450       0.172200       2.029632                    0.999759      29.286072      84.772791       0.613543       0.421677      -1.059772      -0.016219      -0.014845       0.007754       0.023314       0.018999       0.008141      -0.006628      -0.013852      -0.029819      -0.023402      -0.001808       0.025210             10.711362       8.235993       0.838693      -4.813594       8.093903       1.083873      15.804191          -0.000418
          133              C       0.013712       6.802373      14.660138      -0.095330      33.482576 0.44685300E+03  0.10624889E+05                                 9.195793                            7.174299      -0.070410       1.956703                    0.999373      29.441933      86.363017       0.596377       0.431942      -1.049841       0.004027      -0.015973      -0.013363       0.021212      -0.009134       0.009288       0.012454      -0.009701       0.002051      -0.020824       0.005572       0.015253             10.857681       9.023107       1.870963      -5.008979       8.349982       0.309994      15.199953           0.000107
          134              C       1.433749       6.003206      11.243857       0.588417      24.087276 0.26078854E+03  0.54715380E+04                                 7.781593                            5.770639      -0.092949       2.021199                    0.999444      22.836334      64.909724       0.609670       0.478840      -1.013449       0.023181       0.003619      -0.063571       0.067763       0.002109       0.082129       0.007569       0.083512      -0.083199      -0.078719      -0.027572       0.106291              9.538533       7.793029      -0.140476      -4.850772       8.483858      -0.304603      12.338712          -0.001422
          135              C       0.572235      13.453815       9.507564       0.557050      26.963794 0.27188737E+03  0.57351525E+04                                 8.260775                            5.800227      -0.078816       2.011870                    0.999428      23.110022      64.788403       0.625775       0.464015      -1.026613       0.030112      -0.054056      -0.005026       0.062081       0.033719       0.062110       0.030969       0.117107       0.017359      -0.074548      -0.035108       0.109656             10.697777       6.501867      -3.033872      -1.996283      17.526883      -1.104885       8.064581           0.001247
          136              C       0.273270      14.909039       9.307757      -0.018480      40.571413 0.44622565E+03  0.10474579E+05                                10.232532                            6.989069      -0.043914       1.985351                    0.999324      27.423815      76.732510       0.635636       0.410502      -1.076654      -0.001799       0.046419      -0.000468       0.046457      -0.001607      -0.002561      -0.000593       0.016882      -0.017462      -0.006786      -0.005069       0.011856             13.891993       8.047379      -4.277902      -2.275302      25.069748      -1.446473       8.558852           0.001080
          137              C      -0.697350      15.543169      10.089619      -0.119966      36.511931 0.43783126E+03  0.10346068E+05                                 9.657246                            7.046360      -0.041359       1.950721                    0.999669      29.950647      87.270017       0.609514       0.425260      -1.055098       0.004447       0.014292      -0.023464       0.027831       0.012666      -0.016400      -0.016382       0.038365      -0.004190      -0.028563      -0.007057       0.035620             11.990364       7.579312      -3.443231      -2.308970      20.277776      -0.596225       8.114003           0.000280
          138              C       0.966562      15.671487       8.358993      -0.126680      36.288065 0.43741623E+03  0.10324880E+05                                 9.591448                            7.020235       0.035869       1.975375                    0.999656      29.872774      86.749846       0.614153       0.422513      -1.057723      -0.003206       0.017430       0.025743       0.031254      -0.013419      -0.022920       0.007110       0.037530      -0.011497      -0.021164      -0.017403       0.038567             11.938578       6.968539      -2.435136      -2.002848      20.652531      -1.615018       8.194663           0.000519
          139              C      -0.126933       9.519722       8.462461       0.593934      24.841028 0.27243231E+03  0.57945890E+04                                 7.989885                            5.941329      -0.356273       1.927373                    0.999069      23.446100      67.709125       0.592655       0.485892      -1.006964       0.064731       0.028009       0.004872       0.070699      -0.063652      -0.016060       0.060033      -0.055241       0.045611      -0.082186      -0.020420       0.102606              9.687524      12.679969       3.375280       0.437140       7.612374      -2.261766       8.770230           0.005431
          140              C      -1.321758       8.693001       8.810159      -0.010830      36.916480 0.44480962E+03  0.10457563E+05                                 9.676008                            7.039128      -0.030988       2.000910                    0.999100      27.216378      76.797784       0.623670       0.417729      -1.069453      -0.036436      -0.033881       0.011541       0.051075      -0.012194       0.005742       0.006950      -0.011385      -0.013294      -0.017138       0.001033       0.016105             12.094509      17.764265       5.109135      -0.180310       8.100403      -2.498087      10.418860           0.001570
          141              C      -2.425132       8.669252       7.944023      -0.112762      33.919099 0.43904498E+03  0.10374085E+05                                 9.170411                            7.028588       0.073870       1.994205                    0.999736      29.547344      85.879770       0.614337       0.421948      -1.057962      -0.005955      -0.013609       0.022062       0.026597      -0.019153      -0.005563      -0.002308      -0.016325       0.044845      -0.029088       0.012896       0.016192             10.858538      16.420171       3.800155       0.611151       6.766186      -1.708836       9.389258           0.000664
          142              C      -1.358138       7.970073      10.005345      -0.092190      33.895557 0.44789268E+03  0.10664835E+05                                 9.314779                            7.210139      -0.097165       1.953483                    0.998814      29.384135      86.494223       0.590992       0.435256      -1.046949      -0.011527      -0.012682      -0.022781       0.028507      -0.019392       0.005193       0.019505       0.001434      -0.023907      -0.030461       0.003580       0.026881             10.951192      15.174317       3.654061      -0.446390       7.220953      -2.569348      10.458305           0.000538
          143              C       3.537211      10.031231      11.144593       0.593349      24.381669 0.25736358E+03  0.53683869E+04                                 7.795978                            5.707125      -0.013083       2.053427                    0.999612      22.429139      63.048859       0.618715       0.474590      -1.018260      -0.024518       0.009852      -0.061231       0.066689       0.050001      -0.062924      -0.019289       0.061911      -0.168603      -0.083994      -0.027770       0.111764              9.620786       7.988039      -1.946797       4.313937       7.688358       0.465894      13.185962          -0.000931
          144              C       4.227559       9.889795      12.472497      -0.015610      36.094096 0.43596053E+03  0.10171648E+05                                 9.452377                            6.912868       0.093838       2.036363                    0.999315      27.011419      75.286521       0.638648       0.411056      -1.076566       0.027905      -0.002454       0.036712       0.046179      -0.001808      -0.004387       0.002241      -0.004981      -0.006726      -0.006237       0.000231       0.006006             11.898989       9.699536      -1.831255       6.403852       8.579786       0.596229      17.417645           0.002603
          145              C       4.177397      10.926250      13.410292      -0.128392      33.434541 0.43326883E+03  0.10169920E+05                                 8.963393                            6.922178       0.030566       1.970236                    0.999612      29.646066      84.954483       0.629197       0.414724      -1.066075       0.018137      -0.016066       0.004859       0.024712      -0.020919      -0.002477      -0.008016      -0.044241      -0.040775      -0.026010      -0.012065       0.038074             10.399600       9.075623      -1.406720       4.927086       8.081550       1.037014      14.041626           0.000221
          146              C       4.866761      10.814883      14.614253      -0.127524      32.653501 0.43155835E+03  0.10116666E+05                                 8.832913                            6.916999       0.121664       2.002779                    0.999618      29.430334      84.197614       0.628465       0.415745      -1.065745      -0.007212      -0.018168      -0.011491       0.022675      -0.003374      -0.007633       0.019962      -0.043663       0.010519      -0.025686      -0.008584       0.034271             10.173030       9.385329      -1.749255       5.132809       8.152749      -0.255497      12.981013          -0.000719
          147              C       5.588585       9.652227      14.892850      -0.015389      37.507869 0.45322208E+03  0.10686613E+05                                 9.750172                            7.079147       0.115274       2.043556                    0.999390      27.199738      76.424391       0.626462       0.414650      -1.073313      -0.035383       0.001370      -0.035506       0.050145       0.005234      -0.003711      -0.001857      -0.014693      -0.006460      -0.009264      -0.001509       0.010772             12.441320      10.451354      -1.536886       7.070079       8.899360       0.120431      17.973245           0.004585
          148              C       5.607278       8.600978      13.974615      -0.115270      33.286733 0.44595928E+03  0.10562091E+05                                 9.041524                            7.079165       0.168878       2.028152                    0.999748      29.312939      84.861158       0.613693       0.421405      -1.059967      -0.016345       0.016079      -0.008473       0.024443      -0.017865      -0.008043      -0.006605      -0.011721      -0.029343      -0.022441      -0.001264       0.023705             10.718303       8.241604      -0.839969       4.817638       8.098610       1.083546      15.814694          -0.000432
          149              C       4.930698       8.727740      12.760782      -0.096375      33.516052 0.44741610E+03  0.10641943E+05                                 9.203619                            7.180425      -0.073751       1.955790                    0.999412      29.458439      86.434691       0.595905       0.432136      -1.049692       0.003864       0.015858       0.013053       0.020900       0.008418      -0.009294       0.011734      -0.008425       0.001297      -0.019847       0.005756       0.014092             10.867687       9.033379      -1.873428       5.016088       8.355021       0.307047      15.214661           0.000120
          150              C       6.350721       9.526907      16.177063       0.587718      24.090696 0.26081894E+03  0.54724068E+04                                 7.782527                            5.771063      -0.087447       2.022679                    0.999465      22.839153      64.921870       0.609625       0.478855      -1.013428       0.023072      -0.003290       0.063255       0.067412      -0.001882      -0.082236       0.008042       0.084240      -0.082884      -0.078773      -0.027871       0.106644              9.540230       7.794108       0.139866       4.852107       8.484621      -0.305326      12.341961          -0.001472
          151              C       0.317549      11.279366      13.547762       0.016710      21.117501 0.33013962E+03  0.72812773E+04                                 6.797705                            6.156283       0.043051       2.061914                    0.998112      25.662197      72.617132       0.645097       0.430498      -1.050195      -0.118086      -0.028548       0.027061       0.124465      -0.022894      -0.044580       0.069026      -0.014826       0.146821      -0.061958      -0.048067       0.110025              7.128292       6.548659      -0.310136      -0.443449       7.120814       1.188104       7.715402           0.000007
          152              C      -0.592088      10.334432      12.831162      -0.468168      24.267217 0.41787466E+03  0.97059168E+04                                 7.018124                            6.549692       0.408335       2.114637                    0.996802      30.470545      86.440749       0.684997       0.384970      -1.087708       0.065896       0.055568       0.024580       0.089634       0.041943       0.026444       0.020471      -0.010928       0.014801      -0.045825      -0.013840       0.059665              7.213269       6.549784       0.631832       0.260465       7.364028       1.155967       7.725996          -0.000025
          153              C      -1.471267      12.831033      14.480074       0.011082      21.033701 0.32641645E+03  0.71647679E+04                                 6.750966                            6.097599       0.076250       2.073552                    0.998459      25.495064      71.513840       0.653279       0.427147      -1.054307       0.111827       0.016353      -0.032219       0.117519      -0.072961       0.014138      -0.038311       0.006567      -0.161634      -0.073406      -0.034974       0.108379              7.095443       6.054321      -0.193769      -0.319139       8.808024      -0.616541       6.423982          -0.000025
          154              C      -1.006128      14.105841      13.798207      -0.480467      24.976509 0.40142975E+03  0.92018171E+04                                 7.120720                            6.391428       0.546511       2.146307                    0.998625      30.464817      84.978127       0.700204       0.381608      -1.093534      -0.036841      -0.074976       0.031720       0.089358       0.024903      -0.004510      -0.032642      -0.022043      -0.057927      -0.039774      -0.010456       0.050229              7.477074       5.287930       0.209190      -0.299554      10.016960      -1.076849       7.126332           0.000012
          155              C       5.234602       4.250746      13.873157       0.015400      21.148802 0.33079211E+03  0.72988730E+04                                 6.804213                            6.162884       0.051077       2.063761                    0.998076      25.683032      72.679135       0.644705       0.430570      -1.050208      -0.117811       0.027835      -0.026556       0.123933       0.023207       0.045184       0.069211      -0.013801       0.146984      -0.062439      -0.048118       0.110557              7.134885       6.553729       0.309431       0.444333       7.126327       1.192667       7.724600           0.000007
          156              C       4.324950       5.195680      14.589757      -0.467369      24.246847 0.41739958E+03  0.96915771E+04                                 7.010986                            6.542600       0.414110       2.116467                    0.996786      30.453959      86.363002       0.685936       0.384574      -1.088050       0.065638      -0.055990      -0.024532       0.089694      -0.041667      -0.026967       0.020902      -0.008516       0.011931      -0.044886      -0.015228       0.060114              7.205834       6.543526      -0.629179      -0.261015       7.356343       1.151621       7.717634          -0.000028
          157              C       3.445809       2.699080      12.940846       0.011849      21.016520 0.32604123E+03  0.71534912E+04                                 6.743142                            6.090475       0.088698       2.077467                    0.998548      25.474322      71.408405       0.654334       0.426639      -1.054765       0.109761      -0.016522       0.032244       0.115586       0.072281      -0.014095      -0.037098       0.005209      -0.158462      -0.071551      -0.035352       0.106903              7.087116       6.046569       0.195112       0.320608       8.796620      -0.614914       6.418158          -0.000023
          158              C       3.910967       1.424271      13.622713      -0.482556      25.005630 0.40210561E+03  0.92211533E+04                                 7.126436                            6.397197       0.546635       2.145951                    0.998653      30.489351      85.063288       0.699826       0.381655      -1.093504      -0.037037       0.075600      -0.032418       0.090211      -0.024864       0.004003      -0.033020      -0.022720      -0.057427      -0.040148      -0.010249       0.050397              7.482867       5.291891      -0.208214       0.298778      10.026868      -1.080258       7.129842           0.000011
          159              C       4.599326       4.625852       4.732851       0.016709      21.117549 0.33014052E+03  0.72813033E+04                                 6.797719                            6.156295       0.043036       2.061909                    0.998112      25.662249      72.617353       0.645096       0.430498      -1.050195       0.118087       0.028550      -0.027060       0.124466      -0.022896      -0.044582       0.069026      -0.014828       0.146824      -0.061957      -0.048070       0.110027              7.128308       6.548668      -0.310136      -0.443448       7.120838       1.188108       7.715416           0.000007
          160              C       5.508963       5.570786       5.449451      -0.468166      24.267143 0.41787291E+03  0.97058650E+04                                 7.018109                            6.549678       0.408331       2.114637                    0.996801      30.470461      86.440435       0.684998       0.384970      -1.087709      -0.065898      -0.055568      -0.024579       0.089635       0.041944       0.026446       0.020469      -0.010930       0.014804      -0.045826      -0.013839       0.059665              7.213255       6.549770       0.631837       0.260468       7.364021       1.155960       7.725975          -0.000025
          161              C       6.388142       3.074185       3.800539       0.011083      21.033750 0.32641728E+03  0.71647887E+04                                 6.750973                            6.097607       0.076234       2.073546                    0.998459      25.495097      71.513875       0.653279       0.427147      -1.054307      -0.111828      -0.016352       0.032218       0.117520      -0.072961       0.014138      -0.038311       0.006564      -0.161632      -0.073405      -0.034974       0.108379              7.095451       6.054328      -0.193768      -0.319132       8.808058      -0.616543       6.423968          -0.000024
          162              C       5.923003       1.799377       4.482406      -0.480469      24.976554 0.40143091E+03  0.92018482E+04                                 7.120728                            6.391437       0.546504       2.146305                    0.998625      30.464809      84.978061       0.700204       0.381608      -1.093534       0.036841       0.074975      -0.031720       0.089357       0.024903      -0.004510      -0.032643      -0.022045      -0.057929      -0.039774      -0.010456       0.050231              7.477085       5.287926       0.209203      -0.299553      10.016994      -1.076839       7.126334           0.000012
          163              C      -0.317727      11.654472       4.407456       0.015399      21.148815 0.33079245E+03  0.72988824E+04                                 6.804213                            6.162885       0.051081       2.063762                    0.998076      25.683032      72.679137       0.644706       0.430570      -1.050208       0.117811      -0.027834       0.026557       0.123933       0.023206       0.045184       0.069212      -0.013798       0.146982      -0.062440      -0.048116       0.110556              7.134886       6.553738       0.309435       0.444337       7.126322       1.192666       7.724599           0.000006
          164              C       0.591925      10.709538       3.690856      -0.467368      24.246811 0.41739865E+03  0.96915471E+04                                 7.010969                            6.542584       0.414131       2.116474                    0.996786      30.453910      86.362740       0.685938       0.384573      -1.088051      -0.065635       0.055991       0.024531       0.089692      -0.041668      -0.026967       0.020903      -0.008512       0.011931      -0.044887      -0.015229       0.060116              7.205816       6.543513      -0.629181      -0.261008       7.356319       1.151615       7.717615          -0.000029
          165              C       1.471066      13.206138       5.339767       0.011849      21.016467 0.32604017E+03  0.71534629E+04                                 6.743137                            6.090468       0.088723       2.077477                    0.998548      25.474261      71.408238       0.654334       0.426640      -1.054764      -0.109760       0.016523      -0.032245       0.115585       0.072282      -0.014095      -0.037098       0.005212      -0.158460      -0.071551      -0.035353       0.106904              7.087112       6.046563       0.195108       0.320611       8.796620      -0.614921       6.418152          -0.000024
          166              C       1.005908      14.480947       4.657900      -0.482551      25.005537 0.40210353E+03  0.92211045E+04                                 7.126437                            6.397188       0.546649       2.145957                    0.998653      30.489322      85.063528       0.699825       0.381656      -1.093503       0.037038      -0.075602       0.032416       0.090212      -0.024864       0.004001      -0.033019      -0.022719      -0.057424      -0.040148      -0.010249       0.050396              7.482869       5.291908      -0.208204       0.298767      10.026845      -1.080242       7.129854           0.000010
          167              O      -1.423080      12.570619      17.814275      -0.594019      40.046076 0.56181102E+03  0.13662163E+05                                 9.348772                            7.298430       0.355890       2.148445                    0.996730      28.439677      75.316466       0.708397       0.355549      -1.141147       0.011912       0.023097       0.032184       0.041366       0.036191       0.012648       0.038233       0.051859      -0.009995      -0.059376      -0.001424       0.060800             11.447509       8.777898       5.483256       2.532082      16.238217       2.674026       9.326413           0.047161
          168              O      -0.048286      13.182843       1.280740      -0.556568      31.555998 0.46927941E+03  0.10887035E+05                                 7.829379                            6.631875       0.919662       2.338593                    0.998166      27.376763      70.330681       0.751200       0.351457      -1.146859      -0.011039       0.002704      -0.022043       0.024801      -0.063180      -0.036351      -0.041614       0.059965       0.113171      -0.109154       0.045910       0.063244              8.672396       5.744846      -0.677335       2.058112      10.203680      -3.555707      10.068663           0.011083
          169              O      -0.873333       9.868956       0.163611      -0.626429      46.518386 0.76003788E+03  0.19997669E+05                                10.397603                            8.610733      -0.187470       1.950615                    0.997096      30.498640      84.905978       0.636335       0.365827      -1.129390       0.049940      -0.014788       0.001346       0.052101       0.005689      -0.046776       0.020434       0.017316       0.038939      -0.049218      -0.007367       0.056585             12.321015      17.426596      -1.417417      -4.468396       9.337266       0.004916      10.199183           0.057167
          170              O       0.126780       9.856655      16.583624      -0.577520      34.924265 0.53213589E+03  0.12731405E+05                                 8.428104                            7.103957       0.745830       2.288005                    0.996691      27.653850      71.997491       0.719852       0.355639      -1.144189       0.000540      -0.030981       0.019228       0.036467       0.050051       0.043428      -0.002095      -0.122040       0.131670      -0.112032       0.043751       0.068281              9.384357       6.652853      -1.328450       0.578575       9.344091      -4.538371      12.156126           0.012729
          171              O      -2.864731      11.472928       1.801920      -0.555999      33.006281 0.49371526E+03  0.11623184E+05                                 8.125592                            6.817722       0.582861       2.234596                    0.997901      27.500799      71.630790       0.736927       0.353048      -1.143301      -0.016441      -0.022321       0.008704       0.029057       0.008914       0.004781      -0.037152       0.015977      -0.135210      -0.063605       0.025829       0.037776              9.247896       9.110957       3.609843      -3.370341       9.054489      -2.059907       9.578243           0.046658
          172              O       6.139295       9.492248       1.152958      -0.573045      41.011536 0.63445401E+03  0.15948655E+05                                 9.578572                            7.925178      -0.010898       2.034871                    0.995228      28.768035      78.156877       0.656346       0.371235      -1.125802      -0.023838       0.023010       0.024328       0.041104      -0.040938       0.060459       0.023771      -0.002804      -0.041429      -0.086742       0.023418       0.063325             11.023556       8.513711      -0.087343      -1.932753      10.058663       4.773879      14.498296           0.034965
          173              O       3.239235      10.982788       7.657566      -0.570749      35.612081 0.53675292E+03  0.12923923E+05                                 8.615484                            7.158196       0.360928       2.153937                    0.997350      28.150679      74.542749       0.710595       0.357984      -1.137512       0.026882      -0.020468      -0.003425       0.033961      -0.038034       0.023067       0.049613       0.009213      -0.071474      -0.078493       0.022932       0.055560              9.948625       8.801799      -2.939442      -4.079574       9.600640       3.429599      11.443435           0.043012
          174              O       3.132061       8.743523       7.384271      -0.568616      41.594589 0.64486524E+03  0.16241056E+05                                 9.610142                            7.936894       0.165246       2.091561                    0.997059      28.551702      77.092169       0.663892       0.366322      -1.132021       0.003484       0.018651      -0.015671       0.024609       0.022915       0.052987      -0.035203       0.014120      -0.130442      -0.088460       0.031161       0.057299             11.070998       8.897253       2.383042      -3.041001      11.760808      -4.611730      12.554934           0.028696
          175              O       3.493995       2.959494       9.606645      -0.593192      40.015595 0.56129898E+03  0.13646595E+05                                 9.344526                            7.295438       0.357621       2.149204                    0.996750      28.424918      75.268688       0.708494       0.355582      -1.141121       0.012944      -0.023460      -0.032553       0.042162      -0.036590      -0.013198       0.038417       0.052701      -0.010547      -0.059789      -0.001908       0.061697             11.441807       8.773923      -5.479943      -2.531140      16.228868       2.672708       9.322629           0.047200
          176              O       4.868788       3.097480       7.859567      -0.556512      31.551372 0.46918527E+03  0.10884175E+05                                 7.828112                            6.630761       0.919223       2.338552                    0.998226      27.375473      70.322441       0.751348       0.351410      -1.146911      -0.011655      -0.002795       0.021666       0.024760       0.063417       0.036219      -0.041843       0.060560       0.111645      -0.109365       0.046350       0.063015              8.671123       5.743693       0.677035      -2.057576      10.202138      -3.555331      10.067538           0.011076
          177              O       4.043690       6.411368       8.976695      -0.626981      46.550933 0.76067711E+03  0.20019338E+05                                10.403193                            8.615006      -0.187576       1.950521                    0.997153      30.511473      84.960916       0.636084       0.365883      -1.129311       0.049253       0.015020      -0.001944       0.051529      -0.006558       0.046703       0.020606       0.017742       0.039287      -0.049743      -0.006757       0.056499             12.328166      17.438482       1.418818       4.471313       9.342194       0.005585      10.203821           0.057190
          178              O       5.043813       5.673458      10.837296      -0.577150      34.893153 0.53154039E+03  0.12713150E+05                                 8.421425                            7.098919       0.746853       2.288490                    0.996757      27.641782      71.946442       0.720294       0.355533      -1.144315       0.001101       0.031034      -0.019054       0.036433      -0.049706      -0.044034      -0.002478      -0.122219       0.131939      -0.112291       0.044150       0.068141              9.376301       6.648262       1.327579      -0.578104       9.336151      -4.533615      12.144490           0.012716
          179              O       2.052317       4.807396       7.338386      -0.556247      32.993131 0.49349104E+03  0.11616277E+05                                 8.122179                            6.815239       0.581809       2.234251                    0.997890      27.499670      71.616592       0.737232       0.352951      -1.143410      -0.016407       0.021807      -0.008724       0.028651      -0.008641      -0.004942      -0.037610       0.015770      -0.134120      -0.063694       0.026184       0.037510              9.243657       9.107376      -3.607924       3.368160       9.050213      -2.058512       9.573382           0.046741
          180              O       1.222313       6.788076       7.987348      -0.572647      40.985419 0.63395184E+03  0.15932749E+05                                 9.574411                            7.921967      -0.009569       2.035422                    0.995320      28.758724      78.121479       0.656494       0.371228      -1.125817      -0.023587      -0.023097      -0.023828       0.040714       0.041159      -0.060098       0.023924      -0.003424      -0.043321      -0.086806       0.023755       0.063051             11.018479       8.510034       0.087163       1.931574      10.054207       4.771829      14.491196           0.034922
          181              O       8.156279       5.297535       1.482741      -0.570491      35.599267 0.53652038E+03  0.12916753E+05                                 8.613032                            7.156329       0.367216       2.156150                    0.997461      28.145266      74.520655       0.710744       0.357953      -1.137552       0.027150       0.020874       0.004306       0.034517       0.037937      -0.022877       0.050247       0.008558      -0.071414      -0.078798       0.022851       0.055947              9.945497       8.798366       2.938071       4.077492       9.598349       3.428374      11.439775           0.042953
          182              O      -1.784928       7.536801       1.756036      -0.568095      41.642845 0.64571775E+03  0.16269580E+05                                 9.622285                            7.945778       0.155384       2.088608                    0.996929      28.560531      77.158762       0.662996       0.366658      -1.131644       0.004031      -0.019215       0.015214       0.024838      -0.023000      -0.053595      -0.035165       0.013396      -0.131912      -0.089167       0.031552       0.057615             11.086797       8.908789      -2.387266       3.047512      11.775536      -4.620055      12.576065           0.028744
          183              O       6.339955       3.334599       0.466338      -0.594030      40.044813 0.56179259E+03  0.13661573E+05                                 9.348464                            7.298225       0.355874       2.148434                    0.996731      28.439666      75.315511       0.708421       0.355541      -1.141156      -0.011915      -0.023092      -0.032185       0.041365       0.036187       0.012645       0.038236       0.051861      -0.009998      -0.059379      -0.001419       0.060798             11.447086       8.777594       5.482992       2.531987      16.237550       2.673920       9.326113           0.047158
          184              O       4.965161       2.722375      16.999873      -0.556577      31.555694 0.46927379E+03  0.10886865E+05                                 7.829290                            6.631801       0.919630       2.338578                    0.998166      27.376912      70.330790       0.751210       0.351454      -1.146862       0.011046      -0.002702       0.022047       0.024807      -0.063178      -0.036353      -0.041614       0.059962       0.113168      -0.109153       0.045908       0.063244              8.672300       5.744780      -0.677344       2.058084      10.203567      -3.555676      10.068552           0.011085
          185              O       5.790208       6.036262      18.117002      -0.626432      46.518254 0.76003494E+03  0.19997572E+05                                10.397587                            8.610718      -0.187467       1.950617                    0.997095      30.498574      84.905759       0.636335       0.365828      -1.129390      -0.049938       0.014787      -0.001346       0.052098       0.005690      -0.046777       0.020436       0.017315       0.038938      -0.049220      -0.007366       0.056586             12.320992      17.426554      -1.417394      -4.468386       9.337249       0.004907      10.199172           0.057164
          186              O       4.790095       6.048563       1.696989      -0.577527      34.924556 0.53214127E+03  0.12731569E+05                                 8.428157                            7.103996       0.745817       2.287998                    0.996691      27.653987      71.997998       0.719849       0.355639      -1.144189      -0.000535       0.030986      -0.019229       0.036471       0.050047       0.043428      -0.002094      -0.122043       0.131674      -0.112030       0.043750       0.068280              9.384420       6.652895      -1.328459       0.578583       9.344160      -4.538412      12.156204           0.012729
          187              O       7.781606       4.432290      16.478693      -0.556008      33.004851 0.49369025E+03  0.11622419E+05                                 8.125235                            6.817448       0.582865       2.234591                    0.997901      27.500748      71.629523       0.736960       0.353037      -1.143312       0.016434       0.022327      -0.008703       0.029058       0.008907       0.004784      -0.037156       0.015975      -0.135229      -0.063612       0.025840       0.037773              9.247454       9.110531       3.609666      -3.370101       9.054122      -2.059784       9.577710           0.046660
          188              O      -1.222420       6.412970      17.127655      -0.573046      41.011774 0.63445824E+03  0.15948790E+05                                 9.578613                            7.925209      -0.010923       2.034861                    0.995228      28.768130      78.157245       0.656344       0.371236      -1.125802       0.023832      -0.023011      -0.024329       0.041102      -0.040935       0.060458       0.023770      -0.002807      -0.041424      -0.086739       0.023418       0.063321             11.023615       8.513757      -0.087358      -1.932789      10.058683       4.773897      14.498404           0.034965
          189              O       1.677640       4.922430      10.623047      -0.570750      35.612124 0.53675338E+03  0.12923939E+05                                 8.615503                            7.158207       0.360936       2.153941                    0.997350      28.150638      74.542705       0.710593       0.357985      -1.137511      -0.026879       0.020469       0.003422       0.033959      -0.038035       0.023068       0.049613       0.009214      -0.071475      -0.078495       0.022933       0.055562              9.948650       8.801814      -2.939456      -4.079584       9.600675       3.429621      11.443460           0.043010
          190              O       1.784814       7.161695      10.896342      -0.568618      41.594572 0.64486514E+03  0.16241053E+05                                 9.610137                            7.936893       0.165248       2.091561                    0.997059      28.551699      77.092150       0.663892       0.366322      -1.132021      -0.003482      -0.018654       0.015670       0.024610       0.022915       0.052986      -0.035202       0.014121      -0.130441      -0.088459       0.031160       0.057299             11.070986       8.897240       2.383030      -3.040989      11.760800      -4.611714      12.554919           0.028696
          191              O       1.422880      12.945724       8.673968      -0.593187      40.015374 0.56129600E+03  0.13646499E+05                                 9.344473                            7.295406       0.357610       2.149200                    0.996750      28.424920      75.268535       0.708498       0.355581      -1.141123      -0.012944       0.023464       0.032550       0.042162      -0.036589      -0.013198       0.038416       0.052702      -0.010546      -0.059788      -0.001908       0.061697             11.441727       8.773869      -5.479893      -2.531120      16.228733       2.672679       9.322581           0.047202
          192              O       0.048087      12.807738      10.421046      -0.556503      31.551068 0.46917967E+03  0.10884011E+05                                 7.828053                            6.630713       0.919226       2.338554                    0.998226      27.375387      70.322055       0.751353       0.351409      -1.146912       0.011653       0.002799      -0.021661       0.024755       0.063418       0.036219      -0.041844       0.060565       0.111648      -0.109367       0.046351       0.063016              8.671056       5.743653       0.677037      -2.057560      10.202042      -3.555309      10.067474           0.011076
          193              O       0.873185       9.493850       9.303918      -0.626980      46.551288 0.76068405E+03  0.20019570E+05                                10.403251                            8.615050      -0.187588       1.950514                    0.997153      30.511610      84.961450       0.636082       0.365883      -1.129310      -0.049254      -0.015024       0.001945       0.051531      -0.006556       0.046702       0.020606       0.017741       0.039290      -0.049741      -0.006759       0.056500             12.328239      17.438600       1.418824       4.471343       9.342239       0.005583      10.203879           0.057192
          194              O      -0.126938      10.231760       7.443317      -0.577145      34.893186 0.53154072E+03  0.12713161E+05                                 8.421432                            7.098922       0.746846       2.288488                    0.996757      27.641791      71.946484       0.720294       0.355533      -1.144315      -0.001104      -0.031035       0.019050       0.036432      -0.049708      -0.044034      -0.002480      -0.122217       0.131940      -0.112292       0.044152       0.068140              9.376311       6.648266       1.327576      -0.578102       9.336158      -4.533628      12.144509           0.012716
          195              O       2.864558      11.097822      10.942227      -0.556245      32.993090 0.49349050E+03  0.11616259E+05                                 8.122165                            6.815229       0.581806       2.234249                    0.997890      27.499693      71.616597       0.737234       0.352950      -1.143410       0.016409      -0.021807       0.008729       0.028653      -0.008640      -0.004941      -0.037608       0.015769      -0.134115      -0.063692       0.026184       0.037508              9.243639       9.107358      -3.607908       3.368157       9.050180      -2.058503       9.573378           0.046743
          196              O       3.694562       9.117142      10.293265      -0.572645      40.985455 0.63395236E+03  0.15932765E+05                                 9.574417                            7.921969      -0.009568       2.035421                    0.995320      28.758736      78.121514       0.656494       0.371228      -1.125817       0.023590       0.023093       0.023830       0.040714       0.041159      -0.060099       0.023925      -0.003423      -0.043323      -0.086808       0.023756       0.063052             11.018492       8.510039       0.087168       1.931578      10.054208       4.771842      14.491230           0.034921
          197              O      -3.239404      10.607683      16.797872      -0.570481      35.599913 0.53653138E+03  0.12917102E+05                                 8.613215                            7.156468       0.367212       2.156154                    0.997461      28.145162      74.520960       0.710726       0.357959      -1.137545      -0.027157      -0.020870      -0.004304       0.034520       0.037938      -0.022872       0.050245       0.008556      -0.071409      -0.078793       0.022845       0.055948              9.945733       8.798583       2.938148       4.077640       9.598534       3.428458      11.440081           0.042953
          198              O       6.701803       8.368417      16.524577      -0.568097      41.642881 0.64571884E+03  0.16269612E+05                                 9.622285                            7.945781       0.155396       2.088611                    0.996929      28.560557      77.158819       0.662997       0.366658      -1.131645      -0.004034       0.019212      -0.015214       0.024836      -0.023001      -0.053597      -0.035166       0.013399      -0.131913      -0.089170       0.031552       0.057618             11.086792       8.908786      -2.387265       3.047506      11.775546      -4.620043      12.576043           0.028743
          199              N      -0.315765      11.923868      14.750627      -0.243859      22.233127 0.35195380E+03  0.78060565E+04                                 6.826615                            6.181523      -0.425623       1.953722                    0.992861      25.197931      69.118371       0.678303       0.407133      -1.076067      -0.039318       0.026171      -0.116082       0.125323      -0.025987       0.010833       0.031048       0.023999      -0.039456      -0.050193       0.013229       0.036964              7.223924       6.046986      -1.570525      -0.701453       7.971841       0.422499       7.652944          -0.000104
          200              N       4.601298       3.606245      12.670293      -0.241811      22.216518 0.35159526E+03  0.77967862E+04                                 6.826867                            6.181691      -0.436290       1.950400                    0.992770      25.188454      69.105891       0.677689       0.407571      -1.075686      -0.039608      -0.025712       0.116098       0.125334       0.026078      -0.009071       0.030412       0.022545      -0.039400      -0.048627       0.011266       0.037361              7.224159       6.046316       1.570204       0.701481       7.973336       0.423543       7.652824          -0.000102
          201              N       5.232640       3.981350       3.529986      -0.243861      22.233208 0.35195539E+03  0.78061023E+04                                 6.826640                            6.181543      -0.425637       1.953716                    0.992861      25.198002      69.118663       0.678300       0.407134      -1.076067       0.039320      -0.026171       0.116082       0.125324      -0.025986       0.010832       0.031049       0.023998      -0.039456      -0.050193       0.013229       0.036964              7.223952       6.047000      -1.570532      -0.701452       7.971887       0.422499       7.652968          -0.000103
          202              N       0.315577      12.298973       5.610320      -0.241811      22.216510 0.35159494E+03  0.77967763E+04                                 6.826860                            6.181685      -0.436280       1.950403                    0.992771      25.188443      69.105824       0.677690       0.407570      -1.075687       0.039608       0.025712      -0.116099       0.125335       0.026077      -0.009071       0.030412       0.022545      -0.039402      -0.048626       0.011266       0.037360              7.224152       6.046314       1.570202       0.701483       7.973331       0.423535       7.652813          -0.000102

******************************************************
Auxiliary information for the entire system
The total spin magnetic moment of the unit cell is   17.999898
The total net atomic charge of the unit cell is   -0.000005
Accuracy of reproducing the electrostatic potential in the unit cell:
  The inner radius (bohr) =    5.0000
  The outer radius (bohr) =   12.0000
  Valid grid points have density less than (e/(bohr^3)) =    0.0001
  The number of valid grid points were=       122780
  The rms potential error without charges in kcal/mol is=      7.49081
  The rms potential error with partial charges in kcal/mol is=      0.60444
  The RRMSE value at monopole order=      0.08069
  The rms potential error with partial charges and cloud penetration in kcal/mol is=      0.59685
  The RRMSE value at monopole order with cloud penetration is=      0.07968
  The rms potential error with partial charges and atomic dipoles in kcal/mol is=      0.36573
  The RRMSE value at dipole order=      0.04882
  The rms potential error with partial charges, atomic dipoles and cloud penetration in kcal/mol is=      0.34850
  The RRMSE value at dipole order with cloud penetration=      0.04652

******************************************************
The electron densities and ab initio electrostatic potential were computed in VASP using the PBE functional and
projector augmented wave method. See the main text of the journal article for a description of computational details.
The atomic charges, dipoles, and quadrupoles were computed with the DDEC6 method as described in
(a) T. A. Manz and N. Gabaldon Limas, RSC Adv. 6 (2016) 47771-47801 DOI: 10.1039/c6ra04656h
(b) N. Gabaldon Limas and T. A. Manz, RSC Adv. 8 (2018) 2678-2707 DOI: 10.1039/c7ra11829e.
For each atom in the material, the electron cloud parameters were fit to the spherically averaged atom-in-material
electron density using radial positions for which this density was between 10^-4 and 10^-2 electrons per cubic bohr.
The polarizabilities, dispersion coefficients, and quantum Drude oscillator (QDO) parameters were fit using the MCLF method.
The magnetic structure of the system was optimized in VASP from the default ferromagnetic initial guess using spin polarization.
The atomic spin moments (ASMs) were computed on this optimized magnetic structure using the DDEC6 partition as inputs
to the method of T. A. Manz and D. S. Sholl, J. Chem. Theory Comput. 7 (2011) 4146-4164 DOI: 10.1021/ct200539n.
The RMSE and RRMSE were computed using a uniform grid with Ewald summation.
