# Supplementary material for: A collection of forcefield precursors for metal–organic frameworks
Source: RSC Adv. 2019 Nov 13;9(63):36492–507. doi: 10.1039/c9ra07327b (PMC9075174; doi:10.1039/c9ra07327b)
Supplement: RA-009-C9RA07327B-s5896 [file RA-009-C9RA07327B-s5896.xyz]

  202
jmolscript: load "" {1 1 1} spacegroup "x,y,z" unitcell [{      9.779400     0.000000     0.000000 }, {     -4.889587    16.597346     0.000000 }, {      0.000000    -0.801417    18.209773 }]
Co    -1.968319    11.489987     0.038241     0.962842
Co     2.921386     4.706816     9.066646     0.963362
Co     6.858083     4.306108    18.171532     0.962836
Co     1.968427    11.089113     9.143127     0.963355
Co    -2.444793     8.298673     0.000000     1.056690
Co     2.444907     7.897965     9.104886     1.057221
H      1.250303    15.292563     1.694784     0.102114
H     -1.714615    14.693064    16.809988     0.103449
H      2.387803     8.789041    16.093797     0.100224
H      0.491276     8.325035     1.527982     0.109154
H     -3.564018    12.152397     4.054406     0.104990
H      4.978385    11.947373     6.186224     0.112576
H      3.661659     8.019186     5.038098     0.110934
H      4.854160     8.246676     2.886067     0.111300
H      6.139907     0.904075     7.410103     0.103188
H      3.174988     0.702156    10.504672     0.103937
H      7.277487     6.606180    11.220862     0.100257
H      5.380975     7.871602     7.576904     0.109296
H      1.325627     4.044241     5.050481     0.104628
H      0.088631     4.249265     2.918662     0.112655
H     -1.228040     8.177451     4.066789     0.111743
H     -0.035541     7.949961     6.218820     0.111612
H      3.639510     0.503366    16.514989     0.102114
H      6.604428     1.102865     1.399785     0.103451
H      2.502010     7.006888     2.115976     0.100224
H      4.398537     7.470894    16.681791     0.109153
H      8.453831     3.643532    14.155367     0.104989
H     -0.088572     3.848556    12.023549     0.112577
H      1.228154     7.776743    13.171675     0.110934
H      0.035653     7.549253    15.323706     0.111300
H     -1.250094    14.891854    10.799670     0.103187
H      1.714825    15.093773     7.705101     0.103936
H     -2.387674     9.189749     6.988911     0.100256
H     -0.491162     7.924327    10.632869     0.109296
H      3.564186    11.751688    13.159292     0.104627
H      4.801182    11.546664    15.291111     0.112654
H      6.117853     7.618478    14.142984     0.111743
H      4.925354     7.845968    11.990953     0.111612
H      0.408379    12.366977    15.198969     0.294787
H     -0.623944    11.066127    15.310959     0.299038
H      0.667334    12.000038    12.811122     0.098955
H      1.232770    10.660856    13.809199     0.091158
H     -1.368159    10.812626    12.314177     0.140999
H     -0.025747     9.779996    11.973472     0.167072
H     -0.956943     9.541764    13.411680     0.134341
H     -2.193726    12.210098    13.785527     0.099530
H     -1.963219    12.970838    15.363768     0.102436
H     -0.613071    13.779955    12.795643     0.141456
H     -1.864045    14.649166    13.613808     0.149390
H     -0.304428    14.490594    14.335644     0.128991
H      5.298014     3.028244    12.115690     0.295926
H      4.265710     4.329093    12.003700     0.299828
H      5.556976     3.395182    14.503538     0.098276
H      6.122430     4.734365    13.505460     0.090943
H      3.521500     4.582594    15.000483     0.141427
H      4.863925     5.615224    15.341187     0.167367
H      3.932732     5.853456    13.902980     0.134247
H      2.695913     3.185123    13.529133     0.099560
H      2.926408     2.424382    11.950892     0.101876
H      4.276547     1.615266    14.519016     0.141808
H      3.025560     0.746054    13.700851     0.150012
H      4.585180     0.904626    12.979016     0.129651
H      4.481434     3.428952     3.010804     0.294788
H      5.513757     4.729802     2.898814     0.299038
H      4.222479     3.795891     5.398651     0.098955
H      3.657043     5.135073     4.400574     0.091158
H      6.257972     4.983303     5.895596     0.140999
H      4.915560     6.015933     6.236301     0.167073
H      5.846756     6.254165     4.798093     0.134341
H      7.083539     3.585831     4.424246     0.099530
H      6.853032     2.825091     2.846005     0.102439
H      5.502884     2.015974     5.414130     0.141455
H      6.753858     1.146763     4.595965     0.149390
H      5.194241     1.305335     3.874129     0.128990
H     -0.408201    12.767685     6.094083     0.295926
H      0.624103    11.466836     6.206073     0.299828
H     -0.667163    12.400747     3.706235     0.098275
H     -1.232617    11.061564     4.704313     0.090944
H      1.368313    11.213335     3.209290     0.141426
H      0.025888    10.180705     2.868586     0.167370
H      0.957081     9.942473     4.306793     0.134247
H      2.193900    12.610806     4.680640     0.099560
H      1.963405    13.371547     6.258881     0.101876
H      0.613266    14.180663     3.690757     0.141808
H      1.864253    15.049875     4.508922     0.150012
H      0.304633    14.891303     5.230757     0.129652
C     -0.558408    13.777766     0.362557     0.561052
C     -0.260908    15.235110     0.164252    -0.027602
C      0.703834    15.862603     0.953646    -0.107614
C     -0.962673    15.175667    17.422018    -0.110897
C      0.120158     9.061739    17.530548     0.603052
C      1.312946     8.235154    17.878355    -0.025069
C      2.414888     8.221981    17.016122    -0.097110
C      1.344920     8.311878     0.861504    -0.078533
C      6.263875    10.373151     2.003075     0.603176
C      5.584499    10.224411     3.323648    -0.028022
C      5.639467    11.259270     4.262362    -0.118077
C      4.953833    11.139615     5.465117    -0.114552
C      4.231029     9.973390     5.738810    -0.031574
C      4.205498     8.928572     4.815210    -0.097266
C      4.877734     9.055138     3.606263    -0.090253
C      3.468822     9.845098     7.017136     0.597665
C      4.331218     2.418871     8.742330     0.562920
C      4.628697     0.961528     8.940634    -0.026440
C      5.593430     0.334035     8.151241    -0.109140
C      3.926923     0.219553     9.892641    -0.112158
C      5.009837     6.333481     9.784111     0.602546
C      6.202636     7.160066     9.436304    -0.022344
C      7.304579     7.173239    10.298537    -0.098085
C      6.234619     7.884760     8.243382    -0.079722
C      1.374145     5.823486     7.101811     0.602786
C      0.694771     5.972226     5.781239    -0.027047
C      0.749724     4.937368     4.842525    -0.117027
C      0.064091     5.057023     3.639769    -0.116358
C     -0.658697     6.223247     3.366077    -0.030169
C     -0.684214     7.268066     4.289676    -0.099378
C     -0.011978     7.141499     5.498623    -0.090239
C     -1.420903     6.351539     2.087750     0.595447
C      5.448221     2.018163    17.847216     0.561085
C      5.150721     0.560819    18.045521    -0.027594
C      4.185979    -0.066674    17.256127    -0.107614
C      5.852486     0.620262     0.787755    -0.110894
C      4.769655     6.734190     0.679225     0.603037
C      3.576867     7.560775     0.331418    -0.025074
C      2.474925     7.573948     1.193651    -0.097108
C      3.544893     7.484051    17.348269    -0.078534
C     -1.374062     5.422778    16.206698     0.603163
C     -0.694686     5.571518    14.886125    -0.028021
C     -0.749654     4.536659    13.947411    -0.118077
C     -0.064020     4.656314    12.744656    -0.114553
C      0.658784     5.822539    12.470963    -0.031574
C      0.684315     6.867357    13.394563    -0.097268
C      0.012079     6.740791    14.603510    -0.090251
C      1.420991     5.950831    11.192637     0.597666
C      0.558595    13.377058     9.467443     0.562920
C      0.261116    14.834401     9.269139    -0.026440
C     -0.703617    15.461894    10.058532    -0.109139
C      0.962890    15.576376     8.317132    -0.112158
C     -0.120024     9.462448     8.425662     0.602547
C     -1.312823     8.635863     8.773469    -0.022344
C     -2.414766     8.622690     7.911236    -0.098085
C     -1.344806     7.911169     9.966391    -0.079721
C      3.515668     9.972443    11.107962     0.602787
C      4.195042     9.823703    12.428534    -0.027047
C      4.140089    10.858561    13.367248    -0.117027
C      4.825722    10.738906    14.570004    -0.116358
C      5.548510     9.572682    14.843696    -0.030171
C      5.574027     8.527863    13.920097    -0.099378
C      4.901791     8.654430    12.711150    -0.090236
C      6.310716     9.444390    16.122023     0.595454
C      0.343435    11.207727    13.488889     0.008741
C     -0.569185    10.265001    12.742107    -0.414444
C     -1.470535    12.725881    14.420501     0.008887
C     -1.033779    14.004227    13.741277    -0.428379
C      5.233087     4.187493    13.825770     0.010756
C      4.320480     5.130219    14.572553    -0.415468
C      3.419096     2.669339    12.894158     0.009832
C      3.855835     1.390994    13.573383    -0.430080
C      4.546378     4.588202     4.720884     0.008741
C      5.458998     5.530928     5.467666    -0.414444
C      6.360348     3.070048     3.789272     0.008887
C      5.923592     1.791702     4.468496    -0.428379
C     -0.343274    11.608436     4.384003     0.010757
C      0.569333    10.665710     3.637220    -0.415468
C      1.470717    13.126590     5.315615     0.009832
C      1.033978    14.404935     4.636390    -0.430079
O     -1.396995    12.468570    17.732859    -0.591858
O     -0.038441    13.133119     1.282879    -0.553928
O     -0.868246     9.834738     0.162613    -0.626268
O      0.120162     9.767405    16.513533    -0.576346
O     -2.839175    11.429030     1.815514    -0.552447
O      6.102606     9.465725     1.148126    -0.575941
O      3.240187    10.921529     7.644827    -0.568955
O      3.110302     8.692142     7.358933    -0.573614
O      3.492638     2.926651     9.581800    -0.592321
O      4.851192     3.063518     7.822008    -0.555218
O      4.021433     6.361900     8.942273    -0.626182
O      5.009833     5.627816    10.801127    -0.576945
O      2.050481     4.767607     7.289372    -0.553106
O      1.212889     6.730913     7.956760    -0.575280
O      8.129847     5.275109     1.460060    -0.568638
O     -1.779408     7.504496     1.745953    -0.572153
O      6.286808     3.327359     0.476914    -0.591940
O      4.928254     2.662810    16.926894    -0.553943
O      5.758059     5.961191    18.047160    -0.626233
O      4.769651     6.028524     1.696240    -0.576343
O      7.728988     4.366899    16.394259    -0.552408
O     -1.212793     6.330204    17.061647    -0.575949
O      1.649626     4.874400    10.564946    -0.568953
O      1.779511     7.103787    10.850840    -0.573616
O      1.397175    12.869278     8.627973    -0.592323
O      0.038621    12.732411    10.387765    -0.555216
O      0.868380     9.434029     9.267500    -0.626183
O     -0.120020    10.168113     7.408646    -0.576945
O      2.839332    11.028322    10.920401    -0.553109
O      3.676924     9.065016    10.253013    -0.575278
O     -3.240034    10.520820    16.749713    -0.568659
O      6.669221     8.291433    16.463820    -0.572150
N     -0.308357    11.826839    14.687457    -0.188032
N      4.581286     3.568382    12.627203    -0.190854
N      5.198170     3.969090     3.522316    -0.188031
N      0.308527    12.227547     5.582570    -0.190854

The following XYZ coordinates are in angstroms. Other properties are in atomic units.
The sperically averaged electron density of each atom fit to a function of the form exp(a - br)
eigen_1, eigen_2 and eigen_3 are the three eigenvalues of traceless quadrupole moment tensor
  atom number  atomic symbol              X              Y              Z     net charge C6 coefficient C8 coefficient C10 coefficient fluctuating dipole atomic polarizability isotropic forcefield polarizability              a              b squared Pearson coefficient          <r^3>          <r^4>         wp_QDO          m_QDO          q_QDO       dipole_x       dipole_y       dipole_z         dipole            Qxy            Qxz            Qyz     Q(x^2-y^2)  Q(3z^2 - R^2)        eigen_1        eigen_2        eigen_3 static polarizability      alpha(xx)      alpha(xy)      alpha(xz)      alpha(yy)      alpha(yz)      alpha(zz) atomic spin moment
            1             Co      -1.968319      11.489987       0.038241       0.962842     102.526783 0.22176036E+04  0.72820929E+05                                16.743033                           14.375987       0.328203       1.978967                    0.998151      45.928391     122.860597       0.533717       0.349480      -1.196303      -0.005535       0.028770       0.008268       0.030441      -0.039343       0.014975      -0.039623      -0.028790       0.002750      -0.046243      -0.020994       0.067237             19.813425      17.595107       4.426016      -1.111283      23.202563      -0.372654      18.642605           2.783963
            2             Co       2.921386       4.706816       9.066646       0.963362     102.362766 0.22131254E+04  0.72630327E+05                                16.719535                           14.356503       0.339897       1.982604                    0.998189      45.891402     122.687163       0.534406       0.349239      -1.196623      -0.005390      -0.028293      -0.008197       0.029945       0.039613      -0.015017      -0.039406      -0.028489       0.003551      -0.046451      -0.020743       0.067194             19.784795      17.572440      -4.415173       1.108860      23.162917      -0.371372      18.619028           2.784797
            3             Co       6.858083       4.306108      18.171532       0.962836     102.521162 0.22175558E+04  0.72818905E+05                                16.742422                           14.375816       0.328225       1.978983                    0.998152      45.927661     122.857923       0.533722       0.349479      -1.196305       0.005489      -0.028809      -0.008234       0.030462      -0.039349       0.014969      -0.039662      -0.028983       0.002479      -0.046240      -0.021066       0.067306             19.812361      17.594986       4.423569      -1.111511      23.200269      -0.372373      18.641827           2.783911
            4             Co       1.968427      11.089113       9.143127       0.963355     102.363619 0.22131476E+04  0.72631242E+05                                16.719621                           14.356568       0.339906       1.982604                    0.998189      45.891642     122.688007       0.534405       0.349239      -1.196623       0.005390       0.028294       0.008198       0.029947       0.039614      -0.015016      -0.039406      -0.028489       0.003552      -0.046452      -0.020742       0.067194             19.784905      17.572547      -4.415218       1.108868      23.163026      -0.371374      18.619143           2.784796
            5             Co      -2.444793       8.298673       0.000000       1.056690      78.992718 0.14674548E+04  0.43857467E+05                                15.451545                           12.846842       0.606950       2.086093                    0.996520      43.774779     115.071153       0.485924       0.421754      -1.131087       0.000014       0.000020       0.000001       0.000025      -0.010895      -0.052565      -0.000660       0.159796       0.208276      -0.115456       0.004033       0.111423             18.835386      18.553293      -0.987058      -0.788059      16.335801      -2.103623      21.617064           2.829805
            6             Co       2.444907       7.897965       9.104886       1.057221      78.968756 0.14669641E+04  0.43834964E+05                                15.443313                           12.840841       0.607402       2.086790                    0.996421      43.742550     114.940416       0.486302       0.421501      -1.131364       0.000000      -0.000000      -0.000000       0.000000       0.008128       0.053050      -0.001091       0.162559       0.208962      -0.116594       0.004158       0.112436             18.824545      18.543061       0.984158       0.782828      16.325653      -2.108058      21.604921           2.829589
            7              H       1.250303      15.292563       1.694784       0.102114       1.867677 0.15327560E+02  0.17365158E+03                                 2.318551                            2.141684      -1.446611       2.147706                    0.995824       4.104131      11.588987       0.481761       1.122197      -0.746867       0.027597      -0.024535       0.030463       0.047870      -0.002568       0.019519      -0.005200       0.006876      -0.008409      -0.019216      -0.002858       0.022074              2.380838       1.938990      -0.266717       0.438582       2.592338      -0.652045       2.611185           0.000020
            8              H      -1.714615      14.693064      16.809988       0.103449       1.823814 0.14802842E+02  0.16643936E+03                                 2.302309                            2.120363      -1.304966       2.218363                    0.995806       4.017674      11.343390       0.478287       1.138955      -0.743271      -0.037404      -0.020213      -0.024948       0.049295       0.004976       0.021060      -0.001960       0.007790      -0.001932      -0.020750      -0.002457       0.023208              2.389829       2.169018       0.510485       0.487815       2.635155       0.521894       2.365315           0.000162
            9              H       2.387803       8.789041      16.093797       0.100224       1.556637 0.13035279E+02  0.14449887E+03                                 2.186993                            2.079316      -1.452439       2.147280                    0.994916       4.342111      12.892570       0.444232       1.243804      -0.714408       0.000516       0.022463      -0.040914       0.046678      -0.002902      -0.004761      -0.010550       0.006965       0.045441      -0.016344      -0.003064       0.019408              2.231604       2.006737      -0.094816       0.047369       1.957171      -0.547612       2.730905          -0.000022
           10              H       0.491276       8.325035       1.527982       0.109154       1.334077 0.10414872E+02  0.11102919E+03                                 2.097711                            1.949575      -1.720941       2.037154                    0.990705       4.550221      14.008166       0.419822       1.368540      -0.685747      -0.040132      -0.001430       0.025783       0.047722      -0.004914      -0.008618      -0.005723       0.011135       0.014238      -0.013993       0.001323       0.012670              2.220137       2.699807      -0.008490      -0.638402       1.682703      -0.019229       2.277902          -0.000121
           11              H      -3.564018      12.152397       4.054406       0.104990       1.830423 0.15254997E+02  0.17142053E+03                                 2.233283                            2.098241      -1.435568       2.155459                    0.995853       3.951477      10.861174       0.503646       1.082256      -0.758959       0.023898       0.043011      -0.010441       0.050300       0.016660      -0.005106       0.006546      -0.030289      -0.009272      -0.023619      -0.001019       0.024639              2.274313       2.409609       0.571217      -0.261646       2.484775      -0.192417       1.928557           0.000215
           12              H       4.978385      11.947373       6.186224       0.112576       1.699901 0.14181918E+02  0.15631019E+03                                 2.124753                            2.025075      -1.289262       2.227422                    0.997059       3.779135      10.250511       0.512478       1.084373      -0.759425       0.001864       0.037439       0.034812       0.051156       0.010231      -0.004440       0.011406      -0.030921       0.008224      -0.022403       0.000123       0.022280              2.141181       1.886324      -0.034449      -0.117751       2.265639       0.523529       2.271579           0.000110
           13              H       3.661659       8.019186       5.038098       0.110934       1.281461 0.10425948E+02  0.11010318E+03                                 1.981066                            1.908887      -1.382851       2.198157                    0.993790       4.150190      12.319733       0.442533       1.310618      -0.699961      -0.023745      -0.042584       0.010205       0.049813       0.013703      -0.007840       0.003081      -0.024656      -0.011263      -0.020729       0.000413       0.020316              2.001613       1.933442       0.337102      -0.151746       2.245725      -0.180708       1.825673           0.000088
           14              H       4.854160       8.246676       2.886067       0.111300       1.342411 0.10694369E+02  0.11463460E+03                                 2.093835                            1.966524      -1.746038       2.024712                    0.990561       4.568354      14.049812       0.421377       1.356047      -0.688110       0.000270      -0.035847      -0.033196       0.048858       0.005311      -0.006936       0.008970      -0.015979       0.003291      -0.015777       0.001988       0.013789              2.162694       1.744610       0.039543      -0.012544       2.211806       0.639251       2.531666           0.000090
           15              H       6.139907       0.904075       7.410103       0.103188       1.857106 0.15224551E+02  0.17221050E+03                                 2.310848                            2.135338      -1.441748       2.150917                    0.995919       4.093145      11.552388       0.482138       1.123104      -0.746645       0.027245       0.024346      -0.030222       0.047417       0.002577      -0.019560      -0.005162       0.006794      -0.008211      -0.019233      -0.002858       0.022091              2.372608       1.933123       0.265071      -0.435984       2.583087      -0.648230       2.601614           0.000020
           16              H       3.174988       0.702156      10.504672       0.103937       1.818533 0.14751803E+02  0.16574149E+03                                 2.299249                            2.117793      -1.308296       2.217605                    0.995797       4.011863      11.327026       0.478153       1.140127      -0.742994      -0.037377       0.019903       0.024919       0.049134      -0.005022      -0.020943      -0.001811       0.007539      -0.002381      -0.020684      -0.002343       0.023027              2.386566       2.166082      -0.509269      -0.486602       2.631544       0.520680       2.362071           0.000161
           17              H       7.277487       6.606180      11.220862       0.100257       1.555766 0.13028477E+02  0.14441571E+03                                 2.186831                            2.079312      -1.450290       2.148531                    0.994858       4.342462      12.896499       0.444026       1.244449      -0.714261       0.000467      -0.022696       0.040752       0.046648       0.002744       0.004631      -0.010562       0.006998       0.045959      -0.016295      -0.003239       0.019534              2.231382       2.006917       0.094884      -0.047340       1.957015      -0.547216       2.730216          -0.000021
           18              H       5.380975       7.871602       7.576904       0.109296       1.336931 0.10443206E+02  0.11142786E+03                                 2.102065                            1.953212      -1.727437       2.033994                    0.990618       4.559147      14.050369       0.419034       1.369924      -0.685445      -0.039990       0.001444      -0.025712       0.047564       0.004984       0.008568      -0.005704       0.011251       0.014163      -0.014028       0.001397       0.012631              2.225067       2.706564       0.008567       0.640794       1.685662      -0.019245       2.282975          -0.000120
           19              H       1.325627       4.044241       5.050481       0.104628       1.829360 0.15241153E+02  0.17120372E+03                                 2.230972                            2.096105      -1.426271       2.159039                    0.995871       3.951448      10.854518       0.504396       1.081034      -0.759272       0.023895      -0.043122       0.010065       0.050317      -0.016866       0.005439       0.006362      -0.030214      -0.009324      -0.023877      -0.000805       0.024682              2.271944       2.407082      -0.570573       0.261254       2.482251      -0.192225       1.926500           0.000216
           20              H       0.088631       4.249265       2.918662       0.112655       1.696193 0.14145255E+02  0.15580874E+03                                 2.121859                            2.022639      -1.289300       2.227841                    0.997027       3.775784      10.238977       0.512706       1.084569      -0.759374       0.001950      -0.037530      -0.034886       0.051277      -0.010214       0.004576       0.011382      -0.030782       0.008038      -0.022395       0.000201       0.022194              2.138184       1.884340       0.034332       0.117489       2.262099       0.521813       2.268114           0.000110
           21              H      -1.228040       8.177451       4.066789       0.111743       1.280831 0.10422949E+02  0.11008965E+03                                 1.982182                            1.910000      -1.384870       2.197590                    0.993693       4.152537      12.337253       0.441817       1.312524      -0.699541      -0.023557       0.041993      -0.010191       0.049215      -0.013752       0.007927       0.003057      -0.024564      -0.011908      -0.020745       0.000314       0.020432              2.002758       1.934555      -0.337090       0.151901       2.246729      -0.180679       1.826989           0.000089
           22              H      -0.035541       7.949961       6.218820       0.111612       1.341790 0.10685789E+02  0.11449092E+03                                 2.090973                            1.964002      -1.746345       2.024806                    0.990579       4.562876      14.018302       0.422312       1.353657      -0.688586       0.000330       0.035924       0.033144       0.048879      -0.005290       0.006996       0.008865      -0.015835       0.003579      -0.015749       0.002109       0.013640              2.159624       1.742421      -0.039412       0.012520       2.208734       0.638013       2.527717           0.000089
           23              H       3.639510       0.503366      16.514989       0.102114       1.867689 0.15327685E+02  0.17365338E+03                                 2.318562                            2.141694      -1.446621       2.147701                    0.995824       4.104144      11.589042       0.481759       1.122198      -0.746867      -0.027597       0.024535      -0.030463       0.047870      -0.002567       0.019519      -0.005200       0.006877      -0.008408      -0.019216      -0.002858       0.022074              2.380851       1.938995      -0.266720       0.438583       2.592358      -0.652055       2.611200           0.000020
           24              H       6.604428       1.102865       1.399785       0.103451       1.823786 0.14802564E+02  0.16643549E+03                                 2.302290                            2.120347      -1.304949       2.218374                    0.995806       4.017637      11.343270       0.478287       1.138959      -0.743270       0.037403       0.020215       0.024947       0.049295       0.004976       0.021060      -0.001961       0.007787      -0.001934      -0.020751      -0.002455       0.023206              2.389810       2.169005       0.510479       0.487812       2.635128       0.521890       2.365296           0.000161
           25              H       2.502010       7.006888       2.115976       0.100224       1.556625 0.13035156E+02  0.14449718E+03                                 2.186984                            2.079308      -1.452427       2.147286                    0.994916       4.342095      12.892513       0.444233       1.243806      -0.714408      -0.000516      -0.022463       0.040914       0.046678      -0.002903      -0.004761      -0.010550       0.006965       0.045440      -0.016344      -0.003064       0.019408              2.231595       2.006730      -0.094814       0.047365       1.957163      -0.547607       2.730892          -0.000022
           26              H       4.398537       7.470894      16.681791       0.109153       1.334096 0.10415052E+02  0.11103159E+03                                 2.097728                            1.949590      -1.720954       2.037146                    0.990705       4.550263      14.008324       0.419821       1.368537      -0.685748       0.040131       0.001430      -0.025784       0.047722      -0.004913      -0.008618      -0.005722       0.011135       0.014239      -0.013993       0.001321       0.012671              2.220156       2.699831      -0.008490      -0.638407       1.682718      -0.019231       2.277920          -0.000121
           27              H       8.453831       3.643532      14.155367       0.104989       1.830442 0.15255189E+02  0.17142323E+03                                 2.233297                            2.098253      -1.435577       2.155453                    0.995853       3.951501      10.861256       0.503645       1.082255      -0.758959      -0.023897      -0.043012       0.010440       0.050300       0.016660      -0.005105       0.006546      -0.030289      -0.009276      -0.023619      -0.001021       0.024640              2.274329       2.409625       0.571224      -0.261648       2.484795      -0.192417       1.928566           0.000215
           28              H      -0.088572       3.848556      12.023549       0.112577       1.699894 0.14181839E+02  0.15630907E+03                                 2.124746                            2.025069      -1.289262       2.227423                    0.997059       3.779127      10.250478       0.512479       1.084372      -0.759426      -0.001864      -0.037439      -0.034812       0.051156       0.010231      -0.004440       0.011406      -0.030922       0.008223      -0.022403       0.000123       0.022280              2.141173       1.886318      -0.034448      -0.117750       2.265632       0.523526       2.271570           0.000110
           29              H       1.228154       7.776743      13.171675       0.110934       1.281458 0.10425928E+02  0.11010292E+03                                 1.981065                            1.908886      -1.382850       2.198158                    0.993790       4.150187      12.319724       0.442533       1.310619      -0.699961       0.023745       0.042584      -0.010205       0.049813       0.013703      -0.007840       0.003081      -0.024656      -0.011263      -0.020728       0.000412       0.020316              2.001611       1.933440       0.337101      -0.151745       2.245722      -0.180707       1.825671           0.000088
           30              H       0.035653       7.549253      15.323706       0.111300       1.342407 0.10694341E+02  0.11463422E+03                                 2.093832                            1.966521      -1.746037       2.024714                    0.990561       4.568344      14.049771       0.421377       1.356046      -0.688110      -0.000271       0.035847       0.033197       0.048858       0.005311      -0.006936       0.008970      -0.015978       0.003292      -0.015777       0.001988       0.013789              2.162689       1.744607       0.039544      -0.012542       2.211800       0.639248       2.531661           0.000090
           31              H      -1.250094      14.891854      10.799670       0.103187       1.857111 0.15224601E+02  0.17221119E+03                                 2.310851                            2.135340      -1.441748       2.150916                    0.995919       4.093152      11.552408       0.482138       1.123103      -0.746645      -0.027245      -0.024346       0.030222       0.047417       0.002577      -0.019560      -0.005162       0.006794      -0.008211      -0.019233      -0.002858       0.022091              2.372611       1.933126       0.265072      -0.435985       2.583090      -0.648231       2.601618           0.000021
           32              H       1.714825      15.093773       7.705101       0.103936       1.818538 0.14751846E+02  0.16574209E+03                                 2.299253                            2.117796      -1.308297       2.217604                    0.995797       4.011869      11.327047       0.478152       1.140127      -0.742994       0.037377      -0.019903      -0.024919       0.049134      -0.005022      -0.020943      -0.001811       0.007539      -0.002381      -0.020684      -0.002343       0.023027              2.386570       2.166085      -0.509270      -0.486603       2.631548       0.520681       2.362075           0.000161
           33              H      -2.387674       9.189749       6.988911       0.100256       1.555768 0.13028495E+02  0.14441595E+03                                 2.186833                            2.079314      -1.450290       2.148530                    0.994858       4.342465      12.896510       0.444026       1.244449      -0.714260      -0.000467       0.022695      -0.040752       0.046648       0.002744       0.004631      -0.010562       0.006998       0.045959      -0.016295      -0.003239       0.019534              2.231384       2.006919       0.094884      -0.047340       1.957016      -0.547217       2.730218          -0.000020
           34              H      -0.491162       7.924327      10.632869       0.109296       1.336930 0.10443201E+02  0.11142779E+03                                 2.102064                            1.953212      -1.727437       2.033994                    0.990618       4.559146      14.050364       0.419035       1.369923      -0.685445       0.039990      -0.001444       0.025712       0.047564       0.004984       0.008568      -0.005704       0.011251       0.014164      -0.014028       0.001397       0.012631              2.225066       2.706563       0.008567       0.640794       1.685662      -0.019245       2.282974          -0.000120
           35              H       3.564186      11.751688      13.159292       0.104627       1.829364 0.15241204E+02  0.17120445E+03                                 2.230976                            2.096109      -1.426271       2.159038                    0.995871       3.951454      10.854542       0.504395       1.081035      -0.759272      -0.023895       0.043122      -0.010065       0.050317      -0.016866       0.005439       0.006361      -0.030214      -0.009324      -0.023877      -0.000805       0.024682              2.271949       2.407088      -0.570574       0.261255       2.482254      -0.192226       1.926504           0.000216
           36              H       4.801182      11.546664      15.291111       0.112654       1.696193 0.14145269E+02  0.15580896E+03                                 2.121861                            2.022641      -1.289296       2.227842                    0.997027       3.775789      10.238999       0.512705       1.084570      -0.759374      -0.001950       0.037530       0.034886       0.051277      -0.010214       0.004576       0.011382      -0.030782       0.008038      -0.022395       0.000201       0.022194              2.138186       1.884342       0.034332       0.117490       2.262097       0.521814       2.268118           0.000110
           37              H       6.117853       7.618478      14.142984       0.111743       1.280834 0.10422983E+02  0.11009012E+03                                 1.982185                            1.910003      -1.384876       2.197588                    0.993693       4.152545      12.337285       0.441817       1.312525      -0.699541       0.023557      -0.041993       0.010191       0.049215      -0.013752       0.007927       0.003057      -0.024564      -0.011909      -0.020745       0.000313       0.020432              2.002761       1.934558      -0.337090       0.151901       2.246734      -0.180678       1.826991           0.000089
           38              H       4.925354       7.845968      11.990953       0.111612       1.341793 0.10685810E+02  0.11449121E+03                                 2.090975                            1.964004      -1.746346       2.024805                    0.990579       4.562880      14.018317       0.422312       1.353656      -0.688586      -0.000330      -0.035924      -0.033144       0.048879      -0.005290       0.006996       0.008865      -0.015835       0.003579      -0.015749       0.002109       0.013640              2.159627       1.742422      -0.039412       0.012521       2.208737       0.638015       2.527721           0.000089
           39              H       0.408379      12.366977      15.198969       0.294787       0.869573 0.66461547E+01  0.62663270E+02                                 1.593361                            1.585400      -0.951531       2.543737                    0.999242       2.709855       7.580494       0.458063       1.418203      -0.686853       0.037978       0.026773       0.022600       0.051670       0.007396       0.010672       0.005534       0.017108      -0.010454      -0.010955      -0.008360       0.019315              1.586201       1.565785       0.170826       0.209277       1.620580       0.201359       1.572237          -0.000004
           40              H      -0.623944      11.066127      15.310959       0.299038       0.753852 0.52312601E+01  0.47964226E+02                                 1.580549                            1.497035      -1.673241       2.157507                    0.991327       3.441693      10.537307       0.415821       1.606530      -0.644862      -0.017233      -0.027831       0.012274       0.034960       0.004754      -0.001459       0.004380       0.005424      -0.020357      -0.009564       0.000634       0.008930              1.640386       1.312708       0.079288      -0.097544       1.838690      -0.468493       1.769759          -0.000054
           41              H       0.667334      12.000038      12.811122       0.098955       1.548801 0.13381128E+02  0.14853942E+03                                 2.159289                            2.089815      -1.370639       2.199525                    0.992116       4.148954      12.121842       0.450819       1.223924      -0.720998       0.008315       0.027791      -0.045929       0.054323       0.010365      -0.008261      -0.001766      -0.014489       0.005930      -0.016120       0.001788       0.014331              2.189321       1.878102       0.104387      -0.280842       2.394852      -0.508299       2.295009          -0.000066
           42              H       1.232770      10.660856      13.809199       0.091158       1.333857 0.10971941E+02  0.11659625E+03                                 1.994261                            1.922592      -1.148971       2.294505                    0.993415       4.106117      11.970014       0.456229       1.263345      -0.711029       0.035361      -0.039026       0.003784       0.052799      -0.011713       0.004267       0.005757       0.001511      -0.001159      -0.015014       0.003017       0.011997              2.036139       2.489562      -0.495380       0.196397       1.894364      -0.140832       1.724489          -0.000001
           43              H      -1.368159      10.812626      12.314177       0.140999       1.317298 0.11303065E+02  0.12017014E+03                                 1.949889                            1.936104      -1.016912       2.375950                    0.998661       3.685641      10.504659       0.463248       1.243634      -0.718826      -0.013257       0.017384      -0.016838       0.027595      -0.004727       0.011170      -0.003663       0.001265      -0.013762      -0.012619      -0.001259       0.013878              1.939263       2.101341      -0.290459       0.259048       1.886191      -0.091804       1.830258           0.000004
           44              H      -0.025747       9.779996      11.973472       0.167072       1.006072 0.75916003E+01  0.75052366E+02                                 1.789298                            1.707401      -1.377920       2.235214                    0.991821       3.850324      11.551125       0.430235       1.440022      -0.674619       0.018219      -0.008968      -0.024053       0.031478      -0.002805      -0.005622       0.008452       0.007362       0.005797      -0.010494      -0.001437       0.011931              1.839896       1.632216      -0.195666      -0.325299       1.737369       0.439949       2.150103          -0.000116
           45              H      -0.956943       9.541764      13.411680       0.134341       1.108847 0.90319285E+01  0.92248631E+02                                 1.824391                            1.796123      -1.180776       2.295174                    0.995715       3.937118      11.587332       0.447717       1.339439      -0.694438      -0.004980      -0.016652       0.018288       0.025229       0.008423      -0.000681      -0.005594      -0.007337       0.019591      -0.012799       0.001372       0.011427              1.831393       1.646382       0.240842      -0.205774       1.975518      -0.346755       1.872280          -0.000026
           46              H      -2.193726      12.210098      13.785527       0.099530       1.385574 0.11756619E+02  0.12593230E+03                                 1.992457                            1.951020      -0.906675       2.412692                    0.996918       3.847197      10.922394       0.470955       1.214150      -0.724847      -0.032515      -0.011726      -0.035093       0.049257      -0.001303       0.014222      -0.001139       0.000780      -0.010311      -0.015154       0.001094       0.014060              2.006879       2.126653       0.380495       0.306997       2.010079       0.315200       1.883906          -0.000005
           47              H      -1.963219      12.970838      15.363768       0.102436       1.583304 0.13225234E+02  0.14580788E+03                                 2.161020                            2.053048      -1.244042       2.253853                    0.994204       4.057340      11.663689       0.464839       1.195160      -0.728140      -0.027747       0.019392       0.042486       0.054323      -0.013779      -0.013617      -0.001288       0.007642       0.004330      -0.019751      -0.000151       0.019903              2.200054       1.878757      -0.049894      -0.408913       1.955230       0.295935       2.766176          -0.000120
           48              H      -0.613071      13.779955      12.795643       0.141456       1.309795 0.10410384E+02  0.10861158E+03                                 1.924564                            1.834258      -1.372776       2.195082                    0.996981       3.896904      11.064072       0.484408       1.211952      -0.722244       0.007677      -0.011440      -0.023009       0.026818       0.005069      -0.004357       0.001650      -0.000232      -0.000765      -0.007542       0.001579       0.005963              1.947343       1.538148      -0.132840      -0.365864       1.779467       0.063164       2.524416           0.000007
           49              H      -1.864045      14.649166      13.613808       0.149390       1.288629 0.10152812E+02  0.10339555E+03                                 1.812447                            1.747703      -0.902410       2.429441                    0.999536       3.331431       8.814269       0.533102       1.128185      -0.748573      -0.021199       0.008796      -0.002927       0.023138      -0.003174       0.000025      -0.003103       0.008040      -0.015443      -0.007099      -0.000687       0.007785              1.828039       1.816888      -0.444164       0.080997       2.153036      -0.139777       1.514191           0.000005
           50              H      -0.304428      14.490594      14.335644       0.128991       1.511324 0.12998735E+02  0.14135337E+03                                 2.036604                            1.993854      -1.058638       2.335052                    0.999121       3.727857      10.320121       0.491116       1.146877      -0.742659       0.014446       0.008961       0.012547       0.021128       0.006088       0.004464      -0.001286       0.000312      -0.011095      -0.008172      -0.000255       0.008427              2.033215       1.845556       0.330630       0.329170       2.233539       0.331050       2.020550          -0.000001
           51              H       5.298014       3.028244      12.115690       0.295926       0.865712 0.66099729E+01  0.62249846E+02                                 1.590182                            1.582400      -0.952263       2.544632                    0.999220       2.703408       7.563115       0.457829       1.420575      -0.686426       0.037530      -0.026363      -0.021990       0.050863      -0.007495      -0.010711       0.005629       0.016970      -0.010149      -0.010989      -0.008383       0.019373              1.582994       1.562613      -0.170077      -0.208462       1.617251       0.200531       1.569118          -0.000003
           52              H       4.265710       4.329093      12.003700       0.299828       0.750018 0.51994627E+01  0.47612650E+02                                 1.577277                            1.494200      -1.659925       2.163906                    0.991503       3.433252      10.513911       0.415386       1.610238      -0.644320      -0.017431       0.027743      -0.011961       0.034879      -0.004626       0.001500       0.004332       0.005774      -0.020077      -0.009489       0.000644       0.008845              1.636841       1.310386      -0.078901       0.097088       1.834427      -0.466713       1.765709          -0.000055
           53              H       5.556976       3.395182      14.503538       0.098276       1.549184 0.13381940E+02  0.14852502E+03                                 2.157908                            2.088441      -1.351433       2.206464                    0.992455       4.150135      12.117498       0.451511       1.222241      -0.721370       0.008287      -0.027972       0.046151       0.054599      -0.010367       0.008387      -0.001728      -0.014774       0.005813      -0.016282       0.001867       0.014415              2.187937       1.876837      -0.104350       0.280565       2.393454      -0.508144       2.293521          -0.000067
           54              H       6.122430       4.734365      13.505460       0.090943       1.336533 0.10997920E+02  0.11693645E+03                                 1.996402                            1.924397      -1.146227       2.295052                    0.993343       4.110443      11.984241       0.456202       1.262728      -0.711147       0.035557       0.038956      -0.003850       0.052884       0.011761      -0.004279       0.005791       0.001521      -0.000984      -0.015092       0.003073       0.012019              2.038454       2.492914       0.496514      -0.196844       1.896370      -0.141166       1.726078          -0.000001
           55              H       3.521500       4.582594      15.000483       0.141427       1.316075 0.11291680E+02  0.12003221E+03                                 1.949637                            1.935940      -1.017435       2.376054                    0.998680       3.684084      10.503299       0.462925       1.244676      -0.718596      -0.013089      -0.017312       0.016568       0.027304       0.004738      -0.011138      -0.003635       0.001203      -0.014163      -0.012665      -0.001184       0.013849              1.939002       2.100911       0.289936      -0.258935       1.885806      -0.091715       1.830288           0.000004
           56              H       4.863925       5.615224      15.341187       0.167367       1.001346 0.75472082E+01  0.74499368E+02                                 1.783638                            1.702460      -1.374944       2.237145                    0.992118       3.838220      11.503576       0.430865       1.440121      -0.674651       0.018093       0.008875       0.024038       0.031368       0.002847       0.005600       0.008436       0.007393       0.005569      -0.010482      -0.001427       0.011909              1.833825       1.627377       0.194575       0.323367       1.731972       0.437353       2.142125          -0.000116
           57              H       3.932732       5.853456      13.902980       0.134247       1.106895 0.90111407E+01  0.91975316E+02                                 1.821766                            1.793723      -1.179053       2.296010                    0.995766       3.931681      11.564212       0.448180       1.338944      -0.694562      -0.004987       0.016742      -0.018423       0.025388      -0.008421       0.000643      -0.005497      -0.007143       0.019376      -0.012726       0.001451       0.011275              1.828695       1.644212      -0.240078       0.205030       1.972585      -0.345686       1.869289          -0.000026
           58              H       2.695913       3.185123      13.529133       0.099560       1.381605 0.11711227E+02  0.12530342E+03                                 1.987246                            1.946122      -0.901035       2.415295                    0.997033       3.840852      10.892103       0.472037       1.212744      -0.725180      -0.032591       0.011694       0.035406       0.049523       0.001172      -0.014149      -0.001244       0.000583      -0.010898      -0.015202       0.001296       0.013907              2.001549       2.120721      -0.378847      -0.305692       2.004681       0.313923       1.879246          -0.000005
           59              H       2.926408       2.424382      11.950892       0.101876       1.585019 0.13245063E+02  0.14611377E+03                                 2.164854                            2.056429      -1.240790       2.254839                    0.994272       4.060786      11.685588       0.463729       1.197305      -0.727652      -0.027759      -0.019604      -0.042670       0.054549       0.013803       0.013687      -0.001455       0.007781       0.004339      -0.019902      -0.000028       0.019931              2.204047       1.882079       0.049992       0.410195       1.958469       0.296455       2.771595          -0.000120
           60              H       4.276547       1.615266      14.519016       0.141808       1.308524 0.10400816E+02  0.10851958E+03                                 1.925939                            1.835515      -1.380081       2.192541                    0.996968       3.896913      11.075414       0.483265       1.214730      -0.721613       0.007519       0.011627       0.022898       0.026759      -0.005064       0.004422       0.001526      -0.000262      -0.000885      -0.007512       0.001457       0.006055              1.948776       1.539023       0.132800       0.366011       1.780733       0.062792       2.526572           0.000007
           61              H       3.025560       0.746054      13.700851       0.150012       1.282120 0.10088424E+02  0.10257882E+03                                 1.806648                            1.742430      -0.902288       2.430601                    0.999518       3.322973       8.785633       0.533769       1.128545      -0.748497      -0.021296      -0.008577       0.003177       0.023178       0.003101       0.000106      -0.002927       0.007797      -0.015188      -0.006881      -0.000694       0.007575              1.822098       1.810987       0.441722      -0.080523       2.145323      -0.139010       1.509984           0.000005
           62              H       4.585180       0.904626      12.979016       0.129651       1.509086 0.12975592E+02  0.14104617E+03                                 2.035004                            1.992419      -1.059546       2.335029                    0.999046       3.725072      10.312127       0.491142       1.147269      -0.742557       0.014570      -0.008769      -0.012494       0.021102      -0.006150      -0.004262      -0.001264       0.000278      -0.011005      -0.008027      -0.000388       0.008415              2.031599       1.843903      -0.330061      -0.328515       2.231876       0.330576       2.019019          -0.000001
           63              H       4.481434       3.428952       3.010804       0.294788       0.869573 0.66461508E+01  0.62663229E+02                                 1.593361                            1.585400      -0.951537       2.543735                    0.999242       2.709851       7.580484       0.458062       1.418204      -0.686853      -0.037978      -0.026773      -0.022600       0.051670       0.007395       0.010672       0.005534       0.017108      -0.010454      -0.010955      -0.008360       0.019315              1.586202       1.565785       0.170827       0.209278       1.620582       0.201361       1.572237          -0.000004
           64              H       5.513757       4.729802       2.898814       0.299038       0.753852 0.52312531E+01  0.47964097E+02                                 1.580543                            1.497029      -1.673246       2.157504                    0.991327       3.441681      10.537228       0.415824       1.606519      -0.644863       0.017232       0.027831      -0.012274       0.034959       0.004754      -0.001459       0.004380       0.005423      -0.020358      -0.009564       0.000635       0.008929              1.640379       1.312702       0.079290      -0.097544       1.838685      -0.468492       1.769751          -0.000054
           65              H       4.222479       3.795891       5.398651       0.098955       1.548800 0.13381113E+02  0.14853921E+03                                 2.159288                            2.089814      -1.370639       2.199525                    0.992116       4.148950      12.121826       0.450820       1.223924      -0.720998      -0.008315      -0.027791       0.045929       0.054323       0.010365      -0.008261      -0.001766      -0.014489       0.005930      -0.016120       0.001788       0.014331              2.189320       1.878100       0.104387      -0.280842       2.394852      -0.508299       2.295007          -0.000066
           66              H       3.657043       5.135073       4.400574       0.091158       1.333852 0.10971896E+02  0.11659563E+03                                 1.994255                            1.922587      -1.148964       2.294508                    0.993415       4.106108      11.969975       0.456230       1.263344      -0.711030      -0.035361       0.039026      -0.003784       0.052799      -0.011713       0.004267       0.005757       0.001511      -0.001157      -0.015014       0.003017       0.011997              2.036133       2.489553      -0.495377       0.196396       1.894360      -0.140832       1.724486          -0.000001
           67              H       6.257972       4.983303       5.895596       0.140999       1.317294 0.11303024E+02  0.12016959E+03                                 1.949886                            1.936101      -1.016910       2.375951                    0.998661       3.685634      10.504634       0.463248       1.243634      -0.718826       0.013257      -0.017384       0.016838       0.027595      -0.004727       0.011170      -0.003663       0.001265      -0.013762      -0.012619      -0.001259       0.013877              1.939260       2.101337      -0.290458       0.259047       1.886188      -0.091804       1.830255           0.000004
           68              H       4.915560       6.015933       6.236301       0.167073       1.006070 0.75915784E+01  0.75052093E+02                                 1.789295                            1.707399      -1.377917       2.235216                    0.991821       3.850317      11.551099       0.430236       1.440022      -0.674619      -0.018219       0.008968       0.024053       0.031479      -0.002805      -0.005622       0.008452       0.007362       0.005797      -0.010494      -0.001437       0.011931              1.839893       1.632213      -0.195665      -0.325298       1.737367       0.439947       2.150100          -0.000116
           69              H       5.846756       6.254165       4.798093       0.134341       1.108848 0.90319351E+01  0.92248713E+02                                 1.824392                            1.796124      -1.180774       2.295175                    0.995715       3.937119      11.587335       0.447717       1.339439      -0.694438       0.004980       0.016652      -0.018288       0.025229       0.008423      -0.000681      -0.005594      -0.007337       0.019591      -0.012799       0.001372       0.011427              1.831395       1.646383       0.240843      -0.205774       1.975520      -0.346756       1.872281          -0.000026
           70              H       7.083539       3.585831       4.424246       0.099530       1.385579 0.11756661E+02  0.12593284E+03                                 1.992461                            1.951022      -0.906676       2.412691                    0.996918       3.847202      10.922409       0.470955       1.214149      -0.724847       0.032515       0.011726       0.035093       0.049257      -0.001303       0.014222      -0.001139       0.000780      -0.010311      -0.015154       0.001093       0.014060              2.006884       2.126657       0.380498       0.306998       2.010085       0.315201       1.883908          -0.000005
           71              H       6.853032       2.825091       2.846005       0.102439       1.583279 0.13224979E+02  0.14580443E+03                                 2.161003                            2.053033      -1.244012       2.253870                    0.994204       4.057301      11.663568       0.464839       1.195166      -0.728139       0.027747      -0.019392      -0.042488       0.054324      -0.013779      -0.013616      -0.001289       0.007642       0.004337      -0.019752      -0.000150       0.019901              2.200036       1.878743      -0.049893      -0.408904       1.955217       0.295935       2.766148          -0.000120
           72              H       5.502884       2.015974       5.414130       0.141455       1.309797 0.10410403E+02  0.10861182E+03                                 1.924565                            1.834259      -1.372775       2.195082                    0.996981       3.896907      11.064078       0.484408       1.211951      -0.722245      -0.007677       0.011440       0.023009       0.026818       0.005069      -0.004357       0.001650      -0.000232      -0.000765      -0.007542       0.001579       0.005963              1.947344       1.538148      -0.132840      -0.365863       1.779468       0.063165       2.524416           0.000007
           73              H       6.753858       1.146763       4.595965       0.149390       1.288632 0.10152845E+02  0.10339596E+03                                 1.812450                            1.747705      -0.902412       2.429440                    0.999536       3.331436       8.814284       0.533102       1.128184      -0.748573       0.021199      -0.008796       0.002927       0.023138      -0.003174       0.000025      -0.003103       0.008040      -0.015443      -0.007099      -0.000687       0.007785              1.828041       1.816891      -0.444164       0.080997       2.153040      -0.139776       1.514192           0.000005
           74              H       5.194241       1.305335       3.874129       0.128990       1.511328 0.12998777E+02  0.14135393E+03                                 2.036607                            1.993857      -1.058640       2.335051                    0.999121       3.727862      10.320136       0.491116       1.146877      -0.742659      -0.014446      -0.008960      -0.012547       0.021128       0.006088       0.004464      -0.001287       0.000312      -0.011095      -0.008172      -0.000255       0.008426              2.033219       1.845559       0.330631       0.329172       2.233544       0.331052       2.020553          -0.000001
           75              H      -0.408201      12.767685       6.094083       0.295926       0.865713 0.66099800E+01  0.62249928E+02                                 1.590182                            1.582401      -0.952263       2.544632                    0.999220       2.703410       7.563121       0.457829       1.420575      -0.686426      -0.037530       0.026363       0.021990       0.050863      -0.007495      -0.010711       0.005629       0.016970      -0.010149      -0.010989      -0.008383       0.019373              1.582994       1.562613      -0.170077      -0.208462       1.617251       0.200531       1.569118          -0.000003
           76              H       0.624103      11.466836       6.206073       0.299828       0.750019 0.51994733E+01  0.47612771E+02                                 1.577278                            1.494201      -1.659926       2.163905                    0.991503       3.433256      10.513926       0.415386       1.610238      -0.644320       0.017430      -0.027743       0.011961       0.034879      -0.004626       0.001500       0.004332       0.005774      -0.020077      -0.009489       0.000644       0.008844              1.636842       1.310387      -0.078901       0.097088       1.834428      -0.466714       1.765711          -0.000055
           77              H      -0.667163      12.400747       3.706235       0.098275       1.549170 0.13381785E+02  0.14852291E+03                                 2.157898                            2.088432      -1.351408       2.206476                    0.992456       4.150117      12.117437       0.451512       1.222244      -0.721370      -0.008288       0.027972      -0.046151       0.054599      -0.010366       0.008388      -0.001728      -0.014774       0.005814      -0.016282       0.001868       0.014415              2.187926       1.876830      -0.104352       0.280566       2.393438      -0.508140       2.293511          -0.000067
           78              H      -1.232617      11.061564       4.704313       0.090944       1.336526 0.10997845E+02  0.11693543E+03                                 1.996394                            1.924389      -1.146215       2.295058                    0.993343       4.110426      11.984172       0.456203       1.262727      -0.711147      -0.035557      -0.038956       0.003850       0.052884       0.011761      -0.004279       0.005791       0.001521      -0.000982      -0.015092       0.003073       0.012018              2.038445       2.492903       0.496510      -0.196842       1.896361      -0.141165       1.726071          -0.000001
           79              H       1.368313      11.213335       3.209290       0.141426       1.316068 0.11291597E+02  0.12003108E+03                                 1.949627                            1.935931      -1.017429       2.376056                    0.998680       3.684076      10.503257       0.462926       1.244674      -0.718596       0.013088       0.017312      -0.016569       0.027304       0.004738      -0.011139      -0.003635       0.001203      -0.014162      -0.012665      -0.001184       0.013849              1.938992       2.100900       0.289932      -0.258934       1.885796      -0.091715       1.830280           0.000004
           80              H       0.025888      10.180705       2.868586       0.167370       1.001326 0.75470267E+01  0.74497101E+02                                 1.783614                            1.702439      -1.374904       2.237166                    0.992119       3.838166      11.503364       0.430868       1.440120      -0.674651      -0.018094      -0.008875      -0.024039       0.031369       0.002846       0.005601       0.008436       0.007393       0.005570      -0.010482      -0.001428       0.011910              1.833799       1.627356       0.194569       0.323358       1.731948       0.437343       2.142092          -0.000116
           81              H       0.957081       9.942473       4.306793       0.134247       1.106898 0.90111712E+01  0.91975699E+02                                 1.821768                            1.793726      -1.179057       2.296008                    0.995766       3.931687      11.564232       0.448180       1.338943      -0.694562       0.004987      -0.016742       0.018423       0.025388      -0.008421       0.000642      -0.005497      -0.007143       0.019376      -0.012726       0.001451       0.011275              1.828697       1.644214      -0.240079       0.205030       1.972587      -0.345687       1.869291          -0.000026
           82              H       2.193900      12.610806       4.680640       0.099560       1.381608 0.11711268E+02  0.12530397E+03                                 1.987249                            1.946125      -0.901039       2.415293                    0.997033       3.840858      10.892124       0.472037       1.212743      -0.725181       0.032591      -0.011694      -0.035406       0.049523       0.001172      -0.014149      -0.001244       0.000583      -0.010898      -0.015202       0.001296       0.013907              2.001552       2.120725      -0.378849      -0.305694       2.004683       0.313924       1.879249          -0.000005
           83              H       1.963405      13.371547       6.258881       0.101876       1.585019 0.13245069E+02  0.14611387E+03                                 2.164855                            2.056431      -1.240789       2.254840                    0.994272       4.060788      11.685600       0.463728       1.197306      -0.727651       0.027759       0.019604       0.042670       0.054549       0.013803       0.013687      -0.001455       0.007781       0.004339      -0.019902      -0.000028       0.019931              2.204049       1.882080       0.049991       0.410195       1.958469       0.296455       2.771597          -0.000120
           84              H       0.613266      14.180663       3.690757       0.141808       1.308520 0.10400777E+02  0.10851905E+03                                 1.925934                            1.835511      -1.380074       2.192544                    0.996968       3.896907      11.075384       0.483266       1.214729      -0.721614      -0.007519      -0.011627      -0.022898       0.026759      -0.005064       0.004422       0.001526      -0.000262      -0.000885      -0.007512       0.001457       0.006055              1.948771       1.539021       0.132800       0.366012       1.780727       0.062794       2.526565           0.000007
           85              H       1.864253      15.049875       4.508922       0.150012       1.282119 0.10088418E+02  0.10257873E+03                                 1.806648                            1.742430      -0.902290       2.430601                    0.999518       3.322971       8.785628       0.533768       1.128545      -0.748497       0.021296       0.008578      -0.003177       0.023178       0.003101       0.000106      -0.002927       0.007797      -0.015188      -0.006881      -0.000694       0.007576              1.822098       1.810987       0.441722      -0.080522       2.145322      -0.139010       1.509984           0.000005
           86              H       0.304633      14.891303       5.230757       0.129652       1.509086 0.12975591E+02  0.14104616E+03                                 2.035004                            1.992419      -1.059549       2.335028                    0.999046       3.725071      10.312125       0.491142       1.147269      -0.742557      -0.014570       0.008769       0.012494       0.021102      -0.006150      -0.004262      -0.001264       0.000278      -0.011005      -0.008027      -0.000388       0.008415              2.031599       1.843903      -0.330061      -0.328515       2.231875       0.330576       2.019018          -0.000001
           87              C      -0.558408      13.777766       0.362557       0.561052      26.708493 0.26899948E+03  0.56640656E+04                                 8.213095                            5.776228      -0.079026       2.013937                    0.999402      23.066087      64.792325       0.625404       0.465124      -1.025102      -0.028748      -0.051282      -0.005732       0.059069      -0.036147      -0.067403       0.031570       0.117166       0.018384      -0.075230      -0.040243       0.115473             10.575080       6.367862       2.912472       2.041230      17.126820      -1.098075       8.230557           0.001341
           88              C      -0.260908      15.235110       0.164252      -0.027602      41.482171 0.45678619E+03  0.10813048E+05                                10.445723                            7.115943      -0.135646       1.951220                    0.999100      27.973798      79.262337       0.622426       0.415703      -1.070522       0.002902       0.048590       0.000316       0.048678       0.000686      -0.018549       0.001915       0.011177      -0.022878      -0.019741      -0.001566       0.021307             14.117226       8.163337       4.279115       2.475254      25.243587      -1.356724       8.944754           0.001160
           89              C       0.703834      15.862603       0.953646      -0.107614      40.229684 0.48472048E+03  0.11702888E+05                                10.149875                            7.304998       0.026051       1.963750                    0.999580      30.426666      88.467595       0.614503       0.412838      -1.067147      -0.015576       0.011251      -0.028225       0.034145      -0.018252       0.000468      -0.017653       0.036127       0.010952      -0.034477       0.007763       0.026714             12.640836       7.850327       3.350186       2.615244      21.256840      -0.781197       8.815339           0.000309
           90              C      -0.962673      15.175667      17.422018      -0.110897      39.979750 0.48471347E+03  0.11699086E+05                                10.105700                            7.298184       0.072416       1.978956                    0.999662      30.374427      88.213523       0.615834       0.412075      -1.067969       0.011683       0.012341       0.033029       0.037145       0.016478       0.007067       0.013696       0.036235      -0.003135      -0.028207      -0.001433       0.029640             12.637947       7.358728       2.697240       2.341583      21.706223      -1.353426       8.848891           0.000649
           91              C       0.120158       9.061739      17.530548       0.603052      24.425386 0.26531475E+03  0.56192971E+04                                 7.942698                            5.892631      -0.400088       1.915881                    0.998988      23.428570      68.040572       0.589247       0.490782      -1.002065      -0.060013       0.029262       0.006028       0.067038       0.065406       0.018987       0.061352      -0.057744       0.026574      -0.080772      -0.025962       0.106733              9.624278      12.359546      -3.276925      -0.472449       7.535129      -2.283480       8.978160           0.005856
           92              C       1.312946       8.235154      17.878355      -0.025069      37.910854 0.45554462E+03  0.10796532E+05                                 9.891852                            7.153682      -0.125933       1.964451                    0.998810      27.783580      79.253901       0.613470       0.421269      -1.064971       0.037759      -0.035521       0.013561       0.053585       0.011289       0.004737       0.018473      -0.025731      -0.052140      -0.024753      -0.008207       0.032960             12.401283      18.116641      -5.193753       0.226765       8.253181      -2.626255      10.834027           0.001625
           93              C       2.414888       8.221981      17.016122      -0.097110      36.788751 0.48070072E+03  0.11570494E+05                                 9.537981                            7.253723       0.146350       2.009490                    0.999591      29.875827      86.459796       0.619941       0.410467      -1.069720      -0.001341      -0.014571       0.031824       0.035027       0.020943       0.009343       0.004295      -0.038585       0.035747      -0.035440       0.008718       0.026722             11.329911      16.899869      -3.898154      -0.596254       7.049421      -1.982036      10.040444           0.000693
           94              C       1.344920       8.311878       0.861504      -0.078533      36.980191 0.49225653E+03  0.11949023E+05                                 9.749222                            7.465198       0.006901       1.979849                    0.999157      29.675270      86.948820       0.594351       0.424544      -1.058095       0.016635      -0.006833      -0.035679       0.039955       0.028126      -0.001127       0.028920      -0.006785      -0.046426      -0.040900      -0.003324       0.044224             11.559237      16.046518      -3.803995       0.192127       7.486923      -2.683184      11.144270           0.000643
           95              C       6.263875      10.373151       2.003075       0.603176      23.900610 0.25072966E+03  0.52068013E+04                                 7.724821                            5.659732      -0.042960       2.046354                    0.999508      22.346530      63.104686       0.615635       0.479090      -1.013748       0.020923       0.009568      -0.057308       0.061754      -0.054294       0.062202      -0.020436       0.068245      -0.166408      -0.082441      -0.033673       0.116115              9.505808       7.903692       1.961687      -4.190472       7.565955       0.479641      13.047776          -0.000640
           96              C       5.584499      10.224411       3.323648      -0.028022      37.250984 0.44970198E+03  0.10603946E+05                                 9.718182                            7.069413       0.009753       2.004550                    0.999216      27.616902      78.101455       0.623290       0.416748      -1.069839      -0.030014      -0.003373       0.040678       0.050665      -0.010424       0.007661      -0.006095       0.022668       0.002099      -0.016336      -0.003371       0.019708             12.257608      10.039470       1.936938      -6.607140       8.799481       0.577449      17.933871           0.002564
           97              C       5.639467      11.259270       4.262362      -0.118077      36.981841 0.48606347E+03  0.11713449E+05                                 9.484507                            7.255919       0.069323       1.973312                    0.999505      30.353589      87.439614       0.625736       0.406184      -1.074234      -0.021871      -0.027706      -0.004320       0.035562       0.012585       0.007404      -0.017433      -0.024745      -0.038712      -0.027545      -0.001261       0.028806             11.042262       9.832490       1.709916      -5.274180       8.653699       0.958194      14.640596           0.000338
           98              C       4.953833      11.139615       5.465117      -0.114552      36.302283 0.48799092E+03  0.11768563E+05                                 9.376120                            7.280778       0.123893       1.994510                    0.999485      30.172798      86.879046       0.623475       0.407357      -1.073732      -0.001285      -0.032183      -0.013311       0.034851      -0.007303       0.012307       0.017307      -0.027192       0.018550      -0.027540       0.001562       0.025978             10.831124      10.010920       1.835104      -5.472117       8.739247      -0.127652      13.743203          -0.000723
           99              C       4.231029       9.973390       5.738810      -0.031574      39.094246 0.47255944E+03  0.11308125E+05                                10.127222                            7.305876      -0.059562       1.980940                    0.999297      28.091009      80.638337       0.604300       0.423564      -1.063037       0.036011       0.003637      -0.039252       0.053392      -0.016025       0.005562      -0.010033       0.012150       0.005765      -0.019505      -0.002194       0.021699             12.962865      10.932448       1.605069      -7.393688       9.258923       0.082484      18.697223           0.004632
          100              C       4.205498       8.928572       4.815210      -0.097266      36.452239 0.49699531E+03  0.12064746E+05                                 9.510290                            7.412660       0.172367       2.021192                    0.999723      29.904640      86.956874       0.608574       0.414598      -1.066875       0.017692       0.027938      -0.001664       0.033111       0.010653       0.012113      -0.016556       0.000593      -0.040852      -0.029732       0.011634       0.018098             11.287554       8.670149       0.997123      -5.008285       8.661002       1.115304      16.531511          -0.000426
          101              C       4.877734       9.055138       3.606263      -0.090253      36.774314 0.49804955E+03  0.12121347E+05                                 9.662686                            7.482756       0.035716       1.981542                    0.999578      29.981346      87.872896       0.596961       0.421582      -1.060273       0.001317       0.032977       0.014980       0.036243      -0.019949       0.018960       0.007224       0.008190       0.000666      -0.031040       0.005329       0.025710             11.443040       9.410139       1.967346      -5.171130       8.902813       0.568081      16.016166           0.000185
          102              C       3.468822       9.845098       7.017136       0.597665      23.773660 0.25708144E+03  0.53906556E+04                                 7.768556                            5.770302      -0.164048       1.999025                    0.999405      22.947770      65.850572       0.601420       0.485688      -1.006829      -0.021845      -0.004076       0.058943       0.062993       0.002027       0.082600       0.003613       0.090687      -0.075900      -0.076251      -0.032693       0.108944              9.505844       7.812397      -0.137875      -4.823017       8.468245      -0.312496      12.236890          -0.001245
          103              C       4.331218       2.418871       8.742330       0.562920      26.701277 0.26891212E+03  0.56621270E+04                                 8.214079                            5.777030      -0.075807       2.014710                    0.999364      23.061251      64.791643       0.625039       0.465404      -1.024883      -0.028655       0.051991       0.005216       0.059593       0.035951       0.067135       0.030955       0.117162       0.017231      -0.074737      -0.040253       0.114990             10.576100       6.368248      -2.912300      -2.041539      17.128339      -1.098247       8.231715           0.001361
          104              C       4.628697       0.961528       8.940634      -0.026440      41.333878 0.45508277E+03  0.10760747E+05                                10.414961                            7.098005      -0.129232       1.953853                    0.999105      27.920807      79.022117       0.623937       0.415158      -1.071064       0.002022      -0.049579      -0.000160       0.049620      -0.000513       0.017618       0.002485       0.011912      -0.021721      -0.018699      -0.002025       0.020724             14.070766       8.139614      -4.262547      -2.467582      25.153964      -1.351836       8.918720           0.001177
          105              C       5.593430       0.334035       8.151241      -0.109140      40.319699 0.48612323E+03  0.11746055E+05                                10.168412                            7.318810       0.023088       1.962346                    0.999596      30.463735      88.630606       0.613472       0.413205      -1.066836      -0.015784      -0.011184       0.029319       0.035126       0.017323      -0.000011      -0.016509       0.037092       0.011478      -0.033685       0.008094       0.025591             12.664338       7.863611      -3.361091      -2.618058      21.301952      -0.777612       8.827450           0.000314
          106              C       3.926923       0.219553       9.892641      -0.112158      40.048767 0.48580261E+03  0.11732198E+05                                10.117364                            7.306808       0.076313       1.979511                    0.999619      30.408506      88.344191       0.615403       0.412123      -1.067916       0.012136      -0.013581      -0.032499       0.037255      -0.017266      -0.006510       0.014596       0.037073      -0.004474      -0.029476      -0.000984       0.030460             12.652339       7.365853      -2.700424      -2.343367      21.733457      -1.354183       8.857706           0.000656
          107              C       5.009837       6.333481       9.784111       0.602546      24.458971 0.26577152E+03  0.56316596E+04                                 7.949506                            5.897399      -0.398308       1.915661                    0.998967      23.456816      68.149432       0.589026       0.490731      -1.002043      -0.060100      -0.029044      -0.005402       0.066968      -0.066460      -0.019534       0.060217      -0.056998       0.029307      -0.081476      -0.025062       0.106538              9.632725      12.372106       3.280143       0.473732       7.540950      -2.284849       8.985120           0.005815
          108              C       6.202636       7.160066       9.436304      -0.022344      37.795860 0.45390380E+03  0.10747717E+05                                 9.873893                            7.141836      -0.130050       1.964057                    0.998819      27.726589      79.049373       0.613856       0.421393      -1.064915       0.038058       0.035784      -0.013172       0.053874      -0.011476      -0.003875       0.018592      -0.024536      -0.050036      -0.024401      -0.007923       0.032324             12.377034      18.075411       5.181503      -0.224529       8.238927      -2.622248      10.816764           0.001632
          109              C       7.304579       7.173239      10.298537      -0.098085      36.850942 0.48168501E+03  0.11600729E+05                                 9.551003                            7.263007       0.142503       2.007759                    0.999660      29.904406      86.581843       0.619274       0.410678      -1.069527       0.000206       0.014897      -0.030872       0.034279      -0.020623      -0.009759       0.004588      -0.037026       0.035839      -0.034776       0.008204       0.026572             11.346465      16.929770       3.905952       0.598023       7.058349      -1.983098      10.051275           0.000685
          110              C       6.234619       7.884760       8.243382      -0.079722      36.967772 0.49201459E+03  0.11940244E+05                                 9.741541                            7.458658       0.012168       1.981474                    0.999174      29.669146      86.886111       0.595246       0.424009      -1.058556       0.017061       0.006967       0.035556       0.040048      -0.028483       0.001605       0.028960      -0.006037      -0.045427      -0.041367      -0.002772       0.044139             11.550053      16.032990       3.800010      -0.187819       7.480823      -2.680561      11.136346           0.000650
          111              C       1.374145       5.823486       7.101811       0.602786      23.927028 0.25104845E+03  0.52150925E+04                                 7.730252                            5.663154      -0.044317       2.045684                    0.999508      22.361585      63.157898       0.615476       0.479061      -1.013761       0.021178      -0.010401       0.057491       0.062144       0.054688      -0.062700      -0.021345       0.067017      -0.165356      -0.082597      -0.033950       0.116547              9.512890       7.909870      -1.963162       4.194602       7.570622       0.480007      13.058177          -0.000631
          112              C       0.694771       5.972226       5.781239      -0.027047      37.259392 0.44976792E+03  0.10606955E+05                                 9.724339                            7.073328       0.005780       2.003281                    0.999256      27.615731      78.129129       0.622606       0.417148      -1.069475      -0.030646       0.003173      -0.041732       0.051873       0.009874      -0.007773      -0.006353       0.020645      -0.000531      -0.014969      -0.004212       0.019181             12.265939      10.047485      -1.938280       6.614225       8.803206       0.576150      17.947127           0.002525
          113              C       0.749724       4.937368       4.842525      -0.117027      36.903843 0.48484097E+03  0.11676346E+05                                 9.470882                            7.246607       0.068786       1.973787                    0.999504      30.313040      87.287199       0.626177       0.406164      -1.074274      -0.022196       0.027368       0.002994       0.035364      -0.012980      -0.006970      -0.018356      -0.025576      -0.038416      -0.027972      -0.001942       0.029913             11.024904       9.817112      -1.706914       5.263711       8.641880       0.957438      14.615719           0.000355
          114              C       0.064091       5.057023       3.639769      -0.116358      36.426683 0.49009495E+03  0.11833398E+05                                 9.402210                            7.300659       0.121138       1.992869                    0.999520      30.234377      87.141296       0.622016       0.407826      -1.073298      -0.001913       0.031540       0.012978       0.034159       0.007428      -0.012148       0.017506      -0.025838       0.018640      -0.027246       0.001445       0.025801             10.862101      10.041810      -1.841113       5.491067       8.760942      -0.130878      13.783550          -0.000757
          115              C      -0.658697       6.223247       3.366077      -0.030169      38.930146 0.47037912E+03  0.11240234E+05                                10.090007                            7.282356      -0.046828       1.985871                    0.999281      28.021716      80.319943       0.606250       0.422792      -1.063778       0.035746      -0.003779       0.038398       0.052597       0.015400      -0.005925      -0.009104       0.013459       0.005310      -0.018772      -0.002381       0.021154             12.909709      10.887520      -1.599685       7.355492       9.228242       0.083998      18.613364           0.004642
          116              C      -0.684214       7.268066       4.289676      -0.099378      36.558256 0.49876162E+03  0.12119680E+05                                 9.532260                            7.428962       0.166887       2.018996                    0.999698      29.959121      87.189503       0.607454       0.414949      -1.066534       0.018162      -0.028847       0.000996       0.034103      -0.010432      -0.013437      -0.015592      -0.000103      -0.042033      -0.029945       0.012295       0.017650             11.314744       8.691257      -0.999503       5.022853       8.679088       1.117744      16.573887          -0.000462
          117              C      -0.011978       7.141499       5.498623      -0.090239      36.747356 0.49762626E+03  0.12107849E+05                                 9.655433                            7.477991       0.033261       1.981059                    0.999551      29.970967      87.816150       0.597372       0.421403      -1.060440       0.000524      -0.032943      -0.015524       0.036421       0.019899      -0.018343       0.006472       0.009146       0.001809      -0.030197       0.004535       0.025662             11.433080       9.403876      -1.966951       5.166430       8.896391       0.565138      15.998973           0.000203
          118              C      -1.420903       6.351539       2.087750       0.595447      23.835945 0.25788179E+03  0.54113672E+04                                 7.779902                            5.778135      -0.164225       1.998156                    0.999396      22.982629      65.963643       0.601220       0.485496      -1.006979      -0.021025       0.003368      -0.058306       0.062072      -0.001613      -0.083426       0.004329       0.091138      -0.075975      -0.077032      -0.032817       0.109849              9.520511       7.824063       0.137805       4.832379       8.479256      -0.313273      12.258215          -0.001328
          119              C       5.448221       2.018163      17.847216       0.561085      26.707949 0.26899502E+03  0.56639565E+04                                 8.213038                            5.776221      -0.079200       2.013884                    0.999402      23.065896      64.792004       0.625397       0.465130      -1.025097       0.028759       0.051284       0.005741       0.059077      -0.036151      -0.067402       0.031567       0.117175       0.018399      -0.075236      -0.040240       0.115475             10.574938       6.367706       2.912261       2.041208      17.126514      -1.098149       8.230593           0.001338
          120              C       5.150721       0.560819      18.045521      -0.027594      41.481420 0.45677941E+03  0.10812845E+05                                10.445600                            7.115890      -0.135634       1.951228                    0.999100      27.973546      79.261394       0.622429       0.415703      -1.070522      -0.002899      -0.048589      -0.000314       0.048676       0.000690      -0.018547       0.001920       0.011182      -0.022877      -0.019739      -0.001567       0.021306             14.117000       8.163206       4.278967       2.475238      25.243128      -1.356699       8.944668           0.001161
          121              C       4.185979      -0.066674      17.256127      -0.107614      40.229710 0.48472078E+03  0.11702899E+05                                10.149883                            7.305003       0.026049       1.963750                    0.999580      30.426674      88.467659       0.614503       0.412839      -1.067147       0.015575      -0.011252       0.028224       0.034144      -0.018252       0.000467      -0.017653       0.036127       0.010952      -0.034477       0.007763       0.026713             12.640846       7.850304       3.350161       2.615231      21.256882      -0.781240       8.815352           0.000309
          122              C       5.852486       0.620262       0.787755      -0.110894      39.979478 0.48471050E+03  0.11698994E+05                                10.105657                            7.298163       0.072421       1.978960                    0.999662      30.374285      88.212968       0.615835       0.412075      -1.067969      -0.011683      -0.012338      -0.033030       0.037144       0.016481       0.007065       0.013695       0.036223      -0.003148      -0.028203      -0.001437       0.029639             12.637880       7.358709       2.697212       2.341590      21.706078      -1.353388       8.848854           0.000649
          123              C       4.769655       6.734190       0.679225       0.603037      24.425838 0.26531865E+03  0.56194003E+04                                 7.942787                            5.892665      -0.399900       1.915939                    0.998988      23.428772      68.041285       0.589246       0.490780      -1.002066       0.060008      -0.029263      -0.006025       0.067034       0.065404       0.018980       0.061352      -0.057736       0.026573      -0.080772      -0.025956       0.106728              9.624430      12.359900      -3.277056      -0.472534       7.535204      -2.283422       8.978186           0.005856
          124              C       3.576867       7.560775       0.331418      -0.025074      37.911343 0.45554864E+03  0.10796654E+05                                 9.891939                            7.153715      -0.125940       1.964447                    0.998810      27.783734      79.254506       0.613468       0.421269      -1.064971      -0.037763       0.035521      -0.013559       0.053587       0.011289       0.004740       0.018471      -0.025738      -0.052135      -0.024749      -0.008212       0.032961             12.401430      18.116901      -5.193864       0.226778       8.253289      -2.626277      10.834099           0.001625
          125              C       2.474925       7.573948       1.193651      -0.097108      36.788705 0.48069970E+03  0.11570462E+05                                 9.537973                            7.253714       0.146353       2.009492                    0.999591      29.875788      86.459636       0.619942       0.410467      -1.069720       0.001341       0.014571      -0.031824       0.035027       0.020942       0.009343       0.004294      -0.038585       0.035747      -0.035439       0.008718       0.026721             11.329911      16.899890      -3.898161      -0.596285       7.049414      -1.982015      10.040427           0.000693
          126              C       3.544893       7.484051      17.348269      -0.078534      36.980372 0.49225839E+03  0.11949082E+05                                 9.749255                            7.465213       0.006894       1.979846                    0.999157      29.675366      86.949226       0.594350       0.424544      -1.058095      -0.016638       0.006833       0.035678       0.039955       0.028129      -0.001128       0.028920      -0.006789      -0.046415      -0.040902      -0.003325       0.044226             11.559278      16.046572      -3.804018       0.192152       7.486963      -2.683207      11.144300           0.000643
          127              C      -1.374062       5.422778      16.206698       0.603163      23.900664 0.25073199E+03  0.52068518E+04                                 7.724767                            5.659712      -0.042835       2.046389                    0.999508      22.346601      63.104500       0.615645       0.479082      -1.013754      -0.020916      -0.009565       0.057305       0.061748      -0.054292       0.062207      -0.020439       0.068240      -0.166422      -0.082448      -0.033670       0.116118              9.505727       7.903647       1.961620      -4.190443       7.565809       0.479725      13.047726          -0.000639
          128              C      -0.694686       5.571518      14.886125      -0.028021      37.250956 0.44970254E+03  0.10603964E+05                                 9.718182                            7.069424       0.009741       2.004547                    0.999216      27.616919      78.101561       0.623289       0.416748      -1.069838       0.030015       0.003374      -0.040677       0.050664      -0.010426       0.007662      -0.006093       0.022668       0.002104      -0.016337      -0.003371       0.019708             12.257586      10.039447       1.936893      -6.607102       8.799465       0.577541      17.933845           0.002564
          129              C      -0.749654       4.536659      13.947411      -0.118077      36.981865 0.48606411E+03  0.11713469E+05                                 9.484508                            7.255922       0.069319       1.973310                    0.999505      30.353628      87.439768       0.625736       0.406184      -1.074234       0.021873       0.027706       0.004319       0.035562       0.012583       0.007406      -0.017431      -0.024747      -0.038716      -0.027546      -0.001259       0.028805             11.042256       9.832488       1.709917      -5.274152       8.653730       0.958227      14.640549           0.000339
          130              C      -0.064020       4.656314      12.744656      -0.114553      36.302262 0.48799090E+03  0.11768562E+05                                 9.376116                            7.280779       0.123892       1.994510                    0.999485      30.172791      86.879018       0.623475       0.407357      -1.073732       0.001285       0.032183       0.013311       0.034851      -0.007303       0.012308       0.017306      -0.027193       0.018549      -0.027540       0.001563       0.025977             10.831114      10.010916       1.835105      -5.472103       8.739253      -0.127645      13.743172          -0.000723
          131              C       0.658784       5.822539      12.470963      -0.031574      39.094172 0.47255883E+03  0.11308106E+05                                10.127207                            7.305870      -0.059561       1.980941                    0.999297      28.090987      80.638240       0.604300       0.423564      -1.063037      -0.036011      -0.003637       0.039252       0.053392      -0.016025       0.005562      -0.010033       0.012150       0.005764      -0.019505      -0.002194       0.021700             12.962830      10.932419       1.605068      -7.393653       9.258913       0.082491      18.697158           0.004633
          132              C       0.684315       6.867357      13.394563      -0.097268      36.452254 0.49699611E+03  0.12064770E+05                                 9.510292                            7.412667       0.172366       2.021192                    0.999723      29.904661      86.956954       0.608573       0.414598      -1.066875      -0.017691      -0.027939       0.001664       0.033111       0.010653       0.012113      -0.016556       0.000593      -0.040852      -0.029732       0.011634       0.018098             11.287544       8.670140       0.997121      -5.008265       8.661000       1.115313      16.531492          -0.000426
          133              C       0.012079       6.740791      14.603510      -0.090251      36.774169 0.49804814E+03  0.12121304E+05                                 9.662659                            7.482745       0.035720       1.981544                    0.999578      29.981298      87.872711       0.596961       0.421582      -1.060273      -0.001317      -0.032977      -0.014979       0.036243      -0.019949       0.018959       0.007224       0.008191       0.000671      -0.031039       0.005329       0.025710             11.442991       9.410102       1.967328      -5.171089       8.902768       0.568100      16.016104           0.000186
          134              C       1.420991       5.950831      11.192637       0.597666      23.773619 0.25708102E+03  0.53906440E+04                                 7.768546                            5.770297      -0.164044       1.999026                    0.999405      22.947738      65.850446       0.601420       0.485688      -1.006829       0.021845       0.004077      -0.058943       0.062993       0.002027       0.082599       0.003613       0.090687      -0.075900      -0.076251      -0.032693       0.108944              9.505826       7.812380      -0.137874      -4.822999       8.468239      -0.312493      12.236858          -0.001245
          135              C       0.558595      13.377058       9.467443       0.562920      26.701303 0.26891237E+03  0.56621344E+04                                 8.214087                            5.777034      -0.075813       2.014708                    0.999364      23.061273      64.791752       0.625038       0.465404      -1.024882       0.028655      -0.051991      -0.005216       0.059593       0.035951       0.067135       0.030955       0.117163       0.017232      -0.074738      -0.040253       0.114991             10.576111       6.368257      -2.912310      -2.041542      17.128354      -1.098248       8.231724           0.001361
          136              C       0.261116      14.834401       9.269139      -0.026440      41.333927 0.45508329E+03  0.10760763E+05                                10.414969                            7.098008      -0.129231       1.953853                    0.999105      27.920827      79.022191       0.623937       0.415158      -1.071064      -0.002022       0.049579       0.000161       0.049621      -0.000513       0.017618       0.002485       0.011912      -0.021722      -0.018699      -0.002025       0.020724             14.070776       8.139623      -4.262557      -2.467584      25.153980      -1.351835       8.918726           0.001177
          137              C      -0.703617      15.461894      10.058532      -0.109139      40.319699 0.48612319E+03  0.11746054E+05                                10.168412                            7.318810       0.023088       1.962346                    0.999596      30.463737      88.630615       0.613472       0.413205      -1.066836       0.015784       0.011184      -0.029319       0.035126       0.017323      -0.000011      -0.016509       0.037092       0.011479      -0.033685       0.008094       0.025591             12.664338       7.863614      -3.361091      -2.618061      21.301947      -0.777613       8.827452           0.000313
          138              C       0.962890      15.576376       8.317132      -0.112158      40.048798 0.48580303E+03  0.11732211E+05                                10.117369                            7.306811       0.076313       1.979510                    0.999619      30.408525      88.344265       0.615403       0.412123      -1.067916      -0.012136       0.013581       0.032499       0.037255      -0.017266      -0.006511       0.014596       0.037073      -0.004474      -0.029476      -0.000985       0.030461             12.652344       7.365856      -2.700428      -2.343368      21.733467      -1.354183       8.857710           0.000656
          139              C      -0.120024       9.462448       8.425662       0.602547      24.458977 0.26577159E+03  0.56316624E+04                                 7.949510                            5.897401      -0.398315       1.915659                    0.998967      23.456831      68.149515       0.589025       0.490732      -1.002043       0.060100       0.029044       0.005402       0.066968      -0.066460      -0.019534       0.060217      -0.056998       0.029308      -0.081477      -0.025061       0.106538              9.632731      12.372117       3.280146       0.473733       7.540951      -2.284850       8.985123           0.005815
          140              C      -1.312823       8.635863       8.773469      -0.022344      37.795887 0.45390408E+03  0.10747726E+05                                 9.873899                            7.141839      -0.130052       1.964056                    0.998819      27.726599      79.049419       0.613856       0.421393      -1.064915      -0.038057      -0.035785       0.013171       0.053874      -0.011476      -0.003875       0.018592      -0.024537      -0.050037      -0.024401      -0.007923       0.032324             12.377042      18.075427       5.181507      -0.224529       8.238930      -2.622249      10.816769           0.001632
          141              C      -2.414766       8.622690       7.911236      -0.098085      36.850937 0.48168488E+03  0.11600725E+05                                 9.551003                            7.263006       0.142503       2.007759                    0.999660      29.904403      86.581835       0.619274       0.410678      -1.069527      -0.000206      -0.014899       0.030871       0.034279      -0.020623      -0.009759       0.004588      -0.037026       0.035838      -0.034776       0.008204       0.026572             11.346464      16.929770       3.905951       0.598023       7.058348      -1.983098      10.051276           0.000685
          142              C      -1.344806       7.911169       9.966391      -0.079721      36.967760 0.49201443E+03  0.11940239E+05                                 9.741538                            7.458656       0.012168       1.981474                    0.999174      29.669141      86.886087       0.595246       0.424009      -1.058556      -0.017060      -0.006968      -0.035557       0.040048      -0.028482       0.001605       0.028960      -0.006038      -0.045428      -0.041367      -0.002772       0.044139             11.550049      16.032984       3.800009      -0.187818       7.480820      -2.680559      11.136342           0.000650
          143              C       3.515668       9.972443      11.107962       0.602787      23.927053 0.25104866E+03  0.52150987E+04                                 7.730261                            5.663158      -0.044321       2.045682                    0.999508      22.361607      63.158003       0.615475       0.479061      -1.013761      -0.021178       0.010401      -0.057491       0.062144       0.054688      -0.062700      -0.021345       0.067016      -0.165356      -0.082597      -0.033950       0.116547              9.512905       7.909885      -1.963164       4.194615       7.570624       0.480008      13.058205          -0.000631
          144              C       4.195042       9.823703      12.428534      -0.027047      37.259449 0.44976836E+03  0.10606969E+05                                 9.724351                            7.073332       0.005779       2.003281                    0.999256      27.615745      78.129192       0.622606       0.417148      -1.069475       0.030646      -0.003173       0.041732       0.051873       0.009874      -0.007773      -0.006353       0.020644      -0.000530      -0.014968      -0.004212       0.019181             12.265965      10.047510      -1.938280       6.614252       8.803209       0.576156      17.947176           0.002525
          145              C       4.140089      10.858561      13.367248      -0.117027      36.903876 0.48484113E+03  0.11676352E+05                                 9.470889                            7.246608       0.068787       1.973788                    0.999504      30.313050      87.287245       0.626177       0.406164      -1.074274       0.022196      -0.027368      -0.002994       0.035364      -0.012980      -0.006969      -0.018356      -0.025576      -0.038417      -0.027972      -0.001942       0.029914             11.024919       9.817131      -1.706911       5.263732       8.641870       0.957446      14.615755           0.000355
          146              C       4.825722      10.738906      14.570004      -0.116358      36.426710 0.49009513E+03  0.11833404E+05                                 9.402216                            7.300661       0.121138       1.992869                    0.999520      30.234384      87.141329       0.622016       0.407826      -1.073298       0.001913      -0.031540      -0.012978       0.034160       0.007428      -0.012148       0.017506      -0.025838       0.018639      -0.027246       0.001445       0.025801             10.862116      10.041833      -1.841095       5.491099       8.760913      -0.130850      13.783603          -0.000757
          147              C       5.548510       9.572682      14.843696      -0.030171      38.930214 0.47037908E+03  0.11240231E+05                                10.090014                            7.282352      -0.046821       1.985873                    0.999281      28.021710      80.319883       0.606251       0.422792      -1.063779      -0.035746       0.003779      -0.038399       0.052598       0.015401      -0.005925      -0.009103       0.013459       0.005308      -0.018773      -0.002382       0.021155             12.909740      10.887543      -1.599634       7.355527       9.228248       0.084097      18.613430           0.004642
          148              C       5.574027       8.527863      13.920097      -0.099378      36.558325 0.49876208E+03  0.12119695E+05                                 9.532274                            7.428966       0.166885       2.018995                    0.999698      29.959137      87.189574       0.607454       0.414949      -1.066534      -0.018162       0.028847      -0.000996       0.034103      -0.010432      -0.013437      -0.015591      -0.000103      -0.042035      -0.029945       0.012295       0.017650             11.314772       8.691275      -0.999492       5.022872       8.679114       1.117777      16.573925          -0.000461
          149              C       4.901791       8.654430      12.711150      -0.090236      36.747310 0.49762522E+03  0.12107817E+05                                 9.655425                            7.477983       0.033263       1.981060                    0.999551      29.970935      87.816029       0.597372       0.421403      -1.060440      -0.000525       0.032942       0.015524       0.036421       0.019899      -0.018342       0.006472       0.009146       0.001809      -0.030197       0.004535       0.025662             11.433077       9.403875      -1.966944       5.166436       8.896385       0.565151      15.998972           0.000203
          150              C       6.310716       9.444390      16.122023       0.595454      23.835930 0.25787928E+03  0.54113036E+04                                 7.779904                            5.778112      -0.164273       1.998140                    0.999396      22.982557      65.963450       0.601221       0.485497      -1.006979       0.021027      -0.003366       0.058307       0.062074      -0.001614      -0.083426       0.004329       0.091138      -0.075976      -0.077032      -0.032817       0.109849              9.520524       7.824049       0.137844       4.832354       8.479357      -0.313184      12.258165          -0.001328
          151              C       0.343435      11.207727      13.488889       0.008741      25.365459 0.41426988E+03  0.96302548E+04                                 7.552879                            6.794028       0.015341       2.023937                    0.998626      27.315294      78.286601       0.630593       0.417833      -1.062464      -0.117161      -0.027753       0.023415       0.122659      -0.036683      -0.042210       0.052395      -0.016879       0.144590      -0.061742      -0.038604       0.100347              7.969712       7.342813      -0.464808      -0.561644       7.899795       1.308192       8.666527          -0.000002
          152              C      -0.569185      10.265001      12.742107      -0.414444      29.060466 0.53168136E+03  0.13083826E+05                                 7.866156                            7.341362       0.287646       2.049875                    0.998021      32.224394      93.349435       0.654771       0.380131      -1.093817       0.054877       0.054788       0.023971       0.081166       0.034177       0.021959       0.009577      -0.010541       0.027537      -0.041628      -0.002280       0.043908              8.113429       7.253003       0.636622       0.261931       8.286191       1.385023       8.801094          -0.000032
          153              C      -1.470535      12.725881      14.420501       0.008887      25.200990 0.40431544E+03  0.93268004E+04                                 7.497253                            6.683172       0.054580       2.037490                    0.999007      27.044302      76.806064       0.640940       0.414263      -1.066466       0.111333       0.011705      -0.038454       0.118367      -0.070157       0.013858      -0.025474      -0.002509      -0.113689      -0.056141      -0.038846       0.094987              7.961827       6.659351      -0.223196      -0.367239      10.024796      -0.701180       7.201334          -0.000013
          154              C      -1.033779      14.004227      13.741277      -0.428379      30.117842 0.50389864E+03  0.12212424E+05                                 8.010951                            7.099491       0.444756       2.088234                    0.999282      32.256110      92.176748       0.673760       0.375096      -1.099486      -0.032356      -0.067621       0.030873       0.081072       0.018986       0.003660      -0.018646      -0.014978      -0.065579      -0.032564      -0.002175       0.034739              8.485871       5.829223       0.162701      -0.329454      11.550295      -1.280638       8.078097           0.000010
          155              C       5.233087       4.187493      13.825770       0.010756      25.312095 0.41306215E+03  0.95948304E+04                                 7.541731                            6.783597       0.015363       2.024568                    0.998613      27.273700      78.128346       0.631173       0.417769      -1.062542      -0.117616       0.027457      -0.023279       0.123002       0.036092       0.042634       0.052115      -0.016628       0.145057      -0.061230      -0.039005       0.100235              7.957919       7.334444       0.465370       0.559592       7.888324       1.303574       8.650989          -0.000003
          156              C       4.320480       5.130219      14.572553      -0.415468      29.110811 0.53308009E+03  0.13127562E+05                                 7.878599                            7.354644       0.284676       2.048544                    0.997954      32.259400      93.500213       0.653661       0.380507      -1.093489       0.054995      -0.053944      -0.024161       0.080735      -0.034175      -0.021907       0.009500      -0.010581       0.028364      -0.041749      -0.002057       0.043806              8.125721       7.264785      -0.639749      -0.266025       8.298494       1.387639       8.813884          -0.000031
          157              C       3.419096       2.669339      12.894158       0.009832      25.205687 0.40439054E+03  0.93294305E+04                                 7.499522                            6.684813       0.051411       2.036416                    0.998986      27.049029      76.835677       0.640683       0.414390      -1.066331       0.110818      -0.011598       0.036957       0.117392       0.069887      -0.013271      -0.025742      -0.002373      -0.111722      -0.056533      -0.037821       0.094354              7.964316       6.660808       0.224121       0.370446      10.026968      -0.702832       7.205171          -0.000013
          158              C       3.855835       1.390994      13.573383      -0.430080      30.167469 0.50503555E+03  0.12246728E+05                                 8.019419                            7.107193       0.445948       2.088187                    0.999302      32.288888      92.292194       0.673445       0.375064      -1.099523      -0.032286       0.067766      -0.030651       0.081081      -0.018689      -0.002639      -0.018361      -0.016829      -0.065823      -0.031725      -0.003383       0.035108              8.495126       5.832533      -0.165280       0.331473      11.563010      -1.285269       8.089835           0.000010
          159              C       4.546378       4.588202       4.720884       0.008741      25.365452 0.41426982E+03  0.96302512E+04                                 7.552874                            6.794025       0.015348       2.023939                    0.998626      27.315277      78.286494       0.630594       0.417833      -1.062464       0.117161       0.027753      -0.023415       0.122658      -0.036683      -0.042210       0.052394      -0.016879       0.144590      -0.061743      -0.038604       0.100346              7.969706       7.342798      -0.464795      -0.561636       7.899803       1.308189       8.666517          -0.000002
          160              C       5.458998       5.530928       5.467666      -0.414444      29.060466 0.53168116E+03  0.13083818E+05                                 7.866155                            7.341359       0.287651       2.049876                    0.998021      32.224380      93.349357       0.654772       0.380131      -1.093817      -0.054877      -0.054789      -0.023970       0.081166       0.034178       0.021959       0.009577      -0.010541       0.027538      -0.041628      -0.002280       0.043908              8.113431       7.253000       0.636632       0.261931       8.286202       1.385020       8.801091          -0.000032
          161              C       6.360348       3.070048       3.789272       0.008887      25.200965 0.40431502E+03  0.93267861E+04                                 7.497244                            6.683166       0.054591       2.037494                    0.999007      27.044265      76.805883       0.640941       0.414263      -1.066466      -0.111334      -0.011705       0.038454       0.118368      -0.070156       0.013859      -0.025475      -0.002509      -0.113684      -0.056141      -0.038845       0.094986              7.961818       6.659340      -0.223183      -0.367218      10.024806      -0.701170       7.201309          -0.000013
          162              C       5.923592       1.791702       4.468496      -0.428379      30.117856 0.50389894E+03  0.12212433E+05                                 8.010952                            7.099492       0.444755       2.088233                    0.999282      32.256129      92.176810       0.673760       0.375096      -1.099486       0.032356       0.067621      -0.030873       0.081072       0.018986       0.003660      -0.018646      -0.014977      -0.065577      -0.032564      -0.002174       0.034739              8.485874       5.829224       0.162703      -0.329444      11.550307      -1.280622       8.078089           0.000009
          163              C      -0.343274      11.608436       4.384003       0.010757      25.312033 0.41306101E+03  0.95947942E+04                                 7.541712                            6.783583       0.015384       2.024575                    0.998614      27.273631      78.128025       0.631174       0.417768      -1.062543       0.117615      -0.027457       0.023278       0.123001       0.036092       0.042637       0.052115      -0.016627       0.145061      -0.061231      -0.039006       0.100238              7.957894       7.334429       0.465353       0.559597       7.888283       1.303564       8.650968          -0.000003
          164              C       0.569333      10.665710       3.637220      -0.415468      29.110780 0.53307981E+03  0.13127549E+05                                 7.878588                            7.354641       0.284686       2.048547                    0.997954      32.259355      93.499975       0.653661       0.380506      -1.093489      -0.054996       0.053944       0.024160       0.080735      -0.034175      -0.021906       0.009500      -0.010579       0.028365      -0.041749      -0.002057       0.043806              8.125705       7.264778      -0.639770      -0.266038       8.298474       1.387627       8.813862          -0.000032
          165              C       1.470717      13.126590       5.315615       0.009832      25.205684 0.40439066E+03  0.93294342E+04                                 7.499521                            6.684814       0.051409       2.036415                    0.998986      27.049038      76.835715       0.640683       0.414390      -1.066331      -0.110818       0.011598      -0.036956       0.117392       0.069887      -0.013271      -0.025742      -0.002373      -0.111723      -0.056533      -0.037821       0.094354              7.964310       6.660809       0.224112       0.370446      10.026948      -0.702829       7.205172          -0.000013
          166              C       1.033978      14.404935       4.636390      -0.430079      30.167458 0.50503552E+03  0.12246726E+05                                 8.019415                            7.107192       0.445951       2.088188                    0.999302      32.288883      92.292158       0.673446       0.375064      -1.099523       0.032286      -0.067766       0.030651       0.081080      -0.018689      -0.002639      -0.018361      -0.016830      -0.065822      -0.031724      -0.003384       0.035108              8.495116       5.832534      -0.165287       0.331480      11.562984      -1.285261       8.089831           0.000009
          167              O      -1.396995      12.468570      17.732859      -0.591858      41.153557 0.57956284E+03  0.14212336E+05                                 9.542116                            7.439552       0.270255       2.119533                    0.996652      28.594344      76.191509       0.697456       0.358116      -1.138420       0.013140       0.024860       0.029846       0.041006       0.032961       0.010898       0.041553       0.061224      -0.015363      -0.064058       0.003551       0.060507             11.672689       8.751488       5.469735       2.588526      16.485853       2.665661       9.780725           0.047327
          168              O      -0.038441      13.133119       1.282879      -0.553928      32.619109 0.48501002E+03  0.11347553E+05                                 8.041499                            6.767327       0.863165       2.321105                    0.997946      27.448856      70.864608       0.739332       0.354091      -1.144473      -0.007839       0.002569      -0.018589       0.020337      -0.067102      -0.035804      -0.041504       0.066586       0.114284      -0.113364       0.048592       0.064772              8.938709       5.786710      -0.621099       2.132120      10.420941      -3.712704      10.608476           0.011487
          169              O      -0.868246       9.834738       0.162613      -0.626268      46.849720 0.76618759E+03  0.20211458E+05                                10.445579                            8.652616      -0.212866       1.941684                    0.997276      30.570331      85.371375       0.633655       0.366430      -1.128293       0.048386      -0.014250       0.001574       0.050465       0.009914      -0.047013       0.024284       0.016924       0.036523      -0.054420      -0.002113       0.056533             12.379336      17.290771      -1.404852      -4.488809       9.300122      -0.046442      10.547115           0.056868
          170              O       0.120162       9.767405      16.513533      -0.576346      37.006000 0.56070090E+03  0.13611537E+05                                 8.845794                            7.344277       0.491276       2.203477                    0.995631      27.940622      73.631826       0.699410       0.360743      -1.138428       0.003993      -0.027260       0.020593       0.034396       0.055453       0.044878       0.000834      -0.110362       0.129800      -0.110966       0.038059       0.072907              9.953913       6.923695      -1.527137       0.688063       9.989024      -4.966830      12.949019           0.012524
          171              O      -2.839175      11.429030       1.815514      -0.552447      33.459577 0.50122857E+03  0.11852036E+05                                 8.220052                            6.892114       0.518255       2.215420                    0.997579      27.513677      71.967309       0.728868       0.355386      -1.140709      -0.015844      -0.020962       0.011801       0.028805       0.005946       0.009159      -0.037495       0.018253      -0.151395      -0.068450       0.032138       0.036312              9.362331       9.236168       3.641405      -3.397106       9.017332      -2.020592       9.833494           0.046885
          172              O       6.102606       9.465725       1.148126      -0.575941      41.379466 0.64166266E+03  0.16181735E+05                                 9.637128                            7.978572      -0.035532       2.025540                    0.995385      28.871725      78.663805       0.652849       0.372027      -1.124768      -0.025332       0.024162       0.024070       0.042484      -0.045063       0.063255       0.026494      -0.002877      -0.042935      -0.092866       0.025904       0.066962             11.094608       8.555280       0.007345      -1.918448       9.972907       4.720459      14.755638           0.036119
          173              O       3.240187      10.921529       7.644827      -0.568955      36.297525 0.55013171E+03  0.13337032E+05                                 8.751699                            7.271519       0.300134       2.135254                    0.997107      28.243494      75.214145       0.700969       0.360425      -1.134798       0.028241      -0.018850      -0.004459       0.034246      -0.038451       0.028437       0.050019       0.008820      -0.070602      -0.082054       0.027825       0.054228             10.115394       9.008726      -2.963857      -4.210714       9.663866       3.413744      11.673592           0.043716
          174              O       3.110302       8.692142       7.358933      -0.573614      42.678859 0.66610989E+03  0.16931685E+05                                 9.803264                            8.092756       0.022435       2.042234                    0.996651      28.848815      78.543555       0.653542       0.368704      -1.128914       0.001072       0.017667      -0.015801       0.023726       0.023922       0.054704      -0.037311       0.012154      -0.137835      -0.092596       0.034193       0.058403             11.325439       9.250488       2.381982      -3.162904      11.877813      -4.654713      12.848015           0.028975
          175              O       3.492638       2.926651       9.581800      -0.592321      41.197952 0.58031241E+03  0.14235939E+05                                 9.550620                            7.445814       0.271604       2.119677                    0.996567      28.607000      76.250100       0.696928       0.358256      -1.138259       0.012904      -0.024951      -0.029608       0.040813      -0.033313      -0.010993       0.041466       0.061878      -0.015454      -0.064286       0.003375       0.060911             11.683267       8.758437      -5.474352      -2.591316      16.501128       2.667886       9.790236           0.047378
          176              O       4.851192       3.063518       7.822008      -0.555218      32.644728 0.48549015E+03  0.11361633E+05                                 8.045344                            6.770466       0.856006       2.318950                    0.997940      27.461767      70.907554       0.739193       0.354069      -1.144488      -0.007368      -0.001825       0.017534       0.019106       0.066804       0.036134      -0.040780       0.066068       0.113454      -0.112665       0.047664       0.065001              8.942686       5.789456       0.621380      -2.133815      10.424290      -3.713860      10.614312           0.011464
          177              O       4.021433       6.361900       8.942273      -0.626182      46.847298 0.76610253E+03  0.20209103E+05                                10.446185                            8.653001      -0.218432       1.940142                    0.997249      30.568942      85.373470       0.633531       0.366503      -1.128211       0.048408       0.013315      -0.001831       0.050239      -0.010876       0.047321       0.023719       0.016418       0.037220      -0.054897      -0.001582       0.056479             12.379729      17.289088       1.403001       4.489905       9.299566      -0.047964      10.550532           0.056936
          178              O       5.009833       5.627816      10.801127      -0.576945      37.105645 0.56261438E+03  0.13671701E+05                                 8.867338                            7.361754       0.477981       2.199090                    0.995539      27.968243      73.778168       0.697768       0.361229      -1.137872       0.004031       0.026426      -0.020197       0.033504      -0.055509      -0.044789       0.001374      -0.109566       0.130274      -0.110650       0.037374       0.073275              9.978419       6.941963       1.531436      -0.688599      10.012418      -4.979142      12.980875           0.012533
          179              O       2.050481       4.767607       7.289372      -0.553106      33.463731 0.50130771E+03  0.11854173E+05                                 8.219883                            6.891928       0.511998       2.213144                    0.997543      27.520190      71.981121       0.729006       0.355311      -1.140789      -0.015684       0.020630      -0.012561       0.028798      -0.005368      -0.009157      -0.037900       0.017777      -0.149952      -0.068313       0.032796       0.035517              9.362149       9.236676      -3.641420       3.397218       9.016569      -2.020908       9.833203           0.046819
          180              O       1.212889       6.730913       7.956760      -0.575280      41.305084 0.64026608E+03  0.16136389E+05                                 9.622428                            7.967328      -0.029188       2.027708                    0.995482      28.848421      78.554449       0.653678       0.371789      -1.125041      -0.025016      -0.024794      -0.024732       0.043037       0.044335      -0.062912       0.027085      -0.003063      -0.042066      -0.092511       0.026552       0.065959             11.076089       8.540472      -0.007494       1.912526       9.958189       4.712815      14.729605           0.036022
          181              O       8.129847       5.275109       1.460060      -0.568638      36.239730 0.54911441E+03  0.13305334E+05                                 8.738966                            7.262330       0.302025       2.136081                    0.997088      28.229216      75.140084       0.701815       0.360181      -1.135066       0.027971       0.019096       0.004656       0.034186       0.038127      -0.028888       0.049707       0.008289      -0.072282      -0.082009       0.028064       0.053945             10.098616       8.993123       2.957671       4.200198       9.650097       3.407140      11.652628           0.043674
          182              O      -1.779408       7.504496       1.745953      -0.572153      42.627434 0.66513825E+03  0.16900994E+05                                 9.795700                            8.087342       0.021381       2.042361                    0.996568      28.829862      78.480693       0.653694       0.368749      -1.128868       0.001223      -0.018873       0.015898       0.024707      -0.023859      -0.054694      -0.036867       0.011742      -0.140026      -0.092677       0.034231       0.058446             11.315434       9.241424      -2.379429       3.158289      11.868067      -4.649317      12.836810           0.029045
          183              O       6.286808       3.327359       0.476914      -0.591940      41.155453 0.57961157E+03  0.14213800E+05                                 9.542317                            7.439804       0.270666       2.119639                    0.996645      28.595603      76.195053       0.697454       0.358111      -1.138427      -0.013147      -0.024917      -0.029816       0.041020       0.032901       0.010906       0.041568       0.061336      -0.015246      -0.064086       0.003600       0.060486             11.672821       8.751461       5.469516       2.588699      16.485915       2.665914       9.781088           0.047324
          184              O       4.928254       2.662810      16.926894      -0.553943      32.619072 0.48500797E+03  0.11347482E+05                                 8.041445                            6.767271       0.863221       2.321117                    0.997946      27.448972      70.864595       0.739343       0.354087      -1.144478       0.007843      -0.002569       0.018589       0.020339      -0.067105      -0.035802      -0.041506       0.066589       0.114300      -0.113370       0.048598       0.064772              8.938664       5.786601      -0.621105       2.132052      10.420950      -3.712757      10.608440           0.011483
          185              O       5.758059       5.961191      18.047160      -0.626233      46.847648 0.76613186E+03  0.20209674E+05                                10.445352                            8.652348      -0.213363       1.941550                    0.997285      30.569581      85.369361       0.633658       0.366434      -1.128287      -0.048384       0.014236      -0.001561       0.050459       0.009868      -0.047024       0.024266       0.016911       0.036438      -0.054390      -0.002146       0.056536             12.379126      17.290615      -1.405146      -4.488680       9.300026      -0.046400      10.546736           0.056872
          186              O       4.769651       6.028524       1.696240      -0.576343      37.006758 0.56071624E+03  0.13612021E+05                                 8.845964                            7.344420       0.491165       2.203440                    0.995632      27.940842      73.633029       0.699396       0.360747      -1.138423      -0.004002       0.027258      -0.020585       0.034391       0.055455       0.044882       0.000835      -0.110366       0.129798      -0.110970       0.038058       0.072912              9.954108       6.923858      -1.527129       0.687988       9.989176      -4.966891      12.949290           0.012526
          187              O       7.728988       4.366899      16.394259      -0.552408      33.457316 0.50119416E+03  0.11851020E+05                                 8.219719                            6.891911       0.518176       2.215418                    0.997580      27.512750      71.964287       0.728873       0.355389      -1.140706       0.015843       0.020945      -0.011779       0.028783       0.005954       0.009148      -0.037531       0.018264      -0.151335      -0.068462       0.032144       0.036318              9.361878       9.235829       3.641121      -3.396864       9.016886      -2.020169       9.832919           0.046885
          188              O      -1.212793       6.330204      17.061647      -0.575949      41.380060 0.64167631E+03  0.16182168E+05                                 9.637212                            7.978651      -0.035614       2.025507                    0.995383      28.872095      78.665061       0.652847       0.372027      -1.124768       0.025345      -0.024155      -0.024075       0.042490      -0.045071       0.063262       0.026498      -0.002886      -0.042926      -0.092878       0.025910       0.066969             11.094721       8.555410       0.007368      -1.918519       9.972864       4.720470      14.755888           0.036121
          189              O       1.649626       4.874400      10.564946      -0.568953      36.297363 0.55012892E+03  0.13336945E+05                                 8.751668                            7.271497       0.300141       2.135257                    0.997107      28.243443      75.213919       0.700970       0.360425      -1.134799      -0.028240       0.018850       0.004459       0.034245      -0.038452       0.028437       0.050019       0.008821      -0.070602      -0.082054       0.027826       0.054228             10.115352       9.008683      -2.963840      -4.210683       9.663840       3.413729      11.673532           0.043716
          190              O       1.779511       7.103787      10.850840      -0.573616      42.678869 0.66611025E+03  0.16931697E+05                                 9.803266                            8.092760       0.022433       2.042233                    0.996651      28.848816      78.543563       0.653542       0.368705      -1.128914      -0.001072      -0.017668       0.015801       0.023727       0.023922       0.054704      -0.037311       0.012155      -0.137834      -0.092595       0.034192       0.058403             11.325439       9.250490       2.381982      -3.162898      11.877818      -4.654711      12.848008           0.028975
          191              O       1.397175      12.869278       8.627973      -0.592323      41.198137 0.58031521E+03  0.14236027E+05                                 9.550655                            7.445837       0.271593       2.119674                    0.996567      28.607045      76.250320       0.696926       0.358257      -1.138258      -0.012904       0.024952       0.029609       0.040814      -0.033313      -0.010993       0.041465       0.061877      -0.015453      -0.064286       0.003374       0.060911             11.683314       8.758475      -5.474385      -2.591328      16.501195       2.667897       9.790272           0.047378
          192              O       0.038621      12.732411      10.387765      -0.555216      32.644794 0.48549138E+03  0.11361669E+05                                 8.045353                            6.770473       0.856010       2.318950                    0.997940      27.461800      70.907664       0.739193       0.354069      -1.144488       0.007368       0.001825      -0.017533       0.019106       0.066804       0.036134      -0.040780       0.066069       0.113455      -0.112666       0.047664       0.065002              8.942696       5.789464       0.621377      -2.133821      10.424295      -3.713865      10.614328           0.011464
          193              O       0.868380       9.434029       9.267500      -0.626183      46.847423 0.76610503E+03  0.20209187E+05                                10.446204                            8.653015      -0.218434       1.940140                    0.997249      30.568995      85.373678       0.633531       0.366503      -1.128211      -0.048409      -0.013316       0.001830       0.050240      -0.010875       0.047321       0.023719       0.016417       0.037220      -0.054896      -0.001582       0.056479             12.379753      17.289131       1.403005       4.489915       9.299577      -0.047963      10.550552           0.056936
          194              O      -0.120020      10.168113       7.408646      -0.576945      37.105710 0.56261569E+03  0.13671741E+05                                 8.867350                            7.361764       0.477978       2.199089                    0.995539      27.968268      73.778270       0.697768       0.361229      -1.137872      -0.004031      -0.026426       0.020197       0.033504      -0.055509      -0.044789       0.001373      -0.109567       0.130274      -0.110650       0.037375       0.073275              9.978430       6.941973       1.531436      -0.688598      10.012425      -4.979148      12.980892           0.012533
          195              O       2.839332      11.028322      10.920401      -0.553109      33.463915 0.50131095E+03  0.11854271E+05                                 8.219919                            6.891955       0.511986       2.213139                    0.997543      27.520248      71.981382       0.729003       0.355311      -1.140789       0.015685      -0.020629       0.012561       0.028799      -0.005369      -0.009157      -0.037900       0.017776      -0.149950      -0.068313       0.032796       0.035517              9.362196       9.236726      -3.641441       3.397246       9.016599      -2.020921       9.833263           0.046819
          196              O       3.676924       9.065016      10.253013      -0.575278      41.305135 0.64026688E+03  0.16136414E+05                                 9.622433                            7.967331      -0.029183       2.027709                    0.995482      28.848442      78.554517       0.653678       0.371788      -1.125042       0.025016       0.024793       0.024732       0.043037       0.044336      -0.062911       0.027085      -0.003063      -0.042066      -0.092511       0.026552       0.065959             11.076099       8.540478      -0.007496       1.912532       9.958192       4.712821      14.729626           0.036023
          197              O      -3.240034      10.520820      16.749713      -0.568659      36.242253 0.54914802E+03  0.13306371E+05                                 8.739422                            7.262589       0.301952       2.136051                    0.997090      28.229798      75.142612       0.701796       0.360184      -1.135061      -0.027972      -0.019106      -0.004661       0.034194       0.038130      -0.028888       0.049699       0.008307      -0.072263      -0.082003       0.028065       0.053939             10.099257       8.993594       2.958047       4.200555       9.650747       3.407701      11.653429           0.043673
          198              O       6.669221       8.291433      16.463820      -0.572150      42.627045 0.66512812E+03  0.16900660E+05                                 9.795615                            8.087261       0.021415       2.042374                    0.996569      28.829673      78.479828       0.653701       0.368747      -1.128870      -0.001218       0.018876      -0.015896       0.024708      -0.023860      -0.054690      -0.036864       0.011750      -0.140021      -0.092671       0.034225       0.058446             11.315322       9.241315      -2.379439       3.158212      11.868082      -4.649279      12.836570           0.029047
          199              N      -0.308357      11.826839      14.687457      -0.188032      25.426824 0.40771838E+03  0.93136367E+04                                 7.203400                            6.433277      -0.261269       1.986773                    0.995192      25.689126      69.835535       0.704387       0.380659      -1.102289      -0.035009       0.025604      -0.110341       0.118560      -0.019747       0.013383       0.028534       0.002056      -0.033478      -0.043315       0.013258       0.030057              7.690659       6.368287      -1.596129      -0.740494       8.535565       0.377218       8.168124          -0.000130
          200              N       4.581286       3.568382      12.627203      -0.190854      25.483852 0.40893261E+03  0.93478718E+04                                 7.212615                            6.441742      -0.258597       1.987195                    0.995079      25.721610      69.937186       0.704140       0.380528      -1.102437      -0.035097      -0.025939       0.110743       0.119032       0.020077      -0.014033       0.028228       0.001668      -0.030949      -0.043402       0.013671       0.029732              7.700585       6.375945       1.601834       0.742683       8.548030       0.378683       8.177781          -0.000129
          201              N       5.198170       3.969090       3.522316      -0.188031      25.426753 0.40771681E+03  0.93135866E+04                                 7.203372                            6.433254      -0.261244       1.986782                    0.995192      25.689054      69.835161       0.704391       0.380657      -1.102291       0.035010      -0.025604       0.110340       0.118559      -0.019748       0.013382       0.028535       0.002056      -0.033474      -0.043315       0.013257       0.030058              7.690629       6.368245      -1.596104      -0.740470       8.535554       0.377214       8.168088          -0.000130
          202              N       0.308527      12.227547       5.582570      -0.190854      25.483857 0.40893293E+03  0.93478811E+04                                 7.212616                            6.441746      -0.258600       1.987194                    0.995079      25.721622      69.937232       0.704139       0.380528      -1.102437       0.035097       0.025939      -0.110743       0.119031       0.020077      -0.014033       0.028228       0.001668      -0.030949      -0.043403       0.013671       0.029732              7.700581       6.375945       1.601825       0.742683       8.548017       0.378680       8.177782          -0.000129

******************************************************
Auxiliary information for the entire system
The total spin magnetic moment of the unit cell is   18.000006
The total net atomic charge of the unit cell is   0.000004
Accuracy of reproducing the electrostatic potential in the unit cell:
  The inner radius (bohr) =    5.0000
  The outer radius (bohr) =   12.0000
  Valid grid points have density less than (e/(bohr^3)) =    0.0001
  The number of valid grid points were=       111796
  The rms potential error without charges in kcal/mol is=      7.00669
  The rms potential error with partial charges in kcal/mol is=      0.64808
  The RRMSE value at monopole order=      0.09249
  The rms potential error with partial charges and cloud penetration in kcal/mol is=      0.63453
  The RRMSE value at monopole order with cloud penetration is=      0.09056
  The rms potential error with partial charges and atomic dipoles in kcal/mol is=      0.45788
  The RRMSE value at dipole order=      0.06535
  The rms potential error with partial charges, atomic dipoles and cloud penetration in kcal/mol is=      0.43572
  The RRMSE value at dipole order with cloud penetration=      0.06219

******************************************************
The electron densities and ab initio electrostatic potential were computed in VASP using the PBE functional and
projector augmented wave method. See the main text of the journal article for a description of computational details.
The atomic charges, dipoles, and quadrupoles were computed with the DDEC6 method as described in
(a) T. A. Manz and N. Gabaldon Limas, RSC Adv. 6 (2016) 47771-47801 DOI: 10.1039/c6ra04656h
(b) N. Gabaldon Limas and T. A. Manz, RSC Adv. 8 (2018) 2678-2707 DOI: 10.1039/c7ra11829e.
For each atom in the material, the electron cloud parameters were fit to the spherically averaged atom-in-material
electron density using radial positions for which this density was between 10^-4 and 10^-2 electrons per cubic bohr.
The polarizabilities, dispersion coefficients, and quantum Drude oscillator (QDO) parameters were fit using the MCLF method.
The magnetic structure of the system was optimized in VASP from the default ferromagnetic initial guess using spin polarization.
The atomic spin moments (ASMs) were computed on this optimized magnetic structure using the DDEC6 partition as inputs
to the method of T. A. Manz and D. S. Sholl, J. Chem. Theory Comput. 7 (2011) 4146-4164 DOI: 10.1021/ct200539n.
The RMSE and RRMSE were computed using a uniform grid with Ewald summation.
