# Supplementary material for: A collection of forcefield precursors for metal–organic frameworks
Source: RSC Adv. 2019 Nov 13;9(63):36492–507. doi: 10.1039/c9ra07327b (PMC9075174; doi:10.1039/c9ra07327b)
Supplement: RA-009-C9RA07327B-s5897 [file RA-009-C9RA07327B-s5897.xyz]

  202
jmolscript: load "" {1 1 1} spacegroup "x,y,z" unitcell [{      9.784400     0.000000     0.000000 }, {     -4.892152    16.630679     0.000000 }, {      0.000000    -0.830436    18.196661 }]
Zn    -2.933819    11.525488     0.063506     0.921347
Zn     1.958362     4.689973     9.034824     0.920658
Zn     7.826067     4.274755    18.133155     0.921347
Zn     2.933886    11.110270     9.161837     0.920658
Zn    -2.446076     8.315340     0.000000     1.028542
Zn     2.446124     7.900122     9.098331     1.028412
H     -3.284578    14.751601    16.904698     0.111928
H      3.714203    15.423720     1.594028     0.112954
H      4.982230     3.961243    12.102599     0.119375
H      6.126026     3.770028    14.106052     0.113745
H      4.834495     7.425683    15.194212     0.113754
H      3.730815     7.630784    13.178022     0.118364
H      4.283635     8.356670     1.426618     0.112625
H      2.481351     8.699738    16.211405     0.109948
H      1.607580     0.633424    10.390293     0.113187
H      8.606362     0.791741     7.504303     0.126100
H      0.090051    11.423782    15.192392     0.120195
H      1.233848    11.614997    13.188940     0.112669
H     -0.057703     7.959342    12.100780     0.113908
H     -1.161384     7.754241    14.116970     0.117243
H     -0.608566     7.858791     7.671712     0.111899
H      7.373545     6.685287    11.083586     0.110365
H      8.176826     1.048642     1.291963     0.111928
H      1.178045     0.376523    16.602633     0.112954
H     -0.089982    11.839000     6.094062     0.119375
H     -1.233778    12.030215     4.090609     0.113745
H      0.057753     8.374560     3.002449     0.113753
H      1.161433     8.169459     5.018639     0.118363
H      0.608613     7.443573    16.770043     0.112625
H      2.410897     7.100505     1.985256     0.109948
H      3.284668    15.166819     7.806368     0.113187
H     -3.714114    15.008502    10.692358     0.126099
H      4.802197     4.376461     3.004269     0.120196
H      3.658400     4.185246     5.007721     0.112669
H      4.949951     7.840901     6.095881     0.113908
H      6.053632     8.046002     4.079691     0.117243
H      5.500814     7.941452    10.524949     0.111899
H     -2.481297     9.114956     7.113075     0.110364
H      5.470492    11.172827    15.225146     0.315100
H      4.570331    12.304871    15.126884     0.313990
H      3.757242    10.730778    13.760315     0.100050
H      4.268970    11.918737    12.874138     0.104446
H      5.801200     9.598786    13.347251     0.153843
H      4.983225     9.835195    12.029813     0.182278
H      6.206278    10.754393    12.368270     0.159588
H     -2.990073    12.947156    15.265179     0.108453
H     -2.781668    12.279516    13.860397     0.105529
H      5.259159    14.455250    14.288018     0.151985
H     -3.103568    14.601063    13.643856     0.168730
H     -4.232690    13.817379    12.886875     0.162705
H      0.578272     4.212198    12.069845     0.315689
H     -0.321896     3.080154    12.168107     0.312387
H     -1.134975     4.654247    13.534676     0.099120
H     -0.623254     3.466288    14.420854     0.103765
H      0.908989     5.786239    13.947741     0.152620
H      0.091013     5.549830    15.265179     0.183061
H      1.314060     4.630632    14.926721     0.159770
H      1.902096     2.437869    12.029813     0.108475
H      2.110506     3.105509    13.434595     0.105224
H      0.366919     0.929775    13.006973     0.152552
H      1.788592     0.783962    13.651135     0.169338
H      0.659475     1.567646    14.408116     0.163462
H     -0.578244     4.627416     2.971515     0.315100
H      0.321917     3.495372     3.069777     0.313990
H      1.135006     5.069465     4.436346     0.100050
H      0.623278     3.881506     5.322523     0.104446
H     -0.908952     6.201457     4.849410     0.153843
H     -0.090977     5.965048     6.166848     0.182278
H     -1.314030     5.045850     5.828391     0.159588
H      7.882321     2.853087     2.931482     0.108453
H      7.673916     3.520727     4.336264     0.105529
H     -0.366911     1.344993     3.908643     0.151985
H      7.995816     1.199180     4.552805     0.168730
H     -0.659462     1.982864     5.309786     0.162705
H      4.313976    11.588045     6.126816     0.315689
H      5.214144    12.720089     6.028554     0.312387
H      6.027223    11.145996     4.661985     0.099120
H      5.515502    12.333955     3.775807     0.103765
H      3.983259    10.014004     4.248920     0.152620
H      4.801235    10.250413     2.931482     0.183061
H      3.578188    11.169611     3.269940     0.159770
H      2.990152    13.362374     6.166848     0.108475
H      2.781742    12.694734     4.762066     0.105224
H      4.525329    14.870468     5.189688     0.152552
H      3.103656    15.016281     4.545526     0.169338
H      4.232773    14.232597     3.788545     0.163463
C      5.440753    13.806007     0.388863     0.558403
C      5.148791    15.271664     0.173960    -0.016886
C     -3.932011    15.170991    17.422939    -0.125522
C      4.186302    15.904284     0.954051    -0.123502
C      3.469567     5.945568    11.163470     0.589020
C      4.229815     5.818004    12.442695    -0.021974
C      4.954737     4.655703    12.722923    -0.122634
C      5.578007     5.565747    14.865398    -0.018318
C      5.632503     4.538296    13.925359    -0.129034
C      4.863162     6.733103    14.576435    -0.095055
C      4.200464     6.852306    13.371088    -0.110560
C      6.255087     5.429521    16.188659     0.599806
C      4.761802     9.067479    17.504278     0.598326
C      3.573485     8.230420    17.865846    -0.016346
C      3.548924     8.337768     0.856881    -0.092954
C      2.465303     8.211883    17.003870    -0.112153
C      0.548522     2.409454     8.709468     0.559173
C      0.256551     0.943797     8.924370    -0.019262
C      0.960145     0.214034     9.872053    -0.127792
C      9.078458     0.311177     8.144280    -0.134230
C     -1.422622     9.439457    16.131522     0.588704
C     -0.662374     9.567021    14.852297    -0.021589
C      0.062555    10.729322    14.572068    -0.125390
C      0.685819     9.819278    12.429593    -0.018430
C      0.740321    10.846729    13.369633    -0.126364
C     -0.029033     8.651922    12.718556    -0.096225
C     -0.691731     8.532719    13.923903    -0.108136
C      1.362899     9.955504    11.106332     0.600336
C     -0.130407     6.317546     9.790713     0.599232
C     -1.318720     7.154605     9.429146    -0.016873
C     -1.343276     7.877693     8.241450    -0.091902
C      7.357499     7.173142    10.291122    -0.112462
C     -0.548505     1.994236    17.807798     0.558403
C     -0.256543     0.528579    18.022701    -0.016886
C      8.824259     0.629252     0.773722    -0.125521
C      0.705946    -0.104041    17.242610    -0.123501
C      1.422681     9.854675     7.033191     0.589020
C      0.662433     9.982239     5.753966    -0.021974
C     -0.062489    11.144540     5.473738    -0.122634
C     -0.685759    10.234496     3.331263    -0.018317
C     -0.740255    11.261947     4.271302    -0.129034
C      0.029086     9.067140     3.620226    -0.095055
C      0.691784     8.947937     4.825573    -0.110560
C     -1.362839    10.370722     2.008002     0.599806
C      0.130446     6.732764     0.692383     0.598326
C      1.318763     7.569823     0.330815    -0.016346
C      1.343324     7.462475    17.339780    -0.092954
C      2.426945     7.588360     1.192791    -0.112154
C      4.343726    13.390789     9.487193     0.559173
C      4.635697    14.856446     9.272291    -0.019262
C      3.932103    15.586209     8.324608    -0.127791
C     -4.186210    15.489066    10.052381    -0.134229
C      6.314870     6.360786     2.065139     0.588704
C      5.554622     6.233222     3.344364    -0.021589
C      4.829693     5.070921     3.624593    -0.125390
C      4.206429     5.980965     5.767068    -0.018430
C      4.151927     4.953514     4.827028    -0.126364
C      4.921281     7.148321     5.478105    -0.096225
C      5.583979     7.267524     4.272758    -0.108136
C      3.529349     5.844739     7.090329     0.600336
C      5.022655     9.482697     8.405948     0.599232
C      6.210968     8.645638     8.767515    -0.016873
C      6.235524     7.922550     9.955211    -0.091902
C     -2.465251     8.627101     7.905539    -0.112462
C      4.549780    11.214232    13.479723     0.010672
C      5.469511    10.263852    12.738573    -0.467055
C     -3.425480    12.736046    14.424857     0.008326
C     -3.861860    14.020509    13.749033    -0.481945
C     -0.342440     4.170793    13.815269     0.012241
C      0.577296     5.121173    14.556419    -0.466936
C      1.466691     2.648979    12.870134     0.010357
C      1.030303     1.364516    13.545958    -0.484798
C      0.342468     4.586011     4.716938     0.010672
C     -0.577263     5.536391     5.458088    -0.467055
C      8.317728     3.064197     3.771804     0.008326
C      8.754108     1.779734     4.447628    -0.481945
C      5.234688    11.629450     4.381392     0.012241
C      4.314952    10.679070     3.640242    -0.466936
C      3.425557    13.151264     5.326527     0.010357
C      3.861945    14.435727     4.650703    -0.484798
O      6.092473     6.340385    17.037716    -0.567346
O     -3.504147    12.462198    17.750661    -0.588144
O      4.907698    13.178961     1.308704    -0.557199
O      3.252252     4.876367    10.518762    -0.559264
O      3.105493     7.106145    10.833564    -0.558442
O      6.945373     4.374441    16.378815    -0.553335
O      5.763236     9.873344     0.144845    -0.608923
O      4.740768     9.769565    16.492544    -0.570799
O      1.200280     9.044640    10.257276    -0.567651
O      1.388025     2.922827     9.544331    -0.587298
O      0.015469     3.036500     7.789627    -0.557751
O     -1.639931    10.508658    16.776230    -0.559454
O     -1.786703     8.278880    16.461427    -0.558566
O      2.053192    11.010584    10.916177    -0.553423
O      0.871027     6.342117     8.953485    -0.609427
O     -0.151445     5.615460    10.802448    -0.571473
O     -1.200225     9.459858     1.158945    -0.567346
O      8.396395     3.338045     0.446000    -0.588144
O     -0.015450     2.621282    16.887957    -0.557199
O      1.639996    10.923876     7.677899    -0.559264
O      1.786755     8.694098     7.363097    -0.558442
O     -2.053125    11.425802     1.817846    -0.553335
O     -0.870988     5.926899    18.051816    -0.608922
O      0.151480     6.030678     1.704117    -0.570799
O      3.691968     6.755603     7.939385    -0.567651
O      3.504223    12.877416     8.652330    -0.587298
O      4.876779    12.763743    10.407034    -0.557751
O      6.532179     5.291585     1.420431    -0.559454
O      6.678951     7.521363     1.735234    -0.558565
O      2.839056     4.789659     7.280484    -0.553423
O      4.021221     9.458126     9.243176    -0.609427
O      5.043693    10.184783     7.394213    -0.571473
N      5.196140    11.833905    14.681976    -0.241657
N      0.303915     3.551120    12.613016    -0.241022
N     -0.303892     3.966338     3.514685    -0.241657
N      4.588333    12.249123     5.583645    -0.241022

The following XYZ coordinates are in angstroms. Other properties are in atomic units.
The sperically averaged electron density of each atom fit to a function of the form exp(a - br)
eigen_1, eigen_2 and eigen_3 are the three eigenvalues of traceless quadrupole moment tensor
  atom number  atomic symbol              X              Y              Z     net charge C6 coefficient C8 coefficient C10 coefficient fluctuating dipole atomic polarizability isotropic forcefield polarizability              a              b squared Pearson coefficient          <r^3>          <r^4>         wp_QDO          m_QDO          q_QDO       dipole_x       dipole_y       dipole_z         dipole            Qxy            Qxz            Qyz     Q(x^2-y^2)  Q(3z^2 - R^2)        eigen_1        eigen_2        eigen_3 static polarizability      alpha(xx)      alpha(xy)      alpha(xz)      alpha(yy)      alpha(yz)      alpha(zz) atomic spin moment
            1             Zn      -2.933819      11.525488       0.063506       0.921347      89.088519 0.18487629E+04  0.58932298E+05                                16.766218                           14.370251      -0.042515       1.855970                    0.998831      46.310795     128.511094       0.458728       0.418869      -1.125451       0.015728       0.029394       0.011568       0.035287       0.044146      -0.017304      -0.010312       0.017335      -0.033701      -0.039753      -0.016719       0.056472             19.865221      17.719980      -4.554102       1.185687      23.707044      -0.255141      18.168641           0.000001
            2             Zn       1.958362       4.689973       9.034824       0.920658      89.185520 0.18511622E+04  0.59030470E+05                                16.779759                           14.380822      -0.044531       1.855160                    0.998850      46.339843     128.633540       0.458480       0.418942      -1.125354       0.015783      -0.028929      -0.012004       0.035072      -0.044075       0.016583      -0.009447       0.018609      -0.032228      -0.040055      -0.015703       0.055758             19.884063      17.735693       4.562381      -1.187966      23.742276      -0.252466      18.174219           0.000000
            3             Zn       7.826067       4.274755      18.133155       0.921347      89.088513 0.18487628E+04  0.58932293E+05                                16.766218                           14.370250      -0.042515       1.855970                    0.998831      46.310793     128.511087       0.458728       0.418869      -1.125451      -0.015728      -0.029394      -0.011568       0.035287       0.044146      -0.017304      -0.010312       0.017335      -0.033701      -0.039753      -0.016719       0.056472             19.865221      17.719980      -4.554102       1.185687      23.707042      -0.255140      18.168640           0.000001
            4             Zn       2.933886      11.110270       9.161837       0.920658      89.185559 0.18511632E+04  0.59030511E+05                                16.779765                           14.380827      -0.044532       1.855159                    0.998850      46.339854     128.633590       0.458480       0.418942      -1.125354      -0.015783       0.028929       0.012004       0.035072      -0.044075       0.016583      -0.009447       0.018609      -0.032228      -0.040055      -0.015703       0.055758             19.884070      17.735698       4.562384      -1.187966      23.742287      -0.252464      18.174225           0.000000
            5             Zn      -2.446076       8.315340       0.000000       1.028542      72.618137 0.13164619E+04  0.38934285E+05                                16.087904                           13.347935       0.082307       1.908617                    0.998530      44.456242     122.751901       0.408067       0.507518      -1.062096      -0.000000       0.000000       0.000000       0.000000      -0.018534      -0.006480       0.040512       0.137965       0.085618      -0.098000       0.035102       0.062898             19.649917      19.160357       1.138365       0.957977      17.210447      -2.328420      22.578948           0.000006
            6             Zn       2.446124       7.900122       9.098331       1.028412      72.598061 0.13161495E+04  0.38924208E+05                                16.087331                           13.348251       0.076875       1.907174                    0.998569      44.458481     122.771901       0.407959       0.507662      -1.061980       0.000000       0.000000       0.000000       0.000000       0.017941       0.006771       0.040337       0.138019       0.083987      -0.097596       0.034611       0.062985             19.647866      19.162298      -1.132642      -0.959650      17.213409      -2.325446      22.567891           0.000005
            7              H      -3.284578      14.751601      16.904698       0.111928       1.166789 0.84002728E+01  0.82525283E+02                                 1.753189                            1.635246      -0.985796       2.407556                    0.998019       3.388574       9.139765       0.522286       1.193725      -0.729713       0.030334      -0.013778      -0.019007       0.038357      -0.001858      -0.016799      -0.001659       0.006366       0.000811      -0.015694      -0.002824       0.018518              1.806046       1.676427      -0.352078      -0.334340       1.975488       0.315867       1.766224          -0.000001
            8              H       3.714203      15.423720       1.594028       0.112954       1.182872 0.86019896E+01  0.85013507E+02                                 1.764819                            1.651801      -1.067107       2.368435                    0.997555       3.436681       9.298589       0.521038       1.189454      -0.730335      -0.022365      -0.017159       0.023338       0.036596      -0.000361      -0.015563      -0.002164       0.007801      -0.005637      -0.014752      -0.002707       0.017459              1.801032       1.519838       0.170359      -0.308152       1.956781      -0.409574       1.926475          -0.000001
            9              H       4.982230       3.961243      12.102599       0.119375       1.118218 0.82094500E+01  0.79413815E+02                                 1.642935                            1.571540      -1.021261       2.395479                    0.998259       3.211135       8.326198       0.561249       1.128153      -0.747313       0.003672      -0.030172      -0.026176       0.040112      -0.009789       0.002063       0.006841      -0.024429       0.000038      -0.016785      -0.000814       0.017599              1.655977       1.463791       0.013114       0.087694       1.735961       0.363643       1.768178          -0.000001
           10              H       6.126026       3.770028      14.106052       0.113745       1.178641 0.86448382E+01  0.84865424E+02                                 1.709241                            1.617141      -1.062605       2.370619                    0.997572       3.325712       8.738172       0.549999       1.134411      -0.744939       0.017718      -0.033475       0.005634       0.038292      -0.011379       0.002568       0.007473      -0.023491      -0.009072      -0.016929      -0.002572       0.019501              1.736178       1.806934      -0.393269       0.192907       1.880649      -0.133422       1.520952          -0.000001
           11              H       4.834495       7.425683      15.194212       0.113754       0.957565 0.68815442E+01  0.66220630E+02                                 1.698297                            1.603872      -1.351055       2.238370                    0.993263       3.844671      11.289016       0.454060       1.401797      -0.680834      -0.001260       0.028754       0.024576       0.037847      -0.005685       0.005234       0.004717      -0.010245      -0.001517      -0.011555       0.002901       0.008653              1.744631       1.435209      -0.032290       0.031882       1.774736       0.456270       2.023949          -0.000001
           12              H       3.730815       7.630784      13.178022       0.118364       0.924528 0.67348433E+01  0.63798585E+02                                 1.606869                            1.549004      -0.949338       2.431455                    0.998470       3.482036       9.807776       0.483964       1.336008      -0.696217      -0.018018       0.033103      -0.005908       0.038149      -0.010078       0.003810       0.004675      -0.018850      -0.009649      -0.014737      -0.001096       0.015833              1.622858       1.566145      -0.262691       0.136042       1.794010      -0.139619       1.508420          -0.000001
           13              H       4.283635       8.356670       1.426618       0.112625       0.955735 0.67641529E+01  0.64955121E+02                                 1.713779                            1.603219      -1.300802       2.260083                    0.993838       3.853718      11.385738       0.447613       1.424963      -0.676551       0.029400      -0.001296       0.020585       0.035914       0.003993       0.005369      -0.004410       0.006886       0.016570      -0.010570       0.001390       0.009179              1.796631       2.165288       0.043264       0.461733       1.392693      -0.017205       1.831912          -0.000001
           14              H       2.481351       8.699738      16.211405       0.109948       1.054779 0.78490555E+01  0.77028134E+02                                 1.730810                            1.653056      -1.074379       2.362799                    0.997295       3.630774      10.309772       0.478063       1.305536      -0.702301      -0.001621       0.017330      -0.032293       0.036685       0.000955       0.004582      -0.005887       0.006912       0.035251      -0.011387      -0.002956       0.014343              1.760258       1.606224       0.081440      -0.027589       1.569314      -0.391081       2.105236          -0.000001
           15              H       1.607580       0.633424      10.390293       0.113187       1.163860 0.83768006E+01  0.82242085E+02                                 1.750184                            1.633135      -0.984487       2.408360                    0.998061       3.385471       9.130269       0.522508       1.193981      -0.729630       0.029985       0.013621       0.019049       0.038046       0.001655       0.016799      -0.001623       0.006957       0.001165      -0.015479      -0.003220       0.018699              1.802631       1.672975       0.350613       0.332524       1.972542       0.314313       1.762376          -0.000001
           16              H       8.606362       0.791741       7.504303       0.126100       1.181567 0.86410825E+01  0.86201549E+02                                 1.836557                            1.713148      -1.543266       2.191458                    0.994839       3.415115       9.535841       0.482066       1.273658      -0.712082      -0.019378       0.013912      -0.019537       0.030834       0.001110       0.014440      -0.001252       0.008554      -0.008740      -0.013914      -0.002571       0.016485              1.876774       1.576427      -0.182314       0.329365       2.043970      -0.438529       2.009924          -0.000001
           17              H       0.090051      11.423782      15.192392       0.120195       1.110306 0.81372920E+01  0.78531496E+02                                 1.634074                            1.563760      -1.006914       2.402213                    0.998426       3.201023       8.286548       0.563184       1.126916      -0.747621       0.003717       0.029836       0.025869       0.039663       0.009718      -0.002111       0.007034      -0.024633      -0.000153      -0.016841      -0.000926       0.017767              1.646851       1.456854      -0.013008      -0.086902       1.725802       0.359710       1.757896          -0.000002
           18              H       1.233848      11.614997      13.188940       0.112669       1.186041 0.87105302E+01  0.85676070E+02                                 1.716788                            1.623541      -1.069081       2.367290                    0.997573       3.335338       8.773214       0.548754       1.134784      -0.744846       0.017997       0.033887      -0.005595       0.038775       0.011384      -0.002608       0.007591      -0.023631      -0.008753      -0.017061      -0.002502       0.019562              1.744151       1.815347       0.396776      -0.194509       1.890101      -0.134716       1.527005          -0.000001
           19              H      -0.057703       7.959342      12.100780       0.113908       0.954769 0.68586442E+01  0.65957275E+02                                 1.696611                            1.602540      -1.345977       2.241150                    0.993386       3.839907      11.278048       0.453598       1.404141      -0.680426      -0.001166      -0.028671      -0.024825       0.037943       0.005652      -0.005365       0.004614      -0.010218      -0.001873      -0.011580       0.002992       0.008589              1.742780       1.434146       0.032268      -0.031857       1.772825       0.455140       2.021370          -0.000001
           20              H      -1.161384       7.754241      14.116970       0.117243       0.924055 0.67318332E+01  0.63782673E+02                                 1.608735                            1.550599      -0.961654       2.426806                    0.998294       3.484582       9.825842       0.482658       1.339359      -0.695565      -0.018135      -0.033325       0.006100       0.038428       0.010015      -0.003811       0.004735      -0.019230      -0.009237      -0.014845      -0.001034       0.015879              1.624792       1.567960       0.263543      -0.136442       1.796474      -0.140088       1.509943          -0.000001
           21              H      -0.608566       7.858791       7.671712       0.111899       0.964662 0.68379293E+01  0.65795906E+02                                 1.718345                            1.607098      -1.305947       2.255991                    0.993786       3.867339      11.411408       0.449408       1.416417      -0.678043       0.029372       0.001275      -0.020963       0.036108      -0.004044      -0.005414      -0.004471       0.006959       0.016207      -0.010641       0.001483       0.009158              1.801680       2.172237      -0.043482      -0.463987       1.395850      -0.017291       1.836953          -0.000001
           22              H       7.373545       6.685287      11.083586       0.110365       1.055188 0.78524841E+01  0.77060401E+02                                 1.730125                            1.652500      -1.074574       2.362401                    0.997276       3.630655      10.305063       0.478602       1.304089      -0.702585      -0.002028      -0.017374       0.032311       0.036742      -0.001123      -0.004353      -0.005900       0.007186       0.035048      -0.011522      -0.002649       0.014171              1.759478       1.605655      -0.081429       0.027554       1.568750      -0.390745       2.104027          -0.000001
           23              H       8.176826       1.048642       1.291963       0.111928       1.166790 0.84002805E+01  0.82525374E+02                                 1.753190                            1.635247      -0.985796       2.407555                    0.998019       3.388575       9.139767       0.522286       1.193724      -0.729713      -0.030334       0.013778       0.019007       0.038357      -0.001858      -0.016799      -0.001659       0.006366       0.000811      -0.015694      -0.002824       0.018518              1.806047       1.676427      -0.352079      -0.334340       1.975488       0.315868       1.766224          -0.000001
           24              H       1.178045       0.376523      16.602633       0.112954       1.182874 0.86020021E+01  0.85013668E+02                                 1.764821                            1.651803      -1.067109       2.368434                    0.997555       3.436683       9.298599       0.521037       1.189455      -0.730335       0.022365       0.017159      -0.023338       0.036596      -0.000361      -0.015563      -0.002165       0.007801      -0.005637      -0.014752      -0.002707       0.017459              1.801034       1.519840       0.170359      -0.308153       1.956784      -0.409575       1.926477          -0.000001
           25              H      -0.089982      11.839000       6.094062       0.119375       1.118220 0.82094624E+01  0.79413970E+02                                 1.642937                            1.571542      -1.021261       2.395479                    0.998259       3.211137       8.326207       0.561249       1.128154      -0.747313      -0.003671       0.030172       0.026176       0.040112      -0.009788       0.002064       0.006841      -0.024429       0.000038      -0.016785      -0.000814       0.017599              1.655978       1.463793       0.013114       0.087694       1.735963       0.363643       1.768180          -0.000001
           26              H      -1.233778      12.030215       4.090609       0.113745       1.178642 0.86448440E+01  0.84865497E+02                                 1.709242                            1.617142      -1.062604       2.370619                    0.997572       3.325713       8.738176       0.549999       1.134411      -0.744939      -0.017718       0.033475      -0.005634       0.038292      -0.011379       0.002568       0.007472      -0.023491      -0.009072      -0.016929      -0.002572       0.019501              1.736179       1.806935      -0.393269       0.192907       1.880650      -0.133422       1.520952          -0.000001
           27              H       0.057753       8.374560       3.002449       0.113753       0.957566 0.68815531E+01  0.66220739E+02                                 1.698298                            1.603874      -1.351056       2.238369                    0.993263       3.844674      11.289027       0.454060       1.401797      -0.680834       0.001260      -0.028754      -0.024576       0.037847      -0.005685       0.005234       0.004717      -0.010245      -0.001517      -0.011555       0.002901       0.008653              1.744633       1.435210      -0.032290       0.031882       1.774737       0.456270       2.023951          -0.000001
           28              H       1.161433       8.169459       5.018639       0.118363       0.924529 0.67348496E+01  0.63798669E+02                                 1.606871                            1.549006      -0.949340       2.431454                    0.998470       3.482039       9.807791       0.483964       1.336010      -0.696216       0.018018      -0.033103       0.005908       0.038149      -0.010077       0.003810       0.004675      -0.018850      -0.009649      -0.014737      -0.001096       0.015833              1.622860       1.566146      -0.262692       0.136043       1.794012      -0.139619       1.508422          -0.000001
           29              H       0.608613       7.443573      16.770043       0.112625       0.955735 0.67641471E+01  0.64955050E+02                                 1.713778                            1.603219      -1.300801       2.260084                    0.993838       3.853716      11.385730       0.447613       1.424963      -0.676551      -0.029401       0.001296      -0.020585       0.035914       0.003993       0.005369      -0.004410       0.006886       0.016570      -0.010569       0.001390       0.009179              1.796630       2.165287       0.043264       0.461733       1.392693      -0.017205       1.831912          -0.000001
           30              H       2.410897       7.100505       1.985256       0.109948       1.054779 0.78490598E+01  0.77028185E+02                                 1.730810                            1.653056      -1.074380       2.362798                    0.997295       3.630775      10.309775       0.478063       1.305536      -0.702301       0.001621      -0.017330       0.032293       0.036685       0.000955       0.004582      -0.005887       0.006912       0.035250      -0.011387      -0.002956       0.014343              1.760259       1.606224       0.081440      -0.027589       1.569315      -0.391081       2.105237          -0.000001
           31              H       3.284668      15.166819       7.806368       0.113187       1.163861 0.83768102E+01  0.82242210E+02                                 1.750186                            1.633137      -0.984488       2.408359                    0.998061       3.385472       9.130276       0.522507       1.193982      -0.729630      -0.029985      -0.013621      -0.019049       0.038046       0.001655       0.016799      -0.001623       0.006957       0.001165      -0.015479      -0.003220       0.018699              1.802633       1.672977       0.350614       0.332524       1.972545       0.314314       1.762378          -0.000001
           32              H      -3.714114      15.008502      10.692358       0.126099       1.181569 0.86411003E+01  0.86201759E+02                                 1.836558                            1.713149      -1.543267       2.191457                    0.994839       3.415118       9.535847       0.482066       1.273657      -0.712083       0.019378      -0.013912       0.019537       0.030834       0.001110       0.014441      -0.001252       0.008554      -0.008740      -0.013914      -0.002571       0.016485              1.876775       1.576428      -0.182314       0.329365       2.043972      -0.438530       2.009925          -0.000001
           33              H       4.802197       4.376461       3.004269       0.120196       1.110304 0.81372731E+01  0.78531263E+02                                 1.634071                            1.563758      -1.006912       2.402214                    0.998426       3.201020       8.286536       0.563185       1.126915      -0.747621      -0.003717      -0.029836      -0.025869       0.039663       0.009718      -0.002111       0.007034      -0.024633      -0.000154      -0.016841      -0.000926       0.017767              1.646848       1.456852      -0.013008      -0.086902       1.725799       0.359709       1.757893          -0.000001
           34              H       3.658400       4.185246       5.007721       0.112669       1.186041 0.87105243E+01  0.85675997E+02                                 1.716788                            1.623540      -1.069081       2.367290                    0.997573       3.335337       8.773210       0.548755       1.134784      -0.744846      -0.017997      -0.033887       0.005595       0.038775       0.011384      -0.002608       0.007591      -0.023631      -0.008753      -0.017061      -0.002502       0.019562              1.744150       1.815347       0.396776      -0.194509       1.890100      -0.134716       1.527004          -0.000001
           35              H       4.949951       7.840901       6.095881       0.113908       0.954769 0.68586394E+01  0.65957225E+02                                 1.696611                            1.602540      -1.345979       2.241150                    0.993386       3.839907      11.278052       0.453597       1.404143      -0.680425       0.001166       0.028671       0.024825       0.037943       0.005652      -0.005365       0.004614      -0.010218      -0.001873      -0.011580       0.002992       0.008589              1.742780       1.434146       0.032268      -0.031857       1.772825       0.455140       2.021370          -0.000001
           36              H       6.053632       8.046002       4.079691       0.117243       0.924056 0.67318361E+01  0.63782708E+02                                 1.608735                            1.550599      -0.961654       2.426806                    0.998294       3.484583       9.825845       0.482658       1.339358      -0.695566       0.018135       0.033325      -0.006100       0.038428       0.010015      -0.003811       0.004735      -0.019230      -0.009237      -0.014845      -0.001034       0.015879              1.624793       1.567960       0.263543      -0.136442       1.796474      -0.140088       1.509944          -0.000001
           37              H       5.500814       7.941452      10.524949       0.111899       0.964663 0.68379305E+01  0.65795919E+02                                 1.718345                            1.607098      -1.305947       2.255991                    0.993786       3.867339      11.411408       0.449408       1.416417      -0.678043      -0.029372      -0.001275       0.020963       0.036108      -0.004044      -0.005414      -0.004471       0.006959       0.016207      -0.010641       0.001483       0.009158              1.801680       2.172237      -0.043482      -0.463987       1.395850      -0.017291       1.836953          -0.000001
           38              H      -2.481297       9.114956       7.113075       0.110364       1.055188 0.78524840E+01  0.77060402E+02                                 1.730126                            1.652501      -1.074574       2.362401                    0.997276       3.630655      10.305064       0.478602       1.304090      -0.702585       0.002028       0.017374      -0.032311       0.036742      -0.001123      -0.004353      -0.005900       0.007186       0.035048      -0.011522      -0.002649       0.014171              1.759478       1.605656      -0.081429       0.027554       1.568751      -0.390745       2.104028          -0.000001
           39              H       5.470492      11.172827      15.225146       0.315100       0.524005 0.32807521E+01  0.26664695E+02                                 1.231476                            1.182689      -1.224601       2.414237                    0.998881       2.756136       7.844493       0.471351       1.598817      -0.648155       0.013493      -0.019107       0.008314       0.024824      -0.005406       0.001328       0.004991       0.005832      -0.017693      -0.009760       0.000516       0.009244              1.263003       1.051639      -0.074219       0.081301       1.407727      -0.300868       1.329642          -0.000001
           40              H       4.570331      12.304871      15.126884       0.313990       0.580368 0.38582623E+01  0.31716335E+02                                 1.202254                            1.196027      -0.990113       2.558972                    0.999488       2.292690       5.965763       0.535912       1.390342      -0.691074      -0.029153       0.020632       0.017113       0.039603      -0.008302      -0.009172       0.005300       0.013424      -0.012097      -0.009688      -0.008117       0.017805              1.198295       1.193290      -0.129152      -0.137414       1.228595       0.131905       1.172999           0.000001
           41              H       3.757242      10.730778      13.760315       0.100050       1.006176 0.74917404E+01  0.72230800E+02                                 1.648689                            1.589004      -0.707084       2.529692                    0.999292       3.484558       9.614990       0.502653       1.263858      -0.712327      -0.027945      -0.030107      -0.000218       0.041078       0.010489      -0.002806       0.006007      -0.000118      -0.003784      -0.013172       0.001581       0.011591              1.678831       2.012651       0.402783      -0.167803       1.585053      -0.116091       1.438788           0.000002
           42              H       4.268970      11.918737      12.874138       0.104446       1.142318 0.89006852E+01  0.89356563E+02                                 1.777423                            1.719651      -0.930181       2.426965                    0.997163       3.581812       9.998604       0.489683       1.245915      -0.716769      -0.007338       0.018885      -0.034973       0.040418      -0.007263       0.006031      -0.000020      -0.013604       0.008323      -0.013273       0.003629       0.009643              1.798666       1.534431      -0.094138       0.207343       1.975410      -0.412086       1.886158           0.000002
           43              H       5.801200       9.598786      13.347251       0.153843       0.851847 0.62612624E+01  0.58225275E+02                                 1.529351                            1.497400      -0.781877       2.519514                    0.999385       3.320001       9.257095       0.490469       1.342905      -0.695509       0.001504      -0.010170       0.010585       0.014756      -0.004576      -0.000764      -0.003150      -0.005432       0.015536      -0.008292       0.001431       0.006861              1.536379       1.359592      -0.189262       0.164936       1.661326      -0.306508       1.588220           0.000001
           44              H       4.983225       9.835195      12.029813       0.182278       0.794539 0.55069325E+01  0.50124638E+02                                 1.525636                            1.454512      -0.958100       2.463170                    0.997963       3.290734       9.399367       0.467099       1.440642      -0.676153      -0.010922      -0.006878      -0.016216       0.020725       0.000695       0.002099       0.005899       0.004789       0.000858      -0.007253       0.001173       0.006080              1.564361       1.412372       0.166476       0.294333       1.457363       0.353066       1.823348           0.000000
           45              H       6.206278      10.754393      12.368270       0.159588       0.984954 0.75948944E+01  0.73259542E+02                                 1.624063                            1.603204      -0.763021       2.531879                    0.999861       3.200153       8.747534       0.500353       1.269075      -0.713698       0.007339       0.010163      -0.011060       0.016717       0.003256      -0.007441      -0.001633      -0.001583      -0.010631      -0.009096       0.000468       0.008627              1.618286       1.773375       0.262506      -0.213284       1.580385      -0.083428       1.501097           0.000001
           46              H      -2.990073      12.947156      15.265179       0.108453       1.142410 0.86088250E+01  0.85267702E+02                                 1.744713                            1.664601      -0.845529       2.466740                    0.998167       3.460674       9.434985       0.512340       1.207001      -0.726217       0.023466       0.017289       0.029826       0.041704       0.013081       0.009922       0.000506       0.006289      -0.004402      -0.015509      -0.002291       0.017801              1.769569       1.531719       0.053437       0.325120       1.567334       0.218839       2.209653           0.000001
           47              H      -2.781668      12.279516      13.860397       0.105529       1.027828 0.78368235E+01  0.75797620E+02                                 1.628764                            1.592641      -0.630966       2.569601                    0.999897       3.323395       8.945284       0.521752       1.213743      -0.725414       0.025579      -0.006704      -0.026431       0.037387       0.003473      -0.011819      -0.000376       0.001375      -0.010196      -0.012925       0.000485       0.012440              1.638339       1.705560      -0.285281      -0.257153       1.638013       0.253839       1.571445           0.000003
           48              H       5.259159      14.455250      14.288018       0.151985       1.034052 0.78102893E+01  0.74905709E+02                                 1.594765                            1.558103      -0.749130       2.526613                    0.999925       3.117173       8.150075       0.547901       1.165619      -0.738377      -0.008181       0.003466       0.007945       0.011919      -0.001480      -0.002637      -0.002926       0.000675      -0.006119      -0.005280       0.002460       0.002819              1.592849       1.487140      -0.247732      -0.267804       1.695683       0.243986       1.595724           0.000001
           49              H      -3.103568      14.601063      13.643856       0.168730       0.915382 0.64463766E+01  0.58537656E+02                                 1.433801                            1.386113      -0.722556       2.552902                    0.999985       2.850140       7.095154       0.603495       1.117668      -0.751155       0.012791       0.004001      -0.001735       0.013514       0.000343       0.000517      -0.002914       0.005762      -0.009124      -0.005273       0.000832       0.004442              1.443128       1.477872       0.343238      -0.054675       1.650340      -0.088277       1.201171           0.000000
           50              H      -4.232690      13.817379      12.886875       0.162705       0.957878 0.68864103E+01  0.64892310E+02                                 1.581248                            1.510514      -1.131108       2.353671                    0.997863       3.300782       8.950794       0.523140       1.242475      -0.716678      -0.003272      -0.008044      -0.013884       0.016376      -0.002853       0.001612       0.000553      -0.002019      -0.006712      -0.003732      -0.000451       0.004183              1.596252       1.285908       0.096690       0.292651       1.453637       0.084503       2.049212           0.000000
           51              H       0.578272       4.212198      12.069845       0.315689       0.521816 0.32653035E+01  0.26524533E+02                                 1.231538                            1.182719      -1.224048       2.415328                    0.998875       2.754718       7.854437       0.469365       1.606464      -0.646975       0.013459       0.018968      -0.008257       0.024680       0.005425      -0.001303       0.004977       0.005644      -0.017551      -0.009700       0.000495       0.009205              1.263023       1.051660       0.074530      -0.081434       1.408030      -0.300985       1.329378          -0.000001
           52              H      -0.321896       3.080154      12.168107       0.312387       0.584365 0.38935347E+01  0.32084261E+02                                 1.208703                            1.202243      -0.989819       2.558245                    0.999479       2.301677       5.999537       0.533933       1.392103      -0.690746      -0.029531      -0.020857      -0.017080       0.039985       0.008385       0.009239       0.005363       0.013720      -0.011949      -0.009809      -0.008181       0.017990              1.204737       1.199743       0.130449       0.138771       1.235288       0.133301       1.179179           0.000001
           53              H      -1.134975       4.654247      13.534676       0.099120       1.006646 0.74935903E+01  0.72225975E+02                                 1.646613                            1.587177      -0.718859       2.525359                    0.999325       3.482125       9.594996       0.504093       1.260643      -0.713049      -0.028268       0.030440       0.000167       0.041542      -0.010290       0.002598       0.005818       0.000160      -0.004045      -0.012782       0.001359       0.011422              1.676591       2.009770      -0.401895       0.167356       1.582946      -0.115710       1.437057           0.000002
           54              H      -0.623254       3.466288      14.420854       0.103765       1.142060 0.88948893E+01  0.89249679E+02                                 1.774116                            1.716686      -0.921178       2.430431                    0.997345       3.579557       9.977106       0.491323       1.242432      -0.717545      -0.007314      -0.019073       0.035344       0.040822       0.007148      -0.006144       0.000023      -0.013448       0.008177      -0.013213       0.003658       0.009555              1.795140       1.531769       0.093981      -0.206851       1.971132      -0.410664       1.882520           0.000002
           55              H       0.908989       5.786239      13.947741       0.152620       0.856450 0.62976316E+01  0.58590111E+02                                 1.528110                            1.496251      -0.768591       2.523248                    0.999538       3.320644       9.230991       0.493851       1.333100      -0.697477       0.001888       0.010834      -0.010856       0.015452       0.004582       0.000816      -0.003342      -0.005181       0.015656      -0.008313       0.001304       0.007010              1.535073       1.358503       0.188894      -0.164673       1.659797      -0.306044       1.586921           0.000001
           56              H       0.091013       5.549830      15.265179       0.183061       0.794576 0.55074817E+01  0.50133314E+02                                 1.525814                            1.454654      -1.031946       2.429164                    0.996992       3.291203       9.402538       0.467019       1.440780      -0.676104      -0.010741       0.006402       0.016139       0.020416      -0.000764      -0.002042       0.006013       0.004547       0.000808      -0.007281       0.001116       0.006165              1.564566       1.412613      -0.166597      -0.294449       1.457501       0.353139       1.823583           0.000000
           57              H       1.314060       4.630632      14.926721       0.159770       0.985271 0.76001620E+01  0.73341173E+02                                 1.626263                            1.605320      -0.771882       2.528432                    0.999812       3.200939       8.758585       0.499171       1.271545      -0.713175       0.007334      -0.010216       0.010818       0.016589      -0.003145       0.007510      -0.001563      -0.001565      -0.010331      -0.009113       0.000561       0.008552              1.620442       1.775930      -0.263004       0.213662       1.582271      -0.083401       1.503125           0.000001
           58              H       1.902096       2.437869      12.029813       0.108475       1.142119 0.86072993E+01  0.85265502E+02                                 1.746089                            1.665866      -0.852691       2.464328                    0.998089       3.459966       9.439803       0.511393       1.209051      -0.725767       0.023386      -0.017172      -0.029665       0.041495      -0.013154      -0.010114       0.000470       0.006114      -0.003913      -0.015733      -0.002158       0.017891              1.770881       1.532736      -0.053639      -0.325604       1.568395       0.219570       2.211513           0.000002
           59              H       2.110506       3.105509      13.434595       0.105224       1.031614 0.78718874E+01  0.76215994E+02                                 1.631977                            1.595488      -0.631473       2.568829                    0.999899       3.329870       8.965152       0.521674       1.212661      -0.725631       0.025718       0.006870       0.026458       0.037532      -0.003510       0.011900      -0.000347       0.001827      -0.010051      -0.012913       0.000272       0.012640              1.641650       1.709165       0.286439       0.258414       1.641185       0.255125       1.574600           0.000003
           60              H       0.366919       0.929775      13.006973       0.152552       1.034203 0.78142940E+01  0.74968731E+02                                 1.596314                            1.559683      -0.752117       2.525848                    0.999941       3.117268       8.156995       0.546892       1.167386      -0.737950      -0.008314      -0.003731      -0.007810       0.012001       0.001342       0.002473      -0.002916       0.000612      -0.006143      -0.005116       0.002386       0.002730              1.594363       1.488550       0.248220       0.267795       1.697897       0.244284       1.596641           0.000001
           61              H       1.788592       0.783962      13.651135       0.169338       0.914291 0.64348493E+01  0.58383149E+02                                 1.429367                            1.382174      -0.724498       2.550762                    0.999984       2.850451       7.083508       0.606372       1.113315      -0.752193       0.012645      -0.003852       0.001681       0.013325      -0.000511      -0.000610      -0.002878       0.005801      -0.009173      -0.005279       0.000784       0.004495              1.438492       1.473137      -0.341249       0.054641       1.644646      -0.087747       1.197693           0.000000
           62              H       0.659475       1.567646      14.408116       0.163462       0.951911 0.68320084E+01  0.64235477E+02                                 1.573203                            1.503529      -1.108462       2.364387                    0.997998       3.286279       8.893942       0.525016       1.240814      -0.717104      -0.003258       0.007575       0.014259       0.016472       0.002495      -0.001240       0.000047      -0.001971      -0.005496      -0.002887      -0.000793       0.003680              1.587780       1.280279      -0.095958      -0.290072       1.446623       0.084544       2.036439           0.000000
           63              H      -0.578244       4.627416       2.971515       0.315100       0.524005 0.32807521E+01  0.26664695E+02                                 1.231476                            1.182689      -1.224601       2.414237                    0.998881       2.756136       7.844493       0.471351       1.598817      -0.648155      -0.013493       0.019107      -0.008314       0.024824      -0.005406       0.001328       0.004991       0.005832      -0.017693      -0.009760       0.000516       0.009244              1.263003       1.051639      -0.074219       0.081301       1.407727      -0.300868       1.329642          -0.000001
           64              H       0.321917       3.495372       3.069777       0.313990       0.580368 0.38582613E+01  0.31716320E+02                                 1.202253                            1.196026      -0.990112       2.558972                    0.999488       2.292690       5.965760       0.535912       1.390340      -0.691074       0.029153      -0.020632      -0.017113       0.039603      -0.008302      -0.009172       0.005300       0.013424      -0.012097      -0.009688      -0.008117       0.017805              1.198294       1.193290      -0.129152      -0.137414       1.228594       0.131904       1.172998           0.000001
           65              H       1.135006       5.069465       4.436346       0.100050       1.006177 0.74917436E+01  0.72230842E+02                                 1.648689                            1.589004      -0.707085       2.529692                    0.999292       3.484559       9.614995       0.502652       1.263859      -0.712327       0.027945       0.030107       0.000218       0.041078       0.010489      -0.002806       0.006007      -0.000118      -0.003783      -0.013172       0.001581       0.011591              1.678832       2.012652       0.402783      -0.167803       1.585054      -0.116091       1.438789           0.000002
           66              H       0.623278       3.881506       5.322523       0.104446       1.142318 0.89006905E+01  0.89356622E+02                                 1.777423                            1.719650      -0.930182       2.426965                    0.997163       3.581813       9.998604       0.489683       1.245914      -0.716769       0.007338      -0.018885       0.034973       0.040418      -0.007263       0.006031      -0.000020      -0.013604       0.008324      -0.013273       0.003629       0.009643              1.798666       1.534431      -0.094138       0.207343       1.975409      -0.412086       1.886158           0.000002
           67              H      -0.908952       6.201457       4.849410       0.153843       0.851847 0.62612605E+01  0.58225256E+02                                 1.529351                            1.497400      -0.781878       2.519514                    0.999385       3.320001       9.257096       0.490468       1.342905      -0.695509      -0.001504       0.010170      -0.010585       0.014756      -0.004576      -0.000764      -0.003150      -0.005432       0.015536      -0.008292       0.001431       0.006861              1.536379       1.359592      -0.189262       0.164936       1.661326      -0.306508       1.588220           0.000001
           68              H      -0.090977       5.965048       6.166848       0.182278       0.794539 0.55069354E+01  0.50124670E+02                                 1.525636                            1.454512      -0.958100       2.463170                    0.997963       3.290735       9.399370       0.467099       1.440641      -0.676153       0.010922       0.006878       0.016216       0.020725       0.000695       0.002099       0.005899       0.004789       0.000858      -0.007253       0.001173       0.006080              1.564361       1.412372       0.166476       0.294333       1.457363       0.353067       1.823349           0.000000
           69              H      -1.314030       5.045850       5.828391       0.159588       0.984954 0.75948971E+01  0.73259570E+02                                 1.624063                            1.603204      -0.763021       2.531879                    0.999861       3.200154       8.747535       0.500353       1.269074      -0.713698      -0.007339      -0.010163       0.011060       0.016717       0.003256      -0.007441      -0.001633      -0.001583      -0.010631      -0.009096       0.000468       0.008627              1.618285       1.773374       0.262506      -0.213284       1.580384      -0.083428       1.501097           0.000001
           70              H       7.882321       2.853087       2.931482       0.108453       1.142410 0.86088252E+01  0.85267701E+02                                 1.744712                            1.664600      -0.845529       2.466740                    0.998167       3.460674       9.434984       0.512340       1.207000      -0.726218      -0.023466      -0.017289      -0.029826       0.041704       0.013081       0.009922       0.000506       0.006289      -0.004402      -0.015509      -0.002291       0.017801              1.769568       1.531718       0.053437       0.325120       1.567334       0.218839       2.209653           0.000001
           71              H       7.673916       3.520727       4.336264       0.105529       1.027828 0.78368277E+01  0.75797671E+02                                 1.628764                            1.592641      -0.630966       2.569601                    0.999897       3.323396       8.945287       0.521752       1.213743      -0.725414      -0.025579       0.006704       0.026431       0.037387       0.003473      -0.011819      -0.000376       0.001375      -0.010196      -0.012925       0.000485       0.012440              1.638340       1.705561      -0.285281      -0.257153       1.638013       0.253839       1.571445           0.000002
           72              H      -0.366911       1.344993       3.908643       0.151985       1.034052 0.78102819E+01  0.74905616E+02                                 1.594764                            1.558102      -0.749129       2.526613                    0.999925       3.117172       8.150070       0.547901       1.165619      -0.738377       0.008181      -0.003466      -0.007945       0.011919      -0.001480      -0.002637      -0.002926       0.000675      -0.006120      -0.005280       0.002460       0.002819              1.592848       1.487139      -0.247731      -0.267803       1.695681       0.243986       1.595723           0.000001
           73              H       7.995816       1.199180       4.552805       0.168730       0.915382 0.64463781E+01  0.58537677E+02                                 1.433801                            1.386114      -0.722556       2.552902                    0.999985       2.850140       7.095156       0.603494       1.117669      -0.751154      -0.012791      -0.004001       0.001735       0.013514       0.000343       0.000517      -0.002914       0.005762      -0.009124      -0.005273       0.000832       0.004442              1.443128       1.477873       0.343238      -0.054675       1.650341      -0.088277       1.201171           0.000000
           74              H      -0.659462       1.982864       5.309786       0.162705       0.957879 0.68864194E+01  0.64892412E+02                                 1.581249                            1.510514      -1.131108       2.353670                    0.997863       3.300784       8.950798       0.523140       1.242474      -0.716678       0.003272       0.008044       0.013884       0.016376      -0.002853       0.001612       0.000553      -0.002019      -0.006712      -0.003732      -0.000451       0.004183              1.596253       1.285908       0.096690       0.292651       1.453637       0.084503       2.049213           0.000000
           75              H       4.313976      11.588045       6.126816       0.315689       0.521817 0.32653064E+01  0.26524561E+02                                 1.231538                            1.182720      -1.224049       2.415327                    0.998875       2.754719       7.854439       0.469365       1.606464      -0.646975      -0.013459      -0.018968       0.008257       0.024680       0.005425      -0.001303       0.004977       0.005644      -0.017551      -0.009700       0.000495       0.009205              1.263023       1.051660       0.074530      -0.081434       1.408030      -0.300985       1.329379          -0.000001
           76              H       5.214144      12.720089       6.028554       0.312387       0.584365 0.38935347E+01  0.32084264E+02                                 1.208704                            1.202243      -0.989819       2.558245                    0.999479       2.301677       5.999539       0.533932       1.392104      -0.690746       0.029531       0.020857       0.017080       0.039985       0.008385       0.009239       0.005363       0.013720      -0.011949      -0.009809      -0.008181       0.017990              1.204737       1.199744       0.130449       0.138771       1.235288       0.133301       1.179180           0.000001
           77              H       6.027223      11.145996       4.661985       0.099120       1.006645 0.74935865E+01  0.72225928E+02                                 1.646612                            1.587177      -0.718859       2.525359                    0.999325       3.482124       9.594992       0.504093       1.260643      -0.713049       0.028268      -0.030440      -0.000167       0.041542      -0.010290       0.002598       0.005818       0.000160      -0.004045      -0.012782       0.001359       0.011422              1.676590       2.009769      -0.401895       0.167356       1.582945      -0.115710       1.437056           0.000002
           78              H       5.515502      12.333955       3.775807       0.103765       1.142060 0.88948843E+01  0.89249622E+02                                 1.774116                            1.716686      -0.921177       2.430431                    0.997345       3.579556       9.977105       0.491323       1.242433      -0.717545       0.007314       0.019073      -0.035344       0.040822       0.007148      -0.006144       0.000023      -0.013448       0.008177      -0.013213       0.003658       0.009555              1.795140       1.531769       0.093981      -0.206851       1.971132      -0.410664       1.882520           0.000002
           79              H       3.983259      10.014004       4.248920       0.152620       0.856451 0.62976386E+01  0.58590191E+02                                 1.528111                            1.496251      -0.768591       2.523248                    0.999538       3.320646       9.230997       0.493851       1.333100      -0.697477      -0.001888      -0.010834       0.010856       0.015452       0.004582       0.000816      -0.003342      -0.005181       0.015656      -0.008313       0.001304       0.007010              1.535074       1.358503       0.188894      -0.164673       1.659797      -0.306044       1.586921           0.000001
           80              H       4.801235      10.250413       2.931482       0.183061       0.794575 0.55074762E+01  0.50133256E+02                                 1.525814                            1.454654      -1.031946       2.429164                    0.996992       3.291202       9.402537       0.467019       1.440782      -0.676104       0.010741      -0.006402      -0.016139       0.020416      -0.000764      -0.002042       0.006013       0.004547       0.000808      -0.007281       0.001116       0.006165              1.564565       1.412613      -0.166597      -0.294449       1.457500       0.353139       1.823583           0.000000
           81              H       3.578188      11.169611       3.269940       0.159770       0.985270 0.76001526E+01  0.73341064E+02                                 1.626262                            1.605320      -0.771881       2.528432                    0.999812       3.200937       8.758580       0.499171       1.271546      -0.713175      -0.007334       0.010216      -0.010818       0.016589      -0.003145       0.007510      -0.001563      -0.001565      -0.010331      -0.009113       0.000561       0.008552              1.620441       1.775929      -0.263004       0.213662       1.582270      -0.083401       1.503124           0.000001
           82              H       2.990152      13.362374       6.166848       0.108475       1.142120 0.86073048E+01  0.85265574E+02                                 1.746090                            1.665867      -0.852692       2.464328                    0.998089       3.459967       9.439808       0.511393       1.209051      -0.725767      -0.023386       0.017172       0.029665       0.041495      -0.013154      -0.010114       0.000470       0.006114      -0.003913      -0.015733      -0.002158       0.017891              1.770882       1.532737      -0.053639      -0.325604       1.568396       0.219571       2.211514           0.000001
           83              H       2.781742      12.694734       4.762066       0.105224       1.031614 0.78718874E+01  0.76215994E+02                                 1.631977                            1.595488      -0.631473       2.568829                    0.999899       3.329870       8.965152       0.521674       1.212661      -0.725631      -0.025718      -0.006870      -0.026458       0.037532      -0.003510       0.011900      -0.000347       0.001827      -0.010051      -0.012913       0.000272       0.012640              1.641650       1.709165       0.286439       0.258414       1.641185       0.255125       1.574600           0.000003
           84              H       4.525329      14.870468       5.189688       0.152552       1.034204 0.78143058E+01  0.74968878E+02                                 1.596316                            1.559685      -0.752119       2.525847                    0.999941       3.117270       8.157004       0.546891       1.167386      -0.737949       0.008314       0.003731       0.007810       0.012001       0.001342       0.002473      -0.002916       0.000612      -0.006143      -0.005116       0.002386       0.002730              1.594365       1.488552       0.248221       0.267796       1.697899       0.244284       1.596643           0.000001
           85              H       3.103656      15.016281       4.545526       0.169338       0.914290 0.64348403E+01  0.58383042E+02                                 1.429366                            1.382172      -0.724498       2.550762                    0.999984       2.850450       7.083502       0.606372       1.113314      -0.752193      -0.012645       0.003852      -0.001681       0.013326      -0.000511      -0.000610      -0.002878       0.005801      -0.009173      -0.005279       0.000784       0.004495              1.438490       1.473135      -0.341248       0.054641       1.644644      -0.087747       1.197692           0.000000
           86              H       4.232773      14.232597       3.788545       0.163463       0.951910 0.68320049E+01  0.64235437E+02                                 1.573203                            1.503529      -1.108463       2.364387                    0.997998       3.286278       8.893939       0.525017       1.240814      -0.717104       0.003258      -0.007575      -0.014259       0.016472       0.002495      -0.001240       0.000047      -0.001971      -0.005496      -0.002887      -0.000793       0.003680              1.587780       1.280279      -0.095958      -0.290071       1.446622       0.084544       2.036438           0.000000
           87              C       5.440753      13.806007       0.388863       0.558403      26.624868 0.27041670E+03  0.56916118E+04                                 8.178790                            5.776186      -0.026647       2.030917                    0.999591      22.987098      64.196417       0.628962       0.462679      -1.028217       0.031414      -0.058263      -0.005036       0.066384       0.031071       0.063532       0.029326       0.111518       0.006604      -0.069264      -0.038691       0.107956             10.526626       6.412201      -2.894970      -2.022713      17.083238      -1.109577       8.084441          -0.000054
           88              C       5.148791      15.271664       0.173960      -0.016886      39.805628 0.44252120E+03  0.10369741E+05                                10.109684                            6.961906      -0.068615       1.977192                    0.999339      27.417294      76.738711       0.636383       0.410727      -1.076117      -0.002415       0.046589       0.000063       0.046652      -0.002272       0.000473       0.001522       0.012760      -0.019332      -0.007142      -0.002855       0.009997             13.595546       7.933748      -4.039023      -2.327977      24.294032      -1.448934       8.558858           0.000014
           89              C      -3.932011      15.170991      17.422939      -0.125522      35.979720 0.43489626E+03  0.10253520E+05                                 9.547232                            7.006023       0.025176       1.972583                    0.999714      29.835924      86.673821       0.613804       0.423242      -1.056964      -0.003072       0.019178       0.024230       0.031054      -0.013092      -0.021727       0.009395       0.039775      -0.007897      -0.023318      -0.015261       0.038579             11.832074       6.928401      -2.342313      -2.047318      20.351695      -1.560602       8.216126          -0.000008
           90              C       4.186302      15.904284       0.954051      -0.123502      36.480557 0.43991184E+03  0.10407199E+05                                 9.651590                            7.062390      -0.036500       1.951429                    0.999644      30.010141      87.483744       0.608932       0.425176      -1.055187       0.002800       0.015461      -0.021947       0.026992       0.011901      -0.014724      -0.014788       0.036953      -0.001607      -0.026867      -0.005992       0.032859             11.935616       7.524465      -3.297757      -2.328919      20.129572      -0.638217       8.152810          -0.000006
           91              C       3.469567       5.945568      11.163470       0.589020      23.966112 0.25938847E+03  0.54310483E+04                                 7.749307                            5.748396      -0.056853       2.034486                    0.999554      22.714723      64.351052       0.612349       0.477721      -1.014751      -0.022601       0.007705      -0.061743       0.066200       0.000678      -0.077350       0.003101       0.091893      -0.074733      -0.071347      -0.033259       0.104606              9.504900       7.743481       0.039875       4.843768       8.400914      -0.268065      12.370305          -0.000049
           92              C       4.229815       5.818004      12.442695      -0.021974      37.643657 0.45318905E+03  0.10686349E+05                                 9.772010                            7.077436       0.110659       2.041716                    0.999375      27.240992      76.558750       0.626689       0.414480      -1.073352       0.035593      -0.000699       0.035909       0.050565       0.007096      -0.006051      -0.005347      -0.008989      -0.010019      -0.009261      -0.004303       0.013564             12.489661      10.443291      -1.594886       7.068362       8.872255       0.060062      18.153437           0.000004
           93              C       4.954737       4.655703      12.722923      -0.122634      32.475777 0.42808388E+03  0.10014340E+05                                 8.794429                            6.883435       0.135634       2.008404                    0.999608      29.322248      83.784223       0.630812       0.415062      -1.066249       0.008898       0.019601       0.014052       0.025707      -0.003066      -0.011717       0.016443      -0.044817       0.001343      -0.027833      -0.004477       0.032310             10.124252       9.296352      -1.779213       5.056669       8.117111      -0.281431      12.959292          -0.000003
           94              C       5.578007       5.565747      14.865398      -0.018318      36.287294 0.43702648E+03  0.10202979E+05                                 9.487854                            6.922262       0.079452       2.031346                    0.999198      27.037569      75.388933       0.638068       0.411168      -1.076468      -0.027137       0.002914      -0.039109       0.047691       0.000206      -0.005383       0.001129      -0.000581      -0.012703      -0.007499       0.002465       0.005034             11.967905       9.742977      -1.837374       6.447335       8.534951       0.606717      17.625787          -0.000003
           95              C       5.632503       4.538296      13.925359      -0.129034      33.233825 0.42916550E+03  0.10053272E+05                                 8.930601                            6.891372       0.034593       1.972199                    0.999615      29.597480      84.828912       0.630094       0.414971      -1.065534      -0.018257       0.015704      -0.006913       0.025054      -0.016223      -0.006906      -0.006529      -0.040564      -0.047184      -0.025786      -0.008360       0.034146             10.358807       9.011598      -1.433152       4.875859       8.029847       0.991881      14.034975           0.000005
           96              C       4.863162       6.733103      14.576435      -0.095055      33.443374 0.44438795E+03  0.10552942E+05                                 9.188336                            7.154332      -0.067615       1.957650                    0.999363      29.412059      86.254742       0.597156       0.431924      -1.049726      -0.004121      -0.017451      -0.014606       0.023127       0.008941      -0.013373       0.012081      -0.006651      -0.009255      -0.023650       0.009973       0.013677             10.862926       8.995721      -1.868693       4.990086       8.276303       0.320478      15.316755           0.000002
           97              C       4.200464       6.852306      13.371088      -0.110560      32.938764 0.43654314E+03  0.10292793E+05                                 8.993653                            7.014693       0.160923       2.027909                    0.999746      29.183729      84.531638       0.614580       0.422689      -1.058263       0.015918      -0.017764       0.005289       0.024432      -0.013796      -0.013212      -0.002913      -0.012188      -0.037126      -0.023704       0.001656       0.022048             10.682118       8.177438      -0.866770       4.778458       7.976642       1.078701      15.892273           0.000003
           98              C       6.255087       5.429521      16.188659       0.599806      24.070824 0.25264111E+03  0.52432580E+04                                 7.719698                            5.646506       0.041590       2.073466                    0.999652      22.247434      62.291427       0.623623       0.473246      -1.019425       0.024052      -0.010775       0.060203       0.065719       0.052689      -0.058790      -0.022185       0.062033      -0.158348      -0.078266      -0.032853       0.111118              9.525754       7.930723      -1.950566       4.221592       7.563026       0.507220      13.083514          -0.000044
           99              C       4.761802       9.067479      17.504278       0.598326      24.289222 0.26593866E+03  0.56203717E+04                                 7.869761                            5.872713      -0.302621       1.950148                    0.999034      23.156384      66.577984       0.595930       0.486326      -1.007113       0.064968       0.028440       0.002262       0.070956      -0.062173      -0.015468       0.061336      -0.055121       0.022392      -0.078616      -0.024197       0.102813              9.501528      12.283192       3.214759       0.514536       7.486591      -2.250237       8.734802          -0.000057
          100              C       3.573485       8.230420      17.865846      -0.016346      36.832095 0.44688032E+03  0.10517965E+05                                 9.652724                            7.050697      -0.039950       1.995901                    0.999138      27.306191      77.082552       0.623823       0.417161      -1.069866      -0.037135      -0.036700       0.010389       0.053234      -0.010038       0.004837       0.007521      -0.012216      -0.016106      -0.015563       0.000167       0.015396             12.015912      17.465922       5.009004      -0.178460       8.110275      -2.571816      10.471538           0.000001
          101              C       3.548924       8.337768       0.856881      -0.092954      33.805284 0.44747276E+03  0.10658933E+05                                 9.309167                            7.216896      -0.116830       1.946139                    0.998829      29.467036      86.930502       0.589106       0.436481      -1.045566      -0.015425      -0.013474      -0.022756       0.030616      -0.021146       0.005205       0.019341      -0.000512      -0.020018      -0.031070       0.002975       0.028095             10.919512      15.000342       3.648355      -0.395046       7.274341      -2.593547      10.483853           0.000004
          102              C       2.465303       8.211883      17.003870      -0.112153      33.739346 0.43871242E+03  0.10364840E+05                                 9.141951                            7.028680       0.080633       1.997099                    0.999737      29.522984      85.818831       0.613938       0.422278      -1.057696      -0.006441      -0.012773       0.021135       0.025521      -0.019337      -0.004813       0.000353      -0.018427       0.050589      -0.030173       0.011542       0.018631             10.791150      16.203346       3.760576       0.618779       6.813760      -1.773847       9.356345           0.000006
          103              C       0.548522       2.409454       8.709468       0.559173      26.615703 0.27020846E+03  0.56866980E+04                                 8.177917                            5.775774      -0.037759       2.027707                    0.999591      22.981438      64.198427       0.628626       0.462970      -1.027954       0.030716       0.057189       0.005468       0.065146      -0.031249      -0.065132       0.028762       0.108175       0.009451      -0.067720      -0.040567       0.108287             10.526889       6.412336       2.897860       2.022029      17.087182      -1.107318       8.081151          -0.000054
          104              C       0.256551       0.943797       8.924370      -0.019262      39.945404 0.44397373E+03  0.10413415E+05                                10.137420                            6.976334      -0.074037       1.974848                    0.999303      27.474663      76.961686       0.635246       0.411082      -1.075770      -0.001000      -0.047809       0.002090       0.047866       0.001902      -0.006026       0.001909       0.012721      -0.021668      -0.009930      -0.002050       0.011980             13.636328       7.961588       4.047460       2.346535      24.354673      -1.455529       8.592723           0.000003
          105              C       0.960145       0.214034       9.872053      -0.127792      36.123881 0.43659399E+03  0.10304435E+05                                 9.581145                            7.023503       0.020992       1.970647                    0.999741      29.901971      86.935207       0.612490       0.423702      -1.056589      -0.004448      -0.016894      -0.026662       0.031876       0.014287       0.018534       0.012808       0.046737      -0.007187      -0.029038      -0.010573       0.039612             11.884928       6.941763       2.334870       2.048869      20.468905      -1.601015       8.244116           0.000003
          106              C       9.078458       0.311177       8.144280      -0.134230      36.646503 0.44282040E+03  0.10487383E+05                                 9.617863                            7.027871       0.043031       1.971504                    0.999762      30.193576      87.904667       0.618323       0.418265      -1.060115       0.010333      -0.022323       0.032022       0.040379      -0.009668       0.010249      -0.011113       0.038205      -0.009571      -0.023908      -0.004351       0.028259             11.891551       7.496788       3.240940       2.337990      20.025835      -0.685064       8.152029           0.000002
          107              C      -1.422622       9.439457      16.131522       0.588704      23.962303 0.25931247E+03  0.54291895E+04                                 7.749263                            5.747906      -0.054411       2.035241                    0.999517      22.713327      64.350543       0.612304       0.477779      -1.014696      -0.022477      -0.007096       0.061661       0.066013       0.000124       0.076712       0.002680       0.091003      -0.075013      -0.070853      -0.032883       0.103735              9.505773       7.743922      -0.038528      -4.844882       8.400116      -0.270059      12.373281          -0.000049
          108              C      -0.662374       9.567021      14.852297      -0.021589      37.632888 0.45295326E+03  0.10679972E+05                                 9.772870                            7.077255       0.105593       2.040247                    0.999365      27.234789      76.551805       0.626443       0.414675      -1.073169       0.035213       0.000729      -0.035340       0.049894      -0.005972       0.006545      -0.005021      -0.009118      -0.011245      -0.009794      -0.003046       0.012839             12.492826      10.446063       1.595174      -7.072345       8.871694       0.057874      18.160721           0.000004
          109              C       0.062555      10.729322      14.572068      -0.125390      32.596623 0.43010329E+03  0.10073880E+05                                 8.819967                            6.903066       0.124139       2.004213                    0.999611      29.381052      84.015888       0.629419       0.415473      -1.065938       0.008114      -0.019559      -0.013532       0.025129       0.002510       0.012796       0.016471      -0.044589       0.000143      -0.028601      -0.003724       0.032325             10.156225       9.331823       1.788587      -5.080344       8.135538      -0.294652      13.001313          -0.000001
          110              C       0.685819       9.819278      12.429593      -0.018430      36.283950 0.43702800E+03  0.10202871E+05                                 9.486867                            6.922120       0.075182       2.029990                    0.999260      27.036841      75.382690       0.638106       0.411150      -1.076496      -0.027326      -0.003134       0.039254       0.047931      -0.000015       0.006327       0.001435      -0.000528      -0.011138      -0.008063       0.002100       0.005963             11.965872       9.742236       1.837966      -6.445650       8.535429       0.606394      17.619951           0.000002
          111              C       0.740321      10.846729      13.369633      -0.126364      33.118539 0.42726297E+03  0.99969714E+04                                 8.906168                            6.872407       0.037129       1.973741                    0.999604      29.541955      84.602896       0.631508       0.414528      -1.065885      -0.018201      -0.015101       0.007157       0.024709       0.017205       0.006888      -0.006805      -0.040644      -0.046584      -0.026270      -0.008452       0.034722             10.329360       8.988962       1.437002      -4.858722       8.015339       0.982094      13.983779           0.000003
          112              C      -0.029033       8.651922      12.718556      -0.096225      33.511899 0.44559755E+03  0.10589190E+05                                 9.202044                            7.165095      -0.067962       1.957040                    0.999360      29.448829      86.402091       0.596559       0.432048      -1.049617      -0.003306       0.017484       0.014247       0.022794      -0.008992       0.014055       0.012457      -0.007526      -0.010876      -0.024588       0.010260       0.014328             10.880132       9.012217       1.872550      -5.001298       8.286815       0.317380      15.341363          -0.000002
          113              C      -0.691731       8.532719      13.923903      -0.108136      32.862843 0.43534959E+03  0.10256750E+05                                 8.975984                            7.001545       0.171412       2.031408                    0.999771      29.140942      84.351627       0.615678       0.422261      -1.058622       0.015689       0.016945      -0.005763       0.023801       0.014800       0.013364      -0.003005      -0.014005      -0.037477      -0.024511       0.001202       0.023309             10.659762       8.161660       0.867582      -4.766941       7.964186       1.074082      15.853438           0.000004
          114              C       1.362899       9.955504      11.106332       0.600336      24.082790 0.25280394E+03  0.52475481E+04                                 7.722125                            5.648375       0.048398       2.075103                    0.999668      22.255072      62.320764       0.623504       0.473254      -1.019408       0.024322       0.010660      -0.059936       0.065555      -0.052307       0.059182      -0.021201       0.061436      -0.158237      -0.078605      -0.032000       0.110605              9.528565       7.934308       1.952174      -4.223242       7.566399       0.506590      13.084990          -0.000048
          115              C      -0.130407       6.317546       9.790713       0.599232      24.254515 0.26551884E+03  0.56090194E+04                                 7.860146                            5.866293      -0.299401       1.951409                    0.999042      23.139890      66.505637       0.596556       0.486030      -1.007313       0.065971      -0.028396      -0.002383       0.071862       0.061645       0.015097       0.061401      -0.055176       0.023490      -0.078470      -0.023908       0.102378              9.489298      12.266391      -3.210370      -0.513973       7.478503      -2.246859       8.723000          -0.000057
          116              C      -1.318720       7.154605       9.429146      -0.016873      36.866566 0.44732437E+03  0.10531389E+05                                 9.659671                            7.055074      -0.037533       1.996282                    0.999195      27.318721      77.137363       0.623492       0.417265      -1.069764      -0.036818       0.036434      -0.010799       0.052911       0.009584      -0.004102       0.007094      -0.013088      -0.016755      -0.014585      -0.000813       0.015397             12.025890      17.482805      -5.014960       0.177749       8.117203      -2.573501      10.477661           0.000001
          117              C      -1.343276       7.877693       8.241450      -0.091902      33.750929 0.44636429E+03  0.10626945E+05                                 9.303237                            7.211533      -0.122550       1.944908                    0.998821      29.442660      86.862648       0.588830       0.436915      -1.045207      -0.015156       0.013586       0.022362       0.030238       0.020832      -0.003769       0.019016      -0.000222      -0.020841      -0.029838       0.001567       0.028271             10.913004      14.994541      -3.646152       0.389186       7.269449      -2.589737      10.475020           0.000003
          118              C       7.357499       7.173142      10.291122      -0.112462      33.744488 0.43872906E+03  0.10365236E+05                                 9.142536                            7.028820       0.084816       1.998510                    0.999719      29.522930      85.816101       0.613937       0.422279      -1.057705      -0.005667       0.013128      -0.022254       0.026452       0.018951       0.005369       0.000529      -0.017412       0.048726      -0.029371       0.010828       0.018543             10.792713      16.209468      -3.763250      -0.619802       6.814930      -1.772499       9.353741           0.000004
          119              C      -0.548505       1.994236      17.807798       0.558403      26.624870 0.27041673E+03  0.56916127E+04                                 8.178791                            5.776187      -0.026647       2.030917                    0.999591      22.987101      64.196431       0.628962       0.462679      -1.028217      -0.031414       0.058263       0.005036       0.066384       0.031071       0.063533       0.029326       0.111518       0.006604      -0.069264      -0.038691       0.107956             10.526627       6.412202      -2.894970      -2.022713      17.083239      -1.109577       8.084441          -0.000054
          120              C      -0.256543       0.528579      18.022701      -0.016886      39.805645 0.44252140E+03  0.10369747E+05                                10.109688                            6.961908      -0.068615       1.977192                    0.999339      27.417299      76.738736       0.636383       0.410727      -1.076117       0.002415      -0.046589      -0.000063       0.046652      -0.002272       0.000473       0.001522       0.012759      -0.019332      -0.007142      -0.002855       0.009997             13.595552       7.933752      -4.039026      -2.327979      24.294044      -1.448934       8.558861           0.000001
          121              C       8.824259       0.629252       0.773722      -0.125521      35.979690 0.43489582E+03  0.10253507E+05                                 9.547226                            7.006019       0.025177       1.972583                    0.999714      29.835910      86.673763       0.613805       0.423242      -1.056964       0.003072      -0.019179      -0.024230       0.031054      -0.013092      -0.021727       0.009395       0.039775      -0.007896      -0.023318      -0.015261       0.038579             11.832065       6.928397      -2.342311      -2.047317      20.351677      -1.560600       8.216121           0.000006
          122              C       0.705946      -0.104041      17.242610      -0.123501      36.480533 0.43991148E+03  0.10407188E+05                                 9.651585                            7.062387      -0.036500       1.951430                    0.999644      30.010131      87.483705       0.608932       0.425176      -1.055187      -0.002800      -0.015461       0.021947       0.026992       0.011901      -0.014724      -0.014788       0.036953      -0.001607      -0.026867      -0.005992       0.032859             11.935610       7.524462      -3.297754      -2.328919      20.129561      -0.638218       8.152807           0.000007
          123              C       1.422681       9.854675       7.033191       0.589020      23.966113 0.25938848E+03  0.54310490E+04                                 7.749309                            5.748397      -0.056854       2.034486                    0.999554      22.714726      64.351071       0.612349       0.477721      -1.014751       0.022601      -0.007705       0.061743       0.066200       0.000678      -0.077350       0.003101       0.091893      -0.074733      -0.071347      -0.033259       0.104606              9.504902       7.743482       0.039876       4.843769       8.400915      -0.268065      12.370308          -0.000051
          124              C       0.662433       9.982239       5.753966      -0.021974      37.643664 0.45318912E+03  0.10686351E+05                                 9.772012                            7.077437       0.110658       2.041716                    0.999375      27.240995      76.558766       0.626689       0.414480      -1.073352      -0.035593       0.000699      -0.035909       0.050565       0.007096      -0.006052      -0.005347      -0.008989      -0.010019      -0.009261      -0.004303       0.013564             12.489664      10.443293      -1.594886       7.068363       8.872257       0.060063      18.153441           0.000006
          125              C      -0.062489      11.144540       5.473738      -0.122634      32.475779 0.42808391E+03  0.10014341E+05                                 8.794430                            6.883435       0.135634       2.008404                    0.999608      29.322251      83.784240       0.630812       0.415062      -1.066249      -0.008898      -0.019601      -0.014052       0.025707      -0.003066      -0.011717       0.016443      -0.044817       0.001343      -0.027833      -0.004477       0.032310             10.124253       9.296353      -1.779213       5.056669       8.117113      -0.281430      12.959293          -0.000002
          126              C      -0.685759      10.234496       3.331263      -0.018317      36.287294 0.43702646E+03  0.10202979E+05                                 9.487854                            6.922262       0.079452       2.031346                    0.999198      27.037568      75.388931       0.638068       0.411168      -1.076468       0.027137      -0.002914       0.039109       0.047691       0.000206      -0.005383       0.001129      -0.000581      -0.012703      -0.007499       0.002465       0.005035             11.967905       9.742977      -1.837374       6.447335       8.534952       0.606717      17.625787           0.000003
          127              C      -0.740255      11.261947       4.271302      -0.129034      33.233824 0.42916545E+03  0.10053271E+05                                 8.930601                            6.891372       0.034593       1.972199                    0.999615      29.597479      84.828911       0.630094       0.414971      -1.065534       0.018257      -0.015704       0.006913       0.025054      -0.016223      -0.006906      -0.006529      -0.040563      -0.047184      -0.025786      -0.008360       0.034146             10.358807       9.011598      -1.433152       4.875860       8.029847       0.991881      14.034975           0.000004
          128              C       0.029086       9.067140       3.620226      -0.095055      33.443375 0.44438794E+03  0.10552942E+05                                 9.188337                            7.154333      -0.067615       1.957649                    0.999363      29.412061      86.254755       0.597156       0.431924      -1.049726       0.004121       0.017451       0.014606       0.023127       0.008941      -0.013372       0.012081      -0.006651      -0.009255      -0.023649       0.009973       0.013677             10.862928       8.995722      -1.868693       4.990087       8.276304       0.320479      15.316757          -0.000002
          129              C       0.691784       8.947937       4.825573      -0.110560      32.938771 0.43654323E+03  0.10292796E+05                                 8.993655                            7.014694       0.160922       2.027908                    0.999746      29.183734      84.531666       0.614580       0.422689      -1.058263      -0.015918       0.017764      -0.005289       0.024432      -0.013796      -0.013212      -0.002913      -0.012188      -0.037126      -0.023704       0.001656       0.022048             10.682120       8.177440      -0.866771       4.778459       7.976645       1.078701      15.892277           0.000003
          130              C      -1.362839      10.370722       2.008002       0.599806      24.070828 0.25264115E+03  0.52432591E+04                                 7.719698                            5.646506       0.041590       2.073466                    0.999652      22.247436      62.291434       0.623623       0.473246      -1.019425      -0.024052       0.010775      -0.060203       0.065719       0.052689      -0.058790      -0.022185       0.062033      -0.158348      -0.078266      -0.032853       0.111118              9.525755       7.930724      -1.950566       4.221593       7.563026       0.507220      13.083516          -0.000047
          131              C       0.130446       6.732764       0.692383       0.598326      24.289222 0.26593866E+03  0.56203719E+04                                 7.869761                            5.872714      -0.302622       1.950148                    0.999034      23.156385      66.577989       0.595930       0.486326      -1.007113      -0.064967      -0.028440      -0.002262       0.070956      -0.062173      -0.015467       0.061336      -0.055121       0.022392      -0.078616      -0.024197       0.102813              9.501529      12.283192       3.214760       0.514536       7.486591      -2.250236       8.734802          -0.000057
          132              C       1.318763       7.569823       0.330815      -0.016346      36.832093 0.44688029E+03  0.10517964E+05                                 9.652724                            7.050697      -0.039950       1.995901                    0.999138      27.306190      77.082549       0.623823       0.417161      -1.069866       0.037135       0.036700      -0.010389       0.053234      -0.010038       0.004838       0.007521      -0.012216      -0.016105      -0.015563       0.000167       0.015396             12.015911      17.465921       5.009004      -0.178460       8.110275      -2.571816      10.471538           0.000008
          133              C       1.343324       7.462475      17.339780      -0.092954      33.805283 0.44747276E+03  0.10658933E+05                                 9.309167                            7.216896      -0.116831       1.946139                    0.998829      29.467034      86.930498       0.589106       0.436481      -1.045566       0.015425       0.013474       0.022756       0.030616      -0.021146       0.005205       0.019341      -0.000513      -0.020018      -0.031070       0.002975       0.028095             10.919512      15.000342       3.648355      -0.395046       7.274341      -2.593547      10.483854          -0.000006
          134              C       2.426945       7.588360       1.192791      -0.112154      33.739354 0.43871254E+03  0.10364844E+05                                 9.141953                            7.028681       0.080633       1.997098                    0.999737      29.522989      85.818851       0.613938       0.422278      -1.057696       0.006441       0.012773      -0.021134       0.025521      -0.019337      -0.004813       0.000353      -0.018428       0.050589      -0.030173       0.011542       0.018631             10.791153      16.203350       3.760577       0.618779       6.813761      -1.773847       9.356347          -0.000003
          135              C       4.343726      13.390789       9.487193       0.559173      26.615711 0.27020856E+03  0.56867007E+04                                 8.177918                            5.775775      -0.037760       2.027707                    0.999591      22.981444      64.198448       0.628626       0.462970      -1.027954      -0.030716      -0.057189      -0.005468       0.065146      -0.031249      -0.065132       0.028762       0.108175       0.009451      -0.067720      -0.040567       0.108287             10.526891       6.412336       2.897861       2.022029      17.087184      -1.107318       8.081152          -0.000054
          136              C       4.635697      14.856446       9.272291      -0.019262      39.945414 0.44397385E+03  0.10413419E+05                                10.137421                            6.976334      -0.074037       1.974848                    0.999303      27.474666      76.961695       0.635246       0.411082      -1.075770       0.001000       0.047809      -0.002090       0.047866       0.001902      -0.006026       0.001909       0.012721      -0.021667      -0.009930      -0.002050       0.011980             13.636330       7.961589       4.047461       2.346536      24.354677      -1.455529       8.592724           0.000004
          137              C       3.932103      15.586209       8.324608      -0.127791      36.123855 0.43659358E+03  0.10304423E+05                                 9.581139                            7.023499       0.020992       1.970647                    0.999741      29.901959      86.935161       0.612490       0.423702      -1.056589       0.004448       0.016894       0.026662       0.031876       0.014287       0.018534       0.012808       0.046737      -0.007187      -0.029038      -0.010573       0.039612             11.884921       6.941760       2.334870       2.048869      20.468892      -1.601012       8.244111          -0.000001
          138              C      -4.186210      15.489066      10.052381      -0.134229      36.646463 0.44281980E+03  0.10487365E+05                                 9.617855                            7.027866       0.043033       1.971505                    0.999762      30.193559      87.904592       0.618323       0.418265      -1.060115      -0.010333       0.022323      -0.032022       0.040380      -0.009668       0.010249      -0.011113       0.038205      -0.009570      -0.023908      -0.004350       0.028259             11.891539       7.496782       3.240935       2.337988      20.025813      -0.685065       8.152023          -0.000002
          139              C       6.314870       6.360786       2.065139       0.588704      23.962313 0.25931260E+03  0.54291926E+04                                 7.749264                            5.747907      -0.054411       2.035241                    0.999517      22.713333      64.350562       0.612304       0.477779      -1.014696       0.022477       0.007095      -0.061662       0.066013       0.000124       0.076712       0.002680       0.091003      -0.075013      -0.070852      -0.032883       0.103735              9.505775       7.743924      -0.038529      -4.844884       8.400118      -0.270059      12.373284          -0.000050
          140              C       5.554622       6.233222       3.344364      -0.021589      37.632888 0.45295325E+03  0.10679972E+05                                 9.772871                            7.077255       0.105593       2.040247                    0.999365      27.234789      76.551809       0.626443       0.414675      -1.073169      -0.035213      -0.000729       0.035340       0.049894      -0.005972       0.006545      -0.005021      -0.009118      -0.011245      -0.009794      -0.003046       0.012839             12.492827      10.446064       1.595174      -7.072347       8.871694       0.057874      18.160724           0.000008
          141              C       4.829693       5.070921       3.624593      -0.125390      32.596620 0.43010326E+03  0.10073878E+05                                 8.819966                            6.903066       0.124139       2.004213                    0.999611      29.381048      84.015866       0.629419       0.415473      -1.065938      -0.008114       0.019559       0.013532       0.025129       0.002510       0.012796       0.016471      -0.044589       0.000143      -0.028601      -0.003724       0.032325             10.156223       9.331822       1.788587      -5.080344       8.135536      -0.294653      13.001311          -0.000003
          142              C       4.206429       5.980965       5.767068      -0.018430      36.283968 0.43702825E+03  0.10202879E+05                                 9.486871                            6.922123       0.075181       2.029989                    0.999260      27.036850      75.382728       0.638106       0.411150      -1.076496       0.027326       0.003134      -0.039254       0.047931      -0.000015       0.006326       0.001436      -0.000529      -0.011138      -0.008063       0.002100       0.005963             11.965877       9.742240       1.837967      -6.445653       8.535431       0.606393      17.619958          -0.000002
          143              C       4.151927       4.953514       4.827028      -0.126364      33.118543 0.42726306E+03  0.99969740E+04                                 8.906169                            6.872407       0.037128       1.973740                    0.999604      29.541958      84.602907       0.631508       0.414528      -1.065885       0.018201       0.015101      -0.007157       0.024709       0.017205       0.006888      -0.006805      -0.040644      -0.046584      -0.026270      -0.008452       0.034722             10.329360       8.988963       1.437002      -4.858722       8.015339       0.982094      13.983779           0.000007
          144              C       4.921281       7.148321       5.478105      -0.096225      33.511914 0.44559779E+03  0.10589198E+05                                 9.202046                            7.165097      -0.067963       1.957040                    0.999360      29.448838      86.402128       0.596559       0.432048      -1.049617       0.003306      -0.017484      -0.014247       0.022795      -0.008992       0.014055       0.012457      -0.007526      -0.010876      -0.024588       0.010260       0.014328             10.880135       9.012220       1.872551      -5.001300       8.286817       0.317379      15.341368           0.000002
          145              C       5.583979       7.267524       4.272758      -0.108136      32.862848 0.43534966E+03  0.10256752E+05                                 8.975986                            7.001546       0.171412       2.031408                    0.999771      29.140946      84.351645       0.615678       0.422261      -1.058622      -0.015689      -0.016945       0.005763       0.023801       0.014800       0.013365      -0.003005      -0.014005      -0.037477      -0.024511       0.001202       0.023309             10.659763       8.161662       0.867582      -4.766942       7.964186       1.074082      15.853441          -0.000001
          146              C       3.529349       5.844739       7.090329       0.600336      24.082796 0.25280401E+03  0.52475501E+04                                 7.722126                            5.648375       0.048398       2.075103                    0.999668      22.255077      62.320782       0.623504       0.473254      -1.019408      -0.024322      -0.010660       0.059936       0.065555      -0.052306       0.059182      -0.021201       0.061436      -0.158237      -0.078605      -0.032000       0.110605              9.528567       7.934310       1.952175      -4.223243       7.566400       0.506589      13.084992          -0.000047
          147              C       5.022655       9.482697       8.405948       0.599232      24.254520 0.26551890E+03  0.56090211E+04                                 7.860147                            5.866294      -0.299401       1.951409                    0.999042      23.139893      66.505646       0.596556       0.486030      -1.007313      -0.065971       0.028396       0.002383       0.071862       0.061645       0.015097       0.061401      -0.055176       0.023490      -0.078470      -0.023908       0.102378              9.489299      12.266393      -3.210370      -0.513974       7.478504      -2.246859       8.723001          -0.000058
          148              C       6.210968       8.645638       8.767515      -0.016873      36.866570 0.44732442E+03  0.10531390E+05                                 9.659671                            7.055074      -0.037533       1.996282                    0.999195      27.318723      77.137365       0.623492       0.417265      -1.069764       0.036818      -0.036434       0.010799       0.052911       0.009584      -0.004102       0.007094      -0.013088      -0.016755      -0.014585      -0.000813       0.015397             12.025889      17.482805      -5.014960       0.177748       8.117202      -2.573500      10.477660           0.000008
          149              C       6.235524       7.922550       9.955211      -0.091902      33.750927 0.44636425E+03  0.10626944E+05                                 9.303236                            7.211533      -0.122550       1.944908                    0.998821      29.442659      86.862643       0.588830       0.436915      -1.045207       0.015156      -0.013586      -0.022362       0.030238       0.020832      -0.003769       0.019016      -0.000222      -0.020841      -0.029838       0.001567       0.028271             10.913003      14.994540      -3.646151       0.389185       7.269449      -2.589737      10.475020          -0.000003
          150              C      -2.465251       8.627101       7.905539      -0.112462      33.744484 0.43872900E+03  0.10365234E+05                                 9.142535                            7.028819       0.084817       1.998510                    0.999719      29.522928      85.816093       0.613937       0.422279      -1.057705       0.005667      -0.013127       0.022254       0.026452       0.018951       0.005369       0.000529      -0.017413       0.048726      -0.029371       0.010828       0.018543             10.792712      16.209466      -3.763250      -0.619802       6.814930      -1.772499       9.353740          -0.000003
          151              C       4.549780      11.214232      13.479723       0.010672      21.391849 0.33589284E+03  0.74421253E+04                                 6.864734                            6.217466      -0.002309       2.045582                    0.997898      25.848643      73.373160       0.640549       0.431576      -1.049271       0.117200      -0.028941       0.027992       0.123923       0.020587       0.042088       0.069604      -0.008213       0.144076      -0.064436      -0.043099       0.107535              7.201263       6.649014       0.376309       0.514410       7.108293       1.167739       7.846482          -0.000010
          152              C       5.469511      10.263852      12.738573      -0.467055      24.508960 0.42519060E+03  0.99184315E+04                                 7.068387                            6.608947       0.389190       2.107094                    0.996694      30.612632      87.020679       0.681608       0.385223      -1.087569      -0.064089       0.056307       0.025810       0.089129      -0.040848      -0.031667       0.020974      -0.006841       0.000764      -0.044051      -0.018812       0.062863              7.262446       6.574999      -0.599805      -0.240068       7.370577       1.167817       7.841762          -0.000012
          153              C      -3.425480      12.736046      14.424857       0.008326      21.167436 0.32832006E+03  0.72188441E+04                                 6.785133                            6.119233       0.067785       2.069530                    0.998477      25.588043      71.894645       0.651340       0.427689      -1.053708      -0.111753       0.018599      -0.034603       0.118457       0.073342      -0.013818      -0.036476       0.010330      -0.164849      -0.073026      -0.035544       0.108570              7.138372       6.076310       0.237640       0.313151       8.888712      -0.606152       6.450095          -0.000012
          154              C      -3.861860      14.020509      13.749033      -0.481945      25.023966 0.40212672E+03  0.92238307E+04                                 7.132931                            6.397163       0.537462       2.143557                    0.998558      30.496697      85.156373       0.699704       0.381631      -1.093276       0.035114      -0.076801       0.034873       0.091365      -0.025003       0.003154      -0.031742      -0.022585      -0.067511      -0.041109      -0.009153       0.050262              7.490366       5.288747      -0.184012       0.290201      10.030092      -1.054252       7.152260          -0.000009
          155              C      -0.342440       4.170793      13.815269       0.012241      21.368616 0.33543276E+03  0.74293293E+04                                 6.861924                            6.215735       0.003586       2.047887                    0.997914      25.825258      73.292136       0.640252       0.431927      -1.049066       0.115273       0.028828      -0.027938       0.122063      -0.020684      -0.041337       0.069438      -0.009039       0.142361      -0.063827      -0.043001       0.106827              7.197915       6.644948      -0.375314      -0.513457       7.103903       1.170141       7.844895          -0.000010
          156              C       0.577296       5.121173      14.556419      -0.466936      24.505847 0.42508971E+03  0.99161056E+04                                 7.070522                            6.610950       0.384540       2.105777                    0.996666      30.614593      87.044029       0.681031       0.385548      -1.087272      -0.063545      -0.055574      -0.028026       0.088949       0.041773       0.032231       0.020241      -0.007521      -0.000646      -0.045295      -0.018204       0.063499              7.264452       6.577472       0.598341       0.240696       7.370774       1.169097       7.845111          -0.000012
          157              C       1.466691       2.648979      12.870134       0.010357      21.114336 0.32724469E+03  0.71888441E+04                                 6.771325                            6.107487       0.065958       2.069348                    0.998563      25.543893      71.724012       0.652283       0.427449      -1.053923      -0.112481      -0.019586       0.034745       0.119343      -0.074019       0.013777      -0.037138       0.008590      -0.165438      -0.073696      -0.035774       0.109469              7.122398       6.066566      -0.235118      -0.310440       8.864597      -0.597474       6.436033          -0.000012
          158              C       1.030303       1.364516      13.545958      -0.484798      25.055456 0.40293571E+03  0.92463822E+04                                 7.137799                            6.404501       0.540812       2.144350                    0.998562      30.520842      85.222649       0.699204       0.381739      -1.093275       0.034991       0.077217      -0.034945       0.091694       0.024365      -0.002634      -0.032116      -0.024839      -0.063616      -0.040593      -0.009498       0.050091              7.493448       5.292101       0.188298      -0.288200      10.039789      -1.051101       7.148454          -0.000010
          159              C       0.342468       4.586011       4.716938       0.010672      21.391852 0.33589289E+03  0.74421269E+04                                 6.864735                            6.217467      -0.002309       2.045582                    0.997898      25.848647      73.373178       0.640549       0.431576      -1.049271      -0.117199       0.028941      -0.027992       0.123923       0.020587       0.042088       0.069604      -0.008213       0.144077      -0.064436      -0.043099       0.107535              7.201264       6.649016       0.376309       0.514410       7.108294       1.167739       7.846483          -0.000010
          160              C      -0.577263       5.536391       5.458088      -0.467055      24.508964 0.42519068E+03  0.99184341E+04                                 7.068388                            6.608949       0.389190       2.107094                    0.996694      30.612636      87.020698       0.681608       0.385223      -1.087569       0.064089      -0.056307      -0.025810       0.089129      -0.040848      -0.031667       0.020975      -0.006841       0.000764      -0.044051      -0.018812       0.062863              7.262447       6.575000      -0.599805      -0.240068       7.370578       1.167818       7.841763          -0.000012
          161              C       8.317728       3.064197       3.771804       0.008326      21.167433 0.32832000E+03  0.72188426E+04                                 6.785133                            6.119233       0.067786       2.069530                    0.998477      25.588041      71.894639       0.651340       0.427689      -1.053708       0.111753      -0.018599       0.034603       0.118457       0.073342      -0.013818      -0.036476       0.010330      -0.164849      -0.073026      -0.035544       0.108569              7.138372       6.076310       0.237640       0.313151       8.888712      -0.606152       6.450095          -0.000011
          162              C       8.754108       1.779734       4.447628      -0.481945      25.023966 0.40212673E+03  0.92238309E+04                                 7.132931                            6.397163       0.537462       2.143557                    0.998558      30.496698      85.156375       0.699704       0.381631      -1.093276      -0.035114       0.076801      -0.034873       0.091365      -0.025003       0.003154      -0.031742      -0.022585      -0.067511      -0.041109      -0.009153       0.050262              7.490367       5.288747      -0.184011       0.290201      10.030092      -1.054252       7.152260          -0.000010
          163              C       5.234688      11.629450       4.381392       0.012241      21.368612 0.33543269E+03  0.74293274E+04                                 6.861924                            6.215735       0.003587       2.047887                    0.997914      25.825254      73.292124       0.640252       0.431927      -1.049066      -0.115272      -0.028828       0.027938       0.122063      -0.020684      -0.041337       0.069438      -0.009039       0.142361      -0.063827      -0.043001       0.106828              7.197915       6.644947      -0.375314      -0.513458       7.103903       1.170142       7.844894          -0.000010
          164              C       4.314952      10.679070       3.640242      -0.466936      24.505845 0.42508967E+03  0.99161044E+04                                 7.070522                            6.610950       0.384539       2.105776                    0.996666      30.614590      87.044019       0.681031       0.385548      -1.087272       0.063545       0.055574       0.028026       0.088949       0.041773       0.032231       0.020240      -0.007521      -0.000646      -0.045295      -0.018204       0.063499              7.264452       6.577472       0.598341       0.240695       7.370773       1.169096       7.845110          -0.000012
          165              C       3.425557      13.151264       5.326527       0.010357      21.114338 0.32724471E+03  0.71888446E+04                                 6.771325                            6.107487       0.065958       2.069348                    0.998563      25.543895      71.724017       0.652283       0.427448      -1.053923       0.112481       0.019586      -0.034745       0.119343      -0.074019       0.013777      -0.037138       0.008590      -0.165438      -0.073696      -0.035774       0.109469              7.122398       6.066566      -0.235118      -0.310440       8.864596      -0.597474       6.436033          -0.000012
          166              C       3.861945      14.435727       4.650703      -0.484798      25.055464 0.40293589E+03  0.92463872E+04                                 7.137800                            6.404503       0.540811       2.144350                    0.998562      30.520849      85.222671       0.699204       0.381739      -1.093275      -0.034991      -0.077217       0.034945       0.091695       0.024365      -0.002634      -0.032116      -0.024839      -0.063616      -0.040593      -0.009498       0.050090              7.493449       5.292102       0.188299      -0.288200      10.039790      -1.051101       7.148455          -0.000010
          167              O       6.092473       6.340385      17.037716      -0.567346      40.024640 0.61572946E+03  0.15356170E+05                                 9.421738                            7.799844      -0.010527       2.047286                    0.994026      28.306564      76.497291       0.662827       0.370521      -1.126807      -0.017087      -0.019678      -0.016712       0.030959       0.041530      -0.059761       0.031159      -0.005400      -0.033599      -0.090675       0.031129       0.059546             10.838560       8.372667       0.041243       1.816236       9.825356       4.680504      14.317656           0.000017
          168              O      -3.504147      12.462198      17.750661      -0.588144      38.972824 0.54475512E+03  0.13134384E+05                                 9.156765                            7.164373       0.345947       2.156602                    0.996117      27.969673      73.548188       0.718971       0.353335      -1.143915      -0.011820       0.012839       0.034595       0.038747      -0.039399      -0.012115       0.039656       0.051280      -0.013992      -0.061830      -0.001920       0.063750             11.174839       8.534063      -5.310077      -2.433022      15.850457       2.550023       9.139999           0.000024
          169              O       4.907698      13.178961       1.308704      -0.557199      31.217389 0.46199146E+03  0.10672234E+05                                 7.760384                            6.572975       1.027960       2.377946                    0.998561      27.221082      69.698870       0.756072       0.350688      -1.147903       0.013040       0.000258      -0.022609       0.026102       0.060248       0.032423      -0.039770       0.057375       0.112097      -0.103823       0.044946       0.058877              8.576146       5.698572       0.687571      -2.086739       9.947081      -3.504120      10.082783           0.000034
          170              O       3.252252       4.876367      10.518762      -0.559264      34.209292 0.51335531E+03  0.12216136E+05                                 8.374187                            6.990463       0.303912       2.149312                    0.996724      27.567307      72.425749       0.721050       0.356965      -1.139018       0.019848       0.025973      -0.007211       0.033475       0.040741      -0.020415       0.063761       0.005375      -0.037301      -0.087606       0.021239       0.066367              9.630576       8.473495       2.716406       3.890895       9.234463       3.341370      11.183770           0.000023
          171              O       3.105493       7.106145      10.833564      -0.558442      40.511504 0.62526451E+03  0.15621105E+05                                 9.442611                            7.804213       0.102527       2.083950                    0.995754      28.078755      75.427619       0.671170       0.365280      -1.133208       0.002857      -0.019674       0.008004       0.021431      -0.021597      -0.047516      -0.039148       0.006214      -0.132959      -0.087211       0.037667       0.049544             10.885554       8.843507      -2.458681       3.037254      11.539994      -4.478014      12.273160           0.000028
          172              O       6.945373       4.374441      16.378815      -0.553335      32.409255 0.48049326E+03  0.11228176E+05                                 8.014095                            6.715367       0.526727       2.229372                    0.996984      27.065976      70.089405       0.744733       0.351952      -1.144926      -0.013117       0.025085       0.004827       0.028716      -0.015040      -0.002959      -0.049449       0.017133      -0.126499      -0.072359       0.023522       0.048837              9.134679       9.102645      -3.596088       3.328008       8.823035      -2.029756       9.478358           0.000028
          173              O       5.763236       9.873344       0.144845      -0.608923      44.718077 0.72343186E+03  0.18794032E+05                                10.130881                            8.403914      -0.275328       1.945412                    0.994268      29.592928      81.762540       0.644002       0.366098      -1.129604      -0.041084      -0.010384      -0.008109       0.043145      -0.006050       0.052385       0.022910       0.020145       0.008455      -0.056568      -0.003545       0.060113             11.975772      16.874991       1.423274       4.348515       9.104209       0.091669       9.948116           0.000024
          174              O       4.740768       9.769565      16.492544      -0.570799      34.072025 0.51266520E+03  0.12148487E+05                                 8.273908                            6.964089       0.762653       2.301005                    0.996455      27.296270      70.663639       0.728604       0.354753      -1.145215       0.001342      -0.027967       0.022099       0.035669      -0.049034      -0.040298       0.001478      -0.118360       0.126849      -0.107431       0.038966       0.068465              9.206046       6.482752       1.228255      -0.480632       9.164111      -4.476657      11.971276           0.000035
          175              O       1.200280       9.044640      10.257276      -0.567651      40.009073 0.61544468E+03  0.15347135E+05                                 9.418957                            7.797851      -0.007326       2.048317                    0.994147      28.299815      76.471670       0.662942       0.370503      -1.126832      -0.016964       0.019284       0.016382       0.030463      -0.041666       0.059927       0.030798      -0.005650      -0.035187      -0.090754       0.030895       0.059859             10.834782       8.370747      -0.040677      -1.815266       9.824312       4.678921      14.309287           0.000019
          176              O       1.388025       2.922827       9.544331      -0.587298      38.991432 0.54488144E+03  0.13138853E+05                                 9.161903                            7.166806       0.350634       2.157889                    0.996124      27.965885      73.554312       0.718572       0.353493      -1.143729      -0.011853      -0.013238      -0.036019       0.040163       0.039753       0.012636       0.040266       0.050922      -0.012957      -0.062282      -0.002239       0.064521             11.184312       8.539643       5.317647       2.434217      15.871738       2.553514       9.141555           0.000026
          177              O       0.015469       3.036500       7.789627      -0.557751      31.291778 0.46329876E+03  0.10710040E+05                                 7.771254                            6.582176       1.019855       2.374603                    0.998605      27.248355      69.794417       0.755557       0.350679      -1.147906       0.013107       0.001055       0.023081       0.026564      -0.062160      -0.033024      -0.040466       0.059859       0.117341      -0.106972       0.046212       0.060760              8.589530       5.704758      -0.685219       2.088151       9.970759      -3.509311      10.093075           0.000032
          178              O      -1.639931      10.508658      16.776230      -0.559454      34.237101 0.51384711E+03  0.12231341E+05                                 8.380824                            6.995311       0.306641       2.150210                    0.996782      27.574955      72.467339       0.720534       0.357118      -1.138843       0.019767      -0.026398       0.006800       0.033673      -0.040593       0.021231       0.063675       0.004685      -0.038773      -0.087881       0.021770       0.066111              9.638940       8.480263      -2.717910      -3.895731       9.239490       3.343073      11.197067           0.000027
          179              O      -1.786703       8.278880      16.461427      -0.558566      40.538959 0.62574982E+03  0.15636508E+05                                 9.447451                            7.807499       0.100348       2.083025                    0.995830      28.088825      75.466467       0.670985       0.365304      -1.133172       0.003339       0.019978      -0.008111       0.021819       0.022046       0.047573      -0.039674       0.005518      -0.133907      -0.087902       0.038467       0.049435             10.892357       8.847753       2.461274      -3.040424      11.545955      -4.482410      12.283362           0.000023
          180              O       2.053192      11.010584      10.916177      -0.553423      32.399709 0.48031969E+03  0.11223136E+05                                 8.012579                            6.714290       0.529477       2.230708                    0.997092      27.060643      70.073128       0.744768       0.351966      -1.144911      -0.012250      -0.024889      -0.005400       0.028260       0.014782       0.003181      -0.048969       0.017410      -0.128316      -0.072344       0.023958       0.048386              9.133039       9.101980       3.596403      -3.326998       8.823090      -2.029451       9.474046           0.000029
          181              O       0.871027       6.342117       8.953485      -0.609427      44.772022 0.72450518E+03  0.18830911E+05                                10.143590                            8.413824      -0.280105       1.943847                    0.994316      29.609716      81.857121       0.643131       0.366418      -1.129236      -0.040596       0.010467       0.007848       0.042652       0.006135      -0.052146       0.022968       0.020322       0.008557      -0.056431      -0.003492       0.059923             11.992253      16.898933      -1.426099      -4.354569       9.118898       0.091859       9.958928           0.000026
          182              O      -0.151445       5.615460      10.802448      -0.571473      34.149056 0.51416258E+03  0.12193977E+05                                 8.289801                            6.977374       0.756944       2.298900                    0.996295      27.320836      70.777519       0.727355       0.355071      -1.144853       0.000909       0.027578      -0.021894       0.035224       0.049150       0.040617       0.001882      -0.118329       0.126657      -0.107542       0.038527       0.069015              9.223364       6.495964      -1.231748       0.480726       9.182047      -4.484737      11.992082           0.000034
          183              O      -1.200225       9.459858       1.158945      -0.567346      40.024643 0.61572950E+03  0.15356171E+05                                 9.421738                            7.799844      -0.010525       2.047286                    0.994026      28.306567      76.497298       0.662827       0.370521      -1.126807       0.017087       0.019678       0.016712       0.030959       0.041530      -0.059761       0.031159      -0.005400      -0.033599      -0.090675       0.031129       0.059546             10.838560       8.372667       0.041244       1.816238       9.825355       4.680504      14.317658           0.000019
          184              O       8.396395       3.338045       0.446000      -0.588144      38.972828 0.54475517E+03  0.13134386E+05                                 9.156766                            7.164374       0.345946       2.156602                    0.996117      27.969672      73.548191       0.718971       0.353335      -1.143915       0.011820      -0.012839      -0.034595       0.038747      -0.039399      -0.012115       0.039656       0.051280      -0.013992      -0.061830      -0.001920       0.063750             11.174841       8.534064      -5.310078      -2.433023      15.850459       2.550024       9.140000           0.000024
          185              O      -0.015450       2.621282      16.887957      -0.557199      31.217409 0.46199182E+03  0.10672245E+05                                 7.760389                            6.572978       1.027957       2.377945                    0.998561      27.221087      69.698896       0.756072       0.350688      -1.147903      -0.013040      -0.000258       0.022609       0.026101       0.060248       0.032423      -0.039770       0.057375       0.112098      -0.103823       0.044946       0.058877              8.576150       5.698575       0.687571      -2.086740       9.947087      -3.504122      10.082789           0.000033
          186              O       1.639996      10.923876       7.677899      -0.559264      34.209297 0.51335539E+03  0.12216138E+05                                 8.374187                            6.990464       0.303913       2.149312                    0.996724      27.567308      72.425754       0.721050       0.356965      -1.139018      -0.019848      -0.025973       0.007211       0.033475       0.040741      -0.020414       0.063761       0.005374      -0.037300      -0.087605       0.021239       0.066367              9.630577       8.473496       2.716406       3.890896       9.234464       3.341370      11.183771           0.000025
          187              O       1.786755       8.694098       7.363097      -0.558442      40.511522 0.62526496E+03  0.15621119E+05                                 9.442614                            7.804216       0.102527       2.083950                    0.995754      28.078763      75.427650       0.671170       0.365280      -1.133208      -0.002857       0.019674      -0.008004       0.021431      -0.021597      -0.047516      -0.039148       0.006214      -0.132959      -0.087211       0.037667       0.049544             10.885557       8.843510      -2.458680       3.037256      11.539996      -4.478013      12.273166           0.000027
          188              O      -2.053125      11.425802       1.817846      -0.553335      32.409248 0.48049315E+03  0.11228173E+05                                 8.014094                            6.715367       0.526727       2.229372                    0.996984      27.065972      70.089394       0.744733       0.351952      -1.144926       0.013117      -0.025084      -0.004827       0.028716      -0.015040      -0.002959      -0.049449       0.017133      -0.126499      -0.072359       0.023522       0.048837              9.134678       9.102644      -3.596087       3.328008       8.823034      -2.029756       9.478357           0.000028
          189              O      -0.870988       5.926899      18.051816      -0.608922      44.718076 0.72343188E+03  0.18794032E+05                                10.130881                            8.403914      -0.275329       1.945411                    0.994268      29.592927      81.762537       0.644002       0.366098      -1.129604       0.041084       0.010384       0.008109       0.043145      -0.006050       0.052385       0.022910       0.020145       0.008455      -0.056568      -0.003545       0.060113             11.975772      16.874989       1.423275       4.348516       9.104209       0.091670       9.948117           0.000026
          190              O       0.151480       6.030678       1.704117      -0.570799      34.072033 0.51266535E+03  0.12148491E+05                                 8.273910                            6.964091       0.762652       2.301005                    0.996455      27.296272      70.663650       0.728604       0.354753      -1.145215      -0.001342       0.027967      -0.022099       0.035669      -0.049034      -0.040298       0.001478      -0.118360       0.126849      -0.107431       0.038966       0.068465              9.206048       6.482754       1.228255      -0.480632       9.164113      -4.476657      11.971278           0.000035
          191              O       3.691968       6.755603       7.939385      -0.567651      40.009088 0.61544498E+03  0.15347144E+05                                 9.418960                            7.797854      -0.007327       2.048317                    0.994147      28.299819      76.471688       0.662942       0.370503      -1.126832       0.016964      -0.019284      -0.016382       0.030463      -0.041666       0.059927       0.030798      -0.005650      -0.035187      -0.090754       0.030895       0.059859             10.834785       8.370748      -0.040675      -1.815265       9.824316       4.678923      14.309293           0.000020
          192              O       3.504223      12.877416       8.652330      -0.587298      38.991441 0.54488158E+03  0.13138857E+05                                 9.161904                            7.166807       0.350634       2.157889                    0.996124      27.965889      73.554325       0.718572       0.353493      -1.143729       0.011853       0.013238       0.036019       0.040163       0.039753       0.012636       0.040266       0.050921      -0.012957      -0.062282      -0.002239       0.064521             11.184313       8.539643       5.317648       2.434217      15.871740       2.553515       9.141556           0.000026
          193              O       4.876779      12.763743      10.407034      -0.557751      31.291790 0.46329897E+03  0.10710046E+05                                 7.771256                            6.582178       1.019855       2.374603                    0.998605      27.248359      69.794435       0.755556       0.350679      -1.147906      -0.013108      -0.001055      -0.023080       0.026564      -0.062160      -0.033024      -0.040466       0.059859       0.117341      -0.106972       0.046212       0.060760              8.589533       5.704759      -0.685219       2.088152       9.970762      -3.509312      10.093078           0.000034
          194              O       6.532179       5.291585       1.420431      -0.559454      34.237093 0.51384694E+03  0.12231336E+05                                 8.380822                            6.995309       0.306642       2.150210                    0.996782      27.574954      72.467329       0.720534       0.357118      -1.138843      -0.019767       0.026398      -0.006800       0.033673      -0.040593       0.021231       0.063675       0.004685      -0.038773      -0.087881       0.021770       0.066111              9.638938       8.480261      -2.717910      -3.895729       9.239489       3.343073      11.197064           0.000027
          195              O       6.678951       7.521363       1.735234      -0.558565      40.538970 0.62575000E+03  0.15636514E+05                                 9.447453                            7.807500       0.100348       2.083025                    0.995830      28.088828      75.466481       0.670985       0.365304      -1.133172      -0.003339      -0.019978       0.008111       0.021819       0.022046       0.047573      -0.039674       0.005518      -0.133907      -0.087902       0.038468       0.049435             10.892359       8.847756       2.461275      -3.040424      11.545959      -4.482411      12.283364           0.000024
          196              O       2.839056       4.789659       7.280484      -0.553423      32.399712 0.48031971E+03  0.11223137E+05                                 8.012580                            6.714290       0.529477       2.230708                    0.997092      27.060644      70.073131       0.744768       0.351966      -1.144911       0.012250       0.024888       0.005400       0.028260       0.014782       0.003181      -0.048968       0.017410      -0.128316      -0.072344       0.023959       0.048385              9.133039       9.101981       3.596403      -3.326998       8.823091      -2.029452       9.474046           0.000028
          197              O       4.021221       9.458126       9.243176      -0.609427      44.772016 0.72450499E+03  0.18830905E+05                                10.143588                            8.413822      -0.280104       1.943847                    0.994316      29.609714      81.857110       0.643131       0.366418      -1.129236       0.040596      -0.010467      -0.007848       0.042652       0.006135      -0.052146       0.022968       0.020322       0.008556      -0.056431      -0.003492       0.059923             11.992251      16.898932      -1.426097      -4.354569       9.118896       0.091858       9.958926           0.000026
          198              O       5.043693      10.184783       7.394213      -0.571473      34.149057 0.51416259E+03  0.12193978E+05                                 8.289801                            6.977374       0.756944       2.298900                    0.996295      27.320835      70.777518       0.727355       0.355071      -1.144853      -0.000909      -0.027578       0.021894       0.035224       0.049150       0.040617       0.001882      -0.118329       0.126657      -0.107542       0.038527       0.069015              9.223365       6.495965      -1.231748       0.480726       9.182047      -4.484737      11.992082           0.000035
          199              N       5.196140      11.833905      14.681976      -0.241657      22.257159 0.35131747E+03  0.77892995E+04                                 6.831353                            6.175099      -0.438515       1.948831                    0.993133      25.207371      69.158066       0.678716       0.407023      -1.076018       0.039108       0.026220      -0.118828       0.127816       0.025444      -0.007836       0.030003       0.025986      -0.044911      -0.048297       0.010134       0.038163              7.234133       6.104606       1.607788       0.755618       7.924426       0.449917       7.673367           0.000007
          200              N       0.303915       3.551120      12.613016      -0.241022      22.229288 0.35079132E+03  0.77734327E+04                                 6.817867                            6.163587      -0.428033       1.952148                    0.993037      25.186055      69.043559       0.680601       0.406115      -1.076798       0.037097      -0.026830       0.117910       0.126487      -0.024173       0.009495       0.031276       0.025625      -0.044238      -0.049518       0.012888       0.036630              7.218894       6.093586      -1.599255      -0.751052       7.907118       0.451350       7.655977           0.000007
          201              N      -0.303892       3.966338       3.514685      -0.241657      22.257158 0.35131744E+03  0.77892984E+04                                 6.831353                            6.175099      -0.438514       1.948831                    0.993133      25.207369      69.158056       0.678716       0.407023      -1.076018      -0.039107      -0.026220       0.118828       0.127816       0.025444      -0.007836       0.030003       0.025986      -0.044912      -0.048297       0.010134       0.038163              7.234133       6.104606       1.607788       0.755618       7.924425       0.449917       7.673366           0.000006
          202              N       4.588333      12.249123       5.583645      -0.241022      22.229290 0.35079137E+03  0.77734340E+04                                 6.817867                            6.163588      -0.428034       1.952148                    0.993037      25.186058      69.043573       0.680601       0.406115      -1.076798      -0.037097       0.026830      -0.117910       0.126487      -0.024174       0.009495       0.031276       0.025626      -0.044238      -0.049518       0.012888       0.036630              7.218894       6.093586      -1.599255      -0.751052       7.907119       0.451350       7.655977           0.000007

******************************************************
Auxiliary information for the entire system
The total spin magnetic moment of the unit cell is   0.000000
The total net atomic charge of the unit cell is   -0.000004
Accuracy of reproducing the electrostatic potential in the unit cell:
  The inner radius (bohr) =    5.0000
  The outer radius (bohr) =   12.0000
  Valid grid points have density less than (e/(bohr^3)) =    0.0001
  The number of valid grid points were=       120762
  The rms potential error without charges in kcal/mol is=      7.37952
  The rms potential error with partial charges in kcal/mol is=      0.62417
  The RRMSE value at monopole order=      0.08458
  The rms potential error with partial charges and cloud penetration in kcal/mol is=      0.61335
  The RRMSE value at monopole order with cloud penetration is=      0.08312
  The rms potential error with partial charges and atomic dipoles in kcal/mol is=      0.37984
  The RRMSE value at dipole order=      0.05147
  The rms potential error with partial charges, atomic dipoles and cloud penetration in kcal/mol is=      0.36152
  The RRMSE value at dipole order with cloud penetration=      0.04899

******************************************************
The electron densities and ab initio electrostatic potential were computed in VASP using the PBE functional and
projector augmented wave method. See the main text of the journal article for a description of computational details.
The atomic charges, dipoles, and quadrupoles were computed with the DDEC6 method as described in
(a) T. A. Manz and N. Gabaldon Limas, RSC Adv. 6 (2016) 47771-47801 DOI: 10.1039/c6ra04656h
(b) N. Gabaldon Limas and T. A. Manz, RSC Adv. 8 (2018) 2678-2707 DOI: 10.1039/c7ra11829e.
For each atom in the material, the electron cloud parameters were fit to the spherically averaged atom-in-material
electron density using radial positions for which this density was between 10^-4 and 10^-2 electrons per cubic bohr.
The polarizabilities, dispersion coefficients, and quantum Drude oscillator (QDO) parameters were fit using the MCLF method.
The magnetic structure of the system was optimized in VASP from the default ferromagnetic initial guess using spin polarization.
The atomic spin moments (ASMs) were computed on this optimized magnetic structure using the DDEC6 partition as inputs
to the method of T. A. Manz and D. S. Sholl, J. Chem. Theory Comput. 7 (2011) 4146-4164 DOI: 10.1021/ct200539n.
The RMSE and RRMSE were computed using a uniform grid with Ewald summation.
