# Supplementary material for: A collection of forcefield precursors for metal–organic frameworks
Source: RSC Adv. 2019 Nov 13;9(63):36492–507. doi: 10.1039/c9ra07327b (PMC9075174; doi:10.1039/c9ra07327b)
Supplement: RA-009-C9RA07327B-s5898 [file RA-009-C9RA07327B-s5898.xyz]

  202
jmolscript: load "" {1 1 1} spacegroup "x,y,z" unitcell [{      9.810500     0.000000     0.000000 }, {     -4.905211    16.665405     0.000000 }, {      0.000000    -0.810324    18.180751 }]
Zn    -1.953145    11.548769     0.060360     0.919895
Zn     2.952090     4.711474     9.030015     0.919733
Zn     6.858434     4.306312    18.120391     0.919895
Zn     1.953199    11.143607     9.150736     0.919731
Zn    -2.452606     8.332703     0.000000     1.026700
Zn     2.452644     7.927541     9.090376     1.027120
H      1.192993    15.455479     1.570817     0.110745
H     -1.605942    14.806193    16.886282     0.113585
H      2.408500     8.733952    16.199049     0.110384
H      0.624949     8.368922     1.430825     0.110843
H      6.149250    12.043499     4.088851     0.111808
H      4.977876    11.868190     6.077825     0.120450
H      3.733896     8.209370     5.010615     0.117215
H      4.860142     8.395489     3.003460     0.114040
H      6.098209     0.804764     7.519559     0.111754
H      3.299274     0.643726    10.384845     0.111844
H      7.313745     6.715967    11.072077     0.110537
H      5.530198     7.891321     7.659550     0.110689
H      1.243982     4.216744     5.001525     0.112503
H      0.072608     4.392053     3.012550     0.120364
H     -1.171354     8.050873     4.079761     0.117272
H     -0.045109     7.864754     6.086915     0.113560
H      3.712296     0.399602    16.609934     0.110744
H      6.511231     1.048888     1.294469     0.113585
H      2.496789     7.121129     1.981702     0.110384
H      4.280340     7.486159    16.749926     0.110843
H     -1.243961     3.811582    14.091900     0.111808
H     -0.072587     3.986891    12.102926     0.120450
H      1.171393     7.645711    13.170136     0.117215
H      0.045147     7.459592    15.177291     0.114039
H     -1.192920    15.050317    10.661192     0.111754
H      1.606015    15.211355     7.795906     0.111843
H     -2.408456     9.139114     7.108674     0.110536
H     -0.624909     7.963760    10.521201     0.110689
H      3.661307    11.638337    13.179226     0.112503
H      4.832681    11.463028    15.168201     0.120364
H      6.076643     7.804208    14.100990     0.117272
H      4.950398     7.990327    12.093836     0.113560
H      0.325739    12.349049    15.106386     0.313266
H     -0.583697    11.227038    15.228197     0.313727
H      0.597489    11.932740    12.855609     0.102472
H      1.117443    10.759381    13.755556     0.099972
H     -1.321448    10.774465    12.370183     0.159523
H     -0.104948     9.831241    12.070201     0.182623
H     -0.936879     9.645916    13.386487     0.153945
H     -2.098436    12.328868    13.839188     0.104049
H     -1.900262    12.992761    15.246378     0.108124
H     -0.583691    13.863739    12.904697     0.161186
H     -1.775665    14.627030    13.577385     0.169480
H     -0.393366    14.530965    14.311887     0.152708
H      5.230967     3.100870    12.164740     0.313811
H      4.321536     4.222881    12.042929     0.314053
H      5.502719     3.517179    14.415517     0.102098
H      6.022678     4.690538    13.515570     0.098963
H      3.583788     4.675454    14.900944     0.158510
H      4.800292     5.618678    15.200926     0.181747
H      3.968362     5.804003    13.884640     0.153905
H      2.806793     3.121051    13.431939     0.105288
H      3.004963     2.457158    12.024749     0.107759
H      4.321530     1.586180    14.366429     0.161961
H      3.129553     0.822889    13.693742     0.169481
H      4.511852     0.918954    12.959239     0.153845
H      4.579550     3.506032     3.074365     0.313266
H      5.488986     4.628043     2.952554     0.313727
H      4.307800     3.922341     5.325142     0.102472
H      3.787846     5.095700     4.425195     0.099972
H      6.226737     5.080616     5.810568     0.159523
H      5.010237     6.023840     6.110550     0.182623
H      5.842168     6.209165     4.794264     0.153946
H      7.003725     3.526213     4.341563     0.104049
H      6.805551     2.862320     2.934373     0.108124
H      5.488980     1.991342     5.276054     0.161186
H      6.680954     1.228051     4.603366     0.169480
H      5.298655     1.324116     3.868864     0.152708
H     -0.325678    12.754211     6.016011     0.313811
H      0.583753    11.632200     6.137822     0.314053
H     -0.597430    12.337902     3.765234     0.102098
H     -1.117389    11.164543     4.665181     0.098963
H      1.321501    11.179627     3.279807     0.158510
H      0.104997    10.236403     2.979825     0.181748
H      0.936927    10.051078     4.296111     0.153905
H      2.098496    12.734030     4.748812     0.105288
H      1.900326    13.397923     6.156002     0.107759
H      0.583759    14.268901     3.814322     0.161960
H      1.775736    15.032192     4.487009     0.169481
H      0.393437    14.936127     5.221512     0.153845
C     -0.546412    13.837544     0.383068     0.560642
C     -0.258961    15.303778     0.180898    -0.017651
C      0.709337    15.940490     0.941581    -0.121475
C     -0.962373    15.226822    17.409887    -0.126857
C      0.138351     9.102168    17.494791     0.600274
C      1.323458     8.268697    17.850770    -0.017600
C      2.427139     8.248355    16.991003    -0.110808
C      1.356812     8.353467     0.857768    -0.091651
C      6.276782    10.393534     1.996974     0.600926
C      5.592009    10.256882     3.327986    -0.018557
C      5.647932    11.282322     4.266113    -0.126003
C      4.958253    11.171991     5.462770    -0.126371
C      4.233255    10.013013     5.740936    -0.021171
C      4.208726     8.985121     4.820444    -0.109650
C      4.881726     9.095752     3.617060    -0.097649
C      3.466074     9.883769     7.025406     0.593013
C      4.358812     2.422699     8.707307     0.558490
C      4.646256     0.956465     8.909477    -0.015605
C      5.614551     0.319753     8.148794    -0.122032
C      3.942842     0.223097     9.861239    -0.126789
C      5.043594     6.347751     9.776335     0.600142
C      6.228704     7.181222     9.420356    -0.015161
C      7.332386     7.201564    10.280124    -0.111104
C      6.262062     7.906776     8.232608    -0.093036
C      1.371522     5.866709     7.093402     0.600766
C      0.686750     6.003361     5.762389    -0.018427
C      0.742667     4.977921     4.824262    -0.129563
C      0.052989     5.088252     3.627605    -0.124665
C     -0.672004     6.247230     3.349440    -0.021083
C     -0.696528     7.275122     4.269931    -0.111097
C     -0.023528     7.164491     5.473315    -0.095458
C     -1.439185     6.376474     2.064970     0.592188
C      5.451701     2.017537    17.797683     0.560642
C      5.164250     0.551303    17.999853    -0.017652
C      4.195952    -0.085409    17.239170    -0.121471
C      5.867662     0.628259     0.770864    -0.126852
C      4.766938     6.752913     0.685960     0.600274
C      3.581831     7.586384     0.329981    -0.017600
C      2.478150     7.606726     1.189748    -0.110805
C      3.548477     7.501614    17.322983    -0.091648
C     -1.371493     5.461547    16.183777     0.600926
C     -0.686720     5.598199    14.852765    -0.018557
C     -0.742643     4.572759    13.914638    -0.126003
C     -0.052964     4.683090    12.717981    -0.126371
C      0.672034     5.842068    12.439815    -0.021171
C      0.696563     6.869960    13.360307    -0.109650
C      0.023563     6.759329    14.563691    -0.097649
C      1.439215     5.971312    11.155345     0.593013
C      0.546477    13.432382     9.473444     0.558490
C      0.259033    14.898616     9.271274    -0.015606
C     -0.709262    15.535328    10.031957    -0.122027
C      0.962447    15.631984     8.319512    -0.126785
C     -0.138305     9.507330     8.404416     0.600142
C     -1.323415     8.673859     8.760395    -0.015162
C     -2.427097     8.653517     7.900627    -0.111104
C     -1.356773     7.948305     9.948143    -0.093036
C      3.533767     9.988372    11.087349     0.600766
C      4.218539     9.851720    12.418362    -0.018427
C      4.162622    10.877160    13.356489    -0.129563
C      4.852300    10.766829    14.553146    -0.124665
C      5.577293     9.607851    14.831311    -0.021083
C      5.601817     8.579959    13.910820    -0.111097
C      4.928817     8.690590    12.707436    -0.095457
C      6.344474     9.478607    16.115781     0.592188
C      0.321812    11.239182    13.475027     0.014368
C     -0.592529    10.286737    12.761251    -0.468380
C     -1.457809    12.783087    14.409336     0.009870
C     -1.011428    14.070185    13.739375    -0.482230
C      5.227046     4.210737    13.796099     0.014739
C      4.312709     5.163182    14.509876    -0.465550
C      3.447417     2.666832    12.861790     0.009417
C      3.893792     1.379734    13.531751    -0.484897
C      4.583477     4.615899     4.705724     0.014368
C      5.497818     5.568344     5.419500    -0.468380
C      6.363098     3.071994     3.771415     0.009870
C      5.916717     1.784896     4.441376    -0.482230
C     -0.321757    11.644344     4.384652     0.014739
C      0.592580    10.691899     3.670875    -0.465550
C      1.457872    13.188249     5.318961     0.009417
C      1.011497    14.475347     4.649000    -0.484897
O     -1.398946    12.515319    17.739868    -0.589078
O     -0.013704    13.207773     1.298833    -0.557696
O     -0.860358     9.892109     0.145264    -0.607074
O      0.166803     9.814863    16.483396    -0.576534
O     -2.842075    11.449102     1.810439    -0.554219
O     -1.209618     6.371429    17.022455    -0.564372
O      3.238472    10.953853     7.657369    -0.560518
O      3.110342     8.727026     7.350659    -0.558819
O      3.506281     2.934600     9.531259    -0.587801
O      4.891523     3.052470     7.791543    -0.557198
O      4.044885     6.368134     8.945111    -0.607350
O      5.072043     5.635056    10.787730    -0.576909
O      2.063160     4.811141     7.279936    -0.553557
O      3.695638     9.078490    10.248671    -0.564470
O      8.143709     5.306390     1.433007    -0.560530
O     -1.794911     7.533217     1.739716    -0.557442
O      6.304235     3.339762     0.440883    -0.589078
O      4.918993     2.647308    16.881918    -0.557696
O      5.765647     5.962972    18.035487    -0.607074
O      4.738486     6.040218     1.697355    -0.576534
O      7.747364     4.405979    16.370312    -0.554219
O      6.114907     9.483652     1.158296    -0.564372
O      1.666817     4.901228    10.523382    -0.560519
O      1.794947     7.128055    10.830092    -0.558819
O      1.399008    12.920481     8.649492    -0.587801
O      0.013766    12.802611    10.389208    -0.557198
O      0.860404     9.486947     9.235640    -0.607349
O     -0.166754    10.220025     7.393021    -0.576909
O      2.842129    11.043940    10.900815    -0.553557
O      1.209651     6.776591     7.932080    -0.564471
O     -3.238420    10.548691    16.747744    -0.560530
O      6.700200     8.321864    16.441035    -0.557442
N     -0.307039    11.879730    14.673139    -0.238488
N      4.598191     3.570189    12.597988    -0.238896
N      5.212328     3.975351     3.507612    -0.238488
N      0.307098    12.284892     5.582763    -0.238896

The following XYZ coordinates are in angstroms. Other properties are in atomic units.
The sperically averaged electron density of each atom fit to a function of the form exp(a - br)
eigen_1, eigen_2 and eigen_3 are the three eigenvalues of traceless quadrupole moment tensor
  atom number  atomic symbol              X              Y              Z     net charge C6 coefficient C8 coefficient C10 coefficient fluctuating dipole atomic polarizability isotropic forcefield polarizability              a              b squared Pearson coefficient          <r^3>          <r^4>         wp_QDO          m_QDO          q_QDO       dipole_x       dipole_y       dipole_z         dipole            Qxy            Qxz            Qyz     Q(x^2-y^2)  Q(3z^2 - R^2)        eigen_1        eigen_2        eigen_3 static polarizability      alpha(xx)      alpha(xy)      alpha(xz)      alpha(yy)      alpha(yz)      alpha(zz) atomic spin moment
            1             Zn      -1.953145      11.548769       0.060360       0.919895      89.468508 0.18590915E+04  0.59341501E+05                                16.817197                           14.414686      -0.044408       1.854845                    0.998860      46.364471     128.728167       0.457833       0.419122      -1.125332      -0.015271       0.030618       0.011995       0.036257      -0.045283       0.019129      -0.009974       0.019908      -0.032309      -0.041659      -0.016592       0.058251             19.932016      17.753409       4.537097      -1.209935      23.828030      -0.211646      18.214609           0.000001
            2             Zn       2.952090       4.711474       9.030015       0.919733      89.461419 0.18590268E+04  0.59337335E+05                                16.814694                           14.413226      -0.043358       1.855147                    0.998854      46.364582     128.714958       0.457926       0.419052      -1.125409      -0.014534      -0.029503      -0.011979       0.035002       0.045546      -0.018925      -0.009951       0.018946      -0.032334      -0.041809      -0.016479       0.058288             19.928239      17.750313      -4.536290       1.205896      23.822737      -0.210172      18.211667           0.000001
            3             Zn       6.858434       4.306312      18.120391       0.919895      89.468535 0.18590921E+04  0.59341529E+05                                16.817200                           14.414689      -0.044409       1.854845                    0.998860      46.364479     128.728200       0.457833       0.419122      -1.125331       0.015271      -0.030618      -0.011995       0.036257      -0.045283       0.019129      -0.009974       0.019908      -0.032309      -0.041659      -0.016592       0.058251             19.932020      17.753412       4.537098      -1.209936      23.828036      -0.211647      18.214612           0.000001
            4             Zn       1.953199      11.143607       9.150736       0.919731      89.461461 0.18590280E+04  0.59337384E+05                                16.814702                           14.413233      -0.043360       1.855146                    0.998854      46.364593     128.715015       0.457926       0.419052      -1.125409       0.014534       0.029503       0.011979       0.035002       0.045546      -0.018925      -0.009951       0.018946      -0.032334      -0.041809      -0.016479       0.058288             19.928248      17.750320      -4.536293       1.205897      23.822749      -0.210173      18.211674           0.000001
            5             Zn      -2.452606       8.332703       0.000000       1.026700      74.152597 0.13536392E+04  0.40273702E+05                                16.249026                           13.492183       0.093749       1.911343                    0.998571      44.483382     122.797477       0.408220       0.504304      -1.064835      -0.000000      -0.000000      -0.000000       0.000000       0.018957       0.007150       0.040926       0.138507       0.083079      -0.098210       0.034176       0.064034             19.827704      19.290421      -1.198574      -1.027970      17.393932      -2.329769      22.798758           0.000005
            6             Zn       2.452644       7.927541       9.090376       1.027120      74.120102 0.13527806E+04  0.40240221E+05                                16.242374                           13.486495       0.098091       1.912845                    0.998539      44.460551     122.706904       0.408386       0.504199      -1.064931       0.000000      -0.000000       0.000000       0.000000      -0.018884      -0.007055       0.040556       0.137605       0.085238      -0.097851       0.034462       0.063390             19.819704      19.281594       1.199672       1.024151      17.386229      -2.330026      22.791287           0.000005
            7              H       1.192993      15.455479       1.570817       0.110745       1.194385 0.87198177E+01  0.86417744E+02                                 1.772575                            1.660314      -1.057187       2.371492                    0.997588       3.442738       9.308958       0.521322       1.185508      -0.731397       0.022953      -0.017889       0.022921       0.037043       0.000273       0.015566      -0.002009       0.007853      -0.007675      -0.014969      -0.002450       0.017419              1.808076       1.537025      -0.179282       0.311963       1.969666      -0.405618       1.917539          -0.000001
            8              H      -1.605942      14.806193      16.886282       0.113585       1.169498 0.84172988E+01  0.82741167E+02                                 1.756457                            1.637302      -0.997972       2.402603                    0.997890       3.388962       9.145935       0.521724       1.194308      -0.729564      -0.029210      -0.013757      -0.019622       0.037782       0.001736       0.017106      -0.001565       0.005898       0.000434      -0.016065      -0.002608       0.018673              1.810581       1.674828       0.352541       0.334677       1.982859       0.321326       1.774056          -0.000001
            9              H       2.408500       8.733952      16.199049       0.110384       1.049509 0.77926320E+01  0.76321302E+02                                 1.723996                            1.646306      -1.065852       2.367427                    0.997421       3.616696      10.252795       0.479486       1.304273      -0.702612       0.001765       0.017406      -0.032223       0.036666      -0.001110      -0.004443      -0.005627       0.007288       0.035354      -0.011469      -0.002717       0.014186              1.753642       1.600123      -0.084551       0.030465       1.562321      -0.388237       2.098481          -0.000001
           10              H       0.624949       8.368922       1.430825       0.110843       0.966332 0.68503668E+01  0.65916029E+02                                 1.717685                            1.606539      -1.298715       2.259339                    0.993742       3.859583      11.371925       0.450535       1.412863      -0.678773      -0.029419      -0.001324       0.021140       0.036251      -0.004019      -0.005365      -0.004759       0.006811       0.016788      -0.010804       0.001513       0.009291              1.800651       2.168118      -0.042917      -0.465637       1.393070      -0.018347       1.840766          -0.000001
           11              H       6.149250      12.043499       4.088851       0.111808       1.179036 0.86303667E+01  0.84684759E+02                                 1.709003                            1.615282      -1.049642       2.375389                    0.997742       3.329074       8.743960       0.550594       1.133701      -0.745084       0.018808       0.033472      -0.005851       0.038838       0.011681      -0.002599       0.008073      -0.022947      -0.008651      -0.017243      -0.002480       0.019724              1.736960       1.816265       0.400131      -0.193791       1.875582      -0.130641       1.519034          -0.000001
           12              H       4.977876      11.868190       6.077825       0.120450       1.106651 0.80942172E+01  0.78032819E+02                                 1.632264                            1.561080      -1.007434       2.402649                    0.998361       3.197091       8.279114       0.562726       1.129033      -0.747073       0.003054       0.029832       0.025155       0.039142       0.009459      -0.002564       0.007363      -0.024690      -0.000057      -0.016995      -0.000778       0.017774              1.645425       1.455467      -0.017934      -0.091456       1.729823       0.361587       1.750985          -0.000001
           13              H       3.733896       8.209370       5.010615       0.117215       0.925936 0.67481044E+01  0.63979071E+02                                 1.611557                            1.552977      -0.971619       2.422402                    0.998135       3.485534       9.833595       0.482026       1.340231      -0.695413      -0.018403      -0.032036       0.005583       0.037365       0.010157      -0.004139       0.004874      -0.018397      -0.010234      -0.014940      -0.000896       0.015836              1.627738       1.576677       0.266716      -0.137333       1.796521      -0.135708       1.510016          -0.000001
           14              H       4.860142       8.395489       3.003460       0.114040       0.960079 0.69068236E+01  0.66530593E+02                                 1.702410                            1.607764      -1.340829       2.242952                    0.993295       3.845154      11.299285       0.453070       1.403452      -0.680574      -0.000724      -0.029014      -0.024355       0.037889       0.005609      -0.005667       0.004867      -0.010473      -0.002343      -0.011947       0.003127       0.008820              1.748389       1.438343       0.027220      -0.036300       1.788657       0.457942       2.018168          -0.000002
           15              H       6.098209       0.804764       7.519559       0.111754       1.196920 0.87440790E+01  0.86741540E+02                                 1.777268                            1.664298      -1.074017       2.364790                    0.997438       3.444968       9.327592       0.519773       1.187899      -0.730834       0.022802       0.017548      -0.022311       0.036409      -0.000239      -0.015562      -0.002074       0.008112      -0.007747      -0.014939      -0.002561       0.017499              1.813037       1.540776       0.180144      -0.313410       1.975318      -0.407576       1.923015          -0.000001
           16              H       3.299274       0.643726      10.384845       0.111844       1.168061 0.84018473E+01  0.82506647E+02                                 1.750576                            1.632337      -0.978913       2.409694                    0.998103       3.388736       9.124589       0.524464       1.189258      -0.730733      -0.029999       0.014050       0.020078       0.038736      -0.001718      -0.016980      -0.001406       0.005963       0.000759      -0.015855      -0.002733       0.018588              1.804236       1.669226      -0.350444      -0.332711       1.975524       0.319410       1.767958          -0.000001
           17              H       7.313745       6.715967      11.072077       0.110537       1.048875 0.77881561E+01  0.76280386E+02                                 1.724754                            1.647010      -1.068083       2.366768                    0.997341       3.616497      10.258522       0.478783       1.306139      -0.702233       0.001616      -0.017162       0.032033       0.036377       0.000998       0.004522      -0.005769       0.007331       0.035512      -0.011539      -0.002797       0.014337              1.754419       1.600809       0.084571      -0.030417       1.562955      -0.388477       2.099493          -0.000001
           18              H       5.530198       7.891321       7.659550       0.110689       0.964613 0.68380827E+01  0.65804640E+02                                 1.719893                            1.608389      -1.308859       2.255614                    0.993677       3.863037      11.403242       0.448647       1.418662      -0.677704      -0.029581       0.001457      -0.021191       0.036417       0.003833       0.005115      -0.004660       0.006815       0.016622      -0.010504       0.001452       0.009052              1.803122       2.171489       0.042985       0.466854       1.394538      -0.018377       1.843339          -0.000001
           19              H       1.243982       4.216744       5.001525       0.112503       1.171372 0.85638976E+01  0.83877243E+02                                 1.702354                            1.609728      -1.047447       2.377388                    0.997799       3.319438       8.712958       0.551149       1.134657      -0.744865       0.018759      -0.033499       0.005643       0.038807      -0.011449       0.002575       0.008133      -0.022856      -0.008547      -0.017075      -0.002503       0.019578              1.729967       1.808843      -0.396683       0.192311       1.867135      -0.129398       1.513923          -0.000001
           20              H       0.072608       4.392053       3.012550       0.120364       1.107452 0.80985547E+01  0.78071238E+02                                 1.631548                            1.560243      -1.004942       2.403211                    0.998436       3.198432       8.277607       0.563656       1.127218      -0.747506       0.003008      -0.029675      -0.024974       0.038902      -0.009509       0.002526       0.007508      -0.024829       0.000537      -0.017158      -0.000722       0.017881              1.644772       1.454628       0.017979       0.091378       1.729264       0.361830       1.750423          -0.000001
           21              H      -1.171354       8.050873       4.079761       0.117272       0.925111 0.67381126E+01  0.63828684E+02                                 1.607226                            1.549181      -0.960088       2.427174                    0.998332       3.478306       9.792885       0.484096       1.335664      -0.696355      -0.018312       0.032401      -0.005587       0.037634      -0.010115       0.003976       0.004922      -0.018414      -0.010129      -0.014824      -0.001006       0.015830              1.623246       1.572463      -0.265092       0.136554       1.791032      -0.134862       1.506244          -0.000001
           22              H      -0.045109       7.864754       6.086915       0.113560       0.963346 0.69309157E+01  0.66782194E+02                                 1.701910                            1.607101      -1.338132       2.243212                    0.993406       3.844515      11.277747       0.454893       1.397419      -0.681701      -0.000422       0.028960       0.024239       0.037768      -0.005675       0.005685       0.005020      -0.010547      -0.001917      -0.012086       0.003168       0.008918              1.747916       1.437633      -0.027154       0.036205       1.788412       0.458374       2.017703          -0.000001
           23              H       3.712296       0.399602      16.609934       0.110744       1.194388 0.87198432E+01  0.86418058E+02                                 1.772578                            1.660317      -1.057189       2.371491                    0.997588       3.442741       9.308969       0.521321       1.185508      -0.731397      -0.022953       0.017889      -0.022921       0.037043       0.000273       0.015567      -0.002009       0.007853      -0.007675      -0.014969      -0.002450       0.017419              1.808080       1.537027      -0.179283       0.311964       1.969670      -0.405620       1.917543          -0.000001
           24              H       6.511231       1.048888       1.294469       0.113585       1.169501 0.84173228E+01  0.82741461E+02                                 1.756460                            1.637304      -0.997974       2.402602                    0.997890       3.388965       9.145946       0.521724       1.194308      -0.729564       0.029210       0.013757       0.019622       0.037782       0.001736       0.017106      -0.001565       0.005898       0.000434      -0.016065      -0.002608       0.018673              1.810584       1.674831       0.352542       0.334679       1.982862       0.321327       1.774059          -0.000001
           25              H       2.496789       7.121129       1.981702       0.110384       1.049509 0.77926283E+01  0.76321249E+02                                 1.723995                            1.646305      -1.065850       2.367428                    0.997421       3.616694      10.252785       0.479487       1.304272      -0.702612      -0.001765      -0.017406       0.032223       0.036666      -0.001110      -0.004443      -0.005627       0.007288       0.035354      -0.011469      -0.002717       0.014186              1.753641       1.600122      -0.084551       0.030465       1.562321      -0.388237       2.098480          -0.000001
           26              H       4.280340       7.486159      16.749926       0.110843       0.966333 0.68503694E+01  0.65916063E+02                                 1.717686                            1.606540      -1.298715       2.259339                    0.993742       3.859584      11.371930       0.450535       1.412864      -0.678773       0.029419       0.001324      -0.021140       0.036251      -0.004019      -0.005365      -0.004759       0.006811       0.016788      -0.010804       0.001513       0.009291              1.800652       2.168119      -0.042917      -0.465638       1.393071      -0.018347       1.840767          -0.000001
           27              H      -1.243961       3.811582      14.091900       0.111808       1.179036 0.86303707E+01  0.84684802E+02                                 1.709003                            1.615282      -1.049643       2.375389                    0.997742       3.329075       8.743961       0.550594       1.133700      -0.745084      -0.018808      -0.033472       0.005851       0.038838       0.011681      -0.002599       0.008073      -0.022947      -0.008651      -0.017243      -0.002480       0.019723              1.736960       1.816265       0.400131      -0.193791       1.875582      -0.130641       1.519034          -0.000001
           28              H      -0.072587       3.986891      12.102926       0.120450       1.106651 0.80942164E+01  0.78032808E+02                                 1.632263                            1.561079      -1.007434       2.402649                    0.998361       3.197091       8.279113       0.562726       1.129033      -0.747073      -0.003054      -0.029832      -0.025155       0.039142       0.009460      -0.002564       0.007363      -0.024690      -0.000057      -0.016995      -0.000778       0.017774              1.645425       1.455467      -0.017934      -0.091456       1.729823       0.361587       1.750985          -0.000001
           29              H       1.171393       7.645711      13.170136       0.117215       0.925936 0.67481095E+01  0.63979136E+02                                 1.611558                            1.552978      -0.971621       2.422401                    0.998135       3.485536       9.833604       0.482026       1.340231      -0.695413       0.018403       0.032036      -0.005583       0.037365       0.010157      -0.004139       0.004874      -0.018396      -0.010234      -0.014940      -0.000896       0.015836              1.627739       1.576678       0.266716      -0.137333       1.796522      -0.135708       1.510017          -0.000001
           30              H       0.045147       7.459592      15.177291       0.114039       0.960080 0.69068288E+01  0.66530654E+02                                 1.702411                            1.607765      -1.340830       2.242952                    0.993295       3.845156      11.299291       0.453070       1.403452      -0.680574       0.000724       0.029014       0.024355       0.037889       0.005609      -0.005667       0.004867      -0.010473      -0.002343      -0.011947       0.003127       0.008820              1.748390       1.438344       0.027220      -0.036300       1.788658       0.457942       2.018168          -0.000001
           31              H      -1.192920      15.050317      10.661192       0.111754       1.196922 0.87440933E+01  0.86741711E+02                                 1.777269                            1.664299      -1.074018       2.364789                    0.997438       3.444969       9.327594       0.519773       1.187898      -0.730834      -0.022802      -0.017548       0.022311       0.036409      -0.000239      -0.015562      -0.002074       0.008112      -0.007747      -0.014939      -0.002561       0.017499              1.813038       1.540778       0.180145      -0.313411       1.975320      -0.407577       1.923016          -0.000001
           32              H       1.606015      15.211355       7.795906       0.111843       1.168064 0.84018715E+01  0.82506947E+02                                 1.750580                            1.632340      -0.978915       2.409693                    0.998103       3.388739       9.124602       0.524464       1.189258      -0.730733       0.029999      -0.014050      -0.020078       0.038736      -0.001718      -0.016980      -0.001406       0.005963       0.000759      -0.015855      -0.002733       0.018588              1.804240       1.669230      -0.350446      -0.332712       1.975528       0.319412       1.767962          -0.000001
           33              H      -2.408456       9.139114       7.108674       0.110536       1.048876 0.77881621E+01  0.76280465E+02                                 1.724755                            1.647012      -1.068085       2.366767                    0.997341       3.616499      10.258531       0.478782       1.306140      -0.702233      -0.001616       0.017162      -0.032033       0.036377       0.000998       0.004522      -0.005769       0.007332       0.035513      -0.011539      -0.002797       0.014337              1.754421       1.600811       0.084571      -0.030417       1.562956      -0.388478       2.099495          -0.000001
           34              H      -0.624909       7.963760      10.521201       0.110689       0.964614 0.68380914E+01  0.65804740E+02                                 1.719894                            1.608389      -1.308860       2.255614                    0.993677       3.863039      11.403247       0.448647       1.418661      -0.677704       0.029581      -0.001457       0.021191       0.036417       0.003833       0.005115      -0.004660       0.006815       0.016622      -0.010504       0.001452       0.009052              1.803123       2.171490       0.042985       0.466854       1.394538      -0.018377       1.843340          -0.000001
           35              H       3.661307      11.638337      13.179226       0.112503       1.171373 0.85639068E+01  0.83877355E+02                                 1.702355                            1.609728      -1.047449       2.377387                    0.997799       3.319440       8.712964       0.551149       1.134657      -0.744865      -0.018759       0.033499      -0.005643       0.038807      -0.011449       0.002575       0.008133      -0.022856      -0.008547      -0.017075      -0.002503       0.019578              1.729968       1.808844      -0.396683       0.192311       1.867135      -0.129398       1.513924          -0.000001
           36              H       4.832681      11.463028      15.168201       0.120364       1.107453 0.80985619E+01  0.78071331E+02                                 1.631549                            1.560244      -1.004943       2.403210                    0.998436       3.198433       8.277613       0.563656       1.127219      -0.747506      -0.003008       0.029675       0.024975       0.038902      -0.009509       0.002526       0.007508      -0.024829       0.000537      -0.017158      -0.000722       0.017881              1.644773       1.454629       0.017979       0.091378       1.729266       0.361830       1.750425          -0.000001
           37              H       6.076643       7.804208      14.100990       0.117272       0.925112 0.67381196E+01  0.63828766E+02                                 1.607226                            1.549181      -0.960089       2.427173                    0.998332       3.478308       9.792891       0.484096       1.335664      -0.696355       0.018312      -0.032401       0.005587       0.037634      -0.010115       0.003976       0.004922      -0.018414      -0.010129      -0.014824      -0.001006       0.015830              1.623247       1.572464      -0.265092       0.136554       1.791032      -0.134862       1.506244          -0.000001
           38              H       4.950398       7.990327      12.093836       0.113560       0.963346 0.69309139E+01  0.66782176E+02                                 1.701910                            1.607101      -1.338133       2.243211                    0.993406       3.844515      11.277749       0.454893       1.397420      -0.681701       0.000422      -0.028960      -0.024239       0.037768      -0.005675       0.005685       0.005020      -0.010547      -0.001917      -0.012086       0.003168       0.008919              1.747916       1.437633      -0.027154       0.036205       1.788412       0.458374       2.017703          -0.000001
           39              H       0.325739      12.349049      15.106386       0.313266       0.579941 0.38531329E+01  0.31667670E+02                                 1.203037                            1.196435      -0.988039       2.561107                    0.999463       2.288774       5.957441       0.534944       1.393142      -0.690638       0.029687       0.020934       0.016296       0.039814       0.008361       0.008956       0.005145       0.013683      -0.012612      -0.009626      -0.008116       0.017742              1.199129       1.199980       0.133031       0.137573       1.230329       0.129276       1.167079           0.000001
           40              H      -0.583697      11.227038      15.228197       0.313727       0.529790 0.33286853E+01  0.27165935E+02                                 1.242384                            1.192579      -1.244691       2.403643                    0.998591       2.783812       7.952379       0.468405       1.602259      -0.647487      -0.013660      -0.018669       0.008635       0.024692       0.005294      -0.001157       0.004516       0.006486      -0.018163      -0.009397       0.000057       0.009340              1.274700       1.059565       0.074451      -0.084312       1.415344      -0.306346       1.349191          -0.000001
           41              H       0.597489      11.932740      12.855609       0.102472       1.135044 0.88079534E+01  0.88155582E+02                                 1.765576                            1.706922      -0.907231       2.435187                    0.997479       3.580604       9.965625       0.493341       1.240463      -0.717871       0.006851       0.018272      -0.036578       0.041458       0.006891      -0.005818       0.000173      -0.013259       0.009858      -0.013030       0.004051       0.008979              1.787937       1.519130       0.092882      -0.207938       1.957541      -0.412099       1.887140           0.000001
           42              H       1.117443      10.759381      13.755556       0.099972       1.004317 0.74760086E+01  0.72052145E+02                                 1.648712                            1.589026      -0.704526       2.532120                    0.999247       3.476723       9.596312       0.501771       1.266554      -0.711840       0.027460      -0.030285      -0.000421       0.040883      -0.010277       0.002764       0.006256      -0.000050      -0.005531      -0.013062       0.001336       0.011726              1.678971       2.014807      -0.400880       0.171068       1.582120      -0.115271       1.439987           0.000001
           43              H      -1.321448      10.774465      12.370183       0.159523       0.987310 0.76167669E+01  0.73494360E+02                                 1.624186                            1.603501      -0.762021       2.531605                    0.999845       3.198378       8.732839       0.501446       1.265898      -0.714427      -0.006728       0.010341      -0.010885       0.016453      -0.003028       0.007586      -0.001733      -0.001593      -0.010547      -0.009202       0.000589       0.008614              1.618569       1.765919      -0.254153       0.228853       1.573961      -0.091901       1.515828           0.000001
           44              H      -0.104948       9.831241      12.070201       0.182623       0.793165 0.54893269E+01  0.49854203E+02                                 1.515902                            1.445961      -0.919452       2.480018                    0.998364       3.263258       9.267904       0.472170       1.428320      -0.678561       0.011280      -0.006433      -0.015722       0.020391      -0.000740      -0.002345       0.006222       0.004235       0.000154      -0.007461       0.000991       0.006470              1.553463       1.402255      -0.176769      -0.282699       1.471180       0.361665       1.786952          -0.000000
           45              H      -0.936879       9.645916      13.386487       0.153945       0.851038 0.62447502E+01  0.58002271E+02                                 1.524621                            1.492341      -0.775705       2.521527                    0.999458       3.314433       9.219869       0.493087       1.337373      -0.696601      -0.001564      -0.009849       0.011517       0.015234       0.004839       0.000218      -0.002918      -0.004796       0.015627      -0.008234       0.001430       0.006805              1.532463       1.365631       0.192912      -0.176928       1.633264      -0.303582       1.598494           0.000001
           46              H      -2.098436      12.328868      13.839188       0.104049       1.038447 0.79440687E+01  0.77071556E+02                                 1.637934                            1.601855      -0.629718       2.569107                    0.999896       3.334992       8.980844       0.521219       1.211253      -0.726021      -0.025626      -0.007135      -0.027064       0.037948      -0.003377       0.011496      -0.000197       0.002254      -0.010265      -0.012488       0.000187       0.012301              1.647162       1.709365       0.281586       0.262382       1.647361       0.257605       1.584759           0.000002
           47              H      -1.900262      12.992761      15.246378       0.108124       1.142364 0.86108496E+01  0.85278652E+02                                 1.743932                            1.664379      -0.844465       2.467752                    0.998173       3.455740       9.415938       0.512651       1.206396      -0.726429      -0.023567       0.016733       0.029595       0.041368      -0.013153      -0.010105       0.000536       0.006052      -0.004517      -0.015650      -0.002303       0.017953              1.768340       1.535952      -0.055566      -0.329577       1.568576       0.219793       2.200490           0.000001
           48              H      -0.583691      13.863739      12.904697       0.161186       0.976165 0.70604698E+01  0.66794098E+02                                 1.587679                            1.519146      -1.076627       2.376811                    0.998327       3.286244       8.861565       0.528208       1.225735      -0.720781       0.004744      -0.007807      -0.014305       0.016973       0.002040      -0.002268      -0.000486      -0.001052      -0.006504      -0.003528      -0.000237       0.003766              1.600808       1.321636      -0.109716      -0.322888       1.468577       0.089769       2.012210           0.000000
           49              H      -1.775665      14.627030      13.577385       0.169480       0.913969 0.64457815E+01  0.58525373E+02                                 1.431879                            1.385824      -0.728900       2.550475                    0.999985       2.846449       7.083363       0.603762       1.117305      -0.751287      -0.012682       0.003517      -0.002991       0.013496      -0.000367       0.000126      -0.003418       0.006393      -0.008787      -0.005802       0.001103       0.004700              1.439466       1.482869      -0.332867       0.084784       1.622254      -0.115844       1.213276          -0.000000
           50              H      -0.393366      14.530965      14.311887       0.152708       1.035802 0.77814412E+01  0.74605879E+02                                 1.600121                            1.557624      -0.778240       2.514048                    0.999885       3.123435       8.181593       0.546382       1.169221      -0.737354       0.007034       0.003866       0.008097       0.011401       0.001582       0.002444      -0.002368      -0.000713      -0.004335      -0.004579       0.002062       0.002518              1.603162       1.447142       0.247616       0.264847       1.725974       0.278523       1.636371           0.000001
           51              H       5.230967       3.100870      12.164740       0.313811       0.579009 0.38434043E+01  0.31555741E+02                                 1.199363                            1.192908      -0.986621       2.561050                    0.999494       2.287172       5.942862       0.537298       1.388446      -0.691485       0.029580      -0.020839      -0.016618       0.039817      -0.008471      -0.008996       0.005027       0.013397      -0.012641      -0.009439      -0.008293       0.017732              1.195449       1.196283      -0.132227      -0.136713       1.226524       0.128497       1.163538           0.000001
           52              H       4.321536       4.222881      12.042929       0.314053       0.530056 0.33310144E+01  0.27188324E+02                                 1.242387                            1.192667      -1.246026       2.402908                    0.998588       2.784300       7.952956       0.468605       1.601375      -0.647610      -0.013414       0.018572      -0.008703       0.024507      -0.005436       0.001305       0.004361       0.006457      -0.017566      -0.009264      -0.000063       0.009327              1.274666       1.059668      -0.074215       0.084192       1.415086      -0.306069       1.349244          -0.000001
           53              H       5.502719       3.517179      14.415517       0.102098       1.132637 0.87855054E+01  0.87887836E+02                                 1.764439                            1.705889      -0.898755       2.438946                    0.997543       3.577881       9.960421       0.492922       1.242127      -0.717524       0.007097      -0.018489       0.036818       0.041806      -0.006762       0.005703       0.000206      -0.013193       0.009795      -0.012866       0.004055       0.008810              1.786749       1.518343      -0.092709       0.207701       1.956010      -0.411586       1.885896           0.000001
           54              H       6.022678       4.690538      13.515570       0.098963       1.009921 0.75230216E+01  0.72560598E+02                                 1.648664                            1.589018      -0.717156       2.525909                    0.999340       3.481249       9.587258       0.504546       1.258625      -0.713532       0.027520       0.030754       0.000092       0.041269       0.010363      -0.002890       0.006234       0.000490      -0.005490      -0.013211       0.001478       0.011733              1.678892       2.014729       0.400735      -0.170880       1.582016      -0.115145       1.439932           0.000002
           55              H       3.583788       4.675454      14.900944       0.158510       0.985341 0.75905715E+01  0.73132485E+02                                 1.617614                            1.597138      -0.753385       2.534446                    0.999875       3.192592       8.692649       0.504462       1.260207      -0.715683      -0.006970      -0.010496       0.010950       0.016693       0.002972      -0.007461      -0.001897      -0.001750      -0.010467      -0.009088       0.000540       0.008549              1.612004       1.758516       0.252874      -0.227540       1.567740      -0.091511       1.509755           0.000001
           56              H       4.800292       5.618678      15.200926       0.181747       0.794218 0.54967913E+01  0.49926523E+02                                 1.515754                            1.445770      -0.915982       2.481420                    0.998424       3.262715       9.259247       0.472894       1.426003      -0.679006       0.011508       0.006634       0.015844       0.020676       0.000746       0.002340       0.006185       0.004014       0.000228      -0.007358       0.000902       0.006456              1.553325       1.402011       0.176688       0.282806       1.470855       0.361738       1.787109          -0.000000
           57              H       3.968362       5.804003      13.884640       0.153905       0.852547 0.62576180E+01  0.58142726E+02                                 1.525313                            1.492961      -0.771220       2.522726                    0.999501       3.315524       9.219912       0.493516       1.335731      -0.696923      -0.001719       0.009583      -0.011500       0.015068      -0.004662      -0.000305      -0.003054      -0.004874       0.015597      -0.008126       0.001263       0.006863              1.533163       1.366329      -0.193286       0.177270       1.633946      -0.303837       1.599213           0.000001
           58              H       2.806793       3.121051      13.431939       0.105288       1.035832 0.79207552E+01  0.76811593E+02                                 1.637523                            1.601433      -0.628418       2.570812                    0.999892       3.330229       8.974692       0.520192       1.214177      -0.725369      -0.025126       0.006766       0.026212       0.036935       0.003330      -0.011709       0.000097       0.002149      -0.009895      -0.012721       0.000349       0.012372              1.646748       1.708922      -0.281567      -0.262429       1.646887       0.257571       1.584433           0.000002
           59              H       3.004963       2.457158      12.024749       0.107759       1.144377 0.86293830E+01  0.85508649E+02                                 1.746087                            1.666244      -0.848518       2.465846                    0.998147       3.458383       9.425880       0.512327       1.206504      -0.726408      -0.023315      -0.017103      -0.029507       0.041313       0.013257       0.010318       0.000388       0.005885      -0.004567      -0.015938      -0.002143       0.018081              1.770568       1.537729       0.055733       0.330365       1.570304       0.220221       2.203671           0.000001
           60              H       4.321530       1.586180      14.366429       0.161961       0.973361 0.70356179E+01  0.66493794E+02                                 1.583855                            1.515891      -1.071076       2.379325                    0.998281       3.280955       8.840124       0.529130       1.224799      -0.720989       0.004726       0.007684       0.014066       0.016710      -0.002180       0.002095      -0.000313      -0.001047      -0.005564      -0.003290      -0.000349       0.003639              1.596803       1.319015       0.109236       0.321375       1.465422       0.089089       2.005972           0.000000
           61              H       3.129553       0.822889      13.693742       0.169481       0.913950 0.64459198E+01  0.58522459E+02                                 1.431066                            1.385195      -0.727817       2.550292                    0.999986       2.847881       7.084901       0.604366       1.116267      -0.751519      -0.012993      -0.003310       0.003007       0.013741       0.000326      -0.000090      -0.003458       0.006341      -0.008863      -0.005840       0.001163       0.004677              1.438608       1.481541       0.332103      -0.084601       1.621390      -0.115695       1.212894           0.000000
           62              H       4.511852       0.918954      12.959239       0.153845       1.030615 0.77327344E+01  0.74019893E+02                                 1.594439                            1.552503      -0.772350       2.517146                    0.999900       3.115503       8.153288       0.547428       1.168862      -0.737438       0.007007      -0.003690      -0.007696       0.011043      -0.001475      -0.002475      -0.002252      -0.000670      -0.004205      -0.004463       0.002085       0.002378              1.597343       1.442379      -0.245960      -0.263052       1.719513       0.276546       1.630137           0.000001
           63              H       4.579550       3.506032       3.074365       0.313266       0.579941 0.38531318E+01  0.31667655E+02                                 1.203036                            1.196434      -0.988038       2.561107                    0.999463       2.288774       5.957438       0.534945       1.393141      -0.690639      -0.029687      -0.020934      -0.016296       0.039814       0.008361       0.008956       0.005145       0.013682      -0.012612      -0.009626      -0.008116       0.017742              1.199129       1.199980       0.133031       0.137573       1.230328       0.129275       1.167078           0.000001
           64              H       5.488986       4.628043       2.952554       0.313727       0.529790 0.33286874E+01  0.27165952E+02                                 1.242384                            1.192579      -1.244690       2.403643                    0.998591       2.783812       7.952376       0.468405       1.602258      -0.647488       0.013660       0.018669      -0.008635       0.024692       0.005294      -0.001157       0.004516       0.006486      -0.018163      -0.009397       0.000057       0.009340              1.274700       1.059565       0.074451      -0.084312       1.415344      -0.306346       1.349191          -0.000001
           65              H       4.307800       3.922341       5.325142       0.102472       1.135044 0.88079598E+01  0.88155655E+02                                 1.765576                            1.706922      -0.907231       2.435187                    0.997479       3.580605       9.965626       0.493342       1.240462      -0.717871      -0.006851      -0.018272       0.036578       0.041458       0.006891      -0.005818       0.000173      -0.013259       0.009858      -0.013030       0.004051       0.008979              1.787937       1.519130       0.092883      -0.207938       1.957541      -0.412099       1.887140           0.000001
           66              H       3.787846       5.095700       4.425195       0.099972       1.004316 0.74759946E+01  0.72051970E+02                                 1.648710                            1.589025      -0.704526       2.532120                    0.999247       3.476719       9.596296       0.501771       1.266554      -0.711841      -0.027461       0.030285       0.000421       0.040883      -0.010277       0.002764       0.006256      -0.000050      -0.005531      -0.013062       0.001336       0.011726              1.678969       2.014804      -0.400879       0.171067       1.582118      -0.115271       1.439985           0.000001
           67              H       6.226737       5.080616       5.810568       0.159523       0.987310 0.76167722E+01  0.73494423E+02                                 1.624187                            1.603501      -0.762021       2.531605                    0.999845       3.198379       8.732842       0.501446       1.265898      -0.714427       0.006728      -0.010341       0.010885       0.016453      -0.003028       0.007586      -0.001733      -0.001593      -0.010547      -0.009202       0.000589       0.008614              1.618570       1.765920      -0.254153       0.228853       1.573961      -0.091901       1.515828           0.000001
           68              H       5.010237       6.023840       6.110550       0.182623       0.793164 0.54893220E+01  0.49854147E+02                                 1.515901                            1.445961      -0.919451       2.480019                    0.998364       3.263256       9.267897       0.472170       1.428320      -0.678561      -0.011280       0.006433       0.015722       0.020391      -0.000740      -0.002345       0.006222       0.004235       0.000154      -0.007461       0.000991       0.006470              1.553462       1.402254      -0.176769      -0.282699       1.471180       0.361665       1.786951           0.000000
           69              H       5.842168       6.209165       4.794264       0.153946       0.851037 0.62447413E+01  0.58002166E+02                                 1.524620                            1.492340      -0.775704       2.521528                    0.999458       3.314430       9.219858       0.493087       1.337373      -0.696601       0.001564       0.009849      -0.011517       0.015234       0.004839       0.000218      -0.002918      -0.004796       0.015627      -0.008234       0.001430       0.006805              1.532461       1.365629       0.192912      -0.176928       1.633262      -0.303582       1.598493           0.000001
           70              H       7.003725       3.526213       4.341563       0.104049       1.038447 0.79440688E+01  0.77071554E+02                                 1.637934                            1.601855      -0.629718       2.569107                    0.999896       3.334992       8.980843       0.521219       1.211253      -0.726021       0.025626       0.007135       0.027064       0.037948      -0.003377       0.011496      -0.000197       0.002254      -0.010265      -0.012488       0.000187       0.012301              1.647161       1.709365       0.281586       0.262382       1.647361       0.257605       1.584759           0.000002
           71              H       6.805551       2.862320       2.934373       0.108124       1.142364 0.86108450E+01  0.85278603E+02                                 1.743932                            1.664380      -0.844464       2.467752                    0.998173       3.455739       9.415938       0.512651       1.206397      -0.726428       0.023567      -0.016733      -0.029595       0.041368      -0.013153      -0.010105       0.000536       0.006052      -0.004517      -0.015650      -0.002303       0.017953              1.768340       1.535952      -0.055566      -0.329577       1.568577       0.219793       2.200491           0.000001
           72              H       5.488980       1.991342       5.276054       0.161186       0.976165 0.70604644E+01  0.66794043E+02                                 1.587680                            1.519146      -1.076627       2.376811                    0.998327       3.286243       8.861566       0.528207       1.225736      -0.720780      -0.004744       0.007807       0.014305       0.016973       0.002040      -0.002268      -0.000486      -0.001052      -0.006504      -0.003528      -0.000237       0.003766              1.600808       1.321637      -0.109716      -0.322888       1.468578       0.089769       2.012211           0.000000
           73              H       6.680954       1.228051       4.603366       0.169480       0.913970 0.64457917E+01  0.58525490E+02                                 1.431880                            1.385825      -0.728900       2.550474                    0.999985       2.846451       7.083370       0.603762       1.117305      -0.751287       0.012681      -0.003517       0.002991       0.013496      -0.000367       0.000126      -0.003418       0.006393      -0.008786      -0.005802       0.001103       0.004699              1.439468       1.482871      -0.332867       0.084784       1.622256      -0.115844       1.213277           0.000000
           74              H       5.298655       1.324116       3.868864       0.152708       1.035802 0.77814413E+01  0.74605880E+02                                 1.600121                            1.557624      -0.778239       2.514049                    0.999885       3.123435       8.181593       0.546382       1.169221      -0.737354      -0.007034      -0.003866      -0.008097       0.011401       0.001582       0.002444      -0.002368      -0.000713      -0.004335      -0.004579       0.002061       0.002518              1.603162       1.447142       0.247616       0.264847       1.725974       0.278523       1.636371           0.000001
           75              H      -0.325678      12.754211       6.016011       0.313811       0.579009 0.38434093E+01  0.31555793E+02                                 1.199364                            1.192909      -0.986621       2.561050                    0.999494       2.287173       5.942867       0.537297       1.388446      -0.691485      -0.029580       0.020839       0.016618       0.039817      -0.008471      -0.008996       0.005027       0.013397      -0.012641      -0.009439      -0.008292       0.017732              1.195450       1.196284      -0.132227      -0.136713       1.226526       0.128497       1.163539           0.000001
           76              H       0.583753      11.632200       6.137822       0.314053       0.530056 0.33310144E+01  0.27188324E+02                                 1.242387                            1.192667      -1.246026       2.402909                    0.998588       2.784300       7.952956       0.468605       1.601375      -0.647610       0.013414      -0.018572       0.008703       0.024507      -0.005436       0.001305       0.004361       0.006457      -0.017566      -0.009264      -0.000063       0.009327              1.274666       1.059668      -0.074215       0.084192       1.415086      -0.306069       1.349244          -0.000001
           77              H      -0.597430      12.337902       3.765234       0.102098       1.132636 0.87855010E+01  0.87887780E+02                                 1.764438                            1.705889      -0.898754       2.438946                    0.997543       3.577880       9.960418       0.492922       1.242128      -0.717524      -0.007097       0.018489      -0.036818       0.041806      -0.006762       0.005703       0.000206      -0.013193       0.009795      -0.012866       0.004055       0.008810              1.786749       1.518343      -0.092709       0.207701       1.956009      -0.411586       1.885895           0.000001
           78              H      -1.117389      11.164543       4.665181       0.098963       1.009921 0.75230252E+01  0.72560639E+02                                 1.648664                            1.589018      -0.717156       2.525909                    0.999340       3.481250       9.587260       0.504547       1.258625      -0.713533      -0.027520      -0.030754      -0.000092       0.041269       0.010363      -0.002890       0.006234       0.000490      -0.005490      -0.013211       0.001478       0.011733              1.678892       2.014730       0.400735      -0.170880       1.582016      -0.115145       1.439932           0.000002
           79              H       1.321501      11.179627       3.279807       0.158510       0.985341 0.75905727E+01  0.73132502E+02                                 1.617614                            1.597139      -0.753385       2.534446                    0.999875       3.192592       8.692650       0.504462       1.260207      -0.715683       0.006970       0.010496      -0.010950       0.016693       0.002972      -0.007461      -0.001897      -0.001750      -0.010467      -0.009088       0.000540       0.008549              1.612004       1.758516       0.252874      -0.227540       1.567741      -0.091511       1.509756           0.000001
           80              H       0.104997      10.236403       2.979825       0.181748       0.794217 0.54967823E+01  0.49926421E+02                                 1.515752                            1.445769      -0.915981       2.481421                    0.998424       3.262712       9.259237       0.472894       1.426003      -0.679006      -0.011508      -0.006634      -0.015844       0.020676       0.000746       0.002340       0.006185       0.004014       0.000228      -0.007358       0.000902       0.006456              1.553324       1.402010       0.176688       0.282806       1.470854       0.361738       1.787107           0.000000
           81              H       0.936927      10.051078       4.296111       0.153905       0.852547 0.62576200E+01  0.58142743E+02                                 1.525313                            1.492960      -0.771219       2.522726                    0.999501       3.315524       9.219909       0.493516       1.335730      -0.696923       0.001719      -0.009583       0.011500       0.015068      -0.004662      -0.000305      -0.003054      -0.004874       0.015597      -0.008126       0.001263       0.006863              1.533162       1.366328      -0.193286       0.177270       1.633946      -0.303837       1.599213           0.000001
           82              H       2.098496      12.734030       4.748812       0.105288       1.035831 0.79207443E+01  0.76811460E+02                                 1.637522                            1.601432      -0.628418       2.570812                    0.999892       3.330227       8.974685       0.520192       1.214177      -0.725369       0.025126      -0.006766      -0.026212       0.036935       0.003330      -0.011709       0.000097       0.002149      -0.009895      -0.012721       0.000349       0.012372              1.646746       1.708921      -0.281566      -0.262429       1.646886       0.257570       1.584432           0.000002
           83              H       1.900326      13.397923       6.156002       0.107759       1.144377 0.86293830E+01  0.85508646E+02                                 1.746087                            1.666244      -0.848519       2.465846                    0.998147       3.458383       9.425879       0.512327       1.206504      -0.726408       0.023315       0.017102       0.029507       0.041313       0.013257       0.010318       0.000388       0.005885      -0.004567      -0.015938      -0.002143       0.018081              1.770568       1.537729       0.055733       0.330365       1.570304       0.220221       2.203671           0.000001
           84              H       0.583759      14.268901       3.814322       0.161960       0.973361 0.70356177E+01  0.66493791E+02                                 1.583855                            1.515891      -1.071076       2.379325                    0.998281       3.280955       8.840123       0.529130       1.224799      -0.720989      -0.004726      -0.007684      -0.014066       0.016710      -0.002180       0.002095      -0.000313      -0.001047      -0.005564      -0.003290      -0.000349       0.003639              1.596803       1.319015       0.109236       0.321375       1.465422       0.089089       2.005972           0.000000
           85              H       1.775736      15.032192       4.487009       0.169481       0.913950 0.64459178E+01  0.58522438E+02                                 1.431066                            1.385195      -0.727817       2.550292                    0.999986       2.847880       7.084899       0.604366       1.116267      -0.751519       0.012993       0.003310      -0.003007       0.013741       0.000326      -0.000090      -0.003458       0.006342      -0.008863      -0.005840       0.001163       0.004677              1.438608       1.481541       0.332103      -0.084601       1.621390      -0.115695       1.212894           0.000000
           86              H       0.393437      14.936127       5.221512       0.153845       1.030616 0.77327452E+01  0.74020024E+02                                 1.594440                            1.552505      -0.772351       2.517145                    0.999900       3.115505       8.153295       0.547428       1.168862      -0.737438      -0.007006       0.003690       0.007696       0.011043      -0.001475      -0.002475      -0.002252      -0.000670      -0.004205      -0.004463       0.002085       0.002378              1.597344       1.442380      -0.245960      -0.263053       1.719514       0.276546       1.630138           0.000001
           87              C      -0.546412      13.837544       0.383068       0.560642      26.598618 0.26951258E+03  0.56685557E+04                                 8.179437                            5.770230      -0.029677       2.030732                    0.999608      22.953358      64.106057       0.628600       0.463275      -1.027756      -0.030774      -0.057352      -0.005090       0.065285      -0.029451      -0.064002       0.029471       0.108460       0.010082      -0.068198      -0.038655       0.106854             10.548014       6.442812       2.924447       2.020377      17.174528      -1.086333       8.026704          -0.000054
           88              C      -0.258961      15.303778       0.180898      -0.017651      39.873868 0.44154694E+03  0.10341017E+05                                10.121445                            6.954086      -0.063402       1.979132                    0.999334      27.393763      76.646306       0.636774       0.410709      -1.076149       0.002140       0.046362       0.002169       0.046462       0.001749      -0.001282       0.000673       0.015769      -0.014035      -0.006194      -0.004316       0.010510             13.652835       7.982667       4.131176       2.314029      24.470337      -1.404524       8.505501           0.000011
           89              C       0.709337      15.940490       0.941581      -0.121475      36.323247 0.43569246E+03  0.10284991E+05                                 9.624022                            7.028220      -0.040383       1.951057                    0.999655      29.950565      87.282201       0.610296       0.425150      -1.054955      -0.002392       0.015188      -0.023532       0.028110      -0.013849       0.014858      -0.016090       0.039494      -0.000145      -0.029339      -0.005722       0.035061             11.925953       7.558877       3.318536       2.326497      20.176831      -0.575122       8.042152          -0.000007
           90              C      -0.962373      15.226822      17.409887      -0.126857      36.111991 0.43619470E+03  0.10290704E+05                                 9.567172                            7.014479       0.028316       1.973076                    0.999698      29.858744      86.737599       0.613761       0.423001      -1.057227       0.004690       0.020215       0.025249       0.032682       0.012204       0.020353       0.007637       0.039270      -0.012242      -0.021498      -0.015191       0.036689             11.875395       6.938015       2.364594       2.055456      20.464099      -1.494403       8.224070          -0.000004
           91              C       0.138351       9.102168      17.494791       0.600274      24.274338 0.26451300E+03  0.55834345E+04                                 7.868257                            5.857002      -0.304167       1.950247                    0.999161      23.117866      66.453964       0.596646       0.486334      -1.006982      -0.064651       0.028983       0.003090       0.070918       0.062215       0.015413       0.060617      -0.053220       0.023523      -0.078414      -0.023445       0.101859              9.516366      12.375349      -3.257835      -0.529398       7.504341      -2.231659       8.669407          -0.000055
           92              C       1.323458       8.268697      17.850770      -0.017600      36.838016 0.44414721E+03  0.10438235E+05                                 9.651971                            7.027285      -0.031303       1.999110                    0.999154      27.269303      76.936549       0.625067       0.416946      -1.069942       0.036693      -0.034727       0.010005       0.051502       0.010825      -0.004296       0.007008      -0.014121      -0.017631      -0.015537      -0.001145       0.016682             12.042146      17.532540      -5.095365       0.221021       8.154067      -2.574017      10.439833           0.000008
           93              C       2.427139       8.248355      16.991003      -0.110808      33.598601 0.43476188E+03  0.10250730E+05                                 9.121808                            7.000919       0.078855       1.997431                    0.999727      29.460671      85.617194       0.614487       0.422756      -1.057147       0.005720      -0.013255       0.022114       0.026409       0.019969       0.005037       0.000733      -0.018516       0.050157      -0.030685       0.011619       0.019065             10.780548      16.202898      -3.800966      -0.609916       6.811553      -1.755298       9.327193           0.000001
           94              C       1.356812       8.353467       0.857768      -0.091651      33.727405 0.44473534E+03  0.10575859E+05                                 9.290086                            7.191455      -0.102309       1.951306                    0.998959      29.394518      86.599819       0.590648       0.436077      -1.045969       0.015591      -0.012511      -0.022473       0.030077       0.021244      -0.005845       0.018052      -0.000051      -0.020829      -0.030577       0.003195       0.027382             10.907447      14.981383      -3.675395       0.419944       7.273766      -2.598296      10.467192          -0.000005
           95              C       6.276782      10.393534       1.996974       0.600926      23.948284 0.25205971E+03  0.52278760E+04                                 7.693248                            5.640990       0.047103       2.075333                    0.999648      22.230180      62.211586       0.623800       0.473411      -1.019395       0.023817       0.011249      -0.060721       0.066188      -0.052829       0.060436      -0.021773       0.060877      -0.160462      -0.080127      -0.031869       0.111997              9.473359       7.908771       1.957114      -4.171580       7.579954       0.518852      12.931351          -0.000045
           96              C       5.592009      10.256882       3.327986      -0.018557      36.057433 0.43579877E+03  0.10167007E+05                                 9.448429                            6.911647       0.080049       2.031730                    0.999235      27.028194      75.331915       0.638691       0.411063      -1.076553      -0.027023      -0.002881       0.037975       0.046697      -0.001060       0.005081       0.001687       0.000812      -0.010993      -0.007056       0.001891       0.005164             11.896190       9.707504       1.829795      -6.395315       8.520922       0.620240      17.460143           0.000008
           97              C       5.647932      11.282322       4.266113      -0.126003      33.026436 0.42602485E+03  0.99627349E+04                                 8.895027                            6.866709       0.027673       1.970873                    0.999600      29.541669      84.634147       0.631057       0.415044      -1.065344      -0.017520      -0.015432       0.007531       0.024532       0.018026       0.006613      -0.007168      -0.040731      -0.048234      -0.026605      -0.009009       0.035614             10.308717       9.050239       1.445763      -4.861660       8.001156       1.014072      13.874757          -0.000002
           98              C       4.958253      11.171991       5.462770      -0.126371      32.481537 0.42866838E+03  0.10034020E+05                                 8.802626                            6.894063       0.124437       2.004112                    0.999574      29.386289      84.063059       0.629350       0.415777      -1.065516       0.007900      -0.020686      -0.014479       0.026457       0.003262       0.012136       0.016483      -0.044186      -0.000183      -0.027768      -0.004538       0.032306             10.124913       9.361199       1.756954      -5.082040       8.141441      -0.229971      12.872099           0.000003
           99              C       4.233255      10.013013       5.740936      -0.021171      37.335260 0.45001704E+03  0.10594508E+05                                 9.722528                            7.053962       0.110840       2.042117                    0.999388      27.201652      76.423857       0.627460       0.414637      -1.073091       0.034986       0.001019      -0.033735       0.048612      -0.006792       0.005710      -0.005742      -0.007847      -0.010790      -0.008622      -0.004692       0.013314             12.406481      10.427209       1.571586      -7.023462       8.846808       0.115599      17.945426           0.000002
          100              C       4.208726       8.985121       4.820444      -0.109650      32.733953 0.43282323E+03  0.10184569E+05                                 8.953056                            6.980666       0.166942       2.030088                    0.999785      29.134132      84.338109       0.616538       0.422196      -1.058438       0.017506       0.018431      -0.008277       0.026734       0.015065       0.013181      -0.006374      -0.012589      -0.038172      -0.025959       0.003133       0.022827             10.631611       8.214437       0.844121      -4.798084       7.949345       1.138569      15.731053           0.000007
          101              C       4.881726       9.095752       3.617060      -0.097649      33.459706 0.44494228E+03  0.10569384E+05                                 9.188510                            7.156312      -0.057214       1.960403                    0.999405      29.444670      86.363386       0.597385       0.431625      -1.049909      -0.003923       0.017250       0.015951       0.023820      -0.008641       0.014297       0.011357      -0.007124      -0.005272      -0.023645       0.009882       0.013763             10.857557       9.039208       1.831673      -5.029304       8.308810       0.378944      15.224653          -0.000006
          102              C       3.466074       9.883769       7.025406       0.593013      23.725093 0.25671665E+03  0.53621497E+04                                 7.700102                            5.721569      -0.051525       2.037382                    0.999510      22.652091      64.132897       0.613216       0.478198      -1.014320      -0.024397      -0.007347       0.062518       0.067510       0.000110       0.078352       0.003013       0.091281      -0.075319      -0.072353      -0.032944       0.105297              9.424984       7.694640      -0.088925      -4.772623       8.406839      -0.248173      12.173472          -0.000046
          103              C       4.358812       2.422699       8.707307       0.558490      26.666883 0.27032291E+03  0.56896184E+04                                 8.190298                            5.776902      -0.027390       2.030558                    0.999552      22.992047      64.227610       0.628590       0.462955      -1.027979      -0.031212       0.057375       0.004604       0.065477       0.030437       0.064105       0.029051       0.109101       0.010970      -0.068418      -0.038968       0.107386             10.563044       6.450807      -2.929850      -2.023054      17.201512      -1.087621       8.036814          -0.000051
          104              C       4.646256       0.956465       8.909477      -0.015605      39.807862 0.44068288E+03  0.10316012E+05                                10.112867                            6.948999      -0.064885       1.979130                    0.999345      27.361994      76.546633       0.636753       0.410913      -1.075986       0.001726      -0.045940      -0.001543       0.045999      -0.001402       0.001498      -0.000067       0.014244      -0.015986      -0.005481      -0.004587       0.010069             13.639548       7.975625      -4.125371      -2.311951      24.444244      -1.404517       8.498775           0.000000
          105              C       5.614551       0.319753       8.148794      -0.122032      36.310681 0.43554475E+03  0.10280170E+05                                 9.617754                            7.023794      -0.038564       1.951578                    0.999641      29.951928      87.267693       0.610937       0.424758      -1.055245      -0.002698      -0.016760       0.023821       0.029251       0.012748      -0.014614      -0.015505       0.037763      -0.001392      -0.027920      -0.005751       0.033671             11.916790       7.553370      -3.310868      -2.325901      20.157700      -0.580055       8.039302           0.000002
          106              C       3.942842       0.223097       9.861239      -0.126789      36.137109 0.43654813E+03  0.10301129E+05                                 9.573943                            7.019818       0.024545       1.971813                    0.999697      29.865307      86.765483       0.613201       0.423302      -1.057039       0.002867      -0.018998      -0.023676       0.030491      -0.012488      -0.021050       0.008554       0.039941      -0.010473      -0.022508      -0.015208       0.037716             11.884239       6.939614      -2.361773      -2.054210      20.484272      -1.502538       8.228830           0.000006
          107              C       5.043594       6.347751       9.776335       0.600142      24.290581 0.26473283E+03  0.55891621E+04                                 7.871526                            5.859546      -0.304947       1.950142                    0.999144      23.124419      66.476426       0.596507       0.486353      -1.006986      -0.065620      -0.029985      -0.002295       0.072182      -0.062258      -0.015196       0.060690      -0.053602       0.023961      -0.078652      -0.023258       0.101910              9.520116      12.380722       3.259054       0.529944       7.507001      -2.232400       8.672625          -0.000055
          108              C       6.228704       7.181222       9.420356      -0.015161      36.807752 0.44370288E+03  0.10426097E+05                                 9.651529                            7.027271      -0.037374       1.997421                    0.999177      27.251746      76.902785       0.624546       0.417362      -1.069581       0.037099       0.034851      -0.010567       0.051987      -0.010434       0.004656       0.007112      -0.014155      -0.017143      -0.015650      -0.000661       0.016311             12.041024      17.530338       5.093084      -0.218086       8.152449      -2.573030      10.440287           0.000002
          109              C       7.332386       7.201564      10.280124      -0.111104      33.611141 0.43499749E+03  0.10257423E+05                                 9.122793                            7.001587       0.075117       1.995917                    0.999727      29.469205      85.639883       0.614635       0.422608      -1.057266       0.007604       0.013557      -0.021584       0.026598      -0.019416      -0.005695       0.000521      -0.019349       0.048800      -0.030277       0.011369       0.018908             10.781682      16.204557       3.800665       0.611985       6.811839      -1.754993       9.328651           0.000005
          110              C       6.262062       7.906776       8.232608      -0.093036      33.723214 0.44474772E+03  0.10574648E+05                                 9.281877                            7.185135      -0.096198       1.953241                    0.998897      29.392435      86.545321       0.591788       0.435299      -1.046593       0.014137       0.012504       0.021954       0.028952      -0.021399       0.006073       0.018708      -0.000602      -0.018077      -0.031232       0.003763       0.027469             10.897265      14.966269       3.670441      -0.415843       7.266810      -2.594984      10.458714           0.000003
          111              C       1.371522       5.866709       7.093402       0.600766      23.945064 0.25200659E+03  0.52265077E+04                                 7.693499                            5.641046       0.037655       2.072714                    0.999694      22.225059      62.196012       0.623689       0.473520      -1.019335       0.023347      -0.010818       0.059978       0.065264       0.053151      -0.059802      -0.022364       0.061617      -0.159362      -0.079302      -0.032808       0.112111              9.473814       7.908180      -1.955940       4.171452       7.579774       0.520717      12.933489          -0.000046
          112              C       0.686750       6.003361       5.762389      -0.018427      36.039349 0.43554400E+03  0.10159682E+05                                 9.445464                            6.909783       0.079908       2.031821                    0.999235      27.020234      75.307140       0.638749       0.411082      -1.076530      -0.027056       0.001437      -0.038414       0.047008       0.000807      -0.005058       0.001945       0.001562      -0.010467      -0.006920       0.001501       0.005419             11.892032       9.704042      -1.827841       6.392917       8.517026       0.620580      17.455027           0.000009
          113              C       0.742667       4.977921       4.824262      -0.129563      33.224695 0.42926007E+03  0.10059063E+05                                 8.936431                            6.898170       0.021531       1.967656                    0.999617      29.646751      85.068651       0.628768       0.415699      -1.064748      -0.017975       0.014376      -0.007624       0.024247      -0.017452      -0.006522      -0.007375      -0.040372      -0.050981      -0.026460      -0.009141       0.035601             10.358833       9.093325      -1.445777       4.890817       8.030289       1.022811      13.952884          -0.000003
          114              C       0.052989       5.088252       3.627605      -0.124665      32.386119 0.42706015E+03  0.99865179E+04                                 8.784398                            6.880182       0.133960       2.007724                    0.999584      29.331069      83.850876       0.630143       0.415664      -1.065639       0.008683       0.020922       0.015009       0.027173      -0.003219      -0.011037       0.016606      -0.042709       0.000366      -0.026379      -0.005306       0.031685             10.103103       9.339462      -1.751554       5.068199       8.125945      -0.225944      12.843903           0.000005
          115              C      -0.672004       6.247230       3.349440      -0.021083      37.295957 0.44951329E+03  0.10579278E+05                                 9.714905                            7.049362       0.111903       2.042840                    0.999369      27.183777      76.351847       0.627775       0.414561      -1.073182       0.035375      -0.000839       0.034924       0.049717       0.006892      -0.005912      -0.005894      -0.007675      -0.011341      -0.008847      -0.004738       0.013585             12.395692      10.419533      -1.570651       7.017065       8.838883       0.114071      17.928661          -0.000001
          116              C      -0.696528       7.275122       4.269931      -0.111097      32.820304 0.43429103E+03  0.10228686E+05                                 8.973633                            6.997379       0.163388       2.028347                    0.999771      29.180634      84.537304       0.615100       0.422787      -1.057972       0.017349      -0.018239       0.007927       0.026391      -0.015069      -0.012699      -0.006027      -0.011320      -0.038148      -0.025238       0.002607       0.022631             10.656779       8.233714      -0.842910       4.811429       7.962594       1.143018      15.774029           0.000010
          117              C      -0.023528       7.164491       5.473315      -0.095458      33.330398 0.44278912E+03  0.10504275E+05                                 9.161839                            7.136975      -0.056740       1.961437                    0.999443      29.372574      86.062235       0.598514       0.431383      -1.050177      -0.004106      -0.017374      -0.015899       0.023906       0.007494      -0.013752       0.011676      -0.005745      -0.006541      -0.022708       0.008766       0.013942             10.823264       9.009517      -1.825490       5.007914       8.288407       0.381633      15.171867          -0.000007
          118              C      -1.439185       6.376474       2.064970       0.592188      23.727607 0.25676334E+03  0.53632217E+04                                 7.700024                            5.721613      -0.050796       2.037559                    0.999534      22.652947      64.130155       0.613307       0.478118      -1.014390      -0.024000       0.006782      -0.062013       0.066840       0.000148      -0.078333       0.003359       0.092556      -0.073110      -0.071793      -0.033880       0.105673              9.424739       7.694195       0.089317       4.772273       8.406703      -0.247382      12.173319          -0.000046
          119              C       5.451701       2.017537      17.797683       0.560642      26.598615 0.26951256E+03  0.56685554E+04                                 8.179437                            5.770231      -0.029678       2.030732                    0.999608      22.953359      64.106066       0.628600       0.463275      -1.027756       0.030774       0.057352       0.005090       0.065285      -0.029451      -0.064002       0.029471       0.108461       0.010082      -0.068199      -0.038655       0.106854             10.548014       6.442812       2.924447       2.020377      17.174525      -1.086333       8.026704          -0.000050
          120              C       5.164250       0.551303      17.999853      -0.017652      39.873929 0.44154770E+03  0.10341039E+05                                10.121456                            6.954092      -0.063403       1.979131                    0.999334      27.393784      76.646379       0.636774       0.410709      -1.076149      -0.002140      -0.046362      -0.002169       0.046462       0.001749      -0.001282       0.000673       0.015768      -0.014035      -0.006194      -0.004316       0.010510             13.652852       7.982675       4.131183       2.314031      24.470371      -1.404525       8.505509           0.000003
          121              C       4.195952      -0.085409      17.239170      -0.121471      36.323116 0.43569055E+03  0.10284934E+05                                 9.623994                            7.028200      -0.040378       1.951059                    0.999655      29.950506      87.281949       0.610297       0.425149      -1.054955       0.002392      -0.015188       0.023532       0.028110      -0.013849       0.014859      -0.016090       0.039493      -0.000146      -0.029339      -0.005722       0.035061             11.925916       7.558855       3.318520       2.326492      20.176763      -0.575126       8.042131           0.000003
          122              C       5.867662       0.628259       0.770864      -0.126852      36.111852 0.43619269E+03  0.10290643E+05                                 9.567143                            7.014459       0.028322       1.973078                    0.999698      29.858680      86.737331       0.613763       0.423001      -1.057227      -0.004691      -0.020215      -0.025249       0.032683       0.012204       0.020353       0.007637       0.039269      -0.012242      -0.021497      -0.015191       0.036689             11.875356       6.937998       2.364589       2.055453      20.464024      -1.494393       8.224046           0.000005
          123              C       4.766938       6.752913       0.685960       0.600274      24.274343 0.26451309E+03  0.55834367E+04                                 7.868257                            5.857003      -0.304167       1.950247                    0.999161      23.117870      66.453975       0.596646       0.486334      -1.006982       0.064652      -0.028983      -0.003090       0.070918       0.062215       0.015413       0.060617      -0.053221       0.023523      -0.078414      -0.023445       0.101859              9.516366      12.375349      -3.257835      -0.529398       7.504341      -2.231659       8.669408          -0.000053
          124              C       3.581831       7.586384       0.329981      -0.017600      36.838032 0.44414746E+03  0.10438242E+05                                 9.651974                            7.027287      -0.031303       1.999110                    0.999154      27.269308      76.936564       0.625067       0.416946      -1.069942      -0.036693       0.034727      -0.010005       0.051502       0.010825      -0.004296       0.007008      -0.014121      -0.017631      -0.015537      -0.001145       0.016682             12.042150      17.532547      -5.095367       0.221023       8.154069      -2.574017      10.439834           0.000002
          125              C       2.478150       7.606726       1.189748      -0.110805      33.598527 0.43476073E+03  0.10250696E+05                                 9.121793                            7.000908       0.078858       1.997433                    0.999727      29.460630      85.617026       0.614488       0.422756      -1.057147      -0.005720       0.013255      -0.022113       0.026409       0.019969       0.005037       0.000733      -0.018516       0.050157      -0.030685       0.011619       0.019065             10.780529      16.202865      -3.800958      -0.609914       6.811542      -1.755296       9.327178           0.000005
          126              C       3.548477       7.501614      17.322983      -0.091648      33.727338 0.44473424E+03  0.10575826E+05                                 9.290072                            7.191444      -0.102306       1.951307                    0.998959      29.394480      86.599663       0.590649       0.436077      -1.045969      -0.015591       0.012511       0.022473       0.030077       0.021244      -0.005845       0.018052      -0.000051      -0.020829      -0.030577       0.003195       0.027382             10.907430      14.981360      -3.675389       0.419942       7.273755      -2.598291      10.467174          -0.000000
          127              C      -1.371493       5.461547      16.183777       0.600926      23.948287 0.25205976E+03  0.52278774E+04                                 7.693249                            5.640991       0.047102       2.075333                    0.999648      22.230183      62.211601       0.623800       0.473411      -1.019395      -0.023817      -0.011249       0.060721       0.066188      -0.052829       0.060436      -0.021773       0.060877      -0.160462      -0.080127      -0.031869       0.111997              9.473360       7.908773       1.957115      -4.171581       7.579955       0.518851      12.931352          -0.000043
          128              C      -0.686720       5.598199      14.852765      -0.018557      36.057435 0.43579880E+03  0.10167008E+05                                 9.448429                            6.911648       0.080048       2.031729                    0.999235      27.028195      75.331922       0.638691       0.411063      -1.076553       0.027023       0.002881      -0.037975       0.046697      -0.001060       0.005081       0.001687       0.000812      -0.010993      -0.007056       0.001891       0.005164             11.896190       9.707505       1.829796      -6.395316       8.520923       0.620239      17.460143           0.000006
          129              C      -0.742643       4.572759      13.914638      -0.126003      33.026432 0.42602480E+03  0.99627334E+04                                 8.895026                            6.866709       0.027673       1.970873                    0.999600      29.541668      84.634139       0.631057       0.415043      -1.065344       0.017520       0.015432      -0.007531       0.024532       0.018026       0.006613      -0.007168      -0.040731      -0.048234      -0.026605      -0.009009       0.035614             10.308716       9.050238       1.445763      -4.861659       8.001155       1.014072      13.874754          -0.000002
          130              C      -0.052964       4.683090      12.717981      -0.126371      32.481530 0.42866828E+03  0.10034016E+05                                 8.802624                            6.894062       0.124437       2.004113                    0.999574      29.386285      84.063041       0.629350       0.415777      -1.065516      -0.007900       0.020686       0.014479       0.026457       0.003263       0.012136       0.016482      -0.044186      -0.000183      -0.027768      -0.004538       0.032306             10.124911       9.361197       1.756954      -5.082038       8.141440      -0.229971      12.872096           0.000006
          131              C       0.672034       5.842068      12.439815      -0.021171      37.335259 0.45001701E+03  0.10594508E+05                                 9.722528                            7.053962       0.110840       2.042117                    0.999388      27.201651      76.423854       0.627460       0.414637      -1.073091      -0.034986      -0.001019       0.033735       0.048612      -0.006792       0.005710      -0.005742      -0.007847      -0.010790      -0.008622      -0.004692       0.013314             12.406481      10.427209       1.571586      -7.023461       8.846808       0.115600      17.945426          -0.000000
          132              C       0.696563       6.869960      13.360307      -0.109650      32.733966 0.43282341E+03  0.10184574E+05                                 8.953059                            6.980668       0.166940       2.030088                    0.999785      29.134140      84.338147       0.616538       0.422196      -1.058437      -0.017506      -0.018431       0.008277       0.026733       0.015065       0.013181      -0.006374      -0.012589      -0.038172      -0.025959       0.003133       0.022826             10.631615       8.214440       0.844121      -4.798086       7.949347       1.138569      15.731059           0.000006
          133              C       0.023563       6.759329      14.563691      -0.097649      33.459710 0.44494232E+03  0.10569386E+05                                 9.188511                            7.156313      -0.057215       1.960403                    0.999405      29.444673      86.363406       0.597384       0.431625      -1.049909       0.003923      -0.017250      -0.015951       0.023820      -0.008641       0.014297       0.011357      -0.007124      -0.005272      -0.023644       0.009882       0.013763             10.857559       9.039210       1.831674      -5.029305       8.308811       0.378943      15.224656          -0.000006
          134              C       1.439215       5.971312      11.155345       0.593013      23.725088 0.25671657E+03  0.53621477E+04                                 7.700101                            5.721569      -0.051525       2.037382                    0.999510      22.652088      64.132889       0.613216       0.478198      -1.014320       0.024396       0.007347      -0.062518       0.067510       0.000110       0.078352       0.003013       0.091281      -0.075319      -0.072353      -0.032944       0.105297              9.424983       7.694639      -0.088925      -4.772622       8.406839      -0.248173      12.173470          -0.000046
          135              C       0.546477      13.432382       9.473444       0.558490      26.666885 0.27032295E+03  0.56896196E+04                                 8.190298                            5.776903      -0.027390       2.030558                    0.999552      22.992049      64.227621       0.628590       0.462955      -1.027979       0.031212      -0.057375      -0.004604       0.065477       0.030437       0.064105       0.029051       0.109100       0.010970      -0.068418      -0.038968       0.107386             10.563045       6.450807      -2.929849      -2.023054      17.201512      -1.087622       8.036815          -0.000050
          136              C       0.259033      14.898616       9.271274      -0.015606      39.807921 0.44068363E+03  0.10316034E+05                                10.112877                            6.949005      -0.064886       1.979130                    0.999345      27.362015      76.546706       0.636752       0.410913      -1.075986      -0.001726       0.045940       0.001543       0.045999      -0.001402       0.001498      -0.000067       0.014244      -0.015986      -0.005481      -0.004587       0.010069             13.639564       7.975632      -4.125376      -2.311952      24.444277      -1.404520       8.498783           0.000006
          137              C      -0.709262      15.535328      10.031957      -0.122027      36.310534 0.43554267E+03  0.10280108E+05                                 9.617723                            7.023773      -0.038559       1.951581                    0.999641      29.951860      87.267403       0.610939       0.424758      -1.055246       0.002698       0.016760      -0.023821       0.029251       0.012747      -0.014614      -0.015505       0.037763      -0.001392      -0.027920      -0.005750       0.033670             11.916749       7.553346      -3.310850      -2.325894      20.157623      -0.580058       8.039279          -0.000006
          138              C       0.962447      15.631984       8.319512      -0.126785      36.136986 0.43654631E+03  0.10301074E+05                                 9.573918                            7.019800       0.024550       1.971815                    0.999697      29.865250      86.765253       0.613202       0.423302      -1.057039      -0.002867       0.018998       0.023676       0.030491      -0.012488      -0.021050       0.008554       0.039940      -0.010473      -0.022508      -0.015208       0.037716             11.884207       6.939599      -2.361769      -2.054207      20.484210      -1.502530       8.228810          -0.000002
          139              C      -0.138305       9.507330       8.404416       0.600142      24.290585 0.26473287E+03  0.55891633E+04                                 7.871527                            5.859546      -0.304947       1.950142                    0.999144      23.124421      66.476431       0.596507       0.486353      -1.006986       0.065620       0.029985       0.002295       0.072182      -0.062258      -0.015196       0.060690      -0.053602       0.023961      -0.078652      -0.023258       0.101910              9.520117      12.380723       3.259053       0.529945       7.507001      -2.232400       8.672626          -0.000056
          140              C      -1.323415       8.673859       8.760395      -0.015162      36.807755 0.44370292E+03  0.10426099E+05                                 9.651530                            7.027271      -0.037374       1.997421                    0.999177      27.251748      76.902794       0.624546       0.417362      -1.069581      -0.037099      -0.034851       0.010568       0.051987      -0.010434       0.004656       0.007112      -0.014155      -0.017144      -0.015650      -0.000661       0.016311             12.041025      17.530339       5.093084      -0.218086       8.152449      -2.573030      10.440288           0.000011
          141              C      -2.427097       8.653517       7.900627      -0.111104      33.611151 0.43499763E+03  0.10257427E+05                                 9.122794                            7.001587       0.075116       1.995917                    0.999727      29.469212      85.639909       0.614635       0.422608      -1.057266      -0.007604      -0.013557       0.021584       0.026598      -0.019415      -0.005695       0.000521      -0.019349       0.048801      -0.030277       0.011369       0.018908             10.781684      16.204559       3.800666       0.611985       6.811840      -1.754994       9.328653          -0.000004
          142              C      -1.356773       7.948305       9.948143      -0.093036      33.723215 0.44474773E+03  0.10574649E+05                                 9.281877                            7.185135      -0.096198       1.953240                    0.998897      29.392437      86.545328       0.591788       0.435299      -1.046593      -0.014137      -0.012504      -0.021954       0.028952      -0.021399       0.006073       0.018707      -0.000602      -0.018078      -0.031232       0.003763       0.027469             10.897265      14.966269       3.670441      -0.415841       7.266810      -2.594983      10.458715          -0.000006
          143              C       3.533767       9.988372      11.087349       0.600766      23.945067 0.25200664E+03  0.52265090E+04                                 7.693500                            5.641046       0.037655       2.072714                    0.999694      22.225061      62.196016       0.623689       0.473520      -1.019335      -0.023347       0.010818      -0.059978       0.065264       0.053151      -0.059802      -0.022364       0.061617      -0.159362      -0.079302      -0.032808       0.112111              9.473815       7.908180      -1.955939       4.171453       7.579773       0.520717      12.933490          -0.000047
          144              C       4.218539       9.851720      12.418362      -0.018427      36.039348 0.43554397E+03  0.10159681E+05                                 9.445464                            6.909783       0.079908       2.031821                    0.999235      27.020233      75.307138       0.638749       0.411082      -1.076530       0.027056      -0.001437       0.038414       0.047008       0.000808      -0.005058       0.001945       0.001562      -0.010467      -0.006920       0.001501       0.005419             11.892032       9.704042      -1.827841       6.392917       8.517026       0.620580      17.455027           0.000005
          145              C       4.162622      10.877160      13.356489      -0.129563      33.224707 0.42926024E+03  0.10059068E+05                                 8.936434                            6.898172       0.021531       1.967656                    0.999617      29.646759      85.068687       0.628768       0.415699      -1.064748       0.017975      -0.014376       0.007624       0.024247      -0.017452      -0.006522      -0.007375      -0.040372      -0.050980      -0.026460      -0.009140       0.035600             10.358836       9.093329      -1.445777       4.890819       8.030291       1.022812      13.952889          -0.000001
          146              C       4.852300      10.766829      14.553146      -0.124665      32.386137 0.42706041E+03  0.99865261E+04                                 8.784402                            6.880184       0.133959       2.007723                    0.999584      29.331080      83.850928       0.630143       0.415664      -1.065639      -0.008683      -0.020922      -0.015009       0.027173      -0.003219      -0.011037       0.016606      -0.042709       0.000366      -0.026379      -0.005306       0.031685             10.103109       9.339467      -1.751555       5.068202       8.125949      -0.225944      12.843910           0.000000
          147              C       5.577293       9.607851      14.831311      -0.021083      37.295963 0.44951336E+03  0.10579280E+05                                 9.714906                            7.049362       0.111903       2.042840                    0.999369      27.183780      76.351859       0.627775       0.414561      -1.073182      -0.035375       0.000839      -0.034924       0.049717       0.006892      -0.005912      -0.005894      -0.007675      -0.011341      -0.008847      -0.004738       0.013585             12.395694      10.419535      -1.570652       7.017065       8.838884       0.114071      17.928663           0.000004
          148              C       5.601817       8.579959      13.910820      -0.111097      32.820311 0.43429114E+03  0.10228689E+05                                 8.973635                            6.997380       0.163387       2.028347                    0.999771      29.180640      84.537328       0.615100       0.422787      -1.057972      -0.017349       0.018239      -0.007927       0.026391      -0.015069      -0.012699      -0.006027      -0.011321      -0.038148      -0.025238       0.002607       0.022631             10.656781       8.233716      -0.842910       4.811430       7.962596       1.143018      15.774031           0.000006
          149              C       4.928817       8.690590      12.707436      -0.095457      33.330397 0.44278910E+03  0.10504275E+05                                 9.161838                            7.136975      -0.056740       1.961437                    0.999443      29.372573      86.062235       0.598514       0.431383      -1.050177       0.004106       0.017374       0.015899       0.023906       0.007494      -0.013752       0.011676      -0.005745      -0.006541      -0.022708       0.008766       0.013942             10.823264       9.009517      -1.825490       5.007914       8.288407       0.381633      15.171866          -0.000002
          150              C       6.344474       9.478607      16.115781       0.592188      23.727605 0.25676331E+03  0.53632209E+04                                 7.700024                            5.721613      -0.050796       2.037559                    0.999534      22.652946      64.130154       0.613307       0.478118      -1.014390       0.024000      -0.006782       0.062013       0.066840       0.000148      -0.078333       0.003358       0.092557      -0.073111      -0.071793      -0.033880       0.105673              9.424739       7.694195       0.089317       4.772273       8.406703      -0.247383      12.173320          -0.000047
          151              C       0.321812      11.239182      13.475027       0.014368      21.236365 0.33193712E+03  0.73335546E+04                                 6.831259                            6.179251       0.010333       2.050310                    0.998067      25.756687      73.034800       0.642688       0.431367      -1.049281      -0.117204      -0.028710       0.028931       0.124089      -0.021456      -0.040707       0.069809      -0.014232       0.139641      -0.062255      -0.044765       0.107020              7.170823       6.586449      -0.335460      -0.470864       7.146223       1.196551       7.779797          -0.000008
          152              C      -0.592529      10.286737      12.761251      -0.468380      24.368160 0.42091394E+03  0.97960133E+04                                 7.044101                            6.578343       0.392403       2.108798                    0.996614      30.552750      86.811744       0.682620       0.385541      -1.087108       0.063816       0.056137       0.025402       0.088708       0.040705       0.027942       0.020184      -0.010147       0.001026      -0.043109      -0.016879       0.059987              7.240862       6.576817       0.634632       0.262249       7.378803       1.174951       7.766966          -0.000010
          153              C      -1.457809      12.783087      14.409336       0.009870      21.084564 0.32638778E+03  0.71660549E+04                                 6.766754                            6.100092       0.066316       2.069332                    0.998516      25.541301      71.720884       0.652514       0.427534      -1.053763       0.111790       0.018146      -0.034260       0.118322      -0.071981       0.013606      -0.036638       0.006483      -0.164547      -0.072502      -0.034694       0.107195              7.123420       6.044261      -0.247291      -0.301781       8.915237      -0.598993       6.410762          -0.000010
          154              C      -1.011428      14.070185      13.739375      -0.482230      24.968167 0.40064880E+03  0.91795867E+04                                 7.115714                            6.380401       0.548874       2.147131                    0.998654      30.458209      84.943931       0.701590       0.381034      -1.093929      -0.035489      -0.077159       0.032015       0.090763       0.024060      -0.004546      -0.031237      -0.025022      -0.056481      -0.037766      -0.011579       0.049346              7.476144       5.271014       0.200256      -0.287498      10.026473      -1.028330       7.130945          -0.000009
          155              C       5.227046       4.210737      13.796099       0.014739      21.236358 0.33193513E+03  0.73346045E+04                                 6.836936                            6.184272       0.007238       2.049457                    0.997927      25.762088      73.091514       0.641545       0.432071      -1.048695      -0.115965       0.027624      -0.028535       0.122578       0.021963       0.040473       0.069947      -0.012716       0.140686      -0.062614      -0.044603       0.107217              7.176806       6.592047       0.337089       0.473738       7.152088       1.199196       7.786284          -0.000009
          156              C       4.312709       5.163182      14.509876      -0.465550      24.309033 0.41947685E+03  0.97534584E+04                                 7.032445                            6.567467       0.393100       2.109985                    0.996679      30.493621      86.581101       0.683182       0.385584      -1.087164       0.064607      -0.056138      -0.024267       0.088963      -0.040069      -0.029405       0.020815      -0.008112       0.001566      -0.042717      -0.018032       0.060749              7.228781       6.564806      -0.634407      -0.259185       7.366771       1.173030       7.754767          -0.000011
          157              C       3.447417       2.666832      12.861790       0.009417      21.066958 0.32596826E+03  0.71543303E+04                                 6.761107                            6.094041       0.073312       2.071841                    0.998570      25.526006      71.658380       0.653199       0.427235      -1.053979       0.111745      -0.019491       0.033448       0.118261       0.071881      -0.013553      -0.036771       0.006435      -0.161691      -0.072083      -0.034631       0.106714              7.117682       6.039694       0.247897       0.302273       8.907063      -0.597900       6.406290          -0.000011
          158              C       3.893792       1.379734      13.531751      -0.484897      25.040303 0.40225510E+03  0.92263360E+04                                 7.134584                            6.398366       0.541269       2.144350                    0.998610      30.510286      85.156839       0.699698       0.381652      -1.093400      -0.036410       0.076832      -0.031644       0.090720      -0.022863       0.004936      -0.031567      -0.026878      -0.056536      -0.037391      -0.011995       0.049387              7.496213       5.281619      -0.201375       0.289359      10.060696      -1.037529       7.146324          -0.000010
          159              C       4.583477       4.615899       4.705724       0.014368      21.236367 0.33193717E+03  0.73335561E+04                                 6.831259                            6.179252       0.010335       2.050310                    0.998067      25.756687      73.034795       0.642688       0.431367      -1.049281       0.117204       0.028710      -0.028931       0.124089      -0.021456      -0.040707       0.069809      -0.014232       0.139642      -0.062255      -0.044765       0.107020              7.170823       6.586449      -0.335460      -0.470865       7.146223       1.196551       7.779798          -0.000008
          160              C       5.497818       5.568344       5.419500      -0.468380      24.368153 0.42091379E+03  0.97960085E+04                                 7.044099                            6.578341       0.392405       2.108799                    0.996614      30.552742      86.811707       0.682620       0.385541      -1.087108      -0.063816      -0.056137      -0.025402       0.088708       0.040705       0.027942       0.020185      -0.010146       0.001026      -0.043109      -0.016879       0.059988              7.240860       6.576815       0.634631       0.262249       7.378801       1.174950       7.766963          -0.000011
          161              C       6.363098       3.071994       3.771415       0.009870      21.084564 0.32638779E+03  0.71660553E+04                                 6.766754                            6.100093       0.066316       2.069332                    0.998516      25.541301      71.720886       0.652514       0.427534      -1.053763      -0.111790      -0.018146       0.034260       0.118322      -0.071981       0.013606      -0.036638       0.006483      -0.164547      -0.072502      -0.034693       0.107195              7.123420       6.044260      -0.247290      -0.301781       8.915238      -0.598993       6.410762          -0.000010
          162              C       5.916717       1.784896       4.441376      -0.482230      24.968166 0.40064879E+03  0.91795867E+04                                 7.115715                            6.380401       0.548873       2.147131                    0.998654      30.458209      84.943940       0.701590       0.381034      -1.093929       0.035489       0.077159      -0.032014       0.090763       0.024060      -0.004546      -0.031238      -0.025022      -0.056481      -0.037766      -0.011580       0.049346              7.476144       5.271014       0.200255      -0.287498      10.026473      -1.028330       7.130946          -0.000010
          163              C      -0.321757      11.644344       4.384652       0.014739      21.236358 0.33193513E+03  0.73346044E+04                                 6.836936                            6.184271       0.007239       2.049458                    0.997927      25.762087      73.091505       0.641546       0.432071      -1.048695       0.115965      -0.027624       0.028535       0.122578       0.021962       0.040473       0.069947      -0.012716       0.140686      -0.062614      -0.044603       0.107217              7.176805       6.592046       0.337089       0.473738       7.152087       1.199196       7.786283          -0.000009
          164              C       0.592580      10.691899       3.670875      -0.465550      24.309031 0.41947681E+03  0.97534570E+04                                 7.032444                            6.567466       0.393102       2.109986                    0.996679      30.493618      86.581084       0.683182       0.385584      -1.087164      -0.064607       0.056139       0.024267       0.088963      -0.040069      -0.029405       0.020815      -0.008112       0.001566      -0.042717      -0.018032       0.060748              7.228780       6.564806      -0.634407      -0.259186       7.366769       1.173030       7.754766          -0.000011
          165              C       1.457872      13.188249       5.318961       0.009417      21.066960 0.32596832E+03  0.71543321E+04                                 6.761108                            6.094041       0.073312       2.071841                    0.998570      25.526007      71.658382       0.653199       0.427235      -1.053979      -0.111745       0.019491      -0.033448       0.118261       0.071881      -0.013553      -0.036771       0.006436      -0.161690      -0.072083      -0.034631       0.106714              7.117683       6.039694       0.247897       0.302273       8.907064      -0.597900       6.406291          -0.000010
          166              C       1.011497      14.475347       4.649000      -0.484897      25.040300 0.40225502E+03  0.92263339E+04                                 7.134583                            6.398365       0.541269       2.144350                    0.998610      30.510284      85.156834       0.699698       0.381652      -1.093400       0.036410      -0.076832       0.031644       0.090720      -0.022863       0.004936      -0.031567      -0.026878      -0.056536      -0.037391      -0.011995       0.049386              7.496212       5.281619      -0.201375       0.289358      10.060695      -1.037528       7.146324          -0.000009
          167              O      -1.398946      12.515319      17.739868      -0.589078      38.971199 0.54435648E+03  0.13123116E+05                                 9.158195                            7.161795       0.360352       2.160360                    0.996140      27.991948      73.615770       0.719053       0.353339      -1.143846       0.010282       0.012680       0.036755       0.040217       0.040980       0.012706       0.040944       0.050119      -0.013423      -0.063152      -0.002616       0.065768             11.191261       8.588718       5.346530       2.445636      15.892201       2.554118       9.092865           0.000023
          168              O      -0.013704      13.207773       1.298833      -0.557696      31.035911 0.45939265E+03  0.10597610E+05                                 7.726062                            6.551134       1.036224       2.380570                    0.998606      27.210848      69.632609       0.757883       0.350332      -1.148154      -0.014565       0.000561      -0.022409       0.026732      -0.060249      -0.033496      -0.038419       0.055915       0.114407      -0.103478       0.043397       0.060081              8.536071       5.684384      -0.698585       2.073579       9.930914      -3.473392       9.992916           0.000035
          169              O      -0.860358       9.892109       0.145264      -0.607074      44.558007 0.71786903E+03  0.18617145E+05                                10.114233                            8.378943      -0.268977       1.947933                    0.994184      29.547494      81.617461       0.643982       0.366745      -1.128887       0.041894      -0.008723      -0.007722       0.043484       0.007017      -0.050554       0.024239       0.020700       0.007842      -0.056417      -0.002084       0.058500             11.963403      16.937901      -1.468055      -4.364305       9.052041       0.098903       9.900267           0.000023
          170              O       0.166803       9.814863      16.483396      -0.576534      34.417383 0.52006806E+03  0.12368029E+05                                 8.333761                            7.015528       0.763751       2.298717                    0.996374      27.440335      71.161163       0.725728       0.354888      -1.145117      -0.000197      -0.027689       0.021911       0.035310       0.049084       0.039727      -0.001585      -0.118577       0.131106      -0.108330       0.042507       0.065824              9.276821       6.543761      -1.261255       0.498615       9.266724      -4.528321      12.019977           0.000036
          171              O      -2.842075      11.449102       1.810439      -0.554219      32.372487 0.47958327E+03  0.11200403E+05                                 8.002824                            6.705444       0.541313       2.234112                    0.997192      27.061301      70.032445       0.745958       0.351578      -1.145352      -0.011763      -0.023827      -0.005650       0.027166       0.015572       0.003092      -0.048433       0.015753      -0.125825      -0.071245       0.022496       0.048750              9.118286       9.099999       3.605046      -3.313464       8.836892      -2.013307       9.417967           0.000027
          172              O      -1.209618       6.371429      17.022455      -0.564372      39.644728 0.60788299E+03  0.15115969E+05                                 9.363203                            7.753597      -0.012926       2.047732                    0.994007      28.220841      76.219774       0.664160       0.370867      -1.126245       0.017334      -0.019622      -0.016832       0.031126      -0.041670       0.060453       0.028600      -0.004688      -0.039583      -0.089993       0.028539       0.061454             10.755042       8.305407      -0.039825      -1.804263       9.802919       4.647272      14.156801           0.000018
          173              O       3.238472      10.953853       7.657369      -0.560518      34.300576 0.51306307E+03  0.12208444E+05                                 8.389880                            6.990334       0.302383       2.149621                    0.996790      27.562441      72.430155       0.720709       0.357155      -1.138773       0.019889      -0.023845       0.007703       0.031992      -0.040048       0.021434       0.060306       0.006793      -0.042079      -0.085314       0.022649       0.062666              9.655998       8.509302      -2.782636      -3.897899       9.318785       3.350806      11.139909           0.000023
          174              O       3.110342       8.727026       7.350659      -0.558819      40.318422 0.62096667E+03  0.15489885E+05                                 9.412124                            7.779594       0.100477       2.083597                    0.995753      28.055352      75.352600       0.671814       0.365491      -1.132834       0.002492       0.018182      -0.009300       0.020574       0.021428       0.049018      -0.037606       0.008888      -0.129058      -0.086527       0.034974       0.051552             10.835043       8.753186       2.414279      -2.987471      11.545664      -4.457120      12.206279           0.000023
          175              O       3.506281       2.934600       9.531259      -0.587801      38.909243 0.54331697E+03  0.13091846E+05                                 9.149396                            7.155633       0.360604       2.161181                    0.996240      27.966217      73.531530       0.719257       0.353406      -1.143788       0.010452      -0.012424      -0.036972       0.040380      -0.041469      -0.012394       0.040081       0.049722      -0.014620      -0.062622      -0.002960       0.065582             11.178804       8.580702      -5.339202      -2.444143      15.869720       2.552381       9.085991           0.000025
          176              O       4.891523       3.052470       7.791543      -0.557198      31.024429 0.45914338E+03  0.10590523E+05                                 7.724840                            6.549973       1.036349       2.380596                    0.998616      27.200872      69.604846       0.757836       0.350398      -1.148090      -0.014450      -0.000682       0.022616       0.026847       0.060058       0.033685      -0.038491       0.055942       0.115646      -0.103567       0.043094       0.060473              8.534775       5.683195       0.698617      -2.073329       9.929055      -3.473104       9.992074           0.000030
          177              O       4.044885       6.368134       8.945111      -0.607350      44.553980 0.71782140E+03  0.18614911E+05                                10.111691                            8.377344      -0.267338       1.948522                    0.994261      29.548001      81.606790       0.644220       0.366630      -1.129018       0.042124       0.008985       0.007280       0.043683      -0.007406       0.050720       0.024615       0.020945       0.007862      -0.056970      -0.001746       0.058716             11.959746      16.932513       1.467671       4.361593       9.049749       0.099226       9.896976           0.000024
          178              O       5.072043       5.635056      10.787730      -0.576909      34.340508 0.51863050E+03  0.12323792E+05                                 8.316222                            7.001532       0.774617       2.302246                    0.996469      27.423437      71.059765       0.727211       0.354454      -1.145610       0.000216       0.027578      -0.021115       0.034734      -0.049021      -0.040046      -0.000936      -0.118763       0.129328      -0.108165       0.041720       0.066446              9.256402       6.529341       1.257288      -0.497682       9.246446      -4.517482      11.993418           0.000033
          179              O       2.063160       4.811141       7.279936      -0.553557      32.322211 0.47868709E+03  0.11173577E+05                                 7.992463                            6.697500       0.547215       2.235909                    0.997155      27.044656      69.957219       0.746725       0.351403      -1.145564      -0.012759       0.024141       0.005072       0.027773      -0.015774      -0.002691      -0.048602       0.015840      -0.124852      -0.071161       0.022089       0.049072              9.105744       9.087521      -3.599238       3.307200       8.825328      -2.009751       9.404385           0.000028
          180              O       3.695638       9.078490      10.248671      -0.564470      39.652153 0.60803583E+03  0.15120345E+05                                 9.363091                            7.753492      -0.013393       2.047648                    0.994024      28.227211      76.232256       0.664319       0.370763      -1.126351       0.017266       0.019703       0.016709       0.031073       0.041812      -0.060378       0.028841      -0.004934      -0.039732      -0.090180       0.028847       0.061333             10.754796       8.304832       0.040346       1.803460       9.802696       4.647847      14.156859           0.000019
          181              O       8.143709       5.306390       1.433007      -0.560530      34.304744 0.51315321E+03  0.12211188E+05                                 8.390610                            6.991087       0.302919       2.149676                    0.996852      27.564489      72.438547       0.720645       0.357169      -1.138756       0.019936       0.023717      -0.007323       0.031837       0.040221      -0.021065       0.060489       0.007220      -0.042001      -0.085402       0.022446       0.062957              9.656653       8.509563       2.782863       3.897606       9.320174       3.351332      11.140221           0.000024
          182              O      -1.794911       7.533217       1.739716      -0.557442      40.290564 0.62048164E+03  0.15475112E+05                                 9.409167                            7.777617       0.100757       2.083927                    0.995698      28.042536      75.317211       0.671747       0.365591      -1.132731       0.002580      -0.019366       0.009611       0.021773      -0.021815      -0.048718      -0.037904       0.007575      -0.129796      -0.086779       0.035881       0.050898             10.831048       8.749912      -2.412976       2.985373      11.541965      -4.454764      12.201266           0.000023
          183              O       6.304235       3.339762       0.440883      -0.589078      38.971217 0.54435678E+03  0.13123126E+05                                 9.158198                            7.161798       0.360350       2.160360                    0.996140      27.991953      73.615796       0.719053       0.353339      -1.143846      -0.010282      -0.012680      -0.036755       0.040217       0.040980       0.012706       0.040944       0.050120      -0.013423      -0.063152      -0.002615       0.065768             11.191266       8.588722       5.346533       2.445637      15.892208       2.554119       9.092869           0.000024
          184              O       4.918993       2.647308      16.881918      -0.557696      31.035919 0.45939280E+03  0.10597615E+05                                 7.726063                            6.551135       1.036224       2.380570                    0.998606      27.210852      69.632624       0.757883       0.350332      -1.148154       0.014565      -0.000561       0.022409       0.026732      -0.060249      -0.033496      -0.038419       0.055915       0.114407      -0.103478       0.043397       0.060081              8.536072       5.684385      -0.698586       2.073580       9.930915      -3.473393       9.992918           0.000029
          185              O       5.765647       5.962972      18.035487      -0.607074      44.558018 0.71786930E+03  0.18617154E+05                                10.114234                            8.378944      -0.268977       1.947933                    0.994184      29.547500      81.617481       0.643982       0.366745      -1.128887      -0.041894       0.008723       0.007722       0.043484       0.007017      -0.050554       0.024239       0.020700       0.007842      -0.056417      -0.002084       0.058500             11.963403      16.937899      -1.468055      -4.364305       9.052044       0.098903       9.900268           0.000022
          186              O       4.738486       6.040218       1.697355      -0.576534      34.417367 0.52006775E+03  0.12368020E+05                                 8.333758                            7.015526       0.763752       2.298717                    0.996374      27.440331      71.161143       0.725728       0.354888      -1.145118       0.000197       0.027689      -0.021911       0.035310       0.049084       0.039727      -0.001585      -0.118577       0.131106      -0.108330       0.042507       0.065824              9.276817       6.543758      -1.261254       0.498614       9.266720      -4.528320      12.019972           0.000034
          187              O       7.747364       4.405979      16.370312      -0.554219      32.372488 0.47958330E+03  0.11200403E+05                                 8.002823                            6.705443       0.541313       2.234112                    0.997192      27.061304      70.032450       0.745958       0.351578      -1.145352       0.011763       0.023827       0.005650       0.027166       0.015573       0.003092      -0.048433       0.015753      -0.125825      -0.071245       0.022495       0.048750              9.118286       9.099999       3.605046      -3.313464       8.836892      -2.013308       9.417967           0.000026
          188              O       6.114907       9.483652       1.158296      -0.564372      39.644726 0.60788283E+03  0.15115964E+05                                 9.363202                            7.753595      -0.012926       2.047732                    0.994007      28.220840      76.219769       0.664160       0.370867      -1.126245      -0.017334       0.019622       0.016832       0.031126      -0.041670       0.060453       0.028600      -0.004688      -0.039583      -0.089993       0.028539       0.061454             10.755042       8.305406      -0.039826      -1.804264       9.802918       4.647273      14.156803           0.000018
          189              O       1.666817       4.901228      10.523382      -0.560519      34.300589 0.51306328E+03  0.12208450E+05                                 8.389883                            6.990336       0.302382       2.149621                    0.996790      27.562443      72.430170       0.720709       0.357155      -1.138773      -0.019889       0.023845      -0.007703       0.031992      -0.040048       0.021434       0.060306       0.006793      -0.042079      -0.085314       0.022649       0.062666              9.656003       8.509305      -2.782638      -3.897901       9.318789       3.350808      11.139913           0.000026
          190              O       1.794947       7.128055      10.830092      -0.558819      40.318439 0.62096687E+03  0.15489892E+05                                 9.412126                            7.779595       0.100477       2.083597                    0.995753      28.055358      75.352619       0.671814       0.365491      -1.132834      -0.002492      -0.018182       0.009300       0.020574       0.021428       0.049018      -0.037606       0.008888      -0.129058      -0.086527       0.034974       0.051552             10.835046       8.753186       2.414280      -2.987472      11.545668      -4.457124      12.206283           0.000021
          191              O       1.399008      12.920481       8.649492      -0.587801      38.909229 0.54331678E+03  0.13091840E+05                                 9.149393                            7.155631       0.360604       2.161181                    0.996240      27.966214      73.531517       0.719258       0.353406      -1.143788      -0.010452       0.012424       0.036972       0.040380      -0.041469      -0.012394       0.040081       0.049722      -0.014620      -0.062622      -0.002960       0.065582             11.178800       8.580700      -5.339200      -2.444142      15.869713       2.552380       9.085988           0.000024
          192              O       0.013766      12.802611      10.389208      -0.557198      31.024416 0.45914314E+03  0.10590517E+05                                 7.724838                            6.549972       1.036349       2.380596                    0.998616      27.200864      69.604824       0.757836       0.350398      -1.148089       0.014450       0.000682      -0.022616       0.026847       0.060058       0.033685      -0.038491       0.055942       0.115646      -0.103567       0.043094       0.060473              8.534773       5.683194       0.698617      -2.073328       9.929053      -3.473104       9.992073           0.000031
          193              O       0.860404       9.486947       9.235640      -0.607349      44.553964 0.71782104E+03  0.18614899E+05                                10.111688                            8.377341      -0.267336       1.948522                    0.994261      29.547996      81.606767       0.644220       0.366630      -1.129018      -0.042124      -0.008985      -0.007280       0.043683      -0.007406       0.050720       0.024616       0.020945       0.007861      -0.056970      -0.001746       0.058716             11.959742      16.932508       1.467667       4.361592       9.049746       0.099224       9.896972           0.000023
          194              O      -0.166754      10.220025       7.393021      -0.576909      34.340512 0.51863056E+03  0.12323794E+05                                 8.316224                            7.001533       0.774615       2.302245                    0.996469      27.423436      71.059767       0.727211       0.354454      -1.145610      -0.000216      -0.027578       0.021115       0.034734      -0.049021      -0.040047      -0.000936      -0.118763       0.129328      -0.108165       0.041719       0.066446              9.256403       6.529342       1.257288      -0.497681       9.246448      -4.517483      11.993420           0.000036
          195              O       2.842129      11.043940      10.900815      -0.553557      32.322193 0.47868678E+03  0.11173568E+05                                 7.992460                            6.697498       0.547215       2.235910                    0.997155      27.044650      69.957194       0.746725       0.351403      -1.145564       0.012759      -0.024141      -0.005073       0.027773      -0.015774      -0.002691      -0.048602       0.015840      -0.124852      -0.071161       0.022089       0.049072              9.105740       9.087516      -3.599236       3.307197       8.825324      -2.009750       9.404380           0.000028
          196              O       1.209651       6.776591       7.932080      -0.564471      39.652154 0.60803582E+03  0.15120345E+05                                 9.363092                            7.753493      -0.013394       2.047648                    0.994024      28.227208      76.232252       0.664319       0.370763      -1.126351      -0.017266      -0.019703      -0.016709       0.031073       0.041812      -0.060378       0.028841      -0.004934      -0.039732      -0.090180       0.028847       0.061333             10.754797       8.304831       0.040345       1.803459       9.802699       4.647849      14.156862           0.000018
          197              O      -3.238420      10.548691      16.747744      -0.560530      34.304746 0.51315326E+03  0.12211190E+05                                 8.390611                            6.991088       0.302919       2.149675                    0.996852      27.564488      72.438548       0.720645       0.357169      -1.138756      -0.019936      -0.023717       0.007323       0.031837       0.040221      -0.021065       0.060489       0.007220      -0.042001      -0.085402       0.022446       0.062957              9.656654       8.509564       2.782863       3.897607       9.320175       3.351332      11.140223           0.000024
          198              O       6.700200       8.321864      16.441035      -0.557442      40.290571 0.62048174E+03  0.15475115E+05                                 9.409168                            7.777617       0.100756       2.083927                    0.995698      28.042539      75.317222       0.671747       0.365591      -1.132731      -0.002580       0.019366      -0.009611       0.021773      -0.021815      -0.048718      -0.037904       0.007575      -0.129796      -0.086779       0.035880       0.050898             10.831049       8.749912      -2.412976       2.985373      11.541965      -4.454765      12.201271           0.000024
          199              N      -0.307039      11.879730      14.673139      -0.238488      22.107517 0.34782287E+03  0.76918594E+04                                 6.790584                            6.134084      -0.420446       1.955472                    0.993024      25.127471      68.828850       0.682748       0.405670      -1.077014      -0.039118       0.025836      -0.116474       0.125554      -0.023894       0.009955       0.030751       0.022346      -0.046688      -0.048784       0.012678       0.036106              7.194711       6.032802      -1.593256      -0.702192       7.949980       0.448402       7.601352           0.000007
          200              N       4.598191       3.570189      12.597988      -0.238896      22.130530 0.34829491E+03  0.77066600E+04                                 6.804604                            6.146162      -0.438783       1.949568                    0.992939      25.146978      68.952916       0.680605       0.406717      -1.076076      -0.039649      -0.025705       0.118443       0.127521       0.024545      -0.009133       0.030666       0.022493      -0.048811      -0.048788       0.011508       0.037281              7.210065       6.045486       1.601281       0.706516       7.967667       0.449975       7.617041           0.000007
          201              N       5.212328       3.975351       3.507612      -0.238488      22.107512 0.34782275E+03  0.76918558E+04                                 6.790583                            6.134083      -0.420445       1.955472                    0.993024      25.127466      68.828827       0.682748       0.405670      -1.077014       0.039118      -0.025836       0.116474       0.125554      -0.023894       0.009955       0.030751       0.022346      -0.046688      -0.048784       0.012678       0.036106              7.194710       6.032800      -1.593256      -0.702192       7.949978       0.448401       7.601351           0.000006
          202              N       0.307098      12.284892       5.582763      -0.238896      22.130525 0.34829482E+03  0.77066576E+04                                 6.804603                            6.146161      -0.438783       1.949568                    0.992939      25.146976      68.952910       0.680605       0.406717      -1.076076       0.039649       0.025705      -0.118443       0.127521       0.024545      -0.009133       0.030666       0.022493      -0.048811      -0.048788       0.011508       0.037281              7.210063       6.045485       1.601280       0.706516       7.967666       0.449975       7.617039           0.000007

******************************************************
Auxiliary information for the entire system
The total spin magnetic moment of the unit cell is   0.000000
The total net atomic charge of the unit cell is   -0.000002
Accuracy of reproducing the electrostatic potential in the unit cell:
  The inner radius (bohr) =    5.0000
  The outer radius (bohr) =   12.0000
  Valid grid points have density less than (e/(bohr^3)) =    0.0001
  The number of valid grid points were=       122156
  The rms potential error without charges in kcal/mol is=      7.30474
  The rms potential error with partial charges in kcal/mol is=      0.64278
  The RRMSE value at monopole order=      0.08799
  The rms potential error with partial charges and cloud penetration in kcal/mol is=      0.63301
  The RRMSE value at monopole order with cloud penetration is=      0.08666
  The rms potential error with partial charges and atomic dipoles in kcal/mol is=      0.38422
  The RRMSE value at dipole order=      0.05260
  The rms potential error with partial charges, atomic dipoles and cloud penetration in kcal/mol is=      0.36632
  The RRMSE value at dipole order with cloud penetration=      0.05015

******************************************************
The electron densities and ab initio electrostatic potential were computed in VASP using the PBE functional and
projector augmented wave method. See the main text of the journal article for a description of computational details.
The atomic charges, dipoles, and quadrupoles were computed with the DDEC6 method as described in
(a) T. A. Manz and N. Gabaldon Limas, RSC Adv. 6 (2016) 47771-47801 DOI: 10.1039/c6ra04656h
(b) N. Gabaldon Limas and T. A. Manz, RSC Adv. 8 (2018) 2678-2707 DOI: 10.1039/c7ra11829e.
For each atom in the material, the electron cloud parameters were fit to the spherically averaged atom-in-material
electron density using radial positions for which this density was between 10^-4 and 10^-2 electrons per cubic bohr.
The polarizabilities, dispersion coefficients, and quantum Drude oscillator (QDO) parameters were fit using the MCLF method.
The magnetic structure of the system was optimized in VASP from the default ferromagnetic initial guess using spin polarization.
The atomic spin moments (ASMs) were computed on this optimized magnetic structure using the DDEC6 partition as inputs
to the method of T. A. Manz and D. S. Sholl, J. Chem. Theory Comput. 7 (2011) 4146-4164 DOI: 10.1021/ct200539n.
The RMSE and RRMSE were computed using a uniform grid with Ewald summation.
