# Supplementary material for: A collection of forcefield precursors for metal–organic frameworks
Source: RSC Adv. 2019 Nov 13;9(63):36492–507. doi: 10.1039/c9ra07327b (PMC9075174; doi:10.1039/c9ra07327b)
Supplement: RA-009-C9RA07327B-s5899 [file RA-009-C9RA07327B-s5899.xyz]

  202
jmolscript: load "" {1 1 1} spacegroup "x,y,z" unitcell [{      9.845500     0.000000     0.000000 }, {     -4.922678    16.709673     0.000000 }, {      0.000000    -0.791871    18.173556 }]
Zn    -1.951230    11.582697     0.063971     0.923412
Zn     2.971492     4.731040     9.022807     0.923922
Zn     6.874052     4.335105    18.109585     0.923412
Zn     1.951330    11.186762     9.150749     0.923923
Zn    -2.461339     8.354836     0.000000     1.026901
Zn     2.461411     7.958901     9.086778     1.027519
H      1.197280    15.482475     1.550204     0.112441
H     -1.648069    14.896101    16.925033     0.111091
H      2.412188     8.785062    16.203543     0.110040
H      0.636056     8.395958     1.433894     0.112440
H      6.151521    12.070732     4.072694     0.112357
H      4.964154    11.897290     6.059064     0.116891
H      3.744280     8.237172     5.001363     0.115862
H      4.890297     8.427957     3.000454     0.114091
H      6.119968     0.831262     7.536574     0.124831
H      3.274618     0.625766    10.335301     0.111451
H      7.334929     6.736804    11.056791     0.110312
H      5.558805     7.917780     7.652884     0.111313
H      1.228738     4.243005     5.014084     0.112084
H      0.041371     4.416447     3.027714     0.115823
H     -1.178471     8.076566     4.085415     0.115557
H     -0.032455     7.885781     6.086324     0.113803
H      3.725542     0.435327    16.623352     0.112441
H      6.570891     1.021701     1.248523     0.111091
H      2.510634     7.132740     1.970013     0.110040
H      4.286766     7.521844    16.739662     0.112440
H     -1.228699     3.847070    14.100862     0.112357
H     -0.041332     4.020512    12.114492     0.116891
H      1.178542     7.680630    13.172193     0.115862
H      0.032525     7.489845    15.173102     0.114091
H     -1.197146    15.086540    10.636982     0.124831
H      1.648204    15.292036     7.838255     0.111451
H     -2.412107     9.180998     7.116765     0.110312
H     -0.635983     8.000022    10.520672     0.111313
H      3.694084    11.674797    13.159472     0.112084
H      4.881451    11.501355    15.145842     0.115823
H      6.101293     7.841236    14.088141     0.115557
H      4.955277     8.032021    12.087232     0.113803
H     -0.581818    11.296958    15.234892     0.314682
H      0.352525    12.395710    15.098590     0.314791
H      0.583892    11.952350    12.848704     0.103249
H      1.113575    10.799497    13.766469     0.100693
H     -1.326140    10.792207    12.399817     0.159025
H     -0.116132     9.831582    12.127214     0.182024
H     -0.948077     9.690464    13.448431     0.153445
H     -2.078329    12.427352    13.835528     0.104205
H     -1.868617    13.084498    15.243979     0.106298
H     -0.587714    13.928954    12.890503     0.162131
H     -1.710097    14.728550    13.637436     0.169328
H     -0.300222    14.556023    14.298954     0.152912
H      4.340901     4.224908    12.025442     0.312408
H      5.275235     3.126156    12.161744     0.314487
H      5.506606     3.569516    14.411630     0.102288
H      6.036299     4.722370    13.493865     0.098959
H      3.596584     4.729660    14.860517     0.158804
H      4.806600     5.690285    15.133120     0.183138
H      3.974656     5.831402    13.811903     0.154764
H      2.844381     3.094515    13.424806     0.104194
H      3.054087     2.437369    12.016355     0.106486
H      4.334983     1.592912    14.369831     0.162097
H      3.212593     0.793316    13.622898     0.169704
H      4.622469     0.965844    12.961380     0.152548
H      5.504640     4.620844     2.938664     0.314682
H      4.570297     3.522092     3.074966     0.314791
H      4.338930     3.965452     5.324852     0.103249
H      3.809247     5.118305     4.407087     0.100693
H      6.248962     5.125595     5.773739     0.159025
H      5.038954     6.086220     6.046342     0.182023
H      5.870899     6.227338     4.725125     0.153445
H      7.001151     3.490450     4.338028     0.104205
H      6.791439     2.833304     2.929577     0.106298
H      5.510536     1.988848     5.283053     0.162131
H      6.632919     1.189252     4.536120     0.169329
H      5.223044     1.361779     3.874602     0.152912
H      0.581921    11.692894     6.148114     0.312408
H     -0.352413    12.791646     6.011812     0.314487
H     -0.583784    12.348286     3.761926     0.102287
H     -1.113477    11.195432     4.679691     0.098959
H      1.326238    11.188142     3.313039     0.158804
H      0.116222    10.227517     3.040436     0.183138
H      0.948166    10.086400     4.361653     0.154764
H      2.078441    12.823287     4.748750     0.104194
H      1.868735    13.480433     6.157201     0.106486
H      0.587839    14.324890     3.803725     0.162097
H      1.710229    15.124486     4.550658     0.169704
H      0.300353    14.951958     5.212176     0.152548
C     -0.567041    13.883886     0.387642     0.562233
C     -0.269701    15.351047     0.179373    -0.016778
C      0.712883    15.971245     0.924852    -0.125192
C     -0.981527    15.303207    17.429894    -0.123277
C      0.151663     9.157955    17.508949     0.600000
C      1.335089     8.318525    17.852611    -0.014278
C      2.430893     8.295492    16.993002    -0.108400
C      1.366592     8.380957     0.857792    -0.096774
C      6.306088    10.418894     2.000000     0.601756
C      5.605088    10.280731     3.330122    -0.015781
C      5.651367    11.305658     4.251522    -0.128881
C      4.949382    11.197711     5.448069    -0.123624
C      4.228687    10.049100     5.731576    -0.024130
C      4.216867     9.014402     4.811994    -0.109119
C      4.903099     9.126828     3.612358    -0.099405
C      3.454830     9.916877     7.009722     0.600831
C      4.355661     2.429851     8.699136     0.564800
C      4.652989     0.962690     8.907405    -0.017405
C      5.635567     0.342493     8.161926    -0.134703
C      3.941156     0.218660     9.830440    -0.125985
C      5.074400     6.363912     9.751385     0.599666
C      6.257833     7.203341     9.407723    -0.014977
C      7.353637     7.226375    10.267332    -0.110325
C      6.289341     7.932781     8.228986    -0.093797
C      1.383319     5.894843     7.086778     0.600971
C      0.682320     6.033007     5.756656    -0.017096
C      0.728589     5.008080     4.835256    -0.127959
C      0.026606     5.116027     3.638709    -0.122582
C     -0.694080     6.264638     3.355202    -0.023447
C     -0.705890     7.299335     4.274784    -0.109912
C     -0.019659     7.186909     5.474420    -0.097509
C     -1.467936     6.396861     2.077056     0.598962
C      5.489863     2.033916    17.785914     0.562233
C      5.192523     0.566755    17.994183    -0.016778
C      4.209939    -0.053443    17.248704    -0.125192
C      5.904349     0.614595     0.743662    -0.123277
C      4.771159     6.759847     0.664607     0.600000
C      3.587733     7.599277     0.320945    -0.014278
C      2.491929     7.622310     1.180554    -0.108400
C      3.556230     7.536845    17.315764    -0.096774
C     -1.383266     5.498908    16.173556     0.601756
C     -0.682266     5.637071    14.843434    -0.015781
C     -0.728545     4.612144    13.922034    -0.128881
C     -0.026560     4.720091    12.725487    -0.123624
C      0.694135     5.868702    12.441980    -0.024130
C      0.705955     6.903400    13.361562    -0.109118
C      0.019723     6.790974    14.561198    -0.099405
C      1.467992     6.000925    11.163834     0.600831
C      0.567161    13.487951     9.474420     0.564800
C      0.269833    14.955112     9.266151    -0.017405
C     -0.712745    15.575309    10.011630    -0.134702
C      0.981666    15.699142     8.343116    -0.125985
C     -0.151578     9.553890     8.422171     0.599666
C     -1.335011     8.714461     8.765833    -0.014977
C     -2.430815     8.691427     7.906224    -0.110325
C     -1.366519     7.985021     9.944570    -0.093797
C      3.539503    10.022959    11.086778     0.600971
C      4.240502     9.884795    12.416900    -0.017096
C      4.194233    10.909722    13.338300    -0.127959
C      4.896216    10.801775    14.534847    -0.122582
C      5.616902     9.653164    14.818354    -0.023447
C      5.628712     8.618467    13.898772    -0.109912
C      4.942481     8.730893    12.699136    -0.097509
C      6.390758     9.520941    16.096500     0.598962
C      0.315107    11.272958    13.484779     0.014189
C     -0.600529    10.310432    12.803270    -0.465883
C     -1.429508    12.868608    14.407995     0.015895
C     -0.964796    14.134871    13.748295    -0.484487
C      5.237827     4.248909    13.775555     0.017569
C      4.322200     5.211434    14.457064    -0.469111
C      3.493197     2.653259    12.852339     0.015576
C      3.957900     1.386996    13.512039    -0.484139
C      4.607715     4.644844     4.688777     0.014189
C      5.523351     5.607370     5.370286    -0.465882
C      6.352330     3.049194     3.765561     0.015895
C      5.887618     1.782931     4.425261    -0.484487
C     -0.315005    11.668893     4.398001     0.017570
C      0.600622    10.706368     3.716492    -0.469111
C      1.429625    13.264543     5.321217     0.015577
C      0.964922    14.530806     4.661517    -0.484139
O     -1.434432    12.582678    17.756473    -0.587976
O     -0.024556    13.249261     1.292503    -0.560939
O     -0.859469     9.927114     0.155747    -0.608362
O      0.179234     9.881145    16.504315    -0.578577
O     -2.860068    11.465667     1.806451    -0.547757
O     -1.219827     6.421593    17.010085    -0.570574
O      3.208697    10.988910     7.632348    -0.566698
O      3.120078     8.761259     7.346660    -0.559406
O      3.488275     2.939188     9.503861    -0.589557
O      4.898151     3.064477     7.794275    -0.562357
O      4.063267     6.386623     8.931031    -0.607664
O      5.101964     5.640722    10.756019    -0.578313
O      2.062655     4.848071     7.280327    -0.547721
O      3.702934     9.100273    10.250249    -0.570400
O      8.131422     5.324828     1.454430    -0.566794
O     -1.802678     7.552478     1.740118    -0.557491
O      6.357254     3.335124     0.417083    -0.587975
O      4.947378     2.668541    16.881053    -0.560939
O      5.782291     5.990688    18.017809    -0.608362
O      4.743588     6.036657     1.669241    -0.578577
O      7.782890     4.452135    16.367105    -0.547757
O      6.142649     9.496209     1.163471    -0.570574
O      1.714125     4.928892    10.541208    -0.566698
O      1.802744     7.156543    10.826896    -0.559406
O      1.434547    12.978614     8.669695    -0.589557
O      0.024671    12.853325    10.379281    -0.562357
O      0.859555     9.531179     9.242525    -0.607664
O     -0.179142    10.277080     7.417537    -0.578313
O      2.860167    11.069731    10.893229    -0.547721
O      1.219888     6.817529     7.923307    -0.570400
O     -3.208600    10.592974    16.719126    -0.566794
O      6.725500     8.365324    16.433438    -0.557491
N     -0.294326    11.937385    14.672420    -0.243613
N      4.628387     3.584481    12.587914    -0.240892
N      5.217148     3.980417     3.501136    -0.243613
N      0.294435    12.333321     5.585642    -0.240892

The following XYZ coordinates are in angstroms. Other properties are in atomic units.
The sperically averaged electron density of each atom fit to a function of the form exp(a - br)
eigen_1, eigen_2 and eigen_3 are the three eigenvalues of traceless quadrupole moment tensor
  atom number  atomic symbol              X              Y              Z     net charge C6 coefficient C8 coefficient C10 coefficient fluctuating dipole atomic polarizability isotropic forcefield polarizability              a              b squared Pearson coefficient          <r^3>          <r^4>         wp_QDO          m_QDO          q_QDO       dipole_x       dipole_y       dipole_z         dipole            Qxy            Qxz            Qyz     Q(x^2-y^2)  Q(3z^2 - R^2)        eigen_1        eigen_2        eigen_3 static polarizability      alpha(xx)      alpha(xy)      alpha(xz)      alpha(yy)      alpha(yz)      alpha(zz) atomic spin moment
            1             Zn      -1.951230      11.582697       0.063971       0.923412      89.594757 0.18550663E+04  0.59176179E+05                                16.831687                           14.401208      -0.047285       1.854691                    0.998827      46.284367     128.432005       0.457983       0.419247      -1.125339      -0.015712       0.029700       0.011276       0.035442      -0.044992       0.019089      -0.011818       0.021661      -0.034855      -0.040737      -0.018390       0.059127             19.969879      17.650163       4.443312      -1.210269      24.006040      -0.124735      18.253434           0.000001
            2             Zn       2.971492       4.731040       9.022807       0.923922      89.532514 0.18532603E+04  0.59102219E+05                                16.822445                           14.393189      -0.034905       1.858761                    0.998721      46.262552     128.339870       0.458173       0.419188      -1.125415      -0.015558      -0.029413      -0.011774       0.035295       0.045369      -0.018731      -0.011555       0.020270      -0.033475      -0.041200      -0.017686       0.058885             19.960531      17.641485      -4.445570       1.212221      24.003863      -0.124589      18.236245           0.000001
            3             Zn       6.874052       4.335105      18.109585       0.923412      89.594760 0.18550663E+04  0.59176180E+05                                16.831689                           14.401209      -0.047285       1.854691                    0.998827      46.284366     128.432008       0.457983       0.419247      -1.125339       0.015712      -0.029700      -0.011276       0.035442      -0.044992       0.019089      -0.011818       0.021661      -0.034855      -0.040737      -0.018390       0.059127             19.969881      17.650164       4.443314      -1.210270      24.006044      -0.124736      18.253435           0.000001
            4             Zn       1.951330      11.186762       9.150749       0.923923      89.532493 0.18532598E+04  0.59102198E+05                                16.822441                           14.393187      -0.034904       1.858761                    0.998721      46.262547     128.339845       0.458173       0.419188      -1.125415       0.015558       0.029413       0.011774       0.035295       0.045369      -0.018732      -0.011555       0.020270      -0.033476      -0.041200      -0.017686       0.058885             19.960526      17.641481      -4.445567       1.212221      24.003856      -0.124589      18.236242           0.000001
            5             Zn      -2.461339       8.354836       0.000000       1.026901      75.522297 0.13822741E+04  0.41320455E+05                                16.411875                           13.614060       0.091112       1.909697                    0.998660      44.532602     123.019959       0.407495       0.502820      -1.066161       0.000000       0.000000      -0.000000       0.000000       0.019448       0.006823       0.038534       0.143043       0.081328      -0.098796       0.033411       0.065385             20.032370      19.296066      -1.323921      -1.045814      17.523161      -2.320031      23.277882           0.000005
            6             Zn       2.461411       7.958901       9.086778       1.027519      75.491758 0.13811864E+04  0.41278570E+05                                16.406272                           13.607710       0.093237       1.910593                    0.998618      44.510241     122.932095       0.407647       0.502747      -1.066232       0.000000      -0.000000       0.000000       0.000000      -0.019470      -0.006602       0.038270       0.141986       0.083365      -0.098455       0.033851       0.064603             20.027075      19.289288       1.327867       1.045506      17.519280      -2.316356      23.272659           0.000005
            7              H       1.197280      15.482475       1.550204       0.112441       1.201436 0.87791961E+01  0.87150791E+02                                 1.779913                            1.666397      -1.082051       2.361234                    0.997392       3.441470       9.312153       0.520183       1.186133      -0.731328       0.022367      -0.018234       0.022528       0.036609       0.000411       0.015855      -0.002036       0.009053      -0.007728      -0.015075      -0.002984       0.018059              1.816147       1.547789      -0.181169       0.312710       1.979095      -0.409412       1.921558          -0.000001
            8              H      -1.648069      14.896101      16.925033       0.111091       1.181397 0.85458443E+01  0.84244502E+02                                 1.763239                            1.646243      -0.986626       2.406826                    0.998078       3.386292       9.123729       0.522463       1.189226      -0.731029      -0.031086      -0.013222      -0.018429       0.038481       0.001837       0.016951      -0.002364       0.006654      -0.000686      -0.016134      -0.002524       0.018658              1.813511       1.716050       0.356245       0.336480       1.969094       0.300886       1.755387          -0.000001
            9              H       2.412188       8.785062      16.203543       0.110040       1.053629 0.78288878E+01  0.76762603E+02                                 1.728870                            1.650484      -1.078109       2.363005                    0.997346       3.615742      10.254621       0.478743       1.304830      -0.702563       0.001762       0.016777      -0.031779       0.035979      -0.001061      -0.004632      -0.006555       0.008167       0.034449      -0.012208      -0.002224       0.014432              1.758355       1.601794      -0.085775       0.028038       1.569729      -0.391449       2.103542          -0.000001
           10              H       0.636056       8.395958       1.433894       0.112440       0.964201 0.68299999E+01  0.65651679E+02                                 1.713805                            1.603265      -1.284512       2.266630                    0.993934       3.840091      11.297657       0.451502       1.411306      -0.679161      -0.029445      -0.001509       0.020796       0.036080      -0.003858      -0.005467      -0.004990       0.007070       0.016334      -0.010881       0.001492       0.009390              1.795736       2.154466      -0.043325      -0.466572       1.388790      -0.018556       1.843952          -0.000001
           11              H       6.151521      12.070732       4.072694       0.112357       1.191683 0.87393533E+01  0.86016025E+02                                 1.721060                            1.625363      -1.067668       2.367272                    0.997548       3.337814       8.777752       0.548976       1.133582      -0.745169       0.018207       0.033015      -0.005826       0.038150       0.011726      -0.002840       0.007602      -0.023222      -0.009467      -0.017270      -0.002409       0.019678              1.749459       1.822757       0.405217      -0.195204       1.897316      -0.131655       1.528305          -0.000001
           12              H       4.964154      11.897290       6.059064       0.116891       1.121446 0.82256359E+01  0.79604824E+02                                 1.645238                            1.572441      -1.015102       2.397222                    0.998312       3.219288       8.347515       0.561469       1.127225      -0.747512       0.002585       0.029780       0.025843       0.039515       0.009469      -0.002646       0.006830      -0.024182      -0.001130      -0.016632      -0.000747       0.017379              1.658784       1.465720      -0.020901      -0.095875       1.751525       0.367564       1.759107          -0.000001
           13              H       3.744280       8.237172       5.001363       0.115862       0.932709 0.68051828E+01  0.64619507E+02                                 1.615301                            1.556268      -0.961480       2.425303                    0.998369       3.491557       9.839881       0.483306       1.334627      -0.696537      -0.018824      -0.032430       0.005688       0.037926       0.010004      -0.004357       0.004792      -0.018389      -0.010226      -0.014971      -0.000711       0.015682              1.631393       1.580629       0.265820      -0.137496       1.803512      -0.134847       1.510039          -0.000001
           14              H       4.890297       8.427957       3.000454       0.114091       0.956976 0.68733841E+01  0.66085889E+02                                 1.694656                            1.600850      -1.325577       2.250303                    0.993564       3.824671      11.205232       0.455624       1.398176      -0.681651      -0.000240      -0.028459      -0.024699       0.037683       0.005418      -0.005490       0.005338      -0.011409      -0.003225      -0.012067       0.002543       0.009524              1.739775       1.433226       0.022698      -0.043723       1.784577       0.451074       2.001523          -0.000001
           15              H       6.119968       0.831262       7.536574       0.124831       1.196928 0.87856023E+01  0.87891702E+02                                 1.843958                            1.721144      -1.540110       2.191753                    0.995126       3.411054       9.497087       0.484212       1.264429      -0.714317       0.019410       0.015280      -0.018864       0.031082      -0.001168      -0.014772      -0.000931       0.009627      -0.009551      -0.014110      -0.003039       0.017149              1.883748       1.599268       0.192518      -0.331904       2.057324      -0.435020       1.994653          -0.000001
           16              H       3.274618       0.625766      10.335301       0.111451       1.174725 0.84880362E+01  0.83512452E+02                                 1.754051                            1.638917      -0.975773       2.411766                    0.998250       3.379860       9.090344       0.524595       1.186693      -0.731596      -0.031101       0.013466       0.018372       0.038551      -0.001819      -0.016954      -0.002127       0.007764      -0.000052      -0.015787      -0.003217       0.019003              1.803490       1.706316      -0.352392      -0.332446       1.958586       0.297427       1.745568          -0.000001
           17              H       7.334929       6.736804      11.056791       0.110312       1.054278 0.78353616E+01  0.76832011E+02                                 1.728351                            1.650215      -1.071032       2.365537                    0.997422       3.616669      10.253310       0.479258       1.303327      -0.702856       0.001688      -0.016905       0.031638       0.035911       0.000771       0.004616      -0.006612       0.008008       0.034713      -0.012089      -0.002468       0.014557              1.757719       1.601634       0.085756      -0.027909       1.569275      -0.390831       2.102248          -0.000001
           18              H       5.558805       7.917780       7.652884       0.111313       0.969056 0.68724685E+01  0.66183984E+02                                 1.721501                            1.609629      -1.310880       2.254987                    0.993654       3.857677      11.372189       0.449879       1.413742      -0.678647      -0.029662       0.001423      -0.021006       0.036375       0.003855       0.005422      -0.005056       0.006840       0.015719      -0.010801       0.001580       0.009221              1.804344       2.166395       0.043632       0.470980       1.393814      -0.018610       1.852824          -0.000001
           19              H       1.228738       4.243005       5.014084       0.112084       1.191350 0.87359080E+01  0.85971005E+02                                 1.720663                            1.624989      -1.065038       2.368412                    0.997551       3.336749       8.773506       0.549083       1.133507      -0.745204       0.018517      -0.033148       0.005960       0.038434      -0.011633       0.002772       0.007558      -0.023158      -0.008715      -0.017203      -0.002288       0.019491              1.749083       1.822295      -0.405115       0.195149       1.896989      -0.131695       1.527965          -0.000001
           20              H       0.041371       4.416447       3.027714       0.115823       1.122294 0.82315966E+01  0.79662400E+02                                 1.644617                            1.571836      -1.007442       2.399872                    0.998374       3.221663       8.348690       0.562309       1.125542      -0.747928       0.002710      -0.030298      -0.025952       0.039985      -0.009354       0.002674       0.006693      -0.024017      -0.000400      -0.016581      -0.000511       0.017092              1.658167       1.465124       0.020904       0.095800       1.750870       0.367402       1.758508          -0.000001
           21              H      -1.178471       8.076566       4.085415       0.115557       0.934037 0.68149070E+01  0.64707559E+02                                 1.613773                            1.554950      -0.957015       2.426621                    0.998369       3.490449       9.822844       0.484850       1.330467      -0.697376      -0.018680       0.032696      -0.005881       0.038112      -0.010214       0.004373       0.004980      -0.018449      -0.010373      -0.015189      -0.000729       0.015918              1.629788       1.579096      -0.265243       0.137253       1.801558      -0.134535       1.508711          -0.000001
           22              H      -0.032455       7.885781       6.086324       0.113803       0.956284 0.68670414E+01  0.66016281E+02                                 1.694723                            1.600797      -1.323879       2.251143                    0.993626       3.824144      11.206623       0.455293       1.399374      -0.681437      -0.000309       0.028653       0.024992       0.038022      -0.005438       0.005545       0.005263      -0.011153      -0.003634      -0.012036       0.002618       0.009418              1.739887       1.433113      -0.022666       0.043739       1.784882       0.451499       2.001666          -0.000001
           23              H       3.725542       0.435327      16.623352       0.112441       1.201436 0.87791961E+01  0.87150791E+02                                 1.779913                            1.666397      -1.082051       2.361234                    0.997392       3.441470       9.312153       0.520183       1.186133      -0.731328      -0.022367       0.018234      -0.022528       0.036609       0.000411       0.015855      -0.002036       0.009053      -0.007728      -0.015075      -0.002984       0.018059              1.816147       1.547789      -0.181169       0.312710       1.979095      -0.409412       1.921558          -0.000001
           24              H       6.570891       1.021701       1.248523       0.111091       1.181397 0.85458411E+01  0.84244456E+02                                 1.763238                            1.646242      -0.986626       2.406825                    0.998078       3.386292       9.123726       0.522463       1.189225      -0.731029       0.031086       0.013222       0.018429       0.038481       0.001837       0.016951      -0.002364       0.006654      -0.000686      -0.016134      -0.002524       0.018658              1.813509       1.716049       0.356245       0.336479       1.969093       0.300886       1.755386          -0.000001
           25              H       2.510634       7.132740       1.970013       0.110040       1.053629 0.78288859E+01  0.76762576E+02                                 1.728870                            1.650484      -1.078107       2.363006                    0.997346       3.615741      10.254616       0.478743       1.304830      -0.702563      -0.001762      -0.016777       0.031779       0.035979      -0.001061      -0.004632      -0.006555       0.008167       0.034449      -0.012208      -0.002224       0.014432              1.758355       1.601794      -0.085775       0.028038       1.569729      -0.391448       2.103541          -0.000001
           26              H       4.286766       7.521844      16.739662       0.112440       0.964200 0.68299946E+01  0.65651618E+02                                 1.713804                            1.603265      -1.284512       2.266630                    0.993934       3.840090      11.297655       0.451502       1.411306      -0.679161       0.029445       0.001509      -0.020796       0.036080      -0.003858      -0.005467      -0.004990       0.007070       0.016334      -0.010881       0.001492       0.009390              1.795736       2.154466      -0.043325      -0.466572       1.388789      -0.018556       1.843952          -0.000001
           27              H      -1.228699       3.847070      14.100862       0.112357       1.191683 0.87393573E+01  0.86016074E+02                                 1.721060                            1.625363      -1.067669       2.367272                    0.997548       3.337815       8.777755       0.548976       1.133581      -0.745169      -0.018207      -0.033015       0.005826       0.038150       0.011726      -0.002840       0.007602      -0.023222      -0.009467      -0.017270      -0.002409       0.019678              1.749460       1.822758       0.405217      -0.195204       1.897316      -0.131655       1.528306          -0.000001
           28              H      -0.041332       4.020512      12.114492       0.116891       1.121445 0.82256231E+01  0.79604666E+02                                 1.645236                            1.572439      -1.015101       2.397222                    0.998312       3.219286       8.347507       0.561469       1.127224      -0.747512      -0.002585      -0.029780      -0.025843       0.039515       0.009469      -0.002646       0.006830      -0.024182      -0.001131      -0.016632      -0.000747       0.017379              1.658782       1.465718      -0.020901      -0.095875       1.751523       0.367564       1.759105          -0.000001
           29              H       1.178542       7.680630      13.172193       0.115862       0.932709 0.68051858E+01  0.64619542E+02                                 1.615301                            1.556268      -0.961480       2.425303                    0.998369       3.491558       9.839884       0.483306       1.334627      -0.696537       0.018824       0.032430      -0.005688       0.037926       0.010004      -0.004357       0.004792      -0.018389      -0.010226      -0.014971      -0.000711       0.015682              1.631393       1.580629       0.265820      -0.137496       1.803512      -0.134847       1.510039          -0.000001
           30              H       0.032525       7.489845      15.173102       0.114091       0.956976 0.68733823E+01  0.66085870E+02                                 1.694656                            1.600850      -1.325577       2.250303                    0.993563       3.824671      11.205234       0.455623       1.398176      -0.681651       0.000240       0.028458       0.024699       0.037683       0.005418      -0.005490       0.005338      -0.011409      -0.003225      -0.012067       0.002543       0.009524              1.739776       1.433226       0.022698      -0.043723       1.784577       0.451074       2.001523          -0.000001
           31              H      -1.197146      15.086540      10.636982       0.124831       1.196926 0.87855871E+01  0.87891508E+02                                 1.843956                            1.721143      -1.540108       2.191754                    0.995126       3.411051       9.497075       0.484212       1.264429      -0.714317      -0.019410      -0.015279       0.018864       0.031082      -0.001168      -0.014772      -0.000931       0.009627      -0.009552      -0.014110      -0.003039       0.017149              1.883746       1.599267       0.192518      -0.331903       2.057321      -0.435019       1.994651          -0.000001
           32              H       1.648204      15.292036       7.838255       0.111451       1.174725 0.84880295E+01  0.83512368E+02                                 1.754051                            1.638917      -0.975771       2.411767                    0.998250       3.379859       9.090340       0.524595       1.186692      -0.731596       0.031101      -0.013466      -0.018372       0.038551      -0.001819      -0.016954      -0.002127       0.007765      -0.000052      -0.015787      -0.003217       0.019003              1.803489       1.706315      -0.352392      -0.332446       1.958585       0.297427       1.745567          -0.000001
           33              H      -2.412107       9.180998       7.116765       0.110312       1.054279 0.78353696E+01  0.76832110E+02                                 1.728352                            1.650216      -1.071033       2.365537                    0.997422       3.616671      10.253317       0.479258       1.303327      -0.702856      -0.001688       0.016905      -0.031638       0.035911       0.000771       0.004616      -0.006612       0.008008       0.034713      -0.012089      -0.002468       0.014557              1.757720       1.601635       0.085757      -0.027909       1.569276      -0.390831       2.102249          -0.000001
           34              H      -0.635983       8.000022      10.520672       0.111313       0.969056 0.68724694E+01  0.66183993E+02                                 1.721501                            1.609629      -1.310880       2.254987                    0.993654       3.857677      11.372188       0.449879       1.413742      -0.678647       0.029662      -0.001423       0.021006       0.036375       0.003855       0.005422      -0.005056       0.006840       0.015719      -0.010801       0.001580       0.009221              1.804344       2.166395       0.043632       0.470980       1.393814      -0.018610       1.852824          -0.000001
           35              H       3.694084      11.674797      13.159472       0.112084       1.191350 0.87359145E+01  0.85971089E+02                                 1.720664                            1.624990      -1.065039       2.368412                    0.997551       3.336750       8.773511       0.549083       1.133507      -0.745204      -0.018517       0.033148      -0.005960       0.038434      -0.011633       0.002772       0.007558      -0.023158      -0.008715      -0.017203      -0.002288       0.019491              1.749084       1.822296      -0.405116       0.195149       1.896990      -0.131695       1.527966          -0.000001
           36              H       4.881451      11.501355      15.145842       0.115823       1.122294 0.82315988E+01  0.79662434E+02                                 1.644618                            1.571837      -1.007442       2.399873                    0.998374       3.221663       8.348693       0.562308       1.125543      -0.747927      -0.002710       0.030298       0.025952       0.039985      -0.009354       0.002674       0.006693      -0.024017      -0.000400      -0.016581      -0.000511       0.017092              1.658168       1.465124       0.020904       0.095800       1.750871       0.367403       1.758509          -0.000001
           37              H       6.101293       7.841236      14.088141       0.115557       0.934037 0.68149110E+01  0.64707609E+02                                 1.613774                            1.554950      -0.957015       2.426621                    0.998369       3.490450       9.822849       0.484849       1.330467      -0.697376       0.018680      -0.032696       0.005881       0.038112      -0.010214       0.004373       0.004980      -0.018449      -0.010373      -0.015189      -0.000729       0.015918              1.629789       1.579097      -0.265244       0.137253       1.801559      -0.134535       1.508712          -0.000001
           38              H       4.955277       8.032021      12.087232       0.113803       0.956284 0.68670363E+01  0.66016224E+02                                 1.694723                            1.600796      -1.323879       2.251143                    0.993626       3.824143      11.206622       0.455293       1.399375      -0.681437       0.000309      -0.028653      -0.024992       0.038022      -0.005438       0.005545       0.005263      -0.011153      -0.003634      -0.012036       0.002618       0.009418              1.739887       1.433113      -0.022666       0.043739       1.784882       0.451499       2.001666          -0.000001
           39              H      -0.581818      11.296958      15.234892       0.314682       0.525770 0.33013749E+01  0.26885255E+02                                 1.235606                            1.187390      -1.244586       2.403829                    0.998689       2.774454       7.914871       0.469638       1.601486      -0.647622      -0.013805      -0.018769       0.009166       0.025037       0.004997      -0.001133       0.005044       0.005593      -0.016228      -0.009369       0.000731       0.008638              1.267054       1.058475       0.078902      -0.090202       1.397650      -0.298712       1.345036          -0.000001
           40              H       0.352525      12.395710      15.098590       0.314791       0.578056 0.38397603E+01  0.31524153E+02                                 1.199670                            1.193785      -0.988565       2.562033                    0.999497       2.281228       5.930828       0.536028       1.391807      -0.690940       0.029880       0.019838       0.016336       0.039412       0.007945       0.008650       0.004919       0.014448      -0.011555      -0.009573      -0.007733       0.017305              1.195358       1.203389       0.132021       0.137188       1.224235       0.122887       1.158449           0.000001
           41              H       0.583892      11.952350      12.848704       0.103249       1.119734 0.86548380E+01  0.86323947E+02                                 1.756729                            1.697620      -0.898753       2.441016                    0.997533       3.569343       9.947111       0.491791       1.248685      -0.716024       0.005595       0.017316      -0.037010       0.041242       0.006303      -0.005672       0.000388      -0.013494       0.010664      -0.012820       0.004463       0.008357              1.779717       1.504695       0.092319      -0.209805       1.934797      -0.414210       1.899661           0.000001
           42              H       1.113575      10.799497      13.766469       0.100693       1.000770 0.74447215E+01  0.71632885E+02                                 1.641703                            1.583254      -0.698429       2.535723                    0.999367       3.457371       9.516595       0.504148       1.262653      -0.712813       0.026515      -0.030437       0.000073       0.040367      -0.010251       0.002882       0.006285       0.000310      -0.006109      -0.013125       0.001382       0.011743              1.671121       2.004913      -0.396106       0.171894       1.573596      -0.112537       1.434854           0.000001
           43              H      -1.326140      10.792207      12.399817       0.159025       0.987528 0.76166231E+01  0.73486602E+02                                 1.624767                            1.603867      -0.760517       2.533194                    0.999866       3.192136       8.713085       0.501251       1.266501      -0.714401      -0.006431       0.010189      -0.010822       0.016195      -0.002633       0.007170      -0.002126      -0.002012      -0.009700      -0.008735       0.000561       0.008174              1.619239       1.767426      -0.246997       0.241761       1.567461      -0.097407       1.522831           0.000001
           44              H      -0.116132       9.831582      12.127214       0.182024       0.791074 0.54671525E+01  0.49545804E+02                                 1.507032                            1.438223      -0.893891       2.491397                    0.998704       3.239182       9.155285       0.476363       1.418805      -0.680475       0.011679      -0.006692      -0.015657       0.020648      -0.000628      -0.002273       0.006378       0.003197      -0.000512      -0.007382       0.000873       0.006509              1.543296       1.390781      -0.184730      -0.271171       1.483720       0.367319       1.755387          -0.000000
           45              H      -0.948077       9.690464      13.448431       0.153445       0.855365 0.62803930E+01  0.58433976E+02                                 1.531372                            1.497681      -0.782412       2.517566                    0.999398       3.328691       9.276635       0.491524       1.339316      -0.696138      -0.001449      -0.009639       0.012226       0.015636       0.004810      -0.000292      -0.002962      -0.004716       0.016594      -0.008255       0.001063       0.007193              1.540357       1.375181       0.193427      -0.187335       1.621744      -0.307709       1.624147           0.000001
           46              H      -2.078329      12.427352      13.835528       0.104205       1.046347 0.80188137E+01  0.77920938E+02                                 1.642708                            1.606665      -0.627043       2.570664                    0.999898       3.325755       8.941310       0.522144       1.207179      -0.727175      -0.025760      -0.006004      -0.027007       0.037803      -0.003669       0.011662      -0.000559       0.001781      -0.009152      -0.012561       0.000018       0.012543              1.651083       1.715929       0.282710       0.268972       1.649985       0.252437       1.587336           0.000002
           47              H      -1.868617      13.084498      15.243979       0.106298       1.147532 0.86534179E+01  0.85802939E+02                                 1.749116                            1.668274      -0.849451       2.464744                    0.998190       3.463823       9.442532       0.512169       1.206086      -0.726501      -0.023379       0.017450       0.029573       0.041541      -0.013328      -0.009619       0.000394       0.006156      -0.006014      -0.015487      -0.002402       0.017889              1.773746       1.530767      -0.059699      -0.333747       1.575935       0.224449       2.214538           0.000001
           48              H      -0.587714      13.928954      12.890503       0.162131       0.960603 0.69110704E+01  0.65090646E+02                                 1.576563                            1.507477      -1.096581       2.370023                    0.998046       3.275793       8.839713       0.527407       1.233069      -0.719059       0.003348      -0.008143      -0.014304       0.016797       0.002602      -0.001990       0.000140      -0.001223      -0.007342      -0.003778      -0.000328       0.004106              1.590681       1.283653      -0.094068      -0.295012       1.450788       0.085602       2.037603          -0.000000
           49              H      -1.710097      14.728550      13.637436       0.169328       0.915594 0.64375272E+01  0.58446976E+02                                 1.434296                            1.385085      -0.725206       2.550848                    0.999985       2.855296       7.111236       0.603668       1.117545      -0.751050      -0.012942       0.004020      -0.001719       0.013660      -0.000513      -0.000623      -0.002652       0.005837      -0.009817      -0.005176       0.000554       0.004622              1.446136       1.457815      -0.345968       0.057326       1.677219      -0.096048       1.203373          -0.000000
           50              H      -0.300222      14.556023      14.298954       0.152912       1.034169 0.78125181E+01  0.74899444E+02                                 1.592802                            1.556737      -0.763901       2.519947                    0.999897       3.107468       8.111527       0.549222       1.163243      -0.739079       0.007902       0.002167       0.007503       0.011110       0.001771       0.002822      -0.002757       0.000069      -0.005130      -0.005278       0.002581       0.002697              1.590342       1.488776       0.245573       0.272710       1.684201       0.240894       1.598049           0.000001
           51              H       4.340901       4.224908      12.025442       0.312408       0.529621 0.33292057E+01  0.27149166E+02                                 1.237831                            1.189337      -1.234095       2.406610                    0.998813       2.779311       7.915406       0.471400       1.593311      -0.648922      -0.013863       0.019262      -0.009345       0.025506      -0.005154       0.001446       0.005065       0.005690      -0.015856      -0.009522       0.000842       0.008680              1.269375       1.060117      -0.079356       0.090650       1.400498      -0.299849       1.347509          -0.000001
           52              H       5.275235       3.126156      12.161744       0.314487       0.579245 0.38507470E+01  0.31642696E+02                                 1.202377                            1.196395      -0.988821       2.562008                    0.999520       2.283430       5.942742       0.534739       1.393913      -0.690553       0.029715      -0.019866      -0.016385       0.039321      -0.007989      -0.008663       0.004944       0.014848      -0.011977      -0.009732      -0.007757       0.017489              1.198040       1.206210      -0.132755      -0.137825       1.227033       0.123531       1.160877           0.000001
           53              H       5.506606       3.569516      14.411630       0.102288       1.120040 0.86622083E+01  0.86465420E+02                                 1.761841                            1.702266      -0.901209       2.440513                    0.997523       3.573289       9.980703       0.489142       1.254462      -0.714788       0.005398      -0.017428       0.036937       0.041197      -0.006329       0.005737       0.000156      -0.013172       0.010460      -0.012689       0.004170       0.008519              1.784942       1.508536      -0.092660       0.210808       1.940744      -0.416178       1.905545           0.000001
           54              H       6.036299       4.722370      13.493865       0.098959       1.007229 0.75018076E+01  0.72287865E+02                                 1.645221                            1.586424      -0.692846       2.536249                    0.999413       3.467375       9.537200       0.505246       1.258068      -0.713780       0.027112       0.031145      -0.000190       0.041293       0.010260      -0.002994       0.006540       0.000313      -0.005675      -0.013381       0.001647       0.011734              1.674765       2.009690       0.397711      -0.172557       1.576970      -0.113033       1.437634           0.000001
           55              H       3.596584       4.729660      14.860517       0.158804       0.987710 0.76120883E+01  0.73375538E+02                                 1.618827                            1.598302      -0.728945       2.545464                    0.999977       3.191874       8.686556       0.504909       1.258477      -0.716086      -0.006678      -0.010280       0.011128       0.016557       0.002597      -0.007244      -0.002160      -0.001965      -0.009912      -0.008831       0.000600       0.008230              1.613231       1.760661       0.245273      -0.240224       1.561562      -0.096521       1.517470           0.000001
           56              H       4.806600       5.690285      15.133120       0.183138       0.789360 0.54519728E+01  0.49361764E+02                                 1.503255                            1.434995      -0.887419       2.494405                    0.998795       3.231541       9.122059       0.477629       1.416375      -0.680934       0.011473       0.006550       0.015333       0.020240       0.000475       0.002399       0.006443       0.003373      -0.000672      -0.007552       0.001018       0.006534              1.539241       1.387356       0.183741       0.269738       1.479967       0.365600       1.750399          -0.000000
           57              H       3.974656       5.831402      13.811903       0.154764       0.851895 0.62488622E+01  0.58069875E+02                                 1.527603                            1.494279      -0.784181       2.517580                    0.999416       3.320059       9.248186       0.491884       1.339966      -0.696025      -0.001576       0.009163      -0.011666       0.014918      -0.004684       0.000188      -0.003062      -0.004855       0.016872      -0.008243       0.000959       0.007285              1.536438       1.372256      -0.192603       0.186466       1.617474      -0.306007       1.619584           0.000000
           58              H       2.844381       3.094515      13.424806       0.104194       1.044900 0.80056870E+01  0.77764791E+02                                 1.641601                            1.605745      -0.625633       2.571777                    0.999887       3.323206       8.934040       0.522079       1.207774      -0.727055      -0.025395       0.006077       0.027487       0.037913       0.003607      -0.011634      -0.000437       0.001740      -0.009394      -0.012588       0.000144       0.012444              1.649879       1.714885      -0.282303      -0.268592       1.648689       0.252050       1.586062           0.000002
           59              H       3.054087       2.437369      12.016355       0.106486       1.146759 0.86465334E+01  0.85705680E+02                                 1.747061                            1.666646      -0.857551       2.461360                    0.998093       3.462581       9.433257       0.512935       1.204692      -0.726812      -0.023563      -0.017219      -0.029433       0.041448       0.013555       0.009483       0.000467       0.006393      -0.005833      -0.015567      -0.002473       0.018040              1.771456       1.529271       0.059579       0.332953       1.574225       0.223994       2.210871           0.000001
           60              H       4.334983       1.592912      14.369831       0.162097       0.965289 0.69543559E+01  0.65617463E+02                                 1.583346                            1.513540      -1.105590       2.365868                    0.998070       3.283997       8.877340       0.525511       1.235270      -0.718554       0.003471       0.007819       0.014044       0.016444      -0.002574       0.001578      -0.000321      -0.001153      -0.005128      -0.002900      -0.000881       0.003781              1.597534       1.288545       0.094768       0.297334       1.456490       0.086916       2.047565           0.000000
           61              H       3.212593       0.793316      13.622898       0.169704       0.915099 0.64335481E+01  0.58413009E+02                                 1.435423                            1.386032      -0.725942       2.551176                    0.999984       2.852257       7.108245       0.602449       1.119766      -0.750534      -0.012839      -0.003811       0.001515       0.013478       0.000455       0.000812      -0.002606       0.005532      -0.009755      -0.005099       0.000614       0.004484              1.447261       1.459444       0.346933      -0.057387       1.678709      -0.095899       1.203631          -0.000000
           62              H       4.622469       0.965844      12.961380       0.152548       1.036332 0.78318446E+01  0.75127400E+02                                 1.594771                            1.558424      -0.766016       2.518947                    0.999911       3.110059       8.119283       0.549077       1.162890      -0.739172       0.007905      -0.002366      -0.007522       0.011166      -0.001813      -0.002819      -0.002739      -0.000186      -0.005265      -0.005298       0.002596       0.002702              1.592367       1.490579      -0.246454      -0.273665       1.686310       0.241975       1.600211           0.000001
           63              H       5.504640       4.620844       2.938664       0.314682       0.525770 0.33013749E+01  0.26885255E+02                                 1.235606                            1.187390      -1.244585       2.403829                    0.998689       2.774454       7.914871       0.469638       1.601486      -0.647622       0.013805       0.018769      -0.009166       0.025037       0.004997      -0.001133       0.005044       0.005593      -0.016228      -0.009369       0.000731       0.008638              1.267054       1.058475       0.078902      -0.090202       1.397650      -0.298712       1.345036          -0.000001
           64              H       4.570297       3.522092       3.074966       0.314791       0.578056 0.38397603E+01  0.31524152E+02                                 1.199670                            1.193784      -0.988565       2.562033                    0.999497       2.281228       5.930827       0.536028       1.391807      -0.690940      -0.029880      -0.019838      -0.016336       0.039412       0.007945       0.008650       0.004919       0.014448      -0.011555      -0.009573      -0.007733       0.017305              1.195358       1.203389       0.132020       0.137188       1.224235       0.122887       1.158449           0.000001
           65              H       4.338930       3.965452       5.324852       0.103249       1.119733 0.86548339E+01  0.86323903E+02                                 1.756730                            1.697620      -0.898754       2.441016                    0.997533       3.569342       9.947111       0.491791       1.248686      -0.716024      -0.005595      -0.017316       0.037010       0.041242       0.006303      -0.005672       0.000388      -0.013494       0.010664      -0.012820       0.004463       0.008357              1.779718       1.504695       0.092319      -0.209805       1.934797      -0.414210       1.899661           0.000001
           66              H       3.809247       5.118305       4.407087       0.100693       1.000771 0.74447269E+01  0.71632944E+02                                 1.641703                            1.583254      -0.698428       2.535723                    0.999367       3.457372       9.516596       0.504148       1.262652      -0.712813      -0.026515       0.030437      -0.000073       0.040367      -0.010251       0.002882       0.006285       0.000310      -0.006109      -0.013125       0.001382       0.011743              1.671121       2.004913      -0.396106       0.171894       1.573596      -0.112537       1.434854           0.000001
           67              H       6.248962       5.125595       5.773739       0.159025       0.987529 0.76166271E+01  0.73486650E+02                                 1.624768                            1.603867      -0.760517       2.533194                    0.999866       3.192137       8.713088       0.501251       1.266500      -0.714401       0.006431      -0.010189       0.010822       0.016195      -0.002633       0.007170      -0.002126      -0.002012      -0.009700      -0.008735       0.000561       0.008174              1.619239       1.767426      -0.246997       0.241762       1.567461      -0.097407       1.522831           0.000000
           68              H       5.038954       6.086220       6.046342       0.182023       0.791074 0.54671543E+01  0.49545825E+02                                 1.507033                            1.438224      -0.893890       2.491397                    0.998704       3.239183       9.155288       0.476363       1.418805      -0.680475      -0.011679       0.006692       0.015657       0.020648      -0.000628      -0.002273       0.006378       0.003197      -0.000512      -0.007382       0.000873       0.006509              1.543296       1.390781      -0.184730      -0.271171       1.483720       0.367319       1.755388          -0.000000
           69              H       5.870899       6.227338       4.725125       0.153445       0.855364 0.62803846E+01  0.58433884E+02                                 1.531371                            1.497681      -0.782412       2.517566                    0.999398       3.328689       9.276631       0.491523       1.339317      -0.696138       0.001449       0.009639      -0.012226       0.015636       0.004810      -0.000292      -0.002962      -0.004716       0.016594      -0.008255       0.001063       0.007193              1.540357       1.375180       0.193427      -0.187335       1.621744      -0.307709       1.624147           0.000000
           70              H       7.001151       3.490450       4.338028       0.104205       1.046347 0.80188191E+01  0.77921010E+02                                 1.642709                            1.606666      -0.627043       2.570664                    0.999898       3.325756       8.941316       0.522144       1.207179      -0.727175       0.025760       0.006004       0.027007       0.037802      -0.003669       0.011662      -0.000559       0.001781      -0.009152      -0.012561       0.000018       0.012543              1.651084       1.715930       0.282711       0.268972       1.649986       0.252437       1.587337           0.000002
           71              H       6.791439       2.833304       2.929577       0.106298       1.147533 0.86534226E+01  0.85802988E+02                                 1.749116                            1.668273      -0.849450       2.464743                    0.998190       3.463824       9.442532       0.512170       1.206085      -0.726501       0.023379      -0.017449      -0.029573       0.041541      -0.013328      -0.009619       0.000394       0.006156      -0.006014      -0.015487      -0.002402       0.017889              1.773746       1.530767      -0.059699      -0.333747       1.575935       0.224449       2.214537           0.000001
           72              H       5.510536       1.988848       5.283053       0.162131       0.960603 0.69110688E+01  0.65090630E+02                                 1.576563                            1.507477      -1.096581       2.370023                    0.998046       3.275793       8.839714       0.527406       1.233069      -0.719059      -0.003348       0.008143       0.014304       0.016797       0.002602      -0.001990       0.000140      -0.001223      -0.007342      -0.003778      -0.000328       0.004106              1.590681       1.283653      -0.094068      -0.295012       1.450788       0.085602       2.037603           0.000000
           73              H       6.632919       1.189252       4.536120       0.169329       0.915594 0.64375236E+01  0.58446939E+02                                 1.434296                            1.385085      -0.725206       2.550849                    0.999985       2.855295       7.111235       0.603668       1.117546      -0.751050       0.012942      -0.004020       0.001719       0.013660      -0.000513      -0.000623      -0.002652       0.005837      -0.009817      -0.005176       0.000554       0.004622              1.446136       1.457815      -0.345968       0.057326       1.677219      -0.096048       1.203373          -0.000000
           74              H       5.223044       1.361779       3.874602       0.152912       1.034169 0.78125199E+01  0.74899467E+02                                 1.592802                            1.556737      -0.763902       2.519946                    0.999897       3.107468       8.111528       0.549222       1.163244      -0.739079      -0.007902      -0.002167      -0.007503       0.011110       0.001771       0.002822      -0.002757       0.000069      -0.005130      -0.005278       0.002581       0.002697              1.590342       1.488776       0.245573       0.272710       1.684201       0.240894       1.598050           0.000001
           75              H       0.581921      11.692894       6.148114       0.312408       0.529621 0.33292081E+01  0.27149191E+02                                 1.237831                            1.189338      -1.234094       2.406610                    0.998813       2.779312       7.915410       0.471400       1.593311      -0.648922       0.013863      -0.019262       0.009345       0.025506      -0.005154       0.001446       0.005065       0.005690      -0.015856      -0.009522       0.000842       0.008680              1.269375       1.060118      -0.079356       0.090650       1.400499      -0.299849       1.347510          -0.000001
           76              H      -0.352413      12.791646       6.011812       0.314487       0.579245 0.38507470E+01  0.31642696E+02                                 1.202377                            1.196395      -0.988821       2.562008                    0.999520       2.283430       5.942742       0.534739       1.393913      -0.690553      -0.029715       0.019866       0.016385       0.039321      -0.007989      -0.008663       0.004944       0.014848      -0.011977      -0.009732      -0.007757       0.017489              1.198040       1.206210      -0.132755      -0.137825       1.227033       0.123531       1.160877           0.000001
           77              H      -0.583784      12.348286       3.761926       0.102287       1.120042 0.86622178E+01  0.86465529E+02                                 1.761841                            1.702266      -0.901209       2.440513                    0.997523       3.573291       9.980706       0.489142       1.254461      -0.714788      -0.005398       0.017428      -0.036937       0.041197      -0.006329       0.005737       0.000156      -0.013172       0.010460      -0.012689       0.004170       0.008519              1.784942       1.508536      -0.092660       0.210808       1.940745      -0.416178       1.905546           0.000001
           78              H      -1.113477      11.195432       4.679691       0.098959       1.007230 0.75018113E+01  0.72287907E+02                                 1.645221                            1.586424      -0.692846       2.536249                    0.999413       3.467376       9.537202       0.505246       1.258067      -0.713780      -0.027112      -0.031145       0.000190       0.041293       0.010260      -0.002994       0.006540       0.000313      -0.005675      -0.013381       0.001647       0.011734              1.674765       2.009690       0.397711      -0.172557       1.576970      -0.113033       1.437634           0.000001
           79              H       1.326238      11.188142       3.313039       0.158804       0.987709 0.76120790E+01  0.73375427E+02                                 1.618826                            1.598301      -0.728945       2.545464                    0.999977       3.191872       8.686550       0.504909       1.258477      -0.716086       0.006678       0.010280      -0.011128       0.016557       0.002597      -0.007244      -0.002160      -0.001965      -0.009912      -0.008831       0.000600       0.008230              1.613230       1.760660       0.245273      -0.240224       1.561562      -0.096521       1.517469           0.000001
           80              H       0.116222      10.227517       3.040436       0.183138       0.789359 0.54519660E+01  0.49361689E+02                                 1.503254                            1.434994      -0.887419       2.494405                    0.998795       3.231539       9.122053       0.477629       1.416376      -0.680934      -0.011473      -0.006550      -0.015334       0.020240       0.000475       0.002399       0.006443       0.003373      -0.000672      -0.007552       0.001018       0.006534              1.539240       1.387355       0.183741       0.269737       1.479966       0.365600       1.750398          -0.000000
           81              H       0.948166      10.086400       4.361653       0.154764       0.851895 0.62488626E+01  0.58069882E+02                                 1.527603                            1.494279      -0.784180       2.517580                    0.999416       3.320059       9.248187       0.491884       1.339966      -0.696025       0.001576      -0.009163       0.011666       0.014918      -0.004684       0.000188      -0.003062      -0.004855       0.016872      -0.008243       0.000959       0.007285              1.536438       1.372256      -0.192603       0.186466       1.617474      -0.306008       1.619584           0.000000
           82              H       2.078441      12.823287       4.748750       0.104194       1.044900 0.80056882E+01  0.77764811E+02                                 1.641602                            1.605746      -0.625633       2.571777                    0.999887       3.323206       8.934043       0.522078       1.207775      -0.727055       0.025395      -0.006077      -0.027487       0.037913       0.003607      -0.011634      -0.000437       0.001740      -0.009394      -0.012588       0.000144       0.012444              1.649879       1.714886      -0.282303      -0.268593       1.648690       0.252051       1.586063           0.000002
           83              H       1.868735      13.480433       6.157201       0.106486       1.146758 0.86465279E+01  0.85705610E+02                                 1.747061                            1.666646      -0.857550       2.461361                    0.998093       3.462580       9.433253       0.512935       1.204692      -0.726812       0.023563       0.017219       0.029433       0.041448       0.013555       0.009483       0.000467       0.006393      -0.005833      -0.015567      -0.002473       0.018040              1.771455       1.529271       0.059579       0.332953       1.574224       0.223994       2.210870           0.000001
           84              H       0.587839      14.324890       3.803725       0.162097       0.965289 0.69543604E+01  0.65617519E+02                                 1.583346                            1.513540      -1.105591       2.365868                    0.998070       3.283998       8.877345       0.525510       1.235271      -0.718554      -0.003471      -0.007819      -0.014044       0.016444      -0.002574       0.001578      -0.000321      -0.001152      -0.005128      -0.002900      -0.000881       0.003781              1.597534       1.288546       0.094768       0.297334       1.456491       0.086916       2.047567           0.000000
           85              H       1.710229      15.124486       4.550658       0.169704       0.915099 0.64335519E+01  0.58413052E+02                                 1.435423                            1.386032      -0.725942       2.551176                    0.999984       2.852258       7.108248       0.602449       1.119765      -0.750534       0.012839       0.003811      -0.001515       0.013478       0.000455       0.000813      -0.002606       0.005532      -0.009755      -0.005099       0.000614       0.004484              1.447262       1.459445       0.346933      -0.057387       1.678709      -0.095899       1.203631          -0.000000
           86              H       0.300353      14.951958       5.212176       0.152548       1.036332 0.78318440E+01  0.75127395E+02                                 1.594771                            1.558424      -0.766016       2.518947                    0.999911       3.110059       8.119284       0.549077       1.162890      -0.739172      -0.007905       0.002366       0.007523       0.011166      -0.001813      -0.002819      -0.002739      -0.000186      -0.005265      -0.005298       0.002596       0.002702              1.592367       1.490579      -0.246454      -0.273665       1.686310       0.241975       1.600211           0.000001
           87              C      -0.567041      13.883886       0.387642       0.562233      26.471962 0.26843700E+03  0.56406914E+04                                 8.160526                            5.762076      -0.029174       2.031739                    0.999560      22.914336      63.982154       0.628448       0.463817      -1.027383      -0.031043      -0.056905      -0.003752       0.064931      -0.030199      -0.064470       0.031747       0.106806       0.013643      -0.069404      -0.038311       0.107715             10.530436       6.499349       2.979846       2.003411      17.174672      -1.091303       7.917286          -0.000053
           88              C      -0.269701      15.351047       0.179373      -0.016778      39.478921 0.43705644E+03  0.10212640E+05                                10.059629                            6.921545      -0.064665       1.979561                    0.999304      27.340410      76.481541       0.637684       0.411055      -1.075616       0.002791       0.044786       0.002133       0.044923       0.000818      -0.003129       0.002071       0.015370      -0.015830      -0.007695      -0.003243       0.010938             13.555408       8.039638       4.091655       2.295382      24.251838      -1.492753       8.374748           0.000008
           89              C       0.712883      15.971245       0.924852      -0.125192      36.179372 0.43562862E+03  0.10281773E+05                                 9.591636                            7.021458      -0.028748       1.953997                    0.999728      29.973415      87.304515       0.611484       0.424394      -1.055561      -0.003334       0.017371      -0.022483       0.028607      -0.013968       0.012717      -0.014424       0.037583       0.002397      -0.027861      -0.004409       0.032270             11.865900       7.645128       3.353831       2.309805      19.972291      -0.698452       7.980280          -0.000005
           90              C      -0.981527      15.303207      17.429894      -0.123277      35.659742 0.43107788E+03  0.10139689E+05                                 9.482243                            6.967998       0.044504       1.979092                    0.999707      29.747923      86.277344       0.616518       0.422369      -1.057658       0.005474       0.020309       0.024125       0.032007       0.013443       0.021459       0.010215       0.040827      -0.011924      -0.023918      -0.015338       0.039255             11.751266       7.025419       2.361195       2.030428      20.187244      -1.608641       8.041135          -0.000002
           91              C       0.151663       9.157955      17.508949       0.600000      24.350240 0.26515442E+03  0.55991504E+04                                 7.883613                            5.862223      -0.298233       1.952497                    0.999076      23.106541      66.387326       0.596796       0.486023      -1.007362      -0.064677       0.028067       0.002712       0.070557       0.061576       0.016801       0.061470      -0.051806       0.030718      -0.078338      -0.024071       0.102409              9.540500      12.483447      -3.336454      -0.514843       7.577997      -2.230118       8.560056          -0.000056
           92              C       1.335089       8.318525      17.852611      -0.014278      36.477188 0.43812327E+03  0.10265394E+05                                 9.594513                            6.983614      -0.037961       1.998494                    0.999126      27.184475      76.673948       0.626226       0.417441      -1.069225       0.035916      -0.034152       0.010467       0.050655       0.011439      -0.002952       0.006099      -0.014170      -0.017147      -0.014369      -0.002645       0.017014             11.955343      17.347116      -5.104057       0.152806       8.169132      -2.550083      10.349780           0.000011
           93              C       2.430893       8.295492      16.993002      -0.108400      33.501356 0.43380432E+03  0.10221804E+05                                 9.103581                            6.992115       0.077165       1.997188                    0.999697      29.417442      85.445569       0.615061       0.422624      -1.057303       0.006862      -0.014946       0.023247       0.028477       0.018695       0.006131      -0.001697      -0.017657       0.046771      -0.029297       0.012104       0.017194             10.748882      16.091382      -3.824410      -0.680114       6.844323      -1.738948       9.310942          -0.000001
           94              C       1.366592       8.380957       0.857792      -0.096774      33.817189 0.44716073E+03  0.10644809E+05                                 9.299351                            7.205748      -0.091616       1.953979                    0.998949      29.438741      86.691085       0.590889       0.435437      -1.046667       0.014632      -0.013460      -0.021852       0.029543       0.021103      -0.004816       0.018440       0.001795      -0.019716      -0.030327       0.002837       0.027491             10.906852      14.920180      -3.704119       0.358777       7.329547      -2.603959      10.470829          -0.000004
           95              C       6.306088      10.418894       2.000000       0.601756      23.866796 0.25131686E+03  0.52075252E+04                                 7.675473                            5.632391       0.049845       2.077068                    0.999653      22.180126      61.999309       0.624455       0.473364      -1.019636       0.024353       0.010020      -0.061447       0.066852      -0.053471       0.059786      -0.021639       0.064071      -0.153857      -0.077755      -0.034378       0.112133              9.449313       7.950853       1.983552      -4.211178       7.612262       0.456241      12.784825          -0.000047
           96              C       5.605088      10.280731       3.330122      -0.015781      35.529737 0.42803073E+03  0.99457180E+04                                 9.362603                            6.853177       0.077074       2.031955                    0.999259      26.930918      75.026694       0.640626       0.411472      -1.075773      -0.028567      -0.004561       0.037258       0.047170      -0.003262       0.007471       0.000577       0.003427      -0.011497      -0.009002       0.000033       0.008969             11.769959       9.671856       1.823289      -6.345334       8.541125       0.632823      17.096896           0.000011
           97              C       5.651367      11.305658       4.251522      -0.128881      33.073397 0.42585795E+03  0.99583326E+04                                 8.901313                            6.862474       0.040846       1.974141                    0.999622      29.566324      84.715889       0.631621       0.414694      -1.065518      -0.019117      -0.015239       0.009620       0.026272       0.018039       0.005999      -0.007303      -0.040581      -0.041546      -0.025956      -0.008585       0.034541             10.324272       9.081953       1.427571      -4.908335       8.071851       1.045616      13.819010          -0.000008
           98              C       4.949382      11.197711       5.448069      -0.123624      32.391389 0.42590220E+03  0.99552327E+04                                 8.789618                            6.872282       0.119125       2.002938                    0.999564      29.352683      83.965188       0.630146       0.415837      -1.065255       0.009051      -0.019626      -0.015102       0.026367       0.001056       0.011419       0.020355      -0.045714       0.008107      -0.029300      -0.006083       0.035384             10.125251       9.397025       1.740042      -5.133152       8.148943      -0.209657      12.829786           0.000011
           99              C       4.228687      10.049100       5.731576      -0.024130      37.305409 0.44821029E+03  0.10541739E+05                                 9.713811                            7.036531       0.105249       2.040382                    0.999395      27.200589      76.392639       0.628650       0.414254      -1.073301       0.035713       0.001098      -0.033827       0.049202      -0.008537       0.007741      -0.004793      -0.008627      -0.010424      -0.011262      -0.003767       0.015029             12.410787      10.531750       1.570157      -7.128565       8.835316       0.072766      17.865293          -0.000002
          100              C       4.216867       9.014402       4.811994      -0.109119      32.796292 0.43540219E+03  0.10257473E+05                                 8.961963                            6.999384       0.172813       2.031531                    0.999764      29.150173      84.354049       0.616164       0.421949      -1.058903       0.017782       0.019390      -0.007550       0.027371       0.016041       0.012302      -0.005392      -0.014820      -0.034056      -0.024989       0.001498       0.023491             10.635527       8.312004       0.835425      -4.873151       7.985532       1.120736      15.609046           0.000010
          101              C       4.903099       9.126828       3.612358      -0.099405      33.274640 0.44122692E+03  0.10461749E+05                                 9.156918                            7.128664      -0.060282       1.959750                    0.999431      29.422608      86.288071       0.598106       0.431902      -1.049482      -0.004623       0.017820       0.015887       0.024318      -0.010225       0.014609       0.011976      -0.007076      -0.002941      -0.025090       0.010964       0.014126             10.814234       9.076927       1.836353      -5.060009       8.337049       0.364649      15.028727          -0.000009
          102              C       3.454830       9.916877       7.009722       0.600831      23.584833 0.25338934E+03  0.52767747E+04                                 7.676784                            5.689721      -0.047623       2.040153                    0.999424      22.537787      63.767072       0.613905       0.479099      -1.013582      -0.023966      -0.006912       0.061153       0.066044       0.002559       0.077248       0.004289       0.091015      -0.071767      -0.070688      -0.033538       0.104226              9.403818       7.704143      -0.144413      -4.779180       8.412123      -0.291958      12.095188          -0.000048
          103              C       4.355661       2.429851       8.699136       0.564800      26.430290 0.26788165E+03  0.56264546E+04                                 8.152106                            5.757134      -0.031535       2.031204                    0.999549      22.893252      63.921559       0.628511       0.463982      -1.027228      -0.031423       0.057109       0.004503       0.065339       0.031036       0.064704       0.030682       0.106409       0.015427      -0.068787      -0.039043       0.107831             10.519420       6.493482      -2.977545      -2.000848      17.157643      -1.089197       7.907135          -0.000052
          104              C       4.652989       0.962690       8.907405      -0.017405      39.553042 0.43777296E+03  0.10234206E+05                                10.074868                            6.929119      -0.064675       1.978968                    0.999356      27.372114      76.603760       0.637034       0.411281      -1.075402       0.000398      -0.045710       0.000087       0.045712      -0.001779       0.007280       0.002626       0.012045      -0.016192      -0.009945      -0.001883       0.011828             13.577124       8.057357      -4.094323      -2.308934      24.278731      -1.496959       8.395283           0.000009
          105              C       5.635567       0.342493       8.161926      -0.134703      36.298829 0.43790738E+03  0.10343273E+05                                 9.553368                            6.985657       0.039154       1.971198                    0.999765      30.124796      87.618313       0.620536       0.417891      -1.060235      -0.009629      -0.024134       0.031162       0.040574       0.011582      -0.008859      -0.010481       0.036565      -0.005276      -0.023771      -0.003452       0.027223             11.814521       7.613351      -3.295581      -2.316430      19.857602      -0.739559       7.972610          -0.000001
          106              C       3.941156       0.218660       9.830440      -0.125985      35.879566 0.43395754E+03  0.10226510E+05                                 9.535698                            7.000826       0.033029       1.974361                    0.999724      29.844752      86.696711       0.613682       0.423528      -1.056718       0.005557      -0.017557      -0.025960       0.031828      -0.014585      -0.019434       0.014207       0.048517      -0.007958      -0.030661      -0.010764       0.041425             11.828420       7.050271      -2.358270      -2.033428      20.351706      -1.652152       8.083282          -0.000002
          107              C       5.074400       6.363912       9.751385       0.599666      24.346177 0.26510013E+03  0.55977391E+04                                 7.882812                            5.861876      -0.302687       1.951281                    0.999164      23.104026      66.379360       0.596772       0.486065      -1.007336      -0.063278      -0.028008      -0.002330       0.069238      -0.061507      -0.016666       0.061790      -0.050706       0.028108      -0.078094      -0.024305       0.102399              9.539461      12.483108       3.336131       0.516166       7.577547      -2.228644       8.557727          -0.000055
          108              C       6.257833       7.203341       9.407723      -0.014977      36.532752 0.43888417E+03  0.10287894E+05                                 9.604346                            6.990040      -0.042253       1.996746                    0.999159      27.208806      76.765119       0.625877       0.417485      -1.069176       0.036535       0.034316      -0.009728       0.051059      -0.011664       0.003362       0.006585      -0.014920      -0.015027      -0.015211      -0.001969       0.017180             11.968568      17.367233       5.109829      -0.151458       8.177621      -2.552840      10.360851           0.000012
          109              C       7.353637       7.226375      10.267332      -0.110325      33.576678 0.43496324E+03  0.10256680E+05                                 9.120550                            7.004396       0.073352       1.995458                    0.999742      29.457351      85.612970       0.614090       0.422980      -1.057005       0.007292       0.014727      -0.022943       0.028221      -0.019257      -0.006742      -0.001325      -0.018571       0.048172      -0.030298       0.012119       0.018178             10.770656      16.131934       3.835013       0.683100       6.856452      -1.739317       9.323584          -0.000004
          110              C       6.289341       7.932781       8.228986      -0.093797      33.673544 0.44471229E+03  0.10570364E+05                                 9.265576                            7.179043      -0.078948       1.958755                    0.998932      29.361626      86.354265       0.592939       0.434596      -1.047336       0.014276       0.013421       0.021942       0.029417      -0.021112       0.005306       0.017705       0.002753      -0.017723      -0.030125       0.003454       0.026670             10.866337      14.863915       3.686726      -0.345525       7.301962      -2.590908      10.433135          -0.000006
          111              C       1.383319       5.894843       7.086778       0.600971      23.860543 0.25123431E+03  0.52051444E+04                                 7.671771                            5.629808       0.046207       2.076142                    0.999670      22.179816      61.985009       0.624903       0.473085      -1.019834       0.024626      -0.010100       0.060526       0.066120       0.054760      -0.059651      -0.022148       0.062434      -0.156607      -0.078476      -0.034565       0.113041              9.444530       7.947508      -1.982845       4.208379       7.610198       0.455883      12.775884          -0.000046
          112              C       0.682320       6.033007       5.756656      -0.017096      35.587115 0.42881155E+03  0.99681760E+04                                 9.370904                            6.858400       0.077143       2.031550                    0.999280      26.957539      75.111556       0.640540       0.411349      -1.075878      -0.028547       0.005003      -0.036208       0.046378       0.003217      -0.006868       0.000758       0.005166      -0.010558      -0.008232      -0.000705       0.008937             11.781990       9.682511      -1.824682       6.354541       8.547926       0.632763      17.115532           0.000014
          113              C       0.728589       5.008080       4.835256      -0.127959      33.059605 0.42564631E+03  0.99520152E+04                                 8.898579                            6.860501       0.040025       1.974025                    0.999582      29.558646      84.684412       0.631757       0.414662      -1.065552      -0.019297       0.015244      -0.009239       0.026270      -0.017893      -0.005868      -0.007171      -0.040501      -0.041372      -0.025704      -0.008671       0.034375             10.321421       9.079652      -1.427206       4.907271       8.069718       1.044118      13.814894          -0.000008
          114              C       0.026606       5.116027       3.638709      -0.122582      32.356604 0.42531620E+03  0.99379571E+04                                 8.783671                            6.867815       0.120154       2.003431                    0.999608      29.329841      83.880427       0.630325       0.415869      -1.065251       0.008699       0.018892       0.013840       0.024982      -0.001506      -0.011146       0.020740      -0.046023       0.008624      -0.029193      -0.006692       0.035885             10.118728       9.390593      -1.738829       5.129531       8.143724      -0.209987      12.821867           0.000008
          115              C      -0.694080       6.264638       3.355202      -0.023447      37.298405 0.44805507E+03  0.10538352E+05                                 9.717556                            7.038800       0.096963       2.037817                    0.999383      27.195928      76.408361       0.628011       0.414665      -1.072915       0.035871      -0.000929       0.034010       0.049439       0.008097      -0.006727      -0.004903      -0.009117      -0.010459      -0.010282      -0.004104       0.014385             12.417075      10.536816      -1.569996       7.133749       8.837502       0.072864      17.876908          -0.000001
          116              C      -0.705890       7.299335       4.274784      -0.109912      32.829075 0.43591991E+03  0.10273191E+05                                 8.970517                            7.006000       0.169930       2.030439                    0.999754      29.168546      84.434273       0.615521       0.422245      -1.058669       0.016855      -0.019254       0.007172       0.026575      -0.016233      -0.012602      -0.005148      -0.014043      -0.036933      -0.025358       0.001297       0.024061             10.646579       8.320651      -0.834677       4.880055       7.991062       1.122894      15.628025           0.000010
          117              C      -0.019659       7.186909       5.474420      -0.097509      33.203680 0.44005468E+03  0.10426417E+05                                 9.142091                            7.117406      -0.056335       1.961381                    0.999471      29.380438      86.117082       0.598838       0.431686      -1.049674      -0.004397      -0.017714      -0.016300       0.024471       0.009804      -0.014201       0.011903      -0.006337      -0.003456      -0.024434       0.010565       0.013869             10.796264       9.061576      -1.832672       5.050297       8.325357       0.365976      15.001860          -0.000011
          118              C      -1.467936       6.396861       2.077056       0.598962      23.608397 0.25370753E+03  0.52844211E+04                                 7.677068                            5.689743      -0.048243       2.039743                    0.999497      22.552441      63.789545       0.614552       0.478501      -1.014021      -0.023895       0.005264      -0.061019       0.065742      -0.002115      -0.076800       0.004647       0.092658      -0.072950      -0.070398      -0.034064       0.104462              9.404646       7.704065       0.143936       4.780038       8.411644      -0.292356      12.098228          -0.000047
          119              C       5.489863       2.033916      17.785914       0.562233      26.471967 0.26843704E+03  0.56406924E+04                                 8.160527                            5.762077      -0.029174       2.031739                    0.999560      22.914338      63.982167       0.628448       0.463817      -1.027383       0.031043       0.056905       0.003752       0.064931      -0.030199      -0.064470       0.031747       0.106806       0.013643      -0.069404      -0.038311       0.107715             10.530438       6.499350       2.979847       2.003411      17.174678      -1.091303       7.917287          -0.000053
          120              C       5.192523       0.566755      17.994183      -0.016778      39.478927 0.43705650E+03  0.10212642E+05                                10.059631                            6.921546      -0.064665       1.979560                    0.999304      27.340412      76.481554       0.637684       0.411055      -1.075616      -0.002791      -0.044786      -0.002133       0.044923       0.000818      -0.003129       0.002071       0.015370      -0.015830      -0.007695      -0.003243       0.010938             13.555411       8.039639       4.091656       2.295382      24.251845      -1.492753       8.374750           0.000007
          121              C       4.209939      -0.053443      17.248704      -0.125192      36.179367 0.43562855E+03  0.10281771E+05                                 9.591635                            7.021457      -0.028748       1.953997                    0.999728      29.973412      87.304504       0.611484       0.424394      -1.055561       0.003334      -0.017371       0.022483       0.028607      -0.013968       0.012717      -0.014424       0.037583       0.002398      -0.027861      -0.004409       0.032270             11.865898       7.645127       3.353832       2.309805      19.972289      -0.698451       7.980279           0.000000
          122              C       5.904349       0.614595       0.743662      -0.123277      35.659759 0.43107812E+03  0.10139696E+05                                 9.482246                            6.968000       0.044503       1.979091                    0.999707      29.747932      86.277377       0.616518       0.422369      -1.057658      -0.005474      -0.020309      -0.024126       0.032007       0.013443       0.021459       0.010216       0.040827      -0.011924      -0.023918      -0.015338       0.039255             11.751270       7.025420       2.361196       2.030428      20.187252      -1.608642       8.041137           0.000002
          123              C       4.771159       6.759847       0.664607       0.600000      24.350238 0.26515438E+03  0.55991494E+04                                 7.883613                            5.862223      -0.298232       1.952497                    0.999076      23.106538      66.387313       0.596796       0.486023      -1.007362       0.064678      -0.028066      -0.002712       0.070557       0.061576       0.016801       0.061470      -0.051806       0.030718      -0.078338      -0.024071       0.102409              9.540499      12.483446      -3.336453      -0.514843       7.577996      -2.230117       8.560055          -0.000056
          124              C       3.587733       7.599277       0.320945      -0.014278      36.477187 0.43812326E+03  0.10265394E+05                                 9.594513                            6.983613      -0.037962       1.998494                    0.999126      27.184475      76.673944       0.626227       0.417441      -1.069225      -0.035916       0.034152      -0.010467       0.050655       0.011439      -0.002952       0.006099      -0.014170      -0.017147      -0.014369      -0.002645       0.017014             11.955342      17.347114      -5.104057       0.152806       8.169131      -2.550083      10.349780           0.000008
          125              C       2.491929       7.622310       1.180554      -0.108400      33.501349 0.43380422E+03  0.10221801E+05                                 9.103580                            6.992114       0.077166       1.997188                    0.999697      29.417438      85.445550       0.615061       0.422624      -1.057303      -0.006862       0.014946      -0.023247       0.028476       0.018695       0.006131      -0.001697      -0.017657       0.046771      -0.029297       0.012104       0.017194             10.748880      16.091379      -3.824409      -0.680114       6.844322      -1.738947       9.310941           0.000003
          126              C       3.556230       7.536845      17.315764      -0.096774      33.817197 0.44716086E+03  0.10644813E+05                                 9.299353                            7.205750      -0.091617       1.953979                    0.998949      29.438745      86.691104       0.590889       0.435437      -1.046667      -0.014632       0.013461       0.021852       0.029543       0.021103      -0.004816       0.018440       0.001795      -0.019716      -0.030327       0.002837       0.027491             10.906854      14.920183      -3.704120       0.358778       7.329548      -2.603960      10.470831          -0.000003
          127              C      -1.383266       5.498908      16.173556       0.601756      23.866795 0.25131685E+03  0.52075249E+04                                 7.675472                            5.632391       0.049845       2.077068                    0.999653      22.180126      61.999309       0.624455       0.473364      -1.019636      -0.024352      -0.010020       0.061447       0.066852      -0.053471       0.059786      -0.021639       0.064071      -0.153857      -0.077755      -0.034378       0.112133              9.449313       7.950853       1.983552      -4.211179       7.612261       0.456241      12.784825          -0.000048
          128              C      -0.682266       5.637071      14.843434      -0.015781      35.529736 0.42803071E+03  0.99457175E+04                                 9.362604                            6.853177       0.077074       2.031955                    0.999259      26.930917      75.026694       0.640626       0.411472      -1.075773       0.028567       0.004561      -0.037258       0.047170      -0.003262       0.007471       0.000577       0.003427      -0.011497      -0.009002       0.000033       0.008969             11.769960       9.671857       1.823290      -6.345335       8.541126       0.632822      17.096897           0.000015
          129              C      -0.728545       4.612144      13.922034      -0.128881      33.073396 0.42585794E+03  0.99583322E+04                                 8.901313                            6.862474       0.040846       1.974141                    0.999622      29.566324      84.715889       0.631621       0.414694      -1.065518       0.019116       0.015239      -0.009620       0.026272       0.018039       0.005999      -0.007303      -0.040581      -0.041546      -0.025956      -0.008585       0.034541             10.324271       9.081953       1.427572      -4.908335       8.071851       1.045616      13.819009          -0.000010
          130              C      -0.026560       4.720091      12.725487      -0.123624      32.391390 0.42590223E+03  0.99552333E+04                                 8.789618                            6.872282       0.119126       2.002938                    0.999564      29.352682      83.965179       0.630146       0.415837      -1.065255      -0.009051       0.019626       0.015103       0.026367       0.001056       0.011419       0.020355      -0.045714       0.008108      -0.029300      -0.006083       0.035384             10.125251       9.397026       1.740042      -5.133152       8.148942      -0.209658      12.829786           0.000012
          131              C       0.694135       5.868702      12.441980      -0.024130      37.305404 0.44821021E+03  0.10541737E+05                                 9.713810                            7.036531       0.105250       2.040383                    0.999395      27.200586      76.392629       0.628650       0.414254      -1.073301      -0.035713      -0.001098       0.033827       0.049202      -0.008537       0.007741      -0.004793      -0.008627      -0.010425      -0.011262      -0.003767       0.015029             12.410786      10.531749       1.570157      -7.128565       8.835315       0.072767      17.865293          -0.000004
          132              C       0.705955       6.903400      13.361562      -0.109118      32.796285 0.43540207E+03  0.10257470E+05                                 8.961961                            6.999383       0.172813       2.031531                    0.999764      29.150169      84.354036       0.616164       0.421949      -1.058903      -0.017782      -0.019390       0.007550       0.027371       0.016041       0.012302      -0.005392      -0.014819      -0.034056      -0.024989       0.001498       0.023491             10.635526       8.312003       0.835425      -4.873150       7.985531       1.120736      15.609044           0.000011
          133              C       0.019723       6.790974      14.561198      -0.099405      33.274643 0.44122696E+03  0.10461750E+05                                 9.156919                            7.128664      -0.060283       1.959750                    0.999431      29.422609      86.288080       0.598106       0.431902      -1.049482       0.004623      -0.017821      -0.015887       0.024318      -0.010225       0.014609       0.011976      -0.007076      -0.002940      -0.025090       0.010964       0.014126             10.814236       9.076928       1.836354      -5.060010       8.337050       0.364649      15.028729          -0.000010
          134              C       1.467992       6.000925      11.163834       0.600831      23.584836 0.25338938E+03  0.52767758E+04                                 7.676785                            5.689721      -0.047624       2.040153                    0.999424      22.537789      63.767079       0.613905       0.479099      -1.013582       0.023966       0.006912      -0.061153       0.066044       0.002559       0.077248       0.004289       0.091016      -0.071767      -0.070688      -0.033539       0.104226              9.403819       7.704144      -0.144413      -4.779180       8.412124      -0.291957      12.095190          -0.000047
          135              C       0.567161      13.487951       9.474420       0.564800      26.430281 0.26788155E+03  0.56264518E+04                                 8.152104                            5.757133      -0.031533       2.031204                    0.999549      22.893246      63.921533       0.628512       0.463982      -1.027228       0.031423      -0.057109      -0.004503       0.065339       0.031036       0.064704       0.030682       0.106409       0.015427      -0.068788      -0.039043       0.107831             10.519417       6.493480      -2.977543      -2.000847      17.157637      -1.089198       7.907133          -0.000052
          136              C       0.269833      14.955112       9.266151      -0.017405      39.553028 0.43777281E+03  0.10234202E+05                                10.074866                            6.929118      -0.064675       1.978968                    0.999356      27.372108      76.603736       0.637034       0.411281      -1.075402      -0.000398       0.045710      -0.000087       0.045712      -0.001779       0.007280       0.002626       0.012045      -0.016192      -0.009945      -0.001883       0.011828             13.577121       8.057355      -4.094322      -2.308933      24.278726      -1.496959       8.395281           0.000006
          137              C      -0.712745      15.575309      10.011630      -0.134702      36.298800 0.43790702E+03  0.10343261E+05                                 9.553362                            6.985653       0.039156       1.971198                    0.999765      30.124780      87.618243       0.620536       0.417891      -1.060235       0.009628       0.024134      -0.031162       0.040574       0.011582      -0.008859      -0.010481       0.036565      -0.005276      -0.023771      -0.003452       0.027223             11.814513       7.613346      -3.295578      -2.316428      19.857587      -0.739558       7.972605           0.000000
          138              C       0.981666      15.699142       8.343116      -0.125985      35.879567 0.43395753E+03  0.10226510E+05                                 9.535698                            7.000826       0.033030       1.974362                    0.999724      29.844751      86.696707       0.613682       0.423528      -1.056718      -0.005557       0.017557       0.025960       0.031828      -0.014586      -0.019434       0.014207       0.048517      -0.007957      -0.030661      -0.010764       0.041425             11.828421       7.050271      -2.358271      -2.033427      20.351710      -1.652152       8.083281          -0.000001
          139              C      -0.151578       9.553890       8.422171       0.599666      24.346178 0.26510014E+03  0.55977393E+04                                 7.882813                            5.861877      -0.302688       1.951281                    0.999164      23.104027      66.379368       0.596772       0.486065      -1.007336       0.063278       0.028008       0.002330       0.069238      -0.061507      -0.016666       0.061790      -0.050706       0.028109      -0.078094      -0.024305       0.102399              9.539462      12.483110       3.336132       0.516167       7.577548      -2.228644       8.557728          -0.000058
          140              C      -1.335011       8.714461       8.765833      -0.014977      36.532757 0.43888423E+03  0.10287896E+05                                 9.604347                            6.990041      -0.042253       1.996746                    0.999159      27.208808      76.765128       0.625877       0.417485      -1.069176      -0.036535      -0.034316       0.009728       0.051059      -0.011664       0.003362       0.006585      -0.014920      -0.015027      -0.015211      -0.001969       0.017179             11.968570      17.367236       5.109830      -0.151457       8.177622      -2.552840      10.360852           0.000004
          141              C      -2.430815       8.691427       7.906224      -0.110325      33.576688 0.43496338E+03  0.10256684E+05                                 9.120552                            7.004397       0.073351       1.995458                    0.999742      29.457358      85.612998       0.614090       0.422980      -1.057005      -0.007292      -0.014727       0.022943       0.028221      -0.019257      -0.006742      -0.001325      -0.018571       0.048172      -0.030297       0.012119       0.018178             10.770659      16.131938       3.835014       0.683100       6.856453      -1.739318       9.323586           0.000005
          142              C      -1.366519       7.985021       9.944570      -0.093797      33.673538 0.44471221E+03  0.10570361E+05                                 9.265574                            7.179043      -0.078948       1.958755                    0.998932      29.361623      86.354251       0.592939       0.434596      -1.047336      -0.014276      -0.013421      -0.021942       0.029417      -0.021111       0.005306       0.017705       0.002753      -0.017723      -0.030125       0.003454       0.026670             10.866336      14.863912       3.686725      -0.345525       7.301961      -2.590908      10.433134           0.000002
          143              C       3.539503      10.022959      11.086778       0.600971      23.860541 0.25123429E+03  0.52051438E+04                                 7.671771                            5.629808       0.046207       2.076142                    0.999670      22.179815      61.985007       0.624903       0.473085      -1.019834      -0.024626       0.010100      -0.060526       0.066120       0.054760      -0.059651      -0.022148       0.062434      -0.156607      -0.078476      -0.034565       0.113041              9.444530       7.947508      -1.982845       4.208379       7.610198       0.455883      12.775884          -0.000048
          144              C       4.240502       9.884795      12.416900      -0.017096      35.587116 0.42881155E+03  0.99681761E+04                                 9.370905                            6.858400       0.077142       2.031550                    0.999280      26.957539      75.111559       0.640540       0.411349      -1.075878       0.028547      -0.005003       0.036208       0.046378       0.003217      -0.006868       0.000758       0.005166      -0.010558      -0.008232      -0.000705       0.008937             11.781990       9.682511      -1.824682       6.354541       8.547927       0.632764      17.115533           0.000011
          145              C       4.194233      10.909722      13.338300      -0.127959      33.059610 0.42564639E+03  0.99520175E+04                                 8.898580                            6.860501       0.040024       1.974025                    0.999582      29.558650      84.684429       0.631757       0.414662      -1.065552       0.019297      -0.015244       0.009239       0.026270      -0.017893      -0.005868      -0.007172      -0.040501      -0.041372      -0.025704      -0.008671       0.034375             10.321423       9.079653      -1.427206       4.907272       8.069719       1.044118      13.814896          -0.000005
          146              C       4.896216      10.801775      14.534847      -0.122582      32.356606 0.42531621E+03  0.99379577E+04                                 8.783672                            6.867815       0.120154       2.003430                    0.999608      29.329842      83.880436       0.630325       0.415869      -1.065251      -0.008699      -0.018892      -0.013840       0.024983      -0.001506      -0.011146       0.020740      -0.046023       0.008624      -0.029193      -0.006692       0.035885             10.118729       9.390594      -1.738829       5.129532       8.143725      -0.209986      12.821868           0.000006
          147              C       5.616902       9.653164      14.818354      -0.023447      37.298404 0.44805507E+03  0.10538353E+05                                 9.717556                            7.038801       0.096963       2.037817                    0.999383      27.195928      76.408362       0.628011       0.414665      -1.072915      -0.035871       0.000929      -0.034010       0.049439       0.008097      -0.006727      -0.004903      -0.009117      -0.010459      -0.010282      -0.004104       0.014385             12.417075      10.536816      -1.569997       7.133748       8.837502       0.072864      17.876906           0.000000
          148              C       5.628712       8.618467      13.898772      -0.109912      32.829075 0.43591993E+03  0.10273191E+05                                 8.970516                            7.006000       0.169930       2.030439                    0.999754      29.168548      84.434276       0.615521       0.422245      -1.058669      -0.016855       0.019254      -0.007172       0.026575      -0.016233      -0.012602      -0.005148      -0.014043      -0.036933      -0.025358       0.001297       0.024061             10.646578       8.320650      -0.834678       4.880054       7.991062       1.122893      15.628022           0.000009
          149              C       4.942481       8.730893      12.699136      -0.097509      33.203680 0.44005468E+03  0.10426417E+05                                 9.142092                            7.117406      -0.056335       1.961380                    0.999471      29.380437      86.117082       0.598838       0.431686      -1.049674       0.004397       0.017715       0.016300       0.024471       0.009804      -0.014201       0.011903      -0.006337      -0.003456      -0.024434       0.010565       0.013869             10.796265       9.061576      -1.832672       5.050297       8.325357       0.365976      15.001861          -0.000009
          150              C       6.390758       9.520941      16.096500       0.598962      23.608390 0.25370743E+03  0.52844186E+04                                 7.677067                            5.689742      -0.048242       2.039743                    0.999497      22.552436      63.789528       0.614552       0.478501      -1.014021       0.023895      -0.005264       0.061019       0.065742      -0.002115      -0.076800       0.004647       0.092658      -0.072950      -0.070398      -0.034064       0.104462              9.404644       7.704063       0.143936       4.780036       8.411643      -0.292355      12.098225          -0.000049
          151              C       0.315107      11.272958      13.484779       0.014189      21.106745 0.32873460E+03  0.72459298E+04                                 6.800821                            6.145927       0.034131       2.058178                    0.998165      25.698074      72.807235       0.644906       0.430884      -1.049472      -0.117821      -0.027022       0.032241       0.125106      -0.022141      -0.039969       0.071711      -0.018523       0.135802      -0.062409      -0.045812       0.108221              7.140226       6.513649      -0.289374      -0.443317       7.204963       1.228017       7.702066          -0.000007
          152              C      -0.600529      10.310432      12.803270      -0.465883      24.188186 0.41609278E+03  0.96550612E+04                                 7.001781                            6.533161       0.406679       2.114814                    0.996702      30.433848      86.319194       0.686204       0.384670      -1.087825       0.064234       0.056196       0.024791       0.088874       0.041173       0.025933       0.018861      -0.010591      -0.001430      -0.042870      -0.015623       0.058493              7.197589       6.558877       0.665434       0.268732       7.385111       1.150220       7.648779          -0.000010
          153              C      -1.429508      12.868608      14.407995       0.015895      20.874657 0.32032073E+03  0.69986243E+04                                 6.711154                            6.031344       0.091565       2.079261                    0.998511      25.363158      71.003664       0.658270       0.425867      -1.054990       0.111710       0.018523      -0.033581       0.118110      -0.073721       0.014470      -0.033995       0.001264      -0.158424      -0.068799      -0.038687       0.107487              7.080893       5.928664      -0.205907      -0.320310       8.962324      -0.626483       6.351690          -0.000010
          154              C      -0.964796      14.134871      13.748295      -0.484487      24.948802 0.39888048E+03  0.91327074E+04                                 7.120681                            6.371738       0.533309       2.142068                    0.998604      30.476063      85.077790       0.700882       0.381684      -1.093015      -0.037364      -0.075931       0.032532       0.090663       0.024633      -0.003839      -0.029876      -0.021965      -0.069354      -0.039591      -0.009529       0.049120              7.498150       5.261974       0.255129      -0.308655      10.110332      -1.085055       7.122145          -0.000008
          155              C       5.237827       4.248909      13.775555       0.017569      21.058467 0.32776526E+03  0.72202416E+04                                 6.794030                            6.139358       0.031536       2.057942                    0.998042      25.665740      72.727086       0.644767       0.431235      -1.049111      -0.116587       0.027230      -0.031115       0.123702       0.021676       0.040049       0.070970      -0.018171       0.136867      -0.062000      -0.045623       0.107623              7.132874       6.507974       0.289963       0.442864       7.197566       1.223152       7.693083          -0.000007
          156              C       4.322200       5.211434      14.457064      -0.469111      24.228747 0.41713026E+03  0.96848087E+04                                 7.012241                            6.545099       0.405456       2.114122                    0.996684      30.461446      86.412467       0.685007       0.385116      -1.087549       0.063574      -0.056948      -0.024548       0.088811      -0.040459      -0.027271       0.019108      -0.010385      -0.000028      -0.042822      -0.015971       0.058793              7.207511       6.569011      -0.670550      -0.271263       7.394887       1.155527       7.658635          -0.000010
          157              C       3.493197       2.653259      12.852339       0.015576      20.903348 0.32099288E+03  0.70174226E+04                                 6.719502                            6.040578       0.089433       2.078560                    0.998567      25.386049      71.103025       0.657251       0.426278      -1.054670       0.111612      -0.017431       0.033054       0.117701       0.074055      -0.015266      -0.033935       0.001697      -0.160118      -0.068843      -0.039413       0.108256              7.088272       5.936183       0.206543       0.320220       8.972471      -0.627324       6.356162          -0.000010
          158              C       3.957900       1.386996      13.512039      -0.484139      24.895598 0.39769564E+03  0.90974354E+04                                 7.101037                            6.354101       0.552882       2.147942                    0.998657      30.445172      84.911614       0.703314       0.380705      -1.093882      -0.036880       0.075812      -0.032953       0.090518      -0.024582       0.003249      -0.030107      -0.022315      -0.063247      -0.038886      -0.009627       0.048512              7.475536       5.251372      -0.252649       0.307763      10.072742      -1.072057       7.102495          -0.000009
          159              C       4.607715       4.644844       4.688777       0.014189      21.106745 0.32873460E+03  0.72459297E+04                                 6.800821                            6.145927       0.034132       2.058178                    0.998165      25.698074      72.807234       0.644906       0.430884      -1.049472       0.117821       0.027022      -0.032241       0.125106      -0.022141      -0.039968       0.071711      -0.018523       0.135802      -0.062409      -0.045812       0.108221              7.140226       6.513649      -0.289374      -0.443317       7.204962       1.228017       7.702066          -0.000008
          160              C       5.523351       5.607370       5.370286      -0.465882      24.188186 0.41609278E+03  0.96550611E+04                                 7.001780                            6.533161       0.406679       2.114814                    0.996702      30.433847      86.319191       0.686204       0.384670      -1.087825      -0.064234      -0.056195      -0.024791       0.088874       0.041173       0.025933       0.018861      -0.010591      -0.001430      -0.042870      -0.015623       0.058493              7.197589       6.558877       0.665433       0.268732       7.385111       1.150220       7.648778          -0.000010
          161              C       6.352330       3.049194       3.765561       0.015895      20.874656 0.32032072E+03  0.69986241E+04                                 6.711154                            6.031345       0.091564       2.079261                    0.998511      25.363159      71.003673       0.658270       0.425868      -1.054990      -0.111710      -0.018523       0.033581       0.118110      -0.073721       0.014470      -0.033995       0.001264      -0.158424      -0.068800      -0.038687       0.107487              7.080893       5.928664      -0.205907      -0.320310       8.962324      -0.626483       6.351691          -0.000011
          162              C       5.887618       1.782931       4.425261      -0.484487      24.948803 0.39888052E+03  0.91327086E+04                                 7.120682                            6.371739       0.533308       2.142068                    0.998604      30.476064      85.077795       0.700882       0.381684      -1.093015       0.037364       0.075931      -0.032532       0.090663       0.024633      -0.003839      -0.029876      -0.021965      -0.069354      -0.039591      -0.009528       0.049120              7.498151       5.261974       0.255129      -0.308655      10.110333      -1.085055       7.122145          -0.000008
          163              C      -0.315005      11.668893       4.398001       0.017570      21.058463 0.32776515E+03  0.72202389E+04                                 6.794030                            6.139358       0.031535       2.057942                    0.998042      25.665737      72.727078       0.644767       0.431235      -1.049111       0.116587      -0.027230       0.031115       0.123702       0.021676       0.040049       0.070970      -0.018171       0.136867      -0.062000      -0.045624       0.107623              7.132873       6.507973       0.289963       0.442864       7.197565       1.223151       7.693082          -0.000008
          164              C       0.600622      10.706368       3.716492      -0.469111      24.228745 0.41713024E+03  0.96848078E+04                                 7.012240                            6.545098       0.405457       2.114122                    0.996684      30.461442      86.412447       0.685007       0.385116      -1.087549      -0.063573       0.056949       0.024548       0.088811      -0.040459      -0.027271       0.019108      -0.010385      -0.000028      -0.042822      -0.015971       0.058793              7.207510       6.569010      -0.670550      -0.271263       7.394886       1.155526       7.658634          -0.000010
          165              C       1.429625      13.264543       5.321217       0.015577      20.903347 0.32099284E+03  0.70174217E+04                                 6.719501                            6.040578       0.089433       2.078560                    0.998567      25.386047      71.103018       0.657251       0.426278      -1.054670      -0.111612       0.017431      -0.033054       0.117701       0.074055      -0.015266      -0.033935       0.001697      -0.160118      -0.068843      -0.039413       0.108256              7.088271       5.936182       0.206543       0.320220       8.972470      -0.627324       6.356161          -0.000009
          166              C       0.964922      14.530806       4.661517      -0.484139      24.895605 0.39769579E+03  0.90974398E+04                                 7.101038                            6.354103       0.552879       2.147941                    0.998657      30.445179      84.911645       0.703314       0.380705      -1.093882       0.036880      -0.075812       0.032954       0.090518      -0.024582       0.003249      -0.030107      -0.022315      -0.063247      -0.038886      -0.009626       0.048512              7.475538       5.251373      -0.252649       0.307764      10.072746      -1.072057       7.102496          -0.000010
          167              O      -1.434432      12.582678      17.756473      -0.587976      38.657977 0.53836406E+03  0.12945884E+05                                 9.111453                            7.122628       0.371400       2.164543                    0.996479      27.955333      73.484024       0.720800       0.353375      -1.143543       0.010700       0.011996       0.037558       0.040854       0.042827       0.012187       0.041265       0.049422      -0.017109      -0.064136      -0.003081       0.067217             11.137707       8.636285       5.363629       2.439033      15.849266       2.516593       8.927569           0.000025
          168              O      -0.024556      13.249261       1.292503      -0.560939      30.938607 0.45956950E+03  0.10603277E+05                                 7.705491                            6.549557       1.041334       2.380534                    0.998664      27.262145      69.781290       0.758426       0.350029      -1.148342      -0.014729       0.000496      -0.022503       0.026900      -0.061586      -0.033707      -0.036638       0.051670       0.111818      -0.102741       0.043372       0.059370              8.502753       5.701020      -0.704739       2.076220       9.925040      -3.404090       9.882198           0.000031
          169              O      -0.859469       9.927114       0.155747      -0.608362      44.527564 0.71809110E+03  0.18619489E+05                                10.104072                            8.376095      -0.249267       1.953850                    0.994305      29.551014      81.550214       0.644738       0.366383      -1.129461       0.041180      -0.009684      -0.009450       0.043346       0.006346      -0.050722       0.025789       0.023391       0.004320      -0.057276      -0.002282       0.059558             11.940330      16.963791      -1.482968      -4.343277       9.034720       0.088256       9.822479           0.000024
          170              O       0.179234       9.881145      16.504315      -0.578577      34.351959 0.52066628E+03  0.12387164E+05                                 8.323127                            7.019458       0.769427       2.299107                    0.996404      27.493333      71.338099       0.725462       0.354878      -1.145001      -0.001849      -0.028174       0.022668       0.036208       0.048129       0.041068      -0.000876      -0.119826       0.131778      -0.108850       0.042009       0.066842              9.253247       6.552338      -1.268144       0.500173       9.286038      -4.530372      11.921364           0.000033
          171              O      -2.860068      11.465667       1.806451      -0.547757      32.133870 0.47142055E+03  0.10965612E+05                                 7.966254                            6.651283       0.537942       2.235337                    0.997310      26.921640      69.593233       0.748252       0.351912      -1.144768      -0.013721      -0.025229      -0.006486       0.029442       0.011310       0.004757      -0.050737       0.021264      -0.127223      -0.074088       0.028691       0.045398              9.094674       9.085335       3.616045      -3.361610       8.832702      -2.063141       9.365987           0.000027
          172              O      -1.219827       6.421593      17.010085      -0.570574      39.784552 0.61295705E+03  0.15265399E+05                                 9.367840                            7.771058       0.017266       2.055630                    0.994142      28.295516      76.341572       0.665681       0.369455      -1.127943       0.016926      -0.019391      -0.017365       0.031049      -0.039508       0.059951       0.030641      -0.007132      -0.038727      -0.089775       0.031214       0.058560             10.745905       8.320531      -0.081535      -1.846156       9.843790       4.652461      14.073393           0.000022
          173              O       3.208697      10.988910       7.632348      -0.566698      34.796617 0.51881875E+03  0.12378092E+05                                 8.469246                            7.027240       0.309463       2.150235                    0.996665      27.657755      72.742466       0.719255       0.356932      -1.139116       0.020047      -0.022698       0.008233       0.031382      -0.038801       0.021100       0.060157       0.007401      -0.044678      -0.084576       0.022673       0.061903              9.779120       8.644614      -2.917808      -3.994102       9.467556       3.416782      11.225190           0.000023
          174              O       3.120078       8.761259       7.346660      -0.559406      40.414020 0.61964291E+03  0.15450393E+05                                 9.428407                            7.772730       0.103597       2.084390                    0.995788      28.054188      75.361931       0.671848       0.365626      -1.132600       0.001174       0.018061      -0.008979       0.020204       0.021278       0.050380      -0.036881       0.010579      -0.125052      -0.086288       0.033243       0.053045             10.861204       8.663120       2.355007      -2.962754      11.623875      -4.554124      12.296617           0.000025
          175              O       3.488275       2.939188       9.503861      -0.589557      38.714636 0.53919941E+03  0.12970942E+05                                 9.119529                            7.127500       0.369353       2.163447                    0.996340      27.978063      73.556821       0.720655       0.353310      -1.143601       0.009562      -0.011044      -0.036603       0.039411      -0.041627      -0.011083       0.040515       0.048631      -0.016290      -0.063085      -0.002008       0.065093             11.150283       8.644621      -5.372466      -2.440771      15.873988       2.519463       8.932238           0.000026
          176              O       4.898151       3.064477       7.794275      -0.562357      31.054166 0.46166313E+03  0.10664061E+05                                 7.724441                            6.565629       1.036087       2.377724                    0.998774      27.303194      69.935188       0.757269       0.350154      -1.148200      -0.015143       0.001228       0.022335       0.027012       0.063942       0.034442      -0.037386       0.055223       0.115913      -0.106371       0.044907       0.061464              8.524892       5.713328       0.703656      -2.080323       9.959835      -3.413438       9.901514           0.000029
          177              O       4.063267       6.386623       8.931031      -0.607664      44.504197 0.71761117E+03  0.18603205E+05                                10.099171                            8.372362      -0.251438       1.953290                    0.994263      29.540430      81.502152       0.645014       0.366301      -1.129568       0.041825       0.009793       0.009751       0.044049      -0.006701       0.051154       0.026214       0.023640       0.003762      -0.058093      -0.001915       0.060008             11.934667      16.954642       1.481987       4.341662       9.031960       0.089238       9.817399           0.000021
          178              O       5.101964       5.640722      10.756019      -0.578313      34.351227 0.52063239E+03  0.12386055E+05                                 8.322197                            7.018914       0.773177       2.300194                    0.996399      27.493248      71.335101       0.725545       0.354846      -1.145036      -0.002328       0.028034      -0.022660       0.036122      -0.048227      -0.040691      -0.001220      -0.119727       0.132535      -0.108850       0.042415       0.066435              9.251555       6.551772       1.268592      -0.500180       9.285695      -4.528683      11.917197           0.000036
          179              O       2.062655       4.848071       7.280327      -0.547721      32.154388 0.47174251E+03  0.10975152E+05                                 7.970202                            6.654032       0.539867       2.235537                    0.997198      26.929258      69.623126       0.748005       0.351962      -1.144709      -0.014093       0.025526       0.005916       0.029752      -0.011367      -0.004549      -0.051052       0.019958      -0.126516      -0.074031       0.028119       0.045912              9.100039       9.091046      -3.619576       3.364262       8.839489      -2.065182       9.369582           0.000027
          180              O       3.702934       9.100273      10.250249      -0.570400      39.848007 0.61410127E+03  0.15302537E+05                                 9.381886                            7.781745       0.011761       2.053981                    0.994081      28.312670      76.434065       0.664718       0.369782      -1.127583       0.017788       0.020354       0.017082       0.031976       0.039851      -0.059290       0.030935      -0.008212      -0.041678      -0.089840       0.031934       0.057905             10.763233       8.334449       0.082210       1.850967       9.860548       4.661042      14.094704           0.000023
          181              O       8.131422       5.324828       1.454430      -0.566794      34.840885 0.51958831E+03  0.12402195E+05                                 8.480466                            7.035713       0.306864       2.149492                    0.996680      27.666264      72.803708       0.718255       0.357263      -1.138746       0.020193       0.023059      -0.008275       0.031748       0.038885      -0.021342       0.059687       0.007126      -0.045677      -0.084378       0.022777       0.061601              9.793199       8.656816       2.921399       4.002492       9.477236       3.421212      11.245544           0.000024
          182              O      -1.802678       7.552478       1.740118      -0.557491      40.339498 0.61826171E+03  0.15407080E+05                                 9.417032                            7.764207       0.104034       2.085060                    0.995738      28.025145      75.257841       0.672210       0.365639      -1.132609       0.001361      -0.019345       0.009241       0.021482      -0.021196      -0.050208      -0.037333       0.009746      -0.125146      -0.086454       0.033903       0.052551             10.847176       8.650636      -2.351679       2.957578      11.610313      -4.548062      12.280578           0.000023
          183              O       6.357254       3.335124       0.417083      -0.587975      38.657983 0.53836414E+03  0.12945887E+05                                 9.111454                            7.122629       0.371400       2.164543                    0.996479      27.955334      73.484030       0.720800       0.353375      -1.143543      -0.010700      -0.011996      -0.037558       0.040853       0.042827       0.012187       0.041265       0.049423      -0.017109      -0.064136      -0.003081       0.067217             11.137708       8.636286       5.363631       2.439034      15.849269       2.516593       8.927570           0.000025
          184              O       4.947378       2.668541      16.881053      -0.560939      30.938610 0.45956955E+03  0.10603279E+05                                 7.705492                            6.549558       1.041334       2.380534                    0.998664      27.262145      69.781292       0.758426       0.350029      -1.148342       0.014729      -0.000495       0.022503       0.026899      -0.061586      -0.033707      -0.036639       0.051670       0.111819      -0.102742       0.043372       0.059370              8.502754       5.701021      -0.704740       2.076220       9.925041      -3.404091       9.882199           0.000031
          185              O       5.782291       5.990688      18.017809      -0.608362      44.527558 0.71809097E+03  0.18619485E+05                                10.104071                            8.376094      -0.249267       1.953851                    0.994305      29.551012      81.550205       0.644738       0.366383      -1.129461      -0.041179       0.009684       0.009449       0.043345       0.006346      -0.050722       0.025789       0.023391       0.004320      -0.057275      -0.002283       0.059558             11.940329      16.963790      -1.482967      -4.343276       9.034719       0.088256       9.822477           0.000025
          186              O       4.743588       6.036657       1.669241      -0.578577      34.351944 0.52066599E+03  0.12387155E+05                                 8.323126                            7.019456       0.769427       2.299107                    0.996404      27.493325      71.338075       0.725462       0.354878      -1.145001       0.001849       0.028174      -0.022667       0.036208       0.048129       0.041068      -0.000876      -0.119826       0.131778      -0.108850       0.042009       0.066842              9.253245       6.552337      -1.268144       0.500172       9.286036      -4.530371      11.921362           0.000033
          187              O       7.782890       4.452135      16.367105      -0.547757      32.133877 0.47142067E+03  0.10965616E+05                                 7.966256                            6.651284       0.537942       2.235337                    0.997310      26.921640      69.593240       0.748252       0.351912      -1.144768       0.013721       0.025229       0.006487       0.029442       0.011310       0.004757      -0.050737       0.021265      -0.127223      -0.074088       0.028691       0.045398              9.094677       9.085337       3.616046      -3.361611       8.832704      -2.063142       9.365989           0.000026
          188              O       6.142649       9.496209       1.163471      -0.570574      39.784546 0.61295696E+03  0.15265396E+05                                 9.367839                            7.771057       0.017267       2.055630                    0.994142      28.295514      76.341561       0.665682       0.369455      -1.127943      -0.016926       0.019391       0.017365       0.031049      -0.039508       0.059951       0.030641      -0.007132      -0.038727      -0.089775       0.031214       0.058560             10.745903       8.320529      -0.081534      -1.846154       9.843790       4.652460      14.073390           0.000021
          189              O       1.714125       4.928892      10.541208      -0.566698      34.796619 0.51881880E+03  0.12378093E+05                                 8.469246                            7.027240       0.309463       2.150235                    0.996665      27.657758      72.742473       0.719255       0.356932      -1.139116      -0.020047       0.022698      -0.008233       0.031382      -0.038801       0.021100       0.060157       0.007401      -0.044678      -0.084576       0.022673       0.061903              9.779120       8.644614      -2.917808      -3.994102       9.467557       3.416782      11.225190           0.000022
          190              O       1.802744       7.156543      10.826896      -0.559406      40.414016 0.61964284E+03  0.15450390E+05                                 9.428406                            7.772729       0.103599       2.084390                    0.995788      28.054188      75.361926       0.671848       0.365626      -1.132600      -0.001174      -0.018061       0.008979       0.020204       0.021278       0.050380      -0.036882       0.010580      -0.125052      -0.086289       0.033243       0.053045             10.861202       8.663118       2.355007      -2.962754      11.623873      -4.554123      12.296615           0.000024
          191              O       1.434547      12.978614       8.669695      -0.589557      38.714622 0.53919920E+03  0.12970936E+05                                 9.119527                            7.127499       0.369353       2.163447                    0.996340      27.978058      73.556803       0.720655       0.353310      -1.143601      -0.009562       0.011044       0.036603       0.039411      -0.041626      -0.011083       0.040515       0.048631      -0.016290      -0.063085      -0.002008       0.065093             11.150280       8.644619      -5.372464      -2.440770      15.873984       2.519462       8.932236           0.000025
          192              O       0.024671      12.853325      10.379281      -0.562357      31.054156 0.46166293E+03  0.10664056E+05                                 7.724440                            6.565627       1.036086       2.377724                    0.998774      27.303188      69.935169       0.757269       0.350154      -1.148200       0.015143      -0.001228      -0.022334       0.027012       0.063942       0.034442      -0.037386       0.055223       0.115912      -0.106371       0.044907       0.061464              8.524891       5.713327       0.703657      -2.080323       9.959833      -3.413438       9.901512           0.000029
          193              O       0.859555       9.531179       9.242525      -0.607664      44.504205 0.71761131E+03  0.18603210E+05                                10.099172                            8.372363      -0.251439       1.953290                    0.994263      29.540433      81.502162       0.645014       0.366301      -1.129568      -0.041825      -0.009793      -0.009751       0.044049      -0.006701       0.051154       0.026214       0.023640       0.003762      -0.058093      -0.001915       0.060008             11.934669      16.954645       1.481987       4.341663       9.031960       0.089238       9.817401           0.000025
          194              O      -0.179142      10.277080       7.417537      -0.578313      34.351228 0.52063238E+03  0.12386055E+05                                 8.322197                            7.018914       0.773176       2.300194                    0.996399      27.493246      71.335098       0.725545       0.354846      -1.145036       0.002328      -0.028034       0.022660       0.036122      -0.048227      -0.040691      -0.001220      -0.119726       0.132535      -0.108850       0.042415       0.066435              9.251556       6.551773       1.268592      -0.500180       9.285696      -4.528683      11.917197           0.000035
          195              O       2.860167      11.069731      10.893229      -0.547721      32.154390 0.47174254E+03  0.10975153E+05                                 7.970202                            6.654032       0.539867       2.235537                    0.997198      26.929259      69.623128       0.748005       0.351962      -1.144709       0.014093      -0.025526      -0.005915       0.029752      -0.011367      -0.004549      -0.051052       0.019958      -0.126516      -0.074031       0.028119       0.045912              9.100039       9.091046      -3.619576       3.364262       8.839489      -2.065182       9.369582           0.000026
          196              O       1.219888       6.817529       7.923307      -0.570400      39.848003 0.61410120E+03  0.15302535E+05                                 9.381885                            7.781745       0.011763       2.053982                    0.994081      28.312670      76.434061       0.664718       0.369782      -1.127583      -0.017788      -0.020354      -0.017081       0.031976       0.039851      -0.059290       0.030935      -0.008212      -0.041678      -0.089840       0.031934       0.057905             10.763232       8.334448       0.082210       1.850967       9.860547       4.661041      14.094701           0.000020
          197              O      -3.208600      10.592974      16.719126      -0.566794      34.840880 0.51958821E+03  0.12402192E+05                                 8.480465                            7.035713       0.306864       2.149492                    0.996680      27.666260      72.803697       0.718255       0.357263      -1.138746      -0.020193      -0.023059       0.008275       0.031748       0.038885      -0.021342       0.059687       0.007126      -0.045678      -0.084378       0.022777       0.061601              9.793198       8.656816       2.921399       4.002492       9.477236       3.421212      11.245543           0.000026
          198              O       6.725500       8.365324      16.433438      -0.557491      40.339502 0.61826177E+03  0.15407082E+05                                 9.417033                            7.764208       0.104033       2.085060                    0.995738      28.025144      75.257843       0.672210       0.365640      -1.132609      -0.001361       0.019345      -0.009241       0.021482      -0.021196      -0.050208      -0.037333       0.009746      -0.125146      -0.086454       0.033903       0.052551             10.847177       8.650637      -2.351680       2.957578      11.610316      -4.548064      12.280578           0.000022
          199              N      -0.294326      11.937385      14.672420      -0.243613      22.272174 0.35077607E+03  0.77739132E+04                                 6.829683                            6.165201      -0.428142       1.952011                    0.992722      25.219137      69.164131       0.680144       0.406346      -1.076520      -0.040203       0.025563      -0.117991       0.127246      -0.024793       0.010439       0.029155       0.019735      -0.046623      -0.047609       0.011465       0.036144              7.243357       5.992222      -1.611666      -0.695750       8.147775       0.490836       7.590075           0.000006
          200              N       4.628387       3.584481      12.587914      -0.240892      22.187517 0.34904942E+03  0.77264475E+04                                 6.813794                            6.151360      -0.416823       1.956716                    0.992979      25.162421      68.977377       0.680654       0.406524      -1.076355      -0.040297      -0.023542       0.116808       0.125786       0.023901      -0.009946       0.028245       0.018722      -0.044108      -0.045859       0.011078       0.034781              7.225567       5.979738       1.603656       0.693585       8.125968       0.489298       7.570994           0.000006
          201              N       5.217148       3.980417       3.501136      -0.243613      22.272172 0.35077603E+03  0.77739120E+04                                 6.829682                            6.165200      -0.428142       1.952011                    0.992722      25.219135      69.164118       0.680144       0.406346      -1.076520       0.040203      -0.025563       0.117991       0.127246      -0.024793       0.010439       0.029155       0.019735      -0.046623      -0.047609       0.011465       0.036144              7.243356       5.992221      -1.611666      -0.695750       8.147773       0.490836       7.590074           0.000007
          202              N       0.294435      12.333321       5.585642      -0.240892      22.187518 0.34904944E+03  0.77264479E+04                                 6.813794                            6.151360      -0.416823       1.956716                    0.992979      25.162422      68.977379       0.680654       0.406524      -1.076355       0.040297       0.023542      -0.116808       0.125786       0.023901      -0.009946       0.028245       0.018722      -0.044109      -0.045859       0.011078       0.034781              7.225567       5.979738       1.603655       0.693585       8.125968       0.489297       7.570994           0.000006

******************************************************
Auxiliary information for the entire system
The total spin magnetic moment of the unit cell is   0.000000
The total net atomic charge of the unit cell is   -0.000010
Accuracy of reproducing the electrostatic potential in the unit cell:
  The inner radius (bohr) =    5.0000
  The outer radius (bohr) =   12.0000
  Valid grid points have density less than (e/(bohr^3)) =    0.0001
  The number of valid grid points were=       122852
  The rms potential error without charges in kcal/mol is=      7.37937
  The rms potential error with partial charges in kcal/mol is=      0.64749
  The RRMSE value at monopole order=      0.08774
  The rms potential error with partial charges and cloud penetration in kcal/mol is=      0.63674
  The RRMSE value at monopole order with cloud penetration is=      0.08629
  The rms potential error with partial charges and atomic dipoles in kcal/mol is=      0.37937
  The RRMSE value at dipole order=      0.05141
  The rms potential error with partial charges, atomic dipoles and cloud penetration in kcal/mol is=      0.36079
  The RRMSE value at dipole order with cloud penetration=      0.04889

******************************************************
The electron densities and ab initio electrostatic potential were computed in VASP using the PBE functional and
projector augmented wave method. See the main text of the journal article for a description of computational details.
The atomic charges, dipoles, and quadrupoles were computed with the DDEC6 method as described in
(a) T. A. Manz and N. Gabaldon Limas, RSC Adv. 6 (2016) 47771-47801 DOI: 10.1039/c6ra04656h
(b) N. Gabaldon Limas and T. A. Manz, RSC Adv. 8 (2018) 2678-2707 DOI: 10.1039/c7ra11829e.
For each atom in the material, the electron cloud parameters were fit to the spherically averaged atom-in-material
electron density using radial positions for which this density was between 10^-4 and 10^-2 electrons per cubic bohr.
The polarizabilities, dispersion coefficients, and quantum Drude oscillator (QDO) parameters were fit using the MCLF method.
The magnetic structure of the system was optimized in VASP from the default ferromagnetic initial guess using spin polarization.
The atomic spin moments (ASMs) were computed on this optimized magnetic structure using the DDEC6 partition as inputs
to the method of T. A. Manz and D. S. Sholl, J. Chem. Theory Comput. 7 (2011) 4146-4164 DOI: 10.1021/ct200539n.
The RMSE and RRMSE were computed using a uniform grid with Ewald summation.
