# Supplementary material for: A collection of forcefield precursors for metal–organic frameworks
Source: RSC Adv. 2019 Nov 13;9(63):36492–507. doi: 10.1039/c9ra07327b (PMC9075174; doi:10.1039/c9ra07327b)
Supplement: RA-009-C9RA07327B-s5900 [file RA-009-C9RA07327B-s5900.xyz]

  202
jmolscript: load "" {1 1 1} spacegroup "x,y,z" unitcell [{      9.879100     0.000000     0.000000 }, {     -4.939518    16.781961     0.000000 }, {      0.000000    -0.745497    18.166110 }]
Zn    -1.943987    11.636374     0.063036     0.924671
Zn     2.995551     4.772838     9.020019     0.924985
Zn     6.883569     4.400090    18.103074     0.924670
Zn     1.944031    11.263626     9.146091     0.924985
Zn    -2.469759     8.390980     0.000000     1.028996
Zn     2.469791     8.018232     9.083055     1.028586
H      1.203304    15.573915     1.547753     0.123434
H     -1.667562    15.008638    16.958064     0.110498
H      2.408543     8.854267    16.191454     0.109939
H      0.665868     8.462016     1.458739     0.112181
H     -1.165725     3.894447    14.124151     0.110710
H      4.958344    11.607829    15.096037     0.115295
H      6.108264     7.923683    14.086002     0.113336
H      0.028665     7.561289    15.146903     0.113215
H      6.142827     0.835298     7.535302     0.123033
H      3.271960     0.655078    10.291101     0.110105
H      7.348088     6.809449    11.057711     0.110231
H      5.605417     7.947196     7.624316     0.112666
H      3.773840    11.769269    13.125014     0.110752
H      0.018779     4.055887    12.153128     0.115678
H      1.168713     7.740032    13.163163     0.113767
H      4.968216     8.102427    12.102262     0.114294
H      3.736278     0.462549    16.618357     0.123434
H      6.607144     1.027826     1.208046     0.110499
H      2.531039     7.182197     1.974656     0.109939
H      4.273714     7.574448    16.707371     0.112181
H      6.105307    12.142017     4.041959     0.110710
H     -0.018762     4.428635     3.070073     0.115295
H     -1.168682     8.112781     4.080108     0.113336
H      4.910917     8.475175     3.019207     0.113215
H     -1.203245    15.201166    10.630808     0.123033
H      1.667622    15.381386     7.875009     0.110105
H     -2.408506     9.227015     7.108399     0.110231
H     -0.665835     8.089268    10.541794     0.112666
H      1.165742     4.267195     5.041096     0.110752
H      4.920803    11.980577     6.012982     0.115677
H      3.770869     8.296432     5.002947     0.113767
H     -0.028634     7.934037     6.063848     0.114294
H      0.362588    12.508236    15.074238     0.316773
H     -0.577904    11.417636    15.232283     0.312647
H      1.115372    10.914520    13.751745     0.098224
H      0.549302    12.040086    12.823457     0.102982
H     -1.383052    10.823202    12.541882     0.155558
H     -0.130384    10.010274    12.067747     0.184952
H     -0.794260     9.691668    13.452004     0.154078
H     -1.869099    13.170418    15.214117     0.103354
H     -2.040009    12.537523    13.788077     0.101758
H     -0.557153    14.049970    12.919737     0.161009
H     -1.709055    14.818674    13.653648     0.168967
H     -0.312150    14.652733    14.343960     0.151912
H      5.302120     3.155479    12.174927     0.315459
H      4.361632     4.246080    12.016882     0.313764
H      6.054911     4.749195    13.497420     0.098109
H      5.488836     3.623629    14.425708     0.102716
H      3.556486     4.840514    14.707283     0.156666
H      4.809158     5.653442    15.181418     0.185452
H      4.145283     5.972047    13.797161     0.153763
H      3.070430     2.493297    12.035048     0.104324
H      2.899523     3.126193    13.461088     0.101555
H      4.382373     1.613745    14.329428     0.162287
H      3.230468     0.845042    13.595517     0.169048
H      4.627373     1.010983    12.905205     0.150874
H      4.576994     3.528228     3.091872     0.316773
H      5.517486     4.618828     2.933827     0.312647
H      3.824210     5.121944     4.414365     0.098224
H      4.390280     3.996378     5.342653     0.102982
H      6.322634     5.213262     5.624228     0.155558
H      5.069966     6.026190     6.098363     0.184952
H      5.733842     6.344796     4.714106     0.154078
H      6.808681     2.866046     2.951993     0.103354
H      6.979591     3.498941     4.378033     0.101758
H      5.496735     1.986494     5.246373     0.161009
H      6.648637     1.217790     4.512462     0.168967
H      5.251732     1.383731     3.822150     0.151912
H     -0.362538    12.880985     5.991183     0.315459
H      0.577950    11.790384     6.149228     0.313764
H     -1.115329    11.287269     4.668690     0.098109
H     -0.549254    12.412835     3.740402     0.102716
H      1.383096    11.195950     3.458827     0.156666
H      0.130424    10.383022     2.984692     0.185453
H      0.794299    10.064417     4.368949     0.153763
H      1.869152    13.543167     6.131062     0.104324
H      2.040059    12.910271     4.705022     0.101555
H      0.557209    14.422719     3.836682     0.162287
H      1.709114    15.191422     4.570593     0.169048
H      0.312209    15.025481     5.260905     0.150874
C     -0.590744    13.965136     0.428720     0.569728
C     -0.285477    15.426751     0.202007    -0.016210
C      0.713302    16.055433     0.921022    -0.137465
C     -0.991831    15.418053    17.450365    -0.125953
C      0.163024     9.260365    17.517035     0.603156
C      1.339623     8.405320    17.856559    -0.015560
C      2.431264     8.366301    16.983496    -0.112344
C      1.385066     8.433766     0.871247    -0.094602
C     -1.382074     5.579979    16.170018     0.609912
C     -0.666827     5.699641    14.857153    -0.019501
C     -0.680660     4.666906    13.940491    -0.126228
C      4.960318    10.896381    14.496374    -0.124186
C      5.666671     9.741370    14.800838    -0.021328
C      5.648887     8.707993    13.891624    -0.109296
C      0.024712     6.850512    14.547239    -0.100837
C      6.435265     9.617889    16.084092     0.603820
C      4.348785     2.444076     8.654335     0.570654
C      4.654047     0.982462     8.881048    -0.017220
C      5.652822     0.353780     8.162033    -0.135000
C      3.947690     0.245663     9.798800    -0.126810
C      5.102568     6.403351     9.732130     0.603795
C      6.279171     7.258396     9.392606    -0.014595
C      7.370811     7.297415    10.265669    -0.112627
C      6.324616     7.975446     8.211808    -0.095467
C      3.557484    10.083737    11.079147     0.610622
C      4.272731     9.964074    12.392012    -0.020631
C      4.258902    10.996810    13.308674    -0.125390
C      0.020756     4.767335    12.752791    -0.124115
C      0.727114     5.922345    12.448327    -0.021271
C      0.709334     6.955722    13.357541    -0.108178
C      4.964266     8.813203    12.701926    -0.099821
C      1.495708     6.045827    11.165073     0.604944
C      5.530326     2.071328    17.737390     0.569728
C      5.225059     0.609713    17.964103    -0.016210
C      4.226280    -0.018969    17.245088    -0.137465
C      5.931413     0.618411     0.715745    -0.125953
C      4.776558     6.776099     0.649075     0.603156
C      3.599959     7.631144     0.309551    -0.015560
C      2.508318     7.670163     1.182614    -0.112343
C      3.554516     7.602698    17.294863    -0.094602
C      6.321656    10.456485     1.996092     0.609912
C      5.606409    10.336823     3.308957    -0.019501
C      5.620242    11.369558     4.225619    -0.126228
C     -0.020736     5.140083     3.669736    -0.124186
C     -0.727089     6.295094     3.365272    -0.021328
C     -0.709305     7.328471     4.274486    -0.109296
C      4.914870     9.185952     3.618871    -0.100837
C     -1.495683     6.418575     2.082018     0.603820
C      0.590797    13.592388     9.511775     0.570654
C      0.285535    15.054002     9.285062    -0.017220
C     -0.713240    15.682684    10.004077    -0.135000
C      0.991892    15.790801     8.367310    -0.126811
C     -0.162986     9.633113     8.433980     0.603795
C     -1.339589     8.778068     8.773504    -0.014595
C     -2.431229     8.739049     7.900441    -0.112627
C     -1.385034     8.061018     9.954302    -0.095467
C      1.382098     5.952727     7.086963     0.610622
C      0.666851     6.072390     5.774098    -0.020631
C      0.680680     5.039654     4.857436    -0.125390
C      4.918826    11.269129     5.413319    -0.124114
C      4.212468    10.114119     5.717783    -0.021271
C      4.230248     9.080742     4.808569    -0.108178
C     -0.024684     7.223261     5.464184    -0.099821
C      3.443874     9.990637     7.001037     0.604944
C      0.303311    11.368895    13.475620     0.017122
C     -0.576919    10.389189    12.828907    -0.467358
C     -1.408734    12.972561    14.383926     0.021922
C     -0.957257    14.232165    13.771728    -0.483356
C      5.242848     4.294820    13.773545     0.018139
C      4.362622     5.274527    14.420258    -0.469653
C      3.530796     2.691155    12.865239     0.020739
C      3.982269     1.431550    13.477437    -0.483881
C      4.636271     4.667569     4.690490     0.017122
C      5.516501     5.647275     5.337203    -0.467358
C      6.348316     3.063903     3.782184     0.021922
C      5.896839     1.804299     4.394382    -0.483356
C     -0.303266    11.741644     4.392565     0.018139
C      0.576960    10.761937     3.745852    -0.469653
C      1.408786    13.345309     5.300871     0.020739
C      0.957313    14.604914     4.688673    -0.483880
O     -1.438371    12.695750    17.792251    -0.588805
O     -0.059249    13.350032     1.341749    -0.564805
O     -0.843656     9.975768     0.166038    -0.609522
O      0.199578     9.992829    16.524984    -0.580979
O      7.828209     4.528247    16.378746    -0.553571
O     -1.236850     6.511529    16.992398    -0.571972
O     -3.171169    10.692103    16.685209    -0.567983
O      6.740527     8.464311    16.435425    -0.556986
O      3.501159     2.967966     9.456914    -0.589576
O      4.880282     3.059180     7.741306    -0.564907
O      4.095888     6.433445     8.917017    -0.610435
O      5.139119     5.670887    10.724181    -0.581755
O      2.888671    11.135469    10.870419    -0.554594
O      3.702705     9.152187    10.256767    -0.571202
O      1.768369     4.971613    10.563956    -0.568259
O      1.800975     7.199404    10.813740    -0.558000
O      6.377953     3.340714     0.373859    -0.588804
O      4.998831     2.686432    16.824361    -0.564804
O      5.783238     6.060696    18.000072    -0.609521
O      4.740004     6.043635     1.641126    -0.580979
O     -2.888627    11.508217     1.787364    -0.553571
O      6.176432     9.524935     1.173712    -0.571972
O      8.110751     5.344361     1.480901    -0.567983
O     -1.800945     7.572153     1.730685    -0.556986
O      1.438423    13.068498     8.709196    -0.589576
O      0.059300    12.977284    10.424804    -0.564906
O      0.843694     9.603019     9.249093    -0.610435
O     -0.199537    10.365577     7.441929    -0.581755
O      2.050911     4.900995     7.295691    -0.554594
O      1.236877     6.884277     7.909343    -0.571202
O      3.171213    11.064851     7.602154    -0.568259
O      3.138607     8.837060     7.352370    -0.558000
N     -0.288446    12.047955    14.660051    -0.238644
N      4.651088     3.615761    12.589114    -0.237484
N      5.228028     3.988509     3.506059    -0.238644
N      0.288494    12.420703     5.576996    -0.237483

The following XYZ coordinates are in angstroms. Other properties are in atomic units.
The sperically averaged electron density of each atom fit to a function of the form exp(a - br)
eigen_1, eigen_2 and eigen_3 are the three eigenvalues of traceless quadrupole moment tensor
  atom number  atomic symbol              X              Y              Z     net charge C6 coefficient C8 coefficient C10 coefficient fluctuating dipole atomic polarizability isotropic forcefield polarizability              a              b squared Pearson coefficient          <r^3>          <r^4>         wp_QDO          m_QDO          q_QDO       dipole_x       dipole_y       dipole_z         dipole            Qxy            Qxz            Qyz     Q(x^2-y^2)    Q(3z^2-R^2)        eigen_1        eigen_2        eigen_3 static polarizability      alpha(xx)      alpha(xy)      alpha(xz)      alpha(yy)      alpha(yz)      alpha(zz) atomic spin moment
            1             Zn      -1.943987      11.636374       0.063036       0.924671      90.044169 0.18591581E+04  0.59331234E+05                                16.884590                           14.420492      -0.049027       1.854331                    0.998808      46.264319     128.345345       0.457577       0.419445      -1.125360      -0.016051       0.030945       0.011068       0.036575      -0.044885       0.017418      -0.012024       0.022090      -0.033019      -0.040786      -0.017393       0.058180             20.061882      17.690031       4.355873      -1.159418      24.157735       0.137259      18.337880           0.000001
            2             Zn       2.995551       4.772838       9.020019       0.924985      89.928348 0.18561507E+04  0.59206619E+05                                16.865636                           14.405102      -0.046376       1.855444                    0.998845      46.232793     128.193817       0.458035       0.419228      -1.125594      -0.015915      -0.030641      -0.011179       0.036292       0.045194      -0.017463      -0.011690       0.022111      -0.033067      -0.041114      -0.017254       0.058368             20.038178      17.669074      -4.348916       1.158756      24.127607       0.137740      18.317852           0.000001
            3             Zn       6.883569       4.400090      18.103074       0.924670      90.044186 0.18591586E+04  0.59331258E+05                                16.884597                           14.420498      -0.049030       1.854330                    0.998808      46.264318     128.345378       0.457576       0.419445      -1.125360       0.016051      -0.030945      -0.011068       0.036575      -0.044885       0.017418      -0.012024       0.022091      -0.033020      -0.040786      -0.017394       0.058180             20.061891      17.690039       4.355877      -1.159419      24.157747       0.137259      18.337887           0.000001
            4             Zn       1.944031      11.263626       9.146091       0.924985      89.928353 0.18561508E+04  0.59206624E+05                                16.865637                           14.405103      -0.046376       1.855444                    0.998845      46.232793     128.193827       0.458035       0.419228      -1.125594       0.015915       0.030641       0.011179       0.036292       0.045194      -0.017464      -0.011690       0.022111      -0.033067      -0.041114      -0.017254       0.058368             20.038180      17.669076      -4.348916       1.158756      24.127611       0.137740      18.317854           0.000001
            5             Zn      -2.469759       8.390980       0.000000       1.028996      78.505751 0.14371385E+04  0.43321515E+05                                16.737602                           13.824125       0.127446       1.918469                    0.998789      44.508797     122.921125       0.407468       0.498664      -1.069833      -0.000000       0.000000       0.000000       0.000000       0.021250       0.008048       0.036948       0.146889       0.082838      -0.100181       0.032195       0.067986             20.466242      19.543889      -1.627667      -1.150163      17.932842      -2.204160      23.921996           0.000005
            6             Zn       2.469791       8.018232       9.083055       1.028586      78.546212 0.14378769E+04  0.43347304E+05                                16.739845                           13.825133       0.102351       1.912570                    0.998764      44.511335     122.914272       0.407584       0.498481      -1.069982       0.000000       0.000000      -0.000000       0.000000      -0.022808      -0.008304       0.036581       0.147428       0.081668      -0.100418       0.031391       0.069027             20.469669      19.545317       1.629968       1.145903      17.933555      -2.209626      23.930135           0.000005
            7              H       1.203304      15.573915       1.547753       0.123434       1.201967 0.88341310E+01  0.88448900E+02                                 1.845257                            1.723020      -1.525375       2.196610                    0.995193       3.410993       9.483221       0.485433       1.260224      -0.715317       0.020167      -0.014838       0.018945       0.031397       0.001347       0.014787      -0.001014       0.009304      -0.010125      -0.014311      -0.002748       0.017059              1.884543       1.608241      -0.191425       0.335397       2.049939      -0.433437       1.995447          -0.000001
            8              H      -1.667562      15.008638      16.958064       0.110498       1.184670 0.85830739E+01  0.84608779E+02                                 1.757881                            1.643468      -0.969355       2.413134                    0.998373       3.382677       9.080590       0.526529       1.180079      -0.733261      -0.030393      -0.014354      -0.018032       0.038143       0.001873       0.016649      -0.002692       0.008488      -0.000900      -0.015684      -0.003182       0.018866              1.806268       1.728309       0.359177       0.330567       1.956427       0.284795       1.734069          -0.000001
            9              H       2.408543       8.854267      16.191454       0.109939       1.057138 0.78616215E+01  0.77099645E+02                                 1.727572                            1.650012      -1.055677       2.372313                    0.997583       3.603550      10.193288       0.480920       1.298653      -0.703984       0.001862       0.017758      -0.032160       0.036784      -0.001310      -0.004972      -0.006238       0.008413       0.035096      -0.012369      -0.002239       0.014607              1.756590       1.598786      -0.091655       0.034862       1.567838      -0.386305       2.103147          -0.000001
           10              H       0.665868       8.462016       1.458739       0.112181       0.962739 0.68179416E+01  0.65459851E+02                                 1.708317                            1.599128      -1.283138       2.269291                    0.993993       3.813450      11.186535       0.453565       1.406515      -0.680227      -0.029228      -0.000704       0.021693       0.036406      -0.004102      -0.005566      -0.004764       0.006511       0.017858      -0.010979       0.001334       0.009644              1.788084       2.125354      -0.056911      -0.470243       1.385615      -0.007692       1.853284          -0.000001
           11              H      -1.165725       3.894447      14.124151       0.110710       1.187429 0.87061320E+01  0.85524114E+02                                 1.709924                            1.616788      -1.040749       2.378009                    0.997876       3.329344       8.719248       0.553771       1.125932      -0.747159      -0.017730      -0.033522       0.005966       0.038388       0.011058      -0.002937       0.007199      -0.023567      -0.009073      -0.016883      -0.002267       0.019150              1.736394       1.789772       0.392543      -0.197688       1.898028      -0.136928       1.521383          -0.000001
           12              H       4.958344      11.607829      15.096037       0.115295       1.132545 0.83168426E+01  0.80686192E+02                                 1.653652                            1.578984      -1.007238       2.398596                    0.998342       3.234901       8.390365       0.561613       1.124161      -0.748238      -0.002269       0.030481       0.025203       0.039616      -0.009059       0.003308       0.006693      -0.025009      -0.000504      -0.017053      -0.000195       0.017249              1.668374       1.472624       0.033955       0.107031       1.774132       0.372307       1.758366          -0.000001
           13              H       6.108264       7.923683      14.086002       0.113336       0.939560 0.68558696E+01  0.65136204E+02                                 1.615174                            1.555691      -0.942494       2.432279                    0.998562       3.482587       9.775298       0.487002       1.323779      -0.698876       0.018384      -0.032962       0.006304       0.038265      -0.010041       0.004513       0.004425      -0.019296      -0.010254      -0.015200      -0.000726       0.015926              1.631102       1.568954      -0.260469       0.140289       1.813374      -0.139144       1.510979          -0.000001
           14              H       0.028665       7.561289      15.146903       0.113215       0.963421 0.69351767E+01  0.66762434E+02                                 1.695976                            1.603095      -1.305344       2.258505                    0.993615       3.815285      11.148088       0.457867       1.389608      -0.683384       0.000265       0.028663       0.024427       0.037661       0.005365      -0.005837       0.006312      -0.012438      -0.003276      -0.012942       0.002391       0.010552              1.740071       1.434157       0.013884      -0.052382       1.799108       0.444630       1.986948          -0.000001
           15              H       6.142827       0.835298       7.535302       0.123033       1.207963 0.88859781E+01  0.89089591E+02                                 1.850236                            1.727104      -1.526075       2.195588                    0.995259       3.419417       9.510114       0.485312       1.258819      -0.715586       0.019785       0.014554      -0.018865       0.030970      -0.001075      -0.015172      -0.001187       0.009230      -0.010325      -0.014708      -0.002681       0.017388              1.889845       1.612225       0.192605      -0.337154       2.055956      -0.435851       2.001355          -0.000001
           16              H       3.271960       0.655078      10.291101       0.110105       1.184935 0.85865068E+01  0.84649207E+02                                 1.757930                            1.643649      -0.967224       2.413501                    0.998375       3.383875       9.083502       0.526583       1.179867      -0.733310      -0.030368       0.014487       0.018199       0.038253      -0.001769      -0.016555      -0.002821       0.008767      -0.001074      -0.015587      -0.003263       0.018850              1.806252       1.728197      -0.358945      -0.330354       1.956535       0.284559       1.734023          -0.000001
           17              H       7.348088       6.809449      11.057711       0.110231       1.059166 0.78836958E+01  0.77407211E+02                                 1.733240                            1.655014      -1.065728       2.368129                    0.997487       3.611114      10.236615       0.478795       1.302881      -0.703077       0.001734      -0.017378       0.031963       0.036423       0.001192       0.004898      -0.006232       0.008344       0.035431      -0.012317      -0.002356       0.014673              1.762523       1.603715       0.092115      -0.035104       1.572677      -0.388571       2.111176          -0.000001
           18              H       5.605417       7.947196       7.624316       0.112666       0.960689 0.68011246E+01  0.65265915E+02                                 1.706934                            1.598018      -1.270771       2.274648                    0.994122       3.809153      11.175529       0.453301       1.408036      -0.679962      -0.029305       0.000971      -0.021441       0.036324       0.004113       0.005611      -0.004552       0.006405       0.017895      -0.010860       0.001234       0.009627              1.786511       2.123297       0.056832       0.469408       1.384686      -0.007697       1.851551          -0.000001
           19              H       3.773840      11.769269      13.125014       0.110752       1.190992 0.87392569E+01  0.85951793E+02                                 1.715429                            1.621495      -1.049962       2.374324                    0.997798       3.332908       8.740666       0.551998       1.128205      -0.746603      -0.017656       0.033483      -0.005502       0.038251      -0.010991       0.003049       0.006959      -0.023405      -0.009373      -0.016766      -0.002198       0.018964              1.742160       1.795735      -0.395006       0.198825       1.904925      -0.137773       1.525821          -0.000001
           20              H       0.018779       4.055887      12.153128       0.115678       1.136314 0.83517174E+01  0.81120810E+02                                 1.658416                            1.583142      -1.015128       2.394914                    0.998244       3.238897       8.409603       0.560343       1.125370      -0.747932      -0.002132      -0.030330      -0.024945       0.039328       0.009096      -0.003299       0.006647      -0.025269      -0.000460      -0.017154      -0.000184       0.017338              1.673286       1.476320      -0.034128      -0.107556       1.779748       0.374423       1.763790          -0.000001
           21              H       1.168713       7.740032      13.163163       0.113767       0.939863 0.68558975E+01  0.65115653E+02                                 1.613282                            1.553882      -0.942679       2.431633                    0.998567       3.478810       9.752916       0.488295       1.320696      -0.699508       0.018054       0.032556      -0.006096       0.037723       0.010406      -0.004696       0.004156      -0.019644      -0.010179      -0.015559      -0.000655       0.016214              1.629179       1.567167       0.260159      -0.140036       1.811292      -0.138966       1.509078          -0.000001
           22              H       4.968216       8.102427      12.102262       0.114294       0.961669 0.69251884E+01  0.66709631E+02                                 1.701081                            1.607495      -1.325395       2.250599                    0.993364       3.824627      11.215974       0.454412       1.399262      -0.681513      -0.000005      -0.028068      -0.024091       0.036989      -0.005371       0.005784       0.006164      -0.012475      -0.003311      -0.012845       0.002377       0.010468              1.745503       1.437834      -0.013948       0.052678       1.804882       0.447246       1.993795          -0.000001
           23              H       3.736278       0.462549      16.618357       0.123434       1.201968 0.88341420E+01  0.88449038E+02                                 1.845259                            1.723021      -1.525376       2.196609                    0.995193       3.410995       9.483228       0.485433       1.260224      -0.715317      -0.020167       0.014838      -0.018945       0.031397       0.001347       0.014787      -0.001014       0.009304      -0.010125      -0.014311      -0.002748       0.017059              1.884544       1.608242      -0.191425       0.335397       2.049941      -0.433437       1.995449          -0.000001
           24              H       6.607144       1.027826       1.208046       0.110499       1.184669 0.85830644E+01  0.84608665E+02                                 1.757880                            1.643467      -0.969354       2.413134                    0.998373       3.382675       9.080584       0.526529       1.180079      -0.733261       0.030393       0.014354       0.018032       0.038143       0.001873       0.016649      -0.002692       0.008488      -0.000900      -0.015684      -0.003182       0.018866              1.806267       1.728308       0.359177       0.330567       1.956426       0.284794       1.734068          -0.000001
           25              H       2.531039       7.182197       1.974656       0.109939       1.057137 0.78616165E+01  0.77099583E+02                                 1.727571                            1.650011      -1.055676       2.372314                    0.997583       3.603549      10.193284       0.480920       1.298653      -0.703984      -0.001862      -0.017758       0.032160       0.036784      -0.001310      -0.004972      -0.006238       0.008413       0.035096      -0.012369      -0.002239       0.014607              1.756589       1.598785      -0.091654       0.034862       1.567837      -0.386305       2.103146          -0.000001
           26              H       4.273714       7.574448      16.707371       0.112181       0.962739 0.68179388E+01  0.65459824E+02                                 1.708317                            1.599128      -1.283138       2.269291                    0.993993       3.813450      11.186538       0.453565       1.406516      -0.680227       0.029228       0.000704      -0.021693       0.036406      -0.004102      -0.005566      -0.004764       0.006511       0.017858      -0.010979       0.001334       0.009644              1.788085       2.125355      -0.056911      -0.470243       1.385615      -0.007692       1.853284          -0.000001
           27              H       6.105307      12.142017       4.041959       0.110710       1.187428 0.87061250E+01  0.85524026E+02                                 1.709924                            1.616788      -1.040748       2.378010                    0.997876       3.329343       8.719244       0.553771       1.125932      -0.747159       0.017730       0.033522      -0.005966       0.038388       0.011058      -0.002937       0.007199      -0.023567      -0.009073      -0.016883      -0.002267       0.019150              1.736394       1.789771       0.392543      -0.197688       1.898027      -0.136928       1.521383          -0.000001
           28              H      -0.018762       4.428635       3.070073       0.115295       1.132546 0.83168519E+01  0.80686313E+02                                 1.653654                            1.578986      -1.007239       2.398595                    0.998342       3.234902       8.390372       0.561612       1.124162      -0.748238       0.002269      -0.030481      -0.025203       0.039616      -0.009059       0.003308       0.006693      -0.025009      -0.000503      -0.017053      -0.000195       0.017249              1.668376       1.472625       0.033955       0.107031       1.774134       0.372308       1.758368          -0.000001
           29              H      -1.168682       8.112781       4.080108       0.113336       0.939560 0.68558709E+01  0.65136215E+02                                 1.615174                            1.555691      -0.942494       2.432279                    0.998562       3.482587       9.775296       0.487002       1.323779      -0.698876      -0.018384       0.032962      -0.006304       0.038265      -0.010041       0.004513       0.004425      -0.019296      -0.010254      -0.015200      -0.000726       0.015926              1.631102       1.568954      -0.260469       0.140289       1.813373      -0.139144       1.510978          -0.000001
           30              H       4.910917       8.475175       3.019207       0.113215       0.963421 0.69351758E+01  0.66762425E+02                                 1.695976                            1.603095      -1.305344       2.258505                    0.993615       3.815285      11.148089       0.457867       1.389609      -0.683384      -0.000265      -0.028663      -0.024427       0.037661       0.005365      -0.005837       0.006312      -0.012438      -0.003276      -0.012942       0.002391       0.010552              1.740071       1.434157       0.013884      -0.052382       1.799108       0.444630       1.986948          -0.000001
           31              H      -1.203245      15.201166      10.630808       0.123033       1.207963 0.88859779E+01  0.89089583E+02                                 1.850235                            1.727104      -1.526074       2.195588                    0.995259       3.419417       9.510112       0.485312       1.258818      -0.715586      -0.019785      -0.014554       0.018865       0.030970      -0.001075      -0.015172      -0.001187       0.009230      -0.010325      -0.014708      -0.002681       0.017388              1.889845       1.612224       0.192605      -0.337154       2.055955      -0.435851       2.001355          -0.000001
           32              H       1.667622      15.381386       7.875009       0.110105       1.184935 0.85865073E+01  0.84649218E+02                                 1.757931                            1.643650      -0.967224       2.413501                    0.998375       3.383875       9.083504       0.526583       1.179867      -0.733310       0.030368      -0.014487      -0.018199       0.038253      -0.001769      -0.016555      -0.002821       0.008767      -0.001075      -0.015587      -0.003263       0.018850              1.806252       1.728197      -0.358945      -0.330354       1.956536       0.284559       1.734024          -0.000001
           33              H      -2.408506       9.227015       7.108399       0.110231       1.059166 0.78836994E+01  0.77407252E+02                                 1.733240                            1.655014      -1.065729       2.368129                    0.997487       3.611115      10.236617       0.478795       1.302881      -0.703077      -0.001734       0.017378      -0.031963       0.036423       0.001192       0.004898      -0.006232       0.008344       0.035431      -0.012317      -0.002356       0.014673              1.762523       1.603715       0.092115      -0.035104       1.572677      -0.388571       2.111176          -0.000001
           34              H      -0.665835       8.089268      10.541794       0.112666       0.960689 0.68011246E+01  0.65265915E+02                                 1.706934                            1.598018      -1.270770       2.274648                    0.994122       3.809153      11.175529       0.453301       1.408036      -0.679962       0.029305      -0.000971       0.021441       0.036324       0.004113       0.005611      -0.004552       0.006405       0.017895      -0.010860       0.001234       0.009627              1.786511       2.123297       0.056832       0.469407       1.384686      -0.007697       1.851551          -0.000001
           35              H       1.165742       4.267195       5.041096       0.110752       1.190993 0.87392681E+01  0.85951938E+02                                 1.715431                            1.621497      -1.049963       2.374323                    0.997798       3.332910       8.740675       0.551998       1.128206      -0.746602       0.017656      -0.033483       0.005503       0.038251      -0.010991       0.003049       0.006959      -0.023405      -0.009373      -0.016766      -0.002198       0.018964              1.742162       1.795737      -0.395006       0.198825       1.904927      -0.137773       1.525822          -0.000001
           36              H       4.920803      11.980577       6.012982       0.115677       1.136315 0.83517280E+01  0.81120937E+02                                 1.658417                            1.583143      -1.015128       2.394914                    0.998244       3.238899       8.409609       0.560343       1.125370      -0.747932       0.002132       0.030330       0.024945       0.039328       0.009096      -0.003299       0.006647      -0.025269      -0.000460      -0.017154      -0.000184       0.017338              1.673287       1.476321      -0.034128      -0.107556       1.779749       0.374423       1.763791          -0.000001
           37              H       3.770869       8.296432       5.002947       0.113767       0.939864 0.68559045E+01  0.65115739E+02                                 1.613283                            1.553883      -0.942680       2.431633                    0.998567       3.478812       9.752924       0.488295       1.320696      -0.699508      -0.018054      -0.032556       0.006096       0.037723       0.010406      -0.004696       0.004156      -0.019644      -0.010179      -0.015559      -0.000655       0.016214              1.629180       1.567168       0.260159      -0.140036       1.811293      -0.138966       1.509079          -0.000001
           38              H      -0.028634       7.934037       6.063848       0.114294       0.961669 0.69251889E+01  0.66709642E+02                                 1.701082                            1.607496      -1.325397       2.250598                    0.993364       3.824628      11.215980       0.454412       1.399263      -0.681513       0.000005       0.028068       0.024091       0.036989      -0.005371       0.005784       0.006164      -0.012475      -0.003311      -0.012845       0.002377       0.010468              1.745504       1.437834      -0.013948       0.052678       1.804882       0.447246       1.993796          -0.000001
           39              H       0.362588      12.508236      15.074238       0.316773       0.576125 0.38185939E+01  0.31297820E+02                                 1.195984                            1.189701      -0.991518       2.562421                    0.999517       2.269117       5.888698       0.537640       1.389965      -0.691373       0.029078       0.019617       0.015711       0.038435       0.008144       0.008235       0.004700       0.015037      -0.011256      -0.009704      -0.007505       0.017209              1.191711       1.204696       0.134300       0.138069       1.222143       0.119901       1.148295           0.000000
           40              H      -0.577904      11.417636      15.232283       0.312647       0.524414 0.32883601E+01  0.26750709E+02                                 1.234350                            1.185908      -1.227525       2.412956                    0.999008       2.762366       7.874140       0.469457       1.603814      -0.647439      -0.014375      -0.019186       0.009488       0.025782       0.005613      -0.001174       0.004633       0.005302      -0.015456      -0.009069       0.000108       0.008961              1.265985       1.056801       0.078629      -0.093814       1.390152      -0.301824       1.351002          -0.000001
           41              H       1.115372      10.914520      13.751745       0.098224       1.013799 0.75637366E+01  0.72979208E+02                                 1.648547                            1.589991      -0.705871       2.532435                    0.999440       3.457803       9.493496       0.506476       1.253384      -0.714988       0.027018      -0.031121      -0.000338       0.041214      -0.010236       0.002995       0.007519      -0.000240      -0.006555      -0.013978       0.001759       0.012219              1.677605       2.031213      -0.390887       0.177642       1.564660      -0.106667       1.436941           0.000001
           42              H       0.549302      12.040086      12.823457       0.102982       1.114785 0.85770561E+01  0.85386316E+02                                 1.753393                            1.690944      -0.912955       2.434368                    0.997430       3.574713       9.964473       0.492158       1.250120      -0.715558       0.003970       0.016555      -0.037613       0.041287       0.005544      -0.005134       0.000836      -0.012552       0.010795      -0.011860       0.004752       0.007108              1.779265       1.479100       0.084983      -0.202866       1.938332      -0.425614       1.920363           0.000001
           43              H      -1.383052      10.823202      12.541882       0.155558       0.983827 0.75530596E+01  0.72635264E+02                                 1.610562                            1.588217      -0.728977       2.541482                    0.999926       3.200353       8.687765       0.508573       1.252357      -0.717253      -0.008101       0.009268      -0.008691       0.015069      -0.002440       0.006466      -0.001094      -0.000522      -0.011266      -0.008091       0.000805       0.007286              1.606220       1.874114      -0.248964       0.182498       1.522265      -0.025053       1.422282           0.000000
           44              H      -0.130384      10.010274      12.067747       0.184952       0.796810 0.54928638E+01  0.49830916E+02                                 1.514544                            1.441610      -0.902196       2.489338                    0.998704       3.228050       9.124815       0.475859       1.418823      -0.680559       0.010474      -0.004833      -0.016130       0.019830       0.000363      -0.002320       0.005613       0.003678       0.002515      -0.006887       0.001130       0.005757              1.555351       1.367116      -0.132326      -0.286099       1.417980       0.347565       1.880956          -0.000001
           45              H      -0.794260       9.691668      13.452004       0.154078       0.851014 0.62244038E+01  0.57800951E+02                                 1.529389                            1.493305      -0.788953       2.516279                    0.999374       3.315912       9.241166       0.490951       1.343477      -0.695389       0.001268      -0.009991       0.011994       0.015661       0.003289       0.001659      -0.003697      -0.005507       0.011907      -0.007178       0.000763       0.006415              1.538306       1.300803       0.133482      -0.108590       1.726706      -0.344835       1.587410           0.000000
           46              H      -1.869099      13.170418      15.214117       0.103354       1.160269 0.87846343E+01  0.87374140E+02                                 1.758002                            1.677743      -0.853739       2.461849                    0.998068       3.473844       9.463910       0.512494       1.201595      -0.727663      -0.023458       0.018270       0.029620       0.041969      -0.013303      -0.009488      -0.000045       0.005957      -0.006183      -0.015626      -0.001980       0.017607              1.781498       1.559755      -0.055565      -0.360640       1.573240       0.200184       2.211500           0.000001
           47              H      -2.040009      12.537523      13.788077       0.101758       1.055340 0.81036016E+01  0.78937106E+02                                 1.651834                            1.614835      -0.625397       2.571091                    0.999897       3.333498       8.967467       0.521067       1.206728      -0.727382      -0.024046      -0.004196      -0.029413       0.038222      -0.004182       0.011653      -0.001270       0.002424      -0.006405      -0.012042      -0.001122       0.013164              1.660558       1.702637       0.273960       0.273063       1.668144       0.265161       1.610892           0.000002
           48              H      -0.557153      14.049970      12.919737       0.161009       0.973141 0.70156929E+01  0.66269664E+02                                 1.585940                            1.515388      -1.097655       2.368713                    0.998113       3.275959       8.829141       0.528267       1.227463      -0.720476       0.003528      -0.007978      -0.013482       0.016058       0.002730      -0.001943       0.000227      -0.001615      -0.006953      -0.003799      -0.000368       0.004166              1.600569       1.302501      -0.086497      -0.317104       1.449725       0.064632       2.049481          -0.000000
           49              H      -1.709055      14.818674      13.653648       0.168967       0.921559 0.64851007E+01  0.58973328E+02                                 1.439850                            1.389532      -0.724935       2.550740                    0.999982       2.858005       7.118147       0.603275       1.116482      -0.751408      -0.013516       0.003667      -0.001542       0.014089      -0.000194      -0.000732      -0.002704       0.006069      -0.011081      -0.005471       0.000528       0.004943              1.452517       1.467430      -0.350545       0.062497       1.683593      -0.101425       1.206529          -0.000000
           50              H      -0.312150      14.652733      14.343960       0.151912       1.029704 0.77390972E+01  0.74023237E+02                                 1.588457                            1.549201      -0.770752       2.517331                    0.999903       3.103740       8.093320       0.550645       1.162938      -0.739101       0.006702       0.002430       0.008064       0.010763       0.001616       0.002850      -0.003285      -0.000104      -0.005250      -0.005618       0.002413       0.003205              1.589086       1.467647       0.244758       0.276449       1.684900       0.257612       1.614710           0.000001
           51              H       5.302120       3.155479      12.174927       0.315459       0.576597 0.38205439E+01  0.31303732E+02                                 1.194221                            1.188006      -0.988734       2.562660                    0.999525       2.270099       5.881661       0.539625       1.385297      -0.692266       0.029303      -0.020200      -0.015663       0.038885      -0.007998      -0.008363       0.004858       0.015088      -0.011081      -0.009796      -0.007458       0.017254              1.189947       1.202875      -0.133990      -0.137638       1.220381       0.119585       1.146585           0.000000
           52              H       4.361632       4.246080      12.016882       0.313764       0.522421 0.32755171E+01  0.26644308E+02                                 1.235918                            1.187355      -1.233890       2.411131                    0.998899       2.764854       7.904308       0.466519       1.614034      -0.645826      -0.014030       0.018833      -0.009268       0.025247      -0.005475       0.001173       0.004525       0.004988      -0.015352      -0.008878       0.000129       0.008749              1.267638       1.058024      -0.078690       0.093991       1.391975      -0.302391       1.352914          -0.000001
           53              H       6.054911       4.749195      13.497420       0.098109       1.016040 0.75858380E+01  0.73260482E+02                                 1.652231                            1.593280      -0.706030       2.531932                    0.999387       3.464022       9.521193       0.505392       1.254908      -0.714628       0.026887       0.031260       0.000372       0.041234       0.010116      -0.003028       0.007420      -0.000069      -0.006668      -0.013853       0.001794       0.012059              1.681471       2.036382       0.392450      -0.178451       1.568103      -0.107160       1.439928           0.000001
           54              H       5.488836       3.623629      14.425708       0.102716       1.118155 0.86075456E+01  0.85748969E+02                                 1.755128                            1.692457      -0.909893       2.434755                    0.997431       3.579589       9.975073       0.492685       1.247921      -0.716014       0.004055      -0.016643       0.037468       0.041198      -0.005512       0.005080       0.000852      -0.012371       0.010739      -0.011746       0.004724       0.007021              1.781084       1.480215      -0.085166       0.203122       1.940503      -0.426579       1.922534           0.000001
           55              H       3.556486       4.840514      14.707283       0.156666       0.980931 0.75275408E+01  0.72351675E+02                                 1.609849                            1.587576      -0.717990       2.547942                    0.999983       3.195574       8.681530       0.507532       1.255588      -0.716563      -0.007821      -0.009096       0.008374       0.014630       0.002330      -0.006629      -0.001291      -0.000726      -0.011063      -0.008225       0.000851       0.007374              1.605501       1.873297       0.248683      -0.182135       1.521534      -0.024866       1.421673           0.000000
           56              H       4.809158       5.653442      15.181418       0.185452       0.795925 0.54890089E+01  0.49820264E+02                                 1.517539                            1.444358      -0.916510       2.484087                    0.998514       3.233964       9.163611       0.473486       1.425237      -0.679341       0.010560       0.004871       0.015997       0.019778      -0.000338       0.002242       0.005471       0.003622       0.002934      -0.006704       0.001037       0.005668              1.558493       1.369618       0.132653       0.286731       1.420850       0.348643       1.885013          -0.000001
           57              H       4.145283       5.972047      13.797161       0.153763       0.852528 0.62334538E+01  0.57860220E+02                                 1.526017                            1.490195      -0.781004       2.518387                    0.999439       3.310815       9.201174       0.493931       1.335945      -0.696918       0.001007       0.010229      -0.012157       0.015920      -0.003264      -0.001660      -0.003726      -0.005312       0.011495      -0.007070       0.000730       0.006340              1.534866       1.298299      -0.132955       0.108257       1.722377      -0.343505       1.583922           0.000000
           58              H       3.070430       2.493297      12.035048       0.104324       1.157413 0.87594127E+01  0.87083385E+02                                 1.757298                            1.677090      -0.848458       2.464530                    0.998231       3.469601       9.458240       0.511655       1.204117      -0.727092      -0.022935      -0.018646      -0.029198       0.041548       0.013376       0.009546      -0.000288       0.006235      -0.006005      -0.015865      -0.001768       0.017633              1.780776       1.559219       0.055589       0.360465       1.572670       0.200137       2.210438           0.000001
           59              H       2.899523       3.126193      13.461088       0.101555       1.055600 0.81042296E+01  0.78929818E+02                                 1.650633                            1.613683      -0.624849       2.570829                    0.999890       3.333545       8.961292       0.521940       1.204914      -0.727793      -0.023974       0.004134       0.029196       0.038003       0.004011      -0.011701      -0.001309       0.002396      -0.005791      -0.011986      -0.001161       0.013147              1.659335       1.701395      -0.273620      -0.272796       1.666857       0.264887       1.609754           0.000002
           60              H       4.382373       1.613745      14.329428       0.162287       0.969908 0.69866923E+01  0.65921502E+02                                 1.581748                            1.511747      -1.091560       2.371254                    0.998085       3.268835       8.802404       0.529216       1.226641      -0.720661       0.003601       0.007746       0.012843       0.015424      -0.002765       0.001876       0.000360      -0.001535      -0.007105      -0.003827      -0.000346       0.004173              1.596212       1.299498       0.086105       0.315528       1.446283       0.064199       2.042856          -0.000000
           61              H       3.230468       0.845042      13.595517       0.169048       0.919272 0.64644933E+01  0.58733263E+02                                 1.436737                            1.386748      -0.726496       2.550198                    0.999985       2.854924       7.104951       0.604317       1.115557      -0.751639      -0.013311      -0.003490       0.001079       0.013803       0.000349       0.000484      -0.002899       0.006005      -0.010988      -0.005606       0.000738       0.004868              1.449314       1.463984       0.349045      -0.062294       1.679612      -0.101073       1.204344          -0.000000
           62              H       4.627373       1.010983      12.905205       0.150874       1.030360 0.77426849E+01  0.74035377E+02                                 1.585636                            1.546675      -0.763547       2.518943                    0.999900       3.107534       8.091015       0.552867       1.158611      -0.740098       0.007132      -0.002766      -0.008734       0.011610      -0.001521      -0.002710      -0.003294       0.000031      -0.005068      -0.005472       0.002292       0.003179              1.586198       1.465097      -0.243932      -0.275374       1.681956       0.256668       1.611542           0.000001
           63              H       4.576994       3.528228       3.091872       0.316773       0.576125 0.38185928E+01  0.31297807E+02                                 1.195983                            1.189701      -0.991518       2.562421                    0.999517       2.269117       5.888697       0.537640       1.389964      -0.691373      -0.029078      -0.019617      -0.015711       0.038435       0.008144       0.008235       0.004700       0.015037      -0.011256      -0.009704      -0.007505       0.017209              1.191711       1.204695       0.134300       0.138069       1.222143       0.119901       1.148294           0.000000
           64              H       5.517486       4.618828       2.933827       0.312647       0.524414 0.32883594E+01  0.26750703E+02                                 1.234350                            1.185908      -1.227525       2.412956                    0.999008       2.762366       7.874141       0.469457       1.603815      -0.647439       0.014375       0.019186      -0.009488       0.025782       0.005613      -0.001174       0.004633       0.005302      -0.015456      -0.009069       0.000108       0.008961              1.265985       1.056801       0.078629      -0.093814       1.390152      -0.301824       1.351002          -0.000001
           65              H       3.824210       5.121944       4.414365       0.098224       1.013799 0.75637356E+01  0.72979201E+02                                 1.648547                            1.589991      -0.705871       2.532435                    0.999440       3.457803       9.493498       0.506476       1.253384      -0.714988      -0.027018       0.031121       0.000338       0.041214      -0.010236       0.002995       0.007519      -0.000240      -0.006555      -0.013978       0.001759       0.012219              1.677605       2.031214      -0.390887       0.177642       1.564660      -0.106667       1.436941           0.000001
           66              H       4.390280       3.996378       5.342653       0.102982       1.114785 0.85770499E+01  0.85386243E+02                                 1.753392                            1.690944      -0.912955       2.434368                    0.997430       3.574712       9.964471       0.492158       1.250120      -0.715558      -0.003970      -0.016555       0.037613       0.041287       0.005544      -0.005134       0.000836      -0.012552       0.010795      -0.011860       0.004752       0.007108              1.779265       1.479100       0.084983      -0.202866       1.938332      -0.425614       1.920363           0.000001
           67              H       6.322634       5.213262       5.624228       0.155558       0.983827 0.75530542E+01  0.72635199E+02                                 1.610561                            1.588217      -0.728977       2.541482                    0.999926       3.200352       8.687761       0.508573       1.252357      -0.717253       0.008101      -0.009268       0.008691       0.015069      -0.002440       0.006466      -0.001094      -0.000522      -0.011266      -0.008091       0.000805       0.007286              1.606220       1.874113      -0.248964       0.182498       1.522265      -0.025053       1.422282           0.000000
           68              H       5.069966       6.026190       6.098363       0.184952       0.796810 0.54928606E+01  0.49830883E+02                                 1.514544                            1.441610      -0.902195       2.489338                    0.998704       3.228049       9.124814       0.475858       1.418824      -0.680559      -0.010474       0.004833       0.016130       0.019830       0.000363      -0.002320       0.005612       0.003678       0.002515      -0.006887       0.001130       0.005757              1.555351       1.367116      -0.132326      -0.286099       1.417980       0.347565       1.880956          -0.000001
           69              H       5.733842       6.344796       4.714106       0.154078       0.851014 0.62244074E+01  0.57800991E+02                                 1.529389                            1.493305      -0.788953       2.516279                    0.999374       3.315913       9.241168       0.490952       1.343477      -0.695389      -0.001268       0.009991      -0.011994       0.015661       0.003289       0.001659      -0.003697      -0.005507       0.011907      -0.007178       0.000763       0.006415              1.538307       1.300803       0.133482      -0.108590       1.726707      -0.344835       1.587410           0.000000
           70              H       6.808681       2.866046       2.951993       0.103354       1.160269 0.87846355E+01  0.87374159E+02                                 1.758002                            1.677743      -0.853739       2.461849                    0.998068       3.473844       9.463912       0.512494       1.201596      -0.727663       0.023458      -0.018270      -0.029620       0.041969      -0.013303      -0.009488      -0.000045       0.005957      -0.006183      -0.015626      -0.001980       0.017607              1.781499       1.559756      -0.055565      -0.360640       1.573240       0.200184       2.211500           0.000001
           71              H       6.979591       3.498941       4.378033       0.101758       1.055340 0.81035973E+01  0.78937059E+02                                 1.651834                            1.614835      -0.625397       2.571091                    0.999897       3.333497       8.967466       0.521067       1.206729      -0.727382       0.024046       0.004196       0.029413       0.038222      -0.004182       0.011653      -0.001270       0.002425      -0.006405      -0.012042      -0.001122       0.013164              1.660558       1.702637       0.273960       0.273063       1.668144       0.265161       1.610892           0.000002
           72              H       5.496735       1.986494       5.246373       0.161009       0.973141 0.70156921E+01  0.66269653E+02                                 1.585940                            1.515388      -1.097654       2.368714                    0.998113       3.275959       8.829140       0.528267       1.227463      -0.720476      -0.003528       0.007978       0.013482       0.016058       0.002730      -0.001943       0.000227      -0.001615      -0.006953      -0.003799      -0.000368       0.004166              1.600569       1.302501      -0.086496      -0.317104       1.449725       0.064632       2.049481          -0.000000
           73              H       6.648637       1.217790       4.512462       0.168967       0.921558 0.64850927E+01  0.58973232E+02                                 1.439848                            1.389530      -0.724935       2.550740                    0.999982       2.858004       7.118141       0.603276       1.116481      -0.751408       0.013516      -0.003667       0.001542       0.014089      -0.000194      -0.000732      -0.002704       0.006069      -0.011080      -0.005471       0.000527       0.004943              1.452516       1.467428      -0.350544       0.062497       1.683591      -0.101425       1.206528          -0.000000
           74              H       5.251732       1.383731       3.822150       0.151912       1.029704 0.77390989E+01  0.74023259E+02                                 1.588457                            1.549202      -0.770752       2.517330                    0.999903       3.103740       8.093321       0.550645       1.162939      -0.739101      -0.006702      -0.002430      -0.008064       0.010763       0.001616       0.002850      -0.003285      -0.000104      -0.005250      -0.005618       0.002413       0.003205              1.589086       1.467647       0.244758       0.276449       1.684901       0.257612       1.614710           0.000000
           75              H      -0.362538      12.880985       5.991183       0.315459       0.576597 0.38205451E+01  0.31303747E+02                                 1.194222                            1.188006      -0.988734       2.562660                    0.999525       2.270099       5.881664       0.539624       1.385299      -0.692266      -0.029303       0.020200       0.015663       0.038885      -0.007998      -0.008363       0.004858       0.015088      -0.011081      -0.009796      -0.007458       0.017254              1.189948       1.202876      -0.133990      -0.137638       1.220382       0.119585       1.146586           0.000000
           76              H       0.577950      11.790384       6.149228       0.313764       0.522422 0.32755193E+01  0.26644330E+02                                 1.235918                            1.187355      -1.233890       2.411130                    0.998899       2.764855       7.904311       0.466519       1.614033      -0.645826       0.014030      -0.018833       0.009268       0.025247      -0.005475       0.001174       0.004525       0.004988      -0.015352      -0.008878       0.000129       0.008749              1.267638       1.058024      -0.078690       0.093991       1.391976      -0.302391       1.352914          -0.000001
           77              H      -1.115329      11.287269       4.668690       0.098109       1.016040 0.75858424E+01  0.73260534E+02                                 1.652231                            1.593280      -0.706030       2.531932                    0.999387       3.464023       9.521196       0.505392       1.254908      -0.714628      -0.026887      -0.031260      -0.000372       0.041234       0.010116      -0.003028       0.007420      -0.000069      -0.006668      -0.013853       0.001794       0.012059              1.681471       2.036382       0.392451      -0.178451       1.568103      -0.107160       1.439928           0.000001
           78              H      -0.549254      12.412835       3.740402       0.102716       1.118155 0.86075439E+01  0.85748950E+02                                 1.755128                            1.692457      -0.909893       2.434756                    0.997431       3.579589       9.975074       0.492685       1.247921      -0.716014      -0.004055       0.016643      -0.037468       0.041198      -0.005512       0.005080       0.000852      -0.012371       0.010739      -0.011746       0.004724       0.007021              1.781084       1.480215      -0.085166       0.203122       1.940503      -0.426579       1.922534           0.000001
           79              H       1.383096      11.195950       3.458827       0.156666       0.980931 0.75275422E+01  0.72351691E+02                                 1.609849                            1.587576      -0.717989       2.547942                    0.999983       3.195574       8.681530       0.507532       1.255588      -0.716563       0.007821       0.009096      -0.008374       0.014630       0.002330      -0.006629      -0.001291      -0.000726      -0.011063      -0.008225       0.000851       0.007374              1.605501       1.873298       0.248683      -0.182135       1.521534      -0.024866       1.421673           0.000000
           80              H       0.130424      10.383022       2.984692       0.185453       0.795925 0.54890067E+01  0.49820238E+02                                 1.517539                            1.444357      -0.916510       2.484088                    0.998514       3.233963       9.163607       0.473486       1.425236      -0.679341      -0.010560      -0.004871      -0.015997       0.019778      -0.000338       0.002242       0.005471       0.003622       0.002934      -0.006704       0.001037       0.005668              1.558493       1.369617       0.132653       0.286731       1.420849       0.348642       1.885012          -0.000001
           81              H       0.794299      10.064417       4.368949       0.153763       0.852529 0.62334586E+01  0.57860272E+02                                 1.526018                            1.490195      -0.781005       2.518387                    0.999439       3.310816       9.201176       0.493931       1.335945      -0.696919      -0.001007      -0.010229       0.012157       0.015920      -0.003264      -0.001660      -0.003726      -0.005312       0.011495      -0.007070       0.000730       0.006340              1.534866       1.298299      -0.132955       0.108257       1.722377      -0.343505       1.583922           0.000000
           82              H       1.869152      13.543167       6.131062       0.104324       1.157413 0.87594168E+01  0.87083445E+02                                 1.757299                            1.677091      -0.848460       2.464530                    0.998231       3.469602       9.458247       0.511654       1.204118      -0.727092       0.022935       0.018646       0.029198       0.041548       0.013376       0.009546      -0.000288       0.006235      -0.006005      -0.015865      -0.001768       0.017632              1.780777       1.559220       0.055589       0.360465       1.572671       0.200137       2.210439           0.000001
           83              H       2.040059      12.910271       4.705022       0.101555       1.055600 0.81042296E+01  0.78929818E+02                                 1.650633                            1.613683      -0.624849       2.570829                    0.999890       3.333545       8.961292       0.521940       1.204914      -0.727793       0.023974      -0.004134      -0.029196       0.038003       0.004011      -0.011701      -0.001309       0.002396      -0.005790      -0.011986      -0.001161       0.013148              1.659335       1.701395      -0.273620      -0.272796       1.666857       0.264887       1.609754           0.000002
           84              H       0.557209      14.422719       3.836682       0.162287       0.969907 0.69866909E+01  0.65921488E+02                                 1.581748                            1.511747      -1.091560       2.371254                    0.998085       3.268835       8.802405       0.529216       1.226642      -0.720661      -0.003601      -0.007746      -0.012843       0.015424      -0.002765       0.001876       0.000360      -0.001535      -0.007105      -0.003827      -0.000346       0.004173              1.596213       1.299498       0.086105       0.315528       1.446283       0.064199       2.042856          -0.000000
           85              H       1.709114      15.191422       4.570593       0.169048       0.919272 0.64644918E+01  0.58733242E+02                                 1.436736                            1.386748      -0.726496       2.550198                    0.999985       2.854924       7.104949       0.604317       1.115557      -0.751639       0.013311       0.003489      -0.001079       0.013803       0.000349       0.000484      -0.002899       0.006005      -0.010988      -0.005606       0.000738       0.004868              1.449313       1.463983       0.349045      -0.062294       1.679611      -0.101073       1.204344          -0.000000
           86              H       0.312209      15.025481       5.260905       0.150874       1.030361 0.77426997E+01  0.74035554E+02                                 1.585638                            1.546676      -0.763549       2.518942                    0.999900       3.107537       8.091025       0.552867       1.158611      -0.740098      -0.007132       0.002766       0.008734       0.011610      -0.001521      -0.002710      -0.003294       0.000031      -0.005068      -0.005472       0.002292       0.003179              1.586200       1.465098      -0.243933      -0.275375       1.681958       0.256669       1.611543           0.000001
           87              C      -0.590744      13.965136       0.428720       0.569728      26.105099 0.26138939E+03  0.54599891E+04                                 8.097006                            5.696273      -0.065801       2.023062                    0.999527      22.750278      63.479463       0.629908       0.465506      -1.025735      -0.030529      -0.057733      -0.004278       0.065448      -0.032242      -0.066947       0.028484       0.104806       0.003349      -0.065413      -0.043913       0.109326             10.457939       6.433912       3.012701       1.971684      16.965819      -1.155030       7.974086          -0.000048
           88              C      -0.285477      15.426751       0.202007      -0.016210      39.376311 0.43349520E+03  0.10111404E+05                                10.050746                            6.898185      -0.064609       1.980276                    0.999319      27.292602      76.345840       0.637914       0.411639      -1.074949       0.002577       0.044655      -0.000688       0.044734       0.000516      -0.007799       0.000467       0.013627      -0.017305      -0.009095      -0.003858       0.012953             13.573439       8.110834       4.172899       2.220664      24.259490      -1.767165       8.349991           0.000013
           89              C       0.713302      16.055433       0.921022      -0.137465      36.399972 0.43961207E+03  0.10393696E+05                                 9.568465                            6.998676       0.039902       1.970261                    0.999752      30.195022      87.867412       0.620029       0.417824      -1.060271      -0.011780       0.024557      -0.031471       0.041620      -0.012199       0.009293      -0.010879       0.036710      -0.006574      -0.024112      -0.004007       0.028119             11.835213       7.725945       3.395695       2.269340      19.834616      -0.938581       7.945078          -0.000006
           90              C      -0.991831      15.418053      17.450365      -0.125953      35.543004 0.42848150E+03  0.10068563E+05                                 9.475625                            6.956467       0.025339       1.972873                    0.999683      29.779338      86.469907       0.615452       0.423523      -1.056396       0.006365       0.020380       0.025283       0.033092       0.014677       0.017563       0.015149       0.047914      -0.012623      -0.030931      -0.009495       0.040426             11.746260       7.086802       2.399843       1.985325      20.117063      -1.860122       8.034916          -0.000007
           91              C       0.163024       9.260365      17.517035       0.603156      24.079564 0.26164255E+03  0.55073948E+04                                 7.824812                            5.823849      -0.287795       1.956817                    0.999052      23.025985      66.081350       0.598584       0.486120      -1.007168      -0.063277       0.028832       0.003642       0.069632       0.061121       0.018640       0.062410      -0.049499       0.034331      -0.077821      -0.025486       0.103307              9.447328      12.295767      -3.309320      -0.545466       7.590075      -2.239469       8.456144          -0.000053
           92              C       1.339623       8.405320      17.856559      -0.015560      36.488369 0.43936392E+03  0.10300287E+05                                 9.595086                            6.992807      -0.044361       1.996070                    0.999149      27.200139      76.704409       0.625996       0.417359      -1.069429       0.035380      -0.034393       0.007816       0.049957       0.012480      -0.004810       0.007006      -0.010886      -0.021638      -0.016724      -0.000957       0.017681             11.936479      17.171158      -5.215798       0.173139       8.242371      -2.520754      10.395908           0.000009
           93              C       2.431264       8.366301      16.983496      -0.112344      33.699370 0.43857934E+03  0.10361363E+05                                 9.137847                            7.031284       0.068846       1.993056                    0.999729      29.537267      85.871230       0.613317       0.422720      -1.057374       0.007423      -0.015062       0.023510       0.028891       0.019266       0.005787      -0.002887      -0.015909       0.052223      -0.030409       0.012035       0.018374             10.769902      16.022871      -3.936886      -0.700472       6.916112      -1.690048       9.370722          -0.000003
           94              C       1.385066       8.433766       0.871247      -0.094602      33.503002 0.44234676E+03  0.10501127E+05                                 9.230324                            7.158869      -0.069363       1.960919                    0.999095      29.370558      86.353911       0.593849       0.434467      -1.047313       0.015149      -0.013862      -0.022252       0.030279       0.021422      -0.005879       0.015907       0.003011      -0.016362      -0.029346       0.003486       0.025860             10.802311      14.659383      -3.762091       0.331765       7.302636      -2.528595      10.444914          -0.000003
           95              C      -1.382074       5.579979      16.170018       0.609912      23.729767 0.24660404E+03  0.50874643E+04                                 7.654960                            5.584628       0.048129       2.078916                    0.999705      22.029367      61.510621       0.626016       0.474263      -1.018808      -0.024156      -0.007816       0.060427       0.065544      -0.051503       0.061699      -0.021348       0.060841      -0.146013      -0.077576      -0.032651       0.110227              9.462876       8.014485       1.913443      -4.359289       7.626062       0.475762      12.748082          -0.000043
           96              C      -0.666827       5.699641      14.857153      -0.019501      35.810631 0.42528481E+03  0.98656361E+04                                 9.409994                            6.827598       0.081068       2.033888                    0.999302      26.883967      74.824509       0.642353       0.411043      -1.076096       0.028728       0.003650      -0.035073       0.045483      -0.002201       0.009217      -0.001353       0.002027      -0.011185      -0.010219       0.000133       0.010086             11.928334       9.885977       1.694562      -6.709441       8.552433       0.631376      17.346592           0.000013
           97              C      -0.680660       4.666906      13.940491      -0.126228      33.019466 0.42323080E+03  0.98842751E+04                                 8.900428                            6.848378       0.027840       1.970699                    0.999562      29.527170      84.624530       0.631116       0.415556      -1.064676       0.018963       0.018581      -0.006459       0.027323       0.017684       0.007145      -0.006109      -0.043458      -0.045161      -0.027025      -0.008746       0.035771             10.344675       9.061908       1.280186      -5.048660       8.127652       1.092426      13.844463          -0.000009
           98              C       4.960318      10.896381      14.496374      -0.124186      32.404535 0.42455349E+03  0.99181285E+04                                 8.795073                            6.863966       0.108580       1.999644                    0.999580      29.354480      84.009987       0.630028       0.416149      -1.064809      -0.009693      -0.020718      -0.015741       0.027766      -0.001886      -0.010793       0.020192      -0.048762       0.006181      -0.029695      -0.006693       0.036389             10.147706       9.368742      -1.642009       5.219811       8.214400      -0.194972      12.859975           0.000002
           99              C       5.666671       9.741370      14.800838      -0.021328      37.248793 0.44407068E+03  0.10420113E+05                                 9.709199                            7.006460       0.115049       2.044768                    0.999382      27.093471      76.001822       0.629665       0.414550      -1.073116      -0.034155       0.000176      -0.033366       0.047748       0.006975      -0.008544      -0.005320      -0.008268      -0.017649      -0.012397      -0.002617       0.015015             12.454872      10.495154      -1.420303       7.269193       8.846728       0.116477      18.022733           0.000003
          100              C       5.648887       8.707993      13.891624      -0.109296      32.661190 0.42837300E+03  0.10055572E+05                                 8.940101                            6.945523       0.160954       2.028003                    0.999781      29.088447      84.151674       0.617877       0.422298      -1.058192      -0.017229       0.019797      -0.006993       0.027160      -0.017867      -0.013862      -0.008706      -0.010502      -0.039940      -0.028985       0.003649       0.025336             10.642396       8.303595      -0.730070       4.989950       8.026563       1.166226      15.597030           0.000003
          101              C       0.024712       6.850512      14.547239      -0.100837      33.296394 0.43792655E+03  0.10366556E+05                                 9.160242                            7.101987      -0.059729       1.959318                    0.999511      29.418961      86.275803       0.599078       0.431907      -1.049223       0.004959      -0.020682      -0.016081       0.026663      -0.009049       0.015152       0.010115      -0.003719      -0.002931      -0.023446       0.009343       0.014103             10.856185       9.112532       1.782196      -5.216692       8.373555       0.297433      15.082468          -0.000009
          102              C       6.435265       9.617889      16.084092       0.603820      23.438119 0.24952743E+03  0.51756021E+04                                 7.638214                            5.643267      -0.044775       2.043522                    0.999485      22.406958      63.236850       0.617006       0.478602      -1.014009       0.022991      -0.004923       0.060472       0.064882      -0.005079      -0.077538       0.007022       0.096016      -0.073324      -0.070792      -0.035888       0.106680              9.367203       7.631740       0.271417       4.743621       8.434514      -0.301480      12.035355          -0.000044
          103              C       4.348785       2.444076       8.654335       0.570654      26.101669 0.26135980E+03  0.54593927E+04                                 8.097272                            5.696615      -0.064813       2.023339                    0.999524      22.749151      63.483128       0.629759       0.465614      -1.025642      -0.030580       0.057271       0.005223       0.065134       0.031832       0.066741       0.029705       0.105168       0.002759      -0.066279      -0.043157       0.109436             10.457919       6.433849      -3.011939      -1.971751      16.965272      -1.155772       7.974636          -0.000046
          104              C       4.654047       0.982462       8.881048      -0.017220      39.387988 0.43365213E+03  0.10115928E+05                                10.052546                            6.899366      -0.064891       1.980144                    0.999348      27.297111      76.360456       0.637872       0.411631      -1.074960       0.001603      -0.044533       0.001537       0.044588      -0.000117       0.007972      -0.000054       0.013215      -0.015585      -0.008737      -0.004011       0.012748             13.575583       8.112686      -4.173037      -2.221878      24.261917      -1.767944       8.352146           0.000008
          105              C       5.652822       0.353780       8.162033      -0.135000      36.276712 0.43772419E+03  0.10337829E+05                                 9.547111                            6.983206       0.045429       1.972717                    0.999738      30.132419      87.634787       0.620779       0.417773      -1.060314      -0.011922      -0.024480       0.032430       0.042345       0.011711      -0.010376      -0.011387       0.036356      -0.007766      -0.023949      -0.004752       0.028701             11.807149       7.709571      -3.382270      -2.266308      19.781040      -0.940898       7.930837          -0.000004
          106              C       3.947690       0.245663       9.798800      -0.126810      35.601145 0.42930309E+03  0.10093281E+05                                 9.488308                            6.965086       0.019390       1.971021                    0.999709      29.806526      86.588323       0.614777       0.423760      -1.056187       0.005567      -0.019649      -0.024595       0.031969      -0.015160      -0.017688       0.014763       0.048697      -0.012756      -0.031006      -0.009914       0.040920             11.763396       7.094361      -2.402064      -1.986766      20.150964      -1.866074       8.044862          -0.000002
          107              C       5.102568       6.403351       9.732130       0.603795      24.086796 0.26174279E+03  0.55102145E+04                                 7.827494                            5.825849      -0.291193       1.955788                    0.999139      23.030668      66.106181       0.598325       0.486267      -1.007058      -0.064251      -0.030629      -0.003620       0.071270      -0.061157      -0.018534       0.062542      -0.050449       0.033333      -0.077872      -0.025686       0.103558              9.450483      12.300293       3.310404       0.545906       7.592356      -2.239893       8.458800          -0.000050
          108              C       6.279171       7.258396       9.392606      -0.014595      36.484321 0.43931013E+03  0.10298970E+05                                 9.595659                            6.993304      -0.046303       1.995470                    0.999187      27.197634      76.703451       0.625833       0.417470      -1.069331       0.034865       0.033915      -0.008222       0.049329      -0.011756       0.004468       0.006773      -0.010557      -0.021728      -0.015897      -0.001091       0.016988             11.936887      17.171335       5.214734      -0.172261       8.241771      -2.520809      10.397557           0.000002
          109              C       7.370811       7.297415      10.265669      -0.112627      33.671556 0.43815360E+03  0.10348141E+05                                 9.128094                            7.023542       0.074686       1.994795                    0.999716      29.529227      85.817105       0.614261       0.422199      -1.057766       0.007760       0.015131      -0.023709       0.029176      -0.019331      -0.005770      -0.002702      -0.016055       0.050151      -0.030138       0.012400       0.017738             10.757641      15.997921       3.930257       0.697989       6.909353      -1.691544       9.365649           0.000001
          110              C       6.324616       7.975446       8.211808      -0.095467      33.520466 0.44267185E+03  0.10510761E+05                                 9.234141                            7.161890      -0.070235       1.960658                    0.999067      29.378054      86.383468       0.593675       0.434515      -1.047286       0.015617       0.013868       0.022293       0.030549      -0.020890       0.005957       0.016134       0.002608      -0.015227      -0.029181       0.003887       0.025294             10.806881      14.665015       3.764745      -0.336307       7.306330      -2.531396      10.449298           0.000001
          111              C       3.557484      10.083737      11.079147       0.610622      23.715566 0.24644245E+03  0.50832299E+04                                 7.651050                            5.582423       0.045996       2.078380                    0.999680      22.022408      61.483073       0.626211       0.474200      -1.018856      -0.025450       0.009175      -0.060271       0.066064       0.051015      -0.061229      -0.021799       0.061978      -0.145783      -0.076999      -0.032995       0.109994              9.457062       8.009772      -1.912348       4.355603       7.622643       0.475875      12.738771          -0.000045
          112              C       4.272731       9.964074      12.392012      -0.020631      35.872764 0.42616133E+03  0.98908524E+04                                 9.419248                            6.833808       0.079560       2.032849                    0.999338      26.913608      74.920383       0.642190       0.410944      -1.076184       0.028941      -0.003407       0.035128       0.045642       0.002950      -0.008985      -0.000935       0.004465      -0.009374      -0.009391      -0.001344       0.010735             11.940468       9.895967      -1.697347       6.716887       8.562062       0.632255      17.363375           0.000010
          113              C       4.258902      10.996810      13.308674      -0.125390      32.955915 0.42221016E+03  0.98542200E+04                                 8.886452                            6.837370       0.024788       1.970194                    0.999634      29.499513      84.511071       0.632021       0.415222      -1.064919       0.018678      -0.018701       0.006378       0.027190      -0.017659      -0.006296      -0.006776      -0.043465      -0.041251      -0.026520      -0.008741       0.035260             10.327540       9.048106      -1.282998       5.037982       8.119537       1.086994      13.814977          -0.000003
          114              C       0.020756       4.767335      12.752791      -0.124115      32.346185 0.42359509E+03  0.98892252E+04                                 8.779356                            6.851940       0.112650       2.001095                    0.999608      29.329254      83.884548       0.631229       0.415631      -1.065241      -0.010429       0.021005       0.016634       0.028751       0.002295       0.010604       0.020474      -0.046998       0.006424      -0.028796      -0.007296       0.036092             10.128489       9.347792       1.636708      -5.206094       8.202530      -0.188951      12.835144           0.000009
          115              C       0.727114       5.922345      12.448327      -0.021271      37.259958 0.44423336E+03  0.10424584E+05                                 9.710431                            7.007501       0.111279       2.043443                    0.999375      27.094810      76.000787       0.629669       0.414521      -1.073166      -0.034942      -0.000849       0.033256       0.048245      -0.006966       0.007984      -0.005190      -0.007480      -0.017967      -0.011772      -0.002841       0.014613             12.456518      10.496969       1.421444      -7.270778       8.847715       0.114799      18.024870          -0.000002
          116              C       0.709334       6.955722      13.357541      -0.108178      32.608782 0.42750606E+03  0.10029696E+05                                 8.929816                            6.938303       0.166057       2.029974                    0.999762      29.056482      84.023891       0.618251       0.422275      -1.058253      -0.017007      -0.020410       0.008203       0.027805       0.017553       0.014123      -0.009069      -0.010753      -0.036926      -0.029015       0.004461       0.024554             10.629236       8.294352       0.729862      -4.982800       8.017873       1.163440      15.575484           0.000011
          117              C       4.964266       8.813203      12.701926      -0.099821      33.238769 0.43702054E+03  0.10339467E+05                                 9.146844                            7.091015      -0.053783       1.961429                    0.999528      29.387898      86.153377       0.600017       0.431466      -1.049520       0.006179       0.022101       0.018288       0.029345       0.008988      -0.013988       0.010717      -0.002226      -0.004053      -0.022812       0.009496       0.013315             10.839587       9.096301      -1.778792       5.205946       8.364368       0.301438      15.058093          -0.000005
          118              C       1.495708       6.045827      11.165073       0.604944      23.425271 0.24938244E+03  0.51721429E+04                                 7.636759                            5.642625      -0.040428       2.044568                    0.999489      22.403037      63.234991       0.616842       0.478771      -1.013860       0.023076       0.005725      -0.061107       0.065570       0.004453       0.077357       0.006885       0.094650      -0.071772      -0.070532      -0.035369       0.105901              9.364645       7.629898      -0.270963      -4.741507       8.433048      -0.301999      12.030989          -0.000042
          119              C       5.530326       2.071328      17.737390       0.569728      26.105098 0.26138937E+03  0.54599886E+04                                 8.097006                            5.696273      -0.065801       2.023063                    0.999527      22.750276      63.479456       0.629908       0.465506      -1.025735       0.030529       0.057733       0.004278       0.065448      -0.032242      -0.066947       0.028484       0.104806       0.003349      -0.065413      -0.043913       0.109326             10.457939       6.433912       3.012701       1.971684      16.965819      -1.155029       7.974086          -0.000051
          120              C       5.225059       0.609713      17.964103      -0.016210      39.376308 0.43349518E+03  0.10111403E+05                                10.050746                            6.898185      -0.064608       1.980276                    0.999319      27.292601      76.345837       0.637914       0.411639      -1.074949      -0.002578      -0.044655       0.000688       0.044734       0.000516      -0.007799       0.000467       0.013627      -0.017305      -0.009095      -0.003858       0.012953             13.573438       8.110834       4.172900       2.220664      24.259489      -1.767164       8.349991           0.000004
          121              C       4.226280      -0.018969      17.245088      -0.137465      36.399971 0.43961203E+03  0.10393695E+05                                 9.568465                            6.998676       0.039902       1.970262                    0.999752      30.195022      87.867416       0.620029       0.417824      -1.060271       0.011780      -0.024557       0.031471       0.041620      -0.012200       0.009293      -0.010879       0.036710      -0.006573      -0.024111      -0.004007       0.028119             11.835214       7.725945       3.395695       2.269340      19.834617      -0.938582       7.945078           0.000005
          122              C       5.931413       0.618411       0.715745      -0.125953      35.543003 0.42848151E+03  0.10068563E+05                                 9.475625                            6.956466       0.025339       1.972873                    0.999683      29.779337      86.469899       0.615452       0.423523      -1.056396      -0.006365      -0.020380      -0.025283       0.033092       0.014677       0.017563       0.015149       0.047914      -0.012624      -0.030931      -0.009495       0.040426             11.746259       7.086802       2.399842       1.985325      20.117060      -1.860122       8.034916           0.000003
          123              C       4.776558       6.776099       0.649075       0.603156      24.079567 0.26164258E+03  0.55073956E+04                                 7.824813                            5.823850      -0.287795       1.956817                    0.999052      23.025986      66.081354       0.598584       0.486120      -1.007168       0.063277      -0.028832      -0.003642       0.069632       0.061121       0.018640       0.062410      -0.049499       0.034331      -0.077821      -0.025486       0.103307              9.447330      12.295768      -3.309320      -0.545467       7.590076      -2.239469       8.456144          -0.000058
          124              C       3.599959       7.631144       0.309551      -0.015560      36.488379 0.43936407E+03  0.10300291E+05                                 9.595088                            6.992808      -0.044362       1.996070                    0.999149      27.200144      76.704428       0.625995       0.417359      -1.069429      -0.035380       0.034393      -0.007816       0.049957       0.012480      -0.004810       0.007006      -0.010886      -0.021638      -0.016724      -0.000957       0.017681             11.936481      17.171162      -5.215800       0.173140       8.242373      -2.520755      10.395909           0.000008
          125              C       2.508318       7.670163       1.182614      -0.112343      33.699362 0.43857923E+03  0.10361360E+05                                 9.137845                            7.031282       0.068846       1.993056                    0.999729      29.537262      85.871210       0.613317       0.422720      -1.057374      -0.007423       0.015062      -0.023510       0.028891       0.019266       0.005787      -0.002887      -0.015909       0.052223      -0.030409       0.012035       0.018374             10.769899      16.022867      -3.936885      -0.700472       6.916111      -1.690047       9.370720           0.000002
          126              C       3.554516       7.602698      17.294863      -0.094602      33.503002 0.44234676E+03  0.10501127E+05                                 9.230324                            7.158869      -0.069364       1.960919                    0.999095      29.370558      86.353914       0.593849       0.434467      -1.047313      -0.015150       0.013862       0.022252       0.030279       0.021422      -0.005879       0.015907       0.003011      -0.016362      -0.029346       0.003486       0.025861             10.802311      14.659383      -3.762091       0.331765       7.302636      -2.528596      10.444914           0.000001
          127              C       6.321656      10.456485       1.996092       0.609912      23.729765 0.24660402E+03  0.50874638E+04                                 7.654959                            5.584628       0.048128       2.078915                    0.999705      22.029366      61.510617       0.626016       0.474263      -1.018808       0.024156       0.007816      -0.060427       0.065544      -0.051503       0.061699      -0.021348       0.060841      -0.146014      -0.077576      -0.032651       0.110228              9.462875       8.014484       1.913443      -4.359288       7.626062       0.475762      12.748080          -0.000047
          128              C       5.606409      10.336823       3.308957      -0.019501      35.810616 0.42528461E+03  0.98656305E+04                                 9.409991                            6.827597       0.081068       2.033888                    0.999302      26.883960      74.824483       0.642353       0.411043      -1.076096      -0.028728      -0.003650       0.035073       0.045483      -0.002201       0.009217      -0.001353       0.002027      -0.011185      -0.010219       0.000133       0.010086             11.928330       9.885974       1.694561      -6.709439       8.552431       0.631376      17.346585           0.000016
          129              C       5.620242      11.369558       4.225619      -0.126228      33.019460 0.42323072E+03  0.98842728E+04                                 8.900427                            6.848377       0.027841       1.970699                    0.999562      29.527165      84.624512       0.631116       0.415556      -1.064676      -0.018963      -0.018581       0.006459       0.027323       0.017684       0.007145      -0.006108      -0.043458      -0.045161      -0.027025      -0.008746       0.035771             10.344674       9.061907       1.280186      -5.048660       8.127651       1.092426      13.844462          -0.000006
          130              C      -0.020736       5.140083       3.669736      -0.124186      32.404537 0.42455350E+03  0.99181292E+04                                 8.795074                            6.863966       0.108580       1.999644                    0.999580      29.354482      84.010004       0.630028       0.416149      -1.064809       0.009694       0.020719       0.015741       0.027767      -0.001886      -0.010793       0.020192      -0.048762       0.006182      -0.029695      -0.006693       0.036389             10.147708       9.368743      -1.642009       5.219812       8.214402      -0.194971      12.859978           0.000002
          131              C      -0.727089       6.295094       3.365272      -0.021328      37.248793 0.44407068E+03  0.10420113E+05                                 9.709199                            7.006461       0.115049       2.044768                    0.999382      27.093471      76.001824       0.629665       0.414550      -1.073116       0.034155      -0.000176       0.033366       0.047748       0.006975      -0.008544      -0.005321      -0.008267      -0.017649      -0.012397      -0.002618       0.015015             12.454873      10.495155      -1.420304       7.269194       8.846729       0.116476      18.022734           0.000006
          132              C      -0.709305       7.328471       4.274486      -0.109296      32.661190 0.42837298E+03  0.10055572E+05                                 8.940101                            6.945523       0.160954       2.028003                    0.999781      29.088447      84.151673       0.617877       0.422298      -1.058192       0.017229      -0.019797       0.006993       0.027160      -0.017867      -0.013862      -0.008706      -0.010502      -0.039940      -0.028986       0.003649       0.025336             10.642396       8.303595      -0.730070       4.989950       8.026563       1.166226      15.597030           0.000002
          133              C       4.914870       9.185952       3.618871      -0.100837      33.296398 0.43792663E+03  0.10366558E+05                                 9.160243                            7.101988      -0.059730       1.959317                    0.999511      29.418963      86.275814       0.599078       0.431907      -1.049223      -0.004958       0.020682       0.016081       0.026663      -0.009049       0.015152       0.010115      -0.003718      -0.002932      -0.023446       0.009343       0.014103             10.856187       9.112533       1.782196      -5.216693       8.373556       0.297433      15.082470          -0.000011
          134              C      -1.495683       6.418575       2.082018       0.603820      23.438122 0.24952747E+03  0.51756030E+04                                 7.638214                            5.643267      -0.044775       2.043522                    0.999485      22.406959      63.236852       0.617006       0.478602      -1.014009      -0.022991       0.004923      -0.060472       0.064882      -0.005079      -0.077538       0.007022       0.096016      -0.073324      -0.070792      -0.035888       0.106680              9.367203       7.631740       0.271416       4.743622       8.434514      -0.301481      12.035356          -0.000046
          135              C       0.590797      13.592388       9.511775       0.570654      26.101673 0.26135985E+03  0.54593939E+04                                 8.097273                            5.696616      -0.064813       2.023339                    0.999524      22.749154      63.483140       0.629759       0.465614      -1.025642       0.030580      -0.057271      -0.005223       0.065134       0.031832       0.066741       0.029705       0.105168       0.002759      -0.066279      -0.043157       0.109436             10.457920       6.433849      -3.011939      -1.971751      16.965274      -1.155772       7.974637          -0.000050
          136              C       0.285535      15.054002       9.285062      -0.017220      39.387977 0.43365201E+03  0.10115925E+05                                10.052544                            6.899364      -0.064890       1.980145                    0.999348      27.297107      76.360437       0.637872       0.411631      -1.074960      -0.001603       0.044533      -0.001537       0.044588      -0.000117       0.007972      -0.000054       0.013215      -0.015585      -0.008737      -0.004011       0.012748             13.575580       8.112684      -4.173035      -2.221877      24.261910      -1.767944       8.352144           0.000006
          137              C      -0.713240      15.682684      10.004077      -0.135000      36.276701 0.43772404E+03  0.10337825E+05                                 9.547109                            6.983205       0.045430       1.972717                    0.999738      30.132413      87.634761       0.620779       0.417773      -1.060314       0.011922       0.024480      -0.032430       0.042345       0.011711      -0.010376      -0.011387       0.036356      -0.007766      -0.023949      -0.004752       0.028701             11.807146       7.709569      -3.382269      -2.266308      19.781033      -0.940898       7.930835           0.000001
          138              C       0.991892      15.790801       8.367310      -0.126811      35.601158 0.42930324E+03  0.10093286E+05                                 9.488310                            6.965087       0.019390       1.971021                    0.999709      29.806532      86.588348       0.614777       0.423760      -1.056187      -0.005567       0.019649       0.024595       0.031969      -0.015160      -0.017688       0.014763       0.048697      -0.012756      -0.031006      -0.009914       0.040920             11.763400       7.094363      -2.402065      -1.986767      20.150972      -1.866074       8.044864           0.000002
          139              C      -0.162986       9.633113       8.433980       0.603795      24.086801 0.26174284E+03  0.55102162E+04                                 7.827496                            5.825850      -0.291194       1.955787                    0.999139      23.030673      66.106206       0.598325       0.486267      -1.007058       0.064251       0.030629       0.003620       0.071270      -0.061157      -0.018534       0.062542      -0.050449       0.033333      -0.077872      -0.025686       0.103558              9.450485      12.300297       3.310405       0.545906       7.592358      -2.239893       8.458802          -0.000051
          140              C      -1.339589       8.778068       8.773504      -0.014595      36.484328 0.43931020E+03  0.10298973E+05                                 9.595660                            6.993305      -0.046304       1.995470                    0.999187      27.197637      76.703467       0.625833       0.417470      -1.069331      -0.034866      -0.033915       0.008222       0.049330      -0.011756       0.004468       0.006773      -0.010557      -0.021728      -0.015897      -0.001091       0.016988             11.936890      17.171339       5.214735      -0.172261       8.241772      -2.520810      10.397559           0.000006
          141              C      -2.431229       8.739049       7.900441      -0.112627      33.671569 0.43815379E+03  0.10348147E+05                                 9.128097                            7.023544       0.074685       1.994794                    0.999716      29.529235      85.817136       0.614261       0.422199      -1.057766      -0.007760      -0.015131       0.023709       0.029176      -0.019332      -0.005770      -0.002702      -0.016055       0.050151      -0.030138       0.012400       0.017738             10.757644      15.997927       3.930259       0.697989       6.909354      -1.691544       9.365651          -0.000001
          142              C      -1.385034       8.061018       9.954302      -0.095467      33.520466 0.44267186E+03  0.10510762E+05                                 9.234142                            7.161891      -0.070236       1.960658                    0.999067      29.378054      86.383474       0.593675       0.434515      -1.047286      -0.015617      -0.013868      -0.022293       0.030549      -0.020890       0.005957       0.016134       0.002608      -0.015227      -0.029181       0.003886       0.025295             10.806882      14.665015       3.764745      -0.336307       7.306331      -2.531397      10.449299          -0.000001
          143              C       1.382098       5.952727       7.086963       0.610622      23.715565 0.24644243E+03  0.50832297E+04                                 7.651050                            5.582423       0.045996       2.078380                    0.999680      22.022408      61.483077       0.626211       0.474200      -1.018855       0.025450      -0.009175       0.060271       0.066064       0.051015      -0.061229      -0.021799       0.061978      -0.145783      -0.076999      -0.032995       0.109994              9.457063       8.009772      -1.912348       4.355604       7.622644       0.475876      12.738773          -0.000042
          144              C       0.666851       6.072390       5.774098      -0.020631      35.872772 0.42616142E+03  0.98908551E+04                                 9.419250                            6.833808       0.079560       2.032849                    0.999338      26.913612      74.920398       0.642190       0.410944      -1.076184      -0.028941       0.003407      -0.035129       0.045642       0.002950      -0.008985      -0.000935       0.004465      -0.009373      -0.009391      -0.001344       0.010735             11.940470       9.895968      -1.697347       6.716888       8.562063       0.632256      17.363378           0.000007
          145              C       0.680680       5.039654       4.857436      -0.125390      32.955931 0.42221037E+03  0.98542265E+04                                 8.886456                            6.837373       0.024787       1.970194                    0.999634      29.499522      84.511117       0.632021       0.415222      -1.064919      -0.018678       0.018702      -0.006378       0.027190      -0.017659      -0.006296      -0.006777      -0.043464      -0.041250      -0.026520      -0.008740       0.035260             10.327545       9.048110      -1.282999       5.037986       8.119541       1.086994      13.814984          -0.000003
          146              C       4.918826      11.269129       5.413319      -0.124114      32.346181 0.42359502E+03  0.98892235E+04                                 8.779355                            6.851940       0.112649       2.001095                    0.999608      29.329253      83.884547       0.631229       0.415631      -1.065241       0.010429      -0.021005      -0.016634       0.028751       0.002296       0.010604       0.020474      -0.046998       0.006424      -0.028796      -0.007296       0.036092             10.128488       9.347791       1.636708      -5.206093       8.202530      -0.188950      12.835142           0.000006
          147              C       4.212468      10.114119       5.717783      -0.021271      37.259962 0.44423342E+03  0.10424585E+05                                 9.710431                            7.007502       0.111279       2.043443                    0.999375      27.094812      76.000795       0.629669       0.414521      -1.073166       0.034942       0.000849      -0.033256       0.048245      -0.006966       0.007984      -0.005190      -0.007480      -0.017967      -0.011772      -0.002841       0.014613             12.456519      10.496970       1.421444      -7.270778       8.847716       0.114800      18.024871          -0.000001
          148              C       4.230248       9.080742       4.808569      -0.108178      32.608775 0.42750594E+03  0.10029693E+05                                 8.929815                            6.938302       0.166056       2.029974                    0.999762      29.056479      84.023883       0.618251       0.422275      -1.058253       0.017007       0.020410      -0.008204       0.027805       0.017553       0.014123      -0.009069      -0.010753      -0.036926      -0.029015       0.004461       0.024554             10.629235       8.294351       0.729862      -4.982799       8.017873       1.163440      15.575481           0.000011
          149              C      -0.024684       7.223261       5.464184      -0.099821      33.238778 0.43702069E+03  0.10339471E+05                                 9.146845                            7.091016      -0.053783       1.961429                    0.999528      29.387904      86.153396       0.600017       0.431466      -1.049520      -0.006179      -0.022101      -0.018288       0.029345       0.008988      -0.013988       0.010717      -0.002226      -0.004052      -0.022812       0.009496       0.013315             10.839588       9.096302      -1.778792       5.205946       8.364369       0.301439      15.058094          -0.000003
          150              C       3.443874       9.990637       7.001037       0.604944      23.425273 0.24938246E+03  0.51721435E+04                                 7.636760                            5.642625      -0.040428       2.044568                    0.999489      22.403039      63.234998       0.616842       0.478771      -1.013860      -0.023076      -0.005725       0.061107       0.065570       0.004453       0.077357       0.006885       0.094650      -0.071772      -0.070532      -0.035369       0.105901              9.364645       7.629899      -0.270963      -4.741507       8.433048      -0.301999      12.030989          -0.000041
          151              C       0.303311      11.368895      13.475620       0.017122      20.889629 0.32210600E+03  0.70667353E+04                                 6.755702                            6.081407       0.047959       2.063585                    0.998286      25.596389      72.449592       0.648404       0.430567      -1.049223      -0.117627      -0.030821       0.034215       0.126320      -0.025636      -0.039564       0.068931      -0.019245       0.128790      -0.058709      -0.047221       0.105930              7.104767       6.379013      -0.248338      -0.405440       7.321065       1.291000       7.614223          -0.000007
          152              C      -0.576919      10.389189      12.828907      -0.467358      23.986434 0.40772939E+03  0.94141260E+04                                 6.956939                            6.457196       0.433621       2.124451                    0.996802      30.294511      85.741643       0.691753       0.383484      -1.088545       0.061613       0.060168       0.025420       0.089792       0.033341       0.025471       0.017598      -0.011720      -0.017318      -0.034968      -0.017334       0.052303              7.168013       6.512970       0.707116       0.265868       7.464721       1.171113       7.526350          -0.000009
          153              C      -1.408734      12.972561      14.383926       0.021922      20.600322 0.31146856E+03  0.67624593E+04                                 6.651397                            5.941841       0.100261       2.082727                    0.998730      25.228522      70.566503       0.663677       0.425069      -1.054743       0.113675       0.021401      -0.031010       0.119757      -0.074181       0.016824      -0.030288       0.002346      -0.147963      -0.063161      -0.042831       0.105992              7.046297       5.834421      -0.202574      -0.313618       9.073939      -0.658032       6.230530          -0.000009
          154              C      -0.957257      14.232165      13.771728      -0.483356      24.727366 0.39008363E+03  0.88857421E+04                                 7.077481                            6.295097       0.534842       2.144195                    0.998642      30.329443      84.579719       0.705816       0.380959      -1.093030      -0.037136      -0.076608       0.030183       0.090327       0.022066      -0.001157      -0.024905      -0.017737      -0.066685      -0.035890      -0.006379       0.042269              7.484070       5.224095       0.298552      -0.313571      10.201797      -1.079581       7.026318          -0.000008
          155              C       5.242848       4.294820      13.773545       0.018139      20.855018 0.32136395E+03  0.70467866E+04                                 6.749508                            6.075037       0.045659       2.063313                    0.998225      25.573123      72.378166       0.648605       0.430657      -1.049109      -0.118276       0.031390      -0.033579       0.126894       0.025504       0.038947       0.069271      -0.019375       0.129139      -0.058951      -0.046964       0.105915              7.098546       6.374300       0.249303       0.404167       7.314129       1.287742       7.607209          -0.000007
          156              C       4.362622       5.274527      14.420258      -0.469653      24.028944 0.40872377E+03  0.94426711E+04                                 6.964467                            6.464417       0.435071       2.124416                    0.996761      30.330908      85.865221       0.691482       0.383407      -1.088619       0.061712      -0.058845      -0.026070       0.089167      -0.033933      -0.025849       0.017175      -0.012833      -0.016474      -0.036098      -0.016608       0.052706              7.175915       6.520190      -0.708134      -0.266388       7.471544       1.176090       7.536010          -0.000009
          157              C       3.530796       2.691155      12.865239       0.020739      20.596672 0.31139967E+03  0.67601775E+04                                 6.649006                            5.939544       0.095869       2.081564                    0.998795      25.222845      70.532475       0.664120       0.424834      -1.054953       0.113451      -0.021163       0.031979       0.119757       0.072938      -0.017772      -0.030563       0.002892      -0.149101      -0.062886      -0.042439       0.105325              7.043814       5.832354       0.203196       0.313464       9.071185      -0.657262       6.227905          -0.000008
          158              C       3.982269       1.431550      13.477437      -0.483881      24.752998 0.39068272E+03  0.89033483E+04                                 7.087697                            6.305207       0.531160       2.143148                    0.998644      30.343097      84.653530       0.704322       0.381598      -1.092506      -0.037681       0.075820      -0.031085       0.090193      -0.022574      -0.000192      -0.024986      -0.017788      -0.070493      -0.037381      -0.005375       0.042756              7.494980       5.229137      -0.300504       0.314116      10.221889      -1.084146       7.033914          -0.000008
          159              C       4.636271       4.667569       4.690490       0.017122      20.889629 0.32210601E+03  0.70667357E+04                                 6.755702                            6.081407       0.047958       2.063585                    0.998286      25.596389      72.449594       0.648404       0.430567      -1.049223       0.117627       0.030821      -0.034215       0.126320      -0.025636      -0.039564       0.068931      -0.019245       0.128790      -0.058709      -0.047221       0.105930              7.104767       6.379014      -0.248338      -0.405440       7.321066       1.291000       7.614223          -0.000007
          160              C       5.516501       5.647275       5.337203      -0.467358      23.986433 0.40772938E+03  0.94141258E+04                                 6.956939                            6.457196       0.433621       2.124451                    0.996802      30.294510      85.741638       0.691753       0.383484      -1.088545      -0.061613      -0.060168      -0.025420       0.089792       0.033341       0.025471       0.017598      -0.011720      -0.017318      -0.034968      -0.017334       0.052303              7.168013       6.512969       0.707116       0.265868       7.464721       1.171113       7.526350          -0.000009
          161              C       6.348316       3.063903       3.782184       0.021922      20.600323 0.31146859E+03  0.67624600E+04                                 6.651397                            5.941841       0.100261       2.082727                    0.998730      25.228523      70.566507       0.663677       0.425069      -1.054743      -0.113675      -0.021401       0.031010       0.119757      -0.074181       0.016824      -0.030288       0.002346      -0.147963      -0.063161      -0.042831       0.105992              7.046297       5.834421      -0.202574      -0.313618       9.073939      -0.658032       6.230530          -0.000009
          162              C       5.896839       1.804299       4.394382      -0.483356      24.727363 0.39008357E+03  0.88857404E+04                                 7.077480                            6.295097       0.534843       2.144195                    0.998642      30.329439      84.579704       0.705816       0.380959      -1.093030       0.037136       0.076608      -0.030183       0.090327       0.022066      -0.001157      -0.024905      -0.017737      -0.066685      -0.035890      -0.006379       0.042269              7.484070       5.224094       0.298553      -0.313571      10.201797      -1.079581       7.026317          -0.000007
          163              C      -0.303266      11.741644       4.392565       0.018139      20.855022 0.32136404E+03  0.70467892E+04                                 6.749509                            6.075038       0.045658       2.063313                    0.998225      25.573128      72.378187       0.648605       0.430658      -1.049109       0.118276      -0.031390       0.033579       0.126894       0.025504       0.038947       0.069271      -0.019375       0.129139      -0.058951      -0.046964       0.105915              7.098548       6.374302       0.249303       0.404167       7.314130       1.287742       7.607211          -0.000008
          164              C       0.576960      10.761937       3.745852      -0.469653      24.028940 0.40872367E+03  0.94426684E+04                                 6.964466                            6.464417       0.435071       2.124416                    0.996761      30.330905      85.865211       0.691482       0.383407      -1.088619      -0.061712       0.058845       0.026070       0.089167      -0.033933      -0.025850       0.017175      -0.012833      -0.016474      -0.036098      -0.016608       0.052706              7.175914       6.520189      -0.708134      -0.266388       7.471544       1.176090       7.536009          -0.000008
          165              C       1.408786      13.345309       5.300871       0.020739      20.596680 0.31139983E+03  0.67601821E+04                                 6.649008                            5.939546       0.095867       2.081563                    0.998795      25.222854      70.532515       0.664120       0.424834      -1.054953      -0.113451       0.021163      -0.031980       0.119757       0.072938      -0.017772      -0.030563       0.002891      -0.149101      -0.062886      -0.042439       0.105325              7.043817       5.832356       0.203197       0.313464       9.071188      -0.657263       6.227907          -0.000009
          166              C       0.957313      14.604914       4.688673      -0.483880      24.753000 0.39068277E+03  0.89033500E+04                                 7.087698                            6.305208       0.531158       2.143147                    0.998644      30.343100      84.653552       0.704322       0.381598      -1.092506       0.037681      -0.075820       0.031086       0.090193      -0.022574      -0.000192      -0.024986      -0.017788      -0.070493      -0.037381      -0.005375       0.042756              7.494982       5.229138      -0.300505       0.314116      10.221892      -1.084146       7.033915          -0.000008
          167              O      -1.438371      12.695750      17.792251      -0.588805      38.787984 0.53306711E+03  0.12789312E+05                                 9.131322                            7.085486       0.384353       2.168805                    0.996388      27.922444      73.359795       0.722857       0.353174      -1.143487       0.011022       0.012745       0.042067       0.045316       0.042002       0.009407       0.044130       0.043354      -0.024215      -0.065219      -0.000987       0.066206             11.223687       8.637071       5.456416       2.481828      16.118393       2.681414       8.915597           0.000023
          168              O      -0.059249      13.350032       1.341749      -0.564805      31.009860 0.45634767E+03  0.10511569E+05                                 7.715076                            6.523970       1.052946       2.383963                    0.998896      27.245479      69.705505       0.760283       0.349751      -1.148446      -0.015589       0.000713      -0.025656       0.030029      -0.063667      -0.033832      -0.037243       0.062725       0.117270      -0.107309       0.044809       0.062500              8.535583       5.663325      -0.658647       2.109200       9.815059      -3.473706      10.128364           0.000028
          169              O      -0.843656       9.975768       0.166038      -0.609522      44.353607 0.71372843E+03  0.18475190E+05                                10.072740                            8.349988      -0.219739       1.963477                    0.994284      29.511931      81.330490       0.645922       0.366328      -1.129687       0.040763      -0.010645      -0.009444       0.043175       0.007757      -0.049116       0.025554       0.022443       0.006764      -0.056539      -0.001018       0.057557             11.889498      16.917165      -1.512924      -4.315825       8.958123       0.079549       9.793208           0.000024
          170              O       0.199578       9.992829      16.524984      -0.580979      34.077983 0.51531982E+03  0.12231423E+05                                 8.273921                            6.980502       0.790989       2.304576                    0.996619      27.517993      71.377072       0.727743       0.354591      -1.144947      -0.000621      -0.029288       0.023698       0.037680       0.048686       0.041200      -0.000603      -0.117406       0.132163      -0.108326       0.041171       0.067156              9.187090       6.525572      -1.250643       0.462368       9.257774      -4.516116      11.777925           0.000031
          171              O       7.828209       4.528247      16.378746      -0.553571      32.523564 0.47546019E+03  0.11081702E+05                                 8.029880                            6.676181       0.543826       2.234961                    0.997350      27.014688      69.872852       0.747550       0.351539      -1.145226       0.014750       0.024652       0.006930       0.029552       0.012350       0.005209      -0.052014       0.018341      -0.126065      -0.074794       0.027499       0.047295              9.204913       9.236438       3.686267      -3.503959       8.951138      -2.170448       9.427164           0.000022
          172              O      -1.236850       6.511529      16.992398      -0.571972      39.823128 0.60830375E+03  0.15120612E+05                                 9.371173                            7.737929       0.029385       2.060135                    0.994185      28.244711      76.130730       0.667570       0.369114      -1.128209       0.017427      -0.020847      -0.016311       0.031692      -0.039929       0.060388       0.029224      -0.006677      -0.039989      -0.089553       0.029791       0.059762             10.778710       8.304128      -0.232288      -2.018213       9.960645       4.768642      14.071357           0.000021
          173              O      -3.171169      10.692103      16.685209      -0.567983      35.097542 0.51946034E+03  0.12397490E+05                                 8.520632                            7.033793       0.318224       2.153169                    0.996693      27.659140      72.763116       0.718566       0.357156      -1.138913      -0.020245      -0.023398       0.008569       0.032106       0.037452      -0.021359       0.061241       0.007881      -0.047568      -0.085178       0.023303       0.061875              9.875187       8.731982       3.057539       4.059618       9.622825       3.452314      11.270754           0.000021
          174              O       6.740527       8.464311      16.435425      -0.556986      40.105411 0.60943008E+03  0.15128959E+05                                 9.365356                            7.698256       0.137937       2.096576                    0.996031      27.926612      74.793144       0.676595       0.364663      -1.133629      -0.001669       0.018776      -0.009756       0.021224      -0.020769      -0.052805      -0.034758       0.011059      -0.120683      -0.085838       0.030834       0.055004             10.792804       8.453186      -2.222750       2.896103      11.628762      -4.640140      12.296463           0.000023
          175              O       3.501159       2.967966       9.456914      -0.589576      38.780813 0.53298050E+03  0.12786238E+05                                 9.128765                            7.083700       0.380429       2.167681                    0.996513      27.924530      73.353501       0.723160       0.353053      -1.143627       0.010565      -0.012148      -0.041684       0.044685      -0.041319      -0.009058       0.043430       0.042345      -0.024068      -0.064158      -0.000858       0.065016             11.220226       8.634560      -5.454334      -2.481083      16.112954       2.680494       8.913163           0.000024
          176              O       4.880282       3.059180       7.741306      -0.564907      31.038599 0.45688184E+03  0.10527151E+05                                 7.720303                            6.528161       1.055818       2.384649                    0.998891      27.257497      69.751431       0.759959       0.349791      -1.148392      -0.015834      -0.000309       0.025661       0.030154       0.063955       0.033615      -0.037111       0.063881       0.116131      -0.107487       0.045007       0.062480              8.541464       5.666926       0.658913      -2.110986       9.821966      -3.475887      10.135499           0.000026
          177              O       4.095888       6.433445       8.917017      -0.610435      44.378413 0.71423782E+03  0.18490620E+05                                10.073302                            8.350492      -0.222445       1.962337                    0.994095      29.525838      81.358607       0.646227       0.366111      -1.129919       0.040031       0.011435       0.008779       0.042548      -0.006787       0.048503       0.026403       0.022233       0.007166      -0.056104      -0.001322       0.057426             11.890000      16.918655       1.513241       4.316163       8.958507       0.080007       9.792839           0.000023
          178              O       5.139119       5.670887      10.724181      -0.581755      34.050964 0.51484870E+03  0.12216634E+05                                 8.266985                            6.974903       0.792689       2.305180                    0.996723      27.515053      71.343407       0.728461       0.354346      -1.145221      -0.000799       0.029156      -0.022784       0.037011      -0.048872      -0.040991       0.000097      -0.116520       0.129800      -0.107578       0.040105       0.067473              9.179031       6.519513       1.249010      -0.461833       9.250217      -4.511634      11.767365           0.000031
          179              O       2.888671      11.135469      10.870419      -0.554594      32.554827 0.47601873E+03  0.11098083E+05                                 8.035219                            6.680312       0.537840       2.232802                    0.997441      27.029246      69.923284       0.747277       0.351561      -1.145197       0.014772      -0.023540      -0.006987       0.028656      -0.012281      -0.005193      -0.052112       0.020026      -0.126300      -0.075138       0.028149       0.046989              9.211443       9.243043      -3.689152       3.507801       8.956814      -2.172194       9.434470           0.000024
          180              O       3.702705       9.152187      10.256767      -0.571202      39.807082 0.60799510E+03  0.15111064E+05                                 9.368888                            7.736432       0.027728       2.059954                    0.994316      28.236097      76.103471       0.667573       0.369158      -1.128172       0.017190       0.020740       0.015870       0.031265       0.040171      -0.059750       0.029399      -0.006066      -0.040000      -0.089218       0.029753       0.059465             10.775628       8.301775       0.232542       2.017534       9.958312       4.767487      14.066796           0.000020
          181              O       1.768369       4.971613      10.563956      -0.568259      35.102785 0.51958601E+03  0.12401248E+05                                 8.521258                            7.034639       0.316622       2.152641                    0.996750      27.662545      72.774459       0.718523       0.357156      -1.138912      -0.020166       0.023304      -0.008829       0.032058      -0.037202       0.020782       0.061165       0.007921      -0.046537      -0.084632       0.022788       0.061844              9.875233       8.731750      -3.057404      -4.058884       9.624192       3.452056      11.269757           0.000021
          182              O       1.800975       7.199404      10.813740      -0.558000      40.180947 0.61081231E+03  0.15173208E+05                                 9.380155                            7.709471       0.131965       2.094273                    0.995950      27.952223      74.907944       0.675715       0.364899      -1.133346      -0.001388      -0.018015       0.009836       0.020572       0.020336       0.053208      -0.034907       0.011485      -0.119002      -0.085793       0.030410       0.055383             10.810911       8.467060       2.227418      -2.902706      11.646862      -4.649495      12.318811           0.000020
          183              O       6.377953       3.340714       0.373859      -0.588804      38.787963 0.53306677E+03  0.12789301E+05                                 9.131319                            7.085484       0.384352       2.168805                    0.996388      27.922435      73.359764       0.722857       0.353174      -1.143487      -0.011022      -0.012745      -0.042067       0.045316       0.042002       0.009407       0.044130       0.043354      -0.024215      -0.065219      -0.000987       0.066206             11.223682       8.637068       5.456413       2.481827      16.118385       2.681413       8.915594           0.000023
          184              O       4.998831       2.686432      16.824361      -0.564804      31.009851 0.45634752E+03  0.10511565E+05                                 7.715075                            6.523969       1.052946       2.383964                    0.998896      27.245474      69.705490       0.760283       0.349751      -1.148446       0.015589      -0.000713       0.025656       0.030029      -0.063667      -0.033832      -0.037243       0.062725       0.117269      -0.107309       0.044809       0.062500              8.535581       5.663324      -0.658646       2.109200       9.815057      -3.473705      10.128362           0.000030
          185              O       5.783238       6.060696      18.000072      -0.609521      44.353586 0.71372799E+03  0.18475175E+05                                10.072736                            8.349985      -0.219738       1.963477                    0.994284      29.511923      81.330456       0.645922       0.366328      -1.129687      -0.040763       0.010645       0.009444       0.043175       0.007757      -0.049116       0.025554       0.022443       0.006763      -0.056539      -0.001017       0.057557             11.889494      16.917159      -1.512922      -4.315824       8.958118       0.079549       9.793204           0.000026
          186              O       4.740004       6.043635       1.641126      -0.580979      34.077981 0.51531978E+03  0.12231422E+05                                 8.273921                            6.980502       0.790989       2.304576                    0.996619      27.517991      71.377067       0.727743       0.354591      -1.144947       0.000621       0.029288      -0.023698       0.037680       0.048686       0.041200      -0.000603      -0.117406       0.132163      -0.108326       0.041171       0.067156              9.187090       6.525572      -1.250643       0.462368       9.257774      -4.516116      11.777925           0.000034
          187              O      -2.888627      11.508217       1.787364      -0.553571      32.523570 0.47546028E+03  0.11081705E+05                                 8.029880                            6.676181       0.543827       2.234961                    0.997350      27.014693      69.872864       0.747550       0.351539      -1.145226      -0.014750      -0.024652      -0.006930       0.029552       0.012350       0.005209      -0.052014       0.018341      -0.126065      -0.074794       0.027499       0.047295              9.204914       9.236439       3.686267      -3.503959       8.951138      -2.170448       9.427164           0.000024
          188              O       6.176432       9.524935       1.173712      -0.571972      39.823130 0.60830383E+03  0.15120615E+05                                 9.371173                            7.737929       0.029386       2.060135                    0.994185      28.244713      76.130732       0.667570       0.369114      -1.128209      -0.017427       0.020848       0.016311       0.031692      -0.039929       0.060388       0.029224      -0.006677      -0.039989      -0.089553       0.029791       0.059762             10.778709       8.304127      -0.232287      -2.018211       9.960646       4.768641      14.071354           0.000022
          189              O       8.110751       5.344361       1.480901      -0.567983      35.097525 0.51946005E+03  0.12397481E+05                                 8.520629                            7.033791       0.318224       2.153169                    0.996693      27.659132      72.763088       0.718566       0.357156      -1.138913       0.020245       0.023398      -0.008569       0.032106       0.037452      -0.021359       0.061241       0.007881      -0.047568      -0.085178       0.023303       0.061875              9.875183       8.731979       3.057537       4.059616       9.622822       3.452312      11.270750           0.000023
          190              O      -1.800945       7.572153       1.730685      -0.556986      40.105406 0.60942999E+03  0.15128956E+05                                 9.365355                            7.698255       0.137937       2.096576                    0.996031      27.926611      74.793140       0.676595       0.364663      -1.133629       0.001669      -0.018775       0.009756       0.021224      -0.020770      -0.052805      -0.034758       0.011059      -0.120683      -0.085838       0.030834       0.055004             10.792803       8.453186      -2.222749       2.896103      11.628759      -4.640139      12.296464           0.000022
          191              O       1.438423      13.068498       8.709196      -0.589576      38.780826 0.53298070E+03  0.12786245E+05                                 9.128768                            7.083702       0.380428       2.167681                    0.996513      27.924532      73.353515       0.723160       0.353053      -1.143627      -0.010565       0.012148       0.041684       0.044685      -0.041319      -0.009058       0.043430       0.042345      -0.024068      -0.064158      -0.000858       0.065016             11.220230       8.634563      -5.454336      -2.481084      16.112960       2.680495       8.913166           0.000025
          192              O       0.059300      12.977284      10.424804      -0.564906      31.038604 0.45688193E+03  0.10527154E+05                                 7.720304                            6.528162       1.055818       2.384649                    0.998891      27.257499      69.751440       0.759959       0.349791      -1.148392       0.015834       0.000310      -0.025661       0.030154       0.063954       0.033615      -0.037111       0.063881       0.116131      -0.107487       0.045007       0.062480              8.541465       5.666927       0.658913      -2.110987       9.821967      -3.475887      10.135501           0.000027
          193              O       0.843694       9.603019       9.249093      -0.610435      44.378422 0.71423799E+03  0.18490626E+05                                10.073304                            8.350493      -0.222446       1.962337                    0.994095      29.525841      81.358623       0.646227       0.366111      -1.129919      -0.040031      -0.011435      -0.008779       0.042548      -0.006787       0.048503       0.026403       0.022233       0.007166      -0.056104      -0.001322       0.057426             11.890003      16.918659       1.513241       4.316164       8.958509       0.080007       9.792841           0.000023
          194              O      -0.199537      10.365577       7.441929      -0.581755      34.050982 0.51484903E+03  0.12216644E+05                                 8.266988                            6.974905       0.792689       2.305180                    0.996723      27.515060      71.343434       0.728461       0.354346      -1.145221       0.000799      -0.029156       0.022784       0.037011      -0.048872      -0.040991       0.000097      -0.116520       0.129801      -0.107577       0.040105       0.067473              9.179035       6.519515       1.249011      -0.461834       9.250221      -4.511636      11.767369           0.000031
          195              O       2.050911       4.900995       7.295691      -0.554594      32.554830 0.47601876E+03  0.11098084E+05                                 8.035219                            6.680312       0.537840       2.232802                    0.997441      27.029247      69.923286       0.747277       0.351561      -1.145197      -0.014772       0.023540       0.006987       0.028656      -0.012281      -0.005193      -0.052112       0.020026      -0.126299      -0.075138       0.028149       0.046989              9.211443       9.243043      -3.689152       3.507801       8.956815      -2.172194       9.434470           0.000022
          196              O       1.236877       6.884277       7.909343      -0.571202      39.807094 0.60799530E+03  0.15111071E+05                                 9.368890                            7.736434       0.027728       2.059954                    0.994316      28.236101      76.103487       0.667573       0.369158      -1.128172      -0.017190      -0.020740      -0.015870       0.031265       0.040171      -0.059750       0.029399      -0.006066      -0.040000      -0.089218       0.029753       0.059465             10.775630       8.301776       0.232543       2.017535       9.958315       4.767488      14.066799           0.000019
          197              O       3.171213      11.064851       7.602154      -0.568259      35.102795 0.51958619E+03  0.12401253E+05                                 8.521261                            7.034641       0.316622       2.152641                    0.996750      27.662547      72.774471       0.718523       0.357156      -1.138912       0.020166      -0.023304       0.008829       0.032058      -0.037202       0.020782       0.061165       0.007921      -0.046537      -0.084632       0.022788       0.061844              9.875236       8.731752      -3.057405      -4.058886       9.624195       3.452057      11.269760           0.000021
          198              O       3.138607       8.837060       7.352370      -0.558000      40.180952 0.61081240E+03  0.15173211E+05                                 9.380157                            7.709472       0.131964       2.094272                    0.995950      27.952224      74.907952       0.675715       0.364899      -1.133346       0.001388       0.018015      -0.009836       0.020572       0.020336       0.053208      -0.034908       0.011485      -0.119002      -0.085793       0.030410       0.055383             10.810912       8.467062       2.227419      -2.902706      11.646864      -4.649495      12.318812           0.000019
          199              N      -0.288446      12.047955      14.660051      -0.238644      21.967966 0.34337768E+03  0.75697932E+04                                 6.765908                            6.097274      -0.413013       1.960559                    0.992751      25.017391      68.438165       0.684327       0.406004      -1.076705      -0.042075       0.019716      -0.117087       0.125970      -0.022876       0.008996       0.027816       0.009191      -0.046562      -0.043538       0.009196       0.034342              7.182503       5.910731      -1.605918      -0.638665       8.150405       0.478448       7.486373           0.000008
          200              N       4.651088       3.615761      12.589114      -0.237484      21.955752 0.34319388E+03  0.75661026E+04                                 6.770436                            6.100974      -0.411960       1.961319                    0.992923      25.007409      68.453086       0.683099       0.406715      -1.076039      -0.041075      -0.021170       0.117776       0.126517       0.022560      -0.009983       0.028519       0.010550      -0.047782      -0.044777       0.010714       0.034063              7.187712       5.914093       1.608206       0.640861       8.156970       0.478516       7.492074           0.000007
          201              N       5.228028       3.988509       3.506059      -0.238644      21.967967 0.34337772E+03  0.75697942E+04                                 6.765909                            6.097275      -0.413014       1.960559                    0.992751      25.017392      68.438171       0.684327       0.406004      -1.076705       0.042075      -0.019716       0.117087       0.125970      -0.022876       0.008996       0.027816       0.009191      -0.046562      -0.043538       0.009196       0.034342              7.182503       5.910732      -1.605919      -0.638665       8.150406       0.478448       7.486373           0.000007
          202              N       0.288494      12.420703       5.576996      -0.237483      21.955753 0.34319391E+03  0.75661035E+04                                 6.770437                            6.100974      -0.411961       1.961318                    0.992923      25.007412      68.453102       0.683099       0.406715      -1.076039       0.041075       0.021170      -0.117776       0.126517       0.022560      -0.009983       0.028519       0.010550      -0.047781      -0.044777       0.010714       0.034063              7.187713       5.914094       1.608206       0.640861       8.156971       0.478516       7.492074           0.000008

******************************************************
Auxiliary information for the entire system
The total spin magnetic moment of the unit cell is   0.000000
The total net atomic charge of the unit cell is   0.000013
Accuracy of reproducing the electrostatic potential in the unit cell:
  The inner radius (bohr) =    5.0000
  The outer radius (bohr) =   12.0000
  Valid grid points have density less than (e/(bohr^3)) =    0.0001
  The number of valid grid points were=       124474
  The rms potential error without charges in kcal/mol is=      7.33902
  The rms potential error with partial charges in kcal/mol is=      0.65453
  The RRMSE value at monopole order=      0.08918
  The rms potential error with partial charges and cloud penetration in kcal/mol is=      0.64270
  The RRMSE value at monopole order with cloud penetration is=      0.08757
  The rms potential error with partial charges and atomic dipoles in kcal/mol is=      0.37475
  The RRMSE value at dipole order=      0.05106
  The rms potential error with partial charges, atomic dipoles and cloud penetration in kcal/mol is=      0.35573
  The RRMSE value at dipole order with cloud penetration=      0.04847

******************************************************
The electron densities and ab initio electrostatic potential were computed in VASP using the PBE functional and
projector augmented wave method. See the main text of the journal article for a description of computational details.
The atomic charges, dipoles, and quadrupoles were computed with the DDEC6 method as described in
(a) T. A. Manz and N. Gabaldon Limas, RSC Adv. 6 (2016) 47771-47801 DOI: 10.1039/c6ra04656h
(b) N. Gabaldon Limas and T. A. Manz, RSC Adv. 8 (2018) 2678-2707 DOI: 10.1039/c7ra11829e.
For each atom in the material, the electron cloud parameters were fit to the spherically averaged atom-in-material
electron density using radial positions for which this density was between 10^-4 and 10^-2 electrons per cubic bohr.
The polarizabilities, dispersion coefficients, and quantum Drude oscillator (QDO) parameters were fit using the MCLF method.
The magnetic structure of the system was optimized in VASP from the default ferromagnetic initial guess using spin polarization.
The atomic spin moments (ASMs) were computed on this optimized magnetic structure using the DDEC6 partition as inputs
to the method of T. A. Manz and D. S. Sholl, J. Chem. Theory Comput. 7 (2011) 4146-4164 DOI: 10.1021/ct200539n.
The RMSE and RRMSE were computed using a uniform grid with Ewald summation.
